# Supplementary material for: Rescue of deficits by Brwd1 copy number restoration in the Ts65Dn mouse model of Down syndrome
Source: Nat Commun. 2022 Oct 26;13:6384. doi: 10.1038/s41467-022-34200-0 (PMC9606253; doi:10.1038/s41467-022-34200-0)
Supplement: Supplementary file 3 — Supplementary Data 1 [file 41467_2022_34200_MOESM3_ESM.xlsx]

## Sheet: S1
Supplementary Data 1: E17.5 forebrain tissue (mixed m+f) [DESeq2 (pair-wise comparisons) significant PCGs; FDR<0.1]; Associated with Extended Data Fig. 2
Fulton et al., 2022
Euploid vs. Ts65Dn
ENTREZID	baseMean	log2FoldChange	lfcSE	stat	pvalue	padj	ENSEMBL	SYMBOL	GENENAME
11820	30297.9	0.861712	0.0476121	18.0986	3.27e-73	4.92e-69	ENSMUSG00000022892	App	amyloid beta (A4) precursor protein
22129	53768.6	0.594953	0.032936	18.0639	6.13e-73	4.92e-69	ENSMUSG00000040785	Ttc3	tetratricopeptide repeat domain 3
12013	3223.52	0.549627	0.0312089	17.6112	2.02e-69	1.08e-65	ENSMUSG00000025612	Bach1	BTB and CNC homology 1, basic leucine zipper transcription factor 1
68842	6536.45	0.523285	0.0335666	15.5894	8.59e-55	3.45e-51	ENSMUSG00000034377	Tulp4	tubby like protein 4
67374	1382.75	0.795686	0.0525346	15.1459	8.06e-52	2.59e-48	ENSMUSG00000053062	Jam2	junction adhesion molecule 2
13508	4721.85	0.845822	0.0596408	14.1819	1.19e-45	3.17e-42	ENSMUSG00000050272	Dscam	DS cell adhesion molecule
104015	7070.57	0.637171	0.0454626	14.0153	1.26e-44	2.88e-41	ENSMUSG00000022973	Synj1	synaptojanin 1
12469	10337.2	0.527568	0.0385712	13.6778	1.38e-42	2.77e-39	ENSMUSG00000025613	Cct8	chaperonin containing Tcp1, subunit 8 (theta)
71446	3409.74	0.594365	0.0434905	13.6666	1.61e-42	2.87e-39	ENSMUSG00000023147	Get1	guided entry of tail-anchored proteins factor 1
28080	8357.03	0.586043	0.0436593	13.4231	4.43e-41	7.11e-38	ENSMUSG00000022956	Atp5o	ATP synthase, H+ transporting, mitochondrial F1 complex, O subunit
77975	3473.49	0.673462	0.05163	13.044	6.87e-39	1e-35	ENSMUSG00000022964	Tmem50b	transmembrane protein 50B
121022	1347.02	0.752451	0.0592034	12.7096	5.23e-37	7e-34	ENSMUSG00000039680	Mrps6	mitochondrial ribosomal protein S6
70028	3222.66	0.611978	0.0491016	12.4635	1.18e-35	1.46e-32	ENSMUSG00000022946	Dop1b	DOP1 leucine zipper like protein B
15975	4466.87	0.491292	0.0396028	12.4055	2.44e-35	2.8e-32	ENSMUSG00000022967	Ifnar1	interferon (alpha and beta) receptor 1
54720	4132.97	0.686775	0.0560973	12.2426	1.84e-34	1.97e-31	ENSMUSG00000022951	Rcan1	regulator of calcineurin 1
15312	7259.45	0.428102	0.0368545	11.616	3.42e-31	3.43e-28	ENSMUSG00000040681	Hmgn1	high mobility group nucleosomal binding domain 1
207781	1113.58	0.684813	0.0603424	11.3488	7.52e-30	7.1e-27	ENSMUSG00000045975	C2cd2	C2 calcium-dependent domain containing 2
20655	6076.56	0.534094	0.0472375	11.3066	1.22e-29	1.09e-26	ENSMUSG00000022982	Sod1	superoxide dismutase 1, soluble
16443	11479.2	0.489659	0.0442364	11.0691	1.77e-28	1.5e-25	ENSMUSG00000022957	Itsn1	intersectin 1 (SH3 domain protein 1A)
74112	1759.04	0.532171	0.0484967	10.9733	5.13e-28	4.12e-25	ENSMUSG00000025616	Usp16	ubiquitin specific peptidase 16
13548	4066.54	0.526701	0.0485092	10.8577	1.83e-27	1.4e-24	ENSMUSG00000022897	Dyrk1a	dual-specificity tyrosine-(Y)-phosphorylation regulated kinase 1a
13185	2324.69	0.628102	0.0591742	10.6145	2.55e-26	1.86e-23	ENSMUSG00000022898	Vps26c	VPS26 endosomal protein sorting factor C
15980	3496.22	0.650409	0.0613841	10.5957	3.12e-26	2.18e-23	ENSMUSG00000022965	Ifngr2	interferon gamma receptor 2
93871	6907.85	0.555822	0.052781	10.5307	6.24e-26	4.17e-23	ENSMUSG00000022914	Brwd1	bromodomain and WD repeat domain containing 1
11957	4493.76	0.55432	0.0527212	10.5142	7.43e-26	4.77e-23	ENSMUSG00000022890	Atp5j	ATP synthase, H+ transporting, mitochondrial F0 complex, subunit F
18546	3181.47	0.738848	0.0752652	9.8166	9.55e-23	5.9e-20	ENSMUSG00000090223	Pcp4	Purkinje cell protein 4
106583	3552.72	0.459861	0.0469479	9.79513	1.18e-22	7.03e-20	ENSMUSG00000046201	Scaf8	SR-related CTD-associated factor 8
224454	818.904	0.581812	0.0599376	9.70695	2.82e-22	1.62e-19	ENSMUSG00000034265	Zdhhc14	zinc finger, DHHC domain containing 14
624086	690.016	0.561252	0.0588511	9.53682	1.47e-21	7.88e-19	NA	A230045G11Rik	RIKEN cDNA A230045G11 gene
70544	1663.63	0.605162	0.0634551	9.53685	1.47e-21	7.88e-19	ENSMUSG00000004945	Tmem242	transmembrane protein 242
66467	2763.18	0.556995	0.059437	9.37118	7.17e-21	3.72e-18	ENSMUSG00000034345	Gtf2h5	general transcription factor IIH, polypeptide 5
14450	1699.42	0.543055	0.0579977	9.3634	7.72e-21	3.87e-18	ENSMUSG00000022962	Gart	phosphoribosylglycinamide formyltransferase
23872	1166.52	0.611952	0.0654858	9.34481	9.21e-21	4.48e-18	ENSMUSG00000022895	Ets2	E26 avian leukemia oncogene 2, 3' domain
12408	2273.37	0.595617	0.0638112	9.33405	1.02e-20	4.81e-18	ENSMUSG00000051483	Cbr1	carbonyl reductase 1
16155	237.612	0.988967	0.107753	9.1781	4.39e-20	2.01e-17	ENSMUSG00000022969	Il10rb	interleukin 10 receptor, beta
27393	1342.33	0.633825	0.0706622	8.9698	2.97e-19	1.33e-16	ENSMUSG00000022889	Mrpl39	mitochondrial ribosomal protein L39
56176	1304.01	0.545148	0.061731	8.83102	1.04e-18	4.5e-16	ENSMUSG00000022940	Pigp	phosphatidylinositol glycan anchor biosynthesis, class P
22350	3139.85	0.54587	0.0622423	8.77008	1.79e-18	7.55e-16	ENSMUSG00000052397	Ezr	ezrin
106489	922.825	0.607324	0.0704176	8.62461	6.43e-18	2.65e-15	ENSMUSG00000073468	Sft2d1	SFT2 domain containing 1
320111	2433.96	0.518091	0.0606524	8.54197	1.32e-17	5.3e-15	ENSMUSG00000055945	Prr18	proline rich 18
21844	2321.03	0.575507	0.0688297	8.36132	6.2e-17	2.43e-14	ENSMUSG00000002489	Tiam1	T cell lymphoma invasion and metastasis 1
78913	2551.8	0.516594	0.0621259	8.31527	9.15e-17	3.5e-14	ENSMUSG00000052299	Ltn1	listerin E3 ubiquitin protein ligase 1
338467	1817.18	0.384141	0.0463636	8.28541	1.18e-16	4.4e-14	ENSMUSG00000039456	Morc3	microrchidia 3
60364	1284.41	0.625248	0.0757442	8.25474	1.52e-16	5.56e-14	ENSMUSG00000022960	Donson	downstream neighbor of SON
68655	601.18	0.659477	0.0799177	8.25195	1.56e-16	5.56e-14	ENSMUSG00000071984	Fndc1	fibronectin type III domain containing 1
15976	902.312	0.582038	0.0713372	8.15897	3.38e-16	1.18e-13	ENSMUSG00000022971	Ifnar2	interferon (alpha and beta) receptor 2
66609	1508.21	0.496237	0.061055	8.12771	4.37e-16	1.49e-13	ENSMUSG00000058240	Cryzl1	crystallin, zeta (quinone reductase)-like 1
110948	501.545	0.658244	0.0810343	8.12303	4.55e-16	1.52e-13	ENSMUSG00000040820	Hlcs	holocarboxylase synthetase (biotin- [propriony-Coenzyme A-carboxylase (ATP-hydrolysing)] ligase)
20658	15440	0.714806	0.0899455	7.94711	1.91e-15	6.26e-13	ENSMUSG00000022961	Son	Son DNA binding protein
23984	4961.37	0.462253	0.0590315	7.83062	4.85e-15	1.56e-12	ENSMUSG00000023868	Pde10a	phosphodiesterase 10A
16522	209.069	1.06549	0.139323	7.64762	2.05e-14	6.45e-12	ENSMUSG00000043301	Kcnj6	potassium inwardly-rectifying channel, subfamily J, member 6
14805	1519.94	0.656895	0.0861403	7.62587	2.42e-14	7.49e-12	ENSMUSG00000022935	Grik1	glutamate receptor, ionotropic, kainate 1
14390	1836.59	0.478041	0.0633276	7.54869	4.4e-14	1.33e-11	ENSMUSG00000008976	Gabpa	GA repeat binding protein, alpha
60599	1796.07	-0.447108	0.0592549	-7.5455	4.51e-14	1.34e-11	ENSMUSG00000028211	Trp53inp1	transformation related protein 53 inducible nuclear protein 1
114565	878.707	0.4543	0.0609284	7.45628	8.9e-14	2.6e-11	ENSMUSG00000046962	Zbtb21	zinc finger and BTB domain containing 21
75296	1101.5	0.477128	0.0659467	7.23505	4.65e-13	1.33e-10	ENSMUSG00000069135	Cep43	centrosomal protein 43
53858	431.563	0.589382	0.0816397	7.21931	5.23e-13	1.47e-10	ENSMUSG00000041079	Rwdd2b	RWD domain containing 2B
93961	476.227	0.943518	0.131736	7.16221	7.94e-13	2.2e-10	ENSMUSG00000074892	B3galt5	UDP-Gal:betaGlcNAc beta 1,3-galactosyltransferase, polypeptide 5
56088	868.467	0.483472	0.067526	7.15979	8.08e-13	2.2e-10	ENSMUSG00000022913	Psmg1	proteasome (prosome, macropain) assembly chaperone 1
66616	301.757	0.758936	0.106068	7.15516	8.36e-13	2.24e-10	ENSMUSG00000002365	Snx9	sorting nexin 9
20112	1887.44	0.553871	0.07937	6.97834	2.99e-12	7.86e-10	ENSMUSG00000023809	Rps6ka2	ribosomal protein S6 kinase, polypeptide 2
16400	1289.25	0.397242	0.0569887	6.97054	3.16e-12	8.18e-10	ENSMUSG00000001507	Itga3	integrin alpha 3
68001	1112.48	0.494479	0.0725731	6.81353	9.52e-12	2.43e-09	ENSMUSG00000022972	Cfap298	cilia and flagella associate protien 298
14056	2519.95	-0.353083	0.0530435	-6.65649	2.8e-11	7.04e-09	ENSMUSG00000029687	Ezh2	enhancer of zeste 2 polycomb repressive complex 2 subunit
239985	6828.71	0.496653	0.0747428	6.64483	3.04e-11	7.5e-09	ENSMUSG00000069729	Arid1b	AT rich interactive domain 1B (SWI-like)
14617	1139.53	0.433718	0.065407	6.63107	3.33e-11	8.11e-09	ENSMUSG00000068615	Gjd2	gap junction protein, delta 2
237353	2530.52	-0.561455	0.0847839	-6.6222	3.54e-11	8.48e-09	ENSMUSG00000037990	Sh3rf3	SH3 domain containing ring finger 3
321007	1366.16	0.471677	0.0712739	6.61781	3.65e-11	8.61e-09	ENSMUSG00000015659	Serac1	serine active site containing 1
327958	1218.5	0.390814	0.0592813	6.59253	4.32e-11	1.01e-08	ENSMUSG00000040543	Pitpnm3	PITPNM family member 3
13681	14453.2	-0.20408	0.0315063	-6.47742	9.33e-11	2.14e-08	ENSMUSG00000059796	Eif4a1	eukaryotic translation initiation factor 4A1
100504601	266.207	0.908469	0.140478	6.46699	1e-10	2.26e-08	NA	Gm16702	predicted gene, 16702
319358	191.627	0.787263	0.122579	6.42247	1.34e-10	2.99e-08	NA	C530047H08Rik	RIKEN cDNA C530047H08 gene
11421	927.046	0.478284	0.074551	6.41553	1.4e-10	3.09e-08	ENSMUSG00000020681	Ace	angiotensin I converting enzyme (peptidyl-dipeptidase A) 1
100038392	117.008	0.835993	0.132173	6.32498	2.53e-10	5.5e-08	ENSMUSG00000085169	Gm10785	predicted gene 10785
224432	2464.54	0.446435	0.070625	6.32121	2.6e-10	5.56e-08	ENSMUSG00000022983	Scaf4	SR-related CTD-associated factor 4
22370	1515.59	0.581261	0.0924893	6.28462	3.29e-10	6.94e-08	ENSMUSG00000017344	Vtn	vitronectin
380608	802.171	0.393817	0.0630679	6.24434	4.26e-10	8.88e-08	ENSMUSG00000052031	Tagap1	T cell activation GTPase activating protein 1
224481	329.392	0.498113	0.0808669	6.15966	7.29e-10	1.5e-07	ENSMUSG00000036983	Tfb1m	transcription factor B1, mitochondrial
15160	85.4605	1.20669	0.199694	6.04271	1.52e-09	3.08e-07	ENSMUSG00000022766	Serpind1	serine (or cysteine) peptidase inhibitor, clade D, member 1
72655	1426.33	-0.286954	0.048047	-5.97236	2.34e-09	4.69e-07	ENSMUSG00000097195	Snhg5	small nucleolar RNA host gene 5
67768	557.457	0.721913	0.121051	5.9637	2.47e-09	4.89e-07	ENSMUSG00000044442	N6amt1	N-6 adenine-specific DNA methyltransferase 1 (putative)
18045	1870.27	-0.238129	0.0399458	-5.96129	2.5e-09	4.9e-07	ENSMUSG00000020248	Nfyb	nuclear transcription factor-Y beta
54381	212.226	0.901721	0.151354	5.9577	2.56e-09	4.95e-07	ENSMUSG00000039007	Cpq	carboxypeptidase Q
105245	2655.51	0.225278	0.0380199	5.92527	3.12e-09	5.96e-07	ENSMUSG00000038991	Txndc5	thioredoxin domain containing 5
207932	956.83	0.503775	0.0851346	5.91739	3.27e-09	6.18e-07	ENSMUSG00000039929	Urb1	URB1 ribosome biogenesis 1 homolog (S. cerevisiae)
12010	705.397	0.571633	0.0972544	5.8777	4.16e-09	7.77e-07	ENSMUSG00000060802	B2m	beta-2 microglobulin
21367	12066.2	-0.511514	0.0876364	-5.83677	5.32e-09	9.82e-07	ENSMUSG00000053024	Cntn2	contactin 2
230779	1056.92	-0.450714	0.0773123	-5.82979	5.55e-09	1.01e-06	ENSMUSG00000023232	Serinc2	serine incorporator 2
16869	605.004	0.853007	0.146834	5.80933	6.27e-09	1.13e-06	ENSMUSG00000018698	Lhx1	LIM homeobox protein 1
53881	1614.96	0.47652	0.0820834	5.80532	6.42e-09	1.15e-06	ENSMUSG00000089774	Slc5a3	solute carrier family 5 (inositol transporters), member 3
12567	7898.51	-0.298882	0.0515363	-5.79946	6.65e-09	1.17e-06	ENSMUSG00000006728	Cdk4	cyclin-dependent kinase 4
328734	281.837	0.546779	0.0945308	5.78414	7.29e-09	1.27e-06	NA	Pisd-ps2	phosphatidylserine decarboxylase, pseudogene 2
67419	649.769	0.33227	0.0575227	5.77634	7.63e-09	1.32e-06	ENSMUSG00000036242	Armh4	armadillo-like helical domain containing 4
100041649	419.048	0.555509	0.0964113	5.76187	8.32e-09	1.41e-06	NA	Mpc1-ps	mitochondrial pyruvate carrier 1, pseudogene
11674	9328.05	0.286992	0.0498025	5.7626	8.28e-09	1.41e-06	ENSMUSG00000030695	Aldoa	aldolase A, fructose-bisphosphate
232288	2807.42	-0.288783	0.0501393	-5.75961	8.43e-09	1.41e-06	ENSMUSG00000030064	Frmd4b	FERM domain containing 4B
75426	13849.1	-0.4549	0.0790889	-5.75176	8.83e-09	1.46e-06	ENSMUSG00000035551	Igfbpl1	insulin-like growth factor binding protein-like 1
19183	321.636	-0.518504	0.0902588	-5.74463	9.21e-09	1.51e-06	ENSMUSG00000019303	Psmc3ip	proteasome (prosome, macropain) 26S subunit, ATPase 3, interacting protein
15360	684.893	0.72554	0.127114	5.7078	1.14e-08	1.86e-06	ENSMUSG00000027875	Hmgcs2	3-hydroxy-3-methylglutaryl-Coenzyme A synthase 2
20638	2993.67	-0.244213	0.042819	-5.70338	1.17e-08	1.89e-06	ENSMUSG00000027404	Snrpb	small nuclear ribonucleoprotein B
70419	364.97	-0.427782	0.075203	-5.68837	1.28e-08	2.04e-06	ENSMUSG00000018570	2810408A11Rik	RIKEN cDNA 2810408A11 gene
11504	561.978	0.80791	0.142332	5.67626	1.38e-08	2.17e-06	ENSMUSG00000022893	Adamts1	a disintegrin-like and metallopeptidase (reprolysin type) with thrombospondin type 1 motif, 1
14412	951.761	0.87788	0.155081	5.66078	1.51e-08	2.33e-06	ENSMUSG00000030108	Slc6a13	solute carrier family 6 (neurotransmitter transporter, GABA), member 13
71648	530.858	0.41803	0.0738258	5.66238	1.49e-08	2.33e-06	ENSMUSG00000026672	Optn	optineurin
14411	56.8473	1.22585	0.216711	5.65662	1.54e-08	2.36e-06	ENSMUSG00000030109	Slc6a12	solute carrier family 6 (neurotransmitter transporter, betaine/GABA), member 12
333182	115.895	0.65827	0.11675	5.6383	1.72e-08	2.6e-06	ENSMUSG00000051811	Cox6b2	cytochrome c oxidase subunit 6B2
52323	6724.37	-0.165778	0.0294179	-5.63528	1.75e-08	2.62e-06	ENSMUSG00000028986	Klhl7	kelch-like 7
117198	14585.2	-0.204951	0.0364887	-5.61683	1.94e-08	2.89e-06	ENSMUSG00000023150	Ivns1abp	influenza virus NS1A binding protein
12562	900.535	0.505929	0.0904808	5.59156	2.25e-08	3.32e-06	ENSMUSG00000031871	Cdh5	cadherin 5
12238	2413.07	-0.247702	0.0446516	-5.54743	2.9e-08	4.23e-06	ENSMUSG00000051154	Commd3	COMM domain containing 3
18710	4926.66	-0.258968	0.0467261	-5.54225	2.99e-08	4.32e-06	ENSMUSG00000028698	Pik3r3	phosphoinositide-3-kinase regulatory subunit 3
18710	4926.66	-0.258968	0.0467261	-5.54225	2.99e-08	4.32e-06	ENSMUSG00000111410	Pik3r3	phosphoinositide-3-kinase regulatory subunit 3
100037283	272.249	1.16745	0.210789	5.53847	3.05e-08	4.38e-06	ENSMUSG00000095687	Rnaset2a	ribonuclease T2A
18230	1262.61	0.317672	0.0577002	5.50556	3.68e-08	5.23e-06	ENSMUSG00000020844	Nxn	nucleoredoxin
13830	523.025	0.424768	0.0774564	5.48397	4.16e-08	5.86e-06	ENSMUSG00000026880	Stom	stomatin
66343	432.614	-0.339402	0.0620196	-5.47249	4.44e-08	6.2e-06	ENSMUSG00000036975	Tmem177	transmembrane protein 177
18791	1555.84	0.552815	0.101135	5.46611	4.6e-08	6.31e-06	ENSMUSG00000031538	Plat	plasminogen activator, tissue
19652	3496.16	-0.30886	0.0565339	-5.46327	4.67e-08	6.31e-06	ENSMUSG00000031167	Rbm3	RNA binding motif (RNP1, RRM) protein 3
280621	46.045	1.77054	0.323955	5.46538	4.62e-08	6.31e-06	ENSMUSG00000046750	Selenov	selenoprotein V
56742	364.546	-0.431237	0.0789166	-5.46446	4.64e-08	6.31e-06	ENSMUSG00000068744	Psrc1	proline/serine-rich coiled-coil 1
22255	435.552	0.661294	0.121351	5.44942	5.05e-08	6.76e-06	ENSMUSG00000029546	Uncx	UNC homeobox
72194	2473.67	-0.197701	0.036328	-5.44213	5.26e-08	6.99e-06	ENSMUSG00000020883	Fbxl20	F-box and leucine-rich repeat protein 20
230735	862.588	0.658428	0.121768	5.40723	6.4e-08	8.43e-06	ENSMUSG00000028876	Epha10	Eph receptor A10
18606	1988.87	0.578015	0.106949	5.40458	6.5e-08	8.48e-06	ENSMUSG00000022425	Enpp2	ectonucleotide pyrophosphatase/phosphodiesterase 2
100040531	186.236	0.877192	0.162599	5.39483	6.86e-08	8.81e-06	ENSMUSG00000095677	Dynlt1f	dynein light chain Tctex-type 1F
72290	4106.09	0.27782	0.0514848	5.39616	6.81e-08	8.81e-06	ENSMUSG00000044847	Lsm11	U7 snRNP-specific Sm-like protein LSM11
17160	514.034	0.383928	0.0714907	5.37032	7.86e-08	1e-05	ENSMUSG00000029119	Man2b2	mannosidase 2, alpha B2
16476	1809.53	0.261207	0.0487462	5.3585	8.39e-08	1.06e-05	ENSMUSG00000052684	Jun	jun proto-oncogene
22420	141.337	0.987209	0.184713	5.34456	9.06e-08	1.14e-05	ENSMUSG00000033227	Wnt6	wingless-type MMTV integration site family, member 6
241764	349.738	0.490665	0.092255	5.31857	1.05e-07	1.3e-05	ENSMUSG00000035576	L3mbtl1	L3MBTL1 histone methyl-lysine binding protein
75957	378.067	-0.520191	0.0982573	-5.29417	1.2e-07	1.48e-05	NA	Mir17hg	Mir17 host gene (non-protein coding)
224440	344.491	0.503413	0.0952835	5.28331	1.27e-07	1.56e-05	ENSMUSG00000022948	Setd4	SET domain containing 4
100503670	6247.72	-0.200445	0.0381782	-5.25025	1.52e-07	1.85e-05	ENSMUSG00000058558	Rpl5	ribosomal protein L5
110749	549.299	0.505781	0.0964421	5.2444	1.57e-07	1.89e-05	ENSMUSG00000022945	Chaf1b	chromatin assembly factor 1, subunit B (p60)
14958	7831.26	-0.212486	0.0405264	-5.24314	1.58e-07	1.89e-05	ENSMUSG00000096210	H1f0	H1.0 linker histone
27386	1587.36	0.361267	0.0689807	5.23722	1.63e-07	1.94e-05	ENSMUSG00000021010	Npas3	neuronal PAS domain protein 3
14391	1150.35	-0.236953	0.0455175	-5.20575	1.93e-07	2.28e-05	ENSMUSG00000027361	Gabpb1	GA repeat binding protein, beta 1
114332	234.77	0.734513	0.14141	5.19419	2.06e-07	2.41e-05	ENSMUSG00000030787	Lyve1	lymphatic vessel endothelial hyaluronan receptor 1
73100	1211.75	-0.471547	0.090814	-5.19244	2.08e-07	2.42e-05	NA	2900092D14Rik	RIKEN cDNA 2900092D14 gene
12161	479.141	0.696892	0.134448	5.18334	2.18e-07	2.52e-05	ENSMUSG00000039004	Bmp6	bone morphogenetic protein 6
66297	1755.44	-0.408568	0.0788583	-5.18104	2.21e-07	2.53e-05	ENSMUSG00000060424	Pantr1	POU domain, class 3, transcription factor 3 adjacent noncoding transcript 1
237759	765.372	0.620396	0.119941	5.17251	2.31e-07	2.63e-05	ENSMUSG00000063564	Col23a1	collagen, type XXIII, alpha 1
215627	505.547	0.364538	0.0705227	5.16909	2.35e-07	2.66e-05	ENSMUSG00000048485	Zbtb8b	zinc finger and BTB domain containing 8b
21915	1493.16	-0.222428	0.043122	-5.15811	2.49e-07	2.76e-05	ENSMUSG00000026281	Dtymk	deoxythymidylate kinase
266781	2639.11	-0.185354	0.0359197	-5.16023	2.47e-07	2.76e-05	ENSMUSG00000029146	Snx17	sorting nexin 17
66931	80.3576	0.923213	0.178958	5.15884	2.48e-07	2.76e-05	ENSMUSG00000023873	1700010I14Rik	RIKEN cDNA 1700010I14 gene
100504051	109.855	-0.674348	0.130821	-5.15473	2.54e-07	2.79e-05	NA	NA	NA
18751	6450.76	0.290177	0.056488	5.13697	2.79e-07	3.05e-05	ENSMUSG00000052889	Prkcb	protein kinase C, beta
553095	914.776	-0.394958	0.0769349	-5.13366	2.84e-07	3.08e-05	ENSMUSG00000098087	Gm17750	predicted gene, 17750
54153	559.24	0.359522	0.0703347	5.11159	3.19e-07	3.44e-05	ENSMUSG00000004952	Rasa4	RAS p21 protein activator 4
83397	4184.18	0.355285	0.0695206	5.1105	3.21e-07	3.44e-05	ENSMUSG00000038587	Akap12	A kinase (PRKA) anchor protein (gravin) 12
14585	1083.47	0.300326	0.0588436	5.10381	3.33e-07	3.54e-05	ENSMUSG00000025089	Gfra1	glial cell line derived neurotrophic factor family receptor alpha 1
232345	557.29	0.846482	0.166009	5.09902	3.41e-07	3.61e-05	ENSMUSG00000030111	A2m	alpha-2-macroglobulin
20440	2038.27	-0.224421	0.0440773	-5.09154	3.55e-07	3.73e-05	ENSMUSG00000022885	St6gal1	beta galactoside alpha 2,6 sialyltransferase 1
66578	494.088	0.40318	0.0792784	5.08562	3.66e-07	3.82e-05	ENSMUSG00000022978	Mis18a	MIS18 kinetochore protein A
13483	6052.67	0.186287	0.0366416	5.08404	3.69e-07	3.83e-05	ENSMUSG00000061576	Dpp6	dipeptidylpeptidase 6
12615	472.291	-0.398102	0.0783304	-5.08235	3.73e-07	3.84e-05	ENSMUSG00000029177	Cenpa	centromere protein A
12576	2975.14	-0.283672	0.055884	-5.07609	3.85e-07	3.94e-05	ENSMUSG00000003031	Cdkn1b	cyclin-dependent kinase inhibitor 1B
23967	190.754	0.815667	0.160791	5.07284	3.92e-07	3.98e-05	ENSMUSG00000048387	Osr1	odd-skipped related transcription factor 1
26380	244.819	0.948304	0.187055	5.06967	3.99e-07	4.03e-05	ENSMUSG00000021255	Esrrb	estrogen related receptor, beta
14972	188.108	0.707052	0.139696	5.06137	4.16e-07	4.18e-05	ENSMUSG00000061232	H2-K1	histocompatibility 2, K1, K region
19934	8608.19	-0.176667	0.0349348	-5.05705	4.26e-07	4.25e-05	ENSMUSG00000028936	Rpl22	ribosomal protein L22
26968	916.67	0.685793	0.13613	5.03778	4.71e-07	4.67e-05	ENSMUSG00000037206	Islr	immunoglobulin superfamily containing leucine-rich repeat
241201	464.082	0.589474	0.117248	5.0276	4.97e-07	4.89e-05	ENSMUSG00000026312	Cdh7	cadherin 7, type 2
224090	4755.82	-0.226065	0.0449949	-5.02424	5.05e-07	4.95e-05	ENSMUSG00000022537	Tmem44	transmembrane protein 44
27387	1380.24	0.280219	0.056044	4.99998	5.73e-07	5.58e-05	ENSMUSG00000059013	Sh2d3c	SH2 domain containing 3C
72902	1488.21	0.512834	0.102631	4.99687	5.83e-07	5.64e-05	ENSMUSG00000054162	Spock3	sparc/osteonectin, cwcv and kazal-like domains proteoglycan 3
320736	238.257	0.615917	0.123733	4.97778	6.43e-07	6.19e-05	ENSMUSG00000050666	Vstm4	V-set and transmembrane domain containing 4
12653	3612.79	0.299715	0.0603695	4.96468	6.88e-07	6.55e-05	ENSMUSG00000027350	Chgb	chromogranin B
14694	10029.8	-0.192883	0.0388536	-4.96436	6.89e-07	6.55e-05	ENSMUSG00000020372	Rack1	receptor for activated C kinase 1
26559	2051.89	0.312678	0.0630089	4.96244	6.96e-07	6.58e-05	ENSMUSG00000053414	Hunk	hormonally upregulated Neu-associated kinase
57138	7158.4	0.289818	0.0584893	4.95506	7.23e-07	6.79e-05	ENSMUSG00000017740	Slc12a5	solute carrier family 12, member 5
15382	11927.7	-0.173621	0.0351054	-4.94572	7.59e-07	7.04e-05	ENSMUSG00000046434	Hnrnpa1	heterogeneous nuclear ribonucleoprotein A1
23794	405.516	0.835831	0.168976	4.94645	7.56e-07	7.04e-05	ENSMUSG00000022894	Adamts5	a disintegrin-like and metallopeptidase (reprolysin type) with thrombospondin type 1 motif, 5 (aggrecanase-2)
18195	6391.59	0.349114	0.070691	4.9386	7.87e-07	7.26e-05	ENSMUSG00000034187	Nsf	N-ethylmaleimide sensitive fusion protein
17968	1124.33	0.390126	0.0790642	4.93429	8.04e-07	7.34e-05	ENSMUSG00000022762	Ncam2	neural cell adhesion molecule 2
235130	583.323	0.464158	0.0940559	4.93491	8.02e-07	7.34e-05	ENSMUSG00000033453	Adamts15	a disintegrin-like and metallopeptidase (reprolysin type) with thrombospondin type 1 motif, 15
107392	769.967	-0.321734	0.0652834	-4.92827	8.3e-07	7.52e-05	ENSMUSG00000080268	Brms1	breast cancer metastasis-suppressor 1
20657	145.304	0.681004	0.138206	4.92745	8.33e-07	7.52e-05	ENSMUSG00000072941	Sod3	superoxide dismutase 3, extracellular
19946	5890.76	-0.205491	0.0417613	-4.9206	8.63e-07	7.74e-05	ENSMUSG00000058600	Rpl30	ribosomal protein L30
11804	10274.9	0.23715	0.0483425	4.90563	9.31e-07	8.31e-05	ENSMUSG00000031996	Aplp2	amyloid beta (A4) precursor-like protein 2
75475	486.119	0.422268	0.0862289	4.89705	9.73e-07	8.63e-05	ENSMUSG00000022562	Oplah	5-oxoprolinase (ATP-hydrolysing)
16847	343.68	0.80425	0.164822	4.87951	1.06e-06	9.38e-05	ENSMUSG00000057722	Lepr	leptin receptor
11641	1342.92	0.242524	0.0497222	4.87759	1.07e-06	9.42e-05	NA	NA	NA
56541	1642.63	0.39611	0.0812285	4.87648	1.08e-06	9.43e-05	ENSMUSG00000021476	Habp4	hyaluronic acid binding protein 4
15444	2764.9	0.352092	0.0722272	4.87478	1.09e-06	9.46e-05	ENSMUSG00000028785	Hpca	hippocalcin
83673	907.464	-0.255181	0.0523715	-4.87251	1.1e-06	9.51e-05	ENSMUSG00000108414	Snhg1	small nucleolar RNA host gene 1
19896	5567.12	-0.156664	0.0321909	-4.86671	1.13e-06	9.75e-05	ENSMUSG00000037805	Rpl10a	ribosomal protein L10A
66180	549.064	0.367924	0.0757041	4.86004	1.17e-06	0.00010026	ENSMUSG00000006931	P3h4	prolyl 3-hydroxylase family member 4 (non-enzymatic)
242553	162.613	0.657898	0.135766	4.84582	1.26e-06	0.000107141	ENSMUSG00000035407	Kank4	KN motif and ankyrin repeat domains 4
226180	12617.6	0.200547	0.0414775	4.83507	1.33e-06	0.000112286	ENSMUSG00000034336	Ina	internexin neuronal intermediate filament protein, alpha
22793	1639.5	0.296921	0.0614183	4.83441	1.34e-06	0.000112286	ENSMUSG00000029860	Zyx	zyxin
66832	422.282	0.70347	0.14567	4.82922	1.37e-06	0.000114651	ENSMUSG00000073471	Rsph3a	radial spoke 3A homolog (Chlamydomonas)
20741	1691.67	0.490249	0.101599	4.82531	1.4e-06	0.000116317	ENSMUSG00000021061	Sptb	spectrin beta, erythrocytic
225027	8205.33	-0.166663	0.0345721	-4.82073	1.43e-06	0.000118407	ENSMUSG00000024097	Srsf7	serine and arginine-rich splicing factor 7
210104	645.93	-0.305302	0.063345	-4.81966	1.44e-06	0.000118434	ENSMUSG00000056592	Zfp658	zinc finger protein 658
93843	3449.25	0.207884	0.0431813	4.81421	1.48e-06	0.000121091	ENSMUSG00000002012	Pnck	pregnancy upregulated non-ubiquitously expressed CaM kinase
193452	657.577	-0.33896	0.0704336	-4.81247	1.49e-06	0.000121529	ENSMUSG00000006720	Zfp184	zinc finger protein 184 (Kruppel-like)
78797	1193.64	-0.313264	0.0654771	-4.78433	1.72e-06	0.000139151	ENSMUSG00000006471	Ndor1	NADPH dependent diflavin oxidoreductase 1
78797	1193.64	-0.313264	0.0654771	-4.78433	1.72e-06	0.000139151	ENSMUSG00000115074	Ndor1	NADPH dependent diflavin oxidoreductase 1
53901	3498.87	0.438356	0.0916702	4.78188	1.74e-06	0.00014015	ENSMUSG00000039601	Rcan2	regulator of calcineurin 2
53620	100.919	0.768702	0.160808	4.78024	1.75e-06	0.000140594	ENSMUSG00000073002	Vamp5	vesicle-associated membrane protein 5
53620	100.919	0.768702	0.160808	4.78024	1.75e-06	0.000140594	ENSMUSG00000102671	Vamp5	vesicle-associated membrane protein 5
12484	20880.2	-0.216194	0.0452762	-4.775	1.8e-06	0.00014359	ENSMUSG00000047139	Cd24a	CD24a antigen
20720	2525.83	0.446913	0.0938857	4.76018	1.93e-06	0.000153777	ENSMUSG00000026249	Serpine2	serine (or cysteine) peptidase inhibitor, clade E, member 2
108687	1142.79	-0.239837	0.0505432	-4.7452	2.08e-06	0.000164677	ENSMUSG00000038312	Edem2	ER degradation enhancer, mannosidase alpha-like 2
21681	1681.88	-0.215646	0.0454533	-4.74435	2.09e-06	0.000164677	ENSMUSG00000025134	Alyref	Aly/REF export factor
27360	1759.44	0.334531	0.0705758	4.74002	2.14e-06	0.000167412	ENSMUSG00000025026	Add3	adducin 3 (gamma)
17116	1619.63	1.01303	0.213921	4.73553	2.18e-06	0.000170335	ENSMUSG00000056947	Mab21l1	mab-21-like 1
12512	1506.67	0.325697	0.0689321	4.7249	2.3e-06	0.000178622	ENSMUSG00000025351	Cd63	CD63 antigen
17534	734.525	0.554664	0.117488	4.72101	2.35e-06	0.000181195	ENSMUSG00000020695	Mrc2	mannose receptor, C type 2
80981	687.098	-0.628389	0.133207	-4.7174	2.39e-06	0.000183561	ENSMUSG00000034936	Arl4d	ADP-ribosylation factor-like 4D
66492	3591.81	-0.216176	0.0458493	-4.71492	2.42e-06	0.000184924	ENSMUSG00000001383	Zmat2	zinc finger, matrin type 2
12904	338.902	0.78179	0.165893	4.71263	2.45e-06	0.000186133	ENSMUSG00000004885	Crabp2	cellular retinoic acid binding protein II
18080	2727.39	-0.276173	0.0586624	-4.70784	2.5e-06	0.00018966	ENSMUSG00000021068	Nin	ninein
13593	3259.71	1.30193	0.276971	4.70061	2.59e-06	0.00019557	ENSMUSG00000010476	Ebf3	early B cell factor 3
227835	1565.41	-0.233162	0.0496885	-4.69248	2.7e-06	0.000202558	ENSMUSG00000036890	Gtdc1	glycosyltransferase-like domain containing 1
218763	371.771	0.382481	0.0816439	4.68475	2.8e-06	0.000209378	ENSMUSG00000045201	Lrrc3b	leucine rich repeat containing 3B
66836	1253.75	-0.345245	0.0737149	-4.68352	2.82e-06	0.000209669	ENSMUSG00000117924	Tmem223	transmembrane protein 223
20102	6712.24	-0.155155	0.0332166	-4.67099	3e-06	0.000220826	ENSMUSG00000031320	Rps4x	ribosomal protein S4, X-linked
94229	1995.42	0.324505	0.0694649	4.67149	2.99e-06	0.000220826	ENSMUSG00000026904	Slc4a10	solute carrier family 4, sodium bicarbonate cotransporter-like, member 10
14623	396.791	0.752587	0.161173	4.66944	3.02e-06	0.000221486	ENSMUSG00000040055	Gjb6	gap junction protein, beta 6
15203	209.586	0.665763	0.143063	4.65364	3.26e-06	0.000237253	ENSMUSG00000031209	Heph	hephaestin
72685	5944.57	0.215585	0.0463283	4.65342	3.26e-06	0.000237253	ENSMUSG00000028528	Dnajc6	DnaJ heat shock protein family (Hsp40) member C6
18150	758.423	-0.308013	0.0662976	-4.64591	3.39e-06	0.000243834	ENSMUSG00000056209	Npm3	nucleoplasmin 3
76820	9897.05	-0.359498	0.0773695	-4.6465	3.38e-06	0.000243834	ENSMUSG00000020589	Cyria	CYFIP related Rac1 interactor A
68556	783.07	-0.302077	0.0650636	-4.6428	3.44e-06	0.000246437	ENSMUSG00000089917	Uckl1	uridine-cytidine kinase 1-like 1
56195	9194.12	-0.136705	0.0294537	-4.64134	3.46e-06	0.000247077	ENSMUSG00000028134	Ptbp2	polypyrimidine tract binding protein 2
16542	1531.31	0.268682	0.0579537	4.63615	3.55e-06	0.000252245	ENSMUSG00000062960	Kdr	kinase insert domain protein receptor
12151	3485.65	-0.222711	0.0480583	-4.63418	3.58e-06	0.000253534	ENSMUSG00000026739	Bmi1	Bmi1 polycomb ring finger oncogene
14793	554.429	-0.396242	0.0855798	-4.63009	3.66e-06	0.00025746	ENSMUSG00000023505	Cdca3	cell division cycle associated 3
14814	2022.98	0.321136	0.0694286	4.62541	3.74e-06	0.00026219	ENSMUSG00000002771	Grin2d	glutamate receptor, ionotropic, NMDA2D (epsilon 4)
327744	1033.31	-0.250364	0.0541781	-4.62113	3.82e-06	0.000266489	ENSMUSG00000087177	E130307A14Rik	RIKEN cDNA E130307A14 gene
53970	443.997	-0.571324	0.123705	-4.61844	3.87e-06	0.000268798	ENSMUSG00000005774	Rfx5	regulatory factor X, 5 (influences HLA class II expression)
110095	257.513	0.454883	0.098525	4.61693	3.89e-06	0.000268968	ENSMUSG00000021069	Pygl	liver glycogen phosphorylase
14113	1822.27	-0.293282	0.0635288	-4.61652	3.9e-06	0.000268968	ENSMUSG00000046865	Fbl	fibrillarin
21983	577.445	0.450432	0.0977118	4.6098	4.03e-06	0.000276628	ENSMUSG00000035274	Tpbg	trophoblast glycoprotein
239659	119.675	1.48891	0.323256	4.60597	4.11e-06	0.000280566	ENSMUSG00000001076	C1ql4	complement component 1, q subcomponent-like 4
213019	120.08	0.625376	0.135905	4.60156	4.19e-06	0.000284819	ENSMUSG00000022090	Pdlim2	PDZ and LIM domain 2
22038	107.798	0.692013	0.150402	4.60108	4.2e-06	0.000284819	ENSMUSG00000032369	Plscr1	phospholipid scramblase 1
69550	117.771	0.756005	0.164547	4.59446	4.34e-06	0.00029277	ENSMUSG00000046718	Bst2	bone marrow stromal cell antigen 2
66387	355.116	-0.349219	0.0760999	-4.58895	4.45e-06	0.000299344	ENSMUSG00000110949	Nudt8	nudix (nucleoside diphosphate linked moiety X)-type motif 8
75292	2000.52	-0.348864	0.0761072	-4.58385	4.56e-06	0.000305473	ENSMUSG00000024070	Prkd3	protein kinase D3
94249	2558.18	0.331779	0.0724064	4.58218	4.6e-06	0.000306641	ENSMUSG00000063873	Slc24a3	solute carrier family 24 (sodium/potassium/calcium exchanger), member 3
56177	13264.6	0.208986	0.0456548	4.57752	4.71e-06	0.000312253	ENSMUSG00000026833	Olfm1	olfactomedin 1
217558	1745.45	-0.260826	0.0570745	-4.56992	4.88e-06	0.000322457	ENSMUSG00000035293	G2e3	G2/M-phase specific E3 ubiquitin ligase
21452	413.225	0.39052	0.0854716	4.56901	4.9e-06	0.00032254	ENSMUSG00000020432	Tcn2	transcobalamin 2
12931	406.454	-0.658078	0.14406	-4.56809	4.92e-06	0.000322637	ENSMUSG00000007888	Crlf1	cytokine receptor-like factor 1
74309	1382.29	0.323657	0.070925	4.56336	5.03e-06	0.000328646	ENSMUSG00000020435	Osbp2	oxysterol binding protein 2
19285	1238.8	0.494103	0.108317	4.56165	5.08e-06	0.000329994	ENSMUSG00000004044	Cavin1	caveolae associated 1
109229	1168.71	-0.235674	0.0516967	-4.55877	5.15e-06	0.000331861	ENSMUSG00000050471	Fam118b	family with sequence similarity 118, member B
27220	110.904	0.868154	0.19041	4.55939	5.13e-06	0.000331861	ENSMUSG00000021647	Cartpt	CART prepropeptide
225518	99.9629	1.06937	0.235651	4.53792	5.68e-06	0.000364953	ENSMUSG00000069378	Prdm6	PR domain containing 6
57278	493.196	0.514285	0.113382	4.53585	5.74e-06	0.00036709	ENSMUSG00000002980	Bcam	basal cell adhesion molecule
114249	1073.97	0.511615	0.112912	4.53111	5.87e-06	0.000373934	ENSMUSG00000040998	Npnt	nephronectin
104799	2081.95	-0.20767	0.0458668	-4.52769	5.96e-06	0.000378539	ENSMUSG00000021038	Vipas39	VPS33B interacting protein, apical-basolateral polarity regulator, spe-39 homolog
11423	1505.1	0.442436	0.0977856	4.52455	6.05e-06	0.000382681	ENSMUSG00000023328	Ache	acetylcholinesterase
27204	5024.32	0.202455	0.0448547	4.51357	6.37e-06	0.000401471	ENSMUSG00000059602	Syn3	synapsin III
13008	2003.4	-0.224972	0.0498906	-4.5093	6.5e-06	0.000408038	ENSMUSG00000020186	Csrp2	cysteine and glycine-rich protein 2
67367	4724.51	0.42427	0.0941391	4.50684	6.58e-06	0.000411184	ENSMUSG00000022974	Paxbp1	PAX3 and PAX7 binding protein 1
72160	1231.61	0.448937	0.0996782	4.50386	6.67e-06	0.00041538	ENSMUSG00000026347	Tmem163	transmembrane protein 163
21374	1326.53	-0.244166	0.0542334	-4.50213	6.73e-06	0.000417159	ENSMUSG00000014767	Tbp	TATA box binding protein
17858	17.616	1.39036	0.308901	4.50101	6.76e-06	0.000417759	ENSMUSG00000023341	Mx2	MX dynamin-like GTPase 2
26961	16305.2	-0.133755	0.0297366	-4.498	6.86e-06	0.000422092	ENSMUSG00000003970	Rpl8	ribosomal protein L8
666794	632.633	-0.319875	0.071316	-4.48533	7.28e-06	0.000446263	ENSMUSG00000038132	Rbm24	RNA binding motif protein 24
78365	242.095	0.791748	0.176595	4.4834	7.35e-06	0.000448595	ENSMUSG00000087211	Lhx1os	LIM homeobox 1, opposite strand
246738	287.309	0.440663	0.0983162	4.4821	7.39e-06	0.000449625	ENSMUSG00000039763	Dnajc28	DnaJ heat shock protein family (Hsp40) member C28
67211	2504.36	-0.205449	0.0458901	-4.47698	7.57e-06	0.00045881	ENSMUSG00000038525	Armc10	armadillo repeat containing 10
140709	1455.8	0.395386	0.0884057	4.4724	7.73e-06	0.000466981	ENSMUSG00000004415	Col26a1	collagen, type XXVI, alpha 1
170787	1084.63	-0.342534	0.0766877	-4.4666	7.95e-06	0.000478023	ENSMUSG00000062906	Hdac10	histone deacetylase 10
11889	54.2271	1.03735	0.232459	4.4625	8.1e-06	0.000485446	ENSMUSG00000020884	Asgr1	asialoglycoprotein receptor 1
11610	229.001	0.476755	0.106877	4.46079	8.17e-06	0.000487512	ENSMUSG00000029007	Agtrap	angiotensin II, type I receptor-associated protein
17242	2300.81	-0.192841	0.0432583	-4.4579	8.28e-06	0.000492313	ENSMUSG00000027239	Mdk	midkine
271849	209.624	0.506707	0.113741	4.45492	8.39e-06	0.000497364	ENSMUSG00000035109	Shc4	SHC (Src homology 2 domain containing) family, member 4
23829	293.515	0.769834	0.173141	4.4463	8.74e-06	0.000515828	ENSMUSG00000045532	C1ql1	complement component 1, q subcomponent-like 1
26381	1457.81	0.372121	0.0837316	4.44422	8.82e-06	0.000518939	ENSMUSG00000026610	Esrrg	estrogen-related receptor gamma
19017	913.767	0.393181	0.0885387	4.44079	8.96e-06	0.000525357	ENSMUSG00000029167	Ppargc1a	peroxisome proliferative activated receptor, gamma, coactivator 1 alpha
66905	391.1	0.423037	0.0953011	4.43895	9.04e-06	0.000527924	ENSMUSG00000024197	Plin3	perilipin 3
69270	264.597	-0.34814	0.0784452	-4.438	9.08e-06	0.000528335	ENSMUSG00000027454	Gins1	GINS complex subunit 1 (Psf1 homolog)
231830	587.104	0.311376	0.070184	4.43657	9.14e-06	0.000529955	ENSMUSG00000036718	Micall2	MICAL-like 2
14276	33.0712	1.14989	0.259562	4.43013	9.42e-06	0.000544032	ENSMUSG00000032725	Folr2	folate receptor 2 (fetal)
16859	169.873	0.604847	0.136554	4.42936	9.45e-06	0.000544032	ENSMUSG00000001123	Lgals9	lectin, galactose binding, soluble 9
109648	1234.45	-0.600521	0.135633	-4.42755	9.53e-06	0.00054667	ENSMUSG00000029819	Npy	neuropeptide Y
53416	2148.88	0.279575	0.063192	4.42421	9.68e-06	0.000553206	ENSMUSG00000027030	Stk39	serine/threonine kinase 39
12723	177.542	-0.560351	0.126725	-4.42178	9.79e-06	0.000555516	ENSMUSG00000029862	Clcn1	chloride channel, voltage-sensitive 1
66901	185.878	-0.500798	0.113243	-4.42233	9.76e-06	0.000555516	ENSMUSG00000031445	Proz	protein Z, vitamin K-dependent plasma glycoprotein
16889	742.848	0.319635	0.0723988	4.41493	1.01e-05	0.000571392	ENSMUSG00000024781	Lipa	lysosomal acid lipase A
69017	4393.62	0.293741	0.0665621	4.41303	1.02e-05	0.000574403	ENSMUSG00000045114	Prrt2	proline-rich transmembrane protein 2
19655	7777.32	-0.193891	0.0440268	-4.40393	1.06e-05	0.000596956	ENSMUSG00000031134	Rbmx	RNA binding motif protein, X chromosome
14029	27.9897	1.71907	0.391028	4.39629	1.1e-05	0.000615019	ENSMUSG00000001815	Evx2	even-skipped homeobox 2
14860	288.96	0.674135	0.153354	4.39595	1.1e-05	0.000615019	ENSMUSG00000032348	Gsta4	glutathione S-transferase, alpha 4
14804	301.454	0.465022	0.105853	4.3931	1.12e-05	0.000616311	ENSMUSG00000071424	Grid2	glutamate receptor, ionotropic, delta 2
216134	2567.56	0.302273	0.0688159	4.3925	1.12e-05	0.000616311	ENSMUSG00000032788	Pdxk	pyridoxal (pyridoxine, vitamin B6) kinase
26556	1835.6	-0.218139	0.0496492	-4.3936	1.11e-05	0.000616311	ENSMUSG00000007617	Homer1	homer scaffolding protein 1
57342	1609.26	0.343325	0.0781354	4.39397	1.11e-05	0.000616311	ENSMUSG00000030770	Parva	parvin, alpha
100042464	6196.53	-0.462726	0.105397	-4.3903	1.13e-05	0.00061832	NA	NA	NA
21400	684.631	-0.314002	0.071514	-4.39078	1.13e-05	0.00061832	ENSMUSG00000059540	Tcea2	transcription elongation factor A (SII), 2
93688	499.041	0.496586	0.113164	4.38818	1.14e-05	0.000622269	ENSMUSG00000022076	Klhl1	kelch-like 1
67220	2595.93	-0.253053	0.0576909	-4.38637	1.15e-05	0.000625364	ENSMUSG00000015745	Plekho1	pleckstrin homology domain containing, family O member 1
83675	272.662	0.551116	0.125862	4.37872	1.19e-05	0.000645519	ENSMUSG00000014329	Bicc1	BicC family RNA binding protein 1
11815	794.433	0.665104	0.151938	4.37748	1.2e-05	0.000647032	ENSMUSG00000022548	Apod	apolipoprotein D
109202	193.28	-0.507784	0.116042	-4.37587	1.21e-05	0.000649655	ENSMUSG00000056735	A930024E05Rik	RIKEN cDNA A930024E05 gene
76808	8755.91	-0.19757	0.0451669	-4.37421	1.22e-05	0.000652424	ENSMUSG00000045128	Rpl18a	ribosomal protein L18A
11932	4371.04	0.277792	0.0635505	4.3712	1.24e-05	0.000659286	ENSMUSG00000041329	Atp1b2	ATPase, Na+/K+ transporting, beta 2 polypeptide
14619	281.922	0.748433	0.171294	4.36929	1.25e-05	0.000662892	ENSMUSG00000046352	Gjb2	gap junction protein, beta 2
57782	741.483	-0.22546	0.0516106	-4.36848	1.25e-05	0.000663149	ENSMUSG00000061898	Rbak	RB-associated KRAB zinc finger
73112	1211.3	-0.397875	0.0911904	-4.36312	1.28e-05	0.000677374	ENSMUSG00000078453	Abracl	ABRA C-terminal like
320158	550.396	0.492058	0.112798	4.3623	1.29e-05	0.000677684	ENSMUSG00000037492	Zmat4	zinc finger, matrin type 4
70240	301.335	0.407771	0.0935153	4.36048	1.3e-05	0.000681133	ENSMUSG00000051502	Ufsp1	UFM1-specific peptidase 1
17220	2710.88	-0.292086	0.0670673	-4.35512	1.33e-05	0.000695722	ENSMUSG00000029730	Mcm7	minichromosome maintenance complex component 7
68794	631.126	0.574116	0.131883	4.35321	1.34e-05	0.000699549	ENSMUSG00000068699	Flnc	filamin C, gamma
442801	1035.61	0.318046	0.073174	4.34643	1.38e-05	0.00071916	ENSMUSG00000052921	Arhgef15	Rho guanine nucleotide exchange factor (GEF) 15
110006	583.178	0.295166	0.0679505	4.34384	1.4e-05	0.000723027	ENSMUSG00000025534	Gusb	glucuronidase, beta
74551	670.415	0.297024	0.0683737	4.34413	1.4e-05	0.000723027	ENSMUSG00000040618	Pck2	phosphoenolpyruvate carboxykinase 2 (mitochondrial)
80986	521.874	-0.328852	0.0757329	-4.34226	1.41e-05	0.000725905	ENSMUSG00000037725	Ckap2	cytoskeleton associated protein 2
67064	1052.74	-0.204594	0.0472307	-4.3318	1.48e-05	0.000758852	ENSMUSG00000109901	Chmp1b	charged multivesicular body protein 1B
235441	1520.94	-0.261784	0.0605205	-4.32554	1.52e-05	0.000778225	ENSMUSG00000032376	Usp3	ubiquitin specific peptidase 3
18798	1113.46	0.287393	0.0664517	4.32484	1.53e-05	0.000778251	ENSMUSG00000039943	Plcb4	phospholipase C, beta 4
21824	562.242	0.720178	0.166627	4.3221	1.55e-05	0.000783175	ENSMUSG00000074743	Thbd	thrombomodulin
330671	5550.64	-0.250293	0.0579108	-4.32205	1.55e-05	0.000783175	ENSMUSG00000055629	B4galnt4	beta-1,4-N-acetyl-galactosaminyl transferase 4
13603	152.23	0.532557	0.123241	4.32128	1.55e-05	0.000783449	ENSMUSG00000026525	Opn3	opsin 3
13445	1177.74	-0.258407	0.0599326	-4.31162	1.62e-05	0.00081334	ENSMUSG00000029394	Cdk2ap1	CDK2 (cyclin-dependent kinase 2)-associated protein 1
66910	378.766	-0.380832	0.088322	-4.31186	1.62e-05	0.00081334	ENSMUSG00000020895	Tmem107	transmembrane protein 107
30785	3872.61	-0.275778	0.0639899	-4.30971	1.63e-05	0.000817866	ENSMUSG00000000416	Cttnbp2	cortactin binding protein 2
26943	4298	0.180009	0.0417851	4.30797	1.65e-05	0.000821734	ENSMUSG00000017707	Serinc3	serine incorporator 3
216835	358.959	-0.691595	0.160618	-4.30584	1.66e-05	0.000824562	ENSMUSG00000020905	Usp43	ubiquitin specific peptidase 43
70997	1289.28	-0.331509	0.0769901	-4.30587	1.66e-05	0.000824562	ENSMUSG00000027329	Spef1	sperm flagellar 1
269784	813.199	0.470863	0.109402	4.30397	1.68e-05	0.000829007	ENSMUSG00000064293	Cntn4	contactin 4
330230	180.594	0.510196	0.118564	4.30313	1.68e-05	0.000829611	ENSMUSG00000093910	Zfp853	zinc finger protein 853
21843	4310.56	-0.240349	0.0558864	-4.30067	1.7e-05	0.0008363	ENSMUSG00000030846	Tial1	Tia1 cytotoxic granule-associated RNA binding protein-like 1
98660	10282.6	0.3915	0.0910612	4.29931	1.71e-05	0.000838904	ENSMUSG00000007097	Atp1a2	ATPase, Na+/K+ transporting, alpha 2 polypeptide
229759	698.706	0.501513	0.116829	4.29271	1.77e-05	0.000858984	ENSMUSG00000027965	Olfm3	olfactomedin 3
80860	284.127	0.403478	0.0939768	4.29338	1.76e-05	0.000858984	ENSMUSG00000017747	Ghdc	GH3 domain containing
18109	3264.82	-0.35917	0.0836919	-4.29157	1.77e-05	0.000860817	ENSMUSG00000037169	Mycn	v-myc avian myelocytomatosis viral related oncogene, neuroblastoma derived
20516	1061.67	0.219975	0.0512722	4.29033	1.78e-05	0.00086303	ENSMUSG00000037656	Slc20a2	solute carrier family 20, member 2
242425	2666.45	0.257453	0.0600614	4.28649	1.82e-05	0.000875428	ENSMUSG00000039809	Gabbr2	gamma-aminobutyric acid (GABA) B receptor, 2
12833	709.66	0.647122	0.151135	4.28175	1.85e-05	0.000891609	ENSMUSG00000001119	Col6a1	collagen, type VI, alpha 1
72175	681.82	-0.400823	0.09368	-4.27864	1.88e-05	0.00090145	ENSMUSG00000025759	Mfsd8	major facilitator superfamily domain containing 8
72175	681.82	-0.400823	0.09368	-4.27864	1.88e-05	0.00090145	ENSMUSG00000116169	Mfsd8	major facilitator superfamily domain containing 8
13482	138.255	0.828695	0.194045	4.27062	1.95e-05	0.000928943	ENSMUSG00000035000	Dpp4	dipeptidylpeptidase 4
19719	3148.81	-0.238119	0.0557489	-4.27128	1.94e-05	0.000928943	ENSMUSG00000025158	Rfng	RFNG O-fucosylpeptide 3-beta-N-acetylglucosaminyltransferase
228829	3495.47	-0.182845	0.0428299	-4.2691	1.96e-05	0.000932553	ENSMUSG00000038116	Phf20	PHD finger protein 20
11514	639.568	0.483082	0.113341	4.26219	2.02e-05	0.000959027	ENSMUSG00000022376	Adcy8	adenylate cyclase 8
230596	1801.78	-0.192367	0.0451839	-4.25743	2.07e-05	0.000976774	ENSMUSG00000063800	Prpf38a	PRP38 pre-mRNA processing factor 38 (yeast) domain containing A
100503797	36.6568	-0.873797	0.205389	-4.25434	2.1e-05	0.000984806	NA	Gm11738	predicted gene 11738
69876	502.17	-0.261952	0.0615737	-4.25429	2.1e-05	0.000984806	ENSMUSG00000039759	Thap3	THAP domain containing, apoptosis associated protein 3
11568	1036.53	0.905394	0.212978	4.25112	2.13e-05	0.000995911	ENSMUSG00000020473	Aebp1	AE binding protein 1
12300	1237.74	0.284593	0.0669952	4.24796	2.16e-05	0.00100715	ENSMUSG00000019146	Cacng2	calcium channel, voltage-dependent, gamma subunit 2
16790	254.631	0.643174	0.15167	4.24062	2.23e-05	0.00103765	ENSMUSG00000039062	Anpep	alanyl (membrane) aminopeptidase
14211	1337.41	-0.228802	0.0540311	-4.23464	2.29e-05	0.00105431	ENSMUSG00000028312	Smc2	structural maintenance of chromosomes 2
18595	1972.43	0.399416	0.0942845	4.23629	2.27e-05	0.00105431	ENSMUSG00000029231	Pdgfra	platelet derived growth factor receptor, alpha polypeptide
217262	375.183	0.552781	0.130549	4.23427	2.29e-05	0.00105431	ENSMUSG00000041797	Abca9	ATP-binding cassette, sub-family A (ABC1), member 9
22377	2567.73	-0.220407	0.0520478	-4.2347	2.29e-05	0.00105431	ENSMUSG00000030035	Wbp1	WW domain binding protein 1
664883	6150.87	0.371554	0.0877595	4.23378	2.3e-05	0.00105431	ENSMUSG00000021047	Nova1	NOVA alternative splicing regulator 1
67622	517.779	0.509022	0.120246	4.23316	2.3e-05	0.00105431	ENSMUSG00000020814	Mxra7	matrix-remodelling associated 7
71361	362.322	0.534734	0.126496	4.22728	2.37e-05	0.0010792	ENSMUSG00000020085	Aifm2	apoptosis-inducing factor, mitochondrion-associated 2
19193	194.216	-0.389935	0.09235	-4.22236	2.42e-05	0.00109517	ENSMUSG00000017453	Pipox	pipecolic acid oxidase
55951	693.544	0.610675	0.144636	4.22215	2.42e-05	0.00109517	ENSMUSG00000023861	Mpc1	mitochondrial pyruvate carrier 1
66425	446.014	0.503752	0.119332	4.22142	2.43e-05	0.00109517	ENSMUSG00000038370	Pcp4l1	Purkinje cell protein 4-like 1
83965	3313.04	0.186331	0.0441394	4.22142	2.43e-05	0.00109517	ENSMUSG00000023960	Enpp5	ectonucleotide pyrophosphatase/phosphodiesterase 5
13838	4908.85	-0.240986	0.0571243	-4.21862	2.46e-05	0.00110265	ENSMUSG00000026235	Epha4	Eph receptor A4
21827	1811.15	-0.472574	0.112012	-4.21895	2.45e-05	0.00110265	ENSMUSG00000028047	Thbs3	thrombospondin 3
235599	327.804	0.360845	0.0855685	4.21702	2.48e-05	0.00110742	ENSMUSG00000037977	6430571L13Rik	RIKEN cDNA 6430571L13 gene
217835	168.963	0.465849	0.110504	4.21565	2.49e-05	0.00111107	ENSMUSG00000044456	Rin3	Ras and Rab interactor 3
13244	1334.46	0.237332	0.0563939	4.20847	2.57e-05	0.00114251	ENSMUSG00000038633	Degs1	delta(4)-desaturase, sphingolipid 1
20975	157.954	0.771533	0.183345	4.2081	2.58e-05	0.00114251	ENSMUSG00000023805	Synj2	synaptojanin 2
97440	159.33	0.579795	0.137832	4.20654	2.59e-05	0.00114725	ENSMUSG00000069920	B3gnt9	UDP-GlcNAc:betaGal beta-1,3-N-acetylglucosaminyltransferase 9
14613	63.8628	0.966196	0.22973	4.20579	2.6e-05	0.00114788	ENSMUSG00000057123	Gja5	gap junction protein, alpha 5
18164	1220.45	0.36329	0.0865118	4.19931	2.68e-05	0.00117803	ENSMUSG00000025582	Nptx1	neuronal pentraxin 1
12091	874.978	0.274916	0.0655709	4.19265	2.76e-05	0.00120985	ENSMUSG00000045594	Glb1	galactosidase, beta 1
16490	1016.74	0.312406	0.0745503	4.19053	2.78e-05	0.00121785	ENSMUSG00000040724	Kcna2	potassium voltage-gated channel, shaker-related subfamily, member 2
13824	1215.45	0.280878	0.0670514	4.189	2.8e-05	0.00121945	ENSMUSG00000024376	Epb41l4a	erythrocyte membrane protein band 4.1 like 4a
76527	134.489	0.488245	0.116549	4.18918	2.8e-05	0.00121945	ENSMUSG00000031750	Il34	interleukin 34
80718	435.132	0.414696	0.0990695	4.18591	2.84e-05	0.00123283	ENSMUSG00000024511	Rab27b	RAB27B, member RAS oncogene family
17005	79.7346	0.739374	0.176936	4.17876	2.93e-05	0.00126878	ENSMUSG00000027297	Ltk	leukocyte tyrosine kinase
282619	227.293	-0.448307	0.107314	-4.17753	2.95e-05	0.00127226	ENSMUSG00000046056	Sbsn	suprabasin
19094	1764.7	-0.261674	0.0626507	-4.17671	2.96e-05	0.00127339	ENSMUSG00000053137	Mapk11	mitogen-activated protein kinase 11
11821	1517.13	-0.237031	0.0567849	-4.17419	2.99e-05	0.00128072	ENSMUSG00000006589	Aprt	adenine phosphoribosyl transferase
57440	1428.69	0.196072	0.046978	4.1737	3e-05	0.00128072	ENSMUSG00000024065	Ehd3	EH-domain containing 3
666048	158.106	0.681832	0.163368	4.17358	3e-05	0.00128072	ENSMUSG00000070867	Trabd2b	TraB domain containing 2B
14791	1236.1	-0.206735	0.0495799	-4.16974	3.05e-05	0.00129906	ENSMUSG00000004268	Emg1	EMG1 N1-specific pseudouridine methyltransferase
16923	367.441	0.333521	0.0799997	4.16902	3.06e-05	0.00129969	ENSMUSG00000042594	Sh2b3	SH2B adaptor protein 3
16206	1610.52	0.301799	0.0724249	4.16706	3.09e-05	0.00130121	ENSMUSG00000030029	Lrig1	leucine-rich repeats and immunoglobulin-like domains 1
381853	939.899	-0.631432	0.151549	-4.16653	3.09e-05	0.00130121	ENSMUSG00000030406	Gipr	gastric inhibitory polypeptide receptor
69574	184.825	0.629948	0.151137	4.16806	3.07e-05	0.00130121	ENSMUSG00000022235	Cmbl	carboxymethylenebutenolidase-like (Pseudomonas)
75646	1241.38	-0.32518	0.0780489	-4.16636	3.1e-05	0.00130121	ENSMUSG00000022246	Rai14	retinoic acid induced 14
66959	3179.32	0.223811	0.0538161	4.15881	3.2e-05	0.00134143	ENSMUSG00000039661	Dusp26	dual specificity phosphatase 26 (putative)
22778	377.749	-0.652601	0.156951	-4.15799	3.21e-05	0.00134275	ENSMUSG00000018654	Ikzf1	IKAROS family zinc finger 1
20410	503.063	0.275073	0.0661874	4.15597	3.24e-05	0.0013505	ENSMUSG00000022091	Sorbs3	sorbin and SH3 domain containing 3
94214	10865.7	0.199714	0.0480602	4.15549	3.25e-05	0.0013505	ENSMUSG00000058297	Spock2	sparc/osteonectin, cwcv and kazal-like domains proteoglycan 2
12587	134.565	0.761878	0.183478	4.15242	3.29e-05	0.0013617	ENSMUSG00000089661	Mia	melanoma inhibitory activity
208501	209.322	-0.39016	0.0939578	-4.1525	3.29e-05	0.0013617	ENSMUSG00000078572	Ndufaf8	NADH:ubiquinone oxidoreductase complex assembly factor 8
108073	1225.81	0.29195	0.0703425	4.1504	3.32e-05	0.00137024	ENSMUSG00000056755	Grm7	glutamate receptor, metabotropic 7
13806	7573.64	0.265012	0.0638811	4.14852	3.35e-05	0.00137802	ENSMUSG00000063524	Eno1	enolase 1, alpha non-neuron
12626	2737	-0.188223	0.045439	-4.14233	3.44e-05	0.00141213	ENSMUSG00000021537	Cetn3	centrin 3
14734	1103.86	0.584375	0.141211	4.13831	3.5e-05	0.00143343	ENSMUSG00000055653	Gpc3	glypican 3
114679	1141.39	0.266152	0.0643283	4.1374	3.51e-05	0.00143544	ENSMUSG00000075702	Selenom	selenoprotein M
207596	652.534	0.649194	0.156984	4.13543	3.54e-05	0.00144417	ENSMUSG00000032289	Thsd4	thrombospondin, type I, domain containing 4
329828	558.111	0.460273	0.111341	4.1339	3.57e-05	0.00145014	ENSMUSG00000046312	Myorg	myogenesis regulating glycosidase (putative)
13592	396.125	1.04249	0.252511	4.12849	3.65e-05	0.00148088	ENSMUSG00000022053	Ebf2	early B cell factor 2
53602	1560.22	0.409213	0.0991471	4.12733	3.67e-05	0.00148088	ENSMUSG00000071379	Hpcal1	hippocalcin-like 1
57748	2222.5	-0.212535	0.0514894	-4.12775	3.66e-05	0.00148088	ENSMUSG00000021690	Jmy	junction-mediating and regulatory protein
22367	1239.72	-0.192813	0.0467483	-4.1245	3.72e-05	0.00149171	ENSMUSG00000021115	Vrk1	vaccinia related kinase 1
68151	1275.48	0.477534	0.115765	4.12501	3.71e-05	0.00149171	ENSMUSG00000028173	Wls	wntless WNT ligand secretion mediator
11438	1935.72	0.340712	0.0826509	4.1223	3.75e-05	0.00149874	ENSMUSG00000027577	Chrna4	cholinergic receptor, nicotinic, alpha polypeptide 4
629147	36.0535	1.04723	0.254049	4.12216	3.75e-05	0.00149874	ENSMUSG00000069372	Ctxn3	cortexin 3
99982	6358.97	-0.143906	0.0349141	-4.1217	3.76e-05	0.00149874	ENSMUSG00000036940	Kdm1a	lysine (K)-specific demethylase 1A
14235	672.966	-0.363838	0.0883063	-4.12018	3.79e-05	0.00150494	ENSMUSG00000001517	Foxm1	forkhead box M1
12805	5257.59	0.357279	0.0867905	4.11656	3.85e-05	0.00152496	ENSMUSG00000055022	Cntn1	contactin 1
12695	511.322	0.300003	0.0729039	4.11505	3.87e-05	0.00152746	ENSMUSG00000061859	Patj	PATJ, crumbs cell polarity complex component
56079	1176.09	0.358434	0.0870953	4.11542	3.86e-05	0.00152746	ENSMUSG00000028373	Astn2	astrotactin 2
16438	2132.69	-0.420829	0.102286	-4.11425	3.88e-05	0.00152897	ENSMUSG00000030102	Itpr1	inositol 1,4,5-trisphosphate receptor 1
20467	3878.84	-0.17221	0.0419246	-4.10761	4e-05	0.00156977	ENSMUSG00000031622	Sin3b	transcriptional regulator, SIN3B (yeast)
116837	1497.07	0.242848	0.0591398	4.10634	4.02e-05	0.00157177	ENSMUSG00000041670	Rims1	regulating synaptic membrane exocytosis 1
116837	1497.07	0.242848	0.0591398	4.10634	4.02e-05	0.00157177	ENSMUSG00000111628	Rims1	regulating synaptic membrane exocytosis 1
70747	739.084	0.325088	0.0791703	4.10619	4.02e-05	0.00157177	ENSMUSG00000027858	Tspan2	tetraspanin 2
70122	4121.64	-0.207877	0.0506831	-4.1015	4.1e-05	0.00160011	ENSMUSG00000028496	Mllt3	myeloid/lymphoid or mixed-lineage leukemia; translocated to, 3
12452	3923.12	-0.248668	0.0606517	-4.09993	4.13e-05	0.00160707	ENSMUSG00000029385	Ccng2	cyclin G2
110058	377.079	0.537673	0.131201	4.09807	4.17e-05	0.00161611	ENSMUSG00000058420	Syt17	synaptotagmin XVII
102632	309.738	0.37007	0.0903289	4.09692	4.19e-05	0.0016176	ENSMUSG00000090150	Acad11	acyl-Coenzyme A dehydrogenase family, member 11
77106	379.448	0.6495	0.158541	4.09674	4.19e-05	0.0016176	ENSMUSG00000038141	Tmem181a	transmembrane protein 181A
17385	450.073	-0.343602	0.0838864	-4.09604	4.2e-05	0.00161861	ENSMUSG00000000901	Mmp11	matrix metallopeptidase 11
320007	540.034	0.554817	0.135494	4.09476	4.23e-05	0.00162366	ENSMUSG00000022696	Sidt1	SID1 transmembrane family, member 1
21413	13681.8	-0.456536	0.111528	-4.09345	4.25e-05	0.00162511	ENSMUSG00000053477	Tcf4	transcription factor 4
219103	517.48	-0.307928	0.0752216	-4.09361	4.25e-05	0.00162511	ENSMUSG00000064128	Cenpj	centromere protein J
224824	2365.77	0.16949	0.0414575	4.08829	4.35e-05	0.00165382	ENSMUSG00000002763	Pex6	peroxisomal biogenesis factor 6
68859	139.327	0.672277	0.164438	4.08833	4.34e-05	0.00165382	ENSMUSG00000078350	Smim1	small integral membrane protein 1
231532	394.64	0.447551	0.109486	4.08773	4.36e-05	0.00165387	ENSMUSG00000057315	Arhgap24	Rho GTPase activating protein 24
16451	4555.27	0.219842	0.0538066	4.08578	4.39e-05	0.00166391	ENSMUSG00000028530	Jak1	Janus kinase 1
18142	442.817	-0.425514	0.104176	-4.08456	4.42e-05	0.00166599	ENSMUSG00000001988	Npas1	neuronal PAS domain protein 1
20713	4983.18	0.214495	0.0525158	4.0844	4.42e-05	0.00166599	ENSMUSG00000027834	Serpini1	serine (or cysteine) peptidase inhibitor, clade I, member 1
18828	31.0956	1.09538	0.268572	4.07854	4.53e-05	0.00170453	ENSMUSG00000032372	Plscr2	phospholipid scramblase 2
18983	4476.48	-0.171896	0.0421708	-4.07619	4.58e-05	0.00171779	ENSMUSG00000031601	Cnot7	CCR4-NOT transcription complex, subunit 7
13549	1025.91	-0.388614	0.0953669	-4.07493	4.6e-05	0.00171978	ENSMUSG00000002409	Dyrk1b	dual-specificity tyrosine-(Y)-phosphorylation regulated kinase 1b
18399	498.72	0.723166	0.177471	4.07484	4.6e-05	0.00171978	ENSMUSG00000024650	Slc22a6	solute carrier family 22 (organic anion transporter), member 6
14375	907.435	-0.198218	0.0486611	-4.07344	4.63e-05	0.00172213	ENSMUSG00000022471	Xrcc6	X-ray repair complementing defective repair in Chinese hamster cells 6
20340	3155.94	0.170421	0.0418342	4.07372	4.63e-05	0.00172213	ENSMUSG00000003316	Glg1	golgi apparatus protein 1
14456	2084.56	0.222271	0.0546191	4.06948	4.71e-05	0.0017436	ENSMUSG00000031451	Gas6	growth arrest specific 6
237940	236.954	-0.409403	0.100599	-4.06963	4.71e-05	0.0017436	ENSMUSG00000078651	Aoc2	amine oxidase, copper containing 2 (retina-specific)
70059	445.621	-0.358074	0.0880205	-4.06807	4.74e-05	0.00175013	ENSMUSG00000021263	Degs2	delta(4)-desaturase, sphingolipid 2
66848	821.293	0.240626	0.0591577	4.06753	4.75e-05	0.00175017	ENSMUSG00000019810	Fuca2	fucosidase, alpha-L- 2, plasma
18613	790.883	0.27854	0.068536	4.06414	4.82e-05	0.00177174	ENSMUSG00000020717	Pecam1	platelet/endothelial cell adhesion molecule 1
14745	564.536	0.471623	0.116118	4.06158	4.87e-05	0.00178656	ENSMUSG00000038668	Lpar1	lysophosphatidic acid receptor 1
21817	366.019	0.611714	0.150627	4.06113	4.88e-05	0.00178656	ENSMUSG00000037820	Tgm2	transglutaminase 2, C polypeptide
212483	4089.89	-0.22415	0.0552814	-4.05471	5.02e-05	0.00183214	ENSMUSG00000021495	Fam193b	family with sequence similarity 193, member B
239337	242.443	0.748066	0.184603	4.05231	5.07e-05	0.00184274	ENSMUSG00000047497	Adamts12	a disintegrin-like and metallopeptidase (reprolysin type) with thrombospondin type 1 motif, 12
70426	135.791	0.697075	0.172013	4.05245	5.07e-05	0.00184274	ENSMUSG00000039179	Tekt5	tektin 5
66540	2213.76	-0.220571	0.0544451	-4.05126	5.09e-05	0.00184684	ENSMUSG00000026655	Fam107b	family with sequence similarity 107, member B
103967	4645.43	0.198911	0.0491453	4.0474	5.18e-05	0.0018733	ENSMUSG00000040265	Dnm3	dynamin 3
50887	588.443	-0.320186	0.0792337	-4.04103	5.32e-05	0.00192056	ENSMUSG00000031245	Hmgn5	high-mobility group nucleosome binding domain 5
232313	34.3816	0.999309	0.247382	4.03954	5.36e-05	0.00192418	ENSMUSG00000030074	Gxylt2	glucoside xylosyltransferase 2
76960	292.965	0.819505	0.202868	4.03959	5.35e-05	0.00192418	ENSMUSG00000013523	Bcas1	breast carcinoma amplified sequence 1
19378	624.61	0.889829	0.22031	4.03899	5.37e-05	0.00192442	ENSMUSG00000013584	Aldh1a2	aldehyde dehydrogenase family 1, subfamily A2
108121	1311.8	-0.193334	0.0478739	-4.0384	5.38e-05	0.00192498	ENSMUSG00000061613	U2af1	U2 small nuclear ribonucleoprotein auxiliary factor (U2AF) 1
170706	81.2312	0.761759	0.188689	4.03711	5.41e-05	0.00192695	ENSMUSG00000050777	Tmem37	transmembrane protein 37
329650	1152.21	0.257715	0.0638337	4.03729	5.41e-05	0.00192695	ENSMUSG00000056476	Med12l	mediator complex subunit 12-like
75665	1252.91	0.203565	0.0504485	4.0351	5.46e-05	0.00193923	ENSMUSG00000041609	Bicdl1	BICD family like cargo adaptor 1
67920	987.325	-0.22713	0.0563004	-4.03425	5.48e-05	0.00194198	ENSMUSG00000031578	Mak16	MAK16 homolog
12870	369.775	0.660251	0.163695	4.03341	5.5e-05	0.00194461	ENSMUSG00000003617	Cp	ceruloplasmin
81898	14334.9	-0.144097	0.0357393	-4.03189	5.53e-05	0.00195293	ENSMUSG00000025982	Sf3b1	splicing factor 3b, subunit 1
110834	490.735	0.425721	0.105628	4.03039	5.57e-05	0.00195869	ENSMUSG00000032303	Chrna3	cholinergic receptor, nicotinic, alpha polypeptide 3
22688	2010.59	-0.225276	0.0558975	-4.03017	5.57e-05	0.00195869	ENSMUSG00000063108	Zfp26	zinc finger protein 26
268780	389.358	0.573846	0.142606	4.024	5.72e-05	0.00200637	ENSMUSG00000042961	Egflam	EGF-like, fibronectin type III and laminin G domains
433813	526.118	-0.293423	0.0729621	-4.02157	5.78e-05	0.00202275	ENSMUSG00000051557	Pusl1	pseudouridylate synthase-like 1
21807	19528.6	-0.163059	0.0405514	-4.02105	5.79e-05	0.00202281	ENSMUSG00000022010	Tsc22d1	TSC22 domain family, member 1
381101	289.507	-0.345684	0.0860073	-4.01924	5.84e-05	0.00203239	ENSMUSG00000040658	Dnph1	2'-deoxynucleoside 5'-phosphate N-hydrolase 1
52830	1755.09	-0.240128	0.0597494	-4.01892	5.85e-05	0.00203239	ENSMUSG00000028675	Pnrc2	proline-rich nuclear receptor coactivator 2
68763	1011.84	-0.193051	0.0481026	-4.01331	5.99e-05	0.00207678	ENSMUSG00000092203	1110038B12Rik	RIKEN cDNA 1110038B12 gene
83691	171.159	0.617531	0.153961	4.01096	6.05e-05	0.00209309	ENSMUSG00000025776	Crispld1	cysteine-rich secretory protein LCCL domain containing 1
117171	607.793	-0.26668	0.0665076	-4.00978	6.08e-05	0.00209908	ENSMUSG00000063236	1110038F14Rik	RIKEN cDNA 1110038F14 gene
20513	675.671	0.398259	0.0994788	4.00345	6.24e-05	0.00215135	ENSMUSG00000005357	Slc1a6	solute carrier family 1 (high affinity aspartate/glutamate transporter), member 6
12585	913.205	0.276404	0.0691736	3.99581	6.45e-05	0.00221251	ENSMUSG00000030878	Cdr2	cerebellar degeneration-related 2
22278	3493.54	-0.1903	0.0476221	-3.99605	6.44e-05	0.00221251	ENSMUSG00000026641	Usf1	upstream transcription factor 1
18220	2493.72	0.177491	0.0444287	3.99497	6.47e-05	0.00221557	ENSMUSG00000030824	Nucb1	nucleobindin 1
234878	132.521	0.559194	0.140041	3.99308	6.52e-05	0.00222864	ENSMUSG00000031853	Map3k21	mitogen-activated protein kinase kinase kinase 21
67781	6033.3	-0.131133	0.032897	-3.98619	6.71e-05	0.00228943	ENSMUSG00000001016	Ilf2	interleukin enhancer binding factor 2
106821	496.327	-0.252743	0.0634896	-3.98086	6.87e-05	0.00233643	ENSMUSG00000040771	Oard1	O-acyl-ADP-ribose deacylase 1
106821	496.327	-0.252743	0.0634896	-3.98086	6.87e-05	0.00233643	ENSMUSG00000116513	Oard1	O-acyl-ADP-ribose deacylase 1
20666	27463.1	-0.33403	0.0839827	-3.97736	6.97e-05	0.00236602	ENSMUSG00000063632	Sox11	SRY (sex determining region Y)-box 11
74091	181.264	0.493083	0.124106	3.97309	7.09e-05	0.00240384	ENSMUSG00000042684	Npl	N-acetylneuraminate pyruvate lyase
11938	12037.4	0.146585	0.0369026	3.97222	7.12e-05	0.00240751	ENSMUSG00000029467	Atp2a2	ATPase, Ca++ transporting, cardiac muscle, slow twitch 2
20348	2538.64	-0.423568	0.106699	-3.96974	7.2e-05	0.00242757	ENSMUSG00000028780	Sema3c	sema domain, immunoglobulin domain (Ig), short basic domain, secreted, (semaphorin) 3C
224405	54.7178	0.80636	0.203172	3.96886	7.22e-05	0.00243142	ENSMUSG00000041134	Cyyr1	cysteine and tyrosine-rich protein 1
319478	2383.2	0.200265	0.050532	3.96313	7.4e-05	0.00248541	ENSMUSG00000044365	Cxxc4	CXXC finger 4
108911	5198.88	-0.250045	0.0631311	-3.96073	7.47e-05	0.00249999	ENSMUSG00000040945	Rcc2	regulator of chromosome condensation 2
17172	1164.95	-0.382455	0.0965666	-3.96053	7.48e-05	0.00249999	ENSMUSG00000020052	Ascl1	achaete-scute family bHLH transcription factor 1
66583	668.114	-0.213082	0.0538054	-3.96024	7.49e-05	0.00249999	ENSMUSG00000034321	Exosc1	exosome component 1
20692	5122.67	0.314629	0.0794762	3.95879	7.53e-05	0.00251002	ENSMUSG00000018593	Sparc	secreted acidic cysteine rich glycoprotein
108767	1505.97	-0.351401	0.0888551	-3.95477	7.66e-05	0.0025473	ENSMUSG00000040128	Pnrc1	proline-rich nuclear receptor coactivator 1
233744	2283.34	0.388223	0.098202	3.95331	7.71e-05	0.00255762	ENSMUSG00000038156	Spon1	spondin 1, (f-spondin) extracellular matrix protein
24135	2637.77	-0.226517	0.0573105	-3.95245	7.74e-05	0.0025578	ENSMUSG00000058291	Zfp68	zinc finger protein 68
65020	876.831	-0.239371	0.0605651	-3.9523	7.74e-05	0.0025578	ENSMUSG00000058638	Zfp110	zinc finger protein 110
192192	1393.2	-0.283181	0.0716738	-3.95097	7.78e-05	0.00256685	ENSMUSG00000089832	Shkbp1	Sh3kbp1 binding protein 1
64817	202.108	0.685087	0.173489	3.94888	7.85e-05	0.00258399	ENSMUSG00000028369	Svep1	sushi, von Willebrand factor type A, EGF and pentraxin domain containing 1
210417	669.399	0.216619	0.0548627	3.94839	7.87e-05	0.00258403	ENSMUSG00000042581	Thsd7b	thrombospondin, type I, domain containing 7B
11928	7144.78	0.183434	0.0464777	3.94672	7.92e-05	0.00259681	ENSMUSG00000033161	Atp1a1	ATPase, Na+/K+ transporting, alpha 1 polypeptide
21812	3313.67	-0.171839	0.0436143	-3.93997	8.15e-05	0.00266548	ENSMUSG00000007613	Tgfbr1	transforming growth factor, beta receptor I
16439	272.08	0.505235	0.12828	3.93852	8.2e-05	0.0026762	ENSMUSG00000030287	Itpr2	inositol 1,4,5-triphosphate receptor 2
74145	576.286	0.547061	0.138961	3.93679	8.26e-05	0.00269004	ENSMUSG00000039109	F13a1	coagulation factor XIII, A1 subunit
263764	925.29	0.488544	0.124116	3.93617	8.28e-05	0.00269154	ENSMUSG00000050967	Creg2	cellular repressor of E1A-stimulated genes 2
75906	711.812	0.366578	0.0931959	3.93341	8.37e-05	0.00271717	ENSMUSG00000019856	Fam184a	family with sequence similarity 184, member A
268390	1740.62	-0.17458	0.0444827	-3.92468	8.68e-05	0.00281197	ENSMUSG00000020288	Ahsa2	AHA1, activator of heat shock protein ATPase 2
12822	1213.23	0.425361	0.108456	3.92197	8.78e-05	0.00281996	ENSMUSG00000001435	Col18a1	collagen, type XVIII, alpha 1
13876	150.392	0.478277	0.121939	3.92226	8.77e-05	0.00281996	ENSMUSG00000040732	Erg	ETS transcription factor
434215	254.026	0.355412	0.090615	3.92222	8.77e-05	0.00281996	ENSMUSG00000090958	Lrrc32	leucine rich repeat containing 32
67500	4050.72	-0.152252	0.0388118	-3.92282	8.75e-05	0.00281996	ENSMUSG00000020074	Ccar1	cell division cycle and apoptosis regulator 1
68955	3904.64	-0.258838	0.0660034	-3.92158	8.8e-05	0.00281996	ENSMUSG00000063919	Srrm4	serine/arginine repetitive matrix 4
70248	4617.68	-0.233449	0.0595414	-3.92078	8.83e-05	0.00282372	ENSMUSG00000069565	Dazap1	DAZ associated protein 1
67897	3366.17	-0.135326	0.0345363	-3.91836	8.92e-05	0.00284649	ENSMUSG00000009535	Rnmt	RNA (guanine-7-) methyltransferase
72640	9656.01	-0.217955	0.0556703	-3.91509	9.04e-05	0.00287962	ENSMUSG00000074480	Mex3a	mex3 RNA binding family member A
76373	456.011	-0.291729	0.0745422	-3.91361	9.09e-05	0.00289161	ENSMUSG00000063535	Zfp773	zinc finger protein 773
268755	6522.08	-0.359842	0.091961	-3.91299	9.12e-05	0.00289225	ENSMUSG00000097545	Mir124a-1hg	Mir124-1 host gene (non-protein coding)
67025	7979.85	-0.168337	0.0430295	-3.91213	9.15e-05	0.00289225	ENSMUSG00000059291	Rpl11	ribosomal protein L11
76884	8676.14	0.148933	0.0380651	3.91259	9.13e-05	0.00289225	ENSMUSG00000020340	Cyfip2	cytoplasmic FMR1 interacting protein 2
99738	984.938	0.462538	0.11831	3.90955	9.25e-05	0.00291762	ENSMUSG00000027895	Kcnc4	potassium voltage gated channel, Shaw-related subfamily, member 4
73649	621.904	0.429542	0.109887	3.90895	9.27e-05	0.00291905	ENSMUSG00000027015	Cybrd1	cytochrome b reductase 1
71755	237.017	0.352892	0.0903213	3.90708	9.34e-05	0.00293605	ENSMUSG00000011382	Dhdh	dihydrodiol dehydrogenase (dimeric)
13132	817.642	0.558799	0.143063	3.90596	9.39e-05	0.0029381	ENSMUSG00000022150	Dab2	disabled 2, mitogen-responsive phosphoprotein
209378	757.28	0.540463	0.138365	3.90607	9.38e-05	0.0029381	ENSMUSG00000025780	Itih5	inter-alpha (globulin) inhibitor H5
240185	1222.81	0.313871	0.0803967	3.90402	9.46e-05	0.002956	ENSMUSG00000033960	Jcad	junctional cadherin 5 associated
268934	595.234	0.435801	0.111701	3.90149	9.56e-05	0.00298125	ENSMUSG00000063239	Grm4	glutamate receptor, metabotropic 4
111173	6264.79	0.147913	0.0379367	3.89893	9.66e-05	0.00300716	ENSMUSG00000030172	Erc1	ELKS/RAB6-interacting/CAST family member 1
114128	681.709	0.443372	0.11378	3.89674	9.75e-05	0.00302282	ENSMUSG00000022257	Laptm4b	lysosomal-associated protein transmembrane 4B
233073	940.083	-0.220609	0.0566082	-3.89712	9.73e-05	0.00302282	ENSMUSG00000078765	U2af1l4	U2 small nuclear RNA auxiliary factor 1-like 4
212377	300.604	-0.367025	0.0942096	-3.89584	9.79e-05	0.00302821	ENSMUSG00000045751	Mms22l	MMS22-like, DNA repair protein
22070	16398.8	-0.141295	0.036273	-3.89532	9.81e-05	0.00302882	ENSMUSG00000060126	Tpt1	tumor protein, translationally-controlled 1
230837	357.613	0.356523	0.0915515	3.89423	9.85e-05	0.00303663	ENSMUSG00000036995	Asap3	ArfGAP with SH3 domain, ankyrin repeat and PH domain 3
228839	459.23	-0.312438	0.0802451	-3.89355	9.88e-05	0.00303929	ENSMUSG00000062175	Tgif2	TGFB-induced factor homeobox 2
77032	435.985	0.365925	0.0940095	3.89243	9.92e-05	0.00304756	ENSMUSG00000028251	Tstd3	thiosulfate sulfurtransferase (rhodanese)-like domain containing 3
218440	273.671	0.523257	0.134465	3.89142	9.97e-05	0.00305449	ENSMUSG00000045034	Ankrd34b	ankyrin repeat domain 34B
80876	800.059	0.306716	0.0788454	3.89009	0.000100207	0.00306537	ENSMUSG00000060591	Ifitm2	interferon induced transmembrane protein 2
212111	947.132	0.253907	0.065279	3.88956	0.000100427	0.00306626	ENSMUSG00000025477	Inpp5a	inositol polyphosphate-5-phosphatase A
22422	3051.24	-0.438116	0.112657	-3.88894	0.000100682	0.00306823	ENSMUSG00000022382	Wnt7b	wingless-type MMTV integration site family, member 7B
18505	119.141	1.71893	0.44225	3.88679	0.00010158	0.00308972	ENSMUSG00000004872	Pax3	paired box 3
16068	150.118	-0.516476	0.133023	-3.8826	0.000103347	0.0031316	ENSMUSG00000070427	Il18bp	interleukin 18 binding protein
227696	333.778	-0.36012	0.092746	-3.88286	0.000103234	0.0031316	ENSMUSG00000079484	Phyhd1	phytanoyl-CoA dioxygenase domain containing 1
18553	296.901	0.34962	0.0900874	3.8809	0.000104071	0.0031417	ENSMUSG00000030513	Pcsk6	proprotein convertase subtilisin/kexin type 6
71946	1374.31	0.353565	0.0911006	3.88104	0.000104009	0.0031417	ENSMUSG00000037419	Endod1	endonuclease domain containing 1
12349	548.829	0.573093	0.147742	3.87902	0.000104878	0.00315878	ENSMUSG00000027562	Car2	carbonic anhydrase 2
16873	666.857	0.440024	0.113457	3.87835	0.000105169	0.00315878	ENSMUSG00000029595	Lhx5	LIM homeobox protein 5
56403	7399.02	-0.12293	0.0316975	-3.87821	0.000105227	0.00315878	ENSMUSG00000032423	Syncrip	synaptotagmin binding, cytoplasmic RNA interacting protein
19087	3653.18	0.193075	0.049792	3.87763	0.00010548	0.00316046	ENSMUSG00000032601	Prkar2a	protein kinase, cAMP dependent regulatory, type II alpha
74100	2400.91	-0.333938	0.086158	-3.87588	0.000106239	0.00317729	ENSMUSG00000032503	Arpp21	cyclic AMP-regulated phosphoprotein, 21
195727	458.472	0.441471	0.113921	3.87524	0.000106518	0.0031797	ENSMUSG00000059493	Nhs	NHS actin remodeling regulator
227622	1091.86	-0.195727	0.0505293	-3.87353	0.000107268	0.00319603	ENSMUSG00000047617	Paxx	non-homologous end joining factor
70266	555.078	0.284266	0.0733951	3.87309	0.000107463	0.00319603	ENSMUSG00000039648	Kyat1	kynurenine aminotransferase 1
320302	51.5557	-0.852095	0.220339	-3.86719	0.000110095	0.00326825	ENSMUSG00000031286	Glt28d2	glycosyltransferase 28 domain containing 2
12840	1063.59	0.35894	0.0928709	3.86494	0.000111117	0.00329252	ENSMUSG00000028626	Col9a2	collagen, type IX, alpha 2
21380	40.494	-1.11083	0.287604	-3.86235	0.000112302	0.00332151	ENSMUSG00000009097	Tbx1	T-box 1
20518	52.8982	1.26805	0.328523	3.85985	0.000113455	0.00334328	ENSMUSG00000040966	Slc22a2	solute carrier family 22 (organic cation transporter), member 2
98496	1625.08	0.268949	0.0696729	3.86016	0.000113312	0.00334328	ENSMUSG00000045658	Pid1	phosphotyrosine interaction domain containing 1
50914	3503.43	0.389692	0.100998	3.85842	0.000114124	0.0033507	ENSMUSG00000046160	Olig1	oligodendrocyte transcription factor 1
53626	2670.05	-0.41093	0.106498	-3.85858	0.00011405	0.0033507	ENSMUSG00000068154	Insm1	insulinoma-associated 1
239554	1098.39	-0.245266	0.0635752	-3.8579	0.000114367	0.00335171	ENSMUSG00000016552	Foxred2	FAD-dependent oxidoreductase domain containing 2
12532	150.684	-0.482413	0.125125	-3.85545	0.000115518	0.00337928	ENSMUSG00000044201	Cdc25c	cell division cycle 25C
70127	165.509	0.509657	0.132288	3.85264	0.000116851	0.00341204	ENSMUSG00000021221	Dpf3	D4, zinc and double PHD fingers, family 3
22775	2560.34	-0.171596	0.044596	-3.84779	0.000119187	0.00346137	ENSMUSG00000030393	Zik1	zinc finger protein interacting with K protein 1
229663	8440.57	-0.148511	0.038594	-3.84802	0.000119074	0.00346137	ENSMUSG00000068823	Csde1	cold shock domain containing E1, RNA binding
320707	1112.78	0.289322	0.0751819	3.8483	0.000118943	0.00346137	ENSMUSG00000031376	Atp2b3	ATPase, Ca++ transporting, plasma membrane 3
244416	238.7	0.641463	0.166795	3.84583	0.000120146	0.00348294	ENSMUSG00000046794	Ppp1r3b	protein phosphatase 1, regulatory subunit 3B
77994	84.1623	-0.680301	0.176948	-3.84464	0.000120728	0.0034935	ENSMUSG00000090386	Mir99ahg	Mir99a and Mirlet7c-1 host gene (non-protein coding)
15229	233.255	0.601164	0.156389	3.84403	0.000121029	0.0034959	ENSMUSG00000078302	Foxd1	forkhead box D1
74257	855.753	0.425897	0.110848	3.84218	0.000121948	0.00351614	ENSMUSG00000025875	Tspan17	tetraspanin 17
384061	505.153	0.495153	0.128951	3.83986	0.000123106	0.00354315	ENSMUSG00000001334	Fndc5	fibronectin type III domain containing 5
67153	689.981	-0.205723	0.0535825	-3.83937	0.000123351	0.00354384	ENSMUSG00000021932	Rnaseh2b	ribonuclease H2, subunit B
12876	23893.3	0.16178	0.0421432	3.8388	0.000123636	0.0035457	ENSMUSG00000037852	Cpe	carboxypeptidase E
20852	213.657	0.481433	0.125483	3.83665	0.000124726	0.00355337	ENSMUSG00000002147	Stat6	signal transducer and activator of transcription 6
22035	42.001	1.14235	0.297683	3.83748	0.000124302	0.00355337	ENSMUSG00000039304	Tnfsf10	tumor necrosis factor (ligand) superfamily, member 10
269109	2115.9	0.222112	0.0578941	3.83652	0.000124788	0.00355337	ENSMUSG00000036815	Dpp10	dipeptidylpeptidase 10
65019	5994.55	-0.170203	0.0443562	-3.83719	0.000124449	0.00355337	ENSMUSG00000071415	Rpl23	ribosomal protein L23
23928	284.481	0.444183	0.115796	3.83592	0.000125097	0.00355585	ENSMUSG00000026840	Lamc3	laminin gamma 3
103551	443.363	-0.435884	0.113674	-3.8345	0.00012582	0.0035701	ENSMUSG00000043439	Epop	elongin BC and polycomb repressive complex 2 associated protein
50918	1290.51	0.242015	0.0631475	3.83253	0.00012683	0.0035924	ENSMUSG00000068566	Myadm	myeloid-associated differentiation marker
50918	1290.51	0.242015	0.0631475	3.83253	0.00012683	0.0035924	ENSMUSG00000097829	Myadm	myeloid-associated differentiation marker
240025	219.424	0.399402	0.104258	3.8309	0.000127674	0.0036036	ENSMUSG00000048826	Dact2	dishevelled-binding antagonist of beta-catenin 2
27357	1069.73	0.305758	0.07981	3.83108	0.000127585	0.0036036	ENSMUSG00000019528	Gyg	glycogenin
12827	4949.06	0.324088	0.0846677	3.82776	0.000129313	0.00364346	ENSMUSG00000031503	Col4a2	collagen, type IV, alpha 2
24136	7517.96	-0.374648	0.097888	-3.82731	0.000129549	0.0036437	ENSMUSG00000026872	Zeb2	zinc finger E-box binding homeobox 2
100042277	2318.87	-0.484754	0.126712	-3.82563	0.000130441	0.00365965	NA	Gm3764	predicted gene 3764
245049	549.432	0.476995	0.124692	3.82538	0.000130572	0.00365965	ENSMUSG00000041794	Myrip	myosin VIIA and Rab interacting protein
108899	12956	-0.288005	0.0753063	-3.82445	0.000131064	0.00366705	ENSMUSG00000053080	2700081O15Rik	RIKEN cDNA 2700081O15 gene
223664	996.274	-0.211591	0.0553668	-3.82162	0.000132576	0.00370291	ENSMUSG00000033728	Lrrc14	leucine rich repeat containing 14
241263	506.508	0.367268	0.0961217	3.82087	0.000132984	0.00370785	ENSMUSG00000045967	Gpr158	G protein-coupled receptor 158
110351	4011.73	0.228119	0.0597181	3.81994	0.000133484	0.00370947	ENSMUSG00000041351	Rap1gap	Rap1 GTPase-activating protein
432855	172.878	-0.78247	0.204863	-3.81948	0.000133735	0.00370947	NA	Zfhx2os	zinc finger homeobox 2, opposite strand
54137	418.254	-0.363182	0.0950771	-3.81986	0.000133525	0.00370947	ENSMUSG00000072770	Acrbp	proacrosin binding protein
56808	4763.64	0.194311	0.0508925	3.81806	0.000134506	0.00372443	ENSMUSG00000010066	Cacna2d2	calcium channel, voltage-dependent, alpha 2/delta subunit 2
223332	275.805	0.849362	0.22258	3.81599	0.000135637	0.00374927	ENSMUSG00000048424	Ranbp3l	RAN binding protein 3-like
223332	275.805	0.849362	0.22258	3.81599	0.000135637	0.00374927	ENSMUSG00000110746	Ranbp3l	RAN binding protein 3-like
14758	15445.7	-0.142031	0.0372262	-3.81535	0.00013599	0.00375257	ENSMUSG00000031342	Gpm6b	glycoprotein m6b
228942	856.122	0.42295	0.110931	3.81271	0.00013745	0.00378635	ENSMUSG00000067578	Cbln4	cerebellin 4 precursor protein
19281	1760.59	0.263664	0.0691979	3.81028	0.000138807	0.00381719	ENSMUSG00000053141	Ptprt	protein tyrosine phosphatase, receptor type, T
68193	7292.69	-0.148225	0.0389459	-3.80592	0.000141281	0.00387858	ENSMUSG00000098274	Rpl24	ribosomal protein L24
77569	5902.06	-0.253799	0.0666978	-3.80522	0.000141681	0.00388292	ENSMUSG00000037736	Limch1	LIM and calponin homology domains 1
378431	44.4118	0.907466	0.238671	3.80216	0.000143442	0.00392449	ENSMUSG00000039891	Txlnb	taxilin beta
13371	228.981	-0.872883	0.229607	-3.80165	0.000143738	0.0039259	ENSMUSG00000007682	Dio2	deiodinase, iodothyronine, type II
18583	2362.92	-0.211619	0.0556777	-3.80079	0.000144236	0.00393282	ENSMUSG00000069094	Pde7a	phosphodiesterase 7A
229534	841.553	0.314796	0.0828768	3.79836	0.000145654	0.00396475	ENSMUSG00000042613	Pbxip1	pre B cell leukemia transcription factor interacting protein 1
12428	1054.54	-0.276576	0.0728238	-3.79787	0.000145943	0.00396589	ENSMUSG00000027715	Ccna2	cyclin A2
668303	3368.18	-0.342968	0.0903632	-3.79543	0.000147385	0.00399831	ENSMUSG00000021294	Kif26a	kinesin family member 26A
107351	455.292	0.351277	0.0926001	3.79348	0.000148549	0.00402192	ENSMUSG00000032702	Kank1	KN motif and ankyrin repeat domains 1
17698	1658.34	0.190032	0.0501045	3.79272	0.000149007	0.00402192	ENSMUSG00000031207	Msn	moesin
68936	505.025	0.296485	0.0781648	3.79308	0.000148793	0.00402192	ENSMUSG00000051989	Smim11	small integral membrane protein 11
67771	4385.03	-0.140429	0.037038	-3.79149	0.000149745	0.00403507	ENSMUSG00000008475	Arpc5	actin related protein 2/3 complex, subunit 5
75580	2030.8	0.179044	0.0472484	3.78942	0.000151001	0.00406211	ENSMUSG00000018750	Zbtb4	zinc finger and BTB domain containing 4
76832	473.222	-0.266767	0.0704091	-3.78882	0.000151366	0.00406511	ENSMUSG00000050555	Hyls1	HYLS1, centriolar and ciliogenesis associated
11745	352.904	0.534729	0.141191	3.78728	0.000152308	0.00408357	ENSMUSG00000029484	Anxa3	annexin A3
170763	640.284	-0.252368	0.0666459	-3.7867	0.000152661	0.00408624	ENSMUSG00000097333	Zfp87	zinc finger protein 87
78892	101.718	0.65156	0.172176	3.78427	0.000154162	0.00411953	ENSMUSG00000031825	Crispld2	cysteine-rich secretory protein LCCL domain containing 2
72472	150.781	0.57315	0.151576	3.78128	0.000156023	0.00416233	ENSMUSG00000019838	Slc16a10	solute carrier family 16 (monocarboxylic acid transporters), member 10
50997	2505.48	0.245762	0.0650225	3.77965	0.000157046	0.00418269	ENSMUSG00000017314	Mpp2	membrane protein, palmitoylated 2 (MAGUK p55 subfamily member 2)
12162	667.893	0.528132	0.139768	3.77865	0.000157681	0.00418572	ENSMUSG00000008999	Bmp7	bone morphogenetic protein 7
72068	2890.78	-0.156574	0.0414362	-3.77868	0.000157664	0.00418572	ENSMUSG00000020166	Cnot2	CCR4-NOT transcription complex, subunit 2
574403	520.551	0.28633	0.0758106	3.77692	0.000158782	0.00420104	ENSMUSG00000069911	Insyn2b	inhibitory synaptic factor family member 2B
80733	117.843	-0.506258	0.134033	-3.77712	0.000158652	0.00420104	ENSMUSG00000090236	Car15	carbonic anhydrase 15
232811	2061.86	-0.317478	0.0840959	-3.77519	0.000159884	0.00422325	ENSMUSG00000059851	Kmt5c	lysine methyltransferase 5C
270097	4456.1	0.325775	0.0863058	3.77466	0.000160225	0.00422532	ENSMUSG00000046844	Vat1l	vesicle amine transport protein 1 like
232196	645.526	-0.285477	0.075697	-3.77131	0.000162392	0.00427545	ENSMUSG00000046679	C87436	expressed sequence C87436
56771	1104.04	-0.217377	0.0576544	-3.77035	0.000163018	0.00428489	ENSMUSG00000092558	Med20	mediator complex subunit 20
110816	1188.42	-0.253396	0.0672205	-3.76962	0.000163498	0.00429049	ENSMUSG00000032834	Pwp2	PWP2 periodic tryptophan protein homolog (yeast)
216227	213.575	0.792354	0.210414	3.7657	0.000166086	0.0043301	ENSMUSG00000019935	Slc17a8	solute carrier family 17 (sodium-dependent inorganic phosphate cotransporter), member 8
232370	7456.15	0.223282	0.0592825	3.7664	0.000165617	0.0043301	ENSMUSG00000008153	Clstn3	calsyntenin 3
240725	1423.41	0.454919	0.120794	3.76608	0.000165828	0.0043301	ENSMUSG00000016918	Sulf1	sulfatase 1
94217	653.339	0.322518	0.0856252	3.76662	0.00016547	0.0043301	ENSMUSG00000049252	Lrp1b	low density lipoprotein-related protein 1B
78784	12010.8	-0.312149	0.0829095	-3.76494	0.000166588	0.00433616	ENSMUSG00000028137	Celf3	CUGBP, Elav-like family member 3
17129	4138.25	-0.215277	0.0571863	-3.76449	0.000166888	0.00433693	ENSMUSG00000021540	Smad5	SMAD family member 5
56743	87.7745	-0.663009	0.176222	-3.76234	0.000168329	0.00436027	ENSMUSG00000040751	Lat2	linker for activation of T cells family, member 2
71683	209.531	0.537745	0.142914	3.76272	0.000168073	0.00436027	ENSMUSG00000090523	Gypc	glycophorin C
56306	314.146	-0.367673	0.0977412	-3.76169	0.000168766	0.00436455	ENSMUSG00000039985	Sinhcaf	SIN3-HDAC complex associated factor
16772	794.023	0.420332	0.111876	3.75712	0.000171879	0.00443791	ENSMUSG00000032796	Lama1	laminin, alpha 1
21974	13476.4	-0.134512	0.0358124	-3.75603	0.00017263	0.00445013	ENSMUSG00000017485	Top2b	topoisomerase (DNA) II beta
271127	229.844	0.660803	0.175961	3.75539	0.000173069	0.00445432	ENSMUSG00000049538	Adamts16	a disintegrin-like and metallopeptidase (reprolysin type) with thrombospondin type 1 motif, 16
268880	981.081	0.25378	0.067587	3.75486	0.000173435	0.0044566	ENSMUSG00000047434	Xxylt1	xyloside xylosyltransferase 1
381038	915.458	-0.180915	0.0482034	-3.75317	0.000174615	0.00447974	ENSMUSG00000033918	Parl	presenilin associated, rhomboid-like
107747	1864.94	0.343296	0.0915009	3.75183	0.000175547	0.00448312	ENSMUSG00000030088	Aldh1l1	aldehyde dehydrogenase 1 family, member L1
15191	7456.51	-0.191518	0.0510472	-3.75178	0.000175584	0.00448312	ENSMUSG00000004897	Hdgf	heparin binding growth factor
16785	11531.9	-0.139742	0.0372439	-3.75209	0.000175368	0.00448312	ENSMUSG00000032518	Rpsa	ribosomal protein SA
211577	89.8507	0.835368	0.222796	3.74948	0.000177204	0.00451729	ENSMUSG00000031070	Mrgprf	MAS-related GPR, member F
12560	105.214	0.862746	0.23019	3.74798	0.000178267	0.00453718	ENSMUSG00000061048	Cdh3	cadherin 3
381626	6918.69	-0.25931	0.069209	-3.74677	0.000179126	0.00455183	ENSMUSG00000048271	Rbm33	RNA binding motif protein 33
12317	8425.17	0.166468	0.0444389	3.74601	0.000179672	0.00455849	ENSMUSG00000003814	Calr	calreticulin
11717	635.712	0.339402	0.0906644	3.7435	0.000181476	0.00458978	ENSMUSG00000005686	Ampd3	adenosine monophosphate deaminase 3
17954	2232.05	0.245827	0.0656632	3.74375	0.000181295	0.00458978	ENSMUSG00000082229	Nap1l2	nucleosome assembly protein 1-like 2
21973	2970.53	-0.339521	0.0907159	-3.74268	0.000182068	0.00459293	ENSMUSG00000020914	Top2a	topoisomerase (DNA) II alpha
338363	222.504	0.39851	0.106481	3.74254	0.000182173	0.00459293	ENSMUSG00000049411	Tmem241	transmembrane protein 241
545539	44.4812	0.727964	0.194569	3.74142	0.000182984	0.00460615	ENSMUSG00000074466	Gm15417	predicted gene 15417
20044	15631.2	-0.170393	0.0455932	-3.73726	0.000186039	0.00467485	ENSMUSG00000024608	Rps14	ribosomal protein S14
64706	2474.74	-0.372608	0.0997102	-3.73691	0.000186295	0.00467485	ENSMUSG00000016763	Scube1	signal peptide, CUB domain, EGF-like 1
100310872	249.708	0.64243	0.172049	3.73399	0.000188471	0.00471472	ENSMUSG00000092074	Dynlt1a	dynein light chain Tctex-type 1A
209200	72.0605	0.633801	0.169737	3.73401	0.000188452	0.00471472	ENSMUSG00000049502	Dtx3l	deltex 3-like, E3 ubiquitin ligase
18074	1064.58	0.432961	0.115978	3.73315	0.000189103	0.00472316	ENSMUSG00000021806	Nid2	nidogen 2
12215	10730.7	0.124613	0.0333936	3.73165	0.000190231	0.00474397	ENSMUSG00000023175	Bsg	basigin
13527	1987.36	0.203509	0.0545801	3.72862	0.000192533	0.0047791	ENSMUSG00000024302	Dtna	dystrobrevin alpha
574402	921.92	0.51599	0.138377	3.72886	0.000192345	0.0047791	ENSMUSG00000052229	Gpr17	G protein-coupled receptor 17
66871	463.11	0.292105	0.078337	3.72882	0.000192377	0.0047791	ENSMUSG00000052560	Cpne8	copine VIII
16002	14077.3	0.599184	0.160721	3.72811	0.00019292	0.00478132	ENSMUSG00000048583	Igf2	insulin-like growth factor 2
11477	1292.96	-0.218987	0.0587519	-3.72731	0.000193531	0.00478906	ENSMUSG00000026836	Acvr1	activin A receptor, type 1
68011	1385.59	-0.262737	0.070505	-3.72649	0.000194162	0.0047973	ENSMUSG00000057278	Snrpg	small nuclear ribonucleoprotein polypeptide G
13078	306.98	0.662905	0.177981	3.72459	0.000195636	0.00481681	ENSMUSG00000024087	Cyp1b1	cytochrome P450, family 1, subfamily b, polypeptide 1
13796	547.672	-0.622309	0.167062	-3.72502	0.000195297	0.00481681	ENSMUSG00000033726	Emx1	empty spiracles homeobox 1
269470	1441.11	-0.212894	0.0571633	-3.72431	0.000195852	0.00481681	ENSMUSG00000033285	Wdr3	WD repeat domain 3
70967	86.6028	0.657809	0.17665	3.7238	0.00019625	0.00481923	ENSMUSG00000039903	Eva1c	eva-1 homolog C (C. elegans)
20927	754.316	-0.333806	0.089671	-3.72257	0.000197207	0.00483533	ENSMUSG00000040136	Abcc8	ATP-binding cassette, sub-family C (CFTR/MRP), member 8
16195	1792.04	0.248005	0.0666532	3.72083	0.00019857	0.00485714	ENSMUSG00000021756	Il6st	interleukin 6 signal transducer
66442	391.568	-0.405071	0.108871	-3.72066	0.000198701	0.00485714	ENSMUSG00000005233	Spc25	SPC25, NDC80 kinetochore complex component, homolog (S. cerevisiae)
240638	127.837	0.506676	0.136195	3.72023	0.000199039	0.004858	ENSMUSG00000009378	Slc16a12	solute carrier family 16 (monocarboxylic acid transporters), member 12
76429	1020.96	0.234753	0.0632194	3.7133	0.000204573	0.0049855	ENSMUSG00000030946	Lhpp	phospholysine phosphohistidine inorganic pyrophosphate phosphatase
108797	4420.95	-0.204586	0.0551306	-3.71093	0.000206497	0.00502477	ENSMUSG00000057706	Mex3b	mex3 RNA binding family member B
20821	63.6936	0.613044	0.165312	3.7084	0.00020857	0.00502702	ENSMUSG00000030966	Trim21	tripartite motif-containing 21
21341	713.963	-0.277106	0.0747322	-3.70799	0.00020891	0.00502702	ENSMUSG00000031832	Taf1c	TATA-box binding protein associated factor, RNA polymerase I, C
22031	3025.97	0.158778	0.0427993	3.70982	0.000207408	0.00502702	ENSMUSG00000021277	Traf3	TNF receptor-associated factor 3
239510	3285.34	-0.222992	0.0601437	-3.70765	0.000209193	0.00502702	ENSMUSG00000072501	Phf20l1	PHD finger protein 20-like 1
27878	1986.87	-0.16097	0.0434019	-3.70882	0.000208226	0.00502702	ENSMUSG00000026563	Tada1	transcriptional adaptor 1
432508	6532.56	-0.129963	0.035044	-3.70856	0.000208445	0.00502702	ENSMUSG00000055531	Cpsf6	cleavage and polyadenylation specific factor 6
57810	1681.66	-0.268989	0.0725112	-3.70962	0.00020757	0.00502702	ENSMUSG00000038119	Cdon	cell adhesion molecule-related/down-regulated by oncogenes
70552	425.098	-0.278972	0.0752213	-3.70869	0.000208334	0.00502702	ENSMUSG00000038637	Lrrc56	leucine rich repeat containing 56
77889	4402.15	0.19785	0.0533663	3.70739	0.000209407	0.00502702	ENSMUSG00000024063	Lbh	limb-bud and heart
231866	1684.6	-0.164561	0.0444057	-3.70586	0.000210674	0.00504989	ENSMUSG00000029587	Zfp12	zinc finger protein 12
20014	3236.35	0.157539	0.0425395	3.70335	0.000212768	0.00508491	ENSMUSG00000027642	Rpn2	ribophorin II
67111	373.611	0.391486	0.105702	3.70369	0.000212486	0.00508491	ENSMUSG00000029413	Naaa	N-acylethanolamine acid amidase
271305	1769.75	-0.358129	0.096801	-3.69964	0.000215907	0.00515226	ENSMUSG00000016624	Phf21b	PHD finger protein 21B
15529	886.865	0.298652	0.0807674	3.69768	0.000217577	0.0051844	ENSMUSG00000022261	Sdc2	syndecan 2
209027	268.713	-0.340721	0.0921903	-3.69584	0.000219159	0.00521436	ENSMUSG00000025140	Pycr1	pyrroline-5-carboxylate reductase 1
226075	81.121	0.68704	0.185941	3.69494	0.000219941	0.00522523	ENSMUSG00000052942	Glis3	GLIS family zinc finger 3
319582	221.579	-0.4829	0.130788	-3.69222	0.000222304	0.00525926	ENSMUSG00000039620	Trmt9b	tRNA methyltransferase 9B
72549	201.71	-0.354331	0.0959686	-3.69216	0.000222356	0.00525926	ENSMUSG00000033589	Reep4	receptor accessory protein 4
76484	3067.5	0.242671	0.0657255	3.69218	0.000222337	0.00525926	ENSMUSG00000066129	Kndc1	kinase non-catalytic C-lobe domain (KIND) containing 1
101202	30.8638	1.17367	0.318335	3.68691	0.000226992	0.00535394	ENSMUSG00000044156	Hepacam2	HEPACAM family member 2
70536	526.867	0.347097	0.094144	3.68687	0.000227026	0.00535394	ENSMUSG00000024084	Qpct	glutaminyl-peptide cyclotransferase (glutaminyl cyclase)
382406	722.841	-0.248027	0.0672885	-3.68603	0.000227783	0.00536393	ENSMUSG00000019952	Poc1b	POC1 centriolar protein B
18231	1300.69	0.312735	0.084883	3.68431	0.000229323	0.00538751	ENSMUSG00000046178	Nxph1	neurexophilin 1
18491	156.301	0.521564	0.141569	3.68416	0.000229456	0.00538751	ENSMUSG00000028370	Pappa	pregnancy-associated plasma protein A
241638	2407.58	0.276936	0.0752019	3.68257	0.000230896	0.00541342	ENSMUSG00000037703	Lzts3	leucine zipper, putative tumor suppressor family member 3
106869	351.939	0.317205	0.0861985	3.67993	0.000233296	0.00546171	ENSMUSG00000062210	Tnfaip8	tumor necrosis factor, alpha-induced protein 8
67448	423.799	0.339274	0.0922178	3.67905	0.000234109	0.00547276	ENSMUSG00000026748	Plxdc2	plexin domain containing 2
64075	1604.79	0.381182	0.103667	3.677	0.000235997	0.00550887	ENSMUSG00000021136	Smoc1	SPARC related modular calcium binding 1
16324	684.703	-0.362452	0.0986264	-3.675	0.000237848	0.00554405	ENSMUSG00000037035	Inhbb	inhibin beta-B
12263	64.2835	0.719133	0.195907	3.67079	0.000241797	0.00561977	ENSMUSG00000024371	C2	complement component 2 (within H-2S)
320208	456.625	0.479781	0.130693	3.67106	0.00024155	0.00561977	ENSMUSG00000061702	Tmem91	transmembrane protein 91
319387	3669.52	0.208231	0.056772	3.66786	0.000244592	0.00567651	ENSMUSG00000037605	Adgrl3	adhesion G protein-coupled receptor L3
54128	759.942	-0.230186	0.0627816	-3.66646	0.000245933	0.0056994	ENSMUSG00000022711	Pmm2	phosphomannomutase 2
11837	23893	-0.141903	0.038757	-3.66136	0.000250885	0.00577655	ENSMUSG00000067274	Rplp0	ribosomal protein, large, P0
12366	1680.04	-0.203751	0.0556491	-3.66135	0.000250894	0.00577655	ENSMUSG00000029863	Casp2	caspase 2
17123	24.4599	1.27653	0.348532	3.66258	0.000249685	0.00577655	ENSMUSG00000020310	Madcam1	mucosal vascular addressin cell adhesion molecule 1
210673	469.519	0.275681	0.0752883	3.66168	0.000250571	0.00577655	ENSMUSG00000045009	Prrt3	proline-rich transmembrane protein 3
72691	31.0513	0.862865	0.23568	3.66118	0.00025106	0.00577655	ENSMUSG00000033033	Calhm2	calcium homeostasis modulator family member 2
17035	1010.66	0.371428	0.101501	3.65936	0.000252843	0.00580924	ENSMUSG00000047557	Lxn	latexin
277468	158.252	0.635834	0.173807	3.65828	0.000253916	0.00581725	ENSMUSG00000036949	Slc39a12	solute carrier family 39 (zinc transporter), member 12
320311	3616.42	0.300372	0.0821033	3.65847	0.000253727	0.00581725	ENSMUSG00000047496	Rnf152	ring finger protein 152
56615	248.727	0.564024	0.154197	3.65782	0.000254367	0.00581929	ENSMUSG00000008540	Mgst1	microsomal glutathione S-transferase 1
231717	1355.86	-0.228013	0.0623486	-3.65706	0.000255126	0.00582007	ENSMUSG00000044134	Pheta1	PH domain containing endocytic trafficking adaptor 1
69072	2217.63	-0.131458	0.0359463	-3.65706	0.000255126	0.00582007	ENSMUSG00000028729	Ebna1bp2	EBNA1 binding protein 2
102644	70.8805	0.609407	0.166693	3.65586	0.000256323	0.00583907	ENSMUSG00000032014	Oaf	out at first homolog
74761	209.039	0.422261	0.115593	3.653	0.000259193	0.00589608	ENSMUSG00000029070	Mxra8	matrix-remodelling associated 8
75099	1573.73	-0.161791	0.0443713	-3.64629	0.000266059	0.00604371	ENSMUSG00000043831	Lysmd4	LysM, putative peptidoglycan-binding, domain containing 4
235041	492.988	0.435163	0.119368	3.64557	0.0002668	0.0060458	ENSMUSG00000032194	Kank2	KN motif and ankyrin repeat domains 2
68026	583.615	-0.452329	0.12408	-3.64547	0.000266904	0.0060458	ENSMUSG00000040204	Pclaf	PCNA clamp associated factor
102680	204.064	0.89584	0.245889	3.64327	0.000269199	0.0060892	ENSMUSG00000036814	Slc6a20a	solute carrier family 6 (neurotransmitter transporter), member 20A
14609	3347.68	0.597535	0.164056	3.64227	0.000270244	0.00610425	ENSMUSG00000050953	Gja1	gap junction protein, alpha 1
30054	22.8481	1.70044	0.466961	3.6415	0.000271053	0.00611391	ENSMUSG00000000365	Rnf17	ring finger protein 17
16517	98.6094	0.864553	0.237814	3.63542	0.000277525	0.00624242	ENSMUSG00000051497	Kcnj16	potassium inwardly-rectifying channel, subfamily J, member 16
66229	2176.49	-0.136498	0.0375466	-3.63542	0.000277527	0.00624242	ENSMUSG00000063888	Rpl7l1	ribosomal protein L7-like 1
269629	956.073	0.361789	0.099563	3.63377	0.000279315	0.00626508	ENSMUSG00000106379	Lhfpl3	lipoma HMGIC fusion partner-like 3
64051	8668.72	0.15245	0.0419528	3.63385	0.000279221	0.00626508	ENSMUSG00000038486	Sv2a	synaptic vesicle glycoprotein 2 a
26360	458.313	0.516737	0.142361	3.62977	0.000283669	0.00632852	ENSMUSG00000004105	Angptl2	angiopoietin-like 2
53417	538	0.425747	0.117263	3.6307	0.000282648	0.00632852	ENSMUSG00000004328	Hif3a	hypoxia inducible factor 3, alpha subunit
56325	784.948	0.255581	0.0704088	3.62995	0.000283473	0.00632852	ENSMUSG00000029408	Abcb9	ATP-binding cassette, sub-family B (MDR/TAP), member 9
67803	2336.13	-0.195214	0.053782	-3.62973	0.000283719	0.00632852	ENSMUSG00000040699	Limd2	LIM domain containing 2
110380	4489.64	0.278651	0.0768436	3.62622	0.000287604	0.00640125	ENSMUSG00000045180	Shroom2	shroom family member 2
16800	4261.01	-0.206022	0.056817	-3.62606	0.000287777	0.00640125	ENSMUSG00000028059	Arhgef2	rho/rac guanine nucleotide exchange factor (GEF) 2
67017	2399.67	-0.311523	0.0859239	-3.62558	0.000288318	0.0064044	ENSMUSG00000027495	Fam210b	family with sequence similarity 210, member B
50926	12086.3	-0.151434	0.0417852	-3.6241	0.000289973	0.00643228	ENSMUSG00000029328	Hnrnpdl	heterogeneous nuclear ribonucleoprotein D-like
208936	487.07	-0.330477	0.0912175	-3.62296	0.000291251	0.00645171	ENSMUSG00000053399	Adamts18	a disintegrin-like and metallopeptidase (reprolysin type) with thrombospondin type 1 motif, 18
57875	359.019	0.396224	0.109382	3.62239	0.000291895	0.00645708	ENSMUSG00000002289	Angptl4	angiopoietin-like 4
13990	3080.92	-0.12646	0.0349342	-3.61996	0.000294653	0.00650913	ENSMUSG00000029920	Smarcad1	SWI/SNF-related, matrix-associated actin-dependent regulator of chromatin, subfamily a, containing DEAD/H box 1
331623	753.446	-0.296507	0.0819791	-3.61687	0.000298191	0.00656971	ENSMUSG00000038214	Bend3	BEN domain containing 3
67569	395.848	0.429769	0.118824	3.61685	0.000298214	0.00656971	ENSMUSG00000019888	Mgat4c	MGAT4 family, member C
27214	524.257	-0.246358	0.0681389	-3.61553	0.000299729	0.00659403	ENSMUSG00000002297	Dbf4	DBF4 zinc finger
14012	73.0462	0.728012	0.201445	3.61395	0.000301572	0.0066255	ENSMUSG00000032092	Mpzl2	myelin protein zero-like 2
56175	64.4197	1.04364	0.288879	3.61273	0.000302989	0.00664306	ENSMUSG00000040605	Bace2	beta-site APP-cleaving enzyme 2
65970	1007.05	-0.276007	0.0764023	-3.61255	0.000303198	0.00664306	ENSMUSG00000023022	Lima1	LIM domain and actin binding 1
21788	399.706	0.521999	0.144512	3.61215	0.000303668	0.00664428	ENSMUSG00000027082	Tfpi	tissue factor pathway inhibitor
240068	1278.25	-0.1535	0.0425045	-3.61137	0.000304578	0.00665513	ENSMUSG00000067424	Zfp563	zinc finger protein 563
11502	1178.75	0.171711	0.0475739	3.60935	0.000306959	0.0066799	ENSMUSG00000031555	Adam9	a disintegrin and metallopeptidase domain 9 (meltrin gamma)
56613	387.03	0.323951	0.0897424	3.60979	0.000306442	0.0066799	ENSMUSG00000024952	Rps6ka4	ribosomal protein S6 kinase, polypeptide 4
67525	1288.29	0.292079	0.0809168	3.60962	0.000306649	0.0066799	ENSMUSG00000041000	Trim62	tripartite motif-containing 62
73182	316.305	0.343809	0.0953532	3.60563	0.000311396	0.00676727	ENSMUSG00000028073	Pear1	platelet endothelial aggregation receptor 1
105504	3233.6	-0.117313	0.0325411	-3.60507	0.00031207	0.00677277	ENSMUSG00000061244	Exoc5	exocyst complex component 5
72440	1215.76	-0.245954	0.0683541	-3.59823	0.000320389	0.00694393	ENSMUSG00000048668	Rhno1	RAD9-HUS1-RAD1 interacting nuclear orphan 1
116748	462.698	-0.28152	0.0783684	-3.59227	0.000327812	0.00709524	ENSMUSG00000050188	Lsm10	U7 snRNP-specific Sm-like protein LSM10
109658	2125.65	-0.18931	0.0527102	-3.59152	0.000328753	0.00710602	ENSMUSG00000053841	Txlna	taxilin alpha
73102	4081.1	0.174573	0.0486187	3.59065	0.000329852	0.00711686	ENSMUSG00000038267	Slc22a23	solute carrier family 22, member 23
80879	161.481	0.477105	0.132883	3.59042	0.000330141	0.00711686	ENSMUSG00000025161	Slc16a3	solute carrier family 16 (monocarboxylic acid transporters), member 3
74838	3152.3	-0.140802	0.0392402	-3.58822	0.000332948	0.00716774	ENSMUSG00000063273	Naa15	N(alpha)-acetyltransferase 15, NatA auxiliary subunit
13809	127.737	0.798481	0.222581	3.58737	0.000334032	0.00718147	ENSMUSG00000028024	Enpep	glutamyl aminopeptidase
15547	1805.07	-0.199262	0.0555582	-3.58654	0.00033509	0.00718417	ENSMUSG00000022721	Trmt2a	TRM2 tRNA methyltransferase 2A
15547	1805.07	-0.199262	0.0555582	-3.58654	0.00033509	0.00718417	ENSMUSG00000098930	Trmt2a	TRM2 tRNA methyltransferase 2A
16574	26277.6	0.122251	0.0340892	3.58622	0.0003355	0.00718417	ENSMUSG00000026764	Kif5c	kinesin family member 5C
67418	2113	-0.149604	0.041714	-3.58643	0.000335233	0.00718417	ENSMUSG00000015757	Ppil4	peptidylprolyl isomerase (cyclophilin)-like 4
104069	4821.98	0.300145	0.08372	3.5851	0.000336944	0.0072055	ENSMUSG00000034891	Sncb	synuclein, beta
11799	424.561	-0.309945	0.0864823	-3.58392	0.00033848	0.0072287	ENSMUSG00000017716	Birc5	baculoviral IAP repeat-containing 5
16164	296.875	0.33734	0.0941576	3.58272	0.000340034	0.00723721	ENSMUSG00000017057	Il13ra1	interleukin 13 receptor, alpha 1
18641	4460.99	0.131497	0.0367089	3.58215	0.000340773	0.00723721	ENSMUSG00000020277	Pfkl	phosphofructokinase, liver, B-type
224093	502.487	0.293044	0.0818049	3.58223	0.000340668	0.00723721	ENSMUSG00000046546	Fam43a	family with sequence similarity 43, member A
244954	174.546	0.682469	0.190497	3.58257	0.000340228	0.00723721	ENSMUSG00000033491	Prss35	protease, serine 35
620583	127.198	-0.809649	0.22604	-3.58188	0.000341131	0.00723721	NA	Gm9804	predicted gene 9804
239652	897.872	0.247901	0.0692173	3.58149	0.000341642	0.00723849	ENSMUSG00000022987	Zfp641	zinc finger protein 641
16918	4712.11	-0.251609	0.0702608	-3.58107	0.000342192	0.00724059	ENSMUSG00000028654	Mycl	v-myc avian myelocytomatosis viral oncogene lung carcinoma derived
54393	17315.1	0.143474	0.0400732	3.58028	0.00034322	0.00725277	ENSMUSG00000024462	Gabbr1	gamma-aminobutyric acid (GABA) B receptor, 1
15245	142.564	0.506401	0.141469	3.57961	0.000344114	0.00726211	ENSMUSG00000064325	Hhip	Hedgehog-interacting protein
12570	7495.85	0.336896	0.0941499	3.5783	0.000345842	0.00728901	ENSMUSG00000090071	Cdk5r2	cyclin-dependent kinase 5, regulatory subunit 2 (p39)
12575	1418.58	0.286495	0.0800765	3.57777	0.000346539	0.00729208	ENSMUSG00000023067	Cdkn1a	cyclin-dependent kinase inhibitor 1A (P21)
13618	3301.69	0.27033	0.0755927	3.57613	0.000348712	0.00729208	ENSMUSG00000022122	Ednrb	endothelin receptor type B
19718	1857.7	-0.145769	0.0407581	-3.57645	0.000348295	0.00729208	ENSMUSG00000023104	Rfc2	replication factor C (activator 1) 2
223267	137.449	0.502264	0.140399	3.5774	0.000347027	0.00729208	ENSMUSG00000041625	Ggact	gamma-glutamylamine cyclotransferase
27078	413.103	-0.265802	0.0743166	-3.57662	0.000348067	0.00729208	ENSMUSG00000001039	B9d1	B9 protein domain 1
70097	1450.83	0.257603	0.0720198	3.57684	0.00034777	0.00729208	ENSMUSG00000015305	Sash1	SAM and SH3 domain containing 1
237711	839.254	0.443763	0.124161	3.57409	0.000351442	0.00733007	ENSMUSG00000044072	Eml6	echinoderm microtubule associated protein like 6
271508	50.8406	-0.791782	0.221519	-3.57433	0.000351128	0.00733007	ENSMUSG00000049357	Brd8dc	BRD8 domain containing
22751	1834.5	-0.177184	0.0495824	-3.57353	0.000352205	0.00733646	ENSMUSG00000031907	Zfp90	zinc finger protein 90
77582	2842.52	0.145358	0.0406952	3.57187	0.000354435	0.00737334	ENSMUSG00000035596	Mboat7	membrane bound O-acyltransferase domain containing 7
18569	1615.45	-0.165884	0.0464816	-3.5688	0.000358622	0.00745079	ENSMUSG00000024975	Pdcd4	programmed cell death 4
80888	245.716	0.57738	0.161829	3.56784	0.000359935	0.00746842	ENSMUSG00000041548	Hspb8	heat shock protein 8
108153	1273.21	-0.237385	0.0665564	-3.56667	0.000361544	0.00749212	ENSMUSG00000032363	Adamts7	a disintegrin-like and metallopeptidase (reprolysin type) with thrombospondin type 1 motif, 7
229474	357.653	0.312683	0.0876834	3.56604	0.00036241	0.00750038	ENSMUSG00000041842	Fhdc1	FH2 domain containing 1
77605	2316.31	-0.192181	0.0539095	-3.56489	0.00036401	0.00752382	ENSMUSG00000041126	H2az2	H2A.Z histone variant 2
11747	652.466	0.363303	0.10193	3.56425	0.000364901	0.00753253	ENSMUSG00000027712	Anxa5	annexin A5
71151	442.883	-0.328388	0.0921724	-3.56276	0.000366977	0.00756566	ENSMUSG00000030929	Eri2	exoribonuclease 2
232784	996.56	-0.234838	0.0659406	-3.56136	0.000368939	0.00759635	ENSMUSG00000052763	Zfp212	Zinc finger protein 212
16562	1868.49	0.218814	0.061451	3.56078	0.00036975	0.00760263	ENSMUSG00000020821	Kif1c	kinesin family member 1C
26561	54.7073	0.756236	0.212398	3.56047	0.00037019	0.00760263	ENSMUSG00000029061	Mmp23	matrix metallopeptidase 23
23836	396.2	0.330915	0.0930578	3.55602	0.000376521	0.00772277	ENSMUSG00000050840	Cdh20	cadherin 20
18845	10288.5	-0.292542	0.0822796	-3.55546	0.000377325	0.00772938	ENSMUSG00000026640	Plxna2	plexin A2
72605	1958.46	0.328054	0.0922875	3.5547	0.000378412	0.00774178	ENSMUSG00000056158	Car10	carbonic anhydrase 10
14181	155.217	0.763632	0.214907	3.55332	0.000380396	0.0077626	ENSMUSG00000048373	Fgfbp1	fibroblast growth factor binding protein 1
51944	517.628	-0.352596	0.0992299	-3.55333	0.000380392	0.0077626	ENSMUSG00000027331	Knstrn	kinetochore-localized astrin/SPAG5 binding
67731	374.013	-0.292498	0.0823359	-3.5525	0.000381589	0.00777705	ENSMUSG00000022358	Fbxo32	F-box protein 32
67731	374.013	-0.292498	0.0823359	-3.5525	0.000381589	0.00777705	ENSMUSG00000116076	Fbxo32	F-box protein 32
19771	1693.54	-0.42602	0.119948	-3.55171	0.000382733	0.0077902	ENSMUSG00000039194	Rlbp1	retinaldehyde binding protein 1
74186	307.315	0.517183	0.145628	3.55139	0.000383204	0.0077902	ENSMUSG00000026676	Ccdc3	coiled-coil domain containing 3
69170	954.176	-0.24479	0.0689618	-3.54965	0.000385749	0.00783203	ENSMUSG00000101970	Chaserr	CHD2 adjacent suppressive regulatory RNA
18028	10656.1	-0.411636	0.115989	-3.54893	0.000386799	0.00783379	ENSMUSG00000008575	Nfib	nuclear factor I/B
240641	337.696	-0.368037	0.103704	-3.54892	0.000386811	0.00783379	ENSMUSG00000024795	Kif20b	kinesin family member 20B
18516	3342.02	0.346662	0.0977313	3.54709	0.000389511	0.00787853	ENSMUSG00000038718	Pbx3	pre B cell leukemia homeobox 3
233406	1046.35	-0.265229	0.0747906	-3.54629	0.000390703	0.00789268	ENSMUSG00000038943	Prc1	protein regulator of cytokinesis 1
69159	522.059	-0.332156	0.0937039	-3.54474	0.000393001	0.00792913	ENSMUSG00000023755	Rhebl1	Ras homolog enriched in brain like 1
21859	2083.58	0.305751	0.0862754	3.5439	0.000394258	0.00794316	ENSMUSG00000020044	Timp3	tissue inhibitor of metalloproteinase 3
99151	421.507	0.445488	0.125716	3.54359	0.000394716	0.00794316	ENSMUSG00000039787	Cercam	cerebral endothelial cell adhesion molecule
99371	1495.44	0.189057	0.0533566	3.54328	0.00039518	0.00794316	ENSMUSG00000074582	Arfgef2	ADP-ribosylation factor guanine nucleotide-exchange factor 2 (brefeldin A-inhibited)
66826	1296.59	-0.312768	0.0883579	-3.53978	0.000400462	0.00803928	ENSMUSG00000009995	Taz	tafazzin
21991	8442.68	0.145817	0.0412108	3.53831	0.000402692	0.00807395	ENSMUSG00000023456	Tpi1	triosephosphate isomerase 1
12826	6553.29	0.332618	0.0940227	3.53764	0.000403726	0.00807456	ENSMUSG00000031502	Col4a1	collagen, type IV, alpha 1
20190	1229.98	-0.389494	0.1101	-3.53764	0.000403728	0.00807456	ENSMUSG00000030592	Ryr1	ryanodine receptor 1, skeletal muscle
71137	666.671	0.259001	0.073223	3.53716	0.000404455	0.00807903	ENSMUSG00000020037	Rfx4	regulatory factor X, 4 (influences HLA class II expression)
20887	209.079	0.644126	0.18223	3.53469	0.00040825	0.0081346	ENSMUSG00000030711	Sult1a1	sulfotransferase family 1A, phenol-preferring, member 1
271005	302.466	0.337401	0.0954462	3.53498	0.0004078	0.0081346	ENSMUSG00000051890	Klhdc1	kelch domain containing 1
228960	2878.65	-0.216749	0.0613378	-3.53369	0.000409798	0.00815533	ENSMUSG00000027522	Stx16	syntaxin 16
11363	663.258	0.367373	0.103988	3.53285	0.000411111	0.00817135	ENSMUSG00000026003	Acadl	acyl-Coenzyme A dehydrogenase, long-chain
54169	3683.2	-0.154038	0.0436139	-3.53185	0.000412667	0.00819214	ENSMUSG00000021767	Kat6b	K(lysine) acetyltransferase 6B
78560	782.277	0.338825	0.0959689	3.53058	0.000414655	0.00822142	ENSMUSG00000031486	Adgra2	adhesion G protein-coupled receptor A2
102294	81.1594	0.547889	0.155274	3.52852	0.000417887	0.00823248	ENSMUSG00000079057	Cyp4v3	cytochrome P450, family 4, subfamily v, polypeptide 3
14164	105.323	0.874474	0.247814	3.52875	0.000417524	0.00823248	ENSMUSG00000036585	Fgf1	fibroblast growth factor 1
17533	535.737	0.543792	0.154124	3.52827	0.000418288	0.00823248	ENSMUSG00000026712	Mrc1	mannose receptor, C type 1
52276	584.187	-0.275493	0.0780606	-3.52921	0.000416794	0.00823248	ENSMUSG00000028873	Cdca8	cell division cycle associated 8
76453	239.37	0.495317	0.140322	3.52986	0.000415779	0.00823248	ENSMUSG00000039405	Prss23	protease, serine 23
98396	1749.59	0.266679	0.0755783	3.52852	0.000417897	0.00823248	ENSMUSG00000013275	Slc41a1	solute carrier family 41, member 1
243771	149.648	0.471551	0.133708	3.52674	0.000420717	0.00827015	ENSMUSG00000038507	Parp12	poly (ADP-ribose) polymerase family, member 12
100504526	196.994	-0.411308	0.116712	-3.52414	0.000424853	0.00833107	NA	NA	NA
14823	371.161	0.370007	0.104984	3.52442	0.000424413	0.00833107	ENSMUSG00000024211	Grm8	glutamate receptor, metabotropic 8
103135	1499.42	-0.275902	0.0783334	-3.52214	0.00042807	0.0083737	ENSMUSG00000005682	Pan2	PAN2 poly(A) specific ribonuclease subunit
13616	202.013	0.626004	0.177731	3.5222	0.000427982	0.0083737	ENSMUSG00000027524	Edn3	endothelin 3
98366	2183.24	0.174497	0.0495536	3.52137	0.000429319	0.00838792	ENSMUSG00000026155	Smap1	small ArfGAP 1
14824	1366.01	0.188286	0.0534793	3.52072	0.00043037	0.00839824	ENSMUSG00000034708	Grn	granulin
12316	684.202	-0.279829	0.0794971	-3.51998	0.000431575	0.00841153	ENSMUSG00000033952	Aspm	abnormal spindle microtubule assembly
71330	2169.58	-0.202307	0.0574922	-3.51887	0.000433396	0.00843677	ENSMUSG00000035469	Rcbtb1	regulator of chromosome condensation (RCC1) and BTB (POZ) domain containing protein 1
71687	487.551	0.300158	0.0853926	3.51504	0.000439689	0.00854892	ENSMUSG00000002032	Tmem25	transmembrane protein 25
19009	5747.94	-0.315595	0.0898335	-3.51311	0.000442901	0.00859057	ENSMUSG00000009739	Pou6f1	POU domain, class 6, transcription factor 1
20347	156.918	0.645306	0.183669	3.51342	0.000442373	0.00859057	ENSMUSG00000057969	Sema3b	sema domain, immunoglobulin domain (Ig), short basic domain, secreted, (semaphorin) 3B
19219	35.6007	1.18426	0.337304	3.51094	0.000446524	0.00862958	ENSMUSG00000039942	Ptger4	prostaglandin E receptor 4 (subtype EP4)
56215	8140.6	-0.187715	0.0534581	-3.51144	0.000445678	0.00862958	ENSMUSG00000022185	Acin1	apoptotic chromatin condensation inducer 1
67723	302.936	0.373131	0.106268	3.51123	0.000446043	0.00862958	NA	Cep83os	centrosomal protein 83, opposite strand
66953	922.21	-0.471152	0.134222	-3.51025	0.000447681	0.00864153	ENSMUSG00000055612	Cdca7	cell division cycle associated 7
108069	1028.68	0.241417	0.06881	3.50846	0.000450706	0.0086815	ENSMUSG00000003974	Grm3	glutamate receptor, metabotropic 3
14132	430.238	0.438997	0.125139	3.50807	0.000451373	0.0086815	ENSMUSG00000003420	Fcgrt	Fc receptor, IgG, alpha chain transporter
223499	1100.58	-0.226798	0.0646452	-3.50835	0.000450902	0.0086815	ENSMUSG00000022300	Dcaf13	DDB1 and CUL4 associated factor 13
223499	1100.58	-0.226798	0.0646452	-3.50835	0.000450902	0.0086815	ENSMUSG00000106903	Dcaf13	DDB1 and CUL4 associated factor 13
18761	420.773	0.5005	0.142758	3.50593	0.000455011	0.00873055	ENSMUSG00000026778	Prkcq	protein kinase C, theta
66199	1268.45	-0.237865	0.0678415	-3.50619	0.000454572	0.00873055	ENSMUSG00000032299	Commd4	COMM domain containing 4
17181	358.634	0.582312	0.166158	3.50457	0.00045735	0.00876497	ENSMUSG00000022324	Matn2	matrilin 2
18212	6252.04	0.169109	0.0482606	3.50407	0.000458203	0.00877084	ENSMUSG00000055254	Ntrk2	neurotrophic tyrosine kinase, receptor, type 2
105501	1552.62	0.258252	0.0737306	3.50265	0.000460659	0.00880736	ENSMUSG00000040997	Abhd4	abhydrolase domain containing 4
13639	324.938	-0.34462	0.0984044	-3.50208	0.000461647	0.00881576	ENSMUSG00000028040	Efna4	ephrin A4
22761	540.962	0.302079	0.0862935	3.5006	0.000464219	0.00885434	ENSMUSG00000049577	Zfpm1	zinc finger protein, multitype 1
212508	520.38	-0.218195	0.0623851	-3.49755	0.000469549	0.00894537	ENSMUSG00000039018	Mtg1	mitochondrial ribosome-associated GTPase 1
14007	18521.9	-0.267704	0.0765767	-3.4959	0.000472472	0.00899039	ENSMUSG00000002107	Celf2	CUGBP, Elav-like family member 2
94187	1600.8	0.288923	0.082672	3.49481	0.000474393	0.00901628	ENSMUSG00000045333	Zfp423	zinc finger protein 423
72479	776.569	0.308122	0.0882296	3.49227	0.00047893	0.00909174	ENSMUSG00000028383	Hsdl2	hydroxysteroid dehydrogenase like 2
63959	1402.42	-0.257791	0.073843	-3.49106	0.000481101	0.00912217	ENSMUSG00000023942	Slc29a1	solute carrier family 29 (nucleoside transporters), member 1
50927	5589.68	-0.123874	0.0354889	-3.49052	0.00048209	0.00913015	ENSMUSG00000028693	Nasp	nuclear autoantigenic sperm protein (histone-binding)
70466	614.888	-0.311935	0.0894029	-3.4891	0.000484656	0.00916794	ENSMUSG00000048327	Ckap2l	cytoskeleton associated protein 2-like
18131	1525.56	0.181541	0.052066	3.48675	0.000488934	0.00921712	ENSMUSG00000038146	Notch3	notch 3
20085	6610.08	-0.158219	0.0453777	-3.48672	0.000488978	0.00921712	ENSMUSG00000040952	Rps19	ribosomal protein S19
59005	1237.81	-0.316086	0.0906511	-3.48684	0.000488763	0.00921712	ENSMUSG00000015013	Trappc2l	trafficking protein particle complex 2-like
77976	4337.57	-0.26486	0.0760666	-3.48195	0.00049778	0.00937204	ENSMUSG00000020032	Nuak1	NUAK family, SNF1-like kinase, 1
11658	4081.02	0.309195	0.0888384	3.48042	0.000500624	0.00938159	ENSMUSG00000022636	Alcam	activated leukocyte cell adhesion molecule
15107	664.6	0.27932	0.0802502	3.48062	0.000500261	0.00938159	ENSMUSG00000027984	Hadh	hydroxyacyl-Coenzyme A dehydrogenase
18205	158.457	-0.741469	0.213031	-3.48056	0.000500363	0.00938159	ENSMUSG00000049107	Ntf3	neurotrophin 3
18830	935.953	0.433351	0.124502	3.48067	0.000500169	0.00938159	ENSMUSG00000017754	Pltp	phospholipid transfer protein
235559	1593.33	-0.22818	0.0655989	-3.47841	0.000504405	0.00943043	ENSMUSG00000032555	Topbp1	topoisomerase (DNA) II binding protein 1
70930	1154.09	-0.161625	0.0464615	-3.47869	0.000503878	0.00943043	ENSMUSG00000021392	Nol8	nucleolar protein 8
18159	66.7402	0.729045	0.20977	3.47545	0.00051	0.00952395	ENSMUSG00000026241	Nppc	natriuretic peptide type C
66921	2720.81	-0.138213	0.0397726	-3.47508	0.000510702	0.00952598	ENSMUSG00000027881	Prpf38b	PRP38 pre-mRNA processing factor 38 (yeast) domain containing B
12159	122.785	0.652132	0.187764	3.47314	0.000514409	0.00958401	ENSMUSG00000021835	Bmp4	bone morphogenetic protein 4
208164	25.734	1.27471	0.367288	3.47059	0.000519307	0.00963507	ENSMUSG00000047420	Fam180a	family with sequence similarity 180, member A
20851	1048.43	0.165923	0.0477977	3.47136	0.000517833	0.00963507	ENSMUSG00000020919	Stat5b	signal transducer and activator of transcription 5B
620760	456.22	-0.297406	0.0856961	-3.47047	0.00051955	0.00963507	ENSMUSG00000087038	2900079G21Rik	RIKEN cDNA 2900079G21 gene
71713	1332.44	-0.171755	0.0494818	-3.47108	0.00051837	0.00963507	ENSMUSG00000038446	Cdc40	cell division cycle 40
111975	72.9131	0.604816	0.174341	3.46916	0.000522094	0.00967108	ENSMUSG00000086266	Igf2os	insulin-like growth factor 2, opposite strand
381760	927.245	-0.210054	0.0605935	-3.46662	0.000527053	0.0097517	ENSMUSG00000029911	Ssbp1	single-stranded DNA binding protein 1
229004	1197.85	-0.181909	0.0524983	-3.46505	0.000530136	0.0097862	ENSMUSG00000038705	Gmeb2	glucocorticoid modulatory element binding protein 2
72465	1496.34	-0.21043	0.060725	-3.46529	0.000529663	0.0097862	ENSMUSG00000094870	Zfp131	zinc finger protein 131
19726	2358.14	-0.246596	0.0711903	-3.4639	0.000532412	0.00981692	ENSMUSG00000040929	Rfx3	regulatory factor X, 3 (influences HLA class II expression)
100271841	39.2993	-0.863293	0.249267	-3.46332	0.000533557	0.00982675	ENSMUSG00000010492	Uckl1os	uridine-cytidine kinase 1-like 1, opposite strand
100504399	511.107	1.49877	0.433005	3.46132	0.000537533	0.00987769	NA	C130021I20Rik	Riken cDNA C130021I20 gene
20409	411.837	0.348307	0.100637	3.461	0.000538168	0.00987769	ENSMUSG00000024725	Ostf1	osteoclast stimulating factor 1
216616	145.213	0.722713	0.2088	3.46127	0.000537642	0.00987769	ENSMUSG00000020467	Efemp1	epidermal growth factor-containing fibulin-like extracellular matrix protein 1
574437	46.4023	1.55841	0.450567	3.45876	0.000542659	0.00994874	ENSMUSG00000073125	Xlr3b	X-linked lymphocyte-regulated 3B
270893	630.556	0.405584	0.117343	3.45641	0.000547422	0.0100246	ENSMUSG00000020701	Tmem132e	transmembrane protein 132E
20616	8936.51	0.137605	0.0398546	3.45268	0.000555037	0.0101523	ENSMUSG00000033419	Snap91	synaptosomal-associated protein 91
53611	1582.4	0.185393	0.0537	3.45238	0.000555659	0.0101523	ENSMUSG00000024983	Vti1a	vesicle transport through interaction with t-SNAREs 1A
228911	2001.36	0.388733	0.112615	3.45188	0.000556688	0.0101596	ENSMUSG00000047907	Tshz2	teashirt zinc finger family member 2
20621	11251	-0.150626	0.0436404	-3.45151	0.00055745	0.0101619	ENSMUSG00000037972	Snn	stannin
237758	353.156	-0.275966	0.0799666	-3.45102	0.000558475	0.0101646	ENSMUSG00000048728	Zfp454	zinc finger protein 454
94332	12267.1	0.149762	0.043399	3.45083	0.000558863	0.0101646	ENSMUSG00000005338	Cadm3	cell adhesion molecule 3
67371	828.547	-0.189694	0.0549776	-3.45039	0.000559781	0.0101698	ENSMUSG00000019837	Gtf3c6	general transcription factor IIIC, polypeptide 6, alpha
109857	119.264	0.754172	0.218634	3.44946	0.0005617	0.0101727	ENSMUSG00000022947	Cbr3	carbonyl reductase 3
110596	894.668	0.221253	0.064143	3.44938	0.000561885	0.0101727	ENSMUSG00000021662	Arhgef28	Rho guanine nucleotide exchange factor (GEF) 28
243043	468.745	0.369689	0.107213	3.44818	0.000564376	0.0101727	ENSMUSG00000037653	Kctd8	potassium channel tetramerisation domain containing 8
330222	852.168	0.26965	0.0781912	3.4486	0.000563499	0.0101727	ENSMUSG00000039683	Sdk1	sidekick cell adhesion molecule 1
59050	1934.04	-0.154555	0.0448185	-3.44847	0.000563764	0.0101727	ENSMUSG00000060739	Nsa2	NSA2 ribosome biogenesis homolog
66422	1119.52	-0.217694	0.0631271	-3.44851	0.000563698	0.0101727	ENSMUSG00000042462	Dctpp1	dCTP pyrophosphatase 1
78283	1922.27	0.252808	0.0732779	3.44999	0.000560608	0.0101727	ENSMUSG00000041020	Map7d2	MAP7 domain containing 2
11364	1167.41	0.254424	0.0737923	3.44784	0.000565091	0.0101742	ENSMUSG00000062908	Acadm	acyl-Coenzyme A dehydrogenase, medium chain
18807	5963.71	0.186745	0.0541728	3.4472	0.00056642	0.0101757	ENSMUSG00000003363	Pld3	phospholipase D family, member 3
328287	127.476	0.885746	0.256947	3.44719	0.000566443	0.0101757	NA	Gm20554	predicted gene, 20554
19152	112.405	-0.512518	0.148759	-3.44528	0.000570467	0.0102251	ENSMUSG00000057729	Prtn3	proteinase 3
72157	1952.59	0.230443	0.0668843	3.4454	0.000570216	0.0102251	ENSMUSG00000025791	Pgm1	phosphoglucomutase 1
72157	1952.59	0.230443	0.0668843	3.4454	0.000570216	0.0102251	ENSMUSG00000116466	Pgm1	phosphoglucomutase 1
12075	86.9247	0.528818	0.153526	3.44449	0.000572147	0.0102438	ENSMUSG00000027420	Bfsp1	beaded filament structural protein 1, in lens-CP94
268395	777.754	-0.242088	0.0703302	-3.44217	0.000577075	0.0103205	ENSMUSG00000020287	Mpg	N-methylpurine-DNA glycosylase
56523	134.828	0.858886	0.249591	3.44117	0.000579197	0.0103469	ENSMUSG00000031727	Pmfbp1	polyamine modulated factor 1 binding protein 1
353169	236.299	0.504441	0.146696	3.43869	0.000584532	0.0104238	ENSMUSG00000037490	Slc2a12	solute carrier family 2 (facilitated glucose transporter), member 12
69256	2577	-0.231976	0.067463	-3.43857	0.000584799	0.0104238	ENSMUSG00000024276	Zfp397	zinc finger protein 397
170788	255.138	0.467913	0.13613	3.43725	0.000587645	0.0104629	ENSMUSG00000063681	Crb1	crumbs family member 1, photoreceptor morphogenesis associated
70626	128.474	-0.399936	0.116486	-3.43333	0.000596209	0.0106037	NA	5730522E02Rik	RIKEN cDNA 5730522E02 gene
110265	1306.09	-0.275079	0.0801759	-3.43095	0.000601482	0.0106738	ENSMUSG00000054733	Msra	methionine sulfoxide reductase A
13018	4113.39	-0.142414	0.0415085	-3.43096	0.000601453	0.0106738	ENSMUSG00000005698	Ctcf	CCCTC-binding factor
70571	1305.27	0.262718	0.0766668	3.42675	0.000610854	0.0108282	ENSMUSG00000091002	Tcerg1l	transcription elongation regulator 1-like
71934	71.7066	0.898739	0.262436	3.42461	0.000615691	0.0109019	ENSMUSG00000027555	Car13	carbonic anhydrase 13
71532	425.406	0.278366	0.0813104	3.4235	0.000618203	0.0109343	ENSMUSG00000070476	Fam217b	family with sequence similarity 217, member B
14199	4848.02	0.193275	0.05648	3.422	0.000621627	0.0109828	ENSMUSG00000023092	Fhl1	four and a half LIM domains 1
66197	257.1	-0.376456	0.110128	-3.41835	0.000630028	0.011119	ENSMUSG00000062248	Cks2	CDC28 protein kinase regulatory subunit 2
110078	5881.4	0.212483	0.0622278	3.4146	0.000638756	0.0112606	ENSMUSG00000033059	Pygb	brain glycogen phosphorylase
20641	2109.45	-0.177977	0.052159	-3.41221	0.000644383	0.0113474	ENSMUSG00000002477	Snrpd1	small nuclear ribonucleoprotein D1
68845	1618.56	-0.202088	0.0592372	-3.4115	0.000646059	0.011352	ENSMUSG00000003423	Pih1d1	PIH1 domain containing 1
72674	1715.37	0.173833	0.0509542	3.41155	0.000645953	0.011352	ENSMUSG00000026457	Adipor1	adiponectin receptor 1
19201	104.752	0.610699	0.179129	3.40926	0.000651394	0.0114304	ENSMUSG00000025429	Pstpip2	proline-serine-threonine phosphatase-interacting protein 2
19201	104.752	0.610699	0.179129	3.40926	0.000651394	0.0114304	ENSMUSG00000116035	Pstpip2	proline-serine-threonine phosphatase-interacting protein 2
268445	9214.73	-0.215508	0.0632212	-3.40879	0.000652516	0.0114304	ENSMUSG00000037907	Ankrd13b	ankyrin repeat domain 13b
72556	356.245	-0.23737	0.0696358	-3.40873	0.000652656	0.0114304	ENSMUSG00000078768	Zfp566	zinc finger protein 566
100504663	782.064	-0.225221	0.0660931	-3.40763	0.000655305	0.0114442	ENSMUSG00000037526	Atg14	autophagy related 14
212398	828.172	-0.318243	0.0933945	-3.40751	0.000655583	0.0114442	ENSMUSG00000047604	Frat2	frequently rearranged in advanced T cell lymphomas 2
69878	267.189	-0.328749	0.0964609	-3.4081	0.000654158	0.0114442	ENSMUSG00000020018	Snrpf	small nuclear ribonucleoprotein polypeptide F
17304	3822.83	-0.212391	0.0623841	-3.40457	0.000662683	0.0115556	ENSMUSG00000030605	Mfge8	milk fat globule-EGF factor 8 protein
24014	2504.11	-0.180395	0.0530519	-3.40035	0.000673007	0.0117229	ENSMUSG00000066800	Rnasel	ribonuclease L (2', 5'-oligoisoadenylate synthetase-dependent)
12370	103.331	0.537537	0.158115	3.39965	0.000674724	0.01174	ENSMUSG00000026029	Casp8	caspase 8
13179	1415.76	0.77404	0.227903	3.39636	0.000682884	0.0118692	ENSMUSG00000019929	Dcn	decorin
100503890	318.846	-0.290365	0.0855491	-3.39414	0.00068845	0.0119043	ENSMUSG00000087687	Pet100	PET100 homolog
12160	103.594	0.798504	0.235285	3.39378	0.00068935	0.0119043	ENSMUSG00000032179	Bmp5	bone morphogenetic protein 5
209683	9137.04	-0.266503	0.0785132	-3.39437	0.000687865	0.0119043	ENSMUSG00000033209	Ttc28	tetratricopeptide repeat domain 28
545260	89.5795	0.704466	0.20756	3.39403	0.000688713	0.0119043	ENSMUSG00000036412	Arsi	arylsulfatase i
57780	1460.82	0.434955	0.128143	3.39431	0.000688027	0.0119043	ENSMUSG00000036578	Fxyd7	FXYD domain-containing ion transport regulator 7
66912	9639.63	-0.136485	0.0402075	-3.39451	0.000687508	0.0119043	ENSMUSG00000020547	Bzw2	basic leucine zipper and W2 domains 2
14172	128.807	0.517462	0.152541	3.39229	0.00069312	0.0119565	ENSMUSG00000057967	Fgf18	fibroblast growth factor 18
215193	1101.93	-0.176126	0.0519375	-3.39112	0.000696081	0.0119947	ENSMUSG00000016181	Utp25	UTP25 small subunit processome component
71819	463.361	-0.31999	0.0943943	-3.38993	0.000699099	0.0120338	ENSMUSG00000032254	Kif23	kinesin family member 23
68813	198.56	0.551209	0.162627	3.3894	0.000700465	0.0120444	ENSMUSG00000044447	Dock5	dedicator of cytokinesis 5
218454	1117.95	0.229854	0.0678223	3.38906	0.000701336	0.0120465	ENSMUSG00000045312	Lhfpl2	lipoma HMGIC fusion partner-like 2
100039691	69.4138	0.593851	0.175476	3.38423	0.000713777	0.0122411	ENSMUSG00000078952	Lncenc1	long non-coding RNA, embryonic stem cells expressed 1
67293	225.463	-0.790613	0.233628	-3.38407	0.000714192	0.0122411	ENSMUSG00000104861	3110039M20Rik	RIKEN cDNA 3110039M20 gene
329559	2227.99	-0.167881	0.0496251	-3.38298	0.000717031	0.0122767	ENSMUSG00000039834	Zfp335	zinc finger protein 335
14800	20098.2	-0.177481	0.0525103	-3.37992	0.000725068	0.0123745	ENSMUSG00000033981	Gria2	glutamate receptor, ionotropic, AMPA2 (alpha 2)
17301	64.8569	0.701467	0.207575	3.37934	0.000726596	0.0123745	ENSMUSG00000055210	Foxd2	forkhead box D2
20103	3257.18	-0.218991	0.0647863	-3.3802	0.000724339	0.0123745	ENSMUSG00000012848	Rps5	ribosomal protein S5
216148	2155.78	0.150218	0.0444502	3.37946	0.000726287	0.0123745	ENSMUSG00000020312	Shc2	SHC (Src homology 2 domain containing) transforming protein 2
331401	4100.25	-0.177922	0.0526334	-3.3804	0.000723814	0.0123745	ENSMUSG00000037475	Thoc2	THO complex 2
11639	510.738	0.277511	0.082156	3.37785	0.000730536	0.012403	ENSMUSG00000028527	Ak4	adenylate kinase 4
15902	5797.49	-0.334381	0.0989894	-3.37795	0.000730295	0.012403	ENSMUSG00000020644	Id2	inhibitor of DNA binding 2
242662	1036	0.269448	0.0797694	3.37784	0.000730585	0.012403	ENSMUSG00000032890	Rims3	regulating synaptic membrane exocytosis 3
11489	452.521	0.429411	0.127228	3.37512	0.000737843	0.0125129	ENSMUSG00000054555	Adam12	a disintegrin and metallopeptidase domain 12 (meltrin alpha)
109050	814.891	0.34544	0.102376	3.37424	0.000740206	0.0125289	ENSMUSG00000048458	Inka2	inka box actin regulator 2
70998	3791.71	-0.135759	0.0402345	-3.37419	0.000740344	0.0125289	ENSMUSG00000025626	Phf6	PHD finger protein 6
217410	5446.6	0.148562	0.0440367	3.3736	0.000741911	0.0125422	ENSMUSG00000020601	Trib2	tribbles pseudokinase 2
13136	217.281	0.398544	0.118152	3.37315	0.000743124	0.0125495	ENSMUSG00000026399	Cd55	CD55 molecule, decay accelerating factor for complement
338352	1080.7	0.31576	0.0936362	3.3722	0.0007457	0.0125798	ENSMUSG00000055409	Nell1	NEL-like 1
209131	2184.9	0.169536	0.0503181	3.36928	0.000753651	0.0127006	ENSMUSG00000028385	Snx30	sorting nexin family member 30
100198	366.563	0.270609	0.0803543	3.3677	0.000757993	0.0127322	ENSMUSG00000028980	H6pd	hexose-6-phosphate dehydrogenase (glucose 1-dehydrogenase)
18648	1847.46	0.208201	0.0618253	3.36758	0.000758313	0.0127322	ENSMUSG00000011752	Pgam1	phosphoglycerate mutase 1
23825	3152.15	-0.176062	0.0522758	-3.36793	0.000757339	0.0127322	ENSMUSG00000024844	Banf1	BAF nuclear assembly factor 1
52552	2144.63	0.162839	0.048361	3.36715	0.00075949	0.0127322	ENSMUSG00000021725	Parp8	poly (ADP-ribose) polymerase family, member 8
73139	1291.96	-0.213673	0.0634526	-3.36744	0.000758703	0.0127322	ENSMUSG00000018509	Cenpv	centromere protein V
242443	1243.32	0.281283	0.0835614	3.36619	0.000762146	0.0127634	ENSMUSG00000039579	Grin3a	glutamate receptor ionotropic, NMDA3A
387524	2418.15	-0.262675	0.0780476	-3.36557	0.000763853	0.0127786	ENSMUSG00000058446	Znrf2	zinc and ring finger 2
407800	123.956	0.567168	0.168549	3.365	0.000765449	0.012792	ENSMUSG00000043631	Ecm2	extracellular matrix protein 2, female organ and adipocyte specific
105387	32.3818	1.04254	0.309849	3.36467	0.000766352	0.0127938	ENSMUSG00000033715	Akr1c14	aldo-keto reductase family 1, member C14
218397	3404.65	-0.12815	0.0380944	-3.364	0.000768216	0.0128116	ENSMUSG00000021549	Rasa1	RAS p21 protein activator 1
19293	35.9508	1.12016	0.333189	3.36195	0.00077394	0.0128936	ENSMUSG00000005716	Pvalb	parvalbumin
50913	1321.62	0.281199	0.0836893	3.36003	0.000779339	0.0129701	ENSMUSG00000039830	Olig2	oligodendrocyte transcription factor 2
17965	1052.25	0.411752	0.122567	3.35941	0.000781103	0.012986	ENSMUSG00000041120	Nbl1	NBL1, DAN family BMP antagonist
78925	595.693	0.319783	0.0952327	3.35792	0.000785321	0.0130427	ENSMUSG00000021594	Srd5a1	steroid 5 alpha-reductase 1
18605	98.9879	0.635073	0.189148	3.35754	0.000786386	0.0130469	ENSMUSG00000037370	Enpp1	ectonucleotide pyrophosphatase/phosphodiesterase 1
22121	11926.3	-0.174795	0.0521048	-3.35469	0.000794546	0.0131686	ENSMUSG00000074129	Rpl13a	ribosomal protein L13A
30877	1228.91	-0.15889	0.0473928	-3.35261	0.000800526	0.0132541	ENSMUSG00000042354	Gnl3	guanine nucleotide binding protein-like 3 (nucleolar)
232337	1401.78	-0.206725	0.061697	-3.35065	0.000806211	0.0133156	ENSMUSG00000059689	Zfp637	zinc finger protein 637
241846	6004.29	-0.125274	0.0373898	-3.35048	0.000806728	0.0133156	ENSMUSG00000039108	Lsm14b	LSM family member 14B
66475	3225.45	-0.187695	0.0560194	-3.35053	0.000806584	0.0133156	ENSMUSG00000049517	Rps23	ribosomal protein S23
108151	178.41	0.507476	0.151497	3.34974	0.000808875	0.0133373	ENSMUSG00000040254	Sema3d	sema domain, immunoglobulin domain (Ig), short basic domain, secreted, (semaphorin) 3D
17344	3262.61	-0.119975	0.0358554	-3.34607	0.000819666	0.0135014	ENSMUSG00000025423	Pias2	protein inhibitor of activated STAT 2
328399	36.2184	1.09577	0.327574	3.34512	0.000822481	0.0135339	NA	A930018M24Rik	RIKEN cDNA A930018M24 gene
52428	105.707	0.433237	0.129577	3.34348	0.00082735	0.0136	ENSMUSG00000030494	Rhpn2	rhophilin, Rho GTPase binding protein 2
328424	101.68	-0.509525	0.152412	-3.34307	0.000828557	0.013606	ENSMUSG00000046168	Kcnrg	potassium channel regulator
226777	489.449	0.271865	0.081348	3.34201	0.000831753	0.0136445	ENSMUSG00000039349	C130074G19Rik	RIKEN cDNA C130074G19 gene
74645	40.2668	0.768128	0.229908	3.34102	0.000834718	0.0136791	ENSMUSG00000044468	Tent5c	terminal nucleotidyltransferase 5C
22784	349.245	1.07136	0.320702	3.34068	0.000835748	0.0136821	ENSMUSG00000029151	Slc30a3	solute carrier family 30 (zinc transporter), member 3
381199	1724.96	0.271253	0.0812162	3.33988	0.000838131	0.0137071	ENSMUSG00000061451	Tmem151a	transmembrane protein 151A
21420	281.32	-0.658563	0.197305	-3.3378	0.000844442	0.0137683	ENSMUSG00000028640	Tfap2c	transcription factor AP-2, gamma
319455	160.223	0.485412	0.145415	3.33812	0.000843459	0.0137683	ENSMUSG00000055214	Pld5	phospholipase D family, member 5
330173	908.61	-0.23127	0.0692863	-3.33788	0.000844189	0.0137683	ENSMUSG00000072694	2610524H06Rik	RIKEN cDNA 2610524H06 gene
117148	1317.95	0.311352	0.0933668	3.33472	0.000853859	0.0139012	ENSMUSG00000031837	Necab2	N-terminal EF-hand calcium binding protein 2
17920	1708.43	0.244794	0.0734111	3.33457	0.000854327	0.0139012	ENSMUSG00000033577	Myo6	myosin VI
18146	9114.68	-0.190892	0.0572667	-3.33338	0.00085798	0.0139324	ENSMUSG00000015094	Npdc1	neural proliferation, differentiation and control 1
68178	653.67	0.27192	0.0815682	3.33366	0.000857126	0.0139324	ENSMUSG00000032232	Cgnl1	cingulin-like 1
59013	18871	-0.157691	0.0473342	-3.33144	0.000863971	0.0140155	ENSMUSG00000007850	Hnrnph1	heterogeneous nuclear ribonucleoprotein H1
269951	3269.96	0.199023	0.0598555	3.32506	0.000884008	0.0143261	ENSMUSG00000030541	Idh2	isocitrate dehydrogenase 2 (NADP+), mitochondrial
75871	3218.39	-0.128942	0.0387862	-3.32443	0.000886005	0.014344	ENSMUSG00000031728	Zfp821	zinc finger protein 821
225908	134.834	0.712436	0.214392	3.32306	0.000890348	0.0143998	ENSMUSG00000036098	Myrf	myelin regulatory factor
66459	551.592	0.265491	0.0799395	3.32114	0.000896495	0.0144701	ENSMUSG00000043162	Pyurf	Pigy upstream reading frame
71310	6373.92	0.18992	0.057182	3.32132	0.000895923	0.0144701	ENSMUSG00000031709	Tbc1d9	TBC1 domain family, member 9
14105	4138.69	-0.141724	0.0426775	-3.32082	0.000897525	0.0144721	ENSMUSG00000028676	Srsf10	serine and arginine-rich splicing factor 10
270192	11637.3	0.245953	0.0740706	3.32052	0.000898488	0.0144731	ENSMUSG00000032549	Rab6b	RAB6B, member RAS oncogene family
20324	288.951	0.463272	0.139558	3.31957	0.000901563	0.0145081	ENSMUSG00000045954	Cavin2	caveolae associated 2
16418	1945.9	-0.169624	0.0511453	-3.31651	0.000911504	0.0146534	ENSMUSG00000027613	Eif6	eukaryotic translation initiation factor 6
11513	462.198	0.342951	0.103451	3.3151	0.000916102	0.0147126	ENSMUSG00000031659	Adcy7	adenylate cyclase 7
13447	1570.83	0.29541	0.0891383	3.31407	0.000919492	0.0147523	ENSMUSG00000020848	Doc2b	double C2, beta
244198	146.242	0.749466	0.22637	3.31079	0.000930316	0.0149111	ENSMUSG00000051041	Olfml1	olfactomedin-like 1
68070	1261.83	0.210402	0.0635834	3.30908	0.000936046	0.0149879	ENSMUSG00000022197	Pdzd2	PDZ domain containing 2
70762	7244.83	-0.152485	0.0460934	-3.30818	0.00093906	0.0150212	ENSMUSG00000028078	Dclk2	doublecortin-like kinase 2
66179	234.521	0.35487	0.107307	3.30705	0.000942847	0.0150668	ENSMUSG00000025169	Ogfod3	2-oxoglutarate and iron-dependent oxygenase domain containing 3
12043	996.031	0.19983	0.0604422	3.30613	0.000945941	0.0150862	ENSMUSG00000057329	Bcl2	B cell leukemia/lymphoma 2
71279	551.968	-0.253855	0.0767769	-3.3064	0.000945025	0.0150862	ENSMUSG00000020100	Slc29a3	solute carrier family 29 (nucleoside transporters), member 3
14802	2967.93	0.28454	0.0861084	3.30444	0.000951675	0.0151476	ENSMUSG00000025892	Gria4	glutamate receptor, ionotropic, AMPA4 (alpha 4)
60425	379.745	-0.448265	0.135646	-3.30466	0.0009509	0.0151476	ENSMUSG00000024871	Doc2g	double C2, gamma
268417	1058.42	-0.175253	0.0530646	-3.30263	0.00095784	0.0152306	ENSMUSG00000020472	Zkscan17	zinc finger with KRAB and SCAN domains 17
74144	278.913	0.286862	0.0869088	3.30072	0.000964356	0.015319	ENSMUSG00000032125	Robo4	roundabout guidance receptor 4
15561	239.349	-0.463834	0.140568	-3.29971	0.00096785	0.0153442	ENSMUSG00000032269	Htr3a	5-hydroxytryptamine (serotonin) receptor 3A
66146	4303.93	-0.108036	0.0327386	-3.29994	0.000967042	0.0153442	ENSMUSG00000028826	Maco1	macoilin 1
233271	2641.04	0.300554	0.0910952	3.29934	0.000969126	0.0153493	ENSMUSG00000063297	Luzp2	leucine zipper protein 2
78334	3192.43	-0.261286	0.0792315	-3.29775	0.000974623	0.0154211	ENSMUSG00000038481	Cdk19	cyclin-dependent kinase 19
19092	105.118	0.517809	0.157051	3.29708	0.000976958	0.0154429	ENSMUSG00000029334	Prkg2	protein kinase, cGMP-dependent, type II
18005	250.959	-0.338543	0.102703	-3.29633	0.000979552	0.0154686	ENSMUSG00000026622	Nek2	NIMA (never in mitosis gene a)-related expressed kinase 2
18005	250.959	-0.338543	0.102703	-3.29633	0.000979552	0.0154686	ENSMUSG00000110797	Nek2	NIMA (never in mitosis gene a)-related expressed kinase 2
11924	1647.39	-0.427208	0.129616	-3.29595	0.000980888	0.0154745	ENSMUSG00000027967	Neurog2	neurogenin 2
16716	117.044	0.572005	0.173618	3.29462	0.000985544	0.0155175	ENSMUSG00000035606	Ky	kyphoscoliosis peptidase
70370	74.1894	0.67499	0.204864	3.29483	0.000984825	0.0155175	ENSMUSG00000027386	Fbln7	fibulin 7
67946	264.274	0.396652	0.12043	3.29363	0.000989036	0.0155572	ENSMUSG00000034401	Spata6	spermatogenesis associated 6
104383	2732.07	-0.188648	0.0572851	-3.29314	0.000990763	0.0155691	ENSMUSG00000024968	Rcor2	REST corepressor 2
14269	2952.66	0.167984	0.0510194	3.29255	0.000992841	0.0155713	ENSMUSG00000075415	Fnbp1	formin binding protein 1
434280	1350.15	-0.443227	0.134607	-3.29274	0.00099215	0.0155713	ENSMUSG00000047935	Sox1ot	Sox1 overlapping transcript
12830	789.383	0.390017	0.118468	3.29216	0.000994197	0.0155774	ENSMUSG00000031274	Col4a5	collagen, type IV, alpha 5
109294	315.756	0.344595	0.104707	3.29103	0.00099823	0.0156196	ENSMUSG00000048960	Prex2	phosphatidylinositol-3,4,5-trisphosphate-dependent Rac exchange factor 2
72745	886.492	-0.201143	0.0611218	-3.29085	0.000998839	0.0156196	ENSMUSG00000035762	Tmem161b	transmembrane protein 161B
68108	734.748	-0.231794	0.0704655	-3.28946	0.00100379	0.0156818	NA	Snhg17	small nucleolar RNA host gene 17
74480	597.667	0.354506	0.107816	3.28806	0.0010088	0.0157447	ENSMUSG00000021838	Samd4	sterile alpha motif domain containing 4
16906	6327.7	-0.175724	0.0534898	-3.28519	0.00101915	0.0158908	ENSMUSG00000024590	Lmnb1	lamin B1
100503981	91.2504	-0.585564	0.178272	-3.28466	0.00102106	0.0159052	NA	NA	NA
21814	267.764	0.578357	0.17615	3.28332	0.00102593	0.0159655	ENSMUSG00000029287	Tgfbr3	transforming growth factor, beta receptor III
83436	165.806	0.572378	0.174354	3.28286	0.00102761	0.0159762	ENSMUSG00000031557	Plekha2	pleckstrin homology domain-containing, family A (phosphoinositide binding specific) member 2
13850	78.2311	0.601305	0.183205	3.28215	0.00103019	0.0160008	ENSMUSG00000022040	Ephx2	epoxide hydrolase 2, cytoplasmic
224079	99.0233	0.639571	0.19488	3.28187	0.00103122	0.0160013	ENSMUSG00000038094	Atp13a4	ATPase type 13A4
12445	1056.2	0.243154	0.0741017	3.28135	0.0010331	0.0160151	ENSMUSG00000034165	Ccnd3	cyclin D3
76688	1439.18	-0.146392	0.0446401	-3.27938	0.00104034	0.0161117	ENSMUSG00000038671	Arfrp1	ADP-ribosylation factor related protein 1
72692	3214.44	-0.125786	0.0383708	-3.27816	0.00104484	0.0161659	ENSMUSG00000024095	Hnrnpll	heterogeneous nuclear ribonucleoprotein L-like
100503588	32.8899	-0.755906	0.230623	-3.27767	0.00104668	0.0161787	NA	Gm19785	predicted gene, 19785
12660	1958.81	-0.174474	0.0532466	-3.27671	0.00105026	0.0162184	ENSMUSG00000024843	Chka	choline kinase alpha
67182	19.7747	1.04571	0.319214	3.27588	0.00105335	0.0162505	ENSMUSG00000028716	Pdzk1ip1	PDZK1 interacting protein 1
114570	77.5038	-0.581282	0.177499	-3.27485	0.00105718	0.0162868	ENSMUSG00000023968	Crip3	cysteine-rich protein 3
631990	210.191	0.56809	0.173481	3.27466	0.00105788	0.0162868	ENSMUSG00000090546	Cdr1	cerebellar degeneration related antigen 1
64540	697.361	0.207681	0.063425	3.27443	0.00105874	0.0162868	ENSMUSG00000025511	Tspan4	tetraspanin 4
100040525	1768.45	0.841161	0.25691	3.27415	0.0010598	0.0162875	NA	Tmem181c-ps	transmembrane protein 181C, pseudogene
69257	1878.29	-0.166729	0.0509291	-3.27375	0.00106131	0.016295	ENSMUSG00000037174	Elf2	E74-like factor 2
20745	4273.45	0.173803	0.0531002	3.27311	0.0010637	0.0163161	ENSMUSG00000056222	Spock1	sparc/osteonectin, cwcv and kazal-like domains proteoglycan 1
12333	320.685	0.413534	0.126409	3.27139	0.00107022	0.0163212	ENSMUSG00000024942	Capn1	calpain 1
13605	509.645	-0.239885	0.0733295	-3.27134	0.0010704	0.0163212	ENSMUSG00000027699	Ect2	ect2 oncogene
22320	192.803	0.49343	0.150843	3.27114	0.00107114	0.0163212	ENSMUSG00000050732	Vamp8	vesicle-associated membrane protein 8
22320	192.803	0.49343	0.150843	3.27114	0.00107114	0.0163212	ENSMUSG00000103205	Vamp8	vesicle-associated membrane protein 8
23942	4469.48	-0.134288	0.0410461	-3.27163	0.00106931	0.0163212	ENSMUSG00000071646	Mta2	metastasis-associated gene family, member 2
66958	2686.1	0.152242	0.0465316	3.2718	0.00106866	0.0163212	ENSMUSG00000050043	Tmx2	thioredoxin-related transmembrane protein 2
80913	8482.93	-0.111074	0.0339444	-3.27222	0.00106706	0.0163212	ENSMUSG00000020594	Pum2	pumilio RNA-binding family member 2
84652	3130.22	-0.123979	0.0378986	-3.27133	0.00107043	0.0163212	ENSMUSG00000028995	Fam126a	family with sequence similarity 126, member A
15381	10364.6	-0.107054	0.0327485	-3.26897	0.00107941	0.016385	ENSMUSG00000060373	Hnrnpc	heterogeneous nuclear ribonucleoprotein C
227671	31.2793	0.992869	0.303692	3.26933	0.00107802	0.016385	ENSMUSG00000026829	Gbgt1	globoside alpha-1,3-N-acetylgalactosaminyltransferase 1
239691	228.256	0.328998	0.100641	3.26903	0.00107917	0.016385	ENSMUSG00000051669	AU021092	expressed sequence AU021092
67815	288.671	0.447894	0.13698	3.26976	0.00107638	0.016385	ENSMUSG00000003585	Sec14l2	SEC14-like lipid binding 2
230757	1918.77	0.264281	0.080947	3.26487	0.00109514	0.0166081	ENSMUSG00000073755	5730409E04Rik	RIKEN cDNA 5730409E04Rik gene
67760	6986.05	-0.120394	0.036887	-3.26387	0.00109901	0.016651	ENSMUSG00000022462	Slc38a2	solute carrier family 38, member 2
16516	12.707	1.42579	0.437084	3.26206	0.00110606	0.0167421	ENSMUSG00000062609	Kcnj15	potassium inwardly-rectifying channel, subfamily J, member 15
66855	13127.5	0.113803	0.0348899	3.26177	0.00110717	0.0167431	ENSMUSG00000001472	Tcf25	transcription factor 25 (basic helix-loop-helix)
245020	222.991	0.346459	0.106241	3.26106	0.00110995	0.0167535	ENSMUSG00000070287	Slc35g2	solute carrier family 35, member G2
67891	24552.7	-0.11334	0.0347536	-3.26125	0.00110923	0.0167535	ENSMUSG00000032399	Rpl4	ribosomal protein L4
226412	5422.18	-0.180611	0.0553898	-3.26072	0.0011113	0.0167582	ENSMUSG00000056211	R3hdm1	R3H domain containing 1
68479	1590.7	-0.176115	0.0540272	-3.25974	0.00111513	0.0168002	ENSMUSG00000061360	Phf5a	PHD finger protein 5A
67245	3094.69	-0.167316	0.051334	-3.25937	0.0011166	0.0168066	ENSMUSG00000020134	Peli1	pellino 1
26419	6769.8	-0.117736	0.0361254	-3.2591	0.00111767	0.0168069	ENSMUSG00000021936	Mapk8	mitogen-activated protein kinase 8
209737	476.892	-0.288956	0.0886689	-3.25882	0.00111877	0.0168077	ENSMUSG00000036768	Kif15	kinesin family member 15
227325	10505.8	0.227121	0.0697178	3.25772	0.00112311	0.0168572	ENSMUSG00000036766	Dner	delta/notch-like EGF repeat containing
331392	1030.45	0.168136	0.0516192	3.25724	0.001125	0.0168697	ENSMUSG00000051537	Gm5124	nucleolar and coiled-body phosphoprotein 1 pseudogene
11532	4470.88	-0.163625	0.0502553	-3.25588	0.00113043	0.0169038	ENSMUSG00000028138	Adh5	alcohol dehydrogenase 5 (class III), chi polypeptide
18526	6394.64	0.204959	0.062946	3.25611	0.00112948	0.0169038	ENSMUSG00000049100	Pcdh10	protocadherin 10
73699	1843.32	-0.171806	0.0527653	-3.25604	0.00112976	0.0169038	ENSMUSG00000032058	Ppp2r1b	protein phosphatase 2, regulatory subunit A, beta
72012	510.826	-0.26865	0.0825352	-3.25497	0.00113403	0.0169418	ENSMUSG00000097048	1600020E01Rik	RIKEN cDNA 1600020E01 gene
76464	235.526	-0.412247	0.12671	-3.25348	0.00114003	0.0170156	ENSMUSG00000027326	Knl1	kinetochore scaffold 1
100504425	47.156	-0.753028	0.231509	-3.2527	0.00114315	0.0170189	ENSMUSG00000110218	Tincr	TINCR ubiquitin domain containing
69976	741.384	0.199268	0.0612637	3.25263	0.00114342	0.0170189	ENSMUSG00000027207	Galk2	galactokinase 2
83486	7327.06	-0.138792	0.0426672	-3.2529	0.00114235	0.0170189	ENSMUSG00000032580	Rbm5	RNA binding motif protein 5
67509	315.823	-0.279226	0.0858654	-3.25191	0.00114634	0.0170465	ENSMUSG00000045107	Saysd1	SAYSVFN motif domain containing 1
11416	889.93	0.172924	0.0531913	3.25097	0.00115011	0.0170641	ENSMUSG00000027822	Slc33a1	solute carrier family 33 (acetyl-CoA transporter), member 1
30933	832.03	-0.193824	0.0596229	-3.25082	0.00115071	0.0170641	ENSMUSG00000009563	Tor2a	torsin family 2, member A
67466	2247.86	-0.158791	0.0488439	-3.25098	0.00115007	0.0170641	ENSMUSG00000009030	Pdcl	phosducin-like
14234	236.121	0.644634	0.198378	3.24952	0.00115601	0.0171111	ENSMUSG00000046714	Foxc2	forkhead box C2
56310	1290.6	-0.184059	0.0566384	-3.24972	0.0011552	0.0171111	ENSMUSG00000023170	Gps2	G protein pathway suppressor 2
213760	5332.58	0.172533	0.0530999	3.24922	0.00115723	0.0171134	ENSMUSG00000024127	Prepl	prolyl endopeptidase-like
19395	1770.72	0.250239	0.0770453	3.24795	0.00116238	0.0171732	ENSMUSG00000032946	Rasgrp2	RAS, guanyl releasing protein 2
19395	1770.72	0.250239	0.0770453	3.24795	0.00116238	0.0171732	ENSMUSG00000106685	Rasgrp2	RAS, guanyl releasing protein 2
20922	1390.49	-0.184182	0.0567114	-3.2477	0.00116342	0.0171732	ENSMUSG00000020485	Supt4a	SPT4A, DSIF elongation factor subunit
74747	2952.12	-0.195994	0.0603535	-3.24743	0.00116451	0.0171735	ENSMUSG00000020108	Ddit4	DNA-damage-inducible transcript 4
93699	162.621	-0.423218	0.130346	-3.24689	0.00116672	0.0171904	ENSMUSG00000103037	Pcdhgb1	protocadherin gamma subfamily B, 1
109075	658.389	-0.20686	0.0637158	-3.2466	0.00116793	0.0171925	ENSMUSG00000034259	Exosc4	exosome component 4
70593	29.0111	1.89207	0.582872	3.24611	0.00116992	0.0172059	ENSMUSG00000086126	Evx1os	even skipped homeotic gene 1, opposite strand
14264	472.427	0.762485	0.234992	3.24473	0.00117562	0.017274	ENSMUSG00000041559	Fmod	fibromodulin
12520	5301.72	0.120293	0.0370821	3.24397	0.00117878	0.0172833	ENSMUSG00000037706	Cd81	CD81 antigen
17345	2648.85	-0.339002	0.104516	-3.24354	0.00118056	0.0172833	ENSMUSG00000031004	Mki67	antigen identified by monoclonal antibody Ki 67
234384	438.622	-0.230634	0.0710926	-3.24414	0.00117806	0.0172833	ENSMUSG00000035559	Mpv17l2	MPV17 mitochondrial membrane protein-like 2
234384	438.622	-0.230634	0.0710926	-3.24414	0.00117806	0.0172833	ENSMUSG00000111476	Mpv17l2	MPV17 mitochondrial membrane protein-like 2
66704	1670.33	-0.153095	0.0471972	-3.24372	0.00117978	0.0172833	ENSMUSG00000033760	Rbm4b	RNA binding motif protein 4B
19879	550.429	0.275591	0.0849911	3.24259	0.00118449	0.017325	ENSMUSG00000063796	Slc22a8	solute carrier family 22 (organic anion transporter), member 8
12549	609.889	0.274816	0.0848171	3.2401	0.00119487	0.0174609	ENSMUSG00000022799	Arhgap31	Rho GTPase activating protein 31
67945	10700.4	-0.210308	0.0649189	-3.23954	0.00119721	0.0174787	ENSMUSG00000093674	Rpl41	ribosomal protein L41
94227	58.4456	0.794967	0.245414	3.23929	0.00119826	0.0174787	ENSMUSG00000067780	Pi15	peptidase inhibitor 15
19062	1286.06	-0.182817	0.0564675	-3.23757	0.00120554	0.017569	ENSMUSG00000006127	Inpp5k	inositol polyphosphate 5-phosphatase K
17076	133.616	0.444906	0.137538	3.23478	0.00121739	0.0177234	ENSMUSG00000026980	Ly75	lymphocyte antigen 75
68975	794.413	-0.234046	0.0723582	-3.23455	0.00121835	0.0177234	ENSMUSG00000026799	Med27	mediator complex subunit 27
12380	214.876	0.513127	0.158674	3.23385	0.00122135	0.017751	ENSMUSG00000021585	Cast	calpastatin
319211	3969.73	-0.197641	0.0611216	-3.23356	0.00122258	0.0177528	ENSMUSG00000041923	Nol4	nucleolar protein 4
231148	1113.9	0.193629	0.0599267	3.2311	0.00123313	0.0178899	ENSMUSG00000029095	Ablim2	actin-binding LIM protein 2
101401	366.523	0.413201	0.127903	3.23059	0.00123536	0.017906	ENSMUSG00000030022	Adamts9	a disintegrin-like and metallopeptidase (reprolysin type) with thrombospondin type 1 motif, 9
14133	65.9573	0.666949	0.206517	3.22951	0.00124002	0.0179574	ENSMUSG00000026938	Fcna	ficolin A
239606	761.387	0.28177	0.0873082	3.2273	0.00124964	0.0180804	ENSMUSG00000036298	Slc2a13	solute carrier family 2 (facilitated glucose transporter), member 13
18417	1036.71	0.795894	0.246661	3.22667	0.00125242	0.018088	ENSMUSG00000037625	Cldn11	claudin 11
193740	88.5959	0.599723	0.185858	3.22679	0.00125187	0.018088	ENSMUSG00000091971	Hspa1a	heat shock protein 1A
100034748	36.308	1.88731	0.585314	3.22444	0.00126218	0.0182126	ENSMUSG00000025727	A930017K11Rik	RIKEN cDNA A930017K11 gene
54399	848.744	-0.184378	0.057189	-3.22401	0.00126408	0.0182236	ENSMUSG00000025484	Bet1l	Bet1 golgi vesicular membrane trafficking protein like
66970	6331.42	-0.204449	0.0634385	-3.2228	0.00126946	0.0182848	ENSMUSG00000003992	Ssbp2	single-stranded DNA binding protein 2
20068	5565.09	-0.157003	0.0487333	-3.22167	0.00127444	0.0183401	ENSMUSG00000061787	Rps17	ribosomal protein S17
19935	579.518	-0.228969	0.0711018	-3.22029	0.00128059	0.0184121	ENSMUSG00000037772	Mrpl23	mitochondrial ribosomal protein L23
103468	1257.98	-0.154829	0.048088	-3.21971	0.00128321	0.0184168	ENSMUSG00000052798	Nup107	nucleoporin 107
11304	161.888	0.812997	0.252487	3.21995	0.00128211	0.0184168	ENSMUSG00000028125	Abca4	ATP-binding cassette, sub-family A (ABC1), member 4
100201	895.899	0.290056	0.0900957	3.21942	0.0012845	0.0184188	ENSMUSG00000043252	Tmem64	transmembrane protein 64
229658	354.81	0.497607	0.154682	3.21696	0.00129556	0.0185454	ENSMUSG00000027860	Vangl1	VANGL planar cell polarity 1
27041	5062.76	-0.136485	0.0424303	-3.21669	0.00129679	0.0185454	ENSMUSG00000018583	G3bp1	GTPase activating protein (SH3 domain) binding protein 1
93709	203.56	-0.423367	0.131606	-3.21691	0.00129578	0.0185454	ENSMUSG00000103144	Pcdhga1	protocadherin gamma subfamily A, 1
211064	494.274	-0.218661	0.0680106	-3.2151	0.00130399	0.0186317	ENSMUSG00000079036	Alkbh1	alkB homolog 1, histone H2A dioxygenase
69310	272.924	0.416893	0.129761	3.21277	0.00131462	0.0187669	ENSMUSG00000037196	Pacrg	PARK2 co-regulated
16924	656.184	0.239301	0.0745263	3.21096	0.00132293	0.0188687	ENSMUSG00000029228	Lnx1	ligand of numb-protein X 1
60409	2719.48	-0.171129	0.0532999	-3.21069	0.00132419	0.0188699	ENSMUSG00000032112	Trappc4	trafficking protein particle complex 4
20878	339.546	-0.285607	0.0890532	-3.20714	0.0013406	0.0190869	ENSMUSG00000027496	Aurka	aurora kinase A
30928	19116.6	-0.538686	0.168044	-3.20562	0.00134772	0.0191712	ENSMUSG00000063659	Zbtb18	zinc finger and BTB domain containing 18
12894	992.973	0.207501	0.0647463	3.20483	0.00135142	0.01919	ENSMUSG00000024900	Cpt1a	carnitine palmitoyltransferase 1a, liver
71296	103.304	0.811967	0.253339	3.20506	0.00135033	0.01919	ENSMUSG00000031736	Crnde	colorectal neoplasia differentially expressed (non-protein coding)
19703	93.9187	0.460212	0.14364	3.20391	0.00135573	0.0192002	ENSMUSG00000031387	Renbp	renin binding protein
216197	2573.47	0.115768	0.0361291	3.20428	0.00135403	0.0192002	ENSMUSG00000046841	Ckap4	cytoskeleton-associated protein 4
26757	4691.46	0.111576	0.0348242	3.20398	0.00135543	0.0192002	ENSMUSG00000025478	Dpysl4	dihydropyrimidinase-like 4
26757	4691.46	0.111576	0.0348242	3.20398	0.00135543	0.0192002	ENSMUSG00000111393	Dpysl4	dihydropyrimidinase-like 4
108937	1002.88	-0.194963	0.0608704	-3.20292	0.00136044	0.0192499	ENSMUSG00000058761	Rnf169	ring finger protein 169
72722	1864.27	-0.15457	0.048275	-3.20187	0.0013654	0.0193032	ENSMUSG00000002017	Fam98a	family with sequence similarity 98, member A
97165	1727.46	-0.286209	0.0893985	-3.2015	0.00136715	0.0193108	ENSMUSG00000054717	Hmgb2	high mobility group box 2
15185	3389.66	0.161534	0.05046	3.20123	0.00136842	0.0193118	ENSMUSG00000031161	Hdac6	histone deacetylase 6
22601	869.744	0.268957	0.084074	3.19905	0.00137879	0.0194328	ENSMUSG00000053110	Yap1	yes-associated protein 1
68612	642.592	-0.317793	0.0993438	-3.19892	0.00137941	0.0194328	ENSMUSG00000001403	Ube2c	ubiquitin-conjugating enzyme E2C
246086	280.663	0.530508	0.165895	3.19786	0.00138453	0.0194878	ENSMUSG00000045518	Onecut3	one cut domain, family member 3
17996	381.172	-0.599891	0.187626	-3.19727	0.00138735	0.0194916	ENSMUSG00000026950	Neb	nebulin
18806	875.024	0.216787	0.0678086	3.19705	0.00138842	0.0194916	ENSMUSG00000020828	Pld2	phospholipase D2
20358	2881.22	0.21623	0.0676345	3.19704	0.00138844	0.0194916	ENSMUSG00000019647	Sema6a	sema domain, transmembrane domain (TM), and cytoplasmic domain, (semaphorin) 6A
15211	1222.62	0.171391	0.0536195	3.19644	0.00139137	0.0195089	ENSMUSG00000025232	Hexa	hexosaminidase A
18124	721.091	-0.497923	0.155782	-3.19628	0.00139211	0.0195089	ENSMUSG00000028341	Nr4a3	nuclear receptor subfamily 4, group A, member 3
13046	9281.08	-0.111827	0.0350022	-3.19485	0.00139903	0.0195548	ENSMUSG00000005506	Celf1	CUGBP, Elav-like family member 1
13046	9281.08	-0.111827	0.0350022	-3.19485	0.00139903	0.0195548	ENSMUSG00000110883	Celf1	CUGBP, Elav-like family member 1
20965	4086.19	0.286039	0.0895208	3.19522	0.00139724	0.0195548	ENSMUSG00000009394	Syn2	synapsin II
21763	2423.32	0.163424	0.0511502	3.19498	0.00139838	0.0195548	ENSMUSG00000040548	Tex2	testis expressed gene 2
66170	364.864	-0.405603	0.126966	-3.19458	0.00140034	0.0195561	ENSMUSG00000037938	Chchd5	coiled-coil-helix-coiled-coil-helix domain containing 5
434130	269.591	0.316364	0.0990889	3.19273	0.00140934	0.0196646	ENSMUSG00000041117	Ccdc8	coiled-coil domain containing 8
23797	9092.18	-0.178172	0.0558442	-3.19052	0.00142016	0.0197984	ENSMUSG00000019699	Akt3	thymoma viral proto-oncogene 3
110821	701.598	0.216693	0.0679427	3.18935	0.00142591	0.0198614	ENSMUSG00000041650	Pcca	propionyl-Coenzyme A carboxylase, alpha polypeptide
53325	1348.64	-0.263702	0.0827436	-3.18698	0.00143768	0.020008	ENSMUSG00000025316	Banp	BTG3 associated nuclear protein
60534	674.753	-0.264804	0.083107	-3.1863	0.00144103	0.0200372	ENSMUSG00000028453	Fancg	Fanconi anemia, complementation group G
12628	633.689	0.796916	0.250169	3.18551	0.001445	0.0200751	ENSMUSG00000026365	Cfh	complement component factor h
12745	352.675	0.364875	0.114556	3.18513	0.00144687	0.0200836	ENSMUSG00000002190	Clgn	calmegin
100039864	708.022	-0.247624	0.0777699	-3.18406	0.00145223	0.0201406	ENSMUSG00000086290	Snhg12	small nucleolar RNA host gene 12
19358	917.844	0.22122	0.0695011	3.18298	0.00145769	0.0201989	ENSMUSG00000003813	Rad23a	RAD23 homolog A, nucleotide excision repair protein
20191	1574.03	0.343725	0.108027	3.18186	0.00146334	0.0202423	ENSMUSG00000021313	Ryr2	ryanodine receptor 2, cardiac
241589	5205.73	-0.213694	0.0671591	-3.1819	0.00146311	0.0202423	ENSMUSG00000068373	D430041D05Rik	RIKEN cDNA D430041D05 gene
19951	11349	-0.143963	0.0452503	-3.18148	0.00146526	0.0202513	ENSMUSG00000057841	Rpl32	ribosomal protein L32
18216	888.338	-0.47801	0.150344	-3.17944	0.00147561	0.020362	ENSMUSG00000027568	Ntsr1	neurotensin receptor 1
21849	10652.5	-0.151813	0.0477491	-3.1794	0.0014758	0.020362	ENSMUSG00000005566	Trim28	tripartite motif-containing 28
18073	3038.62	0.529996	0.166733	3.17872	0.00147929	0.0203926	ENSMUSG00000005397	Nid1	nidogen 1
14268	4135.65	0.386825	0.121717	3.17808	0.00148256	0.0204201	ENSMUSG00000026193	Fn1	fibronectin 1
70408	1114.14	-0.148127	0.0466293	-3.1767	0.00148961	0.0204997	ENSMUSG00000027427	Polr3f	polymerase (RNA) III (DNA directed) polypeptide F
229694	1155.88	-0.207144	0.0652456	-3.17484	0.0014992	0.0206064	ENSMUSG00000056145	AI504432	expressed sequence AI504432
435145	87.0991	0.743537	0.234207	3.1747	0.00149993	0.0206064	ENSMUSG00000096883	Shisa8	shisa family member 8
21331	29.0212	0.850681	0.268034	3.17378	0.00150469	0.0206541	ENSMUSG00000058159	T2	brachyury 2
18209	700.787	-0.248747	0.0784223	-3.17189	0.00151449	0.0207709	ENSMUSG00000117406	Ntn3	netrin 3
381925	223.913	0.381997	0.120458	3.17121	0.00151804	0.0208018	ENSMUSG00000070366	Plpp4	phospholipid phosphatase 4
214253	471.087	0.319761	0.10086	3.17035	0.00152257	0.0208461	ENSMUSG00000070644	Etnk2	ethanolamine kinase 2
193003	71.5959	2.13052	0.672204	3.16946	0.00152722	0.0208919	ENSMUSG00000048070	Pirt	phosphoinositide-interacting regulator of transient receptor potential channels
16913	24.7919	0.860389	0.271544	3.1685	0.00153226	0.0209075	ENSMUSG00000024338	Psmb8	proteasome (prosome, macropain) subunit, beta type 8 (large multifunctional peptidase 7)
320460	468.532	0.30837	0.0973096	3.16896	0.00152987	0.0209075	ENSMUSG00000045648	Vwc2l	von Willebrand factor C domain-containing protein 2-like
75007	1280.43	-0.152072	0.0479921	-3.16869	0.00153129	0.0209075	ENSMUSG00000038712	Mindy1	MINDY lysine 48 deubiquitinase 1
108000	1009.23	-0.326471	0.103055	-3.16794	0.00153521	0.0209121	ENSMUSG00000026605	Cenpf	centromere protein F
385668	96.3816	0.552241	0.174311	3.16813	0.00153421	0.0209121	ENSMUSG00000045275	Lca5l	Leber congenital amaurosis 5-like
94091	952.112	-0.18862	0.0595982	-3.16487	0.00155155	0.0211168	ENSMUSG00000020455	Trim11	tripartite motif-containing 11
215351	4198.69	-0.109656	0.0346571	-3.16403	0.00155603	0.0211595	ENSMUSG00000034252	Senp6	SUMO/sentrin specific peptidase 6
228564	2305.5	-0.151726	0.0479571	-3.16378	0.00155732	0.0211595	ENSMUSG00000027238	Frmd5	FERM domain containing 5
76846	6159.86	-0.144926	0.0458208	-3.16289	0.00156211	0.0212067	ENSMUSG00000006333	Rps9	ribosomal protein S9
100129	2019.4	0.245664	0.0778048	3.15744	0.00159161	0.0215344	ENSMUSG00000042804	Gpr153	G protein-coupled receptor 153
18176	4114.5	-0.135088	0.0427779	-3.15789	0.00158917	0.0215344	ENSMUSG00000027852	Nras	neuroblastoma ras oncogene
70044	937.539	-0.188443	0.0596798	-3.15757	0.00159089	0.0215344	ENSMUSG00000071645	Tut1	terminal uridylyl transferase 1, U6 snRNA-specific
71711	885.873	-0.20692	0.065527	-3.15778	0.00158975	0.0215344	ENSMUSG00000024906	Mus81	MUS81 structure-specific endonuclease subunit
54422	1056.32	1.16738	0.369775	3.157	0.00159403	0.021549	ENSMUSG00000026805	Barhl1	BarH like homeobox 1
268354	2881.78	0.193543	0.0613547	3.15449	0.00160776	0.0217163	ENSMUSG00000044071	Tafa2	TAFA chemokine like family member 2
100039210	32.7796	1.31944	0.418429	3.15333	0.00161421	0.0217302	NA	Gm2102	predicted gene 2102
12390	405.949	0.428403	0.135854	3.1534	0.0016138	0.0217302	ENSMUSG00000000058	Cav2	caveolin 2
14230	567.048	0.356234	0.112966	3.15347	0.00161344	0.0217302	ENSMUSG00000001555	Fkbp10	FK506 binding protein 10
15366	324.627	-0.32176	0.102024	-3.15376	0.00161182	0.0217302	ENSMUSG00000020330	Hmmr	hyaluronan mediated motility receptor (RHAMM)
54598	300.81	0.339002	0.107523	3.15284	0.00161693	0.0217487	ENSMUSG00000059588	Calcrl	calcitonin receptor-like
18805	301.922	0.344887	0.109421	3.15192	0.00162202	0.0217796	ENSMUSG00000027695	Pld1	phospholipase D1
54216	2556.6	0.236781	0.0751285	3.15169	0.0016233	0.0217796	ENSMUSG00000029108	Pcdh7	protocadherin 7
99326	2011.62	0.15605	0.0495112	3.1518	0.00162267	0.0217796	ENSMUSG00000038860	Garnl3	GTPase activating RANGAP domain-like 3
18822	787.541	0.195759	0.0621228	3.15116	0.00162624	0.0217813	ENSMUSG00000019055	Plod1	procollagen-lysine, 2-oxoglutarate 5-dioxygenase 1
212880	3621.07	-0.184111	0.0584324	-3.15084	0.00162799	0.0217813	ENSMUSG00000021500	Ddx46	DEAD box helicase 46
74335	226.935	-0.353053	0.112056	-3.15069	0.00162885	0.0217813	ENSMUSG00000021287	Xrcc3	X-ray repair complementing defective repair in Chinese hamster cells 3
78781	43.7438	0.636785	0.202094	3.15094	0.00162748	0.0217813	ENSMUSG00000029826	Zc3hav1	zinc finger CCCH type, antiviral 1
68327	747.859	-0.168272	0.0534317	-3.1493	0.00163662	0.021867	ENSMUSG00000015126	Tsr3	TSR3 20S rRNA accumulation
213393	124.192	0.504798	0.160306	3.14897	0.00163848	0.0218737	ENSMUSG00000048489	Depp1	DEPP1 autophagy regulator
100042807	359.817	-0.431806	0.137176	-3.14783	0.00164487	0.0219407	ENSMUSG00000043424	Eif3j2	eukaryotic translation initiation factor 3, subunit J2
17355	271.512	0.306079	0.097259	3.14705	0.00164924	0.0219807	ENSMUSG00000029313	Aff1	AF4/FMR2 family, member 1
216505	755.011	-0.162471	0.0516565	-3.14521	0.00165965	0.0221012	ENSMUSG00000034614	Pik3ip1	phosphoinositide-3-kinase interacting protein 1
64009	2380.11	0.311056	0.0989338	3.14408	0.00166607	0.0221683	ENSMUSG00000096054	Syne1	spectrin repeat containing, nuclear envelope 1
353342	10378.4	0.124497	0.039602	3.14369	0.00166831	0.0221797	ENSMUSG00000106847	Peg13	paternally expressed 13
234413	569.948	-0.206193	0.0655962	-3.14337	0.00167012	0.0221854	ENSMUSG00000052446	Zfp961	zinc finger protein 961
58193	1128.21	0.212655	0.0676687	3.1426	0.00167456	0.022226	ENSMUSG00000027963	Extl2	exostosin-like glycosyltransferase 2
100503120	77.8722	0.64618	0.205761	3.14044	0.00168693	0.0223582	ENSMUSG00000084866	A930006K02Rik	RIKEN cDNA A930006K02 gene
22661	3615.08	-0.159979	0.0509425	-3.14038	0.00168731	0.0223582	ENSMUSG00000022811	Zfp148	zinc finger protein 148
68730	852.982	-0.169677	0.0540475	-3.1394	0.00169293	0.0224061	ENSMUSG00000025155	Dus1l	dihydrouridine synthase 1-like (S. cerevisiae)
77031	1143.14	-0.252787	0.0805241	-3.13927	0.00169371	0.0224061	ENSMUSG00000039463	Slc9a8	solute carrier family 9 (sodium/hydrogen exchanger), member 8
14025	7844.52	-0.29985	0.0955378	-3.13854	0.0016979	0.022443	ENSMUSG00000000861	Bcl11a	B cell CLL/lymphoma 11A (zinc finger protein)
68744	4058.02	-0.140543	0.0447931	-3.13761	0.00170332	0.0224962	ENSMUSG00000046897	Zfp740	zinc finger protein 740
12633	519.737	0.204721	0.0652669	3.13668	0.00170872	0.0225476	ENSMUSG00000026031	Cflar	CASP8 and FADD-like apoptosis regulator
72554	764.859	-0.197848	0.06308	-3.13646	0.00171002	0.0225476	ENSMUSG00000063785	Utp14a	UTP14A small subunit processome component
75764	1107.88	-0.179673	0.0573065	-3.13529	0.00171683	0.0226188	ENSMUSG00000059772	Slx1b	SLX1 structure-specific endonuclease subunit homolog B (S. cerevisiae)
83671	245.037	0.417959	0.133357	3.13413	0.00172362	0.0226896	ENSMUSG00000030616	Sytl2	synaptotagmin-like 2
107528	7295.18	0.168768	0.0538593	3.1335	0.00172737	0.0226938	ENSMUSG00000031227	Magee1	MAGE family member E1
20363	3136.75	0.300012	0.0957479	3.13336	0.00172817	0.0226938	ENSMUSG00000064373	Selenop	selenoprotein P
68188	3704.04	-0.173849	0.0554751	-3.13382	0.00172548	0.0226938	ENSMUSG00000023118	Sympk	symplekin
14998	179.998	0.412532	0.131765	3.13082	0.0017432	0.0228724	ENSMUSG00000037649	H2-DMa	histocompatibility 2, class II, locus DMa
114644	355.555	0.328469	0.104941	3.13003	0.00174786	0.0229148	ENSMUSG00000018459	Slc13a3	solute carrier family 13 (sodium-dependent dicarboxylate transporter), member 3
20620	5505.59	-0.192137	0.0613952	-3.12952	0.00175093	0.0229177	ENSMUSG00000021701	Plk2	polo like kinase 2
67332	3245.45	-0.174854	0.055871	-3.1296	0.00175046	0.0229177	ENSMUSG00000020180	Snrpd3	small nuclear ribonucleoprotein D3
100504195	62.0446	-0.597589	0.191038	-3.12811	0.00175932	0.0229608	ENSMUSG00000038244	Micalcl	MICAL C-terminal like
26466	2521.67	-0.160909	0.0514415	-3.12801	0.00175994	0.0229608	ENSMUSG00000049421	Zfp260	zinc finger protein 260
406220	44.7066	-0.694491	0.221977	-3.12866	0.00175603	0.0229608	ENSMUSG00000067594	Krt77	keratin 77
72139	333.824	-0.233501	0.0746449	-3.12816	0.00175905	0.0229608	ENSMUSG00000071302	2610044O15Rik8	RIKEN cDNA 2610044O15 gene
68628	1659.11	0.162643	0.0520062	3.12737	0.00176378	0.0229922	ENSMUSG00000008167	Fbxw9	F-box and WD-40 domain protein 9
54392	327.463	-0.378017	0.12095	-3.1254	0.00177562	0.0231277	ENSMUSG00000015880	Ncapg	non-SMC condensin I complex, subunit G
26395	1637.83	0.173261	0.0554724	3.12338	0.00178789	0.0232686	ENSMUSG00000004936	Map2k1	mitogen-activated protein kinase kinase 1
14751	10091.6	0.155261	0.0497182	3.12283	0.00179121	0.0232929	ENSMUSG00000036427	Gpi1	glucose-6-phosphate isomerase 1
20322	407.084	0.421183	0.1349	3.12218	0.00179515	0.0233065	ENSMUSG00000027227	Sord	sorbitol dehydrogenase
74152	80.8694	-0.585454	0.187509	-3.12228	0.00179458	0.0233065	ENSMUSG00000028327	Stra6l	STRA6-like
56216	3501.07	0.210098	0.0673094	3.12138	0.00180006	0.0233137	ENSMUSG00000030806	Stx1b	syntaxin 1B
72536	117.797	0.692095	0.221712	3.12159	0.00179877	0.0233137	ENSMUSG00000033450	Tagap	T cell activation Rho GTPase activating protein
78733	146.722	-0.436792	0.139929	-3.12152	0.00179918	0.0233137	ENSMUSG00000032783	Troap	trophinin associated protein
18301	369.945	0.317906	0.101913	3.11939	0.00181228	0.0234531	ENSMUSG00000009687	Fxyd5	FXYD domain-containing ion transport regulator 5
56350	2556.37	-0.180059	0.0577273	-3.11913	0.00181387	0.0234547	ENSMUSG00000025035	Arl3	ADP-ribosylation factor-like 3
17196	1562.07	0.250334	0.0802691	3.11868	0.00181661	0.0234713	ENSMUSG00000041607	Mbp	myelin basic protein
12795	580.478	0.23771	0.0762289	3.11837	0.00181857	0.0234749	ENSMUSG00000028680	Plk3	polo like kinase 3
12799	1139.28	0.327642	0.105075	3.11816	0.00181981	0.0234749	ENSMUSG00000006782	Cnp	2',3'-cyclic nucleotide 3' phosphodiesterase
72585	381.938	0.332853	0.106767	3.11756	0.00182355	0.0235042	ENSMUSG00000026344	Lypd1	Ly6/Plaur domain containing 1
19981	3330.64	-0.162295	0.0520628	-3.1173	0.00182518	0.0235063	ENSMUSG00000046330	Rpl37a	ribosomal protein L37a
22066	552.809	-0.403694	0.129562	-3.11584	0.00183421	0.0235848	ENSMUSG00000027748	Trpc4	transient receptor potential cation channel, subfamily C, member 4
76365	269.773	0.544493	0.174742	3.11597	0.00183339	0.0235848	ENSMUSG00000032419	Tbx18	T-box18
100416706	447.217	-0.241733	0.0776058	-3.11488	0.00184018	0.0236038	ENSMUSG00000058093	Zfp729b	zinc finger protein 729b
223726	15253.8	-0.720188	0.231243	-3.11443	0.00184304	0.0236038	ENSMUSG00000041708	Mpped1	metallophosphoesterase domain containing 1
239273	173.259	0.345354	0.110883	3.11459	0.00184201	0.0236038	ENSMUSG00000032849	Abcc4	ATP-binding cassette, sub-family C (CFTR/MRP), member 4
267019	7493.27	-0.18101	0.0581121	-3.11484	0.00184045	0.0236038	ENSMUSG00000008683	Rps15a	ribosomal protein S15A
70567	573.709	-0.298768	0.0959201	-3.11475	0.00184099	0.0236038	ENSMUSG00000054237	Fra10ac1	FRA10AC1 homolog (human)
11931	10301.9	0.296514	0.0952242	3.11385	0.00184666	0.0236314	ENSMUSG00000026576	Atp1b1	ATPase, Na+/K+ transporting, beta 1 polypeptide
192187	817.478	0.354686	0.113933	3.11312	0.00185121	0.0236708	ENSMUSG00000042286	Stab1	stabilin 1
21823	244.414	0.571644	0.183697	3.11189	0.00185897	0.023742	ENSMUSG00000000214	Th	tyrosine hydroxylase
76566	509.296	0.324948	0.104426	3.11176	0.00185974	0.023742	ENSMUSG00000020846	Rflnb	refilin B
211286	282.795	0.338398	0.108765	3.11129	0.00186273	0.0237613	ENSMUSG00000022125	Cln5	ceroid-lipofuscinosis, neuronal 5
268481	256.28	0.311717	0.100212	3.11057	0.00186728	0.0237996	ENSMUSG00000035849	Krt222	keratin 222
668253	87.6945	-0.584983	0.188076	-3.11034	0.0018687	0.0237996	ENSMUSG00000097589	Dleu2	deleted in lymphocytic leukemia, 2
74319	678.267	-0.27886	0.089663	-3.11009	0.00187028	0.0238008	ENSMUSG00000090266	Mettl23	methyltransferase like 23
15379	79.6814	0.631896	0.203204	3.10966	0.00187304	0.0238172	ENSMUSG00000043013	Onecut1	one cut domain, family member 1
16658	1459.09	-0.350738	0.112839	-3.10831	0.00188162	0.0239034	ENSMUSG00000074622	Mafb	v-maf musculoaponeurotic fibrosarcoma oncogene family, protein B (avian)
54670	63.4925	-0.726955	0.233889	-3.10812	0.0018828	0.0239034	ENSMUSG00000039529	Atp8b1	ATPase, class I, type 8B, member 1
140792	868.862	0.75664	0.243534	3.10692	0.00189051	0.0239633	ENSMUSG00000036103	Colec12	collectin sub-family member 12
225994	65.0105	0.749389	0.241192	3.10703	0.00188978	0.0239633	ENSMUSG00000037847	Nmrk1	nicotinamide riboside kinase 1
75782	1172.96	-0.227305	0.0731948	-3.10547	0.00189975	0.0240615	ENSMUSG00000032258	Lca5	Leber congenital amaurosis 5 (human)
15478	35.1672	1.06386	0.342867	3.10284	0.0019167	0.0242571	ENSMUSG00000047759	Hs3st3a1	heparan sulfate (glucosamine) 3-O-sulfotransferase 3A1
329872	312.764	0.371784	0.119837	3.10241	0.00191949	0.0242732	ENSMUSG00000059049	Frem1	Fras1 related extracellular matrix protein 1
229473	3956.03	-0.208687	0.0672845	-3.10157	0.001925	0.0243238	ENSMUSG00000033767	Tmem131l	transmembrane 131 like
56194	2647.12	-0.140131	0.0451862	-3.10118	0.00192752	0.0243364	ENSMUSG00000061136	Prpf40a	pre-mRNA processing factor 40A
73340	605.934	0.423519	0.136597	3.10051	0.00193189	0.0243724	ENSMUSG00000022421	Nptxr	neuronal pentraxin receptor
20425	204.104	-0.359835	0.116151	-3.09799	0.00194837	0.0245611	ENSMUSG00000020534	Shmt1	serine hydroxymethyltransferase 1 (soluble)
233332	372.461	0.263099	0.0849533	3.09698	0.00195501	0.0246181	ENSMUSG00000058145	Adamts17	a disintegrin-like and metallopeptidase (reprolysin type) with thrombospondin type 1 motif, 17
67937	1911.35	0.20092	0.0648789	3.09684	0.00195596	0.0246181	ENSMUSG00000035964	Tmem59l	transmembrane protein 59-like
20687	2842.31	-0.108964	0.0351985	-3.0957	0.00196348	0.0246935	ENSMUSG00000027109	Sp3	trans-acting transcription factor 3
26374	1865.49	-0.153446	0.0495742	-3.09527	0.00196633	0.0247098	ENSMUSG00000040782	Cop1	COP1, E3 ubiquitin ligase
408192	23.8146	-1.19982	0.387687	-3.09482	0.00196929	0.0247278	ENSMUSG00000102865	Gm9839	predicted gene 9839
380601	285.188	-0.2635	0.0851492	-3.09456	0.00197103	0.0247302	ENSMUSG00000079043	Fastkd5	FAST kinase domains 5
20678	2791.19	-0.362655	0.117252	-3.09294	0.00198181	0.0248157	ENSMUSG00000041540	Sox5	SRY (sex determining region Y)-box 5
228961	764.996	-0.263371	0.0851549	-3.09284	0.00198248	0.0248157	ENSMUSG00000039263	Npepl1	aminopeptidase-like 1
72518	192.084	-0.358543	0.115916	-3.09313	0.0019806	0.0248157	NA	2610307P16Rik	RIKEN cDNA 2610307P16 gene
20266	558.316	0.313165	0.101266	3.09249	0.00198485	0.024826	ENSMUSG00000019194	Scn1b	sodium channel, voltage-gated, type I, beta
21672	15315.1	-0.131332	0.0424713	-3.09225	0.00198643	0.0248265	ENSMUSG00000005161	Prdx2	peroxiredoxin 2
19215	4729.14	0.96158	0.310997	3.09192	0.00198864	0.0248348	ENSMUSG00000015090	Ptgds	prostaglandin D2 synthase (brain)
12577	6477.24	0.282448	0.0913639	3.09146	0.00199175	0.0248543	ENSMUSG00000037664	Cdkn1c	cyclin-dependent kinase inhibitor 1C (P57)
328789	194.568	0.466227	0.150838	3.09092	0.00199536	0.0248801	ENSMUSG00000062252	Lhfpl5	lipoma HMGIC fusion partner-like 5
12986	46.7189	0.630583	0.204083	3.08984	0.00200267	0.0249253	ENSMUSG00000028859	Csf3r	colony stimulating factor 3 receptor (granulocyte)
30940	784.629	0.185519	0.0600445	3.08969	0.00200364	0.0249253	ENSMUSG00000022867	Usp25	ubiquitin specific peptidase 25
80892	2770.1	0.335564	0.108594	3.09006	0.00200115	0.0249253	ENSMUSG00000025255	Zfhx4	zinc finger homeodomain 4
214105	19.7634	0.980896	0.317506	3.08938	0.00200575	0.0249321	ENSMUSG00000040489	Sox30	SRY (sex determining region Y)-box 30
12700	462.452	-0.298317	0.0965822	-3.08873	0.00201013	0.0249672	ENSMUSG00000032578	Cish	cytokine inducible SH2-containing protein
116847	363.781	0.420087	0.136021	3.0884	0.00201236	0.0249757	ENSMUSG00000041577	Prelp	proline arginine-rich end leucine-rich repeat
71101	682.073	-0.255837	0.0829118	-3.08565	0.00203107	0.0251884	ENSMUSG00000037355	Uvssa	UV stimulated scaffold protein A
93835	234.35	0.466048	0.151076	3.08485	0.00203653	0.0252367	ENSMUSG00000021278	Amn	amnionless
235036	933.94	-0.191566	0.062108	-3.0844	0.0020396	0.0252552	ENSMUSG00000004100	Ppan	peter pan homolog
214240	6842.07	0.181126	0.0587449	3.08326	0.00204744	0.0252951	ENSMUSG00000040035	Disp2	dispatched RND tramsporter family member 2
66775	82.5234	0.445636	0.144519	3.08357	0.00204533	0.0252951	ENSMUSG00000028497	Hacd4	3-hydroxyacyl-CoA dehydratase 4
75767	74.1955	0.472229	0.15316	3.08325	0.00204755	0.0252951	ENSMUSG00000031488	Rab11fip1	RAB11 family interacting protein 1 (class I)
233016	199.262	0.329703	0.106964	3.08239	0.00205347	0.0253488	ENSMUSG00000040466	Blvrb	biliverdin reductase B (flavin reductase (NADPH))
13602	12638.9	0.461716	0.149824	3.08173	0.00205803	0.0253855	ENSMUSG00000029309	Sparcl1	SPARC-like 1
104010	823.903	0.23313	0.0756553	3.08148	0.00205974	0.0253858	ENSMUSG00000053166	Cdh22	cadherin 22
13429	9370.27	0.186571	0.0605619	3.08067	0.00206538	0.0253858	ENSMUSG00000026825	Dnm1	dynamin 1
228662	3223.48	0.287474	0.0933182	3.08058	0.00206595	0.0253858	ENSMUSG00000062098	Btbd3	BTB (POZ) domain containing 3
319463	650.865	-0.430294	0.139653	-3.08116	0.00206198	0.0253858	NA	C230057M02Rik	RIKEN cDNA C230057M02 gene
67198	1461.63	0.177505	0.0576161	3.08082	0.00206431	0.0253858	ENSMUSG00000038305	Spats2l	spermatogenesis associated, serine-rich 2-like
276846	2061.19	0.189906	0.0616534	3.08023	0.00206843	0.0253968	ENSMUSG00000041958	Pigs	phosphatidylinositol glycan anchor biosynthesis, class S
22642	1749.04	-0.208041	0.0675631	-3.07921	0.0020755	0.0254641	ENSMUSG00000006215	Zbtb17	zinc finger and BTB domain containing 17
66614	878.605	-0.205136	0.0666258	-3.07893	0.00207744	0.0254685	ENSMUSG00000028069	Gpatch4	G patch domain containing 4
208898	576.58	0.229271	0.0745312	3.07618	0.00209672	0.0256852	ENSMUSG00000062151	Unc13c	unc-13 homolog C
242721	129.588	0.58073	0.188804	3.07583	0.00209917	0.0256957	ENSMUSG00000078234	Klhdc7a	kelch domain containing 7A
18377	287.744	0.509434	0.16573	3.07389	0.00211291	0.0258244	ENSMUSG00000049612	Omg	oligodendrocyte myelin glycoprotein
71409	3847.51	-0.123599	0.0402066	-3.0741	0.0021114	0.0258244	ENSMUSG00000036053	Fmnl2	formin-like 2
668661	3993.89	-0.147386	0.0479539	-3.07351	0.00211559	0.0258375	ENSMUSG00000045411	2410002F23Rik	RIKEN cDNA 2410002F23 gene
100503374	121.021	-0.663499	0.215893	-3.07327	0.00211724	0.0258381	NA	Gm17435	predicted gene, 17435
18796	31.6144	0.764258	0.248777	3.07207	0.00212583	0.0259232	ENSMUSG00000040061	Plcb2	phospholipase C, beta 2
217216	74.8636	-0.476169	0.155038	-3.0713	0.00213126	0.0259697	ENSMUSG00000034773	Hrob	homologous recombination factor with OB-fold
16917	73.4879	1.65817	0.539935	3.07106	0.00213302	0.0259714	ENSMUSG00000038765	Lmx1b	LIM homeobox transcription factor 1 beta
230904	244.164	0.592668	0.193011	3.07064	0.002136	0.025988	ENSMUSG00000041556	Fbxo2	F-box protein 2
19646	8823.17	-0.1099	0.0358009	-3.06976	0.00214229	0.0260252	ENSMUSG00000057236	Rbbp4	retinoblastoma binding protein 4, chromatin remodeling factor
224938	13032.3	0.114907	0.0374303	3.0699	0.00214132	0.0260252	ENSMUSG00000024083	Pja2	praja ring finger ubiquitin ligase 2
16773	516.261	0.376064	0.122516	3.06951	0.00214412	0.0260277	ENSMUSG00000019899	Lama2	laminin, alpha 2
14615	1156.88	-0.174035	0.0567191	-3.06836	0.00215234	0.0261078	ENSMUSG00000034520	Gjc1	gap junction protein, gamma 1
319613	4653.58	-0.21187	0.0690701	-3.06747	0.00215881	0.0261664	ENSMUSG00000022340	Sybu	syntabulin (syntaxin-interacting)
17938	6687.6	-0.119398	0.0389509	-3.06535	0.00217419	0.0263276	ENSMUSG00000061315	Naca	nascent polypeptide-associated complex alpha polypeptide
218639	2191.84	-0.140735	0.045914	-3.06518	0.00217539	0.0263276	ENSMUSG00000042348	Arl15	ADP-ribosylation factor-like 15
20843	3074.05	-0.130159	0.0424757	-3.06431	0.00218174	0.0263846	ENSMUSG00000025862	Stag2	stromal antigen 2
56374	2327.37	0.144769	0.0472539	3.06364	0.0021866	0.0264234	ENSMUSG00000028618	Tmem59	transmembrane protein 59
94280	3834.89	-0.127483	0.0416166	-3.06326	0.00218939	0.0264374	ENSMUSG00000025212	Sfxn3	sideroflexin 3
210530	51.8157	0.665083	0.217172	3.06247	0.00219521	0.0264877	ENSMUSG00000038168	P3h2	prolyl 3-hydroxylase 2
56878	869.033	0.291698	0.0952566	3.06223	0.00219691	0.0264883	ENSMUSG00000026970	Rbms1	RNA binding motif, single stranded interacting protein 1
104721	4972.87	-0.111351	0.0363734	-3.06133	0.00220359	0.0265488	ENSMUSG00000037149	Ddx1	DEAD box helicase 1
102607	1743.19	0.135147	0.044157	3.0606	0.00220895	0.0265935	ENSMUSG00000031993	Snx19	sorting nexin 19
67116	4342.98	-0.150132	0.049059	-3.06023	0.0022117	0.0266067	ENSMUSG00000036748	Cuedc2	CUE domain containing 2
16571	410.323	-0.313736	0.102531	-3.05993	0.00221391	0.0266133	ENSMUSG00000034311	Kif4	kinesin family member 4
103978	158.159	0.538351	0.175972	3.05931	0.00221847	0.0266482	ENSMUSG00000022112	Gpc5	glypican 5
53318	184.009	0.371523	0.121473	3.05848	0.00222465	0.0267025	ENSMUSG00000031636	Pdlim3	PDZ and LIM domain 3
14683	46244.1	0.148869	0.0486805	3.05808	0.00222764	0.0267183	ENSMUSG00000027523	Gnas	GNAS (guanine nucleotide binding protein, alpha stimulating) complex locus
330119	1138.05	-0.332577	0.108787	-3.05715	0.00223452	0.0267809	ENSMUSG00000043635	Adamts3	a disintegrin-like and metallopeptidase (reprolysin type) with thrombospondin type 1 motif, 3
239318	296.719	0.311434	0.101889	3.0566	0.00223865	0.0268104	ENSMUSG00000049148	Plcxd3	phosphatidylinositol-specific phospholipase C, X domain containing 3
100040792	58.5519	-0.588193	0.19245	-3.05634	0.0022406	0.0268138	ENSMUSG00000078640	Gm11627	predicted gene 11627
209195	805.405	1.2044	0.394206	3.05525	0.00224873	0.0268549	ENSMUSG00000022949	Clic6	chloride intracellular channel 6
268566	2766.16	0.151171	0.0494799	3.05521	0.00224906	0.0268549	ENSMUSG00000047454	Gphn	gephyrin
80744	976.677	-0.157997	0.0517067	-3.05565	0.00224576	0.0268549	ENSMUSG00000027014	Cwc22	CWC22 spliceosome-associated protein
74513	5802.37	-0.161012	0.0527291	-3.05357	0.00226137	0.0269819	ENSMUSG00000036902	Neto2	neuropilin (NRP) and tolloid (TLL)-like 2
234624	113.102	-0.452897	0.148342	-3.05306	0.00226518	0.0270073	ENSMUSG00000052479	A330008L17Rik	RIKEN cDNA A330008L17 gene
242509	251.269	0.898751	0.294521	3.05157	0.0022765	0.027102	ENSMUSG00000028487	Bnc2	basonuclin 2
636808	383.899	0.318515	0.104376	3.05161	0.00227621	0.027102	ENSMUSG00000070695	Cntnap5a	contactin associated protein-like 5A
15452	848.798	0.227529	0.0745746	3.05102	0.00228064	0.0271111	ENSMUSG00000025630	Hprt	hypoxanthine guanine phosphoribosyl transferase
68404	2000.21	0.323986	0.106186	3.05111	0.00227994	0.0271111	ENSMUSG00000039114	Nrn1	neuritin 1
97761	3636	0.126988	0.0416271	3.05061	0.00228378	0.0271284	ENSMUSG00000038351	Sgsm2	small G protein signaling modulator 2
52906	10679.3	0.2217	0.0727146	3.0489	0.00229678	0.0272625	ENSMUSG00000019986	Ahi1	Abelson helper integration site 1
106861	134.632	0.473315	0.155289	3.04796	0.00230399	0.0273078	ENSMUSG00000002475	Abhd3	abhydrolase domain containing 3
13813	1584.47	-0.540662	0.177384	-3.04798	0.00230389	0.0273078	ENSMUSG00000032446	Eomes	eomesodermin
15162	102.995	0.656622	0.215472	3.04736	0.00230859	0.0273421	ENSMUSG00000003283	Hck	hemopoietic cell kinase
66055	1926.2	-0.206228	0.0676862	-3.04683	0.00231271	0.0273708	ENSMUSG00000037361	Sf3b6	splicing factor 3B, subunit 6
66205	126.49	0.474911	0.155883	3.0466	0.00231449	0.0273716	ENSMUSG00000060703	Cd302	CD302 antigen
19891	737.79	-0.200273	0.0657691	-3.0451	0.00232602	0.0274878	ENSMUSG00000028884	Rpa2	replication protein A2
70472	608.466	-0.303874	0.0998325	-3.04383	0.00233583	0.0275834	ENSMUSG00000022360	Atad2	ATPase family, AAA domain containing 2
70472	608.466	-0.303874	0.0998325	-3.04383	0.00233583	0.0275834	ENSMUSG00000116053	Atad2	ATPase family, AAA domain containing 2
14726	877.2	0.211386	0.0694772	3.04252	0.00234605	0.0276433	ENSMUSG00000028583	Pdpn	podoplanin
14726	877.2	0.211386	0.0694772	3.04252	0.00234605	0.0276433	ENSMUSG00000096951	Pdpn	podoplanin
22342	231.507	0.349698	0.114925	3.04285	0.0023435	0.0276433	ENSMUSG00000003872	Lin7b	lin-7 homolog B (C. elegans)
71699	178.354	0.420689	0.13827	3.04252	0.00234607	0.0276433	ENSMUSG00000030089	Slc41a3	solute carrier family 41, member 3
226153	861.047	-0.183941	0.060469	-3.04191	0.00235084	0.0276444	ENSMUSG00000025209	Twnk	twinkle mtDNA helicase
27401	915.449	-0.198338	0.0652032	-3.04185	0.00235132	0.0276444	ENSMUSG00000054115	Skp2	S-phase kinase-associated protein 2
27401	915.449	-0.198338	0.0652032	-3.04185	0.00235132	0.0276444	ENSMUSG00000111328	Skp2	S-phase kinase-associated protein 2
30944	4072.72	-0.113296	0.0372446	-3.04194	0.00235057	0.0276444	ENSMUSG00000044807	Zfp354c	zinc finger protein 354C
14853	983.875	0.173675	0.0571149	3.0408	0.00235948	0.02772	ENSMUSG00000071723	Gspt2	G1 to S phase transition 2
55994	113.038	0.715675	0.235462	3.03945	0.00237009	0.0278243	ENSMUSG00000027796	Smad9	SMAD family member 9
19044	759.724	-0.288492	0.094934	-3.03887	0.00237466	0.0278576	ENSMUSG00000062729	Ppox	protoporphyrinogen oxidase
223527	2655.8	-0.152737	0.0502681	-3.03844	0.00237808	0.0278773	ENSMUSG00000022338	Eny2	ENY2 transcription and export complex 2 subunit
52708	1369.49	-0.153554	0.0505466	-3.03788	0.00238252	0.0279033	ENSMUSG00000042472	Zfp410	zinc finger protein 410
69263	940.987	-0.149321	0.0491557	-3.03772	0.00238377	0.0279033	ENSMUSG00000033970	Rfc3	replication factor C (activator 1) 3
73172	975.768	-0.190939	0.0628732	-3.03688	0.00239038	0.0279603	ENSMUSG00000028629	Exo5	exonuclease 5
20933	2233.6	-0.140743	0.0463592	-3.03592	0.00239804	0.0280295	ENSMUSG00000015776	Med22	mediator complex subunit 22
12416	946.719	-0.229475	0.0756043	-3.03521	0.00240366	0.0280544	ENSMUSG00000025577	Cbx2	chromobox 2
66162	729.828	-0.219252	0.0722321	-3.03538	0.00240233	0.0280544	ENSMUSG00000047721	Bola2	bolA-like 2 (E. coli)
20462	4212.12	-0.112969	0.0372471	-3.03296	0.00242167	0.0282441	ENSMUSG00000022858	Tra2b	transformer 2 beta
70291	42.7453	-0.636299	0.20985	-3.03215	0.00242816	0.0282991	ENSMUSG00000068011	Mkrn2os	makorin, ring finger protein 2, opposite strand
66471	5481.76	-0.109437	0.0360985	-3.03162	0.00243248	0.028329	ENSMUSG00000015749	Anp32e	acidic (leucine-rich) nuclear phosphoprotein 32 family, member E
66409	2941.85	-0.148221	0.0489211	-3.0298	0.00244714	0.0284791	ENSMUSG00000005846	Rsl1d1	ribosomal L1 domain containing 1
232670	266.591	0.360512	0.119078	3.02752	0.00246569	0.0286534	ENSMUSG00000001763	Tspan33	tetraspanin 33
60527	1510.94	0.176821	0.0584015	3.02769	0.00246433	0.0286534	ENSMUSG00000024664	Fads3	fatty acid desaturase 3
116939	391.993	0.313879	0.103686	3.0272	0.00246829	0.0286629	ENSMUSG00000041653	Pnpla3	patatin-like phospholipase domain containing 3
76615	18.7653	1.2536	0.414169	3.02678	0.00247173	0.0286821	ENSMUSG00000039720	Got1l1	glutamic-oxaloacetic transaminase 1-like 1
69038	1241.98	-0.194283	0.0642047	-3.02599	0.00247822	0.0287367	ENSMUSG00000036372	Tmem258	transmembrane protein 258
319615	617.113	-0.231752	0.0765966	-3.02562	0.00248126	0.0287511	ENSMUSG00000033972	Zfp944	zinc finger protein 944
102941	2136.63	0.18203	0.0601997	3.02377	0.0024965	0.028803	ENSMUSG00000052364	B630019K06Rik	F-box and leucine-rich repeat protein 17 pseudogene
140486	682.322	-0.259308	0.0857403	-3.02434	0.00249178	0.028803	ENSMUSG00000013415	Igf2bp1	insulin-like growth factor 2 mRNA binding protein 1
16322	1157.58	-0.218673	0.0723044	-3.02434	0.00249174	0.028803	ENSMUSG00000032968	Inha	inhibin alpha
224171	581.925	-0.257769	0.085226	-3.02453	0.00249018	0.028803	ENSMUSG00000033031	Cip2a	cell proliferation regulating inhibitor of protein phosphatase 2A
56389	2242.13	-0.138932	0.0459456	-3.02384	0.00249589	0.028803	ENSMUSG00000010110	Stx5a	syntaxin 5A
665033	89.6928	-0.541537	0.179082	-3.02396	0.00249492	0.028803	ENSMUSG00000091345	Col6a5	collagen, type VI, alpha 5
243755	461.105	0.745127	0.246461	3.0233	0.00250033	0.0288265	ENSMUSG00000029843	Slc13a4	solute carrier family 13 (sodium/sulfate symporters), member 4
74244	786.719	-0.185454	0.0613701	-3.0219	0.00251193	0.0289395	ENSMUSG00000030314	Atg7	autophagy related 7
170716	113.809	0.499544	0.165454	3.01923	0.00253419	0.0291633	ENSMUSG00000024055	Cyp4f13	cytochrome P450, family 4, subfamily f, polypeptide 13
70823	1732.93	-0.116315	0.038526	-3.01913	0.00253499	0.0291633	ENSMUSG00000034518	Hmgxb4	HMG box domain containing 4
107895	1124.61	0.304609	0.100935	3.01786	0.00254564	0.0292648	ENSMUSG00000036155	Mgat5	mannoside acetylglucosaminyltransferase 5
67916	2854.64	0.198281	0.0657211	3.017	0.0025529	0.0293273	ENSMUSG00000028517	Plpp3	phospholipid phosphatase 3
19272	3119.26	-0.248795	0.0824803	-3.01641	0.00255785	0.0293362	ENSMUSG00000019889	Ptprk	protein tyrosine phosphatase, receptor type, K
19309	181.356	0.433191	0.143628	3.01607	0.00256076	0.0293362	ENSMUSG00000032648	Pygm	muscle glycogen phosphorylase
19309	181.356	0.433191	0.143628	3.01607	0.00256076	0.0293362	ENSMUSG00000106877	Pygm	muscle glycogen phosphorylase
26399	881.824	-0.218852	0.0725529	-3.01645	0.00255751	0.0293362	ENSMUSG00000020623	Map2k6	mitogen-activated protein kinase kinase 6
65963	1451.99	0.177686	0.0589179	3.01583	0.00256281	0.0293362	ENSMUSG00000029810	Tmem176b	transmembrane protein 176B
68240	410.09	-0.234582	0.0777809	-3.01593	0.0025619	0.0293362	ENSMUSG00000012483	Rpa3	replication protein A3
170765	20.7276	1.08527	0.359915	3.01535	0.00256684	0.0293515	ENSMUSG00000022941	Ripply3	ripply transcriptional repressor 3
17128	2173.79	-0.165291	0.0548263	-3.0148	0.00257146	0.0293515	ENSMUSG00000024515	Smad4	SMAD family member 4
214642	200.401	0.556795	0.184676	3.01499	0.0025699	0.0293515	ENSMUSG00000062980	Cped1	cadherin-like and PC-esterase domain containing 1
381347	62.0896	0.905525	0.300357	3.01483	0.00257126	0.0293515	NA	4930412O13Rik	RIKEN cDNA 4930412O13 gene
24056	6516.26	0.149533	0.049621	3.0135	0.00258253	0.0294569	ENSMUSG00000021892	Sh3bp5	SH3-domain binding protein 5 (BTK-associated)
71972	430.264	0.220198	0.0730813	3.01306	0.00258632	0.0294792	ENSMUSG00000025195	Dnmbp	dynamin binding protein
20723	71.6549	0.599434	0.199022	3.0119	0.00259618	0.0295706	ENSMUSG00000045827	Serpinb9	serine (or cysteine) peptidase inhibitor, clade B, member 9
21685	1879.51	-0.161818	0.053736	-3.01135	0.00260088	0.0296032	ENSMUSG00000022389	Tef	thyrotroph embryonic factor
107829	1914.02	-0.183262	0.0609272	-3.00789	0.00263067	0.0298999	ENSMUSG00000034274	Thoc5	THO complex 5
15937	124.445	0.519075	0.172562	3.00805	0.0026293	0.0298999	ENSMUSG00000003541	Ier3	immediate early response 3
319710	677.232	-0.259065	0.0861586	-3.00683	0.00263985	0.029983	ENSMUSG00000048285	Frmd6	FERM domain containing 6
13798	385.623	1.78837	0.595354	3.00388	0.00266564	0.0301906	ENSMUSG00000058665	En1	engrailed 1
22221	4630.58	-0.1779	0.059217	-3.00421	0.00266273	0.0301906	ENSMUSG00000009741	Ubp1	upstream binding protein 1
66354	3060.62	-0.124356	0.0413974	-3.00395	0.00266499	0.0301906	ENSMUSG00000021039	Snw1	SNW domain containing 1
71706	100.948	0.377195	0.125563	3.00404	0.0026642	0.0301906	ENSMUSG00000029650	Slc46a3	solute carrier family 46, member 3
319601	857.288	-0.170417	0.056751	-3.00289	0.00267429	0.0302459	ENSMUSG00000038895	Zfp653	zinc finger protein 653
73233	654.782	-0.187228	0.0623482	-3.00294	0.00267384	0.0302459	ENSMUSG00000071267	Zfp942	zinc finger protein 942
108655	4212.39	-0.279861	0.0932354	-3.00166	0.00268515	0.0303268	ENSMUSG00000030067	Foxp1	forkhead box P1
13860	966.12	0.2329	0.0775906	3.00165	0.00268522	0.0303268	ENSMUSG00000015766	Eps8	epidermal growth factor receptor pathway substrate 8
230863	728.822	0.283057	0.0943322	3.00064	0.0026941	0.0304057	ENSMUSG00000045349	Sh2d5	SH2 domain containing 5
54611	221.798	0.320163	0.10672	3.00002	0.00269965	0.0304469	ENSMUSG00000041741	Pde3a	phosphodiesterase 3A, cGMP inhibited
68038	1631.19	0.153103	0.0510558	2.99875	0.00271093	0.0305527	ENSMUSG00000025512	Chid1	chitinase domain containing 1
68127	426.594	0.236948	0.0790294	2.99822	0.00271561	0.0305839	ENSMUSG00000050538	B230217C12Rik	RIKEN cDNA B230217C12 gene
14828	10982.5	0.121085	0.04039	2.9979	0.00271843	0.0305942	ENSMUSG00000026864	Hspa5	heat shock protein 5
71169	1279.39	0.170622	0.0569223	2.99745	0.00272246	0.0306181	ENSMUSG00000020576	Nbas	neuroblastoma amplified sequence
78887	594.503	-0.356933	0.119138	-2.99596	0.00273585	0.0307472	ENSMUSG00000023764	Sfi1	Sfi1 homolog, spindle assembly associated (yeast)
664805	130.798	1.60628	0.536566	2.99363	0.00275679	0.0309609	ENSMUSG00000091519	Skor2	SKI family transcriptional corepressor 2
21419	2255.25	1.52601	0.509794	2.99338	0.00275904	0.0309645	ENSMUSG00000025927	Tfap2b	transcription factor AP-2 beta
67196	94.6475	-0.423303	0.141431	-2.99299	0.00276255	0.0309822	ENSMUSG00000026429	Ube2t	ubiquitin-conjugating enzyme E2T
107995	627.19	-0.297208	0.0993519	-2.99147	0.0027764	0.0310509	ENSMUSG00000006398	Cdc20	cell division cycle 20
269116	8426.52	-0.163576	0.0546795	-2.99154	0.0027757	0.0310509	ENSMUSG00000026442	Nfasc	neurofascin
77853	2327.57	-0.132598	0.0443244	-2.99152	0.0027759	0.0310509	ENSMUSG00000066415	Msl2	MSL complex subunit 2
791377	95.4856	-0.57716	0.192901	-2.992	0.00277159	0.0310509	NA	Gm9916	predicted gene 9916
15979	352.701	0.293733	0.0982378	2.99002	0.00278957	0.0311764	ENSMUSG00000020009	Ifngr1	interferon gamma receptor 1
52712	576.831	-0.200369	0.0670492	-2.98839	0.00280449	0.0313214	ENSMUSG00000018347	Zkscan6	zinc finger with KRAB and SCAN domains 6
30045	236.586	0.451702	0.151186	2.98773	0.00281062	0.031368	ENSMUSG00000036764	Dnajc12	DnaJ heat shock protein family (Hsp40) member C12
12801	6838.59	-0.20917	0.0700744	-2.98498	0.002836	0.0316074	ENSMUSG00000044288	Cnr1	cannabinoid receptor 1 (brain)
22764	1377.17	-0.13301	0.0445597	-2.98499	0.00283585	0.0316074	ENSMUSG00000079509	Zfx	zinc finger protein X-linked
17754	7005.11	0.335422	0.11241	2.98392	0.0028458	0.0316506	ENSMUSG00000027254	Map1a	microtubule-associated protein 1 A
26442	2014.75	-0.148489	0.0497618	-2.984	0.00284504	0.0316506	ENSMUSG00000068749	Psma5	proteasome subunit alpha 5
65962	1176.97	0.188483	0.0631617	2.98413	0.00284386	0.0316506	ENSMUSG00000002504	Slc9a3r2	solute carrier family 9 (sodium/hydrogen exchanger), member 3 regulator 2
11867	664.496	0.209084	0.0701032	2.98251	0.00285895	0.0317749	ENSMUSG00000029622	Arpc1b	actin related protein 2/3 complex, subunit 1B
170768	3309.29	-0.124109	0.0416181	-2.98209	0.00286291	0.0317969	ENSMUSG00000026773	Pfkfb3	6-phosphofructo-2-kinase/fructose-2,6-biphosphatase 3
74563	651.149	0.229375	0.076944	2.98107	0.00287246	0.0318809	ENSMUSG00000020374	Rasgef1c	RasGEF domain family, member 1C
320203	299.493	-0.381984	0.128208	-2.97941	0.00288805	0.0320318	ENSMUSG00000050334	C130071C03Rik	RIKEN cDNA C130071C03 gene
13612	2662.17	0.237456	0.079711	2.97896	0.00289231	0.032057	ENSMUSG00000034488	Edil3	EGF-like repeats and discoidin I-like domains 3
320091	536.278	0.223546	0.0750657	2.97801	0.00290131	0.0321345	ENSMUSG00000035189	Ano4	anoctamin 4
209837	495.781	0.268983	0.0903417	2.97739	0.00290714	0.0321769	ENSMUSG00000031170	Slc38a5	solute carrier family 38, member 5
264895	189.635	0.539343	0.18116	2.97716	0.0029093	0.0321786	ENSMUSG00000076435	Acsf2	acyl-CoA synthetase family member 2
16432	9301.61	0.137686	0.0462706	2.97568	0.00292339	0.0323122	ENSMUSG00000022108	Itm2b	integral membrane protein 2B
18027	2418.86	-0.320851	0.107934	-2.97266	0.00295233	0.0324728	ENSMUSG00000028565	Nfia	nuclear factor I/A
20300	106.94	-0.367285	0.123562	-2.97247	0.00295409	0.0324728	ENSMUSG00000023235	Ccl25	chemokine (C-C motif) ligand 25
22445	26.52	1.26274	0.424783	2.97267	0.0029522	0.0324728	ENSMUSG00000057836	Xlr3a	X-linked lymphocyte-regulated 3A
320365	4504.52	0.156296	0.05257	2.9731	0.00294813	0.0324728	ENSMUSG00000056602	Fry	FRY microtubule binding protein
66408	1409.95	-0.162701	0.0547279	-2.97291	0.00294996	0.0324728	ENSMUSG00000028411	Aptx	aprataxin
67605	3834.35	-0.335336	0.112789	-2.97314	0.00294774	0.0324728	ENSMUSG00000011096	Akt1s1	AKT1 substrate 1 (proline-rich)
67707	778.586	-0.186449	0.0627076	-2.9733	0.00294613	0.0324728	ENSMUSG00000019710	Mrpl24	mitochondrial ribosomal protein L24
72832	984.749	0.245457	0.0825751	2.97253	0.00295358	0.0324728	ENSMUSG00000042401	Crtac1	cartilage acidic protein 1
14417	3669.82	-0.166998	0.0562081	-2.97107	0.00296767	0.0325774	ENSMUSG00000026787	Gad2	glutamic acid decarboxylase 2
67052	216.657	-0.35035	0.117914	-2.97123	0.00296607	0.0325774	ENSMUSG00000024056	Ndc80	NDC80 kinetochore complex component
13340	722.402	-0.17504	0.05892	-2.97081	0.0029702	0.032583	ENSMUSG00000024891	Slc29a2	solute carrier family 29 (nucleoside transporters), member 2
57815	641.561	-0.173962	0.0585618	-2.97056	0.00297254	0.0325863	ENSMUSG00000027722	Spata5	spermatogenesis associated 5
75430	537.036	-0.206311	0.0694769	-2.96949	0.00298294	0.0326781	ENSMUSG00000030649	Anapc15	anaphase promoting complex C subunit 15
11302	5125.99	0.152329	0.0513066	2.969	0.00298769	0.0327018	ENSMUSG00000025375	Aatk	apoptosis-associated tyrosine kinase
14863	95.7749	0.606734	0.204367	2.96885	0.00298918	0.0327018	ENSMUSG00000040562	Gstm2	glutathione S-transferase, mu 2
52874	2363.21	-0.14278	0.048108	-2.9679	0.0029984	0.032758	ENSMUSG00000041360	Pum3	pumilio RNA-binding family member 3
53320	47.997	0.997073	0.335929	2.9681	0.00299644	0.032758	ENSMUSG00000001773	Folh1	folate hydrolase 1
12671	378.947	0.245363	0.0827042	2.96676	0.0030096	0.0327584	ENSMUSG00000046159	Chrm3	cholinergic receptor, muscarinic 3, cardiac
16886	6756.54	0.116442	0.0392466	2.96692	0.00300794	0.0327584	ENSMUSG00000020451	Limk2	LIM motif-containing protein kinase 2
23876	340.078	0.546838	0.184329	2.96665	0.00301066	0.0327584	ENSMUSG00000021186	Fbln5	fibulin 5
320165	1448.76	0.194876	0.0656752	2.96727	0.00300454	0.0327584	ENSMUSG00000065954	Tacc1	transforming, acidic coiled-coil containing protein 1
70549	2724.74	0.194743	0.0656328	2.96715	0.00300571	0.0327584	ENSMUSG00000052698	Tln2	talin 2
73847	896.913	-0.198167	0.0667984	-2.96665	0.00301067	0.0327584	ENSMUSG00000027459	Fam110a	family with sequence similarity 110, member A
70461	911.938	-0.220054	0.0741897	-2.9661	0.003016	0.0327941	ENSMUSG00000030527	Crtc3	CREB regulated transcription coactivator 3
80837	301.401	0.358658	0.120947	2.96543	0.00302263	0.032844	ENSMUSG00000046768	Rhoj	ras homolog family member J
230972	56.2307	0.577813	0.194958	2.96379	0.00303877	0.0329747	ENSMUSG00000029032	Arhgef16	Rho guanine nucleotide exchange factor (GEF) 16
70099	1637.95	-0.198898	0.067105	-2.96399	0.00303681	0.0329747	ENSMUSG00000034349	Smc4	structural maintenance of chromosomes 4
242653	48.1311	0.785238	0.264989	2.96329	0.00304369	0.0330059	ENSMUSG00000066058	Cldn19	claudin 19
380916	780.947	0.203177	0.0685793	2.96266	0.00304998	0.0330294	ENSMUSG00000068015	Lrch1	leucine-rich repeats and calponin homology (CH) domain containing 1
67010	1254.36	-0.168804	0.0569732	-2.96286	0.00304793	0.0330294	ENSMUSG00000042396	Rbm7	RNA binding motif protein 7
110796	2420.83	0.354594	0.119718	2.96192	0.0030573	0.0330804	ENSMUSG00000046982	Tshz1	teashirt zinc finger family member 1
14587	21.0728	1.23603	0.417328	2.96177	0.0030588	0.0330804	ENSMUSG00000024366	Gfra3	glial cell line derived neurotrophic factor family receptor alpha 3
18760	295.307	-0.305442	0.103147	-2.96124	0.00306401	0.0331144	ENSMUSG00000002688	Prkd1	protein kinase D1
63953	168.824	0.378671	0.127892	2.96086	0.00306784	0.0331335	ENSMUSG00000039384	Dusp10	dual specificity phosphatase 10
57344	418.28	0.33801	0.114197	2.95988	0.00307758	0.0332164	ENSMUSG00000003559	As3mt	arsenite methyltransferase
21813	521.295	0.281045	0.0949964	2.95848	0.00309165	0.0333457	ENSMUSG00000032440	Tgfbr2	transforming growth factor, beta receptor II
20163	1070.4	0.182305	0.0616564	2.95679	0.00310856	0.0334832	ENSMUSG00000026727	Rsu1	Ras suppressor protein 1
226090	957.676	0.226593	0.076634	2.95681	0.00310835	0.0334832	ENSMUSG00000046324	Ermp1	endoplasmic reticulum metallopeptidase 1
56275	1833.65	-0.143984	0.0487136	-2.95572	0.00311943	0.0335778	ENSMUSG00000006456	Rbm14	RNA binding motif protein 14
74094	859.345	-0.192071	0.0649898	-2.9554	0.00312261	0.0335894	ENSMUSG00000012296	Tjap1	tight junction associated protein 1
66660	3748.26	-0.142532	0.0482321	-2.95512	0.00312543	0.0335973	ENSMUSG00000032212	Sltm	SAFB-like, transcription modulator
19038	740.459	0.43081	0.145822	2.95435	0.00313327	0.0336591	ENSMUSG00000024538	Ppic	peptidylprolyl isomerase C
12716	1902.13	0.268222	0.0908035	2.95387	0.00313818	0.0336893	ENSMUSG00000000308	Ckmt1	creatine kinase, mitochondrial 1, ubiquitous
12227	765.936	-0.249334	0.084432	-2.95308	0.0031462	0.0337434	ENSMUSG00000020423	Btg2	BTG anti-proliferation factor 2
68797	97.1412	0.559898	0.189606	2.95296	0.00314743	0.0337434	ENSMUSG00000031595	Pdgfrl	platelet-derived growth factor receptor-like
257633	586.877	0.27854	0.0944331	2.9496	0.00318187	0.0340899	ENSMUSG00000015016	Acsf3	acyl-CoA synthetase family member 3
12896	307.5	0.270537	0.0917464	2.94875	0.00319067	0.0341524	ENSMUSG00000028607	Cpt2	carnitine palmitoyltransferase 2
214917	1111.16	0.164149	0.0556735	2.94841	0.00319408	0.0341524	ENSMUSG00000057411	Antkmt	adenine nucleotide translocase lysine methyltransferase
268319	203.115	-0.316613	0.107377	-2.94861	0.00319203	0.0341524	ENSMUSG00000074862	BC025920	zinc finger protein pseudogene
20383	9331.84	-0.104833	0.0355704	-2.9472	0.00320662	0.0342637	ENSMUSG00000071172	Srsf3	serine and arginine-rich splicing factor 3
20254	5235.87	0.32214	0.109418	2.94412	0.00323873	0.0345838	ENSMUSG00000050711	Scg2	secretogranin II
215387	456.177	-0.233109	0.0791912	-2.94362	0.00324403	0.0346173	ENSMUSG00000034906	Ncaph	non-SMC condensin I complex, subunit H
215335	1613.13	0.167432	0.0568939	2.94288	0.00325173	0.0346764	ENSMUSG00000020261	Slc36a1	solute carrier family 36 (proton/amino acid symporter), member 1
72244	783.757	0.214515	0.0729167	2.94193	0.00326178	0.0347606	ENSMUSG00000054676	1600014C10Rik	RIKEN cDNA 1600014C10 gene
72026	492.964	-0.268525	0.0912975	-2.94121	0.00326934	0.0348181	ENSMUSG00000022386	Trmu	tRNA 5-methylaminomethyl-2-thiouridylate methyltransferase
329934	2038.5	-0.324547	0.110358	-2.94085	0.00327313	0.0348353	ENSMUSG00000052135	Foxo6	forkhead box O6
229644	619.437	-0.207763	0.0706712	-2.93986	0.0032836	0.0349004	ENSMUSG00000033233	Trim45	tripartite motif-containing 45
58521	15624.4	0.167706	0.0570457	2.93986	0.00328359	0.0349004	ENSMUSG00000091337	Eid1	EP300 interacting inhibitor of differentiation 1
23962	64.2329	0.585781	0.199279	2.9395	0.00328742	0.0349092	ENSMUSG00000029561	Oasl2	2'-5' oligoadenylate synthetase-like 2
74098	988.169	-0.18019	0.0613021	-2.93937	0.00328877	0.0349092	ENSMUSG00000028608	Czib	CXXC motif containing zinc binding protein
140919	4308.26	0.354187	0.120511	2.93905	0.00329218	0.0349223	ENSMUSG00000030500	Slc17a6	solute carrier family 17 (sodium-dependent inorganic phosphate cotransporter), member 6
239420	1237.76	0.175337	0.0596716	2.93836	0.00329953	0.0349772	ENSMUSG00000022311	Csmd3	CUB and Sushi multiple domains 3
227753	621.2	0.35652	0.12136	2.9377	0.00330654	0.0350284	ENSMUSG00000026879	Gsn	gelsolin
14395	1615.31	-0.347032	0.118184	-2.93637	0.00332074	0.0351556	ENSMUSG00000000560	Gabra2	gamma-aminobutyric acid (GABA) A receptor, subunit alpha 2
17979	1500.43	0.200955	0.0684714	2.93488	0.00333676	0.035302	ENSMUSG00000027678	Ncoa3	nuclear receptor coactivator 3
246316	365.877	0.39288	0.133889	2.93437	0.00334223	0.0353365	ENSMUSG00000039252	Lgi2	leucine-rich repeat LGI family, member 2
224019	630.275	0.322285	0.109865	2.93347	0.00335196	0.0354162	ENSMUSG00000055692	Tmem191c	transmembrane protein 191C
18585	1421.06	-0.183837	0.0626946	-2.93227	0.00336498	0.0355302	ENSMUSG00000041119	Pde9a	phosphodiesterase 9A
12751	1013.7	0.235249	0.0802484	2.93151	0.00337321	0.0355859	ENSMUSG00000030894	Tpp1	tripeptidyl peptidase I
18968	506.246	-0.223113	0.0761121	-2.93137	0.00337468	0.0355859	ENSMUSG00000006678	Pola1	polymerase (DNA directed), alpha 1
668225	93.5317	0.47564	0.162314	2.93037	0.00338555	0.0356771	ENSMUSG00000095440	Fignl2	fidgetin-like 2
18584	100.914	0.483309	0.164988	2.92935	0.00339669	0.035771	ENSMUSG00000025584	Pde8a	phosphodiesterase 8A
26383	6107.08	0.109631	0.037439	2.92827	0.00340853	0.0358722	ENSMUSG00000055932	Fto	fat mass and obesity associated
21687	445.413	0.198418	0.0677653	2.92801	0.00341137	0.0358786	ENSMUSG00000006386	Tek	TEK receptor tyrosine kinase
66131	692.526	-0.232738	0.079512	-2.92708	0.00342159	0.0359625	ENSMUSG00000032397	Tipin	timeless interacting protein
18208	2481.43	0.494892	0.169093	2.92674	0.00342536	0.0359786	ENSMUSG00000020902	Ntn1	netrin 1
70078	2012.2	-0.142989	0.0488627	-2.92634	0.00342976	0.0360013	ENSMUSG00000063200	Nol7	nucleolar protein 7
18139	5792.8	-0.0978586	0.0334565	-2.92495	0.00344508	0.0360794	ENSMUSG00000030016	Zfp638	zinc finger protein 638
18453	3946.77	0.128584	0.0439619	2.92489	0.00344573	0.0360794	ENSMUSG00000025130	P4hb	prolyl 4-hydroxylase, beta polypeptide
26939	1245.99	-0.16956	0.0579721	-2.92485	0.00344619	0.0360794	ENSMUSG00000030880	Polr3e	polymerase (RNA) III (DNA directed) polypeptide E
382019	973.673	-0.188339	0.0643858	-2.92517	0.00344269	0.0360794	ENSMUSG00000089857	Zfp882	zinc finger protein 882
668829	742.196	-0.178142	0.0609227	-2.92406	0.00345503	0.0361484	NA	Gm9385	predicted pseudogene 9385
13858	4169.59	0.172387	0.0589797	2.92282	0.00346874	0.0362682	ENSMUSG00000028552	Eps15	epidermal growth factor receptor pathway substrate 15
16425	235.123	0.900235	0.308058	2.9223	0.00347462	0.0362824	ENSMUSG00000037254	Itih2	inter-alpha trypsin inhibitor, heavy chain 2
72886	417.836	-0.251441	0.0860384	-2.92243	0.00347317	0.0362824	ENSMUSG00000003208	Yju2	YJU2 splicing factor
20595	953.877	-0.167366	0.0572932	-2.92122	0.00348664	0.0363843	ENSMUSG00000021645	Smn1	survival motor neuron 1
18214	490.822	0.452406	0.154966	2.91939	0.00350721	0.0365752	ENSMUSG00000026674	Ddr2	discoidin domain receptor family, member 2
230809	1631.02	-0.126286	0.0433045	-2.91623	0.00354293	0.0369237	ENSMUSG00000050890	Pdik1l	PDLIM1 interacting kinase 1 like
72119	1153.17	-0.245707	0.0843049	-2.91451	0.00356251	0.0371037	ENSMUSG00000027469	Tpx2	TPX2, microtubule-associated
70357	1807.34	0.205824	0.0706405	2.91368	0.00357196	0.037178	ENSMUSG00000053519	Kcnip1	Kv channel-interacting protein 1
20249	1933.1	0.192246	0.065999	2.91287	0.00358125	0.0372505	ENSMUSG00000037071	Scd1	stearoyl-Coenzyme A desaturase 1
76376	451.329	0.426896	0.146576	2.91245	0.00358602	0.0372761	ENSMUSG00000037996	Slc24a2	solute carrier family 24 (sodium/potassium/calcium exchanger), member 2
329178	1199.71	0.298943	0.102683	2.91131	0.00359916	0.0373884	ENSMUSG00000055567	Unc80	unc-80, NALCN activator
216152	15649.8	-0.174046	0.0598063	-2.91016	0.00361243	0.0374913	ENSMUSG00000035835	Plppr3	phospholipid phosphatase related 3
320405	694.869	0.397564	0.136618	2.91005	0.00361373	0.0374913	ENSMUSG00000017978	Cadps2	Ca2+-dependent activator protein for secretion 2
11764	4151.26	0.106342	0.0365616	2.90857	0.00363084	0.0375717	ENSMUSG00000009090	Ap1b1	adaptor protein complex AP-1, beta 1 subunit
16508	2323.69	0.22	0.0756366	2.90864	0.00362999	0.0375717	ENSMUSG00000060882	Kcnd2	potassium voltage-gated channel, Shal-related family, member 2
19653	1158.82	-0.158991	0.0546628	-2.90859	0.00363068	0.0375717	ENSMUSG00000094936	Rbm4	RNA binding motif protein 4
23939	4303.98	-0.217084	0.0746331	-2.90868	0.00362958	0.0375717	ENSMUSG00000001034	Mapk7	mitogen-activated protein kinase 7
93707	1769.51	0.214391	0.0737156	2.90836	0.00363331	0.0375731	ENSMUSG00000023036	Pcdhgc4	protocadherin gamma subfamily C, 4
14772	113.301	0.353255	0.121512	2.90715	0.00364737	0.0376941	ENSMUSG00000052783	Grk4	G protein-coupled receptor kinase 4
64297	985.287	0.220258	0.0757744	2.90676	0.00365195	0.0377173	ENSMUSG00000008734	Gprc5b	G protein-coupled receptor, family C, group 5, member B
170731	5035	0.155488	0.0535135	2.90558	0.00366567	0.0378346	ENSMUSG00000029020	Mfn2	mitofusin 2
100072	8555.47	0.158449	0.0545522	2.90453	0.00367802	0.0378397	ENSMUSG00000014592	Camta1	calmodulin binding transcription activator 1
100504177	18.9946	1.00392	0.345684	2.90414	0.00368265	0.0378397	NA	F730016J06Rik	RIKEN cDNA F730016J06 gene
15278	426.789	-0.25082	0.0863437	-2.9049	0.00367373	0.0378397	ENSMUSG00000026492	Tfb2m	transcription factor B2, mitochondrial
215493	77.3185	-0.609025	0.209655	-2.90489	0.00367385	0.0378397	ENSMUSG00000028794	A3galt2	alpha 1,3-galactosyltransferase 2 (isoglobotriaosylceramide synthase)
54418	1585.17	0.145127	0.04997	2.90427	0.00368105	0.0378397	ENSMUSG00000028354	Fmn2	formin 2
69666	455.631	-0.261109	0.0898804	-2.90508	0.00367163	0.0378397	ENSMUSG00000071451	Psmg4	proteasome (prosome, macropain) assembly chaperone 4
73242	8633.28	-0.170054	0.0585545	-2.90419	0.00368199	0.0378397	ENSMUSG00000024426	Atat1	alpha tubulin acetyltransferase 1
56736	9546.21	0.120133	0.0413829	2.90297	0.00369641	0.0379568	ENSMUSG00000060450	Rnf14	ring finger protein 14
16897	3192.96	-0.15781	0.0543768	-2.90215	0.00370608	0.0380318	ENSMUSG00000020536	Llgl1	LLGL1 scribble cell polarity complex component
18484	3232.65	-0.134772	0.0464433	-2.90186	0.00370959	0.0380434	ENSMUSG00000026335	Pam	peptidylglycine alpha-amidating monooxygenase
74229	1666.48	0.2669	0.0919988	2.90112	0.00371832	0.0381086	ENSMUSG00000025931	Paqr8	progestin and adipoQ receptor family member VIII
241624	31.4004	0.708763	0.244456	2.89935	0.00373942	0.0382915	ENSMUSG00000048647	Exd1	exonuclease 3'-5' domain containing 1
68133	970.192	0.302015	0.104171	2.89922	0.00374093	0.0382915	ENSMUSG00000034424	Gcsh	glycine cleavage system protein H (aminomethyl carrier)
80982	464.732	0.296915	0.102457	2.89794	0.00375624	0.0384237	ENSMUSG00000052353	Cemip	cell migration inducing protein, hyaluronan binding
11490	2120.72	0.159363	0.0550286	2.896	0.00377947	0.0386367	ENSMUSG00000028041	Adam15	a disintegrin and metallopeptidase domain 15 (metargidin)
18792	46.6902	0.532029	0.183752	2.89536	0.0037872	0.0386911	ENSMUSG00000021822	Plau	plasminogen activator, urokinase
109136	614.941	-0.223783	0.0773171	-2.89435	0.00379939	0.0387909	ENSMUSG00000037022	Mmaa	methylmalonic aciduria (cobalamin deficiency) type A
67460	450.413	0.348612	0.120483	2.89346	0.00381029	0.0388775	ENSMUSG00000028223	Decr1	2,4-dienoyl CoA reductase 1, mitochondrial
17305	640.854	-0.233437	0.0806896	-2.89302	0.00381552	0.0388815	ENSMUSG00000018169	Mfng	MFNG O-fucosylpeptide 3-beta-N-acetylglucosaminyltransferase
243842	2732.47	-0.307718	0.106362	-2.89313	0.00381429	0.0388815	ENSMUSG00000070808	Bicra	BRD4 interacting chromatin remodeling complex associated protein
100038371	21.2618	0.976957	0.337953	2.89081	0.0038425	0.0391236	NA	Zfp389	zinc finger protein 389
110893	1504.52	0.157992	0.0546587	2.89051	0.00384614	0.0391236	ENSMUSG00000079055	Slc8a3	solute carrier family 8 (sodium/calcium exchanger), member 3
246696	1023.31	-0.195828	0.067754	-2.89028	0.00384902	0.0391236	ENSMUSG00000040414	Slc25a28	solute carrier family 25, member 28
327987	3733.46	-0.18597	0.0643405	-2.8904	0.00384746	0.0391236	ENSMUSG00000034297	Med13	mediator complex subunit 13
67442	142.466	0.334396	0.115721	2.88968	0.00385634	0.0391732	ENSMUSG00000056666	Retsat	retinol saturase (all trans retinol 13,14 reductase)
244810	6862.4	0.307476	0.106428	2.88906	0.00386391	0.0392253	ENSMUSG00000038112	AW551984	expressed sequence AW551984
226442	2050.09	-0.126277	0.043716	-2.88857	0.00387001	0.0392624	ENSMUSG00000041483	Zfp281	zinc finger protein 281
212326	732.636	0.246778	0.0854525	2.88789	0.00387832	0.0393219	ENSMUSG00000070044	Fam149a	family with sequence similarity 149, member A
210622	195.1	0.556889	0.192888	2.88711	0.00388795	0.0393371	ENSMUSG00000027188	Pamr1	peptidase domain containing associated with muscle regeneration 1
53610	13306.1	-0.121299	0.0420117	-2.88728	0.00388589	0.0393371	ENSMUSG00000031311	Nono	non-POU-domain-containing, octamer binding protein
57912	2242.47	-0.143887	0.0498399	-2.88698	0.00388962	0.0393371	ENSMUSG00000046722	Cdc42se1	CDC42 small effector 1
69952	1349.95	0.191333	0.0662684	2.88725	0.00388627	0.0393371	ENSMUSG00000097929	Tunar	Tcl1 upstream neural differentiation associated RNA
18992	3999.89	-0.312965	0.108439	-2.88609	0.00390059	0.0394	ENSMUSG00000095139	Pou3f2	POU domain, class 3, transcription factor 2
77864	391.561	-0.255231	0.0884352	-2.88608	0.00390075	0.0394	ENSMUSG00000018427	Ypel2	yippee like 2
207181	1682.07	0.297943	0.10328	2.8848	0.00391667	0.0395359	ENSMUSG00000039607	Rbms3	RNA binding motif, single stranded interacting protein
53902	3015.03	0.206116	0.0714804	2.88353	0.00393247	0.0396706	ENSMUSG00000059713	Rcan3	regulator of calcineurin 3
17776	7217.22	-0.139212	0.0482891	-2.88288	0.0039406	0.0397027	ENSMUSG00000003810	Mast2	microtubule associated serine/threonine kinase 2
26427	349.91	0.399369	0.138524	2.88303	0.00393865	0.0397027	ENSMUSG00000027230	Creb3l1	cAMP responsive element binding protein 3-like 1
223697	2311.25	-0.158452	0.0549924	-2.88134	0.00395991	0.0398722	ENSMUSG00000042524	Sun2	Sad1 and UNC84 domain containing 2
103466	4515.43	0.159508	0.055396	2.87941	0.00398421	0.040072	ENSMUSG00000054027	Nt5dc3	5'-nucleotidase domain containing 3
53422	494.972	-0.348023	0.120868	-2.87937	0.00398474	0.040072	ENSMUSG00000018554	Ybx2	Y box protein 2
11772	6169.85	0.126761	0.0440276	2.87913	0.0039878	0.0400776	ENSMUSG00000002957	Ap2a2	adaptor-related protein complex 2, alpha 2 subunit
233189	1129.38	-0.194799	0.0676816	-2.87816	0.004	0.0401368	ENSMUSG00000038888	Ctu1	cytosolic thiouridylase subunit 1
244431	55.5364	0.589911	0.204968	2.87807	0.00400119	0.0401368	ENSMUSG00000039539	Sgcz	sarcoglycan zeta
319594	2271.23	-0.155214	0.0539249	-2.87834	0.00399768	0.0401368	ENSMUSG00000036450	Hif1an	hypoxia-inducible factor 1, alpha subunit inhibitor
21922	141.651	0.663672	0.23063	2.87765	0.00400644	0.0401644	ENSMUSG00000025784	Clec3b	C-type lectin domain family 3, member b
108143	2884.99	-0.155045	0.0539433	-2.87422	0.00405033	0.0405538	ENSMUSG00000052293	Taf9	TATA-box binding protein associated factor 9
108143	2884.99	-0.155045	0.0539433	-2.87422	0.00405033	0.0405538	ENSMUSG00000078941	Taf9	TATA-box binding protein associated factor 9
80795	2535.75	-0.128537	0.0447181	-2.87438	0.00404818	0.0405538	ENSMUSG00000042682	Selenok	selenoprotein K
21828	81.9061	0.797046	0.27734	2.8739	0.00405438	0.0405691	ENSMUSG00000021702	Thbs4	thrombospondin 4
20842	2702.01	-0.13624	0.0474157	-2.87331	0.00406195	0.0406195	ENSMUSG00000037286	Stag1	stromal antigen 1
105663	2081.82	-0.18989	0.0661061	-2.8725	0.00407239	0.0406948	ENSMUSG00000045691	Thtpa	thiamine triphosphatase
233878	7121.66	0.132237	0.0460382	2.87233	0.00407455	0.0406948	ENSMUSG00000030683	Sez6l2	seizure related 6 homolog like 2
106795	386.616	-0.279226	0.0972795	-2.87035	0.00410021	0.0409237	ENSMUSG00000050410	Tcf19	transcription factor 19
70572	7554.47	-0.137328	0.0478475	-2.87012	0.00410319	0.0409237	ENSMUSG00000030662	Ipo5	importin 5
72128	2983.88	-0.126958	0.0442366	-2.86997	0.00410511	0.0409237	ENSMUSG00000060301	2610008E11Rik	RIKEN cDNA 2610008E11 gene
72635	772.236	-0.166917	0.058184	-2.86878	0.00412061	0.0410527	ENSMUSG00000053091	Lins1	lines homolog 1
106039	2809.74	-0.234773	0.0819366	-2.86531	0.00416607	0.0414799	ENSMUSG00000033128	Gga1	golgi associated, gamma adaptin ear containing, ARF binding protein 1
12351	84.5046	0.470362	0.164385	2.86134	0.00421851	0.0419751	ENSMUSG00000000805	Car4	carbonic anhydrase 4
20135	1048.73	-0.328037	0.114661	-2.86093	0.00422395	0.0419751	ENSMUSG00000020649	Rrm2	ribonucleotide reductase M2
671535	105.64	0.398461	0.139285	2.86076	0.00422626	0.0419751	ENSMUSG00000063268	Parp10	poly (ADP-ribose) polymerase family, member 10
69546	1019.75	-0.198667	0.069436	-2.86115	0.00422105	0.0419751	ENSMUSG00000041775	Mapk1ip1	mitogen-activated protein kinase 1 interacting protein 1
140887	574.213	-0.330163	0.115475	-2.85918	0.0042474	0.042159	ENSMUSG00000016520	Lnx2	ligand of numb-protein X 2
66489	5787.75	-0.159717	0.0558789	-2.85826	0.00425967	0.0422547	ENSMUSG00000062997	Rpl35	ribosomal protein L35
209743	258.888	0.484858	0.16969	2.85732	0.00427233	0.0423541	ENSMUSG00000039313	Minar1	membrane integral NOTCH2 associated receptor 1
80290	118.629	0.418578	0.146519	2.85682	0.00427912	0.0423953	ENSMUSG00000044197	Gpr146	G protein-coupled receptor 146
19012	857.221	0.157807	0.055246	2.85644	0.00428423	0.0424197	ENSMUSG00000021759	Plpp1	phospholipid phosphatase 1
19288	388.655	-0.274193	0.096039	-2.85502	0.00430344	0.0425836	ENSMUSG00000027832	Ptx3	pentraxin related gene
22418	660.81	0.268192	0.0939497	2.85464	0.00430862	0.0426087	ENSMUSG00000021994	Wnt5a	wingless-type MMTV integration site family, member 5A
208188	24.6303	1.24402	0.435883	2.85402	0.00431697	0.0426649	ENSMUSG00000051136	Ghsr	growth hormone secretagogue receptor
16997	36.3573	-1.21131	0.424507	-2.85344	0.00432481	0.0427162	ENSMUSG00000002020	Ltbp2	latent transforming growth factor beta binding protein 2
634731	149.037	0.354805	0.12441	2.8519	0.00434589	0.0428742	ENSMUSG00000038578	Susd1	sushi domain containing 1
67393	1881.84	0.204208	0.0716046	2.85188	0.00434615	0.0428742	ENSMUSG00000046668	Cxxc5	CXXC finger 5
328977	3574.87	-0.14453	0.0506925	-2.85111	0.00435668	0.0429517	ENSMUSG00000042439	Zfp532	zinc finger protein 532
214579	2006.87	0.21484	0.0753792	2.85012	0.00437024	0.0430519	ENSMUSG00000035936	Aldh5a1	aldhehyde dehydrogenase family 5, subfamily A1
270685	356.585	0.261988	0.0919264	2.84998	0.00437221	0.0430519	ENSMUSG00000040675	Mthfd1l	methylenetetrahydrofolate dehydrogenase (NADP+ dependent) 1-like
66446	769.654	-0.150647	0.0528814	-2.84877	0.00438884	0.0431892	ENSMUSG00000025785	Exosc7	exosome component 7
104910	120.474	-0.426121	0.149697	-2.84656	0.00441939	0.0434632	ENSMUSG00000048856	Slc25a47	solute carrier family 25, member 47
14677	4644.39	0.144312	0.0507157	2.84551	0.00443399	0.0435801	ENSMUSG00000057614	Gnai1	guanine nucleotide binding protein (G protein), alpha inhibiting 1
16511	1575.33	0.1682	0.0591273	2.84471	0.00444524	0.0436639	ENSMUSG00000038319	Kcnh2	potassium voltage-gated channel, subfamily H (eag-related), member 2
14783	3952.01	0.229961	0.0808476	2.84438	0.00444979	0.0436819	ENSMUSG00000020176	Grb10	growth factor receptor bound protein 10
217031	1070.42	-0.177571	0.0624512	-2.84335	0.00446414	0.0437693	ENSMUSG00000018651	Tada2a	transcriptional adaptor 2A
78514	202.869	0.332075	0.116789	2.84338	0.00446382	0.0437693	ENSMUSG00000037148	Arhgap10	Rho GTPase activating protein 10
216188	1951.05	-0.155951	0.0548514	-2.84316	0.00446692	0.0437698	ENSMUSG00000020256	Aldh1l2	aldehyde dehydrogenase 1 family, member L2
27055	1286.8	0.212891	0.0749116	2.8419	0.00448457	0.043916	ENSMUSG00000029781	Fkbp9	FK506 binding protein 9
230103	1650.87	-0.204918	0.0721189	-2.84139	0.00449179	0.0439331	ENSMUSG00000028469	Npr2	natriuretic peptide receptor 2
72978	1124.17	-0.287169	0.101064	-2.84145	0.00449084	0.0439331	ENSMUSG00000026514	Cnih3	cornichon family AMPA receptor auxiliary protein 3
239170	990.96	0.168285	0.059233	2.84106	0.00449632	0.0439507	ENSMUSG00000022095	Fam160b2	family with sequence similarity 160, member B2
13837	1701.91	-0.302799	0.106594	-2.84069	0.00450167	0.0439761	ENSMUSG00000052504	Epha3	Eph receptor A3
66120	37.5906	0.753373	0.26528	2.83992	0.00451247	0.0440549	ENSMUSG00000003355	Fkbp11	FK506 binding protein 11
171212	893.266	0.201454	0.0709593	2.83901	0.00452544	0.0441427	ENSMUSG00000020520	Galnt10	polypeptide N-acetylgalactosaminyltransferase 10
666173	1510.89	0.202831	0.0714471	2.8389	0.00452696	0.0441427	ENSMUSG00000037646	Vps13b	vacuolar protein sorting 13B
108811	23.3481	0.922904	0.325206	2.83791	0.00454101	0.0442199	ENSMUSG00000034795	Ccdc122	coiled-coil domain containing 122
21968	138.68	0.434296	0.153042	2.83776	0.00454314	0.0442199	ENSMUSG00000042870	Tom1	target of myb1 trafficking protein
68468	21.3341	-0.826598	0.291283	-2.83778	0.00454278	0.0442199	ENSMUSG00000092586	Ly6g6c	lymphocyte antigen 6 complex, locus G6C
12236	577.855	-0.258492	0.0911289	-2.83656	0.0045603	0.0442529	ENSMUSG00000040084	Bub1b	BUB1B, mitotic checkpoint serine/threonine kinase
18260	249.342	0.263604	0.0929136	2.83709	0.00455271	0.0442529	ENSMUSG00000021638	Ocln	occludin
24128	4597.3	-0.168357	0.0593416	-2.83709	0.00455275	0.0442529	ENSMUSG00000027433	Xrn2	5'-3' exoribonuclease 2
269630	772.345	-0.262389	0.0924934	-2.83684	0.00455626	0.0442529	ENSMUSG00000073147	5031425E22Rik	RIKEN cDNA 5031425E22 gene
27966	1326.26	-0.250239	0.0882153	-2.83668	0.00455853	0.0442529	ENSMUSG00000041506	Rrp9	ribosomal RNA processing 9, U3 small nucleolar RNA binding protein
20698	121.565	0.603545	0.2128	2.83621	0.00456527	0.0442739	ENSMUSG00000061878	Sphk1	sphingosine kinase 1
442796	112.991	-0.462509	0.163084	-2.83602	0.00456799	0.0442739	NA	A230052G05Rik	RIKEN cDNA A230052G05 gene
109900	594.921	0.207282	0.0731213	2.83477	0.00458586	0.0443618	ENSMUSG00000025533	Asl	argininosuccinate lyase
18671	227.565	0.32789	0.115663	2.83486	0.00458454	0.0443618	ENSMUSG00000040584	Abcb1a	ATP-binding cassette, sub-family B (MDR/TAP), member 1A
18952	532.419	0.212204	0.0748671	2.83441	0.0045911	0.0443618	ENSMUSG00000020486	Septin4	septin 4
66233	1306.28	-0.144688	0.0510468	-2.83442	0.00459085	0.0443618	ENSMUSG00000009640	Dmap1	DNA methyltransferase 1-associated protein 1
66375	155.826	0.383466	0.135298	2.83423	0.00459363	0.0443618	ENSMUSG00000021094	Dhrs7	dehydrogenase/reductase (SDR family) member 7
67230	2019.74	-0.163105	0.0575443	-2.83442	0.00459086	0.0443618	ENSMUSG00000057894	Zfp329	zinc finger protein 329
223604	227.269	0.593171	0.209333	2.83362	0.00460241	0.0443932	ENSMUSG00000036760	Kcnk9	potassium channel, subfamily K, member 9
338346	756	-0.233257	0.0823129	-2.83379	0.00459995	0.0443932	ENSMUSG00000053164	Gpr21	G protein-coupled receptor 21
21345	180.078	0.507008	0.178951	2.83321	0.00460826	0.0444029	ENSMUSG00000032085	Tagln	transgelin
381310	2512.45	0.302667	0.10683	2.83317	0.00460894	0.0444029	ENSMUSG00000053963	Stum	mechanosensory transduction mediator
74996	7633.68	-0.081452	0.0287556	-2.83256	0.00461772	0.0444608	ENSMUSG00000059263	Usp47	ubiquitin specific peptidase 47
100504305	55.9981	-0.655137	0.23142	-2.83095	0.00464103	0.0444888	NA	Gm16534	predicted gene 16534
12396	2238.24	-0.13534	0.0477938	-2.83176	0.00462929	0.0444888	ENSMUSG00000038533	Cbfa2t2	CBFA2/RUNX1 translocation partner 2
13627	83943.7	-0.101922	0.0360045	-2.83083	0.00464279	0.0444888	ENSMUSG00000037742	Eef1a1	eukaryotic translation elongation factor 1 alpha 1
18518	1284.72	-0.157162	0.0555146	-2.83101	0.00464015	0.0444888	ENSMUSG00000031221	Igbp1	immunoglobulin (CD79A) binding protein 1
22228	991.766	-0.268237	0.0947355	-2.83143	0.00463397	0.0444888	ENSMUSG00000033685	Ucp2	uncoupling protein 2 (mitochondrial, proton carrier)
52840	796.693	0.18913	0.0667856	2.8319	0.00462725	0.0444888	ENSMUSG00000017734	Dbndd2	dysbindin (dystrobrevin binding protein 1) domain containing 2
53896	483.817	0.322625	0.11396	2.83104	0.00463972	0.0444888	ENSMUSG00000030495	Slc7a10	solute carrier family 7 (cationic amino acid transporter, y+ system), member 10
66993	5953.84	-0.139709	0.0493383	-2.83164	0.00463095	0.0444888	ENSMUSG00000028949	Smarcd3	SWI/SNF related, matrix associated, actin dependent regulator of chromatin, subfamily d, member 3
65112	1285.19	-0.196824	0.0696037	-2.82777	0.0046873	0.0448829	ENSMUSG00000038400	Pmepa1	prostate transmembrane protein, androgen induced 1
78906	27.1196	-0.901982	0.318989	-2.82762	0.00468951	0.0448829	ENSMUSG00000035852	Misp	mitotic spindle positioning
108760	2698.54	0.150313	0.0531883	2.82606	0.00471249	0.0450491	ENSMUSG00000021130	Galnt16	polypeptide N-acetylgalactosaminyltransferase 16
237943	3835.85	-0.155957	0.055185	-2.82607	0.00471232	0.0450491	ENSMUSG00000034621	Gpatch8	G patch domain containing 8
19899	10315.3	-0.216721	0.0767189	-2.82487	0.00472994	0.0451622	ENSMUSG00000059070	Rpl18	ribosomal protein L18
68718	778.798	-0.181837	0.0643672	-2.825	0.00472811	0.0451622	ENSMUSG00000014470	Rnf166	ring finger protein 166
21418	167.056	1.4298	0.506272	2.82417	0.00474038	0.0451814	ENSMUSG00000021359	Tfap2a	transcription factor AP-2, alpha
22344	3355.01	-0.128497	0.0454978	-2.82425	0.0047392	0.0451814	ENSMUSG00000018377	Vezf1	vascular endothelial zinc finger 1
22344	3355.01	-0.128497	0.0454978	-2.82425	0.0047392	0.0451814	ENSMUSG00000098546	Vezf1	vascular endothelial zinc finger 1
320563	28915.5	-0.320862	0.1136	-2.82448	0.00473572	0.0451814	ENSMUSG00000051243	Islr2	immunoglobulin superfamily containing leucine-rich repeat 2
28019	3572.89	-0.146617	0.0519282	-2.82347	0.00475073	0.0452531	ENSMUSG00000030330	Ing4	inhibitor of growth family, member 4
226421	35.6861	0.795741	0.281878	2.82299	0.00475777	0.0452933	ENSMUSG00000052688	Rab7b	RAB7B, member RAS oncogene family
26886	152.459	-0.357019	0.12648	-2.82272	0.00476177	0.0453045	ENSMUSG00000045273	Cenph	centromere protein H
100503962	117.643	-0.324011	0.114813	-2.82209	0.00477124	0.0453141	ENSMUSG00000102548	Gm16701	predicted gene, 16701
110809	13691.7	-0.0983456	0.0348481	-2.82212	0.00477068	0.0453141	ENSMUSG00000018379	Srsf1	serine and arginine-rich splicing factor 1
110809	13691.7	-0.0983456	0.0348481	-2.82212	0.00477068	0.0453141	ENSMUSG00000098301	Srsf1	serine and arginine-rich splicing factor 1
66506	551.675	-0.231224	0.0819332	-2.8221	0.00477103	0.0453141	ENSMUSG00000029551	Psmg3	proteasome (prosome, macropain) assembly chaperone 3
11669	2163.4	0.227871	0.0807789	2.82093	0.00478853	0.0454514	ENSMUSG00000029455	Aldh2	aldehyde dehydrogenase 2, mitochondrial
232975	31508.3	0.224474	0.0796042	2.81987	0.00480432	0.0455743	ENSMUSG00000040907	Atp1a3	ATPase, Na+/K+ transporting, alpha 3 polypeptide
11549	107.578	0.36766	0.130426	2.81892	0.00481856	0.0456824	ENSMUSG00000045875	Adra1a	adrenergic receptor, alpha 1a
54613	145.567	0.396224	0.140659	2.81692	0.0048487	0.0459411	ENSMUSG00000022747	St3gal6	ST3 beta-galactoside alpha-2,3-sialyltransferase 6
232879	1166.56	-0.207934	0.0738411	-2.81597	0.00486302	0.0460393	ENSMUSG00000049600	Zbtb45	zinc finger and BTB domain containing 45
237336	2682.77	-0.117009	0.0415565	-2.81566	0.00486767	0.0460393	ENSMUSG00000071359	Tbpl1	TATA box binding protein-like 1
67547	489.352	0.259848	0.0922865	2.81567	0.00486757	0.0460393	ENSMUSG00000053897	Slc39a8	solute carrier family 39 (metal ion transporter), member 8
14714	23.3529	-0.914581	0.324953	-2.8145	0.00488524	0.0461512	ENSMUSG00000015812	Gnrh1	gonadotropin releasing hormone 1
65945	15109.4	0.151371	0.0537802	2.81462	0.00488352	0.0461512	ENSMUSG00000039953	Clstn1	calsyntenin 1
69926	105.867	-0.428531	0.152314	-2.81347	0.00490104	0.0462732	ENSMUSG00000033987	Dnah17	dynein, axonemal, heavy chain 17
56314	1055.05	-0.157833	0.0561061	-2.81312	0.00490629	0.0462955	ENSMUSG00000037007	Zfp113	zinc finger protein 113
11749	2022.32	0.249589	0.088736	2.81271	0.0049126	0.0463278	ENSMUSG00000018340	Anxa6	annexin A6
70021	2282.12	0.198376	0.0705418	2.81218	0.00492067	0.0463767	ENSMUSG00000071547	Nt5dc2	5'-nucleotidase domain containing 2
78294	3294.37	-0.144308	0.0513393	-2.81086	0.00494093	0.0465404	ENSMUSG00000020460	Rps27a	ribosomal protein S27A
16452	3310.91	-0.107257	0.0381628	-2.8105	0.00494638	0.0465644	ENSMUSG00000024789	Jak2	Janus kinase 2
100861595	30.6541	0.645041	0.229649	2.80882	0.00497238	0.0466997	NA	NA	NA
24046	50.8461	1.10045	0.39174	2.80912	0.00496766	0.0466997	ENSMUSG00000034115	Scn11a	sodium channel, voltage-gated, type XI, alpha
241230	40.5469	0.708867	0.252362	2.80893	0.00497071	0.0466997	ENSMUSG00000003418	St8sia6	ST8 alpha-N-acetyl-neuraminide alpha-2,8-sialyltransferase 6
72658	190.954	-0.268505	0.0955872	-2.809	0.0049695	0.0466997	ENSMUSG00000062198	2700097O09Rik	RIKEN cDNA 2700097O09 gene
18141	2011.06	-0.128009	0.0455905	-2.8078	0.00498807	0.0468197	ENSMUSG00000016619	Nup50	nucleoporin 50
12426	171.788	0.344933	0.122857	2.80759	0.00499132	0.0468228	ENSMUSG00000030898	Cckbr	cholecystokinin B receptor
68219	785.722	-0.148584	0.0529362	-2.80685	0.00500283	0.0469034	ENSMUSG00000031754	Nudt21	nudix (nucleoside diphosphate linked moiety X)-type motif 21
140740	3771.79	-0.148652	0.0529719	-2.80625	0.00501214	0.0469358	ENSMUSG00000019802	Sec63	SEC63-like (S. cerevisiae)
68498	387.05	-0.371098	0.132236	-2.80633	0.00501095	0.0469358	ENSMUSG00000030351	Tspan11	tetraspanin 11
14118	1288.45	0.271967	0.0969446	2.80538	0.00502567	0.0470351	ENSMUSG00000027204	Fbn1	fibrillin 1
50500	98.764	0.784897	0.28005	2.8027	0.00506763	0.0474002	ENSMUSG00000073988	Ttpa	tocopherol (alpha) transfer protein
14081	843.566	0.178111	0.0635552	2.80246	0.00507152	0.0474089	ENSMUSG00000018796	Acsl1	acyl-CoA synthetase long-chain family member 1
11484	37.5231	0.786272	0.280647	2.80164	0.00508436	0.0474738	ENSMUSG00000020774	Aspa	aspartoacylase
67451	76.3511	0.572521	0.204347	2.80172	0.00508317	0.0474738	ENSMUSG00000041957	Pkp2	plakophilin 2
76829	1764.57	-0.266344	0.0950997	-2.80068	0.00509946	0.0475871	ENSMUSG00000027560	Dok5	docking protein 5
65969	119.331	0.5369	0.191758	2.79988	0.00511216	0.0476779	ENSMUSG00000026726	Cubn	cubilin (intrinsic factor-cobalamin receptor)
80294	1168.9	0.154001	0.0550459	2.79768	0.00514713	0.0479762	ENSMUSG00000020260	Pofut2	protein O-fucosyltransferase 2
209966	1125.61	0.191267	0.0683746	2.79734	0.00515256	0.0479989	ENSMUSG00000050751	Pgbd5	piggyBac transposable element derived 5
21872	2889.71	0.202916	0.0725859	2.79553	0.00518151	0.0482406	ENSMUSG00000030516	Tjp1	tight junction protein 1
74352	1426.17	-0.140984	0.0504364	-2.79529	0.00518534	0.0482483	ENSMUSG00000046185	Zfp84	zinc finger protein 84
66591	311.978	-0.286748	0.102618	-2.79434	0.00520064	0.0483626	ENSMUSG00000034509	Mad2l1bp	MAD2L1 binding protein
252868	39.7042	0.619304	0.221656	2.79398	0.00520633	0.0483875	ENSMUSG00000032921	Odf4	outer dense fiber of sperm tails 4
140577	2305.67	-0.160886	0.0576199	-2.79219	0.00523519	0.0486276	ENSMUSG00000040183	Ankrd6	ankyrin repeat domain 6
229841	624.347	-0.272086	0.0974663	-2.79159	0.00524503	0.0486909	ENSMUSG00000045328	Cenpe	centromere protein E
14600	270.663	0.374974	0.134407	2.78983	0.00527352	0.0488706	ENSMUSG00000055737	Ghr	growth hormone receptor
236511	7071.77	-0.110661	0.0396652	-2.78989	0.00527259	0.0488706	ENSMUSG00000041530	Ago1	argonaute RISC catalytic subunit 1
56488	355.591	-0.235017	0.0842302	-2.79017	0.005268	0.0488706	ENSMUSG00000036992	Nxt1	NTF2-related export protein 1
68310	822.655	-0.171182	0.0613809	-2.78884	0.00528965	0.0489918	ENSMUSG00000043872	Zmym1	zinc finger, MYM domain containing 1
210356	1222.86	-0.245945	0.0881958	-2.78862	0.00529333	0.0489976	ENSMUSG00000049690	Nckap5	NCK-associated protein 5
11816	7307.43	0.273928	0.0982719	2.78745	0.00531241	0.0491459	ENSMUSG00000002985	Apoe	apolipoprotein E
66164	1512.27	-0.171174	0.0614248	-2.78672	0.00532437	0.0492282	ENSMUSG00000031917	Nip7	NIP7, nucleolar pre-rRNA processing protein
209645	216.815	0.474763	0.170459	2.7852	0.00534952	0.0494265	ENSMUSG00000048186	Bend7	BEN domain containing 7
320174	408.97	-0.251696	0.090374	-2.78505	0.00535197	0.0494265	NA	A830082K12Rik	RIKEN cDNA A830082K12 gene
208158	221.815	0.249435	0.0895766	2.7846	0.00535939	0.0494666	ENSMUSG00000041205	Map6d1	MAP6 domain containing 1
30794	517.641	-0.209111	0.0751087	-2.78412	0.00536738	0.0495119	ENSMUSG00000020388	Pdlim4	PDZ and LIM domain 4
56456	1151.83	-0.187311	0.0673087	-2.78286	0.00538824	0.0496472	ENSMUSG00000027671	Actl6a	actin-like 6A
67405	1012.2	-0.683835	0.24572	-2.78299	0.0053861	0.0496472	ENSMUSG00000019890	Nts	neurotensin
414095	72.0522	0.726989	0.261305	2.78215	0.00539999	0.0497269	ENSMUSG00000093606	B130034C11Rik	RIKEN cDNA B130034C11 gene
380712	14.7359	1.09513	0.39371	2.78155	0.00540995	0.0497902	ENSMUSG00000038217	Tlcd2	TLC domain containing 2
80898	156.726	0.389417	0.140023	2.78109	0.00541761	0.0498321	ENSMUSG00000021583	Erap1	endoplasmic reticulum aminopeptidase 1
54391	800.74	0.169888	0.0610997	2.78051	0.00542742	0.0498938	ENSMUSG00000024712	Rfk	riboflavin kinase
102462	1194.13	-0.17631	0.0634254	-2.7798	0.00543918	0.0499299	ENSMUSG00000032288	Imp3	IMP3, U3 small nucleolar ribonucleoprotein
13992	5391.78	-0.173957	0.0625743	-2.78001	0.00543568	0.0499299	ENSMUSG00000022332	Khdrbs3	KH domain containing, RNA binding, signal transduction associated 3
94232	4306.7	-0.115102	0.0414078	-2.77971	0.00544068	0.0499299	ENSMUSG00000008604	Ubqln4	ubiquilin 4
234365	138.586	-0.396871	0.142799	-2.77922	0.00544893	0.049977	ENSMUSG00000048967	Yjefn3	YjeF N-terminal domain containing 3
654467	1185.04	-0.159567	0.0574277	-2.77856	0.00546	0.05005	NA	Gm10052	heterogeneous nuclear ribonucleoprotein A1 pseudogene
26358	53.6133	0.745121	0.268195	2.77828	0.00546479	0.0500653	ENSMUSG00000024747	Aldh1a7	aldehyde dehydrogenase family 1, subfamily A7
56312	57.3588	0.552037	0.198718	2.77799	0.00546962	0.0500696	ENSMUSG00000030717	Nupr1	nuclear protein transcription regulator 1
73379	2052.28	0.103454	0.0372422	2.77788	0.00547149	0.0500696	ENSMUSG00000035107	Dcbld2	discoidin, CUB and LCCL domain containing 2
67515	1154.46	-0.139757	0.0503255	-2.77707	0.00548513	0.0501658	ENSMUSG00000022151	Ttc33	tetratricopeptide repeat domain 33
269604	99.5566	0.432911	0.155947	2.77602	0.00550293	0.0503	ENSMUSG00000047875	Gpr157	G protein-coupled receptor 157
224613	2629.78	0.146389	0.0527402	2.77566	0.00550892	0.0503261	ENSMUSG00000040097	Flywch1	FLYWCH-type zinc finger 1
15228	16645.3	-0.796976	0.287175	-2.77523	0.00551625	0.0503644	ENSMUSG00000020950	Foxg1	forkhead box G1
72180	437.39	-0.222828	0.0803041	-2.7748	0.00552357	0.0504026	ENSMUSG00000034800	Zfp661	zinc finger protein 661
207474	236.937	0.29122	0.104964	2.77447	0.00552921	0.0504254	ENSMUSG00000041633	Kctd12b	potassium channel tetramerisation domain containing 12b
16588	724.785	-0.175372	0.063268	-2.77189	0.00557315	0.0507429	ENSMUSG00000037262	Kin	Kin17 DNA and RNA binding protein
243911	49.2414	1.35144	0.487545	2.77193	0.00557247	0.0507429	ENSMUSG00000036915	Kirrel2	kirre like nephrin family adhesion molecule 2
407812	706.291	0.20895	0.0753823	2.77187	0.00557351	0.0507429	ENSMUSG00000060314	Zfp941	zinc finger protein 941
214359	97.2635	0.38994	0.140714	2.77115	0.00558588	0.0508232	ENSMUSG00000040616	Tmem51	transmembrane protein 51
214359	97.2635	0.38994	0.140714	2.77115	0.00558588	0.0508232	ENSMUSG00000116465	Tmem51	transmembrane protein 51
54352	304.8	0.94262	0.340175	2.77099	0.00558865	0.0508232	ENSMUSG00000031737	Irx5	Iroquois homeobox 5
68559	2261.67	0.169785	0.0612822	2.77055	0.0055962	0.0508631	ENSMUSG00000027472	Pdrg1	p53 and DNA damage regulated 1
66869	1076.52	-0.171953	0.0620976	-2.76907	0.00562167	0.0510656	ENSMUSG00000054648	Zfp869	zinc finger protein 869
58185	50.4961	1.24774	0.450631	2.76887	0.00562516	0.0510684	ENSMUSG00000020641	Rsad2	radical S-adenosyl methionine domain containing 2
100044193	32.8829	0.65329	0.236008	2.76808	0.00563875	0.0511383	ENSMUSG00000095193	Gm20939	predicted gene, 20939
67399	1683.31	-0.211306	0.0763423	-2.76787	0.00564234	0.0511383	ENSMUSG00000021493	Pdlim7	PDZ and LIM domain 7
76206	337.735	0.278291	0.100544	2.76787	0.00564241	0.0511383	ENSMUSG00000031210	Gpr165	G protein-coupled receptor 165
12544	277.587	-0.318343	0.11508	-2.76627	0.00567016	0.0513319	ENSMUSG00000000028	Cdc45	cell division cycle 45
229714	317.912	0.271284	0.0980626	2.76644	0.00566723	0.0513319	ENSMUSG00000046793	Gpr61	G protein-coupled receptor 61
277010	417.612	0.236482	0.0854934	2.76608	0.00567345	0.0513325	ENSMUSG00000044345	Marveld1	MARVEL (membrane-associating) domain containing 1
67488	2413.5	-0.170402	0.0616083	-2.7659	0.00567662	0.0513325	ENSMUSG00000023055	Calcoco1	calcium binding and coiled coil domain 1
14528	96.9171	0.512446	0.185349	2.76477	0.00569638	0.0514803	ENSMUSG00000037580	Gch1	GTP cyclohydrolase 1
16979	2835.7	0.209726	0.0758614	2.76459	0.00569937	0.0514803	ENSMUSG00000034648	Lrrn1	leucine rich repeat protein 1, neuronal
20317	347.683	0.503644	0.182203	2.76419	0.00570634	0.0515143	ENSMUSG00000000753	Serpinf1	serine (or cysteine) peptidase inhibitor, clade F, member 1
16952	182.232	0.723337	0.261776	2.76319	0.00572403	0.0516449	ENSMUSG00000024659	Anxa1	annexin A1
11652	2312.64	-0.189844	0.0687307	-2.76215	0.00574229	0.0517262	ENSMUSG00000004056	Akt2	thymoma viral proto-oncogene 2
18578	2112.52	0.170231	0.0616235	2.76243	0.00573722	0.0517262	ENSMUSG00000028525	Pde4b	phosphodiesterase 4B, cAMP specific
74340	1625.49	0.200388	0.0725485	2.76212	0.00574271	0.0517262	ENSMUSG00000029772	Ahcyl2	S-adenosylhomocysteine hydrolase-like 2
12282	3214.39	0.134213	0.0486014	2.76151	0.00575349	0.0517363	ENSMUSG00000032115	Hyou1	hypoxia up-regulated 1
330256	59.5441	0.805986	0.291846	2.76168	0.00575047	0.0517363	NA	Gm20559	predicted gene, 20559
76117	41.1688	0.575669	0.208454	2.76162	0.0057516	0.0517363	ENSMUSG00000049744	Arhgap15	Rho GTPase activating protein 15
100503915	49.2872	-0.509651	0.184577	-2.76119	0.00575913	0.051758	ENSMUSG00000071724	Smpd5	sphingomyelin phosphodiesterase 5
14664	1028.48	0.316248	0.114566	2.7604	0.00577307	0.0518544	ENSMUSG00000028542	Slc6a9	solute carrier family 6 (neurotransmitter transporter, glycine), member 9
329584	478.383	-0.457348	0.165709	-2.75994	0.00578118	0.0518981	ENSMUSG00000085028	Slc2a4rg-ps	Slc2a4 regulator, pseudogene
12306	1652.72	0.525341	0.190382	2.75941	0.00579058	0.0519535	ENSMUSG00000032231	Anxa2	annexin A2
23994	2774.27	-0.101163	0.0366694	-2.75879	0.0058016	0.0520233	ENSMUSG00000000346	Dazap2	DAZ associated protein 2
100040543	181.656	-0.339151	0.123034	-2.75655	0.00584143	0.0522346	NA	Gm2830	predicted gene 2830
109113	2831.97	-0.107867	0.0391298	-2.75664	0.00583986	0.0522346	ENSMUSG00000024817	Uhrf2	ubiquitin-like, containing PHD and RING finger domains 2
20454	1664.3	0.146893	0.0532832	2.75683	0.00583643	0.0522346	ENSMUSG00000056091	St3gal5	ST3 beta-galactoside alpha-2,3-sialyltransferase 5
242705	181.584	-0.460091	0.166897	-2.75673	0.00583818	0.0522346	ENSMUSG00000018983	E2f2	E2F transcription factor 2
70717	105.136	0.525322	0.190527	2.7572	0.00582981	0.0522346	ENSMUSG00000029659	Medag	mesenteric estrogen dependent adipogenesis
72415	201.097	-0.347491	0.126133	-2.75495	0.00587006	0.0524614	ENSMUSG00000023940	Sgo1	shugoshin 1
15463	2478.13	-0.105494	0.038304	-2.75413	0.00588476	0.0525635	ENSMUSG00000026159	Agfg1	ArfGAP with FG repeats 1
70445	742.036	0.291482	0.105853	2.75366	0.0058933	0.0526106	ENSMUSG00000056481	Cd248	CD248 antigen, endosialin
20054	9998.34	-0.137193	0.0498409	-2.75262	0.00591209	0.052749	ENSMUSG00000063457	Rps15	ribosomal protein S15
71738	166.672	0.522359	0.189781	2.75242	0.00591561	0.052751	ENSMUSG00000033207	Mamdc2	MAM domain containing 2
235493	1382.47	-0.190737	0.069315	-2.75175	0.00592785	0.0528309	ENSMUSG00000034858	Fam214a	family with sequence similarity 214, member A
68631	209.86	0.261267	0.0949631	2.75125	0.00593692	0.0528823	ENSMUSG00000021947	Cryl1	crystallin, lambda 1
17260	6977.99	-0.582501	0.21175	-2.75089	0.00594342	0.0528833	ENSMUSG00000005583	Mef2c	myocyte enhancer factor 2C
56632	1243.83	-0.192528	0.0699878	-2.75088	0.0059436	0.0528833	ENSMUSG00000057342	Sphk2	sphingosine kinase 2
244745	3449.41	-0.172887	0.0628657	-2.7501	0.00595762	0.0529786	ENSMUSG00000043067	Dpy19l1	dpy-19-like 1 (C. elegans)
12727	7746.48	-0.117523	0.0427456	-2.74937	0.00597103	0.0530685	ENSMUSG00000000605	Clcn4	chloride channel, voltage-sensitive 4
83383	441.236	-0.22912	0.0833436	-2.7491	0.00597588	0.0530822	ENSMUSG00000005718	Tfap4	transcription factor AP4
12491	79.7941	1.0509	0.382356	2.74848	0.0059873	0.0531543	ENSMUSG00000002944	Cd36	CD36 molecule
78928	5196	0.229657	0.0835671	2.74818	0.00599269	0.0531727	ENSMUSG00000017721	Pigt	phosphatidylinositol glycan anchor biosynthesis, class T
16870	3852.32	-0.295382	0.107491	-2.74797	0.00599659	0.0531779	ENSMUSG00000000247	Lhx2	LIM homeobox protein 2
69700	388.343	0.390364	0.142079	2.74751	0.00600499	0.0532231	ENSMUSG00000079022	Col22a1	collagen, type XXII, alpha 1
77057	203.204	0.353876	0.128816	2.74715	0.00601164	0.0532526	ENSMUSG00000033855	Ston1	stonin 1
12226	2149.21	-0.11935	0.0434559	-2.74647	0.00602412	0.0533043	ENSMUSG00000036478	Btg1	BTG anti-proliferation factor 1
232974	112.861	0.558675	0.203412	2.74652	0.00602315	0.0533043	ENSMUSG00000108367	Erfl	ETS repressor factor like
12235	419.695	-0.297228	0.108261	-2.74548	0.00604233	0.053436	ENSMUSG00000027379	Bub1	BUB1, mitotic checkpoint serine/threonine kinase
72775	695.365	-0.157947	0.0575427	-2.74486	0.0060536	0.0535062	ENSMUSG00000007570	Fance	Fanconi anemia, complementation group E
100040563	253.006	0.908128	0.331008	2.74352	0.00607836	0.0536955	ENSMUSG00000000579	Dynlt1c	dynein light chain Tctex-type 1C
18747	3239.32	0.167379	0.0610276	2.74268	0.00609406	0.0537322	ENSMUSG00000005469	Prkaca	protein kinase, cAMP dependent, catalytic, alpha
22317	1004.21	0.616724	0.224843	2.74291	0.00608978	0.0537322	ENSMUSG00000030337	Vamp1	vesicle-associated membrane protein 1
57808	2890.18	-0.144655	0.0527443	-2.74258	0.0060959	0.0537322	ENSMUSG00000060636	Rpl35a	ribosomal protein L35A
98053	2498.78	-0.132192	0.0481971	-2.74274	0.00609295	0.0537322	ENSMUSG00000002658	Gtf2f1	general transcription factor IIF, polypeptide 1
14955	11123.9	0.606091	0.221078	2.74153	0.00611535	0.0538741	ENSMUSG00000000031	H19	H19, imprinted maternally expressed transcript
68917	344.12	-0.210474	0.0767942	-2.74075	0.00612988	0.0539725	ENSMUSG00000028470	Hint2	histidine triad nucleotide binding protein 2
14595	414.889	0.298183	0.108825	2.74004	0.0061432	0.0539853	ENSMUSG00000028413	B4galt1	UDP-Gal:betaGlcNAc beta 1,4- galactosyltransferase, polypeptide 1
67512	48.6628	0.519128	0.189465	2.73998	0.00614437	0.0539853	ENSMUSG00000026922	Agpat2	1-acylglycerol-3-phosphate O-acyltransferase 2 (lysophosphatidic acid acyltransferase, beta)
68877	3189.64	-0.162111	0.0591657	-2.73995	0.00614478	0.0539853	ENSMUSG00000022553	Maf1	MAF1 homolog, negative regulator of RNA polymerase III
77519	4654.02	-0.1476	0.0538665	-2.74011	0.00614179	0.0539853	ENSMUSG00000060510	Zfp266	zinc finger protein 266
110648	209.177	0.541241	0.19771	2.73754	0.00618999	0.0542425	ENSMUSG00000026686	Lmx1a	LIM homeobox transcription factor 1 alpha
19279	745.888	0.143079	0.0522541	2.73814	0.00617869	0.0542425	ENSMUSG00000020151	Ptprr	protein tyrosine phosphatase, receptor type, R
245631	250.061	0.335206	0.122436	2.73781	0.00618495	0.0542425	ENSMUSG00000042515	Pwwp3b	PWWP domain containing 3B
320472	6284.11	0.12885	0.0470685	2.73749	0.00619093	0.0542425	ENSMUSG00000046442	Ppm1e	protein phosphatase 1E (PP2C domain containing)
56031	778.31	-0.150559	0.0549968	-2.73759	0.0061891	0.0542425	ENSMUSG00000028651	Ppie	peptidylprolyl isomerase E (cyclophilin E)
13036	240.106	0.387721	0.141648	2.73721	0.00619626	0.0542595	ENSMUSG00000032359	Ctsh	cathepsin H
30050	2652.31	-0.11328	0.0414155	-2.7352	0.00623424	0.0545326	ENSMUSG00000035949	Fbxw2	F-box and WD-40 domain protein 2
319713	7200.28	0.164374	0.0600931	2.73533	0.00623182	0.0545326	ENSMUSG00000032735	Ablim3	actin binding LIM protein family, member 3
14073	910.732	0.209963	0.0768522	2.73204	0.00629444	0.0549787	ENSMUSG00000034171	Faah	fatty acid amide hydrolase
52838	1432.72	-0.167558	0.0613243	-2.73233	0.00628877	0.0549787	ENSMUSG00000075467	Dnlz	DNL-type zinc finger
53598	2150.44	-0.132391	0.0484597	-2.73198	0.00629551	0.0549787	ENSMUSG00000028447	Dctn3	dynactin 3
243328	4639.39	-0.208314	0.0762566	-2.73175	0.0062999	0.0549872	ENSMUSG00000050822	Slc29a4	solute carrier family 29 (nucleoside transporters), member 4
218215	179.956	0.311666	0.11411	2.73127	0.00630911	0.0550377	ENSMUSG00000038068	Rnf144b	ring finger protein 144B
101358	1515.95	-0.206152	0.0755446	-2.72887	0.00635509	0.0554087	ENSMUSG00000030019	Fbxl14	F-box and leucine-rich repeat protein 14
234593	13742.5	0.189199	0.0693621	2.7277	0.00637774	0.0555458	ENSMUSG00000036564	Ndrg4	N-myc downstream regulated gene 4
50786	3075.71	-0.218101	0.0799558	-2.72777	0.00637631	0.0555458	ENSMUSG00000062184	Hs6st2	heparan sulfate 6-O-sulfotransferase 2
235604	6614.64	-0.261125	0.0957786	-2.72634	0.00640418	0.0557459	ENSMUSG00000032936	Camkv	CaM kinase-like vesicle-associated
17161	1766.52	0.147486	0.0541094	2.7257	0.00641645	0.0558224	ENSMUSG00000025037	Maoa	monoamine oxidase A
55988	2228.92	-0.141119	0.0517854	-2.72508	0.00642853	0.055867	ENSMUSG00000046032	Snx12	sorting nexin 12
76308	5142.98	-0.137962	0.0506244	-2.72521	0.00642613	0.055867	ENSMUSG00000024870	Rab1b	RAB1B, member RAS oncogene family
235907	795.144	-0.201477	0.0739687	-2.72382	0.00645312	0.0560325	ENSMUSG00000071281	Zfp65	zinc finger protein 65
77626	1906.86	-0.152769	0.0560879	-2.72375	0.00645456	0.0560325	ENSMUSG00000005899	Smpd4	sphingomyelin phosphodiesterase 4
20848	1606.37	0.166968	0.0613077	2.72344	0.00646053	0.0560541	ENSMUSG00000004040	Stat3	signal transducer and activator of transcription 3
11796	50.0911	0.5646	0.207347	2.72297	0.00646972	0.0560789	ENSMUSG00000032000	Birc3	baculoviral IAP repeat-containing 3
20639	1444.34	-0.139753	0.0513242	-2.72294	0.00647038	0.0560789	ENSMUSG00000008333	Snrpb2	U2 small nuclear ribonucleoprotein B
107686	2441.35	-0.140459	0.0516038	-2.72186	0.0064915	0.0562316	ENSMUSG00000040824	Snrpd2	small nuclear ribonucleoprotein D2
246133	406.995	1.34222	0.49324	2.72123	0.00650403	0.0562921	ENSMUSG00000039672	Kcne2	potassium voltage-gated channel, Isk-related subfamily, gene 2
329152	929.289	0.210635	0.0774064	2.72115	0.00650549	0.0562921	ENSMUSG00000042807	Hecw2	HECT, C2 and WW domain containing E3 ubiquitin protein ligase 2
66237	1864.69	0.329768	0.121207	2.7207	0.00651448	0.0563396	ENSMUSG00000024403	Atp6v1g2	ATPase, H+ transporting, lysosomal V1 subunit G2
104080	1196.58	0.573544	0.210841	2.72027	0.00652295	0.0563825	ENSMUSG00000040258	Nxph4	neurexophilin 4
56749	563.651	-0.192575	0.0708018	-2.71992	0.00652971	0.0564105	ENSMUSG00000031730	Dhodh	dihydroorotate dehydrogenase
110175	257.468	-0.232772	0.0855907	-2.71959	0.00653633	0.0564373	ENSMUSG00000002797	Ggct	gamma-glutamyl cyclotransferase
76448	1859.17	-0.203452	0.0748168	-2.71934	0.00654119	0.0564489	ENSMUSG00000034595	Ppp1r18	protein phosphatase 1, regulatory subunit 18
11551	798.592	0.387527	0.14255	2.71854	0.00655698	0.0565245	ENSMUSG00000033717	Adra2a	adrenergic receptor, alpha 2a
56551	2750.32	-0.135523	0.04985	-2.71862	0.00655555	0.0565245	ENSMUSG00000005354	Txn2	thioredoxin 2
100502763	56.171	-0.549549	0.202231	-2.71744	0.00657898	0.0566229	NA	NA	NA
13476	11873.9	0.190936	0.0702596	2.71758	0.00657614	0.0566229	ENSMUSG00000005873	Reep5	receptor accessory protein 5
66949	957.366	-0.209241	0.0769943	-2.71761	0.0065755	0.0566229	ENSMUSG00000034317	Trim59	tripartite motif-containing 59
22040	460.493	-0.232716	0.0856494	-2.71708	0.00658607	0.0566536	ENSMUSG00000049734	Trex1	three prime repair exonuclease 1
15903	1051.49	0.217353	0.080005	2.71675	0.00659271	0.0566804	ENSMUSG00000007872	Id3	inhibitor of DNA binding 3
20315	2160.48	0.313339	0.115358	2.71624	0.00660274	0.0567363	ENSMUSG00000061353	Cxcl12	chemokine (C-X-C motif) ligand 12
12406	2984.47	0.208557	0.0768007	2.71556	0.00661632	0.0568225	ENSMUSG00000070436	Serpinh1	serine (or cysteine) peptidase inhibitor, clade H, member 1
14167	1293.5	0.231259	0.0851726	2.71518	0.00662398	0.0568579	ENSMUSG00000022523	Fgf12	fibroblast growth factor 12
18797	782.389	0.198393	0.0730917	2.7143	0.00664152	0.056978	ENSMUSG00000024960	Plcb3	phospholipase C, beta 3
65103	782.138	-0.151329	0.0557668	-2.7136	0.00665572	0.0570256	ENSMUSG00000026960	Arl6ip6	ADP-ribosylation factor-like 6 interacting protein 6
66816	750.848	-0.173294	0.0638598	-2.71366	0.00665435	0.0570256	ENSMUSG00000020137	Thap2	THAP domain containing, apoptosis associated protein 2
71592	5483.75	-0.106875	0.0393864	-2.7135	0.00665772	0.0570256	ENSMUSG00000040596	Pogk	pogo transposable element with KRAB domain
277414	5663.52	-0.175944	0.0648499	-2.7131	0.00666563	0.0570629	ENSMUSG00000068735	Trp53i11	transformation related protein 53 inducible protein 11
241226	179.149	0.449379	0.165668	2.71252	0.00667732	0.0571313	ENSMUSG00000026768	Itga8	integrin alpha 8
320938	4969.62	-0.0966259	0.035629	-2.712	0.00668785	0.0571313	ENSMUSG00000012535	Tnpo3	transportin 3
330401	2965.92	-0.112964	0.0416515	-2.71212	0.00668537	0.0571313	ENSMUSG00000030126	Tmcc1	transmembrane and coiled coil domains 1
74405	69.4561	0.463293	0.170819	2.71218	0.00668418	0.0571313	ENSMUSG00000025038	Efhc2	EF-hand domain (C-terminal) containing 2
22260	1520.64	-0.173722	0.0640806	-2.711	0.00670813	0.0572741	ENSMUSG00000060601	Nr1h2	nuclear receptor subfamily 1, group H, member 2
69659	65.2645	-0.500786	0.184756	-2.71052	0.0067177	0.0573253	ENSMUSG00000060530	2310069G16Rik	RIKEN cDNA 2310069G16 gene
231821	4666.84	0.184635	0.0681355	2.70982	0.00673199	0.0574167	ENSMUSG00000056413	Adap1	ArfGAP with dual PH domains 1
15939	2711.42	-0.246058	0.0908282	-2.70905	0.00674759	0.0575192	ENSMUSG00000056708	Ier5	immediate early response 5
114479	85.251	0.444424	0.164113	2.70803	0.00676842	0.0576662	ENSMUSG00000000792	Slc5a5	solute carrier family 5 (sodium iodide symporter), member 5
22643	546.521	-0.231176	0.0853934	-2.70719	0.00678546	0.0577807	ENSMUSG00000055240	Zfp101	zinc finger protein 101
56277	54.7078	0.623637	0.230489	2.70571	0.00681586	0.0580089	ENSMUSG00000022754	Tmem45a	transmembrane protein 45a
433855	29.7501	0.65491	0.24208	2.70535	0.00682331	0.0580108	ENSMUSG00000105987	AI506816	expressed sequence AI506816
67889	2492.37	-0.133347	0.049287	-2.70552	0.00681971	0.0580108	ENSMUSG00000026889	Rbm18	RNA binding motif protein 18
67281	3630.58	-0.163767	0.0605527	-2.70454	0.00684	0.0581219	ENSMUSG00000041841	Rpl37	ribosomal protein L37
22592	1000.43	-0.167283	0.0618588	-2.70428	0.00684532	0.0581364	ENSMUSG00000026048	Ercc5	excision repair cross-complementing rodent repair deficiency, complementation group 5
14586	1167.78	0.237875	0.0879806	2.70372	0.00685684	0.0581738	ENSMUSG00000022103	Gfra2	glial cell line derived neurotrophic factor family receptor alpha 2
23936	843.811	0.583661	0.215874	2.70371	0.00685698	0.0581738	ENSMUSG00000022594	Lynx1	Ly6/neurotoxin 1
13628	7197.84	0.265606	0.0982659	2.70293	0.0068731	0.0582553	ENSMUSG00000016349	Eef1a2	eukaryotic translation elongation factor 1 alpha 2
244049	40.2873	0.63209	0.233861	2.70284	0.00687496	0.0582553	ENSMUSG00000032776	Mctp2	multiple C2 domains, transmembrane 2
383787	88.1443	-0.811848	0.300382	-2.70272	0.00687747	0.0582553	ENSMUSG00000078137	Ankrd63	ankyrin repeat domain 63
71703	1055.3	0.141609	0.0524032	2.70229	0.00688638	0.0583001	ENSMUSG00000049047	Armcx3	armadillo repeat containing, X-linked 3
58875	943.116	0.203963	0.0754836	2.70209	0.00689059	0.058305	ENSMUSG00000029776	Hibadh	3-hydroxyisobutyrate dehydrogenase
17999	28735.2	0.113103	0.0418702	2.70127	0.00690747	0.0583432	ENSMUSG00000032216	Nedd4	neural precursor cell expressed, developmentally down-regulated 4
192176	10618.3	-0.24457	0.090535	-2.70139	0.00690504	0.0583432	ENSMUSG00000031328	Flna	filamin, alpha
54217	3094.4	-0.160438	0.0593956	-2.70117	0.00690963	0.0583432	ENSMUSG00000057863	Rpl36	ribosomal protein L36
623169	173.073	-0.365003	0.135105	-2.70163	0.00690005	0.0583432	NA	Gm6402	ribosomal protein S17 pseudogene
228482	1077.98	-0.326451	0.120874	-2.70076	0.00691818	0.0583847	ENSMUSG00000041219	Arhgap11a	Rho GTPase activating protein 11A
69890	2480.04	-0.164213	0.0608082	-2.70051	0.00692335	0.0583976	ENSMUSG00000049295	Zfp219	zinc finger protein 219
18024	372.832	0.227075	0.0841163	2.69954	0.00694361	0.058507	ENSMUSG00000015839	Nfe2l2	nuclear factor, erythroid derived 2, like 2
319616	66.3636	0.757327	0.280537	2.69956	0.00694318	0.058507	ENSMUSG00000072591	Fzd10os	frizzled class receptor 10, opposite strand
13033	6125.9	0.16767	0.0621233	2.69899	0.0069551	0.0585731	ENSMUSG00000007891	Ctsd	cathepsin D
66291	400.75	0.225181	0.0834418	2.69866	0.00696186	0.0585993	ENSMUSG00000028295	Smim8	small integral membrane protein 8
13138	4879.37	0.157726	0.0584585	2.69809	0.00697379	0.0586382	ENSMUSG00000039952	Dag1	dystroglycan 1
18597	4049.71	0.132859	0.04924	2.6982	0.00697156	0.0586382	ENSMUSG00000031299	Pdha1	pyruvate dehydrogenase E1 alpha 1
12405	1721.82	0.367738	0.136325	2.69751	0.00698598	0.0586724	ENSMUSG00000024647	Cbln2	cerebellin 2 precursor protein
19013	73.0093	0.626097	0.232103	2.6975	0.00698623	0.0586724	ENSMUSG00000022383	Ppara	peroxisome proliferator activated receptor alpha
77521	1778.76	0.158719	0.0588419	2.69738	0.00698881	0.0586724	ENSMUSG00000029651	Mtus2	microtubule associated tumor suppressor candidate 2
68682	1846.42	-0.157079	0.0582484	-2.69671	0.00700273	0.0587585	ENSMUSG00000057193	Slc44a2	solute carrier family 44, member 2
241289	1988.21	0.108973	0.0404212	2.69594	0.00701906	0.0588648	ENSMUSG00000035829	Ppp1r26	protein phosphatase 1, regulatory subunit 26
73836	1390.57	-0.133498	0.049527	-2.69546	0.00702906	0.0589179	ENSMUSG00000037089	Slc35b2	solute carrier family 35, member B2
19713	1185.32	0.680496	0.252498	2.69505	0.00703773	0.0589598	ENSMUSG00000030110	Ret	ret proto-oncogene
72480	15518.9	0.149944	0.0556427	2.69477	0.00704383	0.0589801	ENSMUSG00000039485	Tspyl4	TSPY-like 4
72397	294.532	-0.272839	0.10127	-2.69416	0.00705661	0.0590563	ENSMUSG00000046667	Rbm12b1	RNA binding motif protein 12 B1
102954	1050.09	-0.131559	0.0488528	-2.69297	0.00708191	0.0592373	ENSMUSG00000073293	Nudt10	nudix (nucleoside diphosphate linked moiety X)-type motif 10
16998	1344.09	0.230052	0.0854591	2.69195	0.00710351	0.0593252	ENSMUSG00000024940	Ltbp3	latent transforming growth factor beta binding protein 3
67557	850.367	0.222829	0.0827684	2.6922	0.00709819	0.0593252	ENSMUSG00000034839	Larp6	La ribonucleoprotein domain family, member 6
98376	595.044	-0.166803	0.0619604	-2.69209	0.00710057	0.0593252	ENSMUSG00000040124	Gorab	golgin, RAB6-interacting
13853	176.41	0.350403	0.130208	2.6911	0.00712172	0.0594155	ENSMUSG00000055493	Epm2a	epilepsy, progressive myoclonic epilepsy, type 2 gene alpha
211446	3842.55	0.12561	0.0466735	2.69125	0.00711856	0.0594155	ENSMUSG00000034152	Exoc3	exocyst complex component 3
66094	638.263	-0.177923	0.0661336	-2.69036	0.00713746	0.0595159	ENSMUSG00000035215	Lsm7	LSM7 homolog, U6 small nuclear RNA and mRNA degradation associated
110835	107.471	0.406612	0.151232	2.68866	0.00717391	0.0596689	ENSMUSG00000035594	Chrna5	cholinergic receptor, nicotinic, alpha polypeptide 5
22668	9366.54	-0.194448	0.0723245	-2.68854	0.00717643	0.0596689	ENSMUSG00000024949	Sf1	splicing factor 1
22668	9366.54	-0.194448	0.0723245	-2.68854	0.00717643	0.0596689	ENSMUSG00000106722	Sf1	splicing factor 1
22680	6572.12	-0.114969	0.042763	-2.68853	0.00717684	0.0596689	ENSMUSG00000017421	Zfp207	zinc finger protein 207
27261	174.801	-0.33582	0.124911	-2.68847	0.0071781	0.0596689	ENSMUSG00000035711	Dok3	docking protein 3
57754	1426.11	0.248824	0.0925498	2.68854	0.00717649	0.0596689	ENSMUSG00000060240	Cend1	cell cycle exit and neuronal differentiation 1
68646	1142.43	0.180144	0.066991	2.68908	0.00716485	0.0596689	ENSMUSG00000022253	Nadk2	NAD kinase 2, mitochondrial
68646	1142.43	0.180144	0.066991	2.68908	0.00716485	0.0596689	ENSMUSG00000111527	Nadk2	NAD kinase 2, mitochondrial
381822	113.94	-0.470948	0.175195	-2.68813	0.00718535	0.0596982	ENSMUSG00000098318	Lockd	lncRNA downstream of Cdkn1b
193116	1792.9	-0.11718	0.0436008	-2.68758	0.00719728	0.059732	ENSMUSG00000020409	Slu7	SLU7 splicing factor homolog (S. cerevisiae)
20980	225.755	1.216	0.452537	2.68708	0.00720801	0.059732	ENSMUSG00000026452	Syt2	synaptotagmin II
56292	1066.22	-0.194834	0.0725001	-2.68737	0.0072018	0.059732	ENSMUSG00000031388	Naa10	N(alpha)-acetyltransferase 10, NatA catalytic subunit
69806	970.919	-0.150788	0.0561022	-2.68774	0.00719365	0.059732	ENSMUSG00000041654	Slc39a11	solute carrier family 39 (metal ion transporter), member 11
74165	35.5017	-0.667657	0.248454	-2.68724	0.00720449	0.059732	ENSMUSG00000050503	Fbxl22	F-box and leucine-rich repeat protein 22
110173	262.962	0.285318	0.106209	2.68639	0.00722297	0.0598041	ENSMUSG00000028164	Manba	mannosidase, beta A, lysosomal
11757	1495.44	0.16314	0.0607296	2.68633	0.00722416	0.0598041	ENSMUSG00000024997	Prdx3	peroxiredoxin 3
12442	357.602	-0.246998	0.0919856	-2.68518	0.00724897	0.0598896	ENSMUSG00000032218	Ccnb2	cyclin B2
18148	8940.15	-0.100211	0.0373221	-2.68504	0.00725213	0.0598896	ENSMUSG00000057113	Npm1	nucleophosmin 1
18938	4977.71	-0.196718	0.0732492	-2.6856	0.00723987	0.0598896	ENSMUSG00000056612	Ppp1r14b	protein phosphatase 1, regulatory inhibitor subunit 14B
22371	537.871	0.619225	0.230624	2.685	0.00725295	0.0598896	ENSMUSG00000001930	Vwf	Von Willebrand factor
328643	1282.08	0.381699	0.14216	2.68499	0.00725313	0.0598896	ENSMUSG00000046613	Vwa5b2	von Willebrand factor A domain containing 5B2
17904	5541.8	0.117057	0.0436162	2.6838	0.00727909	0.0600731	ENSMUSG00000090841	Myl6	myosin, light polypeptide 6, alkali, smooth muscle and non-muscle
58523	4978.72	-0.113686	0.0423652	-2.68348	0.00728598	0.0600991	ENSMUSG00000024271	Elp2	elongator acetyltransferase complex subunit 2
100861633	799.48	-0.406395	0.151596	-2.68077	0.00734528	0.0604343	NA	NA	NA
15551	88.6038	0.505561	0.188577	2.68093	0.00734174	0.0604343	ENSMUSG00000049511	Htr1b	5-hydroxytryptamine (serotonin) receptor 1B
16323	94.5247	-0.600981	0.224183	-2.68076	0.00734544	0.0604343	ENSMUSG00000041324	Inhba	inhibin beta-A
20527	2426.69	0.124725	0.0465196	2.68112	0.00733755	0.0604343	ENSMUSG00000003153	Slc2a3	solute carrier family 2 (facilitated glucose transporter), member 3
72565	999.771	0.253952	0.0947072	2.68145	0.00733045	0.0604343	ENSMUSG00000034485	Uaca	uveal autoantigen with coiled-coil domains and ankyrin repeats
72567	7318.47	-0.0830788	0.0309937	-2.68051	0.00735108	0.0604498	ENSMUSG00000037608	Bclaf1	BCL2-associated transcription factor 1
79201	32.2199	-0.773567	0.2888	-2.67855	0.0073941	0.0607724	ENSMUSG00000037613	Tnfrsf23	tumor necrosis factor receptor superfamily, member 23
68121	1230.72	-0.204223	0.0762526	-2.67825	0.00740087	0.0607894	ENSMUSG00000056267	Cep70	centrosomal protein 70
73504	20.9965	0.836444	0.312325	2.67812	0.00740374	0.0607894	ENSMUSG00000090307	1700071M16Rik	RIKEN cDNA 1700071M16 gene
237387	1477.64	0.12291	0.0459169	2.67679	0.00743315	0.0609997	ENSMUSG00000051652	Lrrc3	leucine rich repeat containing 3
100042480	777.38	0.207449	0.0775145	2.67626	0.00744491	0.061065	ENSMUSG00000079481	Nhsl2	NHS-like 2
12296	669.603	0.240243	0.0897744	2.67607	0.007449	0.0610674	ENSMUSG00000057914	Cacnb2	calcium channel, voltage-dependent, beta 2 subunit
20742	21622.6	0.126443	0.0472561	2.6757	0.00745726	0.0610727	ENSMUSG00000020315	Sptbn1	spectrin beta, non-erythrocytic 1
20846	408.524	0.270043	0.100919	2.67584	0.00745426	0.0610727	ENSMUSG00000026104	Stat1	signal transducer and activator of transcription 1
20525	2428.05	0.234758	0.0877435	2.6755	0.0074617	0.0610779	ENSMUSG00000028645	Slc2a1	solute carrier family 2 (facilitated glucose transporter), member 1
100037282	102.402	0.649682	0.242858	2.67516	0.00746946	0.0610792	ENSMUSG00000023806	Rsph3b	radial spoke 3B homolog (Chlamydomonas)
104816	31.4628	0.883137	0.330114	2.67525	0.00746734	0.0610792	ENSMUSG00000037686	Aspg	asparaginase
240427	3969.13	-0.150721	0.0563459	-2.67492	0.00747467	0.0610906	ENSMUSG00000024548	Setbp1	SET binding protein 1
106639	597.629	-0.160444	0.0599956	-2.67427	0.00748923	0.0611785	ENSMUSG00000054723	Vmac	vimentin-type intermediate filament associated coiled-coil protein
69221	1041.43	-0.188212	0.0703869	-2.67396	0.00749608	0.0612034	ENSMUSG00000086841	2410006H16Rik	RIKEN cDNA 2410006H16 gene
[truncated: 14,299 more rows]
