# Supplementary material for: Rescue of deficits by Brwd1 copy number restoration in the Ts65Dn mouse model of Down syndrome
Source: Nat Commun. 2022 Oct 26;13:6384. doi: 10.1038/s41467-022-34200-0 (PMC9606253; doi:10.1038/s41467-022-34200-0)
Supplement: Supplementary file 4 — Supplementary Data 2 [file 41467_2022_34200_MOESM4_ESM.xlsx]

## Sheet: S2
Supplementary Data 2: E16 forebrain-derived primary neuronal culture RNA-seq data [DESeq2 (likelihood-ratio-test) significant PCGs; padj<0.05]; Associated with Extended Data Fig. 7
Fulton et al., 2022
Euploid vs. Ts65Dn vs. Ts65Dn;Brwd1+/–
gene_id	gene_name	baseMean	log2FoldChange	lfcSE	stat	pvalue	padj	chromosome	gene_start	gene_end	gene_type	description
ENSMUSG00000056673	Kdm5d	770.751	-10.7926	1.02446	1878.86	0	0	Y	897788	956786	protein_coding	lysine (K)-specific demethylase 5D [Source:MGI Symbol;Acc:MGI:99780]
ENSMUSG00000069049	Eif2s3y	1224.22	-13.3624	1.18218	2105.15	0	0	Y	1010543	1028847	protein_coding	eukaryotic translation initiation factor 2
ENSMUSG00000081683	Fzd10	460.216	-0.358187	0.235922	1387.55	4.97576e-302	2.28148e-298	5	128600844	128604093	protein_coding	frizzled class receptor 10 [Source:MGI Symbol;Acc:MGI:2136761]
ENSMUSG00000001504	Irx2	206.046	0.533513	0.60885	1170.37	7.21803e-255	2.75801e-251	13	72628820	72634198	protein_coding	Iroquois related homeobox 2 (Drosophila) [Source:MGI Symbol;Acc:MGI:1197526]
ENSMUSG00000053279	Aldh1a1	635.95	-0.80393	0.130064	1081.62	1.34465e-235	4.40393e-232	19	20492715	20643462	protein_coding	aldehyde dehydrogenase family 1
ENSMUSG00000004872	Pax3	137.845	-0.0274522	1.67338	1061.66	2.90746e-231	8.33207e-228	1	78101267	78197134	protein_coding	paired box 3 [Source:MGI Symbol;Acc:MGI:97487]
ENSMUSG00000060969	Irx1	303.206	0.107447	0.443225	897.029	1.632e-195	4.15725e-192	13	71957921	71963723	protein_coding	Iroquois related homeobox 1 (Drosophila) [Source:MGI Symbol;Acc:MGI:1197515]
ENSMUSG00000005125	Ndrg1	2115.1	-0.330466	0.0677418	850.15	2.46715e-185	5.65618e-182	15	66929321	66969640	protein_coding	N-myc downstream regulated gene 1 [Source:MGI Symbol;Acc:MGI:1341799]
ENSMUSG00000068457	Uty	286.327	-10.1735	1.18558	821.632	3.84543e-179	8.01457e-176	Y	1096861	1245759	protein_coding	ubiquitously transcribed tetratricopeptide repeat gene
ENSMUSG00000022483	Col2a1	678.985	-0.264843	0.161671	801.77	7.90317e-175	1.5099e-171	15	97975602	98004695	protein_coding	collagen
ENSMUSG00000022032	Scara5	450.899	-0.797906	0.204919	774.807	5.66082e-169	9.98308e-166	14	65666403	65764826	protein_coding	scavenger receptor class A
ENSMUSG00000028736	Pax7	141.473	0.371608	1.12285	723.877	6.48807e-158	1.06247e-154	4	139737062	139833528	protein_coding	paired box 7 [Source:MGI Symbol;Acc:MGI:97491]
ENSMUSG00000068196	Col8a1	2187.35	-0.0522476	0.161017	715.408	4.47789e-156	6.844e-153	16	57624258	57754737	protein_coding	collagen
ENSMUSG00000006270	Vax1	144.882	4.1512	0.233912	707.81	2.00014e-154	2.86596e-151	19	59166187	59170056	protein_coding	ventral anterior homeobox 1 [Source:MGI Symbol;Acc:MGI:1277163]
ENSMUSG00000016024	Lbp	953.567	-0.315743	0.154139	702.865	2.36976e-153	3.19583e-150	2	158306493	158332852	protein_coding	lipopolysaccharide binding protein [Source:MGI Symbol;Acc:MGI:1098776]
ENSMUSG00000062822	4833420G17Rik	541.977	2.64897	0.126055	687.172	6.06042e-150	7.71895e-147	13	119462768	119486120	protein_coding	RIKEN cDNA 4833420G17 gene [Source:MGI Symbol;Acc:MGI:1914642]
ENSMUSG00000030111	A2m	12266.7	-0.262512	0.14586	674.677	3.13083e-147	3.77775e-144	6	121635376	121679227	protein_coding	alpha-2-macroglobulin [Source:MGI Symbol;Acc:MGI:2449119]
ENSMUSG00000068859	Sp9	701.04	2.34344	0.142648	667.531	1.11549e-145	1.27869e-142	2	73271925	73284706	protein_coding	trans-acting transcription factor 9 [Source:MGI Symbol;Acc:MGI:3574660]
ENSMUSG00000027750	Postn	681.674	-1.25559	0.214978	666.34	2.02305e-145	2.20859e-142	3	54361109	54391037	protein_coding	periostin
ENSMUSG00000001827	Folr1	1198.89	-1.83059	0.141836	656.246	3.1469e-143	3.27936e-140	7	101858331	101870788	protein_coding	folate receptor 1 (adult) [Source:MGI Symbol;Acc:MGI:95568]
ENSMUSG00000031740	Mmp2	1173.03	-0.817843	0.215408	635.157	1.19508e-138	1.19123e-135	8	92827291	92853420	protein_coding	matrix metallopeptidase 2 [Source:MGI Symbol;Acc:MGI:97009]
ENSMUSG00000031737	Irx5	220.287	-1.18982	0.328174	621.895	9.06076e-136	8.65529e-133	8	92357625	92376286	protein_coding	Iroquois related homeobox 5 (Drosophila) [Source:MGI Symbol;Acc:MGI:1859086]
ENSMUSG00000058626	Capn11	71.9303	0.370492	0.797865	600.364	4.29254e-131	3.93643e-128	17	45630204	45659325	protein_coding	calpain 11 [Source:MGI Symbol;Acc:MGI:1352490]
ENSMUSG00000001985	Grik3	2122.87	1.75277	0.115765	583.878	1.63137e-127	1.43849e-124	4	125490700	125714173	protein_coding	glutamate receptor
ENSMUSG00000023391	Dlx2	913.544	2.98564	0.17253	579.917	1.18217e-126	1.0038e-123	2	71543408	71546754	protein_coding	distal-less homeobox 2 [Source:MGI Symbol;Acc:MGI:94902]
ENSMUSG00000024164	C3	7536.25	-2.50735	0.166903	569.06	2.69336e-124	2.20528e-121	17	57203970	57228136	protein_coding	complement component 3 [Source:MGI Symbol;Acc:MGI:88227]
ENSMUSG00000025492	Ifitm3	671.546	-0.672904	0.121962	563.034	5.47873e-123	4.33122e-120	7	141009586	141010770	protein_coding	interferon induced transmembrane protein 3 [Source:MGI Symbol;Acc:MGI:1913391]
ENSMUSG00000030560	Ctsc	227.268	0.21931	0.211974	556.89	1.18262e-121	9.0376e-119	7	88278085	88310888	protein_coding	cathepsin C [Source:MGI Symbol;Acc:MGI:109553]
ENSMUSG00000063297	Luzp2	3350.65	1.02606	0.128205	530.475	6.43834e-116	4.61267e-113	7	54835498	55268885	protein_coding	leucine zipper protein 2 [Source:MGI Symbol;Acc:MGI:1889615]
ENSMUSG00000037370	Enpp1	204.701	-0.925752	0.229269	530.387	6.73027e-116	4.6757e-113	10	24637914	24712159	protein_coding	ectonucleotide pyrophosphatase/phosphodiesterase 1 [Source:MGI Symbol;Acc:MGI:97370]
ENSMUSG00000021091	Serpina3n	725.879	0.26216	0.185503	525.903	6.3327e-115	4.2701e-112	12	104406729	104414329	protein_coding	serine (or cysteine) peptidase inhibitor
ENSMUSG00000000753	Serpinf1	1412.78	-2.17558	0.143205	520.132	1.13437e-113	7.43042e-111	11	75409769	75422701	protein_coding	serine (or cysteine) peptidase inhibitor
ENSMUSG00000041911	Dlx1	2162.84	1.56034	0.134224	519.781	1.35233e-113	8.61207e-111	2	71528113	71533981	protein_coding	distal-less homeobox 1 [Source:MGI Symbol;Acc:MGI:94901]
ENSMUSG00000032368	Zic1	1133.18	2.02172	0.148081	517.079	5.21971e-113	3.23425e-110	9	91358058	91365810	protein_coding	zinc finger protein of the cerebellum 1 [Source:MGI Symbol;Acc:MGI:106683]
ENSMUSG00000029287	Tgfbr3	355.959	-1.67417	0.161947	516.455	7.13132e-113	4.30244e-110	5	107106570	107289629	protein_coding	transforming growth factor
ENSMUSG00000006205	Htra1	2808.9	0.102992	0.115655	514.531	1.86655e-112	1.06982e-109	7	130936111	130985660	protein_coding	HtrA serine peptidase 1 [Source:MGI Symbol;Acc:MGI:1929076]
ENSMUSG00000030074	Gxylt2	1017.38	0.144612	0.176665	513.376	3.32558e-112	1.85957e-109	6	100704734	100810913	protein_coding	glucoside xylosyltransferase 2 [Source:MGI Symbol;Acc:MGI:2682940]
ENSMUSG00000058914	C1qtnf3	155.832	-1.05996	0.377238	513.107	3.8033e-112	2.07606e-109	15	10952332	10980150	protein_coding	C1q and tumor necrosis factor related protein 3 [Source:MGI Symbol;Acc:MGI:1932136]
ENSMUSG00000031734	Irx3	461.189	-1.47532	0.322127	509.586	2.21242e-111	1.17958e-108	8	91798525	91802067	protein_coding	Iroquois related homeobox 3 [Source:MGI Symbol;Acc:MGI:1197522]
ENSMUSG00000021848	Otx2	563.37	1.60142	0.195809	504.668	2.58712e-110	1.34801e-107	14	48657679	48667644	protein_coding	orthodenticle homeobox 2 [Source:MGI Symbol;Acc:MGI:97451]
ENSMUSG00000018169	Mfng	112.347	3.49349	0.225843	501.565	1.22078e-109	6.21945e-107	15	78755882	78773475	protein_coding	MFNG O-fucosylpeptide 3-beta-N-acetylglucosaminyltransferase [Source:MGI Symbol;Acc:MGI:1095404]
ENSMUSG00000073411	H2-D1	2102.04	1.4571	0.138475	500.582	1.99571e-109	9.94645e-107	17	35262730	35267499	protein_coding	histocompatibility 2
ENSMUSG00000059246	Foxb1	69.375	1.43345	1.46087	492.558	1.10239e-107	5.37731e-105	9	69757710	69760940	protein_coding	forkhead box B1 [Source:MGI Symbol;Acc:MGI:1927549]
ENSMUSG00000050010	Shisa3	189.691	0.0919144	0.354103	487.8	1.19024e-106	5.68489e-104	5	67607882	67623552	protein_coding	shisa family member 3 [Source:MGI Symbol;Acc:MGI:3041225]
ENSMUSG00000026249	Serpine2	8444.24	-0.0842439	0.109274	487.456	1.41343e-106	6.61311e-104	1	79794197	79861180	protein_coding	serine (or cysteine) peptidase inhibitor
ENSMUSG00000030616	Sytl2	535.587	-0.297252	0.161813	479.482	7.61575e-105	3.49197e-102	7	90302252	90410719	protein_coding	synaptotagmin-like 2 [Source:MGI Symbol;Acc:MGI:1933366]
ENSMUSG00000034384	Barhl2	79.3286	1.42312	0.783611	471.265	4.63655e-103	2.08426e-100	5	106452523	106458166	protein_coding	BarH-like 2 (Drosophila) [Source:MGI Symbol;Acc:MGI:1859314]
ENSMUSG00000066026	Dhrs3	1650.36	-1.00597	0.153538	469.765	9.81242e-103	4.32614e-100	4	144892827	144928209	protein_coding	dehydrogenase/reductase (SDR family) member 3 [Source:MGI Symbol;Acc:MGI:1315215]
ENSMUSG00000064215	Ifi27	1320.08	-1.39456	0.127047	468.038	2.32729e-102	1.00671e-99	12	103434211	103440239	protein_coding	interferon
ENSMUSG00000039830	Olig2	2183.43	2.34421	0.118199	467.506	3.03573e-102	1.28884e-99	16	91225550	91228677	protein_coding	oligodendrocyte transcription factor 2 [Source:MGI Symbol;Acc:MGI:1355331]
ENSMUSG00000038370	Pcp4l1	544.55	1.40387	0.151868	465.468	8.41125e-102	3.50611e-99	1	171173262	171196268	protein_coding	Purkinje cell protein 4-like 1 [Source:MGI Symbol;Acc:MGI:1913675]
ENSMUSG00000031298	Adgrg2	272.286	-1.12939	0.177351	464.961	1.08395e-101	4.43763e-99	X	160390690	160498070	protein_coding	adhesion G protein-coupled receptor G2 [Source:MGI Symbol;Acc:MGI:2446854]
ENSMUSG00000001496	Nkx2-1	110.592	2.31994	0.193363	457	5.80509e-100	2.33487e-97	12	56531958	56536908	protein_coding	NK2 homeobox 1 [Source:MGI Symbol;Acc:MGI:108067]
ENSMUSG00000062960	Kdr	6866.68	0.423266	0.165895	456.77	6.51207e-100	2.57406e-97	5	75932827	75978458	protein_coding	kinase insert domain protein receptor [Source:MGI Symbol;Acc:MGI:96683]
ENSMUSG00000068699	Flnc	1315.46	-0.446718	0.174424	450.651	1.38824e-98	5.39438e-96	6	29433256	29461883	protein_coding	filamin C
ENSMUSG00000027460	Angpt4	403.354	-2.19611	0.210216	448.619	3.83373e-98	1.46487e-95	2	151911210	151945337	protein_coding	angiopoietin 4 [Source:MGI Symbol;Acc:MGI:1336887]
ENSMUSG00000067860	Zic3	541.499	1.4848	0.171705	445.932	1.46906e-97	5.52125e-95	X	58022700	58041736	protein_coding	zinc finger protein of the cerebellum 3 [Source:MGI Symbol;Acc:MGI:106676]
ENSMUSG00000068735	Trp53i11	916.235	1.53591	0.105873	442.734	7.26893e-97	2.68786e-94	2	93187548	93201759	protein_coding	transformation related protein 53 inducible protein 11 [Source:MGI Symbol;Acc:MGI:2670995]
ENSMUSG00000029231	Pdgfra	1182.75	2.76119	0.168946	442.131	9.82586e-97	3.57568e-94	5	75152292	75198215	protein_coding	platelet derived growth factor receptor
ENSMUSG00000022899	Slc15a2	2404.57	-0.463945	0.152334	438.064	7.51116e-96	2.69064e-93	16	36750178	36784962	protein_coding	solute carrier family 15 (H+/peptide transporter)
ENSMUSG00000068154	Insm1	713.901	1.23961	0.133104	437.541	9.75581e-96	3.44095e-93	2	146221921	146225020	protein_coding	insulinoma-associated 1 [Source:MGI Symbol;Acc:MGI:1859980]
ENSMUSG00000036972	Zic4	541.521	1.51896	0.196779	429.989	4.25676e-94	1.47864e-91	9	91362413	91389348	protein_coding	zinc finger protein of the cerebellum 4 [Source:MGI Symbol;Acc:MGI:107201]
ENSMUSG00000046768	Rhoj	363.013	0.094607	0.232496	425.232	4.59183e-93	1.57123e-90	12	75308322	75401456	protein_coding	ras homolog family member J [Source:MGI Symbol;Acc:MGI:1931551]
ENSMUSG00000057777	Mab21l2	41.9132	-0.0274499	1.67937	424.951	5.28609e-93	1.78219e-90	3	86545581	86548629	protein_coding	mab-21-like 2 (C. elegans) [Source:MGI Symbol;Acc:MGI:1346022]
ENSMUSG00000063632	Sox11	2824.91	1.43572	0.115827	423.839	9.21699e-93	3.06245e-90	12	27334264	27342574	protein_coding	SRY (sex determining region Y)-box 11 [Source:MGI Symbol;Acc:MGI:98359]
ENSMUSG00000029822	Osbpl3	1473.36	-1.112	0.115227	422.18	2.11233e-92	6.91819e-90	6	50293330	50456201	protein_coding	oxysterol binding protein-like 3 [Source:MGI Symbol;Acc:MGI:1918970]
ENSMUSG00000020101	Vsir	485.146	-1.61782	0.166489	420.784	4.24469e-92	1.37062e-89	10	60346851	60372684	protein_coding	V-set immunoregulatory receptor [Source:MGI Symbol;Acc:MGI:1921298]
ENSMUSG00000028173	Wls	12741	-1.10584	0.149613	414.478	9.93847e-91	3.16458e-88	3	159839672	159938664	protein_coding	wntless homolog (Drosophila) [Source:MGI Symbol;Acc:MGI:1915401]
ENSMUSG00000038805	Six3	626.327	2.49845	0.141415	406.596	5.1145e-89	1.60623e-86	17	85613608	85629302	protein_coding	sine oculis-related homeobox 3 [Source:MGI Symbol;Acc:MGI:102764]
ENSMUSG00000042436	Mfap4	1057.53	-1.98244	0.185314	402.312	4.35572e-88	1.34945e-85	11	61485431	61488900	protein_coding	microfibrillar-associated protein 4 [Source:MGI Symbol;Acc:MGI:1342276]
ENSMUSG00000000125	Wnt3	87.7936	2.34865	0.445563	401.183	7.6603e-88	2.3416e-85	11	103774150	103817957	protein_coding	wingless-type MMTV integration site family
ENSMUSG00000070407	Hs3st3b1	386.644	0.264314	0.174028	400.33	1.17345e-87	3.53981e-85	11	63885792	63922290	protein_coding	heparan sulfate (glucosamine) 3-O-sulfotransferase 3B1 [Source:MGI Symbol;Acc:MGI:1333853]
ENSMUSG00000022324	Matn2	760.175	0.321491	0.127349	398.364	3.13548e-87	9.33558e-85	15	34306680	34436242	protein_coding	matrilin 2 [Source:MGI Symbol;Acc:MGI:109613]
ENSMUSG00000041921	Metap1d	410.572	-1.61211	0.111337	397.202	5.60676e-87	1.64796e-84	2	71453276	71525194	protein_coding	methionyl aminopeptidase type 1D (mitochondrial) [Source:MGI Symbol;Acc:MGI:1913809]
ENSMUSG00000020583	Matn3	300.566	-1.23927	0.308484	396.701	7.20079e-87	2.08969e-84	12	8947929	8972028	protein_coding	matrilin 3 [Source:MGI Symbol;Acc:MGI:1328350]
ENSMUSG00000014773	Dll1	641.933	1.12982	0.0931598	394.065	2.69055e-86	7.71045e-84	17	15367354	15376872	protein_coding	delta-like 1 (Drosophila) [Source:MGI Symbol;Acc:MGI:104659]
ENSMUSG00000039680	Mrps6	1467.98	0.307695	0.0839041	393.688	3.2486e-86	9.19473e-84	16	92058270	92112227	protein_coding	mitochondrial ribosomal protein S6 [Source:MGI Symbol;Acc:MGI:2153111]
ENSMUSG00000033207	Mamdc2	318.14	0.78108	0.170795	391.781	8.42888e-86	2.35659e-83	19	23302609	23448322	protein_coding	MAM domain containing 2 [Source:MGI Symbol;Acc:MGI:1918988]
ENSMUSG00000020178	Adora2a	124.421	2.80077	0.197075	390.593	1.52691e-85	4.21757e-83	10	75316877	75334784	protein_coding	adenosine A2a receptor [Source:MGI Symbol;Acc:MGI:99402]
ENSMUSG00000036256	Igfbp7	338.814	-0.87748	0.138681	384.145	3.83603e-84	1.04696e-81	5	77349240	77408041	protein_coding	insulin-like growth factor binding protein 7 [Source:MGI Symbol;Acc:MGI:1352480]
ENSMUSG00000048562	Sp8	324.809	1.37415	0.135605	381.009	1.8408e-83	4.96497e-81	12	118846329	118852576	protein_coding	trans-acting transcription factor 8 [Source:MGI Symbol;Acc:MGI:2443471]
ENSMUSG00000060802	B2m	4112.02	-1.67798	0.138235	369.65	5.38965e-81	1.42027e-78	2	122147686	122153083	protein_coding	beta-2 microglobulin [Source:MGI Symbol;Acc:MGI:88127]
ENSMUSG00000034205	Loxl2	1920.63	-0.333817	0.164218	367.37	1.68541e-80	4.39088e-78	14	69609068	69695834	protein_coding	lysyl oxidase-like 2 [Source:MGI Symbol;Acc:MGI:2137913]
ENSMUSG00000038156	Spon1	4508.8	1.12255	0.0764971	367.244	1.79438e-80	4.62225e-78	7	113765998	114043370	protein_coding	spondin 1
ENSMUSG00000110332	Gm45396	291.712	-0.623917	0.173557	365.947	3.432e-80	8.74245e-78	8	90816145	90817393	protein_coding	predicted gene
ENSMUSG00000029755	Dlx5	297.117	1.77466	0.151371	364.734	6.29526e-80	1.58599e-77	6	6877805	6882085	protein_coding	distal-less homeobox 5 [Source:MGI Symbol;Acc:MGI:101926]
ENSMUSG00000022912	Pros1	1090.74	-0.564661	0.14114	360.697	4.73881e-79	1.18089e-76	16	62854307	62929346	protein_coding	protein S (alpha) [Source:MGI Symbol;Acc:MGI:1095733]
ENSMUSG00000021638	Ocln	401.683	-1.12242	0.141028	359.063	1.07255e-78	2.64402e-76	13	100496507	100552718	protein_coding	occludin [Source:MGI Symbol;Acc:MGI:106183]
ENSMUSG00000039007	Cpq	1658.77	-0.877829	0.110579	355.37	6.79766e-78	1.64045e-75	15	33083129	33594552	protein_coding	carboxypeptidase Q [Source:MGI Symbol;Acc:MGI:1889205]
ENSMUSG00000009378	Slc16a12	239.905	-0.174298	0.237667	354.472	1.06504e-77	2.51723e-75	19	34668403	34747289	protein_coding	solute carrier family 16 (monocarboxylic acid transporters)
ENSMUSG00000000555	Itga5	416.043	-0.283818	0.179255	354.139	1.25806e-77	2.94308e-75	15	103344286	103366763	protein_coding	integrin alpha 5 (fibronectin receptor alpha) [Source:MGI Symbol;Acc:MGI:96604]
ENSMUSG00000029563	Foxp2	144.924	2.34083	0.168455	353.762	1.51891e-77	3.51743e-75	6	14901349	15441977	protein_coding	forkhead box P2 [Source:MGI Symbol;Acc:MGI:2148705]
ENSMUSG00000034324	Tmem132c	1355.03	-0.381716	0.164991	349.224	1.46857e-76	3.36685e-74	5	127241808	127565793	protein_coding	transmembrane protein 132C [Source:MGI Symbol;Acc:MGI:2443061]
ENSMUSG00000029659	Medag	60.5317	-1.85902	0.854875	349.106	1.55779e-76	3.53602e-74	5	149411749	149431723	protein_coding	mesenteric estrogen dependent adipogenesis [Source:MGI Symbol;Acc:MGI:1917967]
ENSMUSG00000031538	Plat	5039.74	-1.04815	0.123471	346.623	5.39342e-76	1.21225e-73	8	22757727	22782844	protein_coding	plasminogen activator
ENSMUSG00000045954	Cavin2	221.84	-2.02612	0.195102	346.249	6.49962e-76	1.4467e-73	1	51289126	51302960	protein_coding	caveolae associated 2 [Source:MGI Symbol;Acc:MGI:99513]
ENSMUSG00000048251	Bcl11b	1111.33	1.88051	0.167361	345.417	9.85395e-76	2.17223e-73	12	107910403	108003602	protein_coding	B cell leukemia/lymphoma 11B [Source:MGI Symbol;Acc:MGI:1929913]
ENSMUSG00000027792	Bche	276.72	0.599511	0.232168	344.926	1.2596e-75	2.75025e-73	3	73635808	73708415	protein_coding	butyrylcholinesterase [Source:MGI Symbol;Acc:MGI:894278]
ENSMUSG00000074480	Mex3a	1593.83	1.1785	0.0865363	343.055	3.21098e-75	6.9448e-73	3	88532395	88541396	protein_coding	mex3 RNA binding family member A [Source:MGI Symbol;Acc:MGI:1919890]
ENSMUSG00000003436	Dll3	217.679	2.16361	0.178823	343.028	3.25476e-75	6.97371e-73	7	28293553	28302238	protein_coding	delta-like 3 (Drosophila) [Source:MGI Symbol;Acc:MGI:1096877]
ENSMUSG00000027422	Rrbp1	4308.25	-0.121137	0.0656214	340.974	9.08812e-75	1.92921e-72	2	143947395	144011263	protein_coding	ribosome binding protein 1 [Source:MGI Symbol;Acc:MGI:1932395]
ENSMUSG00000044681	Cnpy1	76.4636	1.308	0.34003	340.858	9.63129e-75	2.02105e-72	5	28200819	28245806	protein_coding	canopy FGF signaling regulator 1 [Source:MGI Symbol;Acc:MGI:2442451]
ENSMUSG00000056174	Col8a2	3461.02	-0.993811	0.137101	340.844	9.69708e-75	2.02105e-72	4	126286793	126314330	protein_coding	collagen
ENSMUSG00000029304	Spp1	85.7373	-2.02561	0.473126	337.115	6.25736e-74	1.2924e-71	5	104435118	104441050	protein_coding	secreted phosphoprotein 1 [Source:MGI Symbol;Acc:MGI:98389]
ENSMUSG00000027070	Lrp2	7837.27	-0.448239	0.172302	336.983	6.68395e-74	1.36818e-71	2	69424340	69586065	protein_coding	low density lipoprotein receptor-related protein 2 [Source:MGI Symbol;Acc:MGI:95794]
ENSMUSG00000032446	Eomes	104.856	2.10969	0.222984	334.568	2.23627e-73	4.53705e-71	9	118478212	118486132	protein_coding	eomesodermin [Source:MGI Symbol;Acc:MGI:1201683]
ENSMUSG00000025232	Hexa	3173.6	-0.105616	0.0936681	333.109	4.63869e-73	9.32865e-71	9	59539540	59565109	protein_coding	hexosaminidase A [Source:MGI Symbol;Acc:MGI:96073]
ENSMUSG00000038305	Spats2l	1464.3	-0.444538	0.094741	332.826	5.34189e-73	1.06494e-70	1	57774162	57948394	protein_coding	spermatogenesis associated
ENSMUSG00000016918	Sulf1	947.168	-0.535131	0.186849	330.66	1.57818e-72	3.11909e-70	1	12692277	12861192	protein_coding	sulfatase 1 [Source:MGI Symbol;Acc:MGI:2138563]
ENSMUSG00000022146	Osmr	1065.68	-0.803687	0.151184	330.431	1.76954e-72	3.46738e-70	15	6813577	6874969	protein_coding	oncostatin M receptor [Source:MGI Symbol;Acc:MGI:1330819]
ENSMUSG00000061718	Ppp1r1b	601.302	1.9694	0.135165	329.191	3.28852e-72	6.38921e-70	11	98348404	98357796	protein_coding	protein phosphatase 1
ENSMUSG00000036103	Colec12	852.348	-0.458478	0.153869	326.264	1.42095e-71	2.73755e-69	18	9707648	9877995	protein_coding	collectin sub-family member 12 [Source:MGI Symbol;Acc:MGI:2152907]
ENSMUSG00000021614	Vcan	966.601	1.52844	0.133102	323.077	6.99563e-71	1.32547e-68	13	89655312	89742509	protein_coding	versican [Source:MGI Symbol;Acc:MGI:102889]
ENSMUSG00000038718	Pbx3	484.199	2.19125	0.133096	322.398	9.81912e-71	1.84519e-68	2	34171457	34373142	protein_coding	pre B cell leukemia homeobox 3 [Source:MGI Symbol;Acc:MGI:97496]
ENSMUSG00000073424	Cyp4f15	89.7938	3.67233	0.267055	316.944	1.50138e-69	2.79842e-67	17	32685627	32703352	protein_coding	cytochrome P450
ENSMUSG00000064246	Chil1	284.478	-1.15552	0.166828	315.055	3.86027e-69	7.13715e-67	1	134182176	134190181	protein_coding	chitinase-like 1 [Source:MGI Symbol;Acc:MGI:1340899]
ENSMUSG00000029716	Tfr2	159.855	-0.0637213	0.204208	314.864	4.24665e-69	7.7887e-67	5	137569840	137587481	protein_coding	transferrin receptor 2 [Source:MGI Symbol;Acc:MGI:1354956]
ENSMUSG00000027230	Creb3l1	1660.09	0.15738	0.163328	313.039	1.05771e-68	1.92452e-66	2	91982328	92024502	protein_coding	cAMP responsive element binding protein 3-like 1 [Source:MGI Symbol;Acc:MGI:1347062]
ENSMUSG00000027800	Tm4sf1	1795.14	-2.25851	0.160456	311.842	1.92466e-68	3.4744e-66	3	57285611	57301988	protein_coding	transmembrane 4 superfamily member 1 [Source:MGI Symbol;Acc:MGI:104678]
ENSMUSG00000021294	Kif26a	456.075	1.91945	0.156459	307.05	2.11342e-67	3.78534e-65	12	112146208	112181747	protein_coding	kinesin family member 26A [Source:MGI Symbol;Acc:MGI:2447072]
ENSMUSG00000029754	Dlx6	90.6881	2.46397	0.218774	305.85	3.85131e-67	6.79193e-65	6	6863334	6868568	protein_coding	distal-less homeobox 6 [Source:MGI Symbol;Acc:MGI:101927]
ENSMUSG00000006445	Epha2	509.599	-0.737846	0.231708	303.303	1.3761e-66	2.40828e-64	4	141301240	141329384	protein_coding	Eph receptor A2 [Source:MGI Symbol;Acc:MGI:95278]
ENSMUSG00000027966	Col11a1	10285.7	-0.758328	0.152402	301.383	3.59394e-66	6.24203e-64	3	114030540	114220718	protein_coding	collagen
ENSMUSG00000040428	Plekha4	782.477	-1.00634	0.19766	300.44	5.7573e-66	9.9242e-64	7	45526330	45554229	protein_coding	pleckstrin homology domain containing
ENSMUSG00000057751	Megf6	1721.99	-0.65047	0.208481	299.536	9.04744e-66	1.54792e-63	4	154170730	154275713	protein_coding	multiple EGF-like-domains 6 [Source:MGI Symbol;Acc:MGI:1919351]
ENSMUSG00000048001	Hes5	157.65	1.698	0.182205	298.16	1.80086e-65	3.05825e-63	4	154960923	154962371	protein_coding	hairy and enhancer of split 5 (Drosophila) [Source:MGI Symbol;Acc:MGI:104876]
ENSMUSG00000046402	Rbp1	155.379	2.69818	0.230226	294.143	1.34183e-64	2.26197e-62	9	98422961	98446575	protein_coding	retinol binding protein 1
ENSMUSG00000038059	Smim3	129.677	-0.177099	0.21765	293.084	2.27853e-64	3.81297e-62	18	60474193	60501983	protein_coding	small integral membrane protein 3 [Source:MGI Symbol;Acc:MGI:1917088]
ENSMUSG00000026051	1500015O10Rik	8925.4	-1.52813	0.141403	292.91	2.48492e-64	4.1282e-62	1	43730602	43742578	protein_coding	RIKEN cDNA 1500015O10 gene [Source:MGI Symbol;Acc:MGI:1926146]
ENSMUSG00000030559	Rab38	46.008	-0.225719	0.787553	289.94	1.09718e-63	1.78396e-61	7	88430273	88491572	protein_coding	RAB38
ENSMUSG00000055612	Cdca7	507.671	1.6138	0.123782	287.892	3.05531e-63	4.93282e-61	2	72476159	72486893	protein_coding	cell division cycle associated 7 [Source:MGI Symbol;Acc:MGI:1914203]
ENSMUSG00000030862	Cpxm2	334.671	-0.902411	0.19066	287.85	3.11961e-63	5.00141e-61	7	132032687	132154739	protein_coding	carboxypeptidase X 2 (M14 family) [Source:MGI Symbol;Acc:MGI:1926006]
ENSMUSG00000022500	Litaf	280.336	1.60904	0.171292	287.817	3.17181e-63	5.04978e-61	16	10959275	11066157	protein_coding	LPS-induced TN factor [Source:MGI Symbol;Acc:MGI:1929512]
ENSMUSG00000063268	Parp10	351.919	-0.888532	0.127639	287.691	3.37793e-63	5.34086e-61	15	76231174	76243441	protein_coding	poly (ADP-ribose) polymerase family
ENSMUSG00000035274	Tpbg	1466.48	-0.883079	0.1301	287.646	3.45596e-63	5.4268e-61	9	85842380	85847040	protein_coding	trophoblast glycoprotein [Source:MGI Symbol;Acc:MGI:1341264]
ENSMUSG00000039323	Igfbp2	73524.2	-0.837439	0.19253	285.631	9.46045e-63	1.47544e-60	1	72824503	72852474	protein_coding	insulin-like growth factor binding protein 2 [Source:MGI Symbol;Acc:MGI:96437]
ENSMUSG00000052229	Gpr17	69.9401	5.64172	0.508108	285.424	1.04959e-62	1.62587e-60	18	31942997	31949636	protein_coding	G protein-coupled receptor 17 [Source:MGI Symbol;Acc:MGI:3584514]
ENSMUSG00000066595	Mfsd7b	1104.61	-0.587259	0.127799	283.122	3.31698e-62	5.1037e-60	1	191005847	191026158	protein_coding	major facilitator superfamily domain containing 7B [Source:MGI Symbol;Acc:MGI:2444881]
ENSMUSG00000023249	Parp3	1027.55	-0.640826	0.121638	282.788	3.9209e-62	5.99271e-60	9	106470322	106476949	protein_coding	poly (ADP-ribose) polymerase family
ENSMUSG00000038457	Tmem255b	54.6463	4.62741	0.409312	282.579	4.3522e-62	6.60785e-60	8	13435189	13468473	protein_coding	transmembrane protein 255B [Source:MGI Symbol;Acc:MGI:2685533]
ENSMUSG00000029810	Tmem176b	3273.83	-0.207903	0.0857544	281.874	6.19183e-62	9.33908e-60	6	48833818	48841496	protein_coding	transmembrane protein 176B [Source:MGI Symbol;Acc:MGI:1916348]
ENSMUSG00000033685	Ucp2	113.286	-0.550446	0.261959	281.361	8.0036e-62	1.19929e-59	7	100493337	100502020	protein_coding	uncoupling protein 2 (mitochondrial
ENSMUSG00000039095	En2	169.89	-0.475854	0.223537	281.289	8.29797e-62	1.23532e-59	5	28165694	28172166	protein_coding	engrailed 2 [Source:MGI Symbol;Acc:MGI:95390]
ENSMUSG00000028600	Podn	781.47	-0.231468	0.181276	281.242	8.4913e-62	1.25595e-59	4	108014791	108096445	protein_coding	podocan [Source:MGI Symbol;Acc:MGI:2674939]
ENSMUSG00000035783	Acta2	9855.33	-1.32167	0.190979	279.223	2.33113e-61	3.42586e-59	19	34241090	34255336	protein_coding	actin
ENSMUSG00000029675	Eln	24357	-0.828508	0.21241	277.911	4.49234e-61	6.55996e-59	5	134702593	134747323	protein_coding	elastin [Source:MGI Symbol;Acc:MGI:95317]
ENSMUSG00000027716	Trpc3	185.878	0.139805	0.174421	276.776	7.92171e-61	1.14945e-58	3	36620482	36690167	protein_coding	transient receptor potential cation channel
ENSMUSG00000028906	Epb41	855.446	1.2746	0.116596	276.574	8.76652e-61	1.26403e-58	4	131923413	132075321	protein_coding	erythrocyte membrane protein band 4.1 [Source:MGI Symbol;Acc:MGI:95401]
ENSMUSG00000048915	Efna5	617.982	0.631216	0.153481	276.528	8.96699e-61	1.28486e-58	17	62604184	62881317	protein_coding	ephrin A5 [Source:MGI Symbol;Acc:MGI:107444]
ENSMUSG00000030605	Mfge8	6791.64	0.869149	0.0849169	276.26	1.02561e-60	1.46044e-58	7	79133768	79149060	protein_coding	milk fat globule-EGF factor 8 protein [Source:MGI Symbol;Acc:MGI:102768]
ENSMUSG00000022945	Chaf1b	286.884	2.5163	0.154403	274.762	2.16865e-60	3.06904e-58	16	93883901	93906115	protein_coding	chromatin assembly factor 1
ENSMUSG00000040998	Npnt	4367.12	-1.0127	0.126501	272.936	5.40516e-60	7.60237e-58	3	132881745	132950291	protein_coding	nephronectin [Source:MGI Symbol;Acc:MGI:2148811]
ENSMUSG00000031209	Heph	532.309	0.222346	0.177477	272.742	5.953e-60	8.32186e-58	X	96455359	96574485	protein_coding	hephaestin [Source:MGI Symbol;Acc:MGI:1332240]
ENSMUSG00000025013	Tll2	56.3102	1.47477	0.498346	272.343	7.27067e-60	1.01023e-57	19	41083981	41206774	protein_coding	tolloid-like 2 [Source:MGI Symbol;Acc:MGI:1346044]
ENSMUSG00000032911	Cspg4	498.327	2.65977	0.161221	270.909	1.48912e-59	2.0566e-57	9	56865033	56899870	protein_coding	chondroitin sulfate proteoglycan 4 [Source:MGI Symbol;Acc:MGI:2153093]
ENSMUSG00000007891	Ctsd	13955.4	-0.40008	0.101821	269.832	2.55162e-59	3.5029e-57	7	142375911	142388038	protein_coding	cathepsin D [Source:MGI Symbol;Acc:MGI:88562]
ENSMUSG00000058571	Gpc6	4208.1	-0.874984	0.14508	269.173	3.54662e-59	4.83987e-57	14	116925297	117979529	protein_coding	glypican 6 [Source:MGI Symbol;Acc:MGI:1346322]
ENSMUSG00000026726	Cubn	264.767	-1.09406	0.211125	268.697	4.49975e-59	6.10422e-57	2	13276338	13491813	protein_coding	cubilin (intrinsic factor-cobalamin receptor) [Source:MGI Symbol;Acc:MGI:1931256]
ENSMUSG00000032332	Col12a1	1727.2	-0.174535	0.15709	267.981	6.43566e-59	8.67906e-57	9	79598991	79718831	protein_coding	collagen
ENSMUSG00000046718	Bst2	795.036	-1.65955	0.208664	266.095	1.65242e-58	2.20252e-56	8	71534255	71537456	protein_coding	bone marrow stromal cell antigen 2 [Source:MGI Symbol;Acc:MGI:1916800]
ENSMUSG00000030513	Pcsk6	1322.05	-1.10382	0.14033	264.44	3.78152e-58	5.01127e-56	7	65861734	66050386	protein_coding	proprotein convertase subtilisin/kexin type 6 [Source:MGI Symbol;Acc:MGI:102897]
ENSMUSG00000022952	Runx1	58.9701	-1.37507	0.554302	263.219	6.96096e-58	9.17167e-56	16	92601466	92826149	protein_coding	runt related transcription factor 1 [Source:MGI Symbol;Acc:MGI:99852]
ENSMUSG00000052551	Adarb2	514.587	0.864822	0.155002	261.95	1.31331e-57	1.7205e-55	13	8202866	8768747	protein_coding	adenosine deaminase
ENSMUSG00000095041	AC149090.1	1451.1	-1.05431	0.130231	261.392	1.73529e-57	2.26041e-55	JH584304.1	52190	59690	protein_coding
ENSMUSG00000022203	Efs	562.829	1.93153	0.11876	261.356	1.7673e-57	2.28911e-55	14	54916543	54926788	protein_coding	embryonal Fyn-associated substrate [Source:MGI Symbol;Acc:MGI:105311]
ENSMUSG00000040613	Apobec1	279.661	-0.537709	0.158907	256.187	2.34268e-56	3.01732e-54	6	122577792	122602444	protein_coding	apolipoprotein B mRNA editing enzyme
ENSMUSG00000038112	AW551984	339.156	0.517506	0.12507	256.037	2.52514e-56	3.23415e-54	9	39587396	39604403	protein_coding	expressed sequence AW551984 [Source:MGI Symbol;Acc:MGI:2143322]
ENSMUSG00000029189	Sel1l3	3560.74	-0.789845	0.0874592	255.802	2.83963e-56	3.61675e-54	5	53107083	53213927	protein_coding	sel-1 suppressor of lin-12-like 3 (C. elegans) [Source:MGI Symbol;Acc:MGI:1916941]
ENSMUSG00000016256	Ctsz	806.077	0.843095	0.130172	254.295	6.03353e-56	7.61342e-54	2	174427493	174439039	protein_coding	cathepsin Z [Source:MGI Symbol;Acc:MGI:1891190]
ENSMUSG00000046152	Fut10	334.395	-0.667006	0.136341	254.291	6.04398e-56	7.61342e-54	8	31187331	31261738	protein_coding	fucosyltransferase 10 [Source:MGI Symbol;Acc:MGI:2384748]
ENSMUSG00000024357	Sil1	864.038	0.119723	0.0866807	252.612	1.39932e-55	1.74353e-53	18	35266400	35498925	protein_coding	endoplasmic reticulum chaperone SIL1 homolog (S. cerevisiae) [Source:MGI Symbol;Acc:MGI:1932040]
ENSMUSG00000004415	Col26a1	1148.79	0.377653	0.128292	251.996	1.90467e-55	2.36035e-53	5	136741759	136883209	protein_coding	collagen
ENSMUSG00000027204	Fbn1	2157.4	-0.0703883	0.160394	251.644	2.27123e-55	2.79947e-53	2	125300594	125507993	protein_coding	fibrillin 1 [Source:MGI Symbol;Acc:MGI:95489]
ENSMUSG00000005973	Rcn1	4442.78	0.134297	0.09182	251.553	2.37673e-55	2.91384e-53	2	105386291	105399319	protein_coding	reticulocalbin 1 [Source:MGI Symbol;Acc:MGI:104559]
ENSMUSG00000020473	Aebp1	363.548	0.304093	0.205416	251.202	2.83305e-55	3.45481e-53	11	5861947	5872088	protein_coding	AE binding protein 1 [Source:MGI Symbol;Acc:MGI:1197012]
ENSMUSG00000024026	Glo1	2719.77	-1.25138	0.106262	248.349	1.17954e-54	1.42327e-52	17	30592866	30612659	protein_coding	glyoxalase 1 [Source:MGI Symbol;Acc:MGI:95742]
ENSMUSG00000010505	Myt1	577.818	2.03114	0.212584	248.058	1.36417e-54	1.63743e-52	2	181763332	181827797	protein_coding	myelin transcription factor 1 [Source:MGI Symbol;Acc:MGI:1100535]
ENSMUSG00000032511	Scn5a	745.116	0.542417	0.147535	248.016	1.39333e-54	1.66373e-52	9	119483408	119579016	protein_coding	sodium channel
ENSMUSG00000023367	Tmem176a	716.838	-0.121005	0.0915291	247.793	1.55716e-54	1.84971e-52	6	48840919	48847071	protein_coding	transmembrane protein 176A [Source:MGI Symbol;Acc:MGI:1913308]
ENSMUSG00000004231	Pax2	214.063	-1.68473	0.323432	246.636	2.7779e-54	3.28279e-52	19	44756045	44837871	protein_coding	paired box 2 [Source:MGI Symbol;Acc:MGI:97486]
ENSMUSG00000066058	Cldn19	475.825	-0.919417	0.227143	245.146	5.85134e-54	6.87937e-52	4	119255414	119262438	protein_coding	claudin 19 [Source:MGI Symbol;Acc:MGI:3033992]
ENSMUSG00000032246	Calml4	494.702	-1.72026	0.197421	244.342	8.74465e-54	1.02286e-51	9	62858080	62875921	protein_coding	calmodulin-like 4 [Source:MGI Symbol;Acc:MGI:1922850]
ENSMUSG00000061232	H2-K1	3066.54	-0.262232	0.172886	244.27	9.06703e-54	1.05518e-51	17	33996017	34000333	protein_coding	histocompatibility 2
ENSMUSG00000020105	Lrig3	315.674	0.105965	0.167602	243.961	1.0582e-53	1.22526e-51	10	125966168	126015359	protein_coding	leucine-rich repeats and immunoglobulin-like domains 3 [Source:MGI Symbol;Acc:MGI:2443955]
ENSMUSG00000021186	Fbln5	17276.2	0.0498779	0.182371	243.891	1.09581e-53	1.26244e-51	12	101746565	101819055	protein_coding	fibulin 5 [Source:MGI Symbol;Acc:MGI:1346091]
ENSMUSG00000001506	Col1a1	1171.97	-1.03335	0.229625	243.241	1.5165e-53	1.73836e-51	11	94936224	94953042	protein_coding	collagen
ENSMUSG00000019539	Rcn3	717.322	-0.113906	0.149295	242.755	1.93431e-53	2.20626e-51	7	45082913	45092221	protein_coding	reticulocalbin 3
ENSMUSG00000024590	Lmnb1	1854.06	1.43202	0.101592	240.918	4.84516e-53	5.49902e-51	18	56707813	56753424	protein_coding	lamin B1 [Source:MGI Symbol;Acc:MGI:96795]
ENSMUSG00000003617	Cp	2342.89	-0.89363	0.15235	240.062	7.43482e-53	8.39658e-51	3	19957054	20009145	protein_coding	ceruloplasmin [Source:MGI Symbol;Acc:MGI:88476]
ENSMUSG00000004105	Angptl2	689.389	-0.906045	0.165872	238.382	1.72212e-52	1.92592e-50	2	33216069	33247717	protein_coding	angiopoietin-like 2 [Source:MGI Symbol;Acc:MGI:1347002]
ENSMUSG00000041801	Phlda3	1762.05	-0.56374	0.1227	237.405	2.80642e-52	3.1233e-50	1	135766119	135769136	protein_coding	pleckstrin homology like domain
ENSMUSG00000037706	Cd81	17854.9	-0.299877	0.068328	236.627	4.14129e-52	4.58662e-50	7	143052739	143067934	protein_coding	CD81 antigen [Source:MGI Symbol;Acc:MGI:1096398]
ENSMUSG00000001750	Tcirg1	767.991	-0.559711	0.101787	235.849	6.11051e-52	6.70285e-50	19	3896050	3907133	protein_coding	T cell
ENSMUSG00000026042	Col5a2	6723.63	-1.14181	0.162984	235.684	6.63533e-52	7.24389e-50	1	45374321	45503282	protein_coding	collagen
ENSMUSG00000027955	Fam198b	399.546	-0.674885	0.18369	234.073	1.48495e-51	1.60585e-49	3	79884533	79946280	protein_coding	family with sequence similarity 198
ENSMUSG00000037379	Spon2	60.1163	0.821393	0.441958	232.643	3.03541e-51	3.26712e-49	5	33198184	33218455	protein_coding	spondin 2
ENSMUSG00000003657	Calb2	936.421	0.191858	0.160123	232.572	3.145e-51	3.36926e-49	8	110137502	110168210	protein_coding	calbindin 2 [Source:MGI Symbol;Acc:MGI:101914]
ENSMUSG00000047992	Fam69c	71.2011	2.24934	0.239983	232.126	3.93096e-51	4.19168e-49	18	84720019	84740436	protein_coding	family with sequence similarity 69
ENSMUSG00000032334	Loxl1	1484.6	0.615577	0.229958	230.968	7.01334e-51	7.40958e-49	9	58287738	58313186	protein_coding	lysyl oxidase-like 1 [Source:MGI Symbol;Acc:MGI:106096]
ENSMUSG00000024538	Ppic	823.31	0.0963211	0.139714	230.936	7.12702e-51	7.49514e-49	18	53406341	53418007	protein_coding	peptidylprolyl isomerase C [Source:MGI Symbol;Acc:MGI:97751]
ENSMUSG00000046982	Tshz1	1830.37	1.41054	0.112193	230.711	7.97683e-51	8.35053e-49	18	84011627	84086404	protein_coding	teashirt zinc finger family member 1 [Source:MGI Symbol;Acc:MGI:1346031]
ENSMUSG00000027087	Itgav	4025.54	0.179141	0.131298	229.983	1.1477e-50	1.19601e-48	2	83724397	83806916	protein_coding	integrin alpha V [Source:MGI Symbol;Acc:MGI:96608]
ENSMUSG00000031557	Plekha2	364.888	-0.602156	0.18082	229.594	1.3941e-50	1.4462e-48	8	25039144	25102376	protein_coding	pleckstrin homology domain-containing
ENSMUSG00000034936	Arl4d	151.6	1.7976	0.176375	227.874	3.29517e-50	3.40293e-48	11	101665541	101667832	protein_coding	ADP-ribosylation factor-like 4D [Source:MGI Symbol;Acc:MGI:1933155]
ENSMUSG00000066113	Adamtsl1	1282.49	-0.660756	0.143458	225.023	1.37037e-49	1.40883e-47	4	85514172	86428385	protein_coding	ADAMTS-like 1 [Source:MGI Symbol;Acc:MGI:1924989]
ENSMUSG00000052387	Trpm3	625.778	0.0755056	0.221149	224.833	1.5073e-49	1.5427e-47	19	22139119	22989884	protein_coding	transient receptor potential cation channel
ENSMUSG00000023067	Cdkn1a	3036.06	-0.130716	0.0988192	224.295	1.97258e-49	2.00993e-47	17	29090979	29100722	protein_coding	cyclin-dependent kinase inhibitor 1A (P21) [Source:MGI Symbol;Acc:MGI:104556]
ENSMUSG00000033788	Dysf	619.646	-0.769	0.212379	223.984	2.30417e-49	2.3374e-47	6	84008590	84211060	protein_coding	dysferlin [Source:MGI Symbol;Acc:MGI:1349385]
ENSMUSG00000028108	Ecm1	494.564	-0.356711	0.159055	223.487	2.95418e-49	2.98359e-47	3	95734147	95739569	protein_coding	extracellular matrix protein 1 [Source:MGI Symbol;Acc:MGI:103060]
ENSMUSG00000070436	Serpinh1	15423.5	-0.622982	0.114381	222.585	4.63772e-49	4.66334e-47	7	99345376	99353239	protein_coding	serine (or cysteine) peptidase inhibitor
ENSMUSG00000053129	Gsx1	121.825	2.39479	0.248488	222.506	4.82517e-49	4.83065e-47	5	147188696	147190947	protein_coding	GS homeobox 1 [Source:MGI Symbol;Acc:MGI:95842]
ENSMUSG00000027306	Nusap1	455.962	1.59261	0.112935	221.899	6.53456e-49	6.51354e-47	2	119618298	119651244	protein_coding	nucleolar and spindle associated protein 1 [Source:MGI Symbol;Acc:MGI:2675669]
ENSMUSG00000027239	Mdk	1916.19	0.462264	0.136071	221.861	6.66189e-49	6.61171e-47	2	91929805	91932297	protein_coding	midkine [Source:MGI Symbol;Acc:MGI:96949]
ENSMUSG00000028989	Angptl7	82.107	0.882656	0.394597	221.781	6.9333e-49	6.85142e-47	4	148495183	148500460	protein_coding	angiopoietin-like 7 [Source:MGI Symbol;Acc:MGI:3605801]
ENSMUSG00000037060	Cavin3	457.412	-0.681233	0.138601	221.27	8.95204e-49	8.80834e-47	7	105480083	105482300	protein_coding	caveolae associated 3 [Source:MGI Symbol;Acc:MGI:1923422]
ENSMUSG00000019929	Dcn	268.615	0.930005	0.232962	219.944	1.73674e-48	1.70156e-46	10	97479609	97518143	protein_coding	decorin [Source:MGI Symbol;Acc:MGI:94872]
ENSMUSG00000057706	Mex3b	743.094	1.03631	0.110732	219.157	2.57392e-48	2.51105e-46	7	82867333	82871515	protein_coding	mex3 RNA binding family member B [Source:MGI Symbol;Acc:MGI:1918252]
ENSMUSG00000022206	Npr3	1653.53	-0.492771	0.203465	217.909	4.80404e-48	4.66684e-46	15	11839896	11905674	protein_coding	natriuretic peptide receptor 3 [Source:MGI Symbol;Acc:MGI:97373]
ENSMUSG00000040181	Fmo1	167.929	1.2875	0.18889	217.622	5.54621e-48	5.36508e-46	1	162829561	162866610	protein_coding	flavin containing monooxygenase 1 [Source:MGI Symbol;Acc:MGI:1310002]
ENSMUSG00000027849	Syt6	250.322	2.04143	0.171513	217.281	6.57706e-48	6.33553e-46	3	103575231	103645569	protein_coding	synaptotagmin VI [Source:MGI Symbol;Acc:MGI:1859544]
ENSMUSG00000017897	Eya2	106.042	2.77994	0.228328	216.979	7.64897e-48	7.33725e-46	2	165595032	165771727	protein_coding	EYA transcriptional coactivator and phosphatase 2 [Source:MGI Symbol;Acc:MGI:109341]
ENSMUSG00000000632	Sez6	9665.84	0.794223	0.103397	216.722	8.69738e-48	8.30817e-46	11	77930800	77979048	protein_coding	seizure related gene 6 [Source:MGI Symbol;Acc:MGI:104745]
ENSMUSG00000029298	Gbp9	245.756	-1.15126	0.301289	216.663	8.95856e-48	8.52216e-46	5	105077630	105139539	protein_coding	guanylate-binding protein 9 [Source:MGI Symbol;Acc:MGI:3605620]
ENSMUSG00000021676	Iqgap2	1906.44	-0.943413	0.142095	215.685	1.46089e-47	1.38398e-45	13	95627177	95891922	protein_coding	IQ motif containing GTPase activating protein 2 [Source:MGI Symbol;Acc:MGI:2449975]
ENSMUSG00000032431	Crtap	470.59	-0.0314169	0.125793	215.287	1.78229e-47	1.68151e-45	9	114375134	114390675	protein_coding	cartilage associated protein [Source:MGI Symbol;Acc:MGI:1891221]
ENSMUSG00000019916	P4ha1	6181.44	-0.939177	0.125146	215.262	1.80515e-47	1.6961e-45	10	59323296	59373304	protein_coding	procollagen-proline
ENSMUSG00000004151	Etv1	325.955	1.37404	0.174029	214.533	2.59842e-47	2.43148e-45	12	38779380	38870484	protein_coding	ets variant 1 [Source:MGI Symbol;Acc:MGI:99254]
ENSMUSG00000025887	Casp12	247.388	-0.650431	0.203059	214.467	2.68624e-47	2.50345e-45	9	5345430	5373032	protein_coding	caspase 12 [Source:MGI Symbol;Acc:MGI:1312922]
ENSMUSG00000070348	Ccnd1	2646.41	0.648531	0.12506	214.368	2.82214e-47	2.61945e-45	7	144929931	144939925	protein_coding	cyclin D1 [Source:MGI Symbol;Acc:MGI:88313]
ENSMUSG00000067586	S1pr3	7236.26	-0.518955	0.142973	213.058	5.43243e-47	5.00176e-45	13	51408639	51422797	protein_coding	sphingosine-1-phosphate receptor 3 [Source:MGI Symbol;Acc:MGI:1339365]
ENSMUSG00000019899	Lama2	1687.3	-0.234359	0.151657	212.929	5.79582e-47	5.315e-45	10	26980036	27619758	protein_coding	laminin
ENSMUSG00000032232	Cgnl1	468.719	-1.18895	0.14155	212.713	6.45612e-47	5.89693e-45	9	71626509	71771602	protein_coding	cingulin-like 1 [Source:MGI Symbol;Acc:MGI:1915428]
ENSMUSG00000041189	Chrnb1	231.013	-0.34574	0.183953	212.677	6.57403e-47	5.9808e-45	11	69784036	69795943	protein_coding	cholinergic receptor
ENSMUSG00000058290	Espl1	355.436	1.53497	0.113493	212.393	7.57639e-47	6.86547e-45	15	102296293	102324356	protein_coding	extra spindle pole bodies 1
ENSMUSG00000046733	Gprc5a	42.7271	-0.506032	0.533323	211.642	1.10281e-46	9.95396e-45	6	135065651	135084709	protein_coding	G protein-coupled receptor
ENSMUSG00000057286	St6galnac2	169.795	-0.455882	0.226295	211.538	1.16197e-46	1.04468e-44	11	116675303	116694868	protein_coding	ST6 (alpha-N-acetyl-neuraminyl-2
ENSMUSG00000045827	Serpinb9	340.612	-0.604888	0.170953	211.464	1.20572e-46	1.07978e-44	13	33003250	33017957	protein_coding	serine (or cysteine) peptidase inhibitor
ENSMUSG00000028463	Car9	144.484	-2.18473	0.223463	211.28	1.32143e-46	1.17879e-44	4	43506966	43513729	protein_coding	carbonic anhydrase 9 [Source:MGI Symbol;Acc:MGI:2447188]
ENSMUSG00000032766	Gng11	43.3096	0.776043	0.432534	209.914	2.61657e-46	2.3251e-44	6	4003904	4008445	protein_coding	guanine nucleotide binding protein (G protein)
ENSMUSG00000018983	E2f2	110.776	2.37835	0.198571	209.528	3.17309e-46	2.80873e-44	4	136172394	136196057	protein_coding	E2F transcription factor 2 [Source:MGI Symbol;Acc:MGI:1096341]
ENSMUSG00000066800	Rnasel	221.314	0.916998	0.15112	208.391	5.60332e-46	4.94083e-44	1	153749426	153764221	protein_coding	ribonuclease L (2'
ENSMUSG00000044519	Zfp488	40.3541	5.21975	0.560557	207.288	9.72843e-46	8.54537e-44	14	33967070	33978764	protein_coding	zinc finger protein 488 [Source:MGI Symbol;Acc:MGI:2686052]
ENSMUSG00000033161	Atp1a1	28155.5	-0.577269	0.0685079	207.257	9.8815e-46	8.64669e-44	3	101576219	101604684	protein_coding	ATPase
ENSMUSG00000034275	Igsf9b	3491.21	0.123852	0.0918862	206.322	1.5765e-45	1.37426e-43	9	27299204	27357546	protein_coding	immunoglobulin superfamily
ENSMUSG00000007097	Atp1a2	7935.11	1.13086	0.186984	206.123	1.74182e-45	1.51262e-43	1	172271709	172298064	protein_coding	ATPase
ENSMUSG00000001555	Fkbp10	824.022	-0.534987	0.183724	204.852	3.28858e-45	2.84506e-43	11	100415697	100424824	protein_coding	FK506 binding protein 10 [Source:MGI Symbol;Acc:MGI:104769]
ENSMUSG00000024968	Rcor2	476.404	1.55051	0.157025	204.714	3.52335e-45	3.03671e-43	19	7267325	7275225	protein_coding	REST corepressor 2 [Source:MGI Symbol;Acc:MGI:1859854]
ENSMUSG00000033880	Lgals3bp	1482.27	-1.25421	0.181846	204.503	3.91422e-45	3.36095e-43	11	118392751	118402092	protein_coding	lectin
ENSMUSG00000102692	Dchs2	232.209	1.47352	0.131926	204.349	4.22942e-45	3.61805e-43	3	83127948	83357209	protein_coding	dachsous 2 (Drosophila) [Source:MGI Symbol;Acc:MGI:2685263]
ENSMUSG00000033948	Zswim5	412.587	1.27625	0.119619	203.765	5.66192e-45	4.82547e-43	4	116877376	116989264	protein_coding	zinc finger SWIM-type containing 5 [Source:MGI Symbol;Acc:MGI:1921714]
ENSMUSG00000037405	Icam1	303.301	-1.32095	0.213368	203.253	7.31603e-45	6.21212e-43	9	21015985	21028817	protein_coding	intercellular adhesion molecule 1 [Source:MGI Symbol;Acc:MGI:96392]
ENSMUSG00000040681	Hmgn1	2926.36	1.1278	0.086362	202.734	9.47952e-45	8.01946e-43	16	96120618	96127729	protein_coding	high mobility group nucleosomal binding domain 1 [Source:MGI Symbol;Acc:MGI:96120]
ENSMUSG00000074170	Plekhf1	237.57	-0.595155	0.215103	202.663	9.82505e-45	8.28122e-43	7	38216972	38228016	protein_coding	pleckstrin homology domain containing
ENSMUSG00000012428	Steap4	148.278	-1.59058	0.233877	202.205	1.23507e-44	1.03719e-42	5	7960457	7982213	protein_coding	STEAP family member 4 [Source:MGI Symbol;Acc:MGI:1923560]
ENSMUSG00000029185	Fam114a1	561.695	-0.366226	0.160285	201.69	1.59764e-44	1.33677e-42	5	64970071	65041886	protein_coding	family with sequence similarity 114
ENSMUSG00000079056	Kcnip3	861.534	0.954491	0.116082	201.661	1.62118e-44	1.35153e-42	2	127456498	127522094	protein_coding	Kv channel interacting protein 3
ENSMUSG00000063558	Aox1	1074.39	-1.54524	0.13358	201.179	2.06314e-44	1.71375e-42	1	58029931	58106413	protein_coding	aldehyde oxidase 1 [Source:MGI Symbol;Acc:MGI:88035]
ENSMUSG00000038677	Scube3	1722.82	-0.187639	0.160154	200.461	2.95395e-44	2.44485e-42	17	28142316	28174852	protein_coding	signal peptide
ENSMUSG00000016995	Matn4	159.24	-0.214688	0.275756	199.702	4.31793e-44	3.56089e-42	2	164389393	164405160	protein_coding	matrilin 4 [Source:MGI Symbol;Acc:MGI:1328314]
ENSMUSG00000042115	Klhdc8a	1298.17	-1.07071	0.170364	199.439	4.92345e-44	4.0457e-42	1	132298626	132307357	protein_coding	kelch domain containing 8A [Source:MGI Symbol;Acc:MGI:2442630]
ENSMUSG00000041559	Fmod	11529.4	-1.07251	0.155853	198.596	7.50599e-44	6.1458e-42	1	134037254	134048277	protein_coding	fibromodulin [Source:MGI Symbol;Acc:MGI:1328364]
ENSMUSG00000033585	Ndn	3564.27	1.16967	0.0912823	198.589	7.53335e-44	6.14625e-42	7	62346569	62350262	protein_coding	necdin [Source:MGI Symbol;Acc:MGI:97290]
ENSMUSG00000040204	Pclaf	241.406	1.49172	0.130322	198.379	8.36811e-44	6.8031e-42	9	65890237	65903266	protein_coding	PCNA clamp associated factor [Source:MGI Symbol;Acc:MGI:1915276]
ENSMUSG00000025197	Cyp2c44	29.0348	-1.75023	0.867617	198.076	9.73425e-44	7.88577e-42	19	44005022	44029208	protein_coding	cytochrome P450
ENSMUSG00000027820	Mme	1501.53	-0.865173	0.17322	197.382	1.37729e-43	1.11183e-41	3	63241537	63386030	protein_coding	membrane metallo endopeptidase [Source:MGI Symbol;Acc:MGI:97004]
ENSMUSG00000008496	Pou2f2	284.203	1.06534	0.14083	196.66	1.97577e-43	1.58935e-41	7	25087344	25179726	protein_coding	POU domain
ENSMUSG00000002147	Stat6	162.048	-1.22372	0.257188	196.506	2.13406e-43	1.71068e-41	10	127642986	127660957	protein_coding	signal transducer and activator of transcription 6 [Source:MGI Symbol;Acc:MGI:103034]
ENSMUSG00000031283	Chrdl1	2295.18	-1.25337	0.163334	195.898	2.89217e-43	2.31031e-41	X	143285674	143394262	protein_coding	chordin-like 1 [Source:MGI Symbol;Acc:MGI:1933172]
ENSMUSG00000006154	Eps8l1	105.969	1.0504	0.231564	195.168	4.16717e-43	3.31724e-41	7	4460674	4480487	protein_coding	EPS8-like 1 [Source:MGI Symbol;Acc:MGI:1914675]
ENSMUSG00000023905	Tnfrsf12a	438.144	-0.600225	0.175614	194.725	5.19937e-43	4.12459e-41	17	23675447	23677449	protein_coding	tumor necrosis factor receptor superfamily
ENSMUSG00000027656	Wisp2	6783.64	-1.20497	0.165519	194.529	5.73558e-43	4.53427e-41	2	163820861	163833146	protein_coding	WNT1 inducible signaling pathway protein 2 [Source:MGI Symbol;Acc:MGI:1328326]
ENSMUSG00000010358	Ifi35	158.743	-1.01429	0.19524	194.173	6.85271e-43	5.39881e-41	11	101448407	101458698	protein_coding	interferon-induced protein 35 [Source:MGI Symbol;Acc:MGI:1917360]
ENSMUSG00000040296	Ddx58	1005.15	-1.47957	0.190402	192.261	1.7822e-42	1.39927e-40	4	40203773	40239828	protein_coding	DEAD (Asp-Glu-Ala-Asp) box polypeptide 58 [Source:MGI Symbol;Acc:MGI:2442858]
ENSMUSG00000060257	Scrt2	508.106	1.40662	0.186787	191.425	2.70804e-42	2.11893e-40	2	152081529	152095802	protein_coding	scratch family zinc finger 2 [Source:MGI Symbol;Acc:MGI:2139287]
ENSMUSG00000005410	Mcm5	712.937	1.79426	0.135766	191.095	3.19331e-42	2.49013e-40	8	75109569	75128439	protein_coding	minichromosome maintenance complex component 5 [Source:MGI Symbol;Acc:MGI:103197]
ENSMUSG00000036138	Acaa1a	932.94	0.873171	0.107113	190.167	5.0796e-42	3.94763e-40	9	119339676	119350299	protein_coding	acetyl-Coenzyme A acyltransferase 1A [Source:MGI Symbol;Acc:MGI:2148491]
ENSMUSG00000004892	Bcan	7881.67	1.29458	0.112526	189.953	5.65357e-42	4.37884e-40	3	87987531	88000230	protein_coding	brevican [Source:MGI Symbol;Acc:MGI:1096385]
ENSMUSG00000015312	Gadd45b	290.327	-1.06957	0.158445	189.702	6.40891e-42	4.94716e-40	10	80930073	80932204	protein_coding	growth arrest and DNA-damage-inducible 45 beta [Source:MGI Symbol;Acc:MGI:107776]
ENSMUSG00000027715	Ccna2	658.47	1.32592	0.0977317	189.514	7.03926e-42	5.41551e-40	3	36564865	36572150	protein_coding	cyclin A2 [Source:MGI Symbol;Acc:MGI:108069]
ENSMUSG00000072941	Sod3	2013.96	-1.19539	0.167064	189.351	7.63615e-42	5.85506e-40	5	52363791	52371418	protein_coding	superoxide dismutase 3
ENSMUSG00000022512	Cldn1	146.301	-1.43295	0.278594	189.141	8.48104e-42	6.48121e-40	16	26356642	26371841	protein_coding	claudin 1 [Source:MGI Symbol;Acc:MGI:1276109]
ENSMUSG00000030170	Wnt5b	236.926	2.30004e-05	0.149464	186.944	2.54475e-41	1.93824e-39	6	119432531	119544347	protein_coding	wingless-type MMTV integration site family
ENSMUSG00000055172	C1ra	123.41	-1.2716	0.235741	186.841	2.67901e-41	2.03374e-39	6	124512405	124523443	protein_coding	complement component 1
ENSMUSG00000010311	Optc	97.5969	-0.465665	0.265193	186.665	2.92568e-41	2.21367e-39	1	133897199	133907999	protein_coding	opticin [Source:MGI Symbol;Acc:MGI:2151113]
ENSMUSG00000022037	Clu	54863.4	-0.738424	0.125033	186.372	3.38788e-41	2.55495e-39	14	65968483	65981547	protein_coding	clusterin [Source:MGI Symbol;Acc:MGI:88423]
ENSMUSG00000020914	Top2a	2596.9	1.1713	0.0862134	186.074	3.93047e-41	2.95388e-39	11	98992943	99024189	protein_coding	topoisomerase (DNA) II alpha [Source:MGI Symbol;Acc:MGI:98790]
ENSMUSG00000023800	Tiam2	1186.2	1.10727	0.085045	186.068	3.94262e-41	2.95388e-39	17	3326573	3519397	protein_coding	T cell lymphoma invasion and metastasis 2 [Source:MGI Symbol;Acc:MGI:1344338]
ENSMUSG00000063296	Tmem117	410.567	0.556629	0.121802	186.002	4.07608e-41	3.04391e-39	15	94629185	95096097	protein_coding	transmembrane protein 117 [Source:MGI Symbol;Acc:MGI:2444580]
ENSMUSG00000030341	Tnfrsf1a	1445.79	-0.345912	0.115244	185.646	4.86886e-41	3.62414e-39	6	125349362	125362484	protein_coding	tumor necrosis factor receptor superfamily
ENSMUSG00000024529	Lox	766.808	-0.503259	0.252407	185.601	4.9804e-41	3.69516e-39	18	52516069	52529867	protein_coding	lysyl oxidase [Source:MGI Symbol;Acc:MGI:96817]
ENSMUSG00000106379	Lhfpl3	569.994	1.67261	0.161538	185.454	5.36115e-41	3.95208e-39	5	22746059	23275597	protein_coding	lipoma HMGIC fusion partner-like 3 [Source:MGI Symbol;Acc:MGI:1925076]
ENSMUSG00000050931	Sgms2	175.9	-0.788684	0.189283	185.386	5.5459e-41	4.07517e-39	3	131318985	131491411	protein_coding	sphingomyelin synthase 2 [Source:MGI Symbol;Acc:MGI:1921692]
ENSMUSG00000074634	Tmem267	129.534	1.36117	0.157337	184.748	7.62912e-41	5.58802e-39	13	119488039	119611059	protein_coding	transmembrane protein 267 [Source:MGI Symbol;Acc:MGI:3648543]
ENSMUSG00000053414	Hunk	1140.16	0.575922	0.115274	183.607	1.34961e-40	9.85384e-39	16	90386397	90499553	protein_coding	hormonally upregulated Neu-associated kinase [Source:MGI Symbol;Acc:MGI:1347352]
ENSMUSG00000021253	Tgfb3	1918.94	-0.760321	0.153641	182.944	1.88036e-40	1.36854e-38	12	86056745	86079041	protein_coding	transforming growth factor
ENSMUSG00000056612	Ppp1r14b	919.996	1.34752	0.122921	182.678	2.14731e-40	1.55297e-38	19	6975048	6977324	protein_coding	protein phosphatase 1
ENSMUSG00000020086	H2afy2	1061.87	0.920547	0.0955738	182.211	2.71307e-40	1.95597e-38	10	61738665	61784147	protein_coding	H2A histone family
ENSMUSG00000046818	Ddit4l	519.047	-2.11338	0.156147	181.847	3.25486e-40	2.33921e-38	3	137621612	137628333	protein_coding	DNA-damage-inducible transcript 4-like [Source:MGI Symbol;Acc:MGI:1920534]
ENSMUSG00000009772	Nuak2	2260.47	-0.939005	0.155516	181.769	3.38425e-40	2.4246e-38	1	132316126	132333488	protein_coding	NUAK family
ENSMUSG00000048332	Lhfp	3229.75	-0.846524	0.112896	181.141	4.63059e-40	3.3072e-38	3	53041528	53261679	protein_coding	lipoma HMGIC fusion partner [Source:MGI Symbol;Acc:MGI:1920048]
ENSMUSG00000027078	Ube2l6	300.957	-0.685173	0.14823	181.132	4.6519e-40	3.31209e-38	2	84798828	84810335	protein_coding	ubiquitin-conjugating enzyme E2L 6 [Source:MGI Symbol;Acc:MGI:1914500]
ENSMUSG00000051236	Msrb3	702.859	-0.914664	0.160932	181.049	4.85065e-40	3.44291e-38	10	120781096	120899101	protein_coding	methionine sulfoxide reductase B3 [Source:MGI Symbol;Acc:MGI:2443538]
ENSMUSG00000031004	Mki67	2042.52	1.37999	0.104926	180.777	5.55647e-40	3.93171e-38	7	135689784	135716361	protein_coding	antigen identified by monoclonal antibody Ki 67 [Source:MGI Symbol;Acc:MGI:106035]
ENSMUSG00000066258	Trim12a	150.405	-1.48982	0.218362	180.598	6.07566e-40	4.28586e-38	7	104299894	104315466	protein_coding	tripartite motif-containing 12A [Source:MGI Symbol;Acc:MGI:1923931]
ENSMUSG00000026822	Lcn2	165.033	-1.68139	0.38024	180.532	6.27884e-40	4.4156e-38	2	32384633	32388252	protein_coding	lipocalin 2 [Source:MGI Symbol;Acc:MGI:96757]
ENSMUSG00000035551	Igfbpl1	1371.77	1.23767	0.153703	180.17	7.52767e-40	5.27765e-38	4	45809468	45826923	protein_coding	insulin-like growth factor binding protein-like 1 [Source:MGI Symbol;Acc:MGI:1933198]
ENSMUSG00000026223	Itm2c	24350.1	-0.475633	0.0929914	179.994	8.21793e-40	5.74403e-38	1	85894281	85908675	protein_coding	integral membrane protein 2C [Source:MGI Symbol;Acc:MGI:1927594]
ENSMUSG00000030523	Trpm1	75.3413	-0.816704	0.287241	179.418	1.09592e-39	7.63681e-38	7	64153835	64269775	protein_coding	transient receptor potential cation channel
ENSMUSG00000022780	Meltf	56.8008	-0.845229	0.433448	178.942	1.39075e-39	9.6619e-38	16	31878810	31899020	protein_coding	melanotransferrin [Source:MGI Symbol;Acc:MGI:1353421]
ENSMUSG00000064080	Fbln2	306.55	1.16287	0.190877	178.855	1.45243e-39	1.006e-37	6	91212455	91272540	protein_coding	fibulin 2 [Source:MGI Symbol;Acc:MGI:95488]
ENSMUSG00000020241	Col6a2	256.608	-0.667945	0.260014	178.767	1.51784e-39	1.04813e-37	10	76595762	76623630	protein_coding	collagen
ENSMUSG00000038400	Pmepa1	2568.31	-0.31694	0.160354	177.318	3.13261e-39	2.1567e-37	2	173224458	173276533	protein_coding	prostate transmembrane protein
ENSMUSG00000036097	Slf2	4146.57	-0.423951	0.138844	177.043	3.59407e-39	2.46699e-37	19	44931119	44983787	protein_coding	SMC5-SMC6 complex localization factor 2 [Source:MGI Symbol;Acc:MGI:1924968]
ENSMUSG00000022309	Angpt1	1250.34	-0.732815	0.138371	175.837	6.56753e-39	4.49454e-37	15	42424727	42676977	protein_coding	angiopoietin 1 [Source:MGI Symbol;Acc:MGI:108448]
ENSMUSG00000025612	Bach1	879.764	1.05245	0.0815199	175.746	6.87284e-39	4.68949e-37	16	87698945	87733346	protein_coding	BTB and CNC homology 1
ENSMUSG00000039911	Spsb1	670.883	-1.01614	0.152279	175.358	8.34612e-39	5.67784e-37	4	149896283	149955043	protein_coding	splA/ryanodine receptor domain and SOCS box containing 1 [Source:MGI Symbol;Acc:MGI:1921896]
ENSMUSG00000028364	Tnc	12152.7	-1.169	0.155211	175.352	8.37265e-39	5.67903e-37	4	63959785	64047015	protein_coding	tenascin C [Source:MGI Symbol;Acc:MGI:101922]
ENSMUSG00000026433	Rab29	631.575	-0.982647	0.122211	174.152	1.52548e-38	1.02862e-36	1	131867224	131872887	protein_coding	RAB29
ENSMUSG00000020044	Timp3	14566	-0.797241	0.158006	174.144	1.53172e-38	1.0298e-36	10	86300372	86349506	protein_coding	tissue inhibitor of metalloproteinase 3 [Source:MGI Symbol;Acc:MGI:98754]
ENSMUSG00000024338	Psmb8	107.903	-1.23373	0.249764	174.08	1.58119e-38	1.05995e-36	17	34197721	34201454	protein_coding	proteasome (prosome
ENSMUSG00000032679	Cd59a	346.763	-1.18059	0.168497	173.533	2.079e-38	1.3896e-36	2	104095801	104115354	protein_coding	CD59a antigen [Source:MGI Symbol;Acc:MGI:109177]
ENSMUSG00000041272	Tox	246.213	1.29746	0.148911	173.466	2.14987e-38	1.43279e-36	4	6686353	6991557	protein_coding	thymocyte selection-associated high mobility group box [Source:MGI Symbol;Acc:MGI:2181659]
ENSMUSG00000033006	Sox10	405.249	4.2892	0.353902	172.842	2.93689e-38	1.95162e-36	15	79154913	79164490	protein_coding	SRY (sex determining region Y)-box 10 [Source:MGI Symbol;Acc:MGI:98358]
ENSMUSG00000016128	Stard13	587.318	-1.38469	0.172154	172.752	3.07235e-38	2.03574e-36	5	151037510	151233836	protein_coding	StAR-related lipid transfer (START) domain containing 13 [Source:MGI Symbol;Acc:MGI:2385331]
ENSMUSG00000021763	BC067074	74.3027	1.29043	0.281357	172.531	3.43079e-38	2.26669e-36	13	113293159	113379711	protein_coding	cDNA sequence BC067074 [Source:MGI Symbol;Acc:MGI:3040697]
ENSMUSG00000041235	Chd7	1394.16	1.15091	0.105242	172.416	3.63292e-38	2.39334e-36	4	8690406	8867659	protein_coding	chromodomain helicase DNA binding protein 7 [Source:MGI Symbol;Acc:MGI:2444748]
ENSMUSG00000031451	Gas6	10819.1	-0.38138	0.0980219	172.355	3.74524e-38	2.46027e-36	8	13465374	13494490	protein_coding	growth arrest specific 6 [Source:MGI Symbol;Acc:MGI:95660]
ENSMUSG00000023019	Gpd1	302.602	1.37015	0.1231	172.269	3.91118e-38	2.56193e-36	15	99717515	99725005	protein_coding	glycerol-3-phosphate dehydrogenase 1 (soluble) [Source:MGI Symbol;Acc:MGI:95679]
ENSMUSG00000001349	Cnn1	279.721	-1.01499	0.208872	172.063	4.33477e-38	2.82327e-36	9	22099216	22109630	protein_coding	calponin 1 [Source:MGI Symbol;Acc:MGI:104979]
ENSMUSG00000029761	Cald1	4615.05	-0.646222	0.15132	171.76	5.04365e-38	3.26641e-36	6	34598500	34775473	protein_coding	caldesmon 1 [Source:MGI Symbol;Acc:MGI:88250]
ENSMUSG00000027400	Pdyn	87.8763	-1.64489	0.190692	171.531	5.65745e-38	3.6536e-36	2	129686565	129699844	protein_coding	prodynorphin [Source:MGI Symbol;Acc:MGI:97535]
ENSMUSG00000024033	Rsph1	720.077	-1.48384	0.17593	171.419	5.98287e-38	3.8529e-36	17	31255019	31277356	protein_coding	radial spoke head 1 homolog (Chlamydomonas) [Source:MGI Symbol;Acc:MGI:1194909]
ENSMUSG00000024778	Fas	733.175	-1.44205	0.163231	171.202	6.66651e-38	4.28113e-36	19	34290659	34327770	protein_coding	Fas (TNF receptor superfamily member 6) [Source:MGI Symbol;Acc:MGI:95484]
ENSMUSG00000067212	H2-T23	142.698	-1.60679	0.309142	170.988	7.42043e-38	4.75198e-36	17	36029773	36032855	protein_coding	histocompatibility 2
ENSMUSG00000044337	Ackr3	836.627	-0.101905	0.159959	170.682	8.64559e-38	5.52113e-36	1	90203980	90216751	protein_coding	atypical chemokine receptor 3 [Source:MGI Symbol;Acc:MGI:109562]
ENSMUSG00000048988	Elfn1	714.312	1.51322	0.129202	170.605	8.98854e-38	5.7242e-36	5	139907943	139974722	protein_coding	leucine rich repeat and fibronectin type III
ENSMUSG00000001403	Ube2c	389.503	1.60617	0.140458	169.944	1.25072e-37	7.94293e-36	2	164769898	164778822	protein_coding	ubiquitin-conjugating enzyme E2C [Source:MGI Symbol;Acc:MGI:1915862]
ENSMUSG00000026676	Ccdc3	174.936	-1.11061	0.162446	169.911	1.27175e-37	8.05417e-36	2	5137776	5230878	protein_coding	coiled-coil domain containing 3 [Source:MGI Symbol;Acc:MGI:1921436]
ENSMUSG00000041390	Mdfic	1026.13	-0.429141	0.169754	169.778	1.35856e-37	8.58028e-36	6	15720661	15802169	protein_coding	MyoD family inhibitor domain containing [Source:MGI Symbol;Acc:MGI:104611]
ENSMUSG00000038119	Cdon	2068.21	0.430795	0.120066	169.752	1.37699e-37	8.67275e-36	9	35421128	35507652	protein_coding	cell adhesion molecule-related/down-regulated by oncogenes [Source:MGI Symbol;Acc:MGI:1926387]
ENSMUSG00000025350	Rdh5	324.915	-0.210133	0.178251	169.084	1.92236e-37	1.20745e-35	10	128913593	128922888	protein_coding	retinol dehydrogenase 5 [Source:MGI Symbol;Acc:MGI:1201412]
ENSMUSG00000026955	Sapcd2	119.869	2.38193	0.216888	168.685	2.34726e-37	1.47031e-35	2	25372321	25378213	protein_coding	suppressor APC domain containing 2 [Source:MGI Symbol;Acc:MGI:1919330]
ENSMUSG00000002324	Rec8	31.475	-5.34546	1.22746	168.644	2.39509e-37	1.49618e-35	14	55618037	55625395	protein_coding	REC8 meiotic recombination protein [Source:MGI Symbol;Acc:MGI:1929645]
ENSMUSG00000023224	Serping1	464.683	-1.18556	0.212225	168.607	2.44041e-37	1.52035e-35	2	84765387	84775444	protein_coding	serine (or cysteine) peptidase inhibitor
ENSMUSG00000031239	Itm2a	366.053	-0.243753	0.143307	168.398	2.70914e-37	1.68319e-35	X	107397099	107403376	protein_coding	integral membrane protein 2A [Source:MGI Symbol;Acc:MGI:107706]
ENSMUSG00000041959	S100a10	583.847	-0.207913	0.156669	168.335	2.79591e-37	1.73092e-35	3	93555080	93564643	protein_coding	S100 calcium binding protein A10 (calpactin) [Source:MGI Symbol;Acc:MGI:1339468]
ENSMUSG00000026890	Lhx6	328.489	0.390701	0.145745	168.331	2.80106e-37	1.73092e-35	2	36081953	36105408	protein_coding	LIM homeobox protein 6 [Source:MGI Symbol;Acc:MGI:1306803]
ENSMUSG00000024521	Pmaip1	106.243	0.757322	0.247018	168.31	2.8308e-37	1.7446e-35	18	66458604	66465550	protein_coding	phorbol-12-myristate-13-acetate-induced protein 1 [Source:MGI Symbol;Acc:MGI:1930146]
ENSMUSG00000019817	Plagl1	3825.43	-0.699346	0.116343	168.004	3.29857e-37	2.02743e-35	10	13060504	13131694	protein_coding	pleiomorphic adenoma gene-like 1 [Source:MGI Symbol;Acc:MGI:1100874]
ENSMUSG00000032231	Anxa2	4802.95	-0.923573	0.147982	167.951	3.38812e-37	2.0769e-35	9	69453620	69491795	protein_coding	annexin A2 [Source:MGI Symbol;Acc:MGI:88246]
ENSMUSG00000032085	Tagln	234.402	-0.668689	0.180562	167.836	3.5889e-37	2.19411e-35	9	45929619	45936058	protein_coding	transgelin [Source:MGI Symbol;Acc:MGI:106012]
ENSMUSG00000063975	Slco1a5	517.321	-0.902355	0.18216	167.391	4.48129e-37	2.73239e-35	6	142234227	142322981	protein_coding	solute carrier organic anion transporter family
ENSMUSG00000016494	Cd34	228.818	-1.45866	0.201554	167.212	4.90108e-37	2.97254e-35	1	194938819	194961279	protein_coding	CD34 antigen [Source:MGI Symbol;Acc:MGI:88329]
ENSMUSG00000021876	Rnase4	141.77	-0.0167324	0.221434	167.06	5.28783e-37	3.19865e-35	14	51091077	51106151	protein_coding	ribonuclease
ENSMUSG00000035168	Tanc1	1310.44	-0.434932	0.127454	166.983	5.4972e-37	3.31655e-35	2	59612042	59846149	protein_coding	tetratricopeptide repeat
ENSMUSG00000021803	Cdhr1	339.753	2.27996	0.255571	166.758	6.15137e-37	3.70148e-35	14	37077857	37098347	protein_coding	cadherin-related family member 1 [Source:MGI Symbol;Acc:MGI:2157782]
ENSMUSG00000048572	Tmem252	326.557	-2.59173	0.200145	166.647	6.50112e-37	3.89523e-35	19	24674008	24679661	protein_coding	transmembrane protein 252 [Source:MGI Symbol;Acc:MGI:3583948]
ENSMUSG00000019890	Nts	64.6683	1.71039	0.256515	166.645	6.50735e-37	3.89523e-35	10	102481756	102490486	protein_coding	neurotensin [Source:MGI Symbol;Acc:MGI:1328351]
ENSMUSG00000046844	Vat1l	2832.4	-0.426357	0.126632	166.614	6.61005e-37	3.94641e-35	8	114205612	114374071	protein_coding	vesicle amine transport protein 1 like [Source:MGI Symbol;Acc:MGI:2142534]
ENSMUSG00000026668	Ucma	268.029	-1.16251	0.155773	166.235	7.98804e-37	4.75672e-35	2	4976122	4985748	protein_coding	upper zone of growth plate and cartilage matrix associated [Source:MGI Symbol;Acc:MGI:1915777]
ENSMUSG00000024486	Hbegf	2101.18	-0.744024	0.136791	166.002	8.97829e-37	5.33254e-35	18	36504929	36515805	protein_coding	heparin-binding EGF-like growth factor [Source:MGI Symbol;Acc:MGI:96070]
ENSMUSG00000031024	St5	2798.02	-0.864966	0.137116	165.99	9.03233e-37	5.35078e-35	7	109523911	109703605	protein_coding	suppression of tumorigenicity 5 [Source:MGI Symbol;Acc:MGI:108517]
ENSMUSG00000073802	Cdkn2b	378.214	-0.979139	0.131253	165.66	1.06488e-36	6.29209e-35	4	89306289	89311032	protein_coding	cyclin-dependent kinase inhibitor 2B (p15
ENSMUSG00000028601	Echdc2	507.493	0.154633	0.129698	165.616	1.08888e-36	6.4174e-35	4	108165437	108179308	protein_coding	enoyl Coenzyme A hydratase domain containing 2 [Source:MGI Symbol;Acc:MGI:1289238]
ENSMUSG00000029622	Arpc1b	507.505	0.488131	0.149862	165.501	1.15344e-36	6.78047e-35	5	145114215	145130705	protein_coding	actin related protein 2/3 complex
ENSMUSG00000040093	Bmf	141.984	0.274816	0.242199	165.471	1.1709e-36	6.86551e-35	2	118528757	118549687	protein_coding	BCL2 modifying factor [Source:MGI Symbol;Acc:MGI:2176433]
ENSMUSG00000022094	Slc39a14	1406.83	-0.501589	0.0883159	165.306	1.27105e-36	7.43369e-35	14	70303469	70351425	protein_coding	solute carrier family 39 (zinc transporter)
ENSMUSG00000016386	Mpped2	1145.09	1.99672	0.212921	164.974	1.50064e-36	8.75409e-35	2	106693269	106868356	protein_coding	metallophosphoesterase domain containing 2 [Source:MGI Symbol;Acc:MGI:1924265]
ENSMUSG00000020111	Micu1	2783.39	-0.197088	0.0738901	164.61	1.80059e-36	1.04773e-34	10	59702477	59864132	protein_coding	mitochondrial calcium uptake 1 [Source:MGI Symbol;Acc:MGI:2384909]
ENSMUSG00000020571	Pdia6	7163.62	-0.427547	0.0788197	164.123	2.29692e-36	1.33315e-34	12	17266545	17284770	protein_coding	protein disulfide isomerase associated 6 [Source:MGI Symbol;Acc:MGI:1919103]
ENSMUSG00000022967	Ifnar1	2937.36	0.664397	0.0669522	164.082	2.34476e-36	1.35747e-34	16	91485238	91507441	protein_coding	interferon (alpha and beta) receptor 1 [Source:MGI Symbol;Acc:MGI:107658]
ENSMUSG00000041540	Sox5	417.779	0.9153	0.109272	163.532	3.08687e-36	1.78261e-34	6	143828425	144781977	protein_coding	SRY (sex determining region Y)-box 5 [Source:MGI Symbol;Acc:MGI:98367]
ENSMUSG00000026778	Prkcq	393.762	0.955151	0.130658	163.39	3.31363e-36	1.90875e-34	2	11172108	11301222	protein_coding	protein kinase C
ENSMUSG00000059040	Eno1b	377.552	-0.281778	0.116797	162.822	4.40194e-36	2.52297e-34	18	48045335	48048378	protein_coding	enolase 1B
ENSMUSG00000046634	Pkd1l1	62.1458	-3.85458	0.346533	162.773	4.51022e-36	2.57859e-34	11	8826708	8973266	protein_coding	polycystic kidney disease 1 like 1 [Source:MGI Symbol;Acc:MGI:2156538]
ENSMUSG00000032717	Mdfi	54.5151	1.85035	0.332169	162.507	5.15217e-36	2.93827e-34	17	47815328	47834691	protein_coding	MyoD family inhibitor [Source:MGI Symbol;Acc:MGI:107687]
ENSMUSG00000032265	Fam46a	120.249	-0.939015	0.213555	162.477	5.22984e-36	2.97517e-34	9	85320439	85327348	protein_coding	family with sequence similarity 46
ENSMUSG00000078161	Erich3	756.254	-1.33986	0.10516	161.706	7.69092e-36	4.36441e-34	3	154663859	154767790	protein_coding	glutamate rich 3 [Source:MGI Symbol;Acc:MGI:1919095]
ENSMUSG00000017009	Sdc4	3520.08	-0.553825	0.128117	161.628	7.996e-36	4.52633e-34	2	164424247	164443887	protein_coding	syndecan 4 [Source:MGI Symbol;Acc:MGI:1349164]
ENSMUSG00000024308	Tapbp	3449.87	-0.391206	0.127066	161.359	9.14806e-36	5.16573e-34	17	33915899	33929288	protein_coding	TAP binding protein [Source:MGI Symbol;Acc:MGI:1201689]
ENSMUSG00000032860	P2ry2	332.389	-0.725994	0.224412	161.081	1.05112e-35	5.92088e-34	7	100996568	101012866	protein_coding	purinergic receptor P2Y
ENSMUSG00000095687	Rnaset2a	186.247	0.392224	0.150147	160.949	1.12274e-35	6.30882e-34	17	8128610	8148097	protein_coding	ribonuclease T2A [Source:MGI Symbol;Acc:MGI:1915445]
ENSMUSG00000032261	Sh3bgrl2	482.143	-0.667679	0.109309	160.823	1.19572e-35	6.70248e-34	9	83548327	83638801	protein_coding	SH3 domain binding glutamic acid-rich protein like 2 [Source:MGI Symbol;Acc:MGI:1915350]
ENSMUSG00000031375	Bgn	1838.46	-1.02393	0.160781	160.398	1.47939e-35	8.27231e-34	X	73483602	73495933	protein_coding	biglycan [Source:MGI Symbol;Acc:MGI:88158]
ENSMUSG00000030824	Nucb1	4996.18	-0.249315	0.084857	160.156	1.66968e-35	9.31363e-34	7	45490458	45510406	protein_coding	nucleobindin 1 [Source:MGI Symbol;Acc:MGI:97388]
ENSMUSG00000071398	2410004P03Rik	557.179	-1.26675	0.169881	159.553	2.25709e-35	1.25597e-33	12	17003319	17011727	protein_coding	RIKEN cDNA 2410004P03 gene [Source:MGI Symbol;Acc:MGI:1920917]
ENSMUSG00000036872	Abcc12	881.691	-0.993266	0.181114	159.449	2.37757e-35	1.31981e-33	8	86482260	86580686	protein_coding	ATP-binding cassette
ENSMUSG00000002325	Irf9	866.906	-0.832928	0.12979	159.369	2.47409e-35	1.37007e-33	14	55603571	55610030	protein_coding	interferon regulatory factor 9 [Source:MGI Symbol;Acc:MGI:107587]
ENSMUSG00000037321	Tap1	1360.47	-1.01778	0.153923	159.307	2.55171e-35	1.40965e-33	17	34187553	34197225	protein_coding	transporter 1
ENSMUSG00000023885	Thbs2	129.168	0.179509	0.224868	159.053	2.89728e-35	1.59671e-33	17	14665500	14694262	protein_coding	thrombospondin 2 [Source:MGI Symbol;Acc:MGI:98738]
ENSMUSG00000075225	Ccdc162	452.566	-1.35868	0.177495	158.973	3.0161e-35	1.6582e-33	10	41538846	41716634	protein_coding	coiled-coil domain containing 162 [Source:MGI Symbol;Acc:MGI:1923223]
ENSMUSG00000026728	Vim	72428.3	-0.826299	0.148932	158.454	3.91005e-35	2.13943e-33	2	13573927	13582826	protein_coding	vimentin [Source:MGI Symbol;Acc:MGI:98932]
ENSMUSG00000022514	Il1rap	809.306	-0.371258	0.129722	158.141	4.5728e-35	2.4961e-33	16	26581704	26730117	protein_coding	interleukin 1 receptor accessory protein [Source:MGI Symbol;Acc:MGI:104975]
ENSMUSG00000029366	Dck	484.738	1.13248	0.106342	158.036	4.81962e-35	2.62458e-33	5	88764996	88783281	protein_coding	deoxycytidine kinase [Source:MGI Symbol;Acc:MGI:102726]
ENSMUSG00000036596	Cpz	71.3928	-0.83302	0.318936	157.793	5.44166e-35	2.95629e-33	5	35502218	35525698	protein_coding	carboxypeptidase Z [Source:MGI Symbol;Acc:MGI:88487]
ENSMUSG00000025083	Afap1l2	2790.16	-0.503567	0.148017	157.714	5.65935e-35	3.06729e-33	19	56912361	57008228	protein_coding	actin filament associated protein 1-like 2 [Source:MGI Symbol;Acc:MGI:2147658]
ENSMUSG00000039787	Cercam	723.111	-0.365511	0.150872	157.457	6.43491e-35	3.47941e-33	2	29869164	29882840	protein_coding	cerebral endothelial cell adhesion molecule [Source:MGI Symbol;Acc:MGI:2139134]
ENSMUSG00000052516	Robo2	2287.01	0.801456	0.128971	157.444	6.47776e-35	3.49433e-33	16	73892306	74411825	protein_coding	roundabout guidance receptor 2 [Source:MGI Symbol;Acc:MGI:1890110]
ENSMUSG00000028078	Dclk2	3057.21	0.786555	0.118195	157.232	7.20303e-35	3.87645e-33	3	86786151	86920852	protein_coding	doublecortin-like kinase 2 [Source:MGI Symbol;Acc:MGI:1918012]
ENSMUSG00000022108	Itm2b	18448.2	-0.212369	0.0849017	157.222	7.23844e-35	3.88638e-33	14	73362231	73385271	protein_coding	integral membrane protein 2B [Source:MGI Symbol;Acc:MGI:1309517]
ENSMUSG00000033420	Antxr1	2154.03	-0.127223	0.132501	156.931	8.37377e-35	4.48544e-33	6	87133853	87335821	protein_coding	anthrax toxin receptor 1 [Source:MGI Symbol;Acc:MGI:1916788]
ENSMUSG00000056854	Pou3f4	412.761	1.29451	0.124313	156.687	9.45836e-35	5.0546e-33	X	110814280	110817207	protein_coding	POU domain
ENSMUSG00000040329	Il7	23.6763	0.482758	0.761263	156.255	1.17421e-34	6.26045e-33	3	7569994	7613760	protein_coding	interleukin 7 [Source:MGI Symbol;Acc:MGI:96561]
ENSMUSG00000052957	Gas1	1968.72	-0.873303	0.105591	156.001	1.33313e-34	7.09125e-33	13	60174405	60177365	protein_coding	growth arrest specific 1 [Source:MGI Symbol;Acc:MGI:95655]
ENSMUSG00000042228	Lyn	143.777	0.519792	0.207044	155.936	1.37669e-34	7.30599e-33	4	3678115	3813122	protein_coding	LYN proto-oncogene
ENSMUSG00000034401	Spata6	660.113	-0.794168	0.133641	155.879	1.41712e-34	7.5032e-33	4	111719984	111829184	protein_coding	spermatogenesis associated 6 [Source:MGI Symbol;Acc:MGI:1915196]
ENSMUSG00000025255	Zfhx4	560.93	0.952819	0.116899	155.646	1.59214e-34	8.41044e-33	3	5218526	5415857	protein_coding	zinc finger homeodomain 4 [Source:MGI Symbol;Acc:MGI:2137668]
ENSMUSG00000024140	Epas1	1350.73	0.773015	0.182191	154.624	2.65292e-34	1.39818e-32	17	86753907	86833410	protein_coding	endothelial PAS domain protein 1 [Source:MGI Symbol;Acc:MGI:109169]
ENSMUSG00000096727	Psmb9	178.398	-1.73318	0.225727	154.584	2.70657e-34	1.42318e-32	17	34181988	34187764	protein_coding	proteasome (prosome
ENSMUSG00000038765	Lmx1b	65.538	0.290197	0.510879	154.547	2.75754e-34	1.44667e-32	2	33560965	33640511	protein_coding	LIM homeobox transcription factor 1 beta [Source:MGI Symbol;Acc:MGI:1100513]
ENSMUSG00000001517	Foxm1	628.613	1.27879	0.116828	154.43	2.92364e-34	1.53031e-32	6	128362967	128376146	protein_coding	forkhead box M1 [Source:MGI Symbol;Acc:MGI:1347487]
ENSMUSG00000046607	Hrk	964.48	0.138108	0.127909	154.231	3.2295e-34	1.68655e-32	5	118164648	118189478	protein_coding	harakiri
ENSMUSG00000027907	S100a11	461.247	-0.493551	0.157204	154.116	3.42128e-34	1.78264e-32	3	93520488	93526287	protein_coding	S100 calcium binding protein A11 [Source:MGI Symbol;Acc:MGI:1338798]
ENSMUSG00000022438	Parvb	189.727	1.48537	0.159647	154.095	3.45779e-34	1.79758e-32	15	84232043	84315688	protein_coding	parvin
ENSMUSG00000021360	Gcnt2	353.323	-1.49449	0.154564	154.017	3.59427e-34	1.8643e-32	13	40859754	40960892	protein_coding	glucosaminyl (N-acetyl) transferase 2
ENSMUSG00000031431	Tsc22d3	1486.6	-0.640226	0.107341	153.758	4.09233e-34	2.11785e-32	X	140539528	140600659	protein_coding	TSC22 domain family
ENSMUSG00000022033	Pbk	402.853	1.31498	0.108618	153.744	4.12066e-34	2.12771e-32	14	65805837	65817822	protein_coding	PDZ binding kinase [Source:MGI Symbol;Acc:MGI:1289156]
ENSMUSG00000021799	Opn4	35.4616	0.495126	0.60151	153.564	4.50742e-34	2.32218e-32	14	34590618	34600142	protein_coding	opsin 4 (melanopsin) [Source:MGI Symbol;Acc:MGI:1353425]
ENSMUSG00000021250	Fos	336.931	-0.204206	0.127048	153.364	4.98117e-34	2.5605e-32	12	85473890	85477273	protein_coding	FBJ osteosarcoma oncogene [Source:MGI Symbol;Acc:MGI:95574]
ENSMUSG00000051367	Six1	28.2634	-1.06749	0.691311	153.352	5.01254e-34	2.57086e-32	12	73040015	73053887	protein_coding	sine oculis-related homeobox 1 [Source:MGI Symbol;Acc:MGI:102780]
ENSMUSG00000022817	Itgb5	8081.87	-0.639848	0.112425	153.226	5.3381e-34	2.73172e-32	16	33829665	33949153	protein_coding	integrin beta 5 [Source:MGI Symbol;Acc:MGI:96614]
ENSMUSG00000030226	Lmo3	714.761	0.740774	0.14055	152.485	7.7313e-34	3.93884e-32	6	138362918	138581968	protein_coding	LIM domain only 3 [Source:MGI Symbol;Acc:MGI:102810]
ENSMUSG00000030237	Slco1a4	2006.13	-0.468973	0.137695	152.203	8.90377e-34	4.52612e-32	6	141805440	141856199	protein_coding	solute carrier organic anion transporter family
ENSMUSG00000051159	Cited1	119.206	0.707591	0.197623	152.017	9.77222e-34	4.95659e-32	X	102247381	102252181	protein_coding	Cbp/p300-interacting transactivator with Glu/Asp-rich carboxy-terminal domain 1 [Source:MGI Symbol;Acc:MGI:108023]
ENSMUSG00000002020	Ltbp2	15118.7	-2.19352	0.19412	151.852	1.0612e-33	5.37063e-32	12	84783212	84876532	protein_coding	latent transforming growth factor beta binding protein 2 [Source:MGI Symbol;Acc:MGI:99502]
ENSMUSG00000030107	Usp18	434.061	-2.63132	0.303221	151.709	1.13983e-33	5.75587e-32	6	121245906	121270917	protein_coding	ubiquitin specific peptidase 18 [Source:MGI Symbol;Acc:MGI:1344364]
ENSMUSG00000096014	Sox1	2180.4	0.617666	0.0740848	151.54	1.24053e-33	6.25065e-32	8	12395295	12400126	protein_coding	SRY (sex determining region Y)-box 1 [Source:MGI Symbol;Acc:MGI:98357]
ENSMUSG00000029661	Col1a2	266.994	-1.64724	0.244923	151.394	1.33436e-33	6.70868e-32	6	4504814	4541544	protein_coding	collagen
ENSMUSG00000032289	Thsd4	384.502	2.35888	0.18774	151.284	1.40966e-33	7.05631e-32	9	59966931	60522046	protein_coding	thrombospondin
ENSMUSG00000029671	Wnt16	20.5072	0.28022	1.01504	151.28	1.41277e-33	7.05644e-32	6	22288227	22298522	protein_coding	wingless-type MMTV integration site family
ENSMUSG00000022894	Adamts5	266.324	1.12709	0.164011	150.95	1.66605e-33	8.30345e-32	16	85858170	85901125	protein_coding	a disintegrin-like and metallopeptidase (reprolysin type) with thrombospondin type 1 motif
ENSMUSG00000026674	Ddr2	1140.79	-1.2809	0.149695	150.181	2.44671e-33	1.21677e-31	1	169972307	170110762	protein_coding	discoidin domain receptor family
ENSMUSG00000031555	Adam9	3750.54	-0.256735	0.125072	150.074	2.58089e-33	1.28073e-31	8	24949611	25016927	protein_coding	a disintegrin and metallopeptidase domain 9 (meltrin gamma) [Source:MGI Symbol;Acc:MGI:105376]
ENSMUSG00000020520	Galnt10	1335.04	1.06318	0.157439	149.96	2.73221e-33	1.35289e-31	11	57645442	57787514	protein_coding	UDP-N-acetyl-alpha-D-galactosamine:polypeptide N-acetylgalactosaminyltransferase 10 [Source:MGI Symbol;Acc:MGI:1890480]
ENSMUSG00000044786	Zfp36	187.162	-0.851483	0.207138	149.671	3.15793e-33	1.56032e-31	7	28376784	28380253	protein_coding	zinc finger protein 36 [Source:MGI Symbol;Acc:MGI:99180]
ENSMUSG00000043279	Trim56	1160.3	-0.609855	0.112456	149.562	3.33511e-33	1.64431e-31	5	137105644	137116209	protein_coding	tripartite motif-containing 56 [Source:MGI Symbol;Acc:MGI:2685298]
ENSMUSG00000021948	Prkcd	478.91	-0.0725572	0.148174	149.262	3.87425e-33	1.90195e-31	14	30595354	30626210	protein_coding	protein kinase C
ENSMUSG00000035929	H2-Q4	444.237	-1.35166	0.265235	149.02	4.37344e-33	2.14243e-31	17	35379617	35385290	protein_coding	histocompatibility 2
ENSMUSG00000030847	Bag3	745.823	-0.117099	0.161032	148.948	4.53277e-33	2.21373e-31	7	128523616	128546981	protein_coding	BCL2-associated athanogene 3 [Source:MGI Symbol;Acc:MGI:1352493]
ENSMUSG00000040483	Xaf1	164.864	-2.35602	0.328088	148.446	5.82509e-33	2.83537e-31	11	72301629	72313733	protein_coding	XIAP associated factor 1 [Source:MGI Symbol;Acc:MGI:3772572]
ENSMUSG00000024048	Myl12a	1751.14	-0.329684	0.144761	148.419	5.90538e-33	2.86836e-31	17	70993656	71002878	protein_coding	myosin
ENSMUSG00000087006	Gm13889	348.864	1.56936	0.174237	148.078	7.00133e-33	3.38634e-31	2	93955810	93957201	protein_coding	predicted gene 13889 [Source:MGI Symbol;Acc:MGI:3652053]
ENSMUSG00000004665	Cnn2	1884.87	-1.04741	0.191149	148.064	7.05164e-33	3.40349e-31	10	79988584	79996062	protein_coding	calponin 2 [Source:MGI Symbol;Acc:MGI:105093]
ENSMUSG00000036218	Pdzrn4	166.874	1.2662	0.205447	147.95	7.46497e-33	3.59542e-31	15	92396915	92771819	protein_coding	PDZ domain containing RING finger 4 [Source:MGI Symbol;Acc:MGI:3056996]
ENSMUSG00000047507	Baiap3	66.5108	2.07437	0.238651	147.83	7.9257e-33	3.80932e-31	17	25242659	25256364	protein_coding	BAI1-associated protein 3 [Source:MGI Symbol;Acc:MGI:2685783]
ENSMUSG00000029999	Tgfa	318.623	1.55708	0.168443	147.544	9.14703e-33	4.38713e-31	6	86195223	86275719	protein_coding	transforming growth factor alpha [Source:MGI Symbol;Acc:MGI:98724]
ENSMUSG00000025921	Rdh10	1750.49	-0.862336	0.129395	147.37	9.97912e-33	4.77623e-31	1	16105774	16133734	protein_coding	retinol dehydrogenase 10 (all-trans) [Source:MGI Symbol;Acc:MGI:1924238]
ENSMUSG00000045777	Ifitm10	72.8744	0.766726	0.278738	147.321	1.02244e-32	4.88343e-31	7	142325837	142373753	protein_coding	interferon induced transmembrane protein 10 [Source:MGI Symbol;Acc:MGI:2444776]
ENSMUSG00000031595	Pdgfrl	1896.38	-0.754875	0.138038	146.965	1.22161e-32	5.82257e-31	8	40926212	40990785	protein_coding	platelet-derived growth factor receptor-like [Source:MGI Symbol;Acc:MGI:1916047]
ENSMUSG00000016559	H3f3b	5195.54	1.0046	0.0845929	146.68	1.40855e-32	6.69966e-31	11	116021912	116027962	protein_coding	H3 histone
ENSMUSG00000025130	P4hb	7375.83	-0.160763	0.0712587	146.651	1.429e-32	6.78288e-31	11	120560298	120573253	protein_coding	prolyl 4-hydroxylase
ENSMUSG00000032596	Uba7	348.481	-1.31822	0.203993	146.562	1.49426e-32	7.07797e-31	9	107975505	107984060	protein_coding	ubiquitin-like modifier activating enzyme 7 [Source:MGI Symbol;Acc:MGI:1349462]
ENSMUSG00000026473	Glul	8351.39	0.719345	0.0994572	146.479	1.55794e-32	7.35055e-31	1	153899944	153909723	protein_coding	glutamate-ammonia ligase (glutamine synthetase) [Source:MGI Symbol;Acc:MGI:95739]
ENSMUSG00000046879	Irgm1	476.064	-1.2661	0.235679	146.478	1.55822e-32	7.35055e-31	11	48861968	48871683	protein_coding	immunity-related GTPase family M member 1 [Source:MGI Symbol;Acc:MGI:107567]
ENSMUSG00000023015	Racgap1	1155.9	1.0168	0.0878332	146.312	1.69359e-32	7.97275e-31	15	99620496	99651656	protein_coding	Rac GTPase-activating protein 1 [Source:MGI Symbol;Acc:MGI:1349423]
ENSMUSG00000045594	Glb1	1315.15	-0.0992427	0.0807671	146.307	1.69755e-32	7.975e-31	9	114401076	114474898	protein_coding	galactosidase
ENSMUSG00000028780	Sema3c	2874	-1.21493	0.15068	146.273	1.72696e-32	8.09658e-31	5	17574281	17730268	protein_coding	sema domain
ENSMUSG00000004633	Chn2	287.4	1.00102	0.16344	145.949	2.03017e-32	9.47934e-31	6	54039554	54301810	protein_coding	chimerin 2 [Source:MGI Symbol;Acc:MGI:1917243]
ENSMUSG00000022440	C1qtnf6	2180.57	-0.314303	0.139842	145.667	2.33759e-32	1.08926e-30	15	78523346	78529625	protein_coding	C1q and tumor necrosis factor related protein 6 [Source:MGI Symbol;Acc:MGI:1919959]
ENSMUSG00000032320	Rcn2	7553	-0.757884	0.0690437	145.584	2.43707e-32	1.13331e-30	9	56041845	56061882	protein_coding	reticulocalbin 2 [Source:MGI Symbol;Acc:MGI:1349765]
ENSMUSG00000033355	Rtp4	298.558	-2.07043	0.331078	145.575	2.44826e-32	1.13621e-30	16	23520291	23614222	protein_coding	receptor transporter protein 4 [Source:MGI Symbol;Acc:MGI:1915025]
ENSMUSG00000029819	Npy	364.698	1.00628	0.157058	145.567	2.45788e-32	1.13837e-30	6	49822710	49829507	protein_coding	neuropeptide Y [Source:MGI Symbol;Acc:MGI:97374]
ENSMUSG00000047959	Kcna3	224.938	0.19752	0.169105	145.482	2.56405e-32	1.18276e-30	3	107036169	107038070	protein_coding	potassium voltage-gated channel
ENSMUSG00000014599	Csf1	8279.77	-1.08661	0.152678	145.297	2.81322e-32	1.2951e-30	3	107741048	107760469	protein_coding	colony stimulating factor 1 (macrophage) [Source:MGI Symbol;Acc:MGI:1339753]
ENSMUSG00000035451	Foxa1	29.4807	-1.06302	0.628603	145.231	2.90686e-32	1.33553e-30	12	57540628	57546916	protein_coding	forkhead box A1 [Source:MGI Symbol;Acc:MGI:1347472]
ENSMUSG00000038570	Saxo2	187.092	-1.35855	0.156866	145.09	3.11973e-32	1.43046e-30	7	82632960	82648528	protein_coding	stabilizer of axonemal microtubules 2 [Source:MGI Symbol;Acc:MGI:1914618]
ENSMUSG00000041797	Abca9	249.197	-0.720972	0.19048	144.92	3.39701e-32	1.55449e-30	11	110100749	110168196	protein_coding	ATP-binding cassette
ENSMUSG00000016624	Phf21b	557.649	1.41506	0.149896	144.893	3.44272e-32	1.57227e-30	15	84785381	84856049	protein_coding	PHD finger protein 21B [Source:MGI Symbol;Acc:MGI:2443812]
ENSMUSG00000006301	Tmbim1	873.685	-0.0865637	0.147197	144.374	4.46262e-32	2.02996e-30	1	74288247	74305622	protein_coding	transmembrane BAX inhibitor motif containing 1 [Source:MGI Symbol;Acc:MGI:1916910]
ENSMUSG00000003458	Ncstn	4500.02	-0.390109	0.0746801	144.264	4.71407e-32	2.14009e-30	1	172066013	172082795	protein_coding	nicastrin [Source:MGI Symbol;Acc:MGI:1891700]
ENSMUSG00000032006	Pdgfd	499.656	-0.852607	0.160447	144.196	4.87727e-32	2.20981e-30	9	6168584	6378850	protein_coding	platelet-derived growth factor
ENSMUSG00000026896	Ifih1	269.429	-1.68869	0.238207	143.757	6.0746e-32	2.74146e-30	2	62595798	62646255	protein_coding	interferon induced with helicase C domain 1 [Source:MGI Symbol;Acc:MGI:1918836]
ENSMUSG00000056158	Car10	807.704	-1.05076	0.142434	143.496	6.92064e-32	3.11714e-30	11	93098028	93601749	protein_coding	carbonic anhydrase 10 [Source:MGI Symbol;Acc:MGI:1919855]
ENSMUSG00000027408	Cpxm1	414.437	1.05591	0.124822	143.393	7.28844e-32	3.27637e-30	2	130390775	130397574	protein_coding	carboxypeptidase X 1 (M14 family) [Source:MGI Symbol;Acc:MGI:1934569]
ENSMUSG00000031875	Cmtm3	274.437	1.11907	0.140094	143.335	7.50221e-32	3.36587e-30	8	104339410	104347672	protein_coding	CKLF-like MARVEL transmembrane domain containing 3 [Source:MGI Symbol;Acc:MGI:2447162]
ENSMUSG00000095115	Itpripl2	222.427	-0.568301	0.168042	143.269	7.75421e-32	3.47213e-30	7	118485111	118491975	protein_coding	inositol 1
ENSMUSG00000021986	Amer2	1546.87	0.265346	0.111989	143.14	8.27066e-32	3.69616e-30	14	60373259	60388197	protein_coding	APC membrane recruitment 2 [Source:MGI Symbol;Acc:MGI:1919375]
ENSMUSG00000039194	Rlbp1	246.774	2.30871	0.272464	142.992	8.9058e-32	3.9683e-30	7	79374870	79387048	protein_coding	retinaldehyde binding protein 1 [Source:MGI Symbol;Acc:MGI:97930]
ENSMUSG00000063450	Syne2	1184.96	1.19767	0.117272	142.99	8.91422e-32	3.9683e-30	12	75818134	76110926	protein_coding	spectrin repeat containing
ENSMUSG00000005803	Sqor	162.907	1.66439	0.233867	142.77	9.95255e-32	4.42194e-30	2	122765237	122809569	protein_coding	sulfide quinone oxidoreductase [Source:MGI Symbol;Acc:MGI:1929899]
ENSMUSG00000038058	Nod1	282.97	-0.927348	0.167467	142.753	1.00347e-31	4.4498e-30	6	54923949	54972612	protein_coding	nucleotide-binding oligomerization domain containing 1 [Source:MGI Symbol;Acc:MGI:1341839]
ENSMUSG00000073418	C4b	676.955	0.622708	0.144266	142.648	1.05781e-31	4.68172e-30	17	34728380	34743882	protein_coding	complement component 4B (Chido blood group) [Source:MGI Symbol;Acc:MGI:88228]
ENSMUSG00000027386	Fbln7	472.282	0.540861	0.146143	142.58	1.09449e-31	4.83472e-30	2	128862981	128897034	protein_coding	fibulin 7 [Source:MGI Symbol;Acc:MGI:1917620]
ENSMUSG00000031788	Kifc3	2955.28	-0.460098	0.129469	142.548	1.11196e-31	4.90245e-30	8	95099828	95202812	protein_coding	kinesin family member C3 [Source:MGI Symbol;Acc:MGI:109202]
ENSMUSG00000002980	Bcam	1669.9	-0.293474	0.151352	142.066	1.41469e-31	6.22518e-30	7	19756131	19771016	protein_coding	basal cell adhesion molecule [Source:MGI Symbol;Acc:MGI:1929940]
ENSMUSG00000032374	Plod2	3080.07	-0.700029	0.1558	142.054	1.42326e-31	6.25089e-30	9	92542223	92608428	protein_coding	procollagen lysine
ENSMUSG00000032366	Tpm1	8515.74	-0.967809	0.132327	141.865	1.56432e-31	6.8573e-30	9	67022590	67049406	protein_coding	tropomyosin 1
ENSMUSG00000028037	Ifi44	172.15	-3.74058	0.450134	141.845	1.58072e-31	6.91597e-30	3	151730922	151749960	protein_coding	interferon-induced protein 44 [Source:MGI Symbol;Acc:MGI:2443016]
ENSMUSG00000001418	Glmp	1680.81	0.042206	0.0820364	141.736	1.66912e-31	7.28883e-30	3	88325023	88331313	protein_coding	glycosylated lysosomal membrane protein [Source:MGI Symbol;Acc:MGI:1913318]
ENSMUSG00000028358	Zfp618	220.447	1.01488	0.131559	141.569	1.81391e-31	7.90601e-30	4	62965573	63139708	protein_coding	zinc finger protein 618 [Source:MGI Symbol;Acc:MGI:1919950]
ENSMUSG00000024339	Tap2	687.623	-0.67249	0.135933	141.51	1.86879e-31	8.12975e-30	17	34203527	34216321	protein_coding	transporter 2
ENSMUSG00000015749	Anp32e	3069.04	0.750521	0.0741423	141.151	2.23607e-31	9.70911e-30	3	95929246	95947390	protein_coding	acidic (leucine-rich) nuclear phosphoprotein 32 family
ENSMUSG00000038872	Zfhx3	349.717	1.75446	0.160818	141.057	2.34359e-31	1.01568e-29	8	107942644	108961630	protein_coding	zinc finger homeobox 3 [Source:MGI Symbol;Acc:MGI:99948]
ENSMUSG00000021835	Bmp4	318.747	-1.72923	0.201734	140.987	2.42651e-31	1.04963e-29	14	46383520	46390669	protein_coding	bone morphogenetic protein 4 [Source:MGI Symbol;Acc:MGI:88180]
ENSMUSG00000068220	Lgals1	1307.56	-0.416951	0.145866	140.918	2.51198e-31	1.08455e-29	15	78926725	78930465	protein_coding	lectin
ENSMUSG00000089774	Slc5a3	1729.85	-0.224017	0.143078	140.818	2.64122e-31	1.13821e-29	16	92058322	92087473	protein_coding	solute carrier family 5 (inositol transporters)
ENSMUSG00000025809	Itgb1	11051.8	-0.383845	0.107365	140.345	3.34563e-31	1.43783e-29	8	128685654	128733200	protein_coding	integrin beta 1 (fibronectin receptor beta) [Source:MGI Symbol;Acc:MGI:96610]
ENSMUSG00000015053	Gata2	297.539	-0.398867	0.188776	140.343	3.34905e-31	1.43783e-29	6	88193891	88207032	protein_coding	GATA binding protein 2 [Source:MGI Symbol;Acc:MGI:95662]
ENSMUSG00000004099	Dnmt1	2657.89	0.959959	0.0915697	140.315	3.39697e-31	1.45568e-29	9	20907209	20959888	protein_coding	DNA methyltransferase (cytosine-5) 1 [Source:MGI Symbol;Acc:MGI:94912]
ENSMUSG00000039081	Zfp503	479.612	1.1612	0.147704	140.287	3.44458e-31	1.47333e-29	14	21983959	21989601	protein_coding	zinc finger protein 503 [Source:MGI Symbol;Acc:MGI:1353644]
ENSMUSG00000070498	Tmem132b	7068.59	-0.679198	0.0706581	139.582	4.89861e-31	2.09135e-29	5	125531774	125792583	protein_coding	transmembrane protein 132B [Source:MGI Symbol;Acc:MGI:3609245]
ENSMUSG00000025647	Shisa5	1679.74	-0.458062	0.104184	139.444	5.25003e-31	2.23721e-29	9	109038565	109057777	protein_coding	shisa family member 5 [Source:MGI Symbol;Acc:MGI:1915044]
ENSMUSG00000022972	1110004E09Rik	1014.99	0.167489	0.116296	139.32	5.5858e-31	2.37588e-29	16	90925809	90934927	protein_coding	RIKEN cDNA 1110004E09 gene [Source:MGI Symbol;Acc:MGI:1915251]
ENSMUSG00000069911	Fam196b	66.8939	1.51847	0.218516	139.031	6.45444e-31	2.74027e-29	11	34314822	34422640	protein_coding	family with sequence similarity 196
ENSMUSG00000031799	Tpm4	1521.93	-0.0455751	0.102652	138.88	6.95967e-31	2.94931e-29	8	72134975	72153142	protein_coding	tropomyosin 4 [Source:MGI Symbol;Acc:MGI:2449202]
ENSMUSG00000027855	Sycp1	35.2452	1.45071	0.329095	138.846	7.07895e-31	2.99432e-29	3	102818499	102936100	protein_coding	synaptonemal complex protein 1 [Source:MGI Symbol;Acc:MGI:105931]
ENSMUSG00000029781	Fkbp9	8052.11	-0.560582	0.123131	138.804	7.22979e-31	3.05249e-29	6	56832059	56879358	protein_coding	FK506 binding protein 9 [Source:MGI Symbol;Acc:MGI:1350921]
ENSMUSG00000022961	Son	22169.7	0.882858	0.0885847	138.594	8.0282e-31	3.38335e-29	16	91647506	91679221	protein_coding	Son DNA binding protein [Source:MGI Symbol;Acc:MGI:98353]
ENSMUSG00000032135	Mcam	295.651	-0.838225	0.163055	138.553	8.19476e-31	3.44721e-29	9	44134469	44142727	protein_coding	melanoma cell adhesion molecule [Source:MGI Symbol;Acc:MGI:1933966]
ENSMUSG00000017830	Dhx58	88.5346	-1.29952	0.260636	138.154	1.00059e-30	4.20137e-29	11	100694884	100704271	protein_coding	DEXH (Asp-Glu-X-His) box polypeptide 58 [Source:MGI Symbol;Acc:MGI:1931560]
ENSMUSG00000028063	Lmna	1817.73	-0.409873	0.119239	137.998	1.08193e-30	4.53462e-29	3	88480147	88509956	protein_coding	lamin A [Source:MGI Symbol;Acc:MGI:96794]
ENSMUSG00000050534	Htr5b	122.553	-2.79412	0.245813	137.969	1.0973e-30	4.59062e-29	1	121509842	121528465	protein_coding	5-hydroxytryptamine (serotonin) receptor 5B [Source:MGI Symbol;Acc:MGI:96284]
ENSMUSG00000038893	Fam117a	262.477	0.148011	0.156185	137.776	1.20851e-30	5.04668e-29	11	95337018	95381872	protein_coding	family with sequence similarity 117
ENSMUSG00000004951	Hspb1	58.5885	-0.415899	0.352632	137.721	1.24239e-30	5.17873e-29	5	135887919	135889563	protein_coding	heat shock protein 1 [Source:MGI Symbol;Acc:MGI:96240]
ENSMUSG00000024940	Ltbp3	10635.7	-0.399856	0.179243	137.435	1.43372e-30	5.96542e-29	19	5740904	5758532	protein_coding	latent transforming growth factor beta binding protein 3 [Source:MGI Symbol;Acc:MGI:1101355]
ENSMUSG00000021754	Map3k1	748.905	1.11663	0.124716	136.559	2.22176e-30	9.21086e-29	13	111746428	111808993	protein_coding	mitogen-activated protein kinase kinase kinase 1 [Source:MGI Symbol;Acc:MGI:1346872]
ENSMUSG00000017760	Ctsa	3771.86	0.0741545	0.0762498	136.405	2.3994e-30	9.92937e-29	2	164832873	164841032	protein_coding	cathepsin A [Source:MGI Symbol;Acc:MGI:97748]
ENSMUSG00000038648	Creb3l2	1355.73	-0.452052	0.141869	136.286	2.54544e-30	1.05147e-28	6	37327255	37442146	protein_coding	cAMP responsive element binding protein 3-like 2 [Source:MGI Symbol;Acc:MGI:2442695]
ENSMUSG00000022360	Atad2	489.928	1.26874	0.109166	135.99	2.95173e-30	1.21711e-28	15	58094047	58135082	protein_coding	ATPase family
ENSMUSG00000020256	Aldh1l2	381.363	0.587296	0.108642	135.848	3.16921e-30	1.30444e-28	10	83487450	83534140	protein_coding	aldehyde dehydrogenase 1 family
ENSMUSG00000030782	Tgfb1i1	471.453	-0.921441	0.165232	135.84	3.18135e-30	1.30709e-28	7	128246812	128255699	protein_coding	transforming growth factor beta 1 induced transcript 1 [Source:MGI Symbol;Acc:MGI:102784]
ENSMUSG00000006344	Ggt5	46.6759	-2.50733	0.393609	135.714	3.38988e-30	1.39028e-28	10	75589340	75617200	protein_coding	gamma-glutamyltransferase 5 [Source:MGI Symbol;Acc:MGI:1346063]
ENSMUSG00000022969	Il10rb	68.8918	0.724777	0.247369	135.197	4.38806e-30	1.79644e-28	16	91406164	91425834	protein_coding	interleukin 10 receptor
ENSMUSG00000029484	Anxa3	901.37	-0.679776	0.180985	135.157	4.4778e-30	1.82991e-28	5	96793339	96845966	protein_coding	annexin A3 [Source:MGI Symbol;Acc:MGI:1201378]
ENSMUSG00000019055	Plod1	2122.49	-0.3091	0.132267	134.769	5.4372e-30	2.21803e-28	4	147909753	147936767	protein_coding	procollagen-lysine
ENSMUSG00000020538	Srebf1	22465.9	-0.28851	0.118816	134.624	5.84487e-30	2.3801e-28	11	60199089	60222581	protein_coding	sterol regulatory element binding transcription factor 1 [Source:MGI Symbol;Acc:MGI:107606]
ENSMUSG00000045658	Pid1	1851.05	-0.316801	0.09341	134.59	5.9459e-30	2.41695e-28	1	84036296	84364180	protein_coding	phosphotyrosine interaction domain containing 1 [Source:MGI Symbol;Acc:MGI:2138391]
ENSMUSG00000046999	1110032F04Rik	155.791	0.975093	0.157543	134.457	6.35391e-30	2.57367e-28	3	68869586	68872163	protein_coding	RIKEN cDNA 1110032F04 gene [Source:MGI Symbol;Acc:MGI:1915975]
ENSMUSG00000031380	Vegfd	389.258	-0.840271	0.159635	134.289	6.91027e-30	2.79409e-28	X	164373378	164402650	protein_coding	vascular endothelial growth factor D [Source:MGI Symbol;Acc:MGI:108037]
ENSMUSG00000044770	Scml4	193.788	0.800731	0.134389	134.242	7.0736e-30	2.85509e-28	10	42860370	42960780	protein_coding	sex comb on midleg-like 4 (Drosophila) [Source:MGI Symbol;Acc:MGI:2446140]
ENSMUSG00000030287	Itpr2	433.971	0.903391	0.138584	134.195	7.24188e-30	2.91788e-28	6	146108299	146502223	protein_coding	inositol 1
ENSMUSG00000025912	Mybl1	567.417	-0.765176	0.148907	134.022	7.89713e-30	3.17631e-28	1	9667415	9700209	protein_coding	myeloblastosis oncogene-like 1 [Source:MGI Symbol;Acc:MGI:99925]
ENSMUSG00000018593	Sparc	151922	-0.819838	0.142227	133.865	8.54444e-30	3.43065e-28	11	55394500	55423183	protein_coding	secreted acidic cysteine rich glycoprotein [Source:MGI Symbol;Acc:MGI:98373]
ENSMUSG00000029070	Mxra8	1247.72	-0.797715	0.133394	133.83	8.69115e-30	3.48345e-28	4	155839680	155844088	protein_coding	matrix-remodelling associated 8 [Source:MGI Symbol;Acc:MGI:1922011]
ENSMUSG00000018042	Cyb5r3	7866.12	-0.105165	0.0892969	133.472	1.03981e-29	4.16033e-28	15	83153494	83172592	protein_coding	cytochrome b5 reductase 3 [Source:MGI Symbol;Acc:MGI:94893]
ENSMUSG00000026278	Bok	129.398	1.68775	0.189889	133.406	1.07437e-29	4.29112e-28	1	93685660	93695764	protein_coding	BCL2-related ovarian killer [Source:MGI Symbol;Acc:MGI:1858494]
ENSMUSG00000035305	Ror1	562.494	-0.967302	0.174398	133.254	1.15943e-29	4.62281e-28	4	100095791	100444765	protein_coding	receptor tyrosine kinase-like orphan receptor 1 [Source:MGI Symbol;Acc:MGI:1347520]
ENSMUSG00000021047	Nova1	410.841	1.29757	0.151059	133.209	1.18581e-29	4.71979e-28	12	46694517	46818929	protein_coding	neuro-oncological ventral antigen 1 [Source:MGI Symbol;Acc:MGI:104297]
ENSMUSG00000075297	H60b	95.0417	0.089811	0.292773	133.121	1.23895e-29	4.92274e-28	10	22158586	22288849	protein_coding	histocompatibility 60b [Source:MGI Symbol;Acc:MGI:3649078]
ENSMUSG00000020844	Nxn	2816	-0.211987	0.142339	133.024	1.30054e-29	5.15852e-28	11	76257198	76399140	protein_coding	nucleoredoxin [Source:MGI Symbol;Acc:MGI:109331]
ENSMUSG00000047735	Samd9l	516.223	-1.25327	0.233415	133.006	1.31251e-29	5.19698e-28	6	3372257	3399572	protein_coding	sterile alpha motif domain containing 9-like [Source:MGI Symbol;Acc:MGI:1343184]
ENSMUSG00000039994	Timeless	312.301	1.4667	0.137481	132.897	1.38601e-29	5.47855e-28	10	128232065	128252941	protein_coding	timeless circadian clock 1 [Source:MGI Symbol;Acc:MGI:1321393]
ENSMUSG00000001228	Uhrf1	652.818	1.59914	0.143859	132.885	1.3942e-29	5.50146e-28	17	56303321	56323486	protein_coding	ubiquitin-like
ENSMUSG00000071550	Cfap44	1678.25	-0.955178	0.148245	132.807	1.44994e-29	5.71157e-28	16	44394796	44482428	protein_coding	cilia and flagella associated protein 44 [Source:MGI Symbol;Acc:MGI:1277238]
ENSMUSG00000004044	Cavin1	2999.73	-0.700909	0.158204	132.743	1.49676e-29	5.88587e-28	11	100956733	100970887	protein_coding	caveolae associated 1 [Source:MGI Symbol;Acc:MGI:1277968]
ENSMUSG00000040254	Sema3d	221.439	-1.10974	0.176497	132.715	1.51826e-29	5.96022e-28	5	12383385	12588948	protein_coding	sema domain
ENSMUSG00000072294	Klf12	247.343	1.10147	0.150934	132.593	1.61341e-29	6.32293e-28	14	99874486	100149764	protein_coding	Kruppel-like factor 12 [Source:MGI Symbol;Acc:MGI:1333796]
ENSMUSG00000031285	Dcx	6445.03	0.990905	0.206706	132.553	1.64652e-29	6.44164e-28	X	143855842	143933311	protein_coding	doublecortin [Source:MGI Symbol;Acc:MGI:1277171]
ENSMUSG00000025742	Prps2	975.761	-0.19529	0.10895	132.346	1.82557e-29	7.12998e-28	X	167346322	167382749	protein_coding	phosphoribosyl pyrophosphate synthetase 2 [Source:MGI Symbol;Acc:MGI:97776]
ENSMUSG00000025324	Atp10a	550.934	-1.01618	0.148619	132.317	1.85255e-29	7.22305e-28	7	58656166	58829420	protein_coding	ATPase
ENSMUSG00000021136	Smoc1	1018.9	1.40187	0.167082	132.22	1.94484e-29	7.57002e-28	12	81026808	81186414	protein_coding	SPARC related modular calcium binding 1 [Source:MGI Symbol;Acc:MGI:1929878]
ENSMUSG00000004366	Sst	1085.44	0.554722	0.179355	132.151	2.01285e-29	7.82146e-28	16	23889581	23890844	protein_coding	somatostatin [Source:MGI Symbol;Acc:MGI:98326]
ENSMUSG00000024810	Il33	100.821	0.0167594	0.252328	132.11	2.05442e-29	7.96947e-28	19	29925114	29960718	protein_coding	interleukin 33 [Source:MGI Symbol;Acc:MGI:1924375]
ENSMUSG00000024235	Map3k8	163.399	-1.48268	0.186114	131.992	2.17874e-29	8.43747e-28	18	4331327	4353015	protein_coding	mitogen-activated protein kinase kinase kinase 8 [Source:MGI Symbol;Acc:MGI:1346878]
ENSMUSG00000020814	Mxra7	767.258	-0.455581	0.147619	131.908	2.2726e-29	8.78611e-28	11	116803062	116828046	protein_coding	matrix-remodelling associated 7 [Source:MGI Symbol;Acc:MGI:1914872]
ENSMUSG00000010175	Prox1	450.039	0.886969	0.112814	131.836	2.35584e-29	9.09259e-28	1	190118035	190170714	protein_coding	prospero homeobox 1 [Source:MGI Symbol;Acc:MGI:97772]
ENSMUSG00000009687	Fxyd5	70.5261	1.65991	0.238586	131.783	2.41877e-29	9.31979e-28	7	31032722	31042481	protein_coding	FXYD domain-containing ion transport regulator 5 [Source:MGI Symbol;Acc:MGI:1201785]
ENSMUSG00000027947	Il6ra	186.961	-1.13259	0.176498	131.74	2.47156e-29	9.49374e-28	3	89864059	89913196	protein_coding	interleukin 6 receptor
ENSMUSG00000025085	Ablim1	4648.78	-0.979209	0.0913684	131.738	2.47423e-29	9.49374e-28	19	57032733	57314919	protein_coding	actin-binding LIM protein 1 [Source:MGI Symbol;Acc:MGI:1194500]
ENSMUSG00000034422	Parp14	402.329	-2.04037	0.265945	131.736	2.47634e-29	9.49374e-28	16	35832874	35871544	protein_coding	poly (ADP-ribose) polymerase family
ENSMUSG00000022747	St3gal6	389.278	-1.40135	0.173743	131.663	2.56873e-29	9.83151e-28	16	58468125	58524243	protein_coding	ST3 beta-galactoside alpha-2
ENSMUSG00000072945	Ripply1	147.539	-0.0399185	0.222691	131.647	2.58958e-29	9.89477e-28	X	139779549	139782353	protein_coding	ripply transcriptional repressor 1 [Source:MGI Symbol;Acc:MGI:3614797]
ENSMUSG00000024697	Gna14	218.29	-0.895915	0.202219	131.441	2.86994e-29	1.09478e-27	19	16435667	16610818	protein_coding	guanine nucleotide binding protein
ENSMUSG00000028370	Pappa	90.7096	-1.15729	0.299742	131.434	2.88113e-29	1.09722e-27	4	65124174	65357509	protein_coding	pregnancy-associated plasma protein A [Source:MGI Symbol;Acc:MGI:97479]
ENSMUSG00000035279	Ssc5d	1043.88	-0.195536	0.157384	131.332	3.0307e-29	1.15227e-27	7	4925785	4944826	protein_coding	scavenger receptor cysteine rich family
ENSMUSG00000016206	H2-M3	42.3117	0.415521	0.383507	131.253	3.15353e-29	1.19698e-27	17	37270220	37274484	protein_coding	histocompatibility 2
ENSMUSG00000020649	Rrm2	999.567	1.25488	0.111759	131.2	3.23792e-29	1.22698e-27	12	24708241	24714146	protein_coding	ribonucleotide reductase M2 [Source:MGI Symbol;Acc:MGI:98181]
ENSMUSG00000021939	Ctsb	22580.2	-0.303639	0.0748285	131.133	3.34872e-29	1.26688e-27	14	63122462	63145923	protein_coding	cathepsin B [Source:MGI Symbol;Acc:MGI:88561]
ENSMUSG00000000782	Tcf7	223.615	-0.348959	0.160074	131.009	3.56204e-29	1.34536e-27	11	52252371	52283014	protein_coding	transcription factor 7
ENSMUSG00000025402	Nab2	603.639	0.418856	0.144143	130.958	3.65381e-29	1.37775e-27	10	127660918	127668568	protein_coding	Ngfi-A binding protein 2 [Source:MGI Symbol;Acc:MGI:107563]
ENSMUSG00000022816	Fstl1	15953.5	-0.623731	0.137972	130.83	3.89649e-29	1.46685e-27	16	37776873	37836514	protein_coding	follistatin-like 1 [Source:MGI Symbol;Acc:MGI:102793]
ENSMUSG00000072082	Ccnf	383.698	1.22365	0.114585	130.504	4.58678e-29	1.72388e-27	17	24223232	24251409	protein_coding	cyclin F [Source:MGI Symbol;Acc:MGI:102551]
ENSMUSG00000028444	Cntfr	2338.19	0.881679	0.0923004	130.308	5.05718e-29	1.89756e-27	4	41657498	41697089	protein_coding	ciliary neurotrophic factor receptor [Source:MGI Symbol;Acc:MGI:99605]
ENSMUSG00000024411	Aqp4	10242.4	-0.22183	0.160022	130.21	5.31076e-29	1.98712e-27	18	15389394	15403684	protein_coding	aquaporin 4 [Source:MGI Symbol;Acc:MGI:107387]
ENSMUSG00000062488	Ifit3b	343.313	-2.49006	0.310937	130.21	5.31319e-29	1.98712e-27	19	34607970	34613401	protein_coding	interferon-induced protein with tetratricopeptide repeats 3B [Source:MGI Symbol;Acc:MGI:3698419]
ENSMUSG00000074896	Ifit3	902.085	-2.24767	0.293612	129.96	6.01919e-29	2.24749e-27	19	34583531	34588731	protein_coding	interferon-induced protein with tetratricopeptide repeats 3 [Source:MGI Symbol;Acc:MGI:1101055]
ENSMUSG00000021838	Samd4	1550.52	-0.42416	0.118458	129.881	6.26308e-29	2.33476e-27	14	46882854	47105817	protein_coding	sterile alpha motif domain containing 4 [Source:MGI Symbol;Acc:MGI:1921730]
ENSMUSG00000052534	Pbx1	5106.67	0.464349	0.0812033	129.845	6.37511e-29	2.37266e-27	1	168119364	168432270	protein_coding	pre B cell leukemia homeobox 1 [Source:MGI Symbol;Acc:MGI:97495]
ENSMUSG00000024659	Anxa1	104.389	-1.94449	0.25738	129.246	8.60361e-29	3.19686e-27	19	20373428	20390944	protein_coding	annexin A1 [Source:MGI Symbol;Acc:MGI:96819]
ENSMUSG00000030093	Wnt7a	943.161	0.381985	0.0916797	129.196	8.8202e-29	3.27204e-27	6	91363981	91411363	protein_coding	wingless-type MMTV integration site family
ENSMUSG00000020695	Mrc2	216.312	0.59453	0.221188	128.895	1.02516e-28	3.79691e-27	11	105292643	105351139	protein_coding	mannose receptor
ENSMUSG00000056296	Synpr	1075.92	0.90554	0.211399	128.827	1.06041e-28	3.92113e-27	14	13284780	13616340	protein_coding	synaptoporin [Source:MGI Symbol;Acc:MGI:1919253]
ENSMUSG00000041577	Prelp	7039.3	-1.22702	0.170608	128.815	1.06725e-28	3.94006e-27	1	133910304	133921414	protein_coding	proline arginine-rich end leucine-rich repeat [Source:MGI Symbol;Acc:MGI:2151110]
ENSMUSG00000001751	Naglu	719.292	-0.102977	0.108899	128.479	1.26248e-28	4.6533e-27	11	101070012	101077672	protein_coding	alpha-N-acetylglucosaminidase (Sanfilippo disease IIIB) [Source:MGI Symbol;Acc:MGI:1351641]
ENSMUSG00000024222	Fkbp5	532.848	0.915472	0.0966961	128.443	1.28527e-28	4.72971e-27	17	28399095	28517524	protein_coding	FK506 binding protein 5 [Source:MGI Symbol;Acc:MGI:104670]
ENSMUSG00000039720	Got1l1	66.641	-1.64069	0.306899	128.305	1.37725e-28	5.06005e-27	8	27197459	27223828	protein_coding	glutamic-oxaloacetic transaminase 1-like 1 [Source:MGI Symbol;Acc:MGI:1923865]
ENSMUSG00000036334	Igsf10	432.377	0.00942472	0.152205	128.2	1.45133e-28	5.32371e-27	3	59316735	59344394	protein_coding	immunoglobulin superfamily
ENSMUSG00000002732	Fkbp7	180.316	-0.477682	0.171488	128.06	1.55668e-28	5.70105e-27	2	76663044	76673116	protein_coding	FK506 binding protein 7 [Source:MGI Symbol;Acc:MGI:1336879]
ENSMUSG00000054619	Mettl7a1	712.502	-0.99271	0.1221	127.694	1.86856e-28	6.83232e-27	15	100304817	100314348	protein_coding	methyltransferase like 7A1 [Source:MGI Symbol;Acc:MGI:1916523]
ENSMUSG00000043415	Otud1	927.87	-1.11244	0.113093	127.618	1.94104e-28	7.08604e-27	2	19657752	19660583	protein_coding	OTU domain containing 1 [Source:MGI Symbol;Acc:MGI:1918448]
ENSMUSG00000039405	Prss23	1833.6	-1.08575	0.162999	127.562	1.99691e-28	7.2784e-27	7	89507783	89527187	protein_coding	protease
ENSMUSG00000028763	Hspg2	11661.9	-0.310751	0.191831	127.547	2.01194e-28	7.32153e-27	4	137468769	137570630	protein_coding	perlecan (heparan sulfate proteoglycan 2) [Source:MGI Symbol;Acc:MGI:96257]
ENSMUSG00000018459	Slc13a3	291.19	0.882539	0.130107	127.481	2.07847e-28	7.55168e-27	2	165405028	165473230	protein_coding	solute carrier family 13 (sodium-dependent dicarboxylate transporter)
ENSMUSG00000027580	Helz2	319.683	-1.60453	0.180943	127.305	2.26982e-28	8.23385e-27	2	181227615	181242027	protein_coding	helicase with zinc finger 2
ENSMUSG00000019997	Ctgf	8342.7	-1.28151	0.175537	127.232	2.35421e-28	8.52648e-27	10	24595442	24598683	protein_coding	connective tissue growth factor [Source:MGI Symbol;Acc:MGI:95537]
ENSMUSG00000026664	Phyh	331.594	-0.206662	0.165529	127.144	2.45998e-28	8.89551e-27	2	4919019	4938730	protein_coding	phytanoyl-CoA hydroxylase [Source:MGI Symbol;Acc:MGI:891978]
ENSMUSG00000027330	Cdc25b	396.907	1.03747	0.109374	126.704	3.06578e-28	1.10687e-26	2	131186949	131198497	protein_coding	cell division cycle 25B [Source:MGI Symbol;Acc:MGI:99701]
ENSMUSG00000051811	Cox6b2	780.078	-0.311525	0.176731	126.598	3.23354e-28	1.1656e-26	7	4751792	4753094	protein_coding	cytochrome c oxidase subunit VIb polypeptide 2 [Source:MGI Symbol;Acc:MGI:3044182]
ENSMUSG00000026156	B3gat2	300.199	1.19723	0.18553	126.562	3.29172e-28	1.18471e-26	1	23761753	23849158	protein_coding	beta-1
ENSMUSG00000038507	Parp12	901.341	-0.502011	0.136423	126.545	3.31933e-28	1.19278e-26	6	39086410	39118349	protein_coding	poly (ADP-ribose) polymerase family
ENSMUSG00000035578	Iqcg	799.473	-1.27029	0.171303	126.385	3.59615e-28	1.29023e-26	16	33015385	33056218	protein_coding	IQ motif containing G [Source:MGI Symbol;Acc:MGI:1916957]
ENSMUSG00000038388	Mpp6	2468.31	-0.738836	0.128768	126.176	3.99185e-28	1.42995e-26	6	50110241	50198939	protein_coding	membrane protein
ENSMUSG00000046186	Cd109	881.925	-1.43248	0.156988	126.005	4.34893e-28	1.55301e-26	9	78615546	78716253	protein_coding	CD109 antigen [Source:MGI Symbol;Acc:MGI:2445221]
ENSMUSG00000038213	Tapbpl	217.991	-0.584807	0.159603	125.746	4.95017e-28	1.76497e-26	6	125223933	125231860	protein_coding	TAP binding protein-like [Source:MGI Symbol;Acc:MGI:2384853]
ENSMUSG00000040209	Zfp704	3141.69	0.734533	0.101057	125.705	5.05182e-28	1.79842e-26	3	9427020	9610085	protein_coding	zinc finger protein 704 [Source:MGI Symbol;Acc:MGI:2180715]
ENSMUSG00000020737	Jpt1	2400.58	0.837267	0.106136	125.576	5.38869e-28	1.91536e-26	11	115497353	115514387	protein_coding	Jupiter microtubule associated homolog 1 [Source:MGI Symbol;Acc:MGI:1096361]
ENSMUSG00000048376	F2r	4609.42	-0.867467	0.14678	125.552	5.45297e-28	1.93521e-26	13	95601803	95618487	protein_coding	coagulation factor II (thrombin) receptor [Source:MGI Symbol;Acc:MGI:101802]
ENSMUSG00000037003	Tns2	443.712	-0.667921	0.161504	125.436	5.77976e-28	2.04802e-26	15	102102988	102116401	protein_coding	tensin 2 [Source:MGI Symbol;Acc:MGI:2387586]
ENSMUSG00000023236	Scg5	3041.23	1.48227	0.131209	125.426	5.80829e-28	2.05495e-26	2	113776362	113829121	protein_coding	secretogranin V [Source:MGI Symbol;Acc:MGI:98289]
ENSMUSG00000047669	Msl3l2	97.9368	-0.450179	0.199028	125.315	6.1414e-28	2.16946e-26	10	56106917	56116880	protein_coding	male-specific lethal 3-like 2 (Drosophila) [Source:MGI Symbol;Acc:MGI:1920640]
ENSMUSG00000028179	Cth	252.078	-1.03916	0.167063	125.222	6.43263e-28	2.26884e-26	3	157894248	157925077	protein_coding	cystathionase (cystathionine gamma-lyase) [Source:MGI Symbol;Acc:MGI:1339968]
ENSMUSG00000038521	C1s1	137.154	-0.970452	0.205451	125.12	6.76751e-28	2.38329e-26	6	124530345	124542359	protein_coding	complement component 1
ENSMUSG00000020326	Ccng1	5329.75	-0.788174	0.131838	124.894	7.57896e-28	2.66496e-26	11	40748552	40755311	protein_coding	cyclin G1 [Source:MGI Symbol;Acc:MGI:102890]
ENSMUSG00000001507	Itga3	4373.27	-0.6134	0.151253	124.679	8.43978e-28	2.9631e-26	11	95044474	95076801	protein_coding	integrin alpha 3 [Source:MGI Symbol;Acc:MGI:96602]
ENSMUSG00000060591	Ifitm2	210.045	-1.04827	0.191416	124.599	8.78145e-28	3.07834e-26	7	140954837	140955987	protein_coding	interferon induced transmembrane protein 2 [Source:MGI Symbol;Acc:MGI:1933382]
ENSMUSG00000043913	Ccdc60	124.728	-1.09376	0.226494	124.592	8.81601e-28	3.08574e-26	5	116124641	116288985	protein_coding	coiled-coil domain containing 60 [Source:MGI Symbol;Acc:MGI:2141043]
ENSMUSG00000038855	Itpkb	2280.09	-0.686879	0.141023	124.315	1.01218e-27	3.53739e-26	1	180330485	180424802	protein_coding	inositol 1
ENSMUSG00000025780	Itih5	1278.72	0.566716	0.13137	124.219	1.06223e-27	3.70667e-26	2	10153571	10256529	protein_coding	inter-alpha (globulin) inhibitor H5 [Source:MGI Symbol;Acc:MGI:1925751]
ENSMUSG00000020961	Ston2	1641.29	-0.450775	0.122406	124.127	1.11211e-27	3.87459e-26	12	91633009	91788387	protein_coding	stonin 2 [Source:MGI Symbol;Acc:MGI:1918272]
ENSMUSG00000052353	Cemip	2461.21	-1.09879	0.185188	124.124	1.11374e-27	3.87459e-26	7	83932857	84086502	protein_coding	cell migration inducing protein
ENSMUSG00000024236	Svil	765.681	0.09204	0.107629	123.986	1.19331e-27	4.14511e-26	18	4920540	5119299	protein_coding	supervillin [Source:MGI Symbol;Acc:MGI:2147319]
ENSMUSG00000041731	Pgm5	1270.69	-2.34503	0.202261	123.636	1.42194e-27	4.93183e-26	19	24683016	24861855	protein_coding	phosphoglucomutase 5 [Source:MGI Symbol;Acc:MGI:1925668]
ENSMUSG00000034227	Foxj1	9120.39	-0.990095	0.156655	123.613	1.43817e-27	4.98058e-26	11	116330704	116335399	protein_coding	forkhead box J1 [Source:MGI Symbol;Acc:MGI:1347474]
ENSMUSG00000078137	Ankrd63	32.9287	3.37811	0.398196	123.453	1.55817e-27	5.38802e-26	2	118699103	118703963	protein_coding	ankyrin repeat domain 63 [Source:MGI Symbol;Acc:MGI:2686183]
ENSMUSG00000024245	Tmem178	346.271	0.833603	0.156732	123.233	1.73856e-27	6.00276e-26	17	80944632	81001816	protein_coding	transmembrane protein 178 [Source:MGI Symbol;Acc:MGI:1915277]
ENSMUSG00000064373	Selenop	568.365	1.59397	0.145816	123.176	1.78918e-27	6.16822e-26	15	3268547	3280508	protein_coding	selenoprotein P [Source:MGI Symbol;Acc:MGI:894288]
ENSMUSG00000021003	Galc	2321.96	-0.299104	0.0997182	123.127	1.83407e-27	6.31349e-26	12	98202294	98259459	protein_coding	galactosylceramidase [Source:MGI Symbol;Acc:MGI:95636]
ENSMUSG00000025348	Itga7	1417.57	-0.234812	0.162542	123.095	1.86336e-27	6.4047e-26	10	128933818	128958282	protein_coding	integrin alpha 7 [Source:MGI Symbol;Acc:MGI:102700]
ENSMUSG00000031805	Jak3	400.49	-0.623238	0.133764	122.979	1.974e-27	6.77483e-26	8	71676296	71690575	protein_coding	Janus kinase 3 [Source:MGI Symbol;Acc:MGI:99928]
ENSMUSG00000017716	Birc5	258.341	1.39885	0.130947	122.955	1.99854e-27	6.8464e-26	11	117849251	117855743	protein_coding	baculoviral IAP repeat-containing 5 [Source:MGI Symbol;Acc:MGI:1203517]
ENSMUSG00000044365	Cxxc4	627.818	0.60647	0.0830805	122.945	2.0085e-27	6.86243e-26	3	134236484	134262161	protein_coding	CXXC finger 4 [Source:MGI Symbol;Acc:MGI:2442112]
ENSMUSG00000057596	Trim30d	181.032	-2.4563	0.374027	122.788	2.17208e-27	7.41029e-26	7	104470014	104507849	protein_coding	tripartite motif-containing 30D [Source:MGI Symbol;Acc:MGI:3035181]
ENSMUSG00000030101	Sumf1	1139.76	-0.49406	0.10406	122.765	2.19774e-27	7.4867e-26	6	108107028	108185582	protein_coding	sulfatase modifying factor 1 [Source:MGI Symbol;Acc:MGI:1889844]
ENSMUSG00000028028	Alpk1	188.878	-1.07081	0.173608	122.745	2.22004e-27	7.55143e-26	3	127670310	127780527	protein_coding	alpha-kinase 1 [Source:MGI Symbol;Acc:MGI:1918731]
ENSMUSG00000028494	Plin2	486.798	-0.420091	0.172388	122.316	2.75082e-27	9.34302e-26	4	86648386	86670060	protein_coding	perilipin 2 [Source:MGI Symbol;Acc:MGI:87920]
ENSMUSG00000027074	Slc43a3	113.243	-0.438294	0.204954	122.149	2.98992e-27	1.01401e-25	2	84936579	84958509	protein_coding	solute carrier family 43
ENSMUSG00000037169	Mycn	791.436	0.429398	0.151536	121.806	3.54957e-27	1.20203e-25	12	12936093	12941914	protein_coding	v-myc avian myelocytomatosis viral related oncogene
ENSMUSG00000054717	Hmgb2	942.28	1.01047	0.0945788	121.651	3.83543e-27	1.29692e-25	8	57511907	57515999	protein_coding	high mobility group box 2 [Source:MGI Symbol;Acc:MGI:96157]
ENSMUSG00000032060	Cryab	2760	-1.05549	0.150518	121.607	3.92106e-27	1.32197e-25	9	50751325	50756636	protein_coding	crystallin
ENSMUSG00000025510	Cd151	4421.06	-0.395716	0.119413	121.487	4.16421e-27	1.40189e-25	7	141467392	141471473	protein_coding	CD151 antigen [Source:MGI Symbol;Acc:MGI:1096360]
ENSMUSG00000028970	Abcb1b	127.166	-0.987731	0.194293	121.474	4.1907e-27	1.40874e-25	5	8798147	8866315	protein_coding	ATP-binding cassette
ENSMUSG00000056752	Dnah9	1620.95	-1.23282	0.136272	121.385	4.38138e-27	1.47068e-25	11	65831282	66168551	protein_coding	dynein
ENSMUSG00000021068	Nin	858.458	0.540433	0.076549	121.077	5.11027e-27	1.71284e-25	12	70011435	70113717	protein_coding	ninein [Source:MGI Symbol;Acc:MGI:105108]
ENSMUSG00000037894	H2afz	669.314	0.910943	0.095699	120.824	5.79901e-27	1.94085e-25	3	137864487	137866922	protein_coding	H2A histone family
ENSMUSG00000032649	Colgalt2	543.244	0.337135	0.160833	120.597	6.49619e-27	2.17102e-25	1	152399830	152510695	protein_coding	collagen beta(1-O)galactosyltransferase 2 [Source:MGI Symbol;Acc:MGI:2138232]
ENSMUSG00000020052	Ascl1	1544.66	0.720621	0.102483	120.528	6.72499e-27	2.24421e-25	10	87490819	87493660	protein_coding	achaete-scute family bHLH transcription factor 1 [Source:MGI Symbol;Acc:MGI:96919]
ENSMUSG00000037813	D630003M21Rik	131.28	-0.140916	0.183375	120.459	6.961e-27	2.31959e-25	2	158182533	158229222	protein_coding	RIKEN cDNA D630003M21 gene [Source:MGI Symbol;Acc:MGI:3606579]
ENSMUSG00000020592	Sdc1	814.54	-0.264467	0.184122	120.28	7.61234e-27	2.53295e-25	12	8771323	8793715	protein_coding	syndecan 1 [Source:MGI Symbol;Acc:MGI:1349162]
ENSMUSG00000030921	Trim30a	260.718	-2.76114	0.372835	120.266	7.66522e-27	2.54685e-25	7	104409025	104465193	protein_coding	tripartite motif-containing 30A [Source:MGI Symbol;Acc:MGI:98178]
ENSMUSG00000103567	Pcdhga5	236.438	1.30665	0.148606	120.209	7.88748e-27	2.61691e-25	18	37694380	37841873	protein_coding	protocadherin gamma subfamily A
ENSMUSG00000066392	Nrxn3	3084.94	0.31971	0.108076	120.124	8.23078e-27	2.72686e-25	12	88722876	90334935	protein_coding	neurexin III [Source:MGI Symbol;Acc:MGI:1096389]
ENSMUSG00000055809	Dnaaf3	408.18	-0.838257	0.159377	119.97	8.88843e-27	2.94049e-25	7	4522933	4532453	protein_coding	dynein
ENSMUSG00000003949	Hlf	360.08	0.642427	0.137776	119.756	9.8921e-27	3.26781e-25	11	90336536	90390895	protein_coding	hepatic leukemia factor [Source:MGI Symbol;Acc:MGI:96108]
ENSMUSG00000067818	Myl9	1142.37	-1.47039	0.180287	119.701	1.01688e-26	3.34477e-25	2	156775420	156781658	protein_coding	myosin
ENSMUSG00000032440	Tgfbr2	1325.68	-0.889948	0.160122	119.629	1.05401e-26	3.46194e-25	9	116084293	116175360	protein_coding	transforming growth factor
ENSMUSG00000022897	Dyrk1a	2664.48	0.637256	0.0599932	119.615	1.0614e-26	3.48123e-25	16	94570010	94695517	protein_coding	dual-specificity tyrosine-(Y)-phosphorylation regulated kinase 1a [Source:MGI Symbol;Acc:MGI:1330299]
ENSMUSG00000026547	Tagln2	520.877	-0.27918	0.131481	119.589	1.07544e-26	3.52221e-25	1	172500047	172507380	protein_coding	transgelin 2 [Source:MGI Symbol;Acc:MGI:1312985]
ENSMUSG00000048277	Syngr2	541.512	-0.194381	0.129752	119.498	1.12544e-26	3.6807e-25	11	117809668	117814283	protein_coding	synaptogyrin 2 [Source:MGI Symbol;Acc:MGI:1328324]
ENSMUSG00000028007	Snx7	491.147	-0.197226	0.117525	119.49	1.12999e-26	3.69034e-25	3	117781647	117868936	protein_coding	sorting nexin 7 [Source:MGI Symbol;Acc:MGI:1923811]
ENSMUSG00000074151	Nlrc5	225.582	-1.23781	0.212489	119.313	1.23457e-26	4.02615e-25	8	94434356	94527272	protein_coding	NLR family
ENSMUSG00000053617	Sh3pxd2a	878.761	0.201225	0.108299	119.227	1.28879e-26	4.197e-25	19	47260174	47464411	protein_coding	SH3 and PX domains 2A [Source:MGI Symbol;Acc:MGI:1298393]
ENSMUSG00000066643	Wdr35	1726.15	-0.551757	0.0972558	118.985	1.45479e-26	4.73086e-25	12	8973892	9028847	protein_coding	WD repeat domain 35 [Source:MGI Symbol;Acc:MGI:1921932]
ENSMUSG00000027896	Slc16a4	318.09	-1.12512	0.156361	118.95	1.4802e-26	4.80667e-25	3	107291230	107312115	protein_coding	solute carrier family 16 (monocarboxylic acid transporters)
ENSMUSG00000078853	Igtp	420.175	-1.73391	0.262121	118.913	1.50764e-26	4.88886e-25	11	58199556	58207591	protein_coding	interferon gamma induced GTPase [Source:MGI Symbol;Acc:MGI:107729]
ENSMUSG00000025289	Prdx4	772.401	-0.0951542	0.0960542	118.9	1.51772e-26	4.91458e-25	X	155323918	155340754	protein_coding	peroxiredoxin 4 [Source:MGI Symbol;Acc:MGI:1859815]
ENSMUSG00000010830	Kdelr3	204.698	-1.08847	0.172923	118.811	1.58679e-26	5.13098e-25	15	79516408	79527739	protein_coding	KDEL (Lys-Asp-Glu-Leu) endoplasmic reticulum protein retention receptor 3 [Source:MGI Symbol;Acc:MGI:2145953]
ENSMUSG00000039086	Ss18l1	1027.89	0.431722	0.100579	118.546	1.81144e-26	5.84915e-25	2	180042509	180070201	protein_coding	SS18
ENSMUSG00000025498	Irf7	249.255	-2.08582	0.362866	118.486	1.86723e-26	6.02084e-25	7	141262706	141266481	protein_coding	interferon regulatory factor 7 [Source:MGI Symbol;Acc:MGI:1859212]
ENSMUSG00000031626	Sorbs2	7452.57	-0.915828	0.123592	118.464	1.88777e-26	6.07852e-25	8	45507788	45827906	protein_coding	sorbin and SH3 domain containing 2 [Source:MGI Symbol;Acc:MGI:1924574]
ENSMUSG00000027168	Pax6	2093.68	-0.171862	0.133132	118.455	1.8961e-26	6.09676e-25	2	105668900	105697364	protein_coding	paired box 6 [Source:MGI Symbol;Acc:MGI:97490]
ENSMUSG00000079055	Slc8a3	368.843	0.747143	0.166332	118.447	1.9035e-26	6.11201e-25	12	81197915	81333180	protein_coding	solute carrier family 8 (sodium/calcium exchanger)
ENSMUSG00000049608	Gpr55	88.3162	-2.24133	0.26839	118.34	2.00861e-26	6.44047e-25	1	85938318	85961007	protein_coding	G protein-coupled receptor 55 [Source:MGI Symbol;Acc:MGI:2685064]
ENSMUSG00000027171	Prrg4	148.565	-2.08913	0.207858	118.297	2.05212e-26	6.57081e-25	2	104830741	104849876	protein_coding	proline rich Gla (G-carboxyglutamic acid) 4 (transmembrane) [Source:MGI Symbol;Acc:MGI:2442211]
ENSMUSG00000037071	Scd1	8287.78	0.200062	0.111553	118.104	2.25926e-26	7.22396e-25	19	44394451	44407709	protein_coding	stearoyl-Coenzyme A desaturase 1 [Source:MGI Symbol;Acc:MGI:98239]
ENSMUSG00000026604	Ptpn14	2802.95	-0.758022	0.164493	117.949	2.44178e-26	7.77502e-25	1	189728268	189876695	protein_coding	protein tyrosine phosphatase
ENSMUSG00000079363	Gbp4	61.0717	-1.85564	0.468583	117.88	2.52775e-26	8.03762e-25	5	105115767	105139586	protein_coding	guanylate binding protein 4 [Source:MGI Symbol;Acc:MGI:97072]
ENSMUSG00000031488	Rab11fip1	406.029	0.145125	0.159335	117.851	2.56499e-26	8.14472e-25	8	27138773	27174646	protein_coding	RAB11 family interacting protein 1 (class I) [Source:MGI Symbol;Acc:MGI:1923017]
ENSMUSG00000026669	Mcm10	184.908	1.50155	0.145562	117.722	2.73495e-26	8.67239e-25	2	4989714	5012791	protein_coding	minichromosome maintenance 10 replication initiation factor [Source:MGI Symbol;Acc:MGI:1917274]
ENSMUSG00000004347	Pde1c	67.363	1.64136	0.211811	117.701	2.76436e-26	8.75356e-25	6	56069804	56569103	protein_coding	phosphodiesterase 1C [Source:MGI Symbol;Acc:MGI:108413]
ENSMUSG00000049154	Fam183b	205.147	-0.951999	0.237102	117.571	2.95015e-26	9.32898e-25	11	58792797	58801960	protein_coding	family with sequence similarity 183
ENSMUSG00000022971	Ifnar2	501.961	0.763285	0.115666	117.529	3.01287e-26	9.51421e-25	16	91372783	91405589	protein_coding	interferon (alpha and beta) receptor 2 [Source:MGI Symbol;Acc:MGI:1098243]
ENSMUSG00000006362	Cbfa2t3	321.727	0.639367	0.185981	117.425	3.17237e-26	1.00041e-24	8	122625141	122699109	protein_coding	core-binding factor
ENSMUSG00000040363	Bcor	1061.47	0.925139	0.0958536	117.417	3.18577e-26	1.00326e-24	X	12036740	12160355	protein_coding	BCL6 interacting corepressor [Source:MGI Symbol;Acc:MGI:1918708]
ENSMUSG00000049313	Sorl1	6825.66	-0.418965	0.0952456	117.408	3.20036e-26	1.00647e-24	9	41964720	42124297	protein_coding	sortilin-related receptor
ENSMUSG00000055737	Ghr	677.079	0.02168	0.143752	117.323	3.33854e-26	1.04705e-24	15	3317760	3583492	protein_coding	growth hormone receptor [Source:MGI Symbol;Acc:MGI:95708]
ENSMUSG00000024176	Sox8	907.43	1.24802	0.124555	117.233	3.49242e-26	1.09381e-24	17	25565892	25570686	protein_coding	SRY (sex determining region Y)-box 8 [Source:MGI Symbol;Acc:MGI:98370]
ENSMUSG00000025332	Kdm5c	2603.27	0.810364	0.0843513	117.23	3.49847e-26	1.09421e-24	X	152233020	152274535	protein_coding	lysine (K)-specific demethylase 5C [Source:MGI Symbol;Acc:MGI:99781]
ENSMUSG00000038379	Ttk	168.563	1.58663	0.163461	117.128	3.68046e-26	1.14957e-24	9	83834689	83872389	protein_coding	Ttk protein kinase [Source:MGI Symbol;Acc:MGI:1194921]
ENSMUSG00000039954	Stk32a	133.128	0.855357	0.188203	116.989	3.94675e-26	1.23106e-24	18	43207697	43317481	protein_coding	serine/threonine kinase 32A [Source:MGI Symbol;Acc:MGI:2442403]
ENSMUSG00000070867	Trabd2b	83.889	-0.805697	0.23013	116.949	4.02508e-26	1.25379e-24	4	114406724	114615098	protein_coding	TraB domain containing 2B [Source:MGI Symbol;Acc:MGI:3650152]
ENSMUSG00000054072	Iigp1	455.215	-2.38755	0.344148	116.932	4.06006e-26	1.26297e-24	18	60376029	60392627	protein_coding	interferon inducible GTPase 1 [Source:MGI Symbol;Acc:MGI:1926259]
ENSMUSG00000027524	Edn3	47.1284	0.453747	0.329679	116.827	4.27929e-26	1.32756e-24	2	174760619	174784042	protein_coding	endothelin 3 [Source:MGI Symbol;Acc:MGI:95285]
ENSMUSG00000037143	Cfap61	263.65	-1.1397	0.155547	116.764	4.41491e-26	1.36779e-24	2	145934784	146215039	protein_coding	cilia and flagella associated protein 61 [Source:MGI Symbol;Acc:MGI:1926024]
ENSMUSG00000035277	Arx	1704.11	0.300611	0.113104	116.759	4.42698e-26	1.36967e-24	X	93286445	93298357	protein_coding	aristaless related homeobox [Source:MGI Symbol;Acc:MGI:1097716]
ENSMUSG00000040264	Gbp2b	361.199	-1.16512	0.316591	116.614	4.76049e-26	1.47087e-24	3	142594847	142619179	protein_coding	guanylate binding protein 2b [Source:MGI Symbol;Acc:MGI:95666]
ENSMUSG00000048416	Mlf1	439.367	-1.2202	0.189431	116.242	5.73267e-26	1.76887e-24	3	67374097	67400003	protein_coding	myeloid leukemia factor 1 [Source:MGI Symbol;Acc:MGI:1341819]
ENSMUSG00000022123	Scel	39.3996	-0.217029	0.42739	116.107	6.13167e-26	1.88945e-24	14	103513341	103613346	protein_coding	sciellin [Source:MGI Symbol;Acc:MGI:1891228]
ENSMUSG00000024598	Fbn2	379.566	1.10354	0.136414	116.073	6.23893e-26	1.91991e-24	18	58008623	58209926	protein_coding	fibrillin 2 [Source:MGI Symbol;Acc:MGI:95490]
ENSMUSG00000020388	Pdlim4	820.632	0.0582472	0.132607	116.003	6.46148e-26	1.98573e-24	11	54054928	54069014	protein_coding	PDZ and LIM domain 4 [Source:MGI Symbol;Acc:MGI:1353470]
ENSMUSG00000026399	Cd55	361.171	-0.982655	0.151032	115.944	6.65339e-26	2.04198e-24	1	130439027	130462744	protein_coding	CD55 molecule
ENSMUSG00000052942	Glis3	1891.29	-0.495891	0.170737	115.898	6.80834e-26	2.08674e-24	19	28258851	28680077	protein_coding	GLIS family zinc finger 3 [Source:MGI Symbol;Acc:MGI:2444289]
ENSMUSG00000027220	Syt13	386.905	0.163686	0.216678	115.887	6.84498e-26	2.09517e-24	2	92915098	92956058	protein_coding	synaptotagmin XIII [Source:MGI Symbol;Acc:MGI:1933945]
ENSMUSG00000042489	Clspn	285.555	1.70127	0.158373	115.611	7.86094e-26	2.40293e-24	4	126556935	126593903	protein_coding	claspin [Source:MGI Symbol;Acc:MGI:2445153]
ENSMUSG00000074715	Ccl28	33.7005	3.5433	0.424286	115.556	8.08044e-26	2.46674e-24	13	119623819	119654359	protein_coding	chemokine (C-C motif) ligand 28 [Source:MGI Symbol;Acc:MGI:1861731]
ENSMUSG00000026679	Enkur	734.013	-1.31431	0.181017	115.457	8.48817e-26	2.58776e-24	2	21180731	21205365	protein_coding	enkurin
ENSMUSG00000022246	Rai14	461.494	0.0317208	0.148938	115.437	8.57447e-26	2.6106e-24	15	10568979	10714631	protein_coding	retinoic acid induced 14 [Source:MGI Symbol;Acc:MGI:1922896]
ENSMUSG00000051043	Gprc5c	84.3412	-0.816795	0.230538	115.309	9.14244e-26	2.77983e-24	11	114851152	114872617	protein_coding	G protein-coupled receptor
ENSMUSG00000053441	Adamts19	32.8663	2.3376	0.355244	115.112	1.00877e-25	3.06319e-24	18	58836764	59053678	protein_coding	a disintegrin-like and metallopeptidase (reprolysin type) with thrombospondin type 1 motif
ENSMUSG00000036275	9530068E07Rik	7102.39	-0.33324	0.0932102	115.013	1.05988e-25	3.21412e-24	11	52396428	52408728	protein_coding	RIKEN cDNA 9530068E07 gene [Source:MGI Symbol;Acc:MGI:2654705]
ENSMUSG00000060572	Mfap2	1112.36	0.987744	0.168353	114.966	1.08503e-25	3.28604e-24	4	141010418	141015984	protein_coding	microfibrillar-associated protein 2 [Source:MGI Symbol;Acc:MGI:99559]
ENSMUSG00000039155	Cdh26	168.543	-1.10227	0.254888	114.41	1.43253e-25	4.33273e-24	2	178430531	178487366	protein_coding	cadherin-like 26 [Source:MGI Symbol;Acc:MGI:2685856]
ENSMUSG00000015134	Aldh1a3	105.26	0.296037	0.168174	114.311	1.5052e-25	4.54654e-24	7	66390890	66427517	protein_coding	aldehyde dehydrogenase family 1
ENSMUSG00000056947	Mab21l1	13.4426	3.14726	1.38864	114.238	1.56133e-25	4.70987e-24	3	55782510	55785001	protein_coding	mab-21-like 1 (C. elegans) [Source:MGI Symbol;Acc:MGI:1333773]
ENSMUSG00000056380	Gpr50	46.5356	2.96155	0.326063	114.172	1.61383e-25	4.86184e-24	X	71663667	71669257	protein_coding	G-protein-coupled receptor 50 [Source:MGI Symbol;Acc:MGI:1333877]
ENSMUSG00000039646	Vasn	3416.78	-0.791047	0.174056	114.148	1.63306e-25	4.91334e-24	16	4639941	4650802	protein_coding	vasorin [Source:MGI Symbol;Acc:MGI:2177651]
ENSMUSG00000005161	Prdx2	3619.74	0.539376	0.0671756	114.081	1.68861e-25	5.07381e-24	8	84969587	84974834	protein_coding	peroxiredoxin 2 [Source:MGI Symbol;Acc:MGI:109486]
ENSMUSG00000034573	Ptpn13	4143	-0.71593	0.136064	114.046	1.71905e-25	5.15849e-24	5	103425192	103598303	protein_coding	protein tyrosine phosphatase
ENSMUSG00000059901	Adamts14	49.479	0.329051	0.392135	113.937	1.81508e-25	5.43954e-24	10	61197112	61273438	protein_coding	a disintegrin-like and metallopeptidase (reprolysin type) with thrombospondin type 1 motif
ENSMUSG00000047793	Sned1	1330.33	-0.0540607	0.188825	113.762	1.98092e-25	5.9288e-24	1	93235841	93301065	protein_coding	sushi
ENSMUSG00000044948	Cfap43	1240.13	-0.886255	0.155431	113.755	1.98804e-25	5.94236e-24	19	47737561	47919299	protein_coding	cilia and flagella associated protein 43 [Source:MGI Symbol;Acc:MGI:1289258]
ENSMUSG00000095407	Tmem200c	736.944	-0.85955	0.09717	113.619	2.12751e-25	6.35096e-24	17	68837136	68843138	protein_coding	transmembrane protein 200C [Source:MGI Symbol;Acc:MGI:3646281]
ENSMUSG00000034449	Dhrs11	213.982	-0.0218899	0.188978	113.417	2.35373e-25	7.008e-24	11	84820856	84828994	protein_coding	dehydrogenase/reductase (SDR family) member 11 [Source:MGI Symbol;Acc:MGI:2652816]
ENSMUSG00000004945	Tmem242	925.562	0.764364	0.0849982	113.031	2.85556e-25	8.49113e-24	17	5410870	5440259	protein_coding	transmembrane protein 242 [Source:MGI Symbol;Acc:MGI:1917794]
ENSMUSG00000028464	Tpm2	103.959	-0.468325	0.216723	113.023	2.86673e-25	8.51329e-24	4	43514711	43523765	protein_coding	tropomyosin 2
ENSMUSG00000026649	Cfap126	433.003	-1.11993	0.175094	112.862	3.10743e-25	9.21615e-24	1	171113918	171126967	protein_coding	cilia and flagella associated protein 126 [Source:MGI Symbol;Acc:MGI:1922722]
ENSMUSG00000028076	Cd1d1	131.641	1.75232	0.189252	112.779	3.23892e-25	9.58836e-24	3	86995834	86999441	protein_coding	CD1d1 antigen [Source:MGI Symbol;Acc:MGI:107674]
ENSMUSG00000028128	F3	1208.72	-0.0787152	0.110538	112.777	3.24129e-25	9.58836e-24	3	121723537	121735048	protein_coding	coagulation factor III [Source:MGI Symbol;Acc:MGI:88381]
ENSMUSG00000038844	Kif16b	276.049	-0.422836	0.130841	112.487	3.74796e-25	1.10729e-23	2	142617474	142901531	protein_coding	kinesin family member 16B [Source:MGI Symbol;Acc:MGI:1098240]
ENSMUSG00000041729	Coro2b	2265.24	0.193455	0.0948238	112.346	4.02129e-25	1.18651e-23	9	62419492	62537044	protein_coding	coronin
ENSMUSG00000044037	Als2cl	684.217	0.0149637	0.155815	112.212	4.3006e-25	1.26729e-23	9	110879870	110900530	protein_coding	ALS2 C-terminal like [Source:MGI Symbol;Acc:MGI:2447532]
ENSMUSG00000022074	Tnfrsf10b	320.418	-0.754529	0.18586	112.06	4.63883e-25	1.36346e-23	14	69767472	69784411	protein_coding	tumor necrosis factor receptor superfamily
ENSMUSG00000021572	Cep72	70.6108	1.97034	0.218483	112.048	4.66754e-25	1.37014e-23	13	74036500	74062299	protein_coding	centrosomal protein 72 [Source:MGI Symbol;Acc:MGI:1921720]
ENSMUSG00000034906	Ncaph	344.717	1.34353	0.127112	111.947	4.90982e-25	1.43942e-23	2	127103809	127133954	protein_coding	non-SMC condensin I complex
ENSMUSG00000027577	Chrna4	866.977	0.389258	0.169132	111.928	4.95544e-25	1.44968e-23	2	181018380	181043546	protein_coding	cholinergic receptor
ENSMUSG00000105096	Gbp10	58.5504	-2.13886	0.488604	111.927	4.95747e-25	1.44968e-23	5	105215699	105239533	protein_coding	guanylate-binding protein 10 [Source:MGI Symbol;Acc:MGI:4359647]
ENSMUSG00000050666	Vstm4	655.862	-1.11295	0.139175	111.741	5.44106e-25	1.58907e-23	14	32856756	32939487	protein_coding	V-set and transmembrane domain containing 4 [Source:MGI Symbol;Acc:MGI:2444633]
ENSMUSG00000090439	Gm17455	462.17	-0.753831	0.17606	111.682	5.60407e-25	1.63459e-23	10	60399726	60403559	protein_coding	predicted gene
ENSMUSG00000018672	Copz2	415.849	-0.404683	0.145219	111.554	5.9752e-25	1.74063e-23	11	96849870	96861203	protein_coding	coatomer protein complex
ENSMUSG00000047759	Hs3st3a1	46.0783	0.01856	0.356408	111.445	6.31026e-25	1.8359e-23	11	64435332	64522841	protein_coding	heparan sulfate (glucosamine) 3-O-sulfotransferase 3A1 [Source:MGI Symbol;Acc:MGI:1333861]
ENSMUSG00000056394	Lig1	876.16	1.34308	0.127398	111.335	6.6677e-25	1.93744e-23	7	13277283	13311433	protein_coding	ligase I
ENSMUSG00000038252	Ncapd2	1626.8	1.11233	0.113667	111.155	7.29285e-25	2.1164e-23	6	125168007	125191701	protein_coding	non-SMC condensin I complex
ENSMUSG00000048583	Igf2	279.938	-3.53892	0.334064	111.151	7.31062e-25	2.11888e-23	7	142650766	142666816	protein_coding	insulin-like growth factor 2 [Source:MGI Symbol;Acc:MGI:96434]
ENSMUSG00000035692	Isg15	199.102	-2.30792	0.340347	111.086	7.54953e-25	2.18536e-23	4	156199424	156200818	protein_coding	ISG15 ubiquitin-like modifier [Source:MGI Symbol;Acc:MGI:1855694]
ENSMUSG00000020053	Igf1	776.096	0.121709	0.17769	111.051	7.68522e-25	2.22183e-23	10	87858265	87937042	protein_coding	insulin-like growth factor 1 [Source:MGI Symbol;Acc:MGI:96432]
ENSMUSG00000063605	Ccdc102a	402.692	-0.797986	0.183286	110.741	8.97139e-25	2.5904e-23	8	94902869	94918098	protein_coding	coiled-coil domain containing 102A [Source:MGI Symbol;Acc:MGI:2686927]
ENSMUSG00000032057	4833427G06Rik	58.983	-0.461625	0.316383	110.691	9.19876e-25	2.65271e-23	9	51081115	51102078	protein_coding	RIKEN cDNA 4833427G06 gene [Source:MGI Symbol;Acc:MGI:1921013]
ENSMUSG00000026748	Plxdc2	4319.65	-0.772405	0.133208	110.656	9.36259e-25	2.69657e-23	2	16356304	16755839	protein_coding	plexin domain containing 2 [Source:MGI Symbol;Acc:MGI:1914698]
ENSMUSG00000041734	Kirrel	3471.01	-0.477649	0.162431	110.636	9.45802e-25	2.72063e-23	3	87078593	87174747	protein_coding	kin of IRRE like (Drosophila) [Source:MGI Symbol;Acc:MGI:1891396]
ENSMUSG00000029123	Stk32b	138.598	1.70514	0.265778	110.529	9.97548e-25	2.86589e-23	5	37446825	37717171	protein_coding	serine/threonine kinase 32B [Source:MGI Symbol;Acc:MGI:1927552]
ENSMUSG00000031822	Gse1	1356.33	1.2084	0.152762	110.504	1.01026e-24	2.89878e-23	8	120228456	120581390	protein_coding	genetic suppressor element 1
ENSMUSG00000000275	Trim25	230.242	-0.107783	0.199496	110.496	1.01401e-24	2.90589e-23	11	88999376	89020293	protein_coding	tripartite motif-containing 25 [Source:MGI Symbol;Acc:MGI:102749]
ENSMUSG00000015745	Plekho1	505.469	0.929154	0.114254	110.324	1.10545e-24	3.164e-23	3	95988429	95996001	protein_coding	pleckstrin homology domain containing
ENSMUSG00000019866	Crybg1	330.618	-1.30592	0.164382	110.201	1.17538e-24	3.35995e-23	10	43950636	44148853	protein_coding	crystallin beta-gamma domain containing 1 [Source:MGI Symbol;Acc:MGI:109544]
ENSMUSG00000026837	Col5a1	2242.28	-0.346544	0.152536	109.993	1.30421e-24	3.71895e-23	2	27886425	28039514	protein_coding	collagen
ENSMUSG00000035150	Eif2s3x	712.417	0.969943	0.108594	109.966	1.32168e-24	3.76408e-23	X	94188707	94212862	protein_coding	eukaryotic translation initiation factor 2
ENSMUSG00000031700	Gpt2	1336.5	0.615357	0.0854427	109.899	1.36706e-24	3.88849e-23	8	85492576	85527560	protein_coding	glutamic pyruvate transaminase (alanine aminotransferase) 2 [Source:MGI Symbol;Acc:MGI:1915391]
ENSMUSG00000056116	H2-T22	305.942	-0.428861	0.197054	109.719	1.49563e-24	4.24892e-23	17	36037128	36042747	protein_coding	histocompatibility 2
ENSMUSG00000040152	Thbs1	33557.3	-0.682086	0.191954	109.702	1.50811e-24	4.27908e-23	2	118111876	118127133	protein_coding	thrombospondin 1 [Source:MGI Symbol;Acc:MGI:98737]
ENSMUSG00000053113	Socs3	337.253	0.0421	0.163013	109.591	1.59432e-24	4.5181e-23	11	117966079	117970047	protein_coding	suppressor of cytokine signaling 3 [Source:MGI Symbol;Acc:MGI:1201791]
ENSMUSG00000038481	Cdk19	730.912	0.602316	0.124128	109.572	1.6093e-24	4.55492e-23	10	40339564	40483818	protein_coding	cyclin-dependent kinase 19 [Source:MGI Symbol;Acc:MGI:1925584]
ENSMUSG00000022844	Pdia5	172.315	0.564999	0.187438	109.546	1.63101e-24	4.60844e-23	16	35397313	35490873	protein_coding	protein disulfide isomerase associated 5 [Source:MGI Symbol;Acc:MGI:1919849]
ENSMUSG00000035032	Nek11	250.827	-1.56459	0.187648	109.544	1.63223e-24	4.60844e-23	9	105162156	105395524	protein_coding	NIMA (never in mitosis gene a)-related expressed kinase 11 [Source:MGI Symbol;Acc:MGI:2442276]
ENSMUSG00000030088	Aldh1l1	2425.64	0.817637	0.108623	109.489	1.67772e-24	4.73105e-23	6	90486427	90600203	protein_coding	aldehyde dehydrogenase 1 family
ENSMUSG00000070000	Fcho1	2636.65	0.0918309	0.132987	109.478	1.68745e-24	4.75264e-23	8	71708387	71725716	protein_coding	FCH domain only 1 [Source:MGI Symbol;Acc:MGI:1921265]
ENSMUSG00000053080	2700081O15Rik	3204.56	0.571503	0.100178	109.471	1.69318e-24	4.76292e-23	19	7417625	7425904	protein_coding	RIKEN cDNA 2700081O15 gene [Source:MGI Symbol;Acc:MGI:1919667]
ENSMUSG00000031661	Nkd1	388.064	1.3028	0.136061	109.393	1.76006e-24	4.945e-23	8	88521354	88594884	protein_coding	naked cuticle 1 homolog (Drosophila) [Source:MGI Symbol;Acc:MGI:2135954]
ENSMUSG00000021365	Nedd9	1936.93	-0.596287	0.135199	109.27	1.87224e-24	5.25374e-23	13	41309581	41487362	protein_coding	neural precursor cell expressed
ENSMUSG00000031402	Mpp1	1227.37	-0.966946	0.121796	109.124	2.01364e-24	5.64362e-23	X	75109733	75131016	protein_coding	membrane protein
ENSMUSG00000007867	Ift43	537.139	-0.313339	0.121483	108.999	2.14369e-24	6.00076e-23	12	86082541	86162459	protein_coding	intraflagellar transport 43 [Source:MGI Symbol;Acc:MGI:1923661]
ENSMUSG00000028673	Fuca1	1757.64	-0.169604	0.117417	108.949	2.19769e-24	6.14443e-23	4	135920735	135940311	protein_coding	fucosidase
ENSMUSG00000052056	Zfp217	427.22	-0.406791	0.131752	108.815	2.35073e-24	6.56431e-23	2	170108643	170148103	protein_coding	zinc finger protein 217 [Source:MGI Symbol;Acc:MGI:2685408]
ENSMUSG00000050132	Sarm1	1266.24	0.1677	0.104905	108.731	2.45113e-24	6.83632e-23	11	78472330	78497754	protein_coding	sterile alpha and HEAT/Armadillo motif containing 1 [Source:MGI Symbol;Acc:MGI:2136419]
ENSMUSG00000020950	Foxg1	3723.73	0.579486	0.164894	108.559	2.67126e-24	7.44123e-23	12	49382660	49386861	protein_coding	forkhead box G1 [Source:MGI Symbol;Acc:MGI:1347464]
ENSMUSG00000038418	Egr1	1389.13	1.11414	0.162708	108.453	2.81614e-24	7.83529e-23	18	34859823	34864984	protein_coding	early growth response 1 [Source:MGI Symbol;Acc:MGI:95295]
ENSMUSG00000052609	Plekhg3	1073.68	-0.847124	0.179851	108.416	2.86921e-24	7.96997e-23	12	76530891	76580488	protein_coding	pleckstrin homology domain containing
ENSMUSG00000018417	Myo1b	287.899	1.41856	0.180719	108.414	2.8715e-24	7.96997e-23	1	51749765	51916071	protein_coding	myosin IB [Source:MGI Symbol;Acc:MGI:107752]
ENSMUSG00000052397	Ezr	12404.2	0.272052	0.143169	108.401	2.89034e-24	8.01255e-23	17	6738041	6782784	protein_coding	ezrin [Source:MGI Symbol;Acc:MGI:98931]
ENSMUSG00000020282	Rhbdf1	2440.65	-0.177702	0.132459	108.391	2.90473e-24	8.04274e-23	11	32209585	32222300	protein_coding	rhomboid 5 homolog 1 [Source:MGI Symbol;Acc:MGI:104328]
ENSMUSG00000036466	Megf11	1488.96	-0.0152769	0.113155	108.324	3.00421e-24	8.30814e-23	9	64385626	64709205	protein_coding	multiple EGF-like-domains 11 [Source:MGI Symbol;Acc:MGI:1920951]
ENSMUSG00000022231	Sema5a	729.791	-0.0888887	0.113531	108.304	3.03472e-24	8.3824e-23	15	32244813	32696341	protein_coding	sema domain
ENSMUSG00000028873	Cdca8	444.642	1.06605	0.108578	108.266	3.09285e-24	8.53268e-23	4	124918465	124939311	protein_coding	cell division cycle associated 8 [Source:MGI Symbol;Acc:MGI:1196274]
ENSMUSG00000030103	Bhlhe40	1062.32	-0.272043	0.0980512	108.111	3.34191e-24	9.20872e-23	6	108660629	108666925	protein_coding	basic helix-loop-helix family
ENSMUSG00000076431	Sox4	4223.47	1.33803	0.161285	108.102	3.35743e-24	9.24039e-23	13	28948919	28953713	protein_coding	SRY (sex determining region Y)-box 4 [Source:MGI Symbol;Acc:MGI:98366]
ENSMUSG00000015656	Hspa8	11791.9	-0.411062	0.0783456	108.073	3.40532e-24	9.36096e-23	9	40800984	40810087	protein_coding	heat shock protein 8 [Source:MGI Symbol;Acc:MGI:105384]
ENSMUSG00000003032	Klf4	195.17	-1.00205	0.173919	108.001	3.53144e-24	9.69603e-23	4	55527143	55532466	protein_coding	Kruppel-like factor 4 (gut) [Source:MGI Symbol;Acc:MGI:1342287]
ENSMUSG00000006784	Ttc25	440.129	-1.30093	0.170645	107.98	3.569e-24	9.78744e-23	11	100545607	100572568	protein_coding	tetratricopeptide repeat domain 25 [Source:MGI Symbol;Acc:MGI:1921657]
ENSMUSG00000008206	Cers4	3652.32	-0.775812	0.0934187	107.973	3.58152e-24	9.81002e-23	8	4493026	4531680	protein_coding	ceramide synthase 4 [Source:MGI Symbol;Acc:MGI:1914510]
ENSMUSG00000008489	Elavl2	732.203	0.43579	0.165604	107.914	3.68741e-24	1.0088e-22	4	91250763	91400785	protein_coding	ELAV (embryonic lethal
ENSMUSG00000028654	Mycl	675.632	0.373172	0.169633	107.888	3.73633e-24	1.02097e-22	4	122995652	123002485	protein_coding	v-myc avian myelocytomatosis viral oncogene lung carcinoma derived [Source:MGI Symbol;Acc:MGI:96799]
ENSMUSG00000031502	Col4a1	10111.8	-0.0336868	0.127294	107.863	3.78377e-24	1.0327e-22	8	11198423	11312826	protein_coding	collagen
ENSMUSG00000023505	Cdca3	382.348	1.22663	0.120284	107.807	3.89106e-24	1.06072e-22	6	124829547	124833701	protein_coding	cell division cycle associated 3 [Source:MGI Symbol;Acc:MGI:1315198]
ENSMUSG00000015243	Abca1	26356.4	-0.637781	0.128279	107.758	3.98668e-24	1.08549e-22	4	53030787	53159895	protein_coding	ATP-binding cassette
ENSMUSG00000073530	Pappa2	51.7013	-0.428654	0.30629	107.707	4.09057e-24	1.11246e-22	1	158711727	158980490	protein_coding	pappalysin 2 [Source:MGI Symbol;Acc:MGI:3051647]
ENSMUSG00000023018	Smarcd1	2606.51	0.656192	0.0961257	107.649	4.20997e-24	1.14358e-22	15	99702287	99713995	protein_coding	SWI/SNF related
ENSMUSG00000029096	Htra3	110.532	-0.504945	0.198034	107.592	4.33229e-24	1.17541e-22	5	35652023	35679782	protein_coding	HtrA serine peptidase 3 [Source:MGI Symbol;Acc:MGI:1925808]
ENSMUSG00000028885	Smpdl3b	280.678	-0.875342	0.172682	107.549	4.42528e-24	1.19922e-22	4	132732966	132757252	protein_coding	sphingomyelin phosphodiesterase
ENSMUSG00000022687	Boc	2047.22	-0.436796	0.113869	107.293	5.0316e-24	1.36192e-22	16	44485049	44558897	protein_coding	biregional cell adhesion molecule-related/down-regulated by oncogenes (Cdon) binding protein [Source:MGI Symbol;Acc:MGI:2151153]
ENSMUSG00000034485	Uaca	561.879	-0.606717	0.128543	107.253	5.13175e-24	1.38739e-22	9	60794542	60880370	protein_coding	uveal autoantigen with coiled-coil domains and ankyrin repeats [Source:MGI Symbol;Acc:MGI:1919815]
ENSMUSG00000029730	Mcm7	1004.35	1.24855	0.124003	107.247	5.14718e-24	1.38992e-22	5	138164583	138172422	protein_coding	minichromosome maintenance complex component 7 [Source:MGI Symbol;Acc:MGI:1298398]
ENSMUSG00000038777	Sema6c	1159.5	0.780882	0.186633	107.226	5.20307e-24	1.40336e-22	3	95160457	95174024	protein_coding	sema domain
ENSMUSG00000079507	H2-Q1	22.004	-6.6097	1.23154	107.198	5.27446e-24	1.42094e-22	17	35320405	35325099	protein_coding	histocompatibility 2
ENSMUSG00000020260	Pofut2	1678.27	-0.193718	0.104761	107.11	5.51276e-24	1.4834e-22	10	77259218	77269575	protein_coding	protein O-fucosyltransferase 2 [Source:MGI Symbol;Acc:MGI:1916863]
ENSMUSG00000028693	Nasp	1836	0.627817	0.0782769	106.944	5.98977e-24	1.60986e-22	4	116601052	116627941	protein_coding	nuclear autoantigenic sperm protein (histone-binding) [Source:MGI Symbol;Acc:MGI:1355328]
ENSMUSG00000033007	Asic4	124.329	1.14787	0.251909	106.924	6.04984e-24	1.62411e-22	1	75450436	75474343	protein_coding	acid-sensing (proton-gated) ion channel family member 4 [Source:MGI Symbol;Acc:MGI:2652846]
ENSMUSG00000032180	Tmed1	445.699	0.353217	0.11238	106.857	6.25637e-24	1.67586e-22	9	21507553	21510252	protein_coding	transmembrane p24 trafficking protein 1 [Source:MGI Symbol;Acc:MGI:106201]
ENSMUSG00000048578	Mlec	8938.46	-0.35478	0.0802706	106.857	6.25726e-24	1.67586e-22	5	115142981	115158179	protein_coding	malectin [Source:MGI Symbol;Acc:MGI:1924015]
ENSMUSG00000020623	Map2k6	191.007	0.803757	0.126733	106.842	6.30228e-24	1.68595e-22	11	110399122	110525522	protein_coding	mitogen-activated protein kinase kinase 6 [Source:MGI Symbol;Acc:MGI:1346870]
ENSMUSG00000026335	Pam	8051.33	-0.722198	0.0854028	106.776	6.51437e-24	1.74066e-22	1	97795114	98095646	protein_coding	peptidylglycine alpha-amidating monooxygenase [Source:MGI Symbol;Acc:MGI:97475]
ENSMUSG00000027379	Bub1	231.481	1.43753	0.140784	106.657	6.91504e-24	1.84557e-22	2	127801122	127831865	protein_coding	BUB1
ENSMUSG00000004098	Col5a3	1784.44	-0.399418	0.162448	106.652	6.93207e-24	1.84796e-22	9	20770050	20815067	protein_coding	collagen
ENSMUSG00000010825	Grid2ip	56.483	1.86695	0.269188	106.549	7.29794e-24	1.94323e-22	5	143357338	143392152	protein_coding	glutamate receptor
ENSMUSG00000042607	Asb4	24.0078	2.43068	0.379884	106.517	7.41342e-24	1.9717e-22	6	5383386	5433022	protein_coding	ankyrin repeat and SOCS box-containing 4 [Source:MGI Symbol;Acc:MGI:1929751]
ENSMUSG00000048612	Myof	756.898	-0.941435	0.21112	106.506	7.45592e-24	1.9807e-22	19	37899036	38043577	protein_coding	myoferlin [Source:MGI Symbol;Acc:MGI:1919192]
ENSMUSG00000078234	Klhdc7a	786.459	-0.624908	0.165557	106.44	7.70504e-24	2.04425e-22	4	139960220	139968026	protein_coding	kelch domain containing 7A [Source:MGI Symbol;Acc:MGI:2444612]
ENSMUSG00000037010	Apln	446.11	-0.697875	0.128451	106.438	7.71297e-24	2.04425e-22	X	48025146	48034853	protein_coding	apelin [Source:MGI Symbol;Acc:MGI:1353624]
ENSMUSG00000041144	Dnah7b	594.653	-0.600581	0.165379	106.429	7.74807e-24	2.05118e-22	1	46066315	46373546	protein_coding	dynein
ENSMUSG00000024781	Lipa	807.346	-0.22951	0.102202	106.424	7.76785e-24	2.05404e-22	19	34492318	34527474	protein_coding	lysosomal acid lipase A [Source:MGI Symbol;Acc:MGI:96789]
ENSMUSG00000018899	Irf1	374.347	-0.497942	0.147137	106.4	7.86217e-24	2.07659e-22	11	53770014	53778374	protein_coding	interferon regulatory factor 1 [Source:MGI Symbol;Acc:MGI:96590]
ENSMUSG00000017386	Traf4	1351.64	0.954995	0.11654	106.365	8.00246e-24	2.10879e-22	11	78158499	78165589	protein_coding	TNF receptor associated factor 4 [Source:MGI Symbol;Acc:MGI:1202880]
ENSMUSG00000026193	Fn1	9548.46	-0.702722	0.20964	106.284	8.33302e-24	2.19337e-22	1	71585520	71653200	protein_coding	fibronectin 1 [Source:MGI Symbol;Acc:MGI:95566]
ENSMUSG00000027188	Pamr1	302.567	-1.37124	0.205537	106.169	8.82371e-24	2.31987e-22	2	102550012	102643041	protein_coding	peptidase domain containing associated with muscle regeneration 1 [Source:MGI Symbol;Acc:MGI:2445082]
ENSMUSG00000002233	Rhoc	1080.24	0.116141	0.133047	106	9.60453e-24	2.51982e-22	3	104788375	104794459	protein_coding	ras homolog family member C [Source:MGI Symbol;Acc:MGI:106028]
ENSMUSG00000027335	Adra1d	341.229	-1.13181	0.268218	105.999	9.60623e-24	2.51982e-22	2	131545850	131562283	protein_coding	adrenergic receptor
ENSMUSG00000028641	P3h1	1059.86	-0.420051	0.140023	105.943	9.88239e-24	2.5893e-22	4	119232915	119248975	protein_coding	prolyl 3-hydroxylase 1 [Source:MGI Symbol;Acc:MGI:1888921]
ENSMUSG00000027803	Wwtr1	2715.04	-0.516391	0.123905	105.88	1.01963e-23	2.6685e-22	3	57455649	57575910	protein_coding	WW domain containing transcription regulator 1 [Source:MGI Symbol;Acc:MGI:1917649]
ENSMUSG00000105504	Gbp5	232.819	-3.09226	0.329848	105.874	1.02276e-23	2.67364e-22	3	142493978	142522344	protein_coding	guanylate binding protein 5 [Source:MGI Symbol;Acc:MGI:2429943]
ENSMUSG00000030956	Fam53b	1407.78	-0.387992	0.148716	105.819	1.05103e-23	2.7444e-22	7	132712082	132813886	protein_coding	family with sequence similarity 53
ENSMUSG00000036862	Dchs1	3174.36	0.631227	0.100821	105.786	1.0689e-23	2.7879e-22	7	105752990	105787654	protein_coding	dachsous 1 (Drosophila) [Source:MGI Symbol;Acc:MGI:2685011]
ENSMUSG00000041633	Kctd12b	206.918	-0.560639	0.154702	105.65	1.14375e-23	2.97974e-22	X	153685154	153696391	protein_coding	potassium channel tetramerisation domain containing 12b [Source:MGI Symbol;Acc:MGI:2444667]
ENSMUSG00000036169	Sostdc1	370.264	-1.25768	0.164198	105.566	1.19322e-23	3.10507e-22	12	36314139	36318452	protein_coding	sclerostin domain containing 1 [Source:MGI Symbol;Acc:MGI:1913292]
ENSMUSG00000044533	Rps2	1517.25	0.912866	0.113793	105.389	1.30326e-23	3.38759e-22	17	24718116	24721929	protein_coding	ribosomal protein S2 [Source:MGI Symbol;Acc:MGI:105110]
ENSMUSG00000028532	Cachd1	4350.04	-0.699112	0.11173	105.331	1.3418e-23	3.48381e-22	4	100776675	101029220	protein_coding	cache domain containing 1 [Source:MGI Symbol;Acc:MGI:2444177]
ENSMUSG00000021959	Lats2	1307.26	-0.782748	0.126291	105.122	1.48963e-23	3.86326e-22	14	57689662	57758388	protein_coding	large tumor suppressor 2 [Source:MGI Symbol;Acc:MGI:1354386]
ENSMUSG00000044573	Acp1	310.564	-0.727708	0.122557	105.035	1.5561e-23	4.03109e-22	12	30893326	30911589	protein_coding	acid phosphatase 1
ENSMUSG00000017754	Pltp	5566.39	-0.93969	0.148461	105.012	1.57345e-23	4.07143e-22	2	164839518	164857711	protein_coding	phospholipid transfer protein [Source:MGI Symbol;Acc:MGI:103151]
ENSMUSG00000026241	Nppc	314.091	-1.47133	0.145022	104.935	1.63519e-23	4.22643e-22	1	86666291	86670571	protein_coding	natriuretic peptide type C [Source:MGI Symbol;Acc:MGI:97369]
ENSMUSG00000036545	Adamts2	794.025	-0.547496	0.163242	104.865	1.69365e-23	4.37258e-22	11	50602084	50807573	protein_coding	a disintegrin-like and metallopeptidase (reprolysin type) with thrombospondin type 1 motif
ENSMUSG00000026142	Rhbdd1	759.434	-0.514371	0.0933052	104.658	1.87802e-23	4.8377e-22	1	82316452	82445366	protein_coding	rhomboid domain containing 1 [Source:MGI Symbol;Acc:MGI:1924117]
ENSMUSG00000061524	Zic2	794.484	-0.457816	0.129469	104.619	1.91554e-23	4.9288e-22	14	122475435	122479852	protein_coding	zinc finger protein of the cerebellum 2 [Source:MGI Symbol;Acc:MGI:106679]
ENSMUSG00000031994	Adamts8	1420.41	-1.06517	0.148485	104.266	2.28469e-23	5.87206e-22	9	30942562	30963838	protein_coding	a disintegrin-like and metallopeptidase (reprolysin type) with thrombospondin type 1 motif
ENSMUSG00000044550	Tceal3	868.027	-0.147619	0.104633	104.251	2.30231e-23	5.91073e-22	X	136590842	136668378	protein_coding	transcription elongation factor A (SII)-like 3 [Source:MGI Symbol;Acc:MGI:1913354]
ENSMUSG00000070469	Adamtsl3	2098.41	-0.951346	0.161446	104.238	2.31698e-23	5.94172e-22	7	82335694	82614450	protein_coding	ADAMTS-like 3 [Source:MGI Symbol;Acc:MGI:3028499]
ENSMUSG00000002365	Snx9	507.549	0.424862	0.14635	104.208	2.35186e-23	6.02445e-22	17	5841328	5931033	protein_coding	sorting nexin 9 [Source:MGI Symbol;Acc:MGI:1913866]
ENSMUSG00000015850	Adamtsl4	834.433	-0.835225	0.163145	104.118	2.46078e-23	6.29642e-22	3	95676201	95687917	protein_coding	ADAMTS-like 4 [Source:MGI Symbol;Acc:MGI:2389008]
ENSMUSG00000030310	Slc6a1	9625.66	0.167457	0.212601	104.074	2.51533e-23	6.42882e-22	6	114282635	114317532	protein_coding	solute carrier family 6 (neurotransmitter transporter
ENSMUSG00000032087	Dscaml1	2055.98	0.747207	0.220293	104.057	2.53674e-23	6.47633e-22	9	45426628	45753712	protein_coding	DS cell adhesion molecule like 1 [Source:MGI Symbol;Acc:MGI:2150309]
ENSMUSG00000027210	Meis2	4969.12	0.438937	0.0896159	104.033	2.5671e-23	6.54653e-22	2	115863064	116065839	protein_coding	Meis homeobox 2 [Source:MGI Symbol;Acc:MGI:108564]
ENSMUSG00000032514	Ttc21a	563.522	-1.18146	0.162275	103.93	2.7038e-23	6.88747e-22	9	119937606	119967793	protein_coding	tetratricopeptide repeat domain 21A [Source:MGI Symbol;Acc:MGI:1921302]
ENSMUSG00000020601	Trib2	1311.32	0.819786	0.13795	103.76	2.94335e-23	7.48938e-22	12	15791727	15816922	protein_coding	tribbles pseudokinase 2 [Source:MGI Symbol;Acc:MGI:2145021]
ENSMUSG00000024187	Fam234a	2489.98	-0.27223	0.106076	103.684	3.05714e-23	7.7703e-22	17	26211822	26244223	protein_coding	family with sequence similarity 234
ENSMUSG00000048285	Frmd6	717.902	-0.65021	0.125548	103.634	3.13397e-23	7.95674e-22	12	70825514	70902234	protein_coding	FERM domain containing 6 [Source:MGI Symbol;Acc:MGI:2442579]
ENSMUSG00000020681	Ace	1849.07	-0.139665	0.172683	103.586	3.21136e-23	8.14421e-22	11	105967945	105989964	protein_coding	angiotensin I converting enzyme (peptidyl-dipeptidase A) 1 [Source:MGI Symbol;Acc:MGI:87874]
ENSMUSG00000020638	Cmpk2	1077.13	-0.90653	0.153276	103.468	3.40514e-23	8.6261e-22	12	26469204	26479837	protein_coding	cytidine monophosphate (UMP-CMP) kinase 2
ENSMUSG00000033446	Lpar6	198.904	-0.0271778	0.17116	103.341	3.62963e-23	9.18465e-22	14	73237895	73243294	protein_coding	lysophosphatidic acid receptor 6 [Source:MGI Symbol;Acc:MGI:1914418]
ENSMUSG00000063531	Sema3e	381.06	-0.797956	0.123589	103.134	4.02385e-23	1.0171e-21	5	14025276	14256689	protein_coding	sema domain
ENSMUSG00000035187	Nkx6-1	10.2962	-0.989239	1.71187	103.128	4.03698e-23	1.01929e-21	5	101658139	101664996	protein_coding	NK6 homeobox 1 [Source:MGI Symbol;Acc:MGI:1206039]
ENSMUSG00000042826	Fgf11	613.19	0.315947	0.129769	103.113	4.06709e-23	1.02577e-21	11	69796068	69801857	protein_coding	fibroblast growth factor 11 [Source:MGI Symbol;Acc:MGI:109167]
ENSMUSG00000022091	Sorbs3	3513.39	-0.857207	0.182439	103.108	4.07697e-23	1.02713e-21	14	70180468	70207637	protein_coding	sorbin and SH3 domain containing 3 [Source:MGI Symbol;Acc:MGI:700013]
ENSMUSG00000019874	Fabp7	7758.19	0.752302	0.102957	103.046	4.20473e-23	1.05815e-21	10	57784881	57788450	protein_coding	fatty acid binding protein 7
ENSMUSG00000029718	Pcolce	496.9	-0.543171	0.176335	102.952	4.40745e-23	1.10795e-21	5	137605103	137613784	protein_coding	procollagen C-endopeptidase enhancer protein [Source:MGI Symbol;Acc:MGI:105099]
ENSMUSG00000060487	Samd5	1294.93	-0.791354	0.143081	102.94	4.43578e-23	1.11385e-21	10	9622936	9675208	protein_coding	sterile alpha motif domain containing 5 [Source:MGI Symbol;Acc:MGI:2444815]
ENSMUSG00000057143	Trim12c	309.77	-0.733015	0.168963	102.928	4.46044e-23	1.11882e-21	7	104338754	104353362	protein_coding	tripartite motif-containing 12C [Source:MGI Symbol;Acc:MGI:4821183]
ENSMUSG00000035126	Wdr78	1125.57	-1.35203	0.156691	102.804	4.7466e-23	1.18929e-21	4	103038065	103114555	protein_coding	WD repeat domain 78 [Source:MGI Symbol;Acc:MGI:2385328]
ENSMUSG00000024985	Tcf7l2	1182.39	-0.370301	0.147077	102.748	4.88209e-23	1.22184e-21	19	55741810	55933654	protein_coding	transcription factor 7 like 2
ENSMUSG00000042340	Ctf1	178.499	-1.34359	0.158198	102.746	4.88714e-23	1.22184e-21	7	127712736	127718192	protein_coding	cardiotrophin 1 [Source:MGI Symbol;Acc:MGI:105115]
ENSMUSG00000057969	Sema3b	534.942	-0.614103	0.159436	102.684	5.03949e-23	1.25855e-21	9	107597674	107609229	protein_coding	sema domain
ENSMUSG00000021390	Ogn	6382.4	-1.05019	0.196489	102.649	5.12822e-23	1.27932e-21	13	49608046	49624501	protein_coding	osteoglycin [Source:MGI Symbol;Acc:MGI:109278]
ENSMUSG00000027996	Sfrp2	149.857	0.849907	0.171077	102.624	5.19503e-23	1.29458e-21	3	83766321	83774316	protein_coding	secreted frizzled-related protein 2 [Source:MGI Symbol;Acc:MGI:108078]
ENSMUSG00000033952	Aspm	561.035	0.996609	0.098733	102.451	5.66405e-23	1.40992e-21	1	139454772	139494091	protein_coding	asp (abnormal spindle)-like
ENSMUSG00000049502	Dtx3l	273.283	-1.24318	0.230627	102.33	6.01595e-23	1.4959e-21	16	35926511	35939151	protein_coding	deltex 3-like
ENSMUSG00000020160	Meis1	938.691	0.309109	0.131958	102.22	6.35734e-23	1.57907e-21	11	18879817	19018985	protein_coding	Meis homeobox 1 [Source:MGI Symbol;Acc:MGI:104717]
ENSMUSG00000070866	Zfp804a	179.327	0.373487	0.185091	102.142	6.60772e-23	1.63949e-21	2	82053222	82259879	protein_coding	zinc finger protein 804A [Source:MGI Symbol;Acc:MGI:2442949]
ENSMUSG00000041000	Trim62	818.782	0.637337	0.131324	102.074	6.83868e-23	1.69496e-21	4	128883580	128911328	protein_coding	tripartite motif-containing 62 [Source:MGI Symbol;Acc:MGI:1914775]
ENSMUSG00000026185	Igfbp5	134739	-0.881468	0.132111	102.071	6.84873e-23	1.69561e-21	1	72857932	72874884	protein_coding	insulin-like growth factor binding protein 5 [Source:MGI Symbol;Acc:MGI:96440]
ENSMUSG00000025154	Arhgap19	249.951	1.07816	0.126987	101.93	7.34864e-23	1.81742e-21	19	41766588	41802084	protein_coding	Rho GTPase activating protein 19 [Source:MGI Symbol;Acc:MGI:1918335]
ENSMUSG00000025577	Cbx2	292.464	1.13141	0.138045	101.887	7.50909e-23	1.8551e-21	11	119022962	119031270	protein_coding	chromobox 2 [Source:MGI Symbol;Acc:MGI:88289]
ENSMUSG00000039313	AF529169	172.744	0.1323	0.148667	101.792	7.87313e-23	1.94294e-21	9	89587216	89623125	protein_coding	cDNA sequence AF529169 [Source:MGI Symbol;Acc:MGI:2667167]
ENSMUSG00000047986	Palm3	367.894	-0.724811	0.133608	101.558	8.84955e-23	2.17921e-21	8	84021471	84030295	protein_coding	paralemmin 3 [Source:MGI Symbol;Acc:MGI:1921587]
ENSMUSG00000035407	Kank4	1174.35	-0.924785	0.164478	101.223	1.04657e-22	2.57167e-21	4	98754898	98817537	protein_coding	KN motif and ankyrin repeat domains 4 [Source:MGI Symbol;Acc:MGI:3043381]
ENSMUSG00000038267	Slc22a23	6750.9	-0.601348	0.0918163	101.183	1.06748e-22	2.62024e-21	13	34179158	34345182	protein_coding	solute carrier family 22
ENSMUSG00000036768	Kif15	258.041	1.24604	0.129623	101.17	1.07434e-22	2.63427e-21	9	122951046	123018733	protein_coding	kinesin family member 15 [Source:MGI Symbol;Acc:MGI:1098258]
ENSMUSG00000006931	P3h4	274.155	0.24173	0.169559	101.093	1.11652e-22	2.73184e-21	11	100408456	100414836	protein_coding	prolyl 3-hydroxylase family member 4 (non-enzymatic) [Source:MGI Symbol;Acc:MGI:1913430]
ENSMUSG00000028480	Glipr2	541.174	0.0464497	0.132951	101.072	1.12841e-22	2.75799e-21	4	43957401	43979118	protein_coding	GLI pathogenesis-related 2 [Source:MGI Symbol;Acc:MGI:1917770]
ENSMUSG00000033063	Cntnap3	299.481	0.00977999	0.200314	100.982	1.18046e-22	2.88214e-21	13	64736182	64903955	protein_coding	contactin associated protein-like 3 [Source:MGI Symbol;Acc:MGI:3588199]
ENSMUSG00000045333	Zfp423	1549.86	-0.0603722	0.125518	100.978	1.18268e-22	2.88447e-21	8	87661810	87959595	protein_coding	zinc finger protein 423 [Source:MGI Symbol;Acc:MGI:1891217]
ENSMUSG00000027198	Ext2	3489.89	-0.0317335	0.103778	100.967	1.18942e-22	2.89784e-21	2	93661028	93822568	protein_coding	exostoses (multiple) 2 [Source:MGI Symbol;Acc:MGI:108050]
ENSMUSG00000044349	Snhg11	3932.09	-0.15186	0.256435	100.945	1.20246e-22	2.92649e-21	2	158375638	158386145	protein_coding	small nucleolar RNA host gene 11 [Source:MGI Symbol;Acc:MGI:2441845]
ENSMUSG00000032434	Cmtm6	1218.52	-0.0982794	0.108292	100.87	1.24851e-22	3.03534e-21	9	114731116	114749344	protein_coding	CKLF-like MARVEL transmembrane domain containing 6 [Source:MGI Symbol;Acc:MGI:2447165]
ENSMUSG00000032735	Ablim3	842.646	0.352344	0.119374	100.866	1.25105e-22	3.03829e-21	18	61799395	61911852	protein_coding	actin binding LIM protein family
ENSMUSG00000041809	Efhc1	475.823	-1.57546	0.208775	100.811	1.28602e-22	3.11992e-21	1	20951626	20990841	protein_coding	EF-hand domain (C-terminal) containing 1 [Source:MGI Symbol;Acc:MGI:1919127]
ENSMUSG00000028066	Pmf1	168.262	1.38191	0.149483	100.669	1.3806e-22	3.34584e-21	3	88394143	88410331	protein_coding	polyamine-modulated factor 1 [Source:MGI Symbol;Acc:MGI:1914287]
ENSMUSG00000050122	Vwa3b	260.343	-1.36925	0.196446	100.593	1.43396e-22	3.46783e-21	1	37026596	37187613	protein_coding	von Willebrand factor A domain containing 3B [Source:MGI Symbol;Acc:MGI:1918103]
ENSMUSG00000038612	Mcl1	3718.72	-0.343822	0.0890265	100.55	1.46483e-22	3.53875e-21	3	95658788	95663176	protein_coding	myeloid cell leukemia sequence 1 [Source:MGI Symbol;Acc:MGI:101769]
ENSMUSG00000028294	Cfap206	365.453	-1.16536	0.186922	100.298	1.66193e-22	4.01068e-21	4	34688559	34730206	protein_coding	cilia and flagella associated protein 206 [Source:MGI Symbol;Acc:MGI:1916579]
ENSMUSG00000008384	Sertad1	231.285	-0.898155	0.1754	100.27	1.68507e-22	4.06224e-21	7	27486910	27490316	protein_coding	SERTA domain containing 1 [Source:MGI Symbol;Acc:MGI:1913438]
ENSMUSG00000003534	Ddr1	21523.9	-0.436794	0.147944	100.249	1.70312e-22	4.10144e-21	17	35681567	35704621	protein_coding	discoidin domain receptor family
ENSMUSG00000041779	Tram2	838.259	-0.72682	0.160127	100.241	1.70968e-22	4.11291e-21	1	20996299	21079229	protein_coding	translocating chain-associating membrane protein 2 [Source:MGI Symbol;Acc:MGI:1924817]
ENSMUSG00000036907	C1ql2	93.158	1.16883	0.192704	99.9579	1.96977e-22	4.72867e-21	1	120340582	120343174	protein_coding	complement component 1
ENSMUSG00000019942	Cdk1	538.493	0.974141	0.103948	99.8892	2.03858e-22	4.88875e-21	10	69335146	69352938	protein_coding	cyclin-dependent kinase 1 [Source:MGI Symbol;Acc:MGI:88351]
ENSMUSG00000003283	Hck	60.2313	-0.915887	0.300316	99.822	2.1083e-22	5.05068e-21	2	153108468	153151441	protein_coding	hemopoietic cell kinase [Source:MGI Symbol;Acc:MGI:96052]
ENSMUSG00000030978	Rrm1	1520.15	0.965417	0.0978301	99.814	2.11669e-22	5.06547e-21	7	102441695	102469771	protein_coding	ribonucleotide reductase M1 [Source:MGI Symbol;Acc:MGI:98180]
ENSMUSG00000027967	Neurog2	110.632	1.40449	0.207604	99.7889	2.14349e-22	5.11891e-21	3	127633135	127635631	protein_coding	neurogenin 2 [Source:MGI Symbol;Acc:MGI:109619]
ENSMUSG00000000732	Icosl	376.516	-1.55761	0.208197	99.7293	2.20832e-22	5.26826e-21	10	78069302	78083913	protein_coding	icos ligand [Source:MGI Symbol;Acc:MGI:1354701]
ENSMUSG00000051498	Tlr6	123.64	-0.964566	0.187344	99.6511	2.29639e-22	5.47266e-21	5	64952031	64960097	protein_coding	toll-like receptor 6 [Source:MGI Symbol;Acc:MGI:1341296]
ENSMUSG00000022025	Cnmd	368.957	-1.50083	0.191157	99.6155	2.33763e-22	5.56517e-21	14	79637690	79662170	protein_coding	chondromodulin [Source:MGI Symbol;Acc:MGI:1341171]
ENSMUSG00000044712	Slc38a6	328.206	-0.584835	0.138907	99.5454	2.42093e-22	5.75749e-21	12	73286779	73354049	protein_coding	solute carrier family 38
ENSMUSG00000000386	Mx1	81.5658	-1.91283	0.379702	99.5225	2.44881e-22	5.81776e-21	16	97447035	97462907	protein_coding	MX dynamin-like GTPase 1 [Source:MGI Symbol;Acc:MGI:97243]
ENSMUSG00000034295	Fhod3	1182.05	-0.753129	0.0804637	99.4774	2.5047e-22	5.94438e-21	18	24709445	25133500	protein_coding	formin homology 2 domain containing 3 [Source:MGI Symbol;Acc:MGI:1925847]
ENSMUSG00000015405	Ace2	153.08	-1.76999	0.236454	99.4346	2.55888e-22	6.06668e-21	X	164139332	164188420	protein_coding	angiotensin I converting enzyme (peptidyl-dipeptidase A) 2 [Source:MGI Symbol;Acc:MGI:1917258]
ENSMUSG00000030966	Trim21	247.279	-0.858205	0.228741	99.3375	2.68622e-22	6.36201e-21	7	102557921	102565486	protein_coding	tripartite motif-containing 21 [Source:MGI Symbol;Acc:MGI:106657]
ENSMUSG00000008090	Fgfrl1	4597.31	-0.69367	0.133802	99.2334	2.82977e-22	6.69508e-21	5	108692382	108706924	protein_coding	fibroblast growth factor receptor-like 1 [Source:MGI Symbol;Acc:MGI:2150920]
ENSMUSG00000030095	Tmem43	3687	-0.362814	0.0923229	99.1979	2.88039e-22	6.80783e-21	6	91473703	91488463	protein_coding	transmembrane protein 43 [Source:MGI Symbol;Acc:MGI:1921372]
ENSMUSG00000042251	Pm20d1	86.8652	-0.874476	0.210476	99.1916	2.88951e-22	6.82233e-21	1	131797381	131821473	protein_coding	peptidase M20 domain containing 1 [Source:MGI Symbol;Acc:MGI:2442939]
ENSMUSG00000028955	Vamp3	1559.68	-0.137089	0.0970587	99.0925	3.03625e-22	7.16142e-21	4	151047300	151057963	protein_coding	vesicle-associated membrane protein 3 [Source:MGI Symbol;Acc:MGI:1321389]
ENSMUSG00000038916	Soga3	1417.55	0.511669	0.137284	99.0627	3.08185e-22	7.26152e-21	10	29143839	29199630	protein_coding	SOGA family member 3 [Source:MGI Symbol;Acc:MGI:1914662]
ENSMUSG00000032324	Tspan3	17639.6	-0.385655	0.066276	99.0292	3.13396e-22	7.37671e-21	9	56131725	56165477	protein_coding	tetraspanin 3 [Source:MGI Symbol;Acc:MGI:1928098]
ENSMUSG00000042417	Ccno	213.762	-1.09632	0.185742	98.9296	3.2939e-22	7.74417e-21	13	112987802	112990777	protein_coding	cyclin O [Source:MGI Symbol;Acc:MGI:2145534]
ENSMUSG00000037762	Slc16a9	981.296	-0.124166	0.153917	98.9278	3.29683e-22	7.74417e-21	10	70245100	70285968	protein_coding	solute carrier family 16 (monocarboxylic acid transporters)
ENSMUSG00000037683	Armc3	352.731	-1.1227	0.191589	98.92	3.30982e-22	7.76672e-21	2	19199302	19310241	protein_coding	armadillo repeat containing 3 [Source:MGI Symbol;Acc:MGI:1918132]
ENSMUSG00000007041	Clic1	2093.98	-0.649313	0.130644	98.8974	3.34728e-22	7.8466e-21	17	35049966	35058749	protein_coding	chloride intracellular channel 1 [Source:MGI Symbol;Acc:MGI:2148924]
ENSMUSG00000050730	Arhgap42	720.355	-0.304329	0.133232	98.8826	3.37221e-22	7.89698e-21	9	8994329	9239101	protein_coding	Rho GTPase activating protein 42 [Source:MGI Symbol;Acc:MGI:1918794]
ENSMUSG00000022096	Hr	94.4861	1.9021	0.204415	98.8344	3.45444e-22	8.08127e-21	14	70552212	70573548	protein_coding	hairless [Source:MGI Symbol;Acc:MGI:96223]
ENSMUSG00000006586	Runx1t1	616.077	0.529001	0.16974	98.7738	3.56068e-22	8.32133e-21	4	13743436	13893649	protein_coding	runt-related transcription factor 1; translocated to
ENSMUSG00000049001	Ndnf	221.602	-0.190951	0.214565	98.766	3.57475e-22	8.3457e-21	6	65671590	65712326	protein_coding	neuron-derived neurotrophic factor [Source:MGI Symbol;Acc:MGI:1915419]
ENSMUSG00000024883	Rin1	265.438	0.268869	0.162135	98.6823	3.72753e-22	8.69352e-21	19	5050481	5057071	protein_coding	Ras and Rab interactor 1 [Source:MGI Symbol;Acc:MGI:2385695]
ENSMUSG00000037926	Ssh2	1149.35	0.486093	0.111908	98.6755	3.74016e-22	8.71412e-21	11	77216287	77460220	protein_coding	slingshot homolog 2 (Drosophila) [Source:MGI Symbol;Acc:MGI:2679255]
ENSMUSG00000053110	Yap1	1688.37	-0.600956	0.125646	98.6578	3.77345e-22	8.78185e-21	9	7931999	8004596	protein_coding	yes-associated protein 1 [Source:MGI Symbol;Acc:MGI:103262]
ENSMUSG00000007279	Scube2	48.1606	0.617959	0.333562	98.6559	3.77689e-22	8.78185e-21	7	109798676	109865679	protein_coding	signal peptide
ENSMUSG00000079553	Kifc1	247.941	1.51226	0.152551	98.6402	3.80673e-22	8.84225e-21	17	33875666	33890661	protein_coding	kinesin family member C1 [Source:MGI Symbol;Acc:MGI:109596]
ENSMUSG00000031150	Ccdc120	457.445	0.514372	0.135763	98.5778	3.92742e-22	9.11337e-21	X	7731714	7750905	protein_coding	coiled-coil domain containing 120 [Source:MGI Symbol;Acc:MGI:1859619]
ENSMUSG00000028698	Pik3r3	2037.57	-0.342168	0.12827	98.3233	4.46036e-22	1.03396e-20	4	116221618	116303056	protein_coding	phosphoinositide-3-kinase regulatory subunit 3 [Source:MGI Symbol;Acc:MGI:109277]
ENSMUSG00000049536	Tceal1	253.476	-0.717008	0.131902	98.2977	4.5177e-22	1.04619e-20	X	136707982	136711478	protein_coding	transcription elongation factor A (SII)-like 1 [Source:MGI Symbol;Acc:MGI:2385317]
ENSMUSG00000035109	Shc4	85.8798	1.63302	0.237949	98.2589	4.60631e-22	1.06563e-20	2	125627447	125724148	protein_coding	SHC (Src homology 2 domain containing) family
ENSMUSG00000049225	Pdp1	5552.85	-1.04839	0.139859	98.2085	4.72386e-22	1.09173e-20	4	11958184	11966452	protein_coding	pyruvate dehyrogenase phosphatase catalytic subunit 1 [Source:MGI Symbol;Acc:MGI:2685870]
ENSMUSG00000046719	Nxph3	54.4207	1.79325	0.253481	98.1951	4.75554e-22	1.09794e-20	11	95509845	95514570	protein_coding	neurexophilin 3 [Source:MGI Symbol;Acc:MGI:1336188]
ENSMUSG00000026478	Lamc1	11165.6	-0.566698	0.145063	98.1368	4.89624e-22	1.12929e-20	1	153218922	153332786	protein_coding	laminin
ENSMUSG00000026787	Gad2	1607.86	0.161233	0.210132	98.0823	5.03155e-22	1.15933e-20	2	22622205	22693874	protein_coding	glutamic acid decarboxylase 2 [Source:MGI Symbol;Acc:MGI:95634]
ENSMUSG00000003541	Ier3	91.5187	-0.64875	0.242556	98.0537	5.10397e-22	1.17484e-20	17	35821684	35822923	protein_coding	immediate early response 3 [Source:MGI Symbol;Acc:MGI:104814]
ENSMUSG00000022951	Rcan1	1797.36	0.612665	0.0828825	97.9593	5.3506e-22	1.22934e-20	16	92391953	92466146	protein_coding	regulator of calcineurin 1 [Source:MGI Symbol;Acc:MGI:1890564]
ENSMUSG00000056144	Trim34a	100.88	-1.3554	0.286366	97.959	5.35148e-22	1.22934e-20	7	104244457	104262234	protein_coding	tripartite motif-containing 34A [Source:MGI Symbol;Acc:MGI:2137359]
ENSMUSG00000021485	Mxd3	194.204	1.71079	0.182506	97.7009	6.08864e-22	1.39728e-20	13	55325168	55329823	protein_coding	Max dimerization protein 3 [Source:MGI Symbol;Acc:MGI:104987]
ENSMUSG00000022890	Atp5j	2242.18	0.617176	0.0715648	97.6976	6.09859e-22	1.39816e-20	16	84827866	84835625	protein_coding	ATP synthase
ENSMUSG00000005087	Cd44	1382.43	-0.354355	0.162494	97.6302	6.30772e-22	1.44466e-20	2	102811141	102901665	protein_coding	CD44 antigen [Source:MGI Symbol;Acc:MGI:88338]
ENSMUSG00000005124	Wisp1	355.671	-0.645518	0.210428	97.4574	6.87704e-22	1.57348e-20	15	66891320	66923201	protein_coding	WNT1 inducible signaling pathway protein 1 [Source:MGI Symbol;Acc:MGI:1197008]
ENSMUSG00000048387	Osr1	172.383	-1.24401	0.242362	97.4478	6.90984e-22	1.57941e-20	12	9570116	9581500	protein_coding	odd-skipped related 1 (Drosophila) [Source:MGI Symbol;Acc:MGI:1344424]
ENSMUSG00000079037	Prnp	23869	-0.313392	0.0838141	97.237	7.67796e-22	1.75324e-20	2	131909928	131938429	protein_coding	prion protein [Source:MGI Symbol;Acc:MGI:97769]
ENSMUSG00000020134	Peli1	686.782	0.558811	0.0981638	97.2349	7.68629e-22	1.75339e-20	11	21091291	21150323	protein_coding	pellino 1 [Source:MGI Symbol;Acc:MGI:1914495]
ENSMUSG00000066152	Slc31a2	341.701	-0.259391	0.117935	97.2262	7.71956e-22	1.75923e-20	4	62262562	62298411	protein_coding	solute carrier family 31
ENSMUSG00000052310	Slc39a1	1568.57	-0.0754399	0.106453	97.1804	7.89843e-22	1.79821e-20	3	90248172	90253612	protein_coding	solute carrier family 39 (zinc transporter)
ENSMUSG00000022956	Atp5o	3344.73	0.82803	0.0836383	97.0801	8.30488e-22	1.88887e-20	16	91684398	91931687	protein_coding	ATP synthase
ENSMUSG00000041544	Disp3	1222.82	0.0427757	0.102463	96.9899	8.68764e-22	1.97396e-20	4	148240264	148287965	protein_coding	dispatched RND transporter family member 3 [Source:MGI Symbol;Acc:MGI:2444403]
ENSMUSG00000042671	Rgs8	625.701	0.582475	0.201103	96.8121	9.49558e-22	2.1554e-20	1	153653025	153700323	protein_coding	regulator of G-protein signaling 8 [Source:MGI Symbol;Acc:MGI:108408]
ENSMUSG00000060519	Tor3a	1285.26	-0.335853	0.163264	96.7822	9.63852e-22	2.18568e-20	1	156653617	156674356	protein_coding	torsin family 3
ENSMUSG00000104301	Wdr49	51.9797	-1.54557	0.315375	96.7616	9.73816e-22	2.2061e-20	3	75274988	75482156	protein_coding	WD repeat domain 49 [Source:MGI Symbol;Acc:MGI:3645287]
ENSMUSG00000072244	Trim6	64.5835	0.0925042	0.2976	96.7349	9.86926e-22	2.23359e-20	7	104218793	104235152	protein_coding	tripartite motif-containing 6 [Source:MGI Symbol;Acc:MGI:2137352]
ENSMUSG00000042757	Tmem108	2463.05	-0.933619	0.128044	96.6477	1.03092e-21	2.33087e-20	9	103482947	103761837	protein_coding	transmembrane protein 108 [Source:MGI Symbol;Acc:MGI:1932411]
ENSMUSG00000012017	Scarf2	943.769	-0.257261	0.177975	96.5937	1.05912e-21	2.39225e-20	16	17797282	17808287	protein_coding	scavenger receptor class F
ENSMUSG00000060550	H2-Q7	45.3992	-1.603	0.395495	96.5808	1.06595e-21	2.40532e-20	17	35439155	35443773	protein_coding	histocompatibility 2
ENSMUSG00000028268	Gbp3	481.299	-2.13505	0.324926	96.5636	1.07516e-21	2.42371e-20	3	142560026	142573209	protein_coding	guanylate binding protein 3 [Source:MGI Symbol;Acc:MGI:1926263]
ENSMUSG00000008398	Elk3	417.35	0.27468	0.123938	96.5379	1.0891e-21	2.45272e-20	10	93247414	93311135	protein_coding	ELK3
ENSMUSG00000073889	Il11ra1	779.495	-0.54401	0.140136	96.5059	1.10662e-21	2.48974e-20	4	41699989	41769474	protein_coding	interleukin 11 receptor
ENSMUSG00000024238	Zeb1	1897.32	0.687767	0.0714926	96.4182	1.15628e-21	2.59891e-20	18	5591860	5775467	protein_coding	zinc finger E-box binding homeobox 1 [Source:MGI Symbol;Acc:MGI:1344313]
ENSMUSG00000020895	Tmem107	543.282	-0.723931	0.11179	96.319	1.21507e-21	2.72837e-20	11	69070806	69073293	protein_coding	transmembrane protein 107 [Source:MGI Symbol;Acc:MGI:1914160]
ENSMUSG00000020799	Tekt1	317.154	-1.25692	0.18227	96.284	1.23649e-21	2.77374e-20	11	72344722	72362442	protein_coding	tektin 1 [Source:MGI Symbol;Acc:MGI:1333819]
ENSMUSG00000031628	Casp3	1145.6	0.551446	0.0832898	96.225	1.27355e-21	2.85131e-20	8	46617291	46639689	protein_coding	caspase 3 [Source:MGI Symbol;Acc:MGI:107739]
ENSMUSG00000032841	Prr5l	281.884	-0.458067	0.234709	96.2155	1.27956e-21	2.86196e-20	2	101714285	101883027	protein_coding	proline rich 5 like [Source:MGI Symbol;Acc:MGI:1919696]
ENSMUSG00000037440	Vnn1	108.862	-0.545745	0.25279	96.1866	1.29818e-21	2.90079e-20	10	23894688	23905343	protein_coding	vanin 1 [Source:MGI Symbol;Acc:MGI:108395]
ENSMUSG00000039450	Dcxr	676.687	-0.938086	0.143671	96.1793	1.30294e-21	2.9086e-20	11	120725399	120727281	protein_coding	dicarbonyl L-xylulose reductase [Source:MGI Symbol;Acc:MGI:1915130]
ENSMUSG00000067608	Pcna-ps2	176.613	1.57814	0.167221	96.1613	1.31473e-21	2.93206e-20	19	9283238	9284494	protein_coding	proliferating cell nuclear antigen pseudogene 2 [Source:MGI Symbol;Acc:MGI:97505]
ENSMUSG00000027469	Tpx2	974.533	0.960423	0.0979059	96.1582	1.31681e-21	2.93383e-20	2	152847964	152895321	protein_coding	TPX2
ENSMUSG00000028753	Vwa5b1	354.122	0.0900699	0.198831	96.1235	1.33983e-21	2.98222e-20	4	138565360	138635884	protein_coding	von Willebrand factor A domain containing 5B1 [Source:MGI Symbol;Acc:MGI:1922968]
ENSMUSG00000014444	Piezo1	1320.9	-0.517368	0.160584	96.0907	1.362e-21	3.02788e-20	8	122481698	122551329	protein_coding	piezo-type mechanosensitive ion channel component 1 [Source:MGI Symbol;Acc:MGI:3603204]
ENSMUSG00000039501	Znfx1	1555.66	-0.41405	0.0909344	96.0892	1.36298e-21	3.02788e-20	2	167035793	167063015	protein_coding	zinc finger
ENSMUSG00000040033	Stat2	1689.33	-0.769857	0.136795	96.0822	1.3678e-21	3.03422e-20	10	128270559	128292849	protein_coding	signal transducer and activator of transcription 2 [Source:MGI Symbol;Acc:MGI:103039]
ENSMUSG00000069874	Irgm2	241.81	-1.60485	0.251241	96.0812	1.36848e-21	3.03422e-20	11	58199618	58222782	protein_coding	immunity-related GTPase family M member 2 [Source:MGI Symbol;Acc:MGI:1926262]
ENSMUSG00000025823	Pdia4	4679.71	-0.542776	0.106384	95.8961	1.50114e-21	3.32514e-20	6	47796141	47813430	protein_coding	protein disulfide isomerase associated 4 [Source:MGI Symbol;Acc:MGI:104864]
ENSMUSG00000028195	Cyr61	8452.95	-0.840059	0.17339	95.8336	1.5488e-21	3.42738e-20	3	145646976	145649981	protein_coding	cysteine rich protein 61 [Source:MGI Symbol;Acc:MGI:88613]
ENSMUSG00000053886	Sh2d4a	11.6985	-1.03374	1.29487	95.8085	1.56838e-21	3.46737e-20	8	68276567	68347699	protein_coding	SH2 domain containing 4A [Source:MGI Symbol;Acc:MGI:1919531]
ENSMUSG00000026894	Morn5	155.566	-1.15835	0.212358	95.6793	1.67302e-21	3.69516e-20	2	36049458	36079718	protein_coding	MORN repeat containing 5 [Source:MGI Symbol;Acc:MGI:1922745]
ENSMUSG00000031274	Col4a5	6302.63	-0.860002	0.139262	95.4894	1.83964e-21	4.05535e-20	X	141475385	141689234	protein_coding	collagen
ENSMUSG00000035946	Gsx2	26.0891	2.34653	0.372763	95.4689	1.85858e-21	4.09317e-20	5	75075601	75077893	protein_coding	GS homeobox 2 [Source:MGI Symbol;Acc:MGI:95843]
ENSMUSG00000051279	Gdf6	78.7523	-0.374003	0.312843	95.4554	1.87123e-21	4.11708e-20	4	9844372	9862345	protein_coding	growth differentiation factor 6 [Source:MGI Symbol;Acc:MGI:95689]
ENSMUSG00000048368	Omd	260.409	-1.62256	0.203976	95.315	2.00731e-21	4.41223e-20	13	49582462	49592822	protein_coding	osteomodulin [Source:MGI Symbol;Acc:MGI:1350918]
ENSMUSG00000024791	Cdca5	111.836	1.80795	0.191284	95.2878	2.03475e-21	4.46826e-20	19	6084983	6091777	protein_coding	cell division cycle associated 5 [Source:MGI Symbol;Acc:MGI:1915099]
ENSMUSG00000070880	Gad1	3559.62	0.508048	0.217356	95.2765	2.04631e-21	4.48935e-20	2	70553072	70602014	protein_coding	glutamate decarboxylase 1 [Source:MGI Symbol;Acc:MGI:95632]
ENSMUSG00000025795	Rassf3	208.177	0.324927	0.137042	95.2711	2.0518e-21	4.49709e-20	10	121410350	121476347	protein_coding	Ras association (RalGDS/AF-6) domain family member 3 [Source:MGI Symbol;Acc:MGI:2179722]
ENSMUSG00000002227	Mov10	463.887	-0.281365	0.115823	95.0255	2.31997e-21	5.08e-20	3	104794836	104818563	protein_coding	Moloney leukemia virus 10 [Source:MGI Symbol;Acc:MGI:97054]
ENSMUSG00000056091	St3gal5	1865.17	-0.27926	0.117083	94.9463	2.41367e-21	5.28013e-20	6	72097592	72154571	protein_coding	ST3 beta-galactoside alpha-2
ENSMUSG00000019773	Fbxo5	157.036	1.53483	0.169315	94.9386	2.42299e-21	5.29547e-20	10	5799160	5805600	protein_coding	F-box protein 5 [Source:MGI Symbol;Acc:MGI:1914391]
ENSMUSG00000028360	Slc44a5	1322.12	-0.10614	0.122738	94.8771	2.49867e-21	5.45567e-20	3	153973436	154271722	protein_coding	solute carrier family 44
ENSMUSG00000032690	Oas2	50.005	-2.95502	0.443886	94.8109	2.58275e-21	5.63389e-20	5	120730333	120749853	protein_coding	2'-5' oligoadenylate synthetase 2 [Source:MGI Symbol;Acc:MGI:2180852]
ENSMUSG00000036617	Etl4	870.547	-0.581802	0.108671	94.7147	2.71003e-21	5.9059e-20	2	19909780	20810713	protein_coding	enhancer trap locus 4 [Source:MGI Symbol;Acc:MGI:95454]
ENSMUSG00000034855	Cxcl10	628.93	-3.24556	0.330111	94.6343	2.82111e-21	6.14214e-20	5	92346638	92348889	protein_coding	chemokine (C-X-C motif) ligand 10 [Source:MGI Symbol;Acc:MGI:1352450]
ENSMUSG00000028339	Col15a1	79.8026	1.40281	0.289261	94.6231	2.8369e-21	6.17066e-20	4	47208161	47313167	protein_coding	collagen
ENSMUSG00000046814	Gchfr	31.035	-3.73343	0.455501	94.6182	2.84394e-21	6.1801e-20	2	119167773	119172390	protein_coding	GTP cyclohydrolase I feedback regulator [Source:MGI Symbol;Acc:MGI:2443977]
ENSMUSG00000037962	Rflna	115.224	2.2384	0.370916	94.6068	2.86021e-21	6.20958e-20	5	125003221	125012547	protein_coding	refilin A [Source:MGI Symbol;Acc:MGI:1920371]
ENSMUSG00000031990	Jam3	1109.55	-0.411012	0.129146	94.5896	2.88486e-21	6.25717e-20	9	27097384	27155421	protein_coding	junction adhesion molecule 3 [Source:MGI Symbol;Acc:MGI:1933825]
ENSMUSG00000071637	Cebpd	414.336	-0.351692	0.174534	94.5639	2.92225e-21	6.33229e-20	16	15887286	15891031	protein_coding	CCAAT/enhancer binding protein (C/EBP)
ENSMUSG00000061731	Ext1	4447.25	-0.394745	0.131545	94.5537	2.93711e-21	6.35847e-20	15	53064038	53346159	protein_coding	exostoses (multiple) 1 [Source:MGI Symbol;Acc:MGI:894663]
ENSMUSG00000037552	Plekhg2	5202.05	-0.228498	0.195172	94.5425	2.95366e-21	6.38826e-20	7	28359604	28372599	protein_coding	pleckstrin homology domain containing
ENSMUSG00000036986	Pml	486.08	0.043886	0.128096	94.5091	3.00339e-21	6.48969e-20	9	58218076	58249786	protein_coding	promyelocytic leukemia [Source:MGI Symbol;Acc:MGI:104662]
ENSMUSG00000110170	St6galnac2	58.9628	-0.274657	0.324088	94.4988	3.01895e-21	6.51717e-20	11	116677483	116681290	protein_coding	ST6 (alpha-N-acetyl-neuraminyl-2
ENSMUSG00000037852	Cpe	69095.7	-0.304074	0.08	94.3141	3.31099e-21	7.13419e-20	8	64592542	64693054	protein_coding	carboxypeptidase E [Source:MGI Symbol;Acc:MGI:101932]
ENSMUSG00000000278	Scpep1	3816.58	1.01984	0.146759	94.03	3.81637e-21	8.21541e-20	11	88924020	88955465	protein_coding	serine carboxypeptidase 1 [Source:MGI Symbol;Acc:MGI:1921867]
ENSMUSG00000052415	Tchh	148.801	-0.734594	0.175872	93.9673	3.93795e-21	8.46626e-20	3	93442330	93449077	protein_coding	trichohyalin [Source:MGI Symbol;Acc:MGI:2177944]
ENSMUSG00000031591	Asah1	1808.46	-0.30184	0.108813	93.9661	3.94029e-21	8.46626e-20	8	41340197	41374773	protein_coding	N-acylsphingosine amidohydrolase 1 [Source:MGI Symbol;Acc:MGI:1277124]
ENSMUSG00000011154	Cfap161	156.52	-1.76963	0.246296	93.9295	4.01294e-21	8.61429e-20	7	83774101	83794880	protein_coding	cilia and flagella associated protein 161 [Source:MGI Symbol;Acc:MGI:1922806]
ENSMUSG00000035860	Cdhr3	95.8051	-1.52843	0.244781	93.8053	4.27005e-21	9.14908e-20	12	33033796	33092875	protein_coding	cadherin-related family member 3 [Source:MGI Symbol;Acc:MGI:1916014]
ENSMUSG00000034910	Pygo1	939.211	0.544954	0.0846303	93.7631	4.36126e-21	9.32772e-20	9	72925645	72952181	protein_coding	pygopus 1 [Source:MGI Symbol;Acc:MGI:1919385]
ENSMUSG00000045573	Penk	250.386	1.80667	0.248544	93.7629	4.36156e-21	9.32772e-20	4	4133531	4138819	protein_coding	preproenkephalin [Source:MGI Symbol;Acc:MGI:104629]
ENSMUSG00000027684	Mecom	25.5491	-1.4559	0.524434	93.5015	4.9707e-21	1.06205e-19	3	29951296	30548008	protein_coding	MDS1 and EVI1 complex locus [Source:MGI Symbol;Acc:MGI:95457]
ENSMUSG00000022098	Bmp1	4144.02	-0.222703	0.123199	93.4526	5.09349e-21	1.08727e-19	14	70474557	70520260	protein_coding	bone morphogenetic protein 1 [Source:MGI Symbol;Acc:MGI:88176]
ENSMUSG00000001508	Sgca	64.0573	-1.94135	0.331815	93.3947	5.24325e-21	1.1182e-19	11	94962791	94976327	protein_coding	sarcoglycan
ENSMUSG00000022433	Csnk1e	3195.76	0.53512	0.117521	93.3171	5.45055e-21	1.16133e-19	15	79417856	79443919	protein_coding	casein kinase 1
ENSMUSG00000024601	Isoc1	982.358	0.876221	0.113462	93.2999	5.4977e-21	1.17029e-19	18	58659482	58679570	protein_coding	isochorismatase domain containing 1 [Source:MGI Symbol;Acc:MGI:1913557]
ENSMUSG00000022346	Myc	590.648	0.752098	0.113913	93.2813	5.54906e-21	1.18013e-19	15	61985391	61990374	protein_coding	myelocytomatosis oncogene [Source:MGI Symbol;Acc:MGI:97250]
ENSMUSG00000029438	Bcl7a	1648.41	0.592451	0.176331	93.2498	5.63716e-21	1.19775e-19	5	123343834	123374992	protein_coding	B cell CLL/lymphoma 7A [Source:MGI Symbol;Acc:MGI:1924295]
ENSMUSG00000033192	Lpcat2	71.4726	1.02291	0.30129	93.092	6.09992e-21	1.29488e-19	8	92855339	92919279	protein_coding	lysophosphatidylcholine acyltransferase 2 [Source:MGI Symbol;Acc:MGI:3606214]
ENSMUSG00000041530	Ago1	2678.78	0.416852	0.0703229	92.9731	6.47358e-21	1.37293e-19	4	126435012	126468583	protein_coding	argonaute RISC catalytic subunit 1 [Source:MGI Symbol;Acc:MGI:2446630]
ENSMUSG00000037771	Slc32a1	2376.22	0.407882	0.218525	92.9679	6.49036e-21	1.37521e-19	2	158610767	158615748	protein_coding	solute carrier family 32 (GABA vesicular transporter)
ENSMUSG00000006930	Hap1	3700.51	0.29283	0.106695	92.9533	6.53788e-21	1.384e-19	11	100347327	100356128	protein_coding	huntingtin-associated protein 1 [Source:MGI Symbol;Acc:MGI:1261831]
ENSMUSG00000001123	Lgals9	60.3229	-2.45853	0.425974	92.9485	6.5538e-21	1.38499e-19	11	78962974	78984946	protein_coding	lectin
ENSMUSG00000030064	Frmd4b	298.172	0.763431	0.131916	92.9482	6.55465e-21	1.38499e-19	6	97286867	97617541	protein_coding	FERM domain containing 4B [Source:MGI Symbol;Acc:MGI:2141794]
ENSMUSG00000029821	Dfna5	667.75	-0.724119	0.134956	92.7978	7.0665e-21	1.49177e-19	6	50188888	50263862	protein_coding	deafness
ENSMUSG00000050069	Grem2	64.5811	1.88981	0.278039	92.7923	7.08619e-21	1.49455e-19	1	174833785	174921819	protein_coding	gremlin 2
ENSMUSG00000026342	Slc35f5	1266.16	-0.65541	0.0903644	92.789	7.0977e-21	1.49561e-19	1	125560595	125595820	protein_coding	solute carrier family 35
ENSMUSG00000031636	Pdlim3	17.1081	-0.503794	0.92445	92.5857	7.85729e-21	1.65294e-19	8	45885461	45919548	protein_coding	PDZ and LIM domain 3 [Source:MGI Symbol;Acc:MGI:1859274]
ENSMUSG00000044813	Shb	341.261	1.3148	0.145655	92.5853	7.85879e-21	1.65294e-19	4	45423278	45532470	protein_coding	src homology 2 domain-containing transforming protein B [Source:MGI Symbol;Acc:MGI:98294]
ENSMUSG00000021411	Pxdc1	1846.35	-1.36391	0.150743	92.563	7.94693e-21	1.66995e-19	13	34627834	34653486	protein_coding	PX domain containing 1 [Source:MGI Symbol;Acc:MGI:1914145]
ENSMUSG00000058254	Tspan7	22684.5	-0.029945	0.0997644	92.5477	8.00803e-21	1.68125e-19	X	10485158	10596605	protein_coding	tetraspanin 7 [Source:MGI Symbol;Acc:MGI:1298407]
ENSMUSG00000029851	Tcaf2	138.809	-0.188979	0.205525	92.5152	8.13923e-21	1.70723e-19	6	42623016	42645254	protein_coding	TRPM8 channel-associated factor 2 [Source:MGI Symbol;Acc:MGI:2385258]
ENSMUSG00000036995	Asap3	313.623	0.0457753	0.155553	92.5112	8.15533e-21	1.70904e-19	4	136206365	136245216	protein_coding	ArfGAP with SH3 domain
ENSMUSG00000042804	Gpr153	183.567	1.73652	0.180881	92.4749	8.30497e-21	1.73881e-19	4	152274232	152285337	protein_coding	G protein-coupled receptor 153 [Source:MGI Symbol;Acc:MGI:1916157]
ENSMUSG00000029591	Ung	121.938	1.54896	0.173542	92.345	8.86218e-21	1.85378e-19	5	114130386	114139323	protein_coding	uracil DNA glycosylase [Source:MGI Symbol;Acc:MGI:109352]
ENSMUSG00000030268	Bcat1	1012.83	0.282067	0.162476	92.2712	9.19531e-21	1.92171e-19	6	144993835	145076184	protein_coding	branched chain aminotransferase 1
ENSMUSG00000024098	Twsg1	2772.83	-0.0326477	0.0982934	92.2593	9.25021e-21	1.92986e-19	17	65923066	65951187	protein_coding	twisted gastrulation BMP signaling modulator 1 [Source:MGI Symbol;Acc:MGI:2137520]
ENSMUSG00000032902	Slc16a1	4128.58	-1.24655	0.139889	92.2591	9.25115e-21	1.92986e-19	3	104638668	104658462	protein_coding	solute carrier family 16 (monocarboxylic acid transporters)
ENSMUSG00000048096	Lmod1	313.768	-0.97093	0.159169	92.1911	9.57079e-21	1.99473e-19	1	135324807	135368065	protein_coding	leiomodin 1 (smooth muscle) [Source:MGI Symbol;Acc:MGI:2135671]
ENSMUSG00000033308	Dpyd	129.909	1.52504	0.196515	92.1875	9.58838e-21	1.99658e-19	3	118562129	119432924	protein_coding	dihydropyrimidine dehydrogenase [Source:MGI Symbol;Acc:MGI:2139667]
ENSMUSG00000025875	Tspan17	455.819	0.118754	0.112685	92.1213	9.91103e-21	2.06189e-19	13	54789377	54796776	protein_coding	tetraspanin 17 [Source:MGI Symbol;Acc:MGI:1921507]
ENSMUSG00000015575	Atp6v0e	1111.88	-0.199591	0.0903998	92.0453	1.02945e-20	2.13973e-19	17	26676396	26699644	protein_coding	ATPase
ENSMUSG00000029994	Anxa4	436.764	-0.730904	0.140317	91.8409	1.14024e-20	2.36594e-19	6	86736840	86793584	protein_coding	annexin A4 [Source:MGI Symbol;Acc:MGI:88030]
ENSMUSG00000018849	Wwc1	13803.9	-0.761378	0.123529	91.8407	1.14035e-20	2.36594e-19	11	35838400	35980527	protein_coding	WW
ENSMUSG00000035873	Pawr	1586.88	-1.32983	0.155303	91.8103	1.15783e-20	2.40004e-19	10	108332121	108414240	protein_coding	PRKC
ENSMUSG00000023942	Slc29a1	198.569	0.628029	0.166807	91.7958	1.16626e-20	2.41533e-19	17	45585200	45599606	protein_coding	solute carrier family 29 (nucleoside transporters)
ENSMUSG00000052331	Ankrd44	698.915	-0.221782	0.110569	91.7833	1.17355e-20	2.42824e-19	1	54645340	54926387	protein_coding	ankyrin repeat domain 44 [Source:MGI Symbol;Acc:MGI:3045243]
ENSMUSG00000059854	Hydin	443.599	-1.0842	0.163077	91.7277	1.20664e-20	2.49445e-19	8	110266977	110610253	protein_coding	HYDIN
ENSMUSG00000057649	Brd9	1572.79	0.483322	0.0822043	91.6972	1.22522e-20	2.53057e-19	13	73937811	73960895	protein_coding	bromodomain containing 9 [Source:MGI Symbol;Acc:MGI:2145317]
ENSMUSG00000031207	Msn	5073.39	-0.667787	0.139163	91.3736	1.44034e-20	2.97221e-19	X	96096042	96168552	protein_coding	moesin [Source:MGI Symbol;Acc:MGI:97167]
ENSMUSG00000053931	Cnn3	11793.8	-0.650025	0.139183	91.332	1.47067e-20	3.03206e-19	3	121426497	121458207	protein_coding	calponin 3
ENSMUSG00000037568	Vash2	296.81	0.923347	0.193641	91.2897	1.5021e-20	3.09408e-19	1	190947646	190979296	protein_coding	vasohibin 2 [Source:MGI Symbol;Acc:MGI:2444826]
ENSMUSG00000034707	Gns	6178.61	-0.321095	0.0837087	91.2305	1.54723e-20	3.18418e-19	10	121365090	121397249	protein_coding	glucosamine (N-acetyl)-6-sulfatase [Source:MGI Symbol;Acc:MGI:1922862]
ENSMUSG00000031521	Aga	489.519	-0.67373	0.159808	91.1473	1.61293e-20	3.31641e-19	8	53511727	53523421	protein_coding	aspartylglucosaminidase [Source:MGI Symbol;Acc:MGI:104873]
ENSMUSG00000001665	Gstt3	72.697	-1.1345	0.245894	91.0299	1.71041e-20	3.51369e-19	10	75774115	75781414	protein_coding	glutathione S-transferase
ENSMUSG00000014303	Glis2	1802.19	-0.116989	0.160444	90.9728	1.76e-20	3.61234e-19	16	4594713	4624924	protein_coding	GLIS family zinc finger 2 [Source:MGI Symbol;Acc:MGI:1932535]
ENSMUSG00000005057	Sh2b2	250.332	0.719891	0.176709	90.9649	1.76695e-20	3.62336e-19	5	136218147	136246556	protein_coding	SH2B adaptor protein 2 [Source:MGI Symbol;Acc:MGI:1345171]
ENSMUSG00000030532	Hddc3	129.122	1.40825	0.180107	90.7696	1.94823e-20	3.98797e-19	7	80343104	80350547	protein_coding	HD domain containing 3 [Source:MGI Symbol;Acc:MGI:1915945]
ENSMUSG00000021262	Evl	2769.96	0.542909	0.124045	90.7407	1.97656e-20	4.04233e-19	12	108554720	108688516	protein_coding	Ena-vasodilator stimulated phosphoprotein [Source:MGI Symbol;Acc:MGI:1194884]
ENSMUSG00000033960	Jcad	3279.91	-1.11037	0.151628	90.6753	2.04222e-20	4.17289e-19	18	4634929	4682868	protein_coding	junctional cadherin 5 associated [Source:MGI Symbol;Acc:MGI:2685174]
ENSMUSG00000056220	Pla2g4a	60.8461	-0.517284	0.290865	90.603	2.11748e-20	4.32283e-19	1	149829618	149961290	protein_coding	phospholipase A2
ENSMUSG00000032346	Ooep	12.5734	-1.62849	1.23744	90.5364	2.18909e-20	4.46505e-19	9	78376109	78378725	protein_coding	oocyte expressed protein [Source:MGI Symbol;Acc:MGI:1915218]
ENSMUSG00000036478	Btg1	464.569	0.978596	0.10961	90.5322	2.1937e-20	4.47047e-19	10	96617006	96622809	protein_coding	B cell translocation gene 1
ENSMUSG00000074476	Spc24	153.992	1.51385	0.165932	90.3174	2.4425e-20	4.97307e-19	9	21755442	21760303	protein_coding	SPC24
ENSMUSG00000029763	Exoc4	4588.57	-0.3204	0.0909705	90.2682	2.50326e-20	5.09225e-19	6	33249085	33973979	protein_coding	exocyst complex component 4 [Source:MGI Symbol;Acc:MGI:1096376]
ENSMUSG00000045655	Fam216b	273.546	-1.84106	0.206999	90.2646	2.50776e-20	5.09689e-19	14	78081021	78089007	protein_coding	family with sequence similarity 216
ENSMUSG00000027793	Ccna1	185.078	-0.784057	0.171127	90.1578	2.64538e-20	5.37184e-19	3	55045469	55055501	protein_coding	cyclin A1 [Source:MGI Symbol;Acc:MGI:108042]
ENSMUSG00000057406	Nsd2	3368.57	0.563414	0.0864392	90.1559	2.64792e-20	5.37223e-19	5	33820725	33897975	protein_coding	nuclear receptor binding SET domain protein 2 [Source:MGI Symbol;Acc:MGI:1276574]
ENSMUSG00000028270	Gbp2	406.633	-2.31532	0.288171	90.0999	2.72309e-20	5.51986e-19	3	142620602	142638008	protein_coding	guanylate binding protein 2 [Source:MGI Symbol;Acc:MGI:102772]
ENSMUSG00000064280	Ccdc146	252.58	-1.47843	0.209818	90.0918	2.73406e-20	5.53719e-19	5	21292961	21424677	protein_coding	coiled-coil domain containing 146 [Source:MGI Symbol;Acc:MGI:1922422]
ENSMUSG00000030067	Foxp1	762.147	0.795929	0.0840479	90.0783	2.75261e-20	5.56985e-19	6	98925338	99522721	protein_coding	forkhead box P1 [Source:MGI Symbol;Acc:MGI:1914004]
ENSMUSG00000045730	Adrb2	32.5641	-1.34554	0.403631	90.0136	2.84317e-20	5.74801e-19	18	62177817	62179959	protein_coding	adrenergic receptor
ENSMUSG00000022212	Cpne6	540.339	0.655615	0.223262	89.999	2.86389e-20	5.7848e-19	14	55510445	55517431	protein_coding	copine VI [Source:MGI Symbol;Acc:MGI:1334445]
ENSMUSG00000026628	Atf3	101.13	-1.45679	0.28709	89.9858	2.8829e-20	5.81807e-19	1	191170296	191218039	protein_coding	activating transcription factor 3 [Source:MGI Symbol;Acc:MGI:109384]
ENSMUSG00000030352	Tspan9	5810.93	0.0825076	0.107831	89.9445	2.94304e-20	5.93422e-19	6	127961396	128143594	protein_coding	tetraspanin 9 [Source:MGI Symbol;Acc:MGI:1924558]
ENSMUSG00000021464	Ror2	65.2751	2.39129	0.267501	89.9066	2.99934e-20	6.04243e-19	13	53109312	53286124	protein_coding	receptor tyrosine kinase-like orphan receptor 2 [Source:MGI Symbol;Acc:MGI:1347521]
ENSMUSG00000022836	Mylk	174.568	-1.05888	0.16535	89.8155	3.13911e-20	6.31846e-19	16	34745210	35002420	protein_coding	myosin
ENSMUSG00000052102	Gnpda1	167.697	1.29382	0.151741	89.7695	3.21213e-20	6.45977e-19	18	38327558	38339003	protein_coding	glucosamine-6-phosphate deaminase 1 [Source:MGI Symbol;Acc:MGI:1347054]
ENSMUSG00000067928	Zfp760	696.784	-0.413954	0.162541	89.7584	3.23001e-20	6.49003e-19	17	21707741	21725636	protein_coding	zinc finger protein 760 [Source:MGI Symbol;Acc:MGI:2679257]
ENSMUSG00000036412	Arsi	603.465	-0.999329	0.168779	89.5646	3.55866e-20	7.14411e-19	18	60911780	60918561	protein_coding	arylsulfatase i [Source:MGI Symbol;Acc:MGI:2670959]
ENSMUSG00000052911	Lamb2	11596.7	-0.526116	0.141983	89.5345	3.61274e-20	7.24634e-19	9	108479736	108490530	protein_coding	laminin
ENSMUSG00000001986	Gria3	4001.61	-0.409943	0.0983011	89.5308	3.6193e-20	7.25315e-19	X	41400854	41678601	protein_coding	glutamate receptor
ENSMUSG00000006611	Hfe	151.976	0.339681	0.171105	89.3341	3.99351e-20	7.98911e-19	13	23702034	23710854	protein_coding	hemochromatosis [Source:MGI Symbol;Acc:MGI:109191]
ENSMUSG00000052273	Dnah3	146.518	-1.46566	0.200338	89.1995	4.27143e-20	8.53021e-19	7	119922671	120095280	protein_coding	dynein
ENSMUSG00000042331	Specc1	1765.75	0.689857	0.0880123	89.1792	4.31504e-20	8.6098e-19	11	61956763	62223013	protein_coding	sperm antigen with calponin homology and coiled-coil domains 1 [Source:MGI Symbol;Acc:MGI:2442356]
ENSMUSG00000040690	Col16a1	1102.94	0.821852	0.155992	89.1764	4.32117e-20	8.61453e-19	4	130047840	130099283	protein_coding	collagen
ENSMUSG00000021585	Cast	330.982	0.171886	0.186588	89.1434	4.39298e-20	8.75008e-19	13	74692368	74808810	protein_coding	calpastatin [Source:MGI Symbol;Acc:MGI:1098236]
ENSMUSG00000017499	Cdc6	122.371	1.65881	0.186121	89.0693	4.55871e-20	9.0723e-19	11	98907801	98923940	protein_coding	cell division cycle 6 [Source:MGI Symbol;Acc:MGI:1345150]
ENSMUSG00000026447	Pik3c2b	367.647	0.6184	0.146468	89.0563	4.58845e-20	9.12228e-19	1	133045667	133108687	protein_coding	phosphatidylinositol-4-phosphate 3-kinase catalytic subunit type 2 beta [Source:MGI Symbol;Acc:MGI:2685045]
ENSMUSG00000075254	Heg1	9746.58	-0.363104	0.155135	89.0549	4.59178e-20	9.12228e-19	16	33684466	33771576	protein_coding	heart development protein with EGF-like domains 1 [Source:MGI Symbol;Acc:MGI:1924696]
ENSMUSG00000036578	Fxyd7	208.418	1.07024	0.261716	88.8316	5.13404e-20	1.01907e-18	7	31042513	31051467	protein_coding	FXYD domain-containing ion transport regulator 7 [Source:MGI Symbol;Acc:MGI:1889006]
ENSMUSG00000037664	Cdkn1c	139.694	-0.445212	0.189799	88.7723	5.28848e-20	1.04882e-18	7	143458339	143461050	protein_coding	cyclin-dependent kinase inhibitor 1C (P57) [Source:MGI Symbol;Acc:MGI:104564]
ENSMUSG00000029826	Zc3hav1	128.912	-1.13506	0.29425	88.6844	5.52628e-20	1.09503e-18	6	38305286	38354603	protein_coding	zinc finger CCCH type
ENSMUSG00000040812	Agbl2	183.519	-1.09723	0.204526	88.6145	5.72277e-20	1.13299e-18	2	90782727	90834437	protein_coding	ATP/GTP binding protein-like 2 [Source:MGI Symbol;Acc:MGI:2443254]
ENSMUSG00000030307	Slc6a11	2978.71	0.719314	0.227486	88.4622	6.17546e-20	1.22156e-18	6	114131241	114249952	protein_coding	solute carrier family 6 (neurotransmitter transporter
ENSMUSG00000052593	Adam17	1808.89	-0.299396	0.105153	88.4233	6.29697e-20	1.24452e-18	12	21323509	21373632	protein_coding	a disintegrin and metallopeptidase domain 17 [Source:MGI Symbol;Acc:MGI:1096335]
ENSMUSG00000097327	E030030I06Rik	25.4507	-0.708981	0.504658	88.3141	6.65014e-20	1.31319e-18	10	22113050	22149270	protein_coding	RIKEN cDNA E030030I06 gene [Source:MGI Symbol;Acc:MGI:2442914]
ENSMUSG00000029119	Man2b2	4607.87	-0.527605	0.144811	88.2663	6.81098e-20	1.34379e-18	5	36806921	36830653	protein_coding	mannosidase 2
ENSMUSG00000069833	Ahnak	7531.81	-1.16045	0.178945	88.2449	6.88447e-20	1.35712e-18	19	8989284	9076919	protein_coding	AHNAK nucleoprotein (desmoyokin) [Source:MGI Symbol;Acc:MGI:1316648]
ENSMUSG00000025104	Hdgfl3	1585.59	0.309036	0.10056	88.1915	7.07063e-20	1.39262e-18	7	81881251	81934473	protein_coding	HDGF like 3 [Source:MGI Symbol;Acc:MGI:1352760]
ENSMUSG00000003746	Man1a	1943.34	-0.672527	0.130277	88.183	7.10069e-20	1.39734e-18	10	53904785	54076609	protein_coding	mannosidase 1
ENSMUSG00000025351	Cd63	4687.68	-0.0382255	0.120612	88.1657	7.16234e-20	1.40827e-18	10	128900989	128912822	protein_coding	CD63 antigen [Source:MGI Symbol;Acc:MGI:99529]
ENSMUSG00000022491	Glycam1	576.413	0.0191237	0.249477	88.1318	7.28474e-20	1.4311e-18	15	103562762	103565078	protein_coding	glycosylation dependent cell adhesion molecule 1 [Source:MGI Symbol;Acc:MGI:95759]
ENSMUSG00000073650	Catip	427.102	-1.42963	0.195318	88.0892	7.44155e-20	1.45985e-18	1	74362108	74369321	protein_coding	ciliogenesis associated TTC17 interacting protein [Source:MGI Symbol;Acc:MGI:2685062]
ENSMUSG00000017734	Dbndd2	431.245	0.351349	0.102881	88.0886	7.44379e-20	1.45985e-18	2	164486106	164493319	protein_coding	dysbindin (dystrobrevin binding protein 1) domain containing 2 [Source:MGI Symbol;Acc:MGI:106562]
ENSMUSG00000049521	Cdc42ep1	1601.05	-0.667977	0.157393	88.0838	7.4617e-20	1.46211e-18	15	78842647	78850902	protein_coding	CDC42 effector protein (Rho GTPase binding) 1 [Source:MGI Symbol;Acc:MGI:1929763]
ENSMUSG00000016534	Lamp2	7059.65	-0.552337	0.125659	88.0783	7.48239e-20	1.46491e-18	X	38401357	38456454	protein_coding	lysosomal-associated membrane protein 2 [Source:MGI Symbol;Acc:MGI:96748]
ENSMUSG00000091415	Ak9	335.1	-1.5115	0.204358	88.0725	7.50407e-20	1.4679e-18	10	41303980	41434534	protein_coding	adenylate kinase 9 [Source:MGI Symbol;Acc:MGI:2685080]
ENSMUSG00000037820	Tgm2	281.297	-1.41651	0.200691	88.0708	7.51052e-20	1.46791e-18	2	158116402	158146436	protein_coding	transglutaminase 2
ENSMUSG00000036867	Smad6	379.153	-1.19943	0.199485	88.0659	7.52894e-20	1.47026e-18	9	63953076	64022059	protein_coding	SMAD family member 6 [Source:MGI Symbol;Acc:MGI:1336883]
ENSMUSG00000042073	Abhd14b	363.203	-0.965358	0.131736	88.0516	7.58283e-20	1.47952e-18	9	106447459	106452923	protein_coding	abhydrolase domain containing 14b [Source:MGI Symbol;Acc:MGI:1923741]
ENSMUSG00000038074	Fkbp14	602.646	-0.443205	0.120012	88.0355	7.64414e-20	1.49022e-18	6	54577604	54597308	protein_coding	FK506 binding protein 14 [Source:MGI Symbol;Acc:MGI:2387639]
ENSMUSG00000029414	Kntc1	241.605	1.42127	0.154399	88.0099	7.74285e-20	1.50818e-18	5	123749716	123821593	protein_coding	kinetochore associated 1 [Source:MGI Symbol;Acc:MGI:2673709]
ENSMUSG00000037606	Osbpl5	3180.72	-0.39966	0.117715	87.9318	8.05091e-20	1.56685e-18	7	143688762	143756985	protein_coding	oxysterol binding protein-like 5 [Source:MGI Symbol;Acc:MGI:1930265]
ENSMUSG00000038831	Ralgps1	1961.61	0.137231	0.0882037	87.9267	8.07152e-20	1.56953e-18	2	33133417	33371486	protein_coding	Ral GEF with PH domain and SH3 binding motif 1 [Source:MGI Symbol;Acc:MGI:1922008]
ENSMUSG00000039579	Grin3a	827.153	0.227279	0.197479	87.8892	8.22428e-20	1.59788e-18	4	49661611	49845744	protein_coding	glutamate receptor ionotropic
ENSMUSG00000038256	Bcl9	2875.29	0.219059	0.0921407	87.7949	8.62162e-20	1.67366e-18	3	97203662	97297917	protein_coding	B cell CLL/lymphoma 9 [Source:MGI Symbol;Acc:MGI:1924828]
ENSMUSG00000034595	Ppp1r18	481.24	1.01218	0.108467	87.7888	8.64781e-20	1.67732e-18	17	35865593	35875596	protein_coding	protein phosphatase 1
ENSMUSG00000002332	Dhrs1	2805.9	0.161845	0.119892	87.76	8.77305e-20	1.70018e-18	14	55739020	55745690	protein_coding	dehydrogenase/reductase (SDR family) member 1 [Source:MGI Symbol;Acc:MGI:1196314]
ENSMUSG00000050199	Lgr4	1497.87	-0.0785226	0.0949268	87.6421	9.30597e-20	1.80193e-18	2	109917647	110014257	protein_coding	leucine-rich repeat-containing G protein-coupled receptor 4 [Source:MGI Symbol;Acc:MGI:1891468]
ENSMUSG00000001995	Sipa1l2	1802.51	0.498297	0.0985397	87.6154	9.43078e-20	1.82456e-18	8	125418063	125569808	protein_coding	signal-induced proliferation-associated 1 like 2 [Source:MGI Symbol;Acc:MGI:2676970]
ENSMUSG00000031766	Slc12a3	55.0474	-0.689635	0.35049	87.5818	9.59084e-20	1.85396e-18	8	94329201	94366214	protein_coding	solute carrier family 12
ENSMUSG00000010095	Slc3a2	7865.45	-0.185764	0.106631	87.541	9.78837e-20	1.89055e-18	19	8706882	8723369	protein_coding	solute carrier family 3 (activators of dibasic and neutral amino acid transport)
ENSMUSG00000038319	Kcnh2	479.197	0.488676	0.135181	87.5246	9.86905e-20	1.90453e-18	5	24319589	24351604	protein_coding	potassium voltage-gated channel
ENSMUSG00000043419	Chd3os	382.021	0.193222	0.136713	87.5117	9.93292e-20	1.91524e-18	11	69340461	69342641	protein_coding	chromodomain helicase DNA binding protein 3
ENSMUSG00000022358	Fbxo32	229.68	-0.424527	0.182914	87.4963	1.00096e-19	1.9284e-18	15	58175879	58214892	protein_coding	F-box protein 32 [Source:MGI Symbol;Acc:MGI:1914981]
ENSMUSG00000043518	Rai2	468.861	0.0275189	0.120906	87.4589	1.01988e-19	1.9632e-18	X	161717069	161779496	protein_coding	retinoic acid induced 2 [Source:MGI Symbol;Acc:MGI:1344378]
ENSMUSG00000068522	Aard	448.597	-0.936004	0.149438	87.3879	1.0567e-19	2.03238e-18	15	52040107	52045722	protein_coding	alanine and arginine rich domain containing protein [Source:MGI Symbol;Acc:MGI:2181621]
ENSMUSG00000061393	Acvr2b	123.529	1.10072	0.171088	87.2553	1.12917e-19	2.16994e-18	9	119402118	119434995	protein_coding	activin receptor IIB [Source:MGI Symbol;Acc:MGI:87912]
ENSMUSG00000029778	Adcyap1r1	6368.9	0.648916	0.0942816	87.1031	1.21842e-19	2.3395e-18	6	55451978	55501451	protein_coding	adenylate cyclase activating polypeptide 1 receptor 1 [Source:MGI Symbol;Acc:MGI:108449]
ENSMUSG00000059674	Cdh24	469.421	0.810608	0.125115	86.9796	1.29604e-19	2.48645e-18	14	54631992	54641364	protein_coding	cadherin-like 24 [Source:MGI Symbol;Acc:MGI:1928330]
ENSMUSG00000015027	Galns	392.331	-0.265053	0.115395	86.9694	1.30269e-19	2.49711e-18	8	122578242	122611463	protein_coding	galactosamine (N-acetyl)-6-sulfate sulfatase [Source:MGI Symbol;Acc:MGI:1355303]
ENSMUSG00000023272	Creld2	963.623	-0.250772	0.0953599	86.9257	1.33144e-19	2.55008e-18	15	88819646	88826681	protein_coding	cysteine-rich with EGF-like domains 2 [Source:MGI Symbol;Acc:MGI:1923987]
ENSMUSG00000021133	Susd6	2283.62	-0.41365	0.100403	86.9079	1.34337e-19	2.57079e-18	12	80790510	80880835	protein_coding	sushi domain containing 6 [Source:MGI Symbol;Acc:MGI:2444661]
ENSMUSG00000027331	Knstrn	324.093	1.13445	0.121849	86.8817	1.36107e-19	2.60249e-18	2	118814003	118853957	protein_coding	kinetochore-localized astrin/SPAG5 binding [Source:MGI Symbol;Acc:MGI:1289298]
ENSMUSG00000028019	Pdgfc	296.15	-0.322075	0.123568	86.8717	1.36788e-19	2.61299e-18	3	81036416	81214040	protein_coding	platelet-derived growth factor
ENSMUSG00000029094	Afap1	2857.25	-0.286118	0.0893291	86.8703	1.36884e-19	2.61299e-18	5	35893319	36003923	protein_coding	actin filament associated protein 1 [Source:MGI Symbol;Acc:MGI:1917542]
ENSMUSG00000066894	Vsig10	222.679	-0.0544704	0.162219	86.8459	1.38563e-19	2.64205e-18	5	117319083	117355005	protein_coding	V-set and immunoglobulin domain containing 10 [Source:MGI Symbol;Acc:MGI:2448533]
ENSMUSG00000042942	Greb1l	330.559	0.0126961	0.16835	86.842	1.38833e-19	2.64359e-18	18	10325177	10562934	protein_coding	growth regulation by estrogen in breast cancer-like [Source:MGI Symbol;Acc:MGI:3576497]
ENSMUSG00000025355	Mmp19	71.7929	-0.600517	0.257053	86.8135	1.40827e-19	2.67934e-18	10	128790910	128800824	protein_coding	matrix metallopeptidase 19 [Source:MGI Symbol;Acc:MGI:1927899]
ENSMUSG00000035042	Ccl5	92.3051	-3.43638	0.485091	86.8025	1.41603e-19	2.69186e-18	11	83525778	83530518	protein_coding	chemokine (C-C motif) ligand 5 [Source:MGI Symbol;Acc:MGI:98262]
ENSMUSG00000032854	Ugt8a	61.2346	1.98947	0.279336	86.6315	1.54247e-19	2.92738e-18	3	125865271	125938619	protein_coding	UDP galactosyltransferase 8A [Source:MGI Symbol;Acc:MGI:109522]
ENSMUSG00000020641	Rsad2	526.098	-2.07664	0.331105	86.6152	1.55509e-19	2.94889e-18	12	26442746	26456452	protein_coding	radical S-adenosyl methionine domain containing 2 [Source:MGI Symbol;Acc:MGI:1929628]
ENSMUSG00000043631	Ecm2	733.779	-1.34322	0.196906	86.5332	1.62017e-19	3.06976e-18	13	49504810	49532789	protein_coding	extracellular matrix protein 2
ENSMUSG00000042793	Lgr6	57.2801	0.703978	0.343593	86.4982	1.64879e-19	3.1214e-18	1	134983301	135105276	protein_coding	leucine-rich repeat-containing G protein-coupled receptor 6 [Source:MGI Symbol;Acc:MGI:2441805]
ENSMUSG00000032481	Smarcc1	3130.74	0.506349	0.0721487	86.4577	1.6825e-19	3.18259e-18	9	110117708	110240178	protein_coding	SWI/SNF related
ENSMUSG00000001120	Pcbp3	1516.27	0.387305	0.107892	86.4556	1.68424e-19	3.18325e-18	10	76761857	76961887	protein_coding	poly(rC) binding protein 3 [Source:MGI Symbol;Acc:MGI:1890470]
ENSMUSG00000039146	Ifi44l	18.0809	-1.77364	0.741538	86.4322	1.7041e-19	3.21813e-18	3	151758737	151762892	protein_coding	interferon-induced protein 44 like [Source:MGI Symbol;Acc:MGI:95975]
ENSMUSG00000070044	Fam149a	929.353	-0.623161	0.0967753	86.2953	1.82478e-19	3.44319e-18	8	45336717	45382291	protein_coding	family with sequence similarity 149
ENSMUSG00000026739	Bmi1	862.149	0.600016	0.10123	86.2581	1.85907e-19	3.50503e-18	2	18677018	18686629	protein_coding	Bmi1 polycomb ring finger oncogene [Source:MGI Symbol;Acc:MGI:88174]
ENSMUSG00000040605	Bace2	5580.15	-0.405987	0.153823	86.125	1.98702e-19	3.74318e-18	16	97356728	97439012	protein_coding	beta-site APP-cleaving enzyme 2 [Source:MGI Symbol;Acc:MGI:1860440]
ENSMUSG00000042978	Sbk1	6131.75	0.720899	0.1616	86.0497	2.06322e-19	3.88354e-18	7	126272619	126295016	protein_coding	SH3-binding kinase 1 [Source:MGI Symbol;Acc:MGI:2135937]
ENSMUSG00000056204	Pgpep1	1460.97	-0.325838	0.116819	85.9311	2.1893e-19	4.11746e-18	8	70646435	70660388	protein_coding	pyroglutamyl-peptidase I [Source:MGI Symbol;Acc:MGI:1913772]
ENSMUSG00000040596	Pogk	1596.61	0.520123	0.0765938	85.8958	2.22824e-19	4.18727e-18	1	166384622	166409863	protein_coding	pogo transposable element with KRAB domain [Source:MGI Symbol;Acc:MGI:1918842]
ENSMUSG00000059791	Nrm	156.125	1.45052	0.17475	85.868	2.25944e-19	4.24241e-18	17	35861318	35865402	protein_coding	nurim (nuclear envelope membrane protein) [Source:MGI Symbol;Acc:MGI:2146855]
ENSMUSG00000050295	Foxc1	105.275	-0.660566	0.233646	85.8576	2.27125e-19	4.26109e-18	13	31806633	31812476	protein_coding	forkhead box C1 [Source:MGI Symbol;Acc:MGI:1347466]
ENSMUSG00000031565	Fgfr1	12226.8	-0.380486	0.118669	85.8059	2.33069e-19	4.36904e-18	8	25513654	25575718	protein_coding	fibroblast growth factor receptor 1 [Source:MGI Symbol;Acc:MGI:95522]
ENSMUSG00000048677	Tpcn2	313.976	-0.252001	0.152385	85.8026	2.33457e-19	4.37274e-18	7	145186524	145284011	protein_coding	two pore segment channel 2 [Source:MGI Symbol;Acc:MGI:2385297]
ENSMUSG00000061665	Cd2ap	553.524	0.0826269	0.131104	85.775	2.36693e-19	4.42974e-18	17	42792951	42876424	protein_coding	CD2-associated protein [Source:MGI Symbol;Acc:MGI:1330281]
ENSMUSG00000020570	Sypl	1505.42	-0.604744	0.128617	85.7543	2.39164e-19	4.47233e-18	12	32953891	32979860	protein_coding	synaptophysin-like protein [Source:MGI Symbol;Acc:MGI:108081]
ENSMUSG00000022178	Ajuba	1747.34	-0.910075	0.169372	85.6911	2.46835e-19	4.61201e-18	14	54567469	54577661	protein_coding	ajuba LIM protein [Source:MGI Symbol;Acc:MGI:1341886]
ENSMUSG00000037025	Foxa2	10.6554	1.4195	1.50378	85.6134	2.56612e-19	4.79079e-18	2	148042877	148046969	protein_coding	forkhead box A2 [Source:MGI Symbol;Acc:MGI:1347476]
ENSMUSG00000024074	Crim1	5583.75	-0.477775	0.123812	85.5879	2.59917e-19	4.84854e-18	17	78200248	78376592	protein_coding	cysteine rich transmembrane BMP regulator 1 (chordin like) [Source:MGI Symbol;Acc:MGI:1354756]
ENSMUSG00000026586	Prrx1	563.569	0.00157081	0.142366	85.5673	2.62598e-19	4.89457e-18	1	163245119	163313710	protein_coding	paired related homeobox 1 [Source:MGI Symbol;Acc:MGI:97712]
ENSMUSG00000041075	Fzd7	1722.75	-0.75954	0.154334	85.4502	2.78437e-19	5.18558e-18	1	59482424	59486955	protein_coding	frizzled class receptor 7 [Source:MGI Symbol;Acc:MGI:108570]
ENSMUSG00000025140	Pycr1	136.087	0.465063	0.160839	85.4087	2.8428e-19	5.29011e-18	11	120635712	120643769	protein_coding	pyrroline-5-carboxylate reductase 1 [Source:MGI Symbol;Acc:MGI:2384795]
ENSMUSG00000026393	Nek7	890.803	-0.57222	0.113891	85.3261	2.96265e-19	5.50866e-18	1	138482875	138620141	protein_coding	NIMA (never in mitosis gene a)-related expressed kinase 7 [Source:MGI Symbol;Acc:MGI:1890645]
ENSMUSG00000036339	Tmem260	879.111	0.18482	0.122066	85.2641	3.05583e-19	5.67731e-18	14	48446128	48515135	protein_coding	transmembrane protein 260 [Source:MGI Symbol;Acc:MGI:2443219]
ENSMUSG00000035683	Melk	207.896	1.43125	0.155673	85.1707	3.20191e-19	5.93908e-18	4	44300876	44364675	protein_coding	maternal embryonic leucine zipper kinase [Source:MGI Symbol;Acc:MGI:106924]
ENSMUSG00000000861	Bcl11a	1521.31	0.754887	0.212979	85.1543	3.22829e-19	5.98317e-18	11	24078056	24174123	protein_coding	B cell CLL/lymphoma 11A (zinc finger protein) [Source:MGI Symbol;Acc:MGI:106190]
ENSMUSG00000037921	Ddx60	319.647	-1.86774	0.337167	85.1413	3.24939e-19	6.0174e-18	8	61928087	62038244	protein_coding	DEAD (Asp-Glu-Ala-Asp) box polypeptide 60 [Source:MGI Symbol;Acc:MGI:2384570]
ENSMUSG00000037492	Zmat4	94.1287	0.223506	0.1867	85.0801	3.35032e-19	6.19931e-18	8	23636019	24156585	protein_coding	zinc finger
ENSMUSG00000020758	Itgb4	100.174	0.537409	0.237607	85.0008	3.48595e-19	6.44052e-18	11	115974709	116008412	protein_coding	integrin beta 4 [Source:MGI Symbol;Acc:MGI:96613]
ENSMUSG00000019892	Lrriq1	238.141	-0.919879	0.176539	85.0006	3.4863e-19	6.44052e-18	10	103046031	103236322	protein_coding	leucine-rich repeats and IQ motif containing 1 [Source:MGI Symbol;Acc:MGI:1922228]
ENSMUSG00000041143	Tmco4	191.727	0.618338	0.19646	84.9605	3.55683e-19	6.56553e-18	4	138972888	139059171	protein_coding	transmembrane and coiled-coil domains 4 [Source:MGI Symbol;Acc:MGI:1924306]
ENSMUSG00000035299	Mid1	312.025	1.6084	0.183059	84.945	3.58449e-19	6.61127e-18	X	169685199	170005736	protein_coding	midline 1 [Source:MGI Symbol;Acc:MGI:1100537]
ENSMUSG00000036006	Ripor2	1518.88	-0.143235	0.102194	84.9084	3.65077e-19	6.7281e-18	13	24582189	24733816	protein_coding	RHO family interacting cell polarization regulator 2 [Source:MGI Symbol;Acc:MGI:2444879]
ENSMUSG00000025574	Tk1	218.793	1.33164	0.145787	84.8062	3.84207e-19	7.07497e-18	11	117815526	117826092	protein_coding	thymidine kinase 1 [Source:MGI Symbol;Acc:MGI:98763]
ENSMUSG00000034898	Filip1	124.306	-0.0720945	0.211105	84.7971	3.85954e-19	7.10142e-18	9	79815051	80012851	protein_coding	filamin A interacting protein 1 [Source:MGI Symbol;Acc:MGI:1917848]
ENSMUSG00000046321	Hs3st2	131.538	1.23669	0.22164	84.6782	4.09594e-19	7.53035e-18	7	121391859	121501770	protein_coding	heparan sulfate (glucosamine) 3-O-sulfotransferase 2 [Source:MGI Symbol;Acc:MGI:1333802]
ENSMUSG00000008305	Tle1	1368.64	0.744698	0.137639	84.6717	4.10935e-19	7.54896e-18	4	72117142	72200919	protein_coding	transducin-like enhancer of split 1 [Source:MGI Symbol;Acc:MGI:104636]
ENSMUSG00000026104	Stat1	836.234	-1.35867	0.247575	84.6644	4.12437e-19	7.57049e-18	1	52119440	52161865	protein_coding	signal transducer and activator of transcription 1 [Source:MGI Symbol;Acc:MGI:103063]
ENSMUSG00000037211	Spry1	374.444	0.23476	0.137373	84.6539	4.14612e-19	7.60432e-18	3	37639947	37644598	protein_coding	sprouty homolog 1 (Drosophila) [Source:MGI Symbol;Acc:MGI:1345139]
ENSMUSG00000032372	Plscr2	549.924	-0.937293	0.167467	84.6408	4.17335e-19	7.64814e-18	9	92275602	92297752	protein_coding	phospholipid scramblase 2 [Source:MGI Symbol;Acc:MGI:1270860]
ENSMUSG00000032402	Smad3	898.807	-0.430126	0.135062	84.5645	4.33557e-19	7.93908e-18	9	63646767	63757994	protein_coding	SMAD family member 3 [Source:MGI Symbol;Acc:MGI:1201674]
ENSMUSG00000038387	Rras	435.991	-0.692842	0.145336	84.4251	4.6486e-19	8.49871e-18	7	45017961	45021647	protein_coding	related RAS viral (r-ras) oncogene [Source:MGI Symbol;Acc:MGI:98179]
ENSMUSG00000020427	Igfbp3	10591.3	-0.789189	0.144232	84.3183	4.90361e-19	8.95778e-18	11	7206086	7213923	protein_coding	insulin-like growth factor binding protein 3 [Source:MGI Symbol;Acc:MGI:96438]
ENSMUSG00000052837	Junb	485.273	-0.786708	0.1585	84.3157	4.90984e-19	8.96203e-18	8	84974484	84978718	protein_coding	jun B proto-oncogene [Source:MGI Symbol;Acc:MGI:96647]
ENSMUSG00000039963	Ccdc40	789.797	-0.709455	0.146367	84.2612	5.04566e-19	9.20261e-18	11	119228572	119265236	protein_coding	coiled-coil domain containing 40 [Source:MGI Symbol;Acc:MGI:2443893]
ENSMUSG00000031503	Col4a2	6649.82	0.139194	0.13579	84.2525	5.06763e-19	9.23534e-18	8	11312805	11449287	protein_coding	collagen
ENSMUSG00000006369	Fbln1	823.819	0.233502	0.115473	84.2486	5.07751e-19	9.24598e-18	15	85205949	85286535	protein_coding	fibulin 1 [Source:MGI Symbol;Acc:MGI:95487]
ENSMUSG00000032898	Fbxo21	3054.84	0.250803	0.0931481	84.1106	5.44016e-19	9.8985e-18	5	117976730	118010201	protein_coding	F-box protein 21 [Source:MGI Symbol;Acc:MGI:1924223]
ENSMUSG00000050447	Lypd6	139.608	0.319015	0.165794	83.9353	5.9385e-19	1.07967e-17	2	50066429	50193569	protein_coding	LY6/PLAUR domain containing 6 [Source:MGI Symbol;Acc:MGI:2443848]
ENSMUSG00000029026	Trp73	201.779	-1.34486	0.182959	83.923	5.97518e-19	1.08492e-17	4	154056253	154140208	protein_coding	transformation related protein 73 [Source:MGI Symbol;Acc:MGI:1336991]
ENSMUSG00000047361	Gm973	1333.46	-0.712842	0.140972	83.9224	5.97686e-19	1.08492e-17	1	59516264	59636417	protein_coding	predicted gene 973 [Source:MGI Symbol;Acc:MGI:2685819]
ENSMUSG00000024747	Aldh1a7	55.8606	-0.717753	0.293445	83.9146	6.00045e-19	1.08804e-17	19	20692953	20727562	protein_coding	aldehyde dehydrogenase family 1
ENSMUSG00000029477	Morn3	70.698	-2.10719	0.254101	83.8542	6.18443e-19	1.11994e-17	5	123035769	123047016	protein_coding	MORN repeat containing 3 [Source:MGI Symbol;Acc:MGI:1922140]
ENSMUSG00000038776	Ephx1	11523.9	-0.707779	0.141252	83.7973	6.36281e-19	1.15133e-17	1	180976210	181020904	protein_coding	epoxide hydrolase 1
ENSMUSG00000057719	Sh3rf2	85.0719	-1.3744	0.239627	83.787	6.39562e-19	1.15636e-17	18	42053667	42158960	protein_coding	SH3 domain containing ring finger 2 [Source:MGI Symbol;Acc:MGI:2444628]
ENSMUSG00000054555	Adam12	503.433	0.0331406	0.151342	83.7687	6.45457e-19	1.1661e-17	7	133883199	134232146	protein_coding	a disintegrin and metallopeptidase domain 12 (meltrin alpha) [Source:MGI Symbol;Acc:MGI:105378]
ENSMUSG00000040562	Gstm2	371.514	-0.898733	0.172132	83.667	6.791e-19	1.22591e-17	3	107981702	107986453	protein_coding	glutathione S-transferase
ENSMUSG00000042210	Abhd14a	694.333	-0.744172	0.0959799	83.6488	6.85305e-19	1.23614e-17	9	106440051	106447678	protein_coding	abhydrolase domain containing 14A [Source:MGI Symbol;Acc:MGI:1915894]
ENSMUSG00000028801	Stpg1	83.9425	-1.37839	0.230041	83.6256	6.93311e-19	1.24959e-17	4	135494790	135537803	protein_coding	sperm tail PG rich repeat containing 1 [Source:MGI Symbol;Acc:MGI:1926056]
ENSMUSG00000007030	Vwa7	188.916	-0.985825	0.177444	83.5845	7.07716e-19	1.27456e-17	17	35016579	35026741	protein_coding	von Willebrand factor A domain containing 7 [Source:MGI Symbol;Acc:MGI:1306798]
ENSMUSG00000022893	Adamts1	3395.91	-0.344824	0.140069	83.5679	7.13607e-19	1.28416e-17	16	85793827	85803113	protein_coding	a disintegrin-like and metallopeptidase (reprolysin type) with thrombospondin type 1 motif
ENSMUSG00000031616	Ednra	254.642	-0.575315	0.154735	83.5648	7.14701e-19	1.28512e-17	8	77663031	77724464	protein_coding	endothelin receptor type A [Source:MGI Symbol;Acc:MGI:105923]
ENSMUSG00000036502	Tmem255a	156.334	1.42273	0.178331	83.55	7.2004e-19	1.2937e-17	X	38196573	38252439	protein_coding	transmembrane protein 255A [Source:MGI Symbol;Acc:MGI:3045722]
ENSMUSG00000034164	Emid1	159.338	1.19733	0.178648	83.5436	7.22333e-19	1.29681e-17	11	5106265	5152257	protein_coding	EMI domain containing 1 [Source:MGI Symbol;Acc:MGI:2155091]
ENSMUSG00000094282	Cfap73	50.236	-1.23093	0.301279	83.5223	7.30059e-19	1.30965e-17	5	120628335	120634235	protein_coding	cilia and flagella associated protein 73 [Source:MGI Symbol;Acc:MGI:3779542]
ENSMUSG00000030225	Dera	188.182	-0.508992	0.158414	83.4887	7.4242e-19	1.33078e-17	6	137754546	137857340	protein_coding	deoxyribose-phosphate aldolase (putative) [Source:MGI Symbol;Acc:MGI:1913762]
ENSMUSG00000028962	Slc4a2	2198.43	-0.104542	0.165567	83.4283	7.65192e-19	1.37053e-17	5	24423837	24440950	protein_coding	solute carrier family 4 (anion exchanger)
ENSMUSG00000036249	Rbm43	380.583	-0.705334	0.13047	83.336	8.01329e-19	1.43413e-17	2	51924448	51935163	protein_coding	RNA binding motif protein 43 [Source:MGI Symbol;Acc:MGI:1918934]
ENSMUSG00000037613	Tnfrsf23	103.272	-1.35049	0.232649	83.3001	8.15871e-19	1.45902e-17	7	143665809	143685872	protein_coding	tumor necrosis factor receptor superfamily
ENSMUSG00000007122	Casq1	685.046	-1.31179	0.176642	83.24	8.40759e-19	1.50236e-17	1	172209894	172219868	protein_coding	calsequestrin 1 [Source:MGI Symbol;Acc:MGI:1309468]
ENSMUSG00000050910	Cdr2l	508.95	1.10189	0.138436	83.2053	8.55477e-19	1.52747e-17	11	115381916	115396132	protein_coding	cerebellar degeneration-related protein 2-like [Source:MGI Symbol;Acc:MGI:2684867]
ENSMUSG00000038060	Dlec1	297.747	-0.788668	0.171706	83.0753	9.12894e-19	1.62872e-17	9	119102478	119148246	protein_coding	deleted in lung and esophageal cancer 1 [Source:MGI Symbol;Acc:MGI:2443671]
ENSMUSG00000053070	9230110C19Rik	349.5	-0.867543	0.143575	83.0579	9.20875e-19	1.64168e-17	9	8021672	8042823	protein_coding	RIKEN cDNA 9230110C19 gene [Source:MGI Symbol;Acc:MGI:3045346]
ENSMUSG00000042712	Tceal9	1636.83	-0.0538277	0.0944119	82.8231	1.03562e-18	1.84194e-17	X	136245079	136247139	protein_coding	transcription elongation factor A like 9 [Source:MGI Symbol;Acc:MGI:109567]
ENSMUSG00000022898	Dscr3	1480.61	0.547568	0.0761571	82.7655	1.06588e-18	1.89428e-17	16	94497783	94526830	protein_coding	DSCR3 arrestin fold containing [Source:MGI Symbol;Acc:MGI:1206040]
ENSMUSG00000027882	Stxbp3	547.513	-0.561638	0.138979	82.7555	1.0712e-18	1.90227e-17	3	108793176	108840526	protein_coding	syntaxin binding protein 3 [Source:MGI Symbol;Acc:MGI:107362]
ENSMUSG00000015133	Lrrk1	1347.83	-1.03551	0.188001	82.6914	1.10608e-18	1.9627e-17	7	66226912	66388350	protein_coding	leucine-rich repeat kinase 1 [Source:MGI Symbol;Acc:MGI:2142227]
ENSMUSG00000006567	Atp7b	1080.4	-0.729086	0.165743	82.6763	1.1145e-18	1.9761e-17	8	21992785	22060305	protein_coding	ATPase
ENSMUSG00000017466	Timp2	22077.1	-0.444555	0.0846924	82.6701	1.11795e-18	1.98069e-17	11	118301069	118355740	protein_coding	tissue inhibitor of metalloproteinase 2 [Source:MGI Symbol;Acc:MGI:98753]
ENSMUSG00000043541	Casc1	360.659	-1.34409	0.176759	82.6088	1.1527e-18	2.04069e-17	6	145174834	145211005	protein_coding	cancer susceptibility candidate 1 [Source:MGI Symbol;Acc:MGI:2444480]
ENSMUSG00000039831	Arhgap29	1083.85	-1.05664	0.157233	82.5923	1.16226e-18	2.05603e-17	3	121952541	122016753	protein_coding	Rho GTPase activating protein 29 [Source:MGI Symbol;Acc:MGI:2443818]
ENSMUSG00000039208	Metrnl	538.351	-0.281069	0.134073	82.5101	1.21107e-18	2.1407e-17	11	121701544	121716306	protein_coding	meteorin
ENSMUSG00000032035	Ets1	270.189	1.41896	0.162109	82.5003	1.21699e-18	2.14951e-17	9	32636221	32757820	protein_coding	E26 avian leukemia oncogene 1
ENSMUSG00000025613	Cct8	5788.81	0.526422	0.0639344	82.4986	1.218e-18	2.14964e-17	16	87483326	87495873	protein_coding	chaperonin containing Tcp1
ENSMUSG00000078776	9530053A07Rik	102.3	-0.953858	0.236473	82.4745	1.23277e-18	2.17403e-17	7	28129466	28164811	protein_coding	RIKEN cDNA 9530053A07 gene [Source:MGI Symbol;Acc:MGI:2442118]
ENSMUSG00000026872	Zeb2	1990.59	0.449027	0.102241	82.41	1.27317e-18	2.24356e-17	2	44983632	45117395	protein_coding	zinc finger E-box binding homeobox 2 [Source:MGI Symbol;Acc:MGI:1344407]
ENSMUSG00000023186	Vwa5a	1209.38	-0.724757	0.1727	82.3137	1.33597e-18	2.35242e-17	9	38718268	38743337	protein_coding	von Willebrand factor A domain containing 5A [Source:MGI Symbol;Acc:MGI:1915026]
ENSMUSG00000042589	Cux2	1068.11	0.358976	0.131325	82.2325	1.39137e-18	2.44808e-17	5	121856366	122050102	protein_coding	cut-like homeobox 2 [Source:MGI Symbol;Acc:MGI:107321]
ENSMUSG00000021185	9030617O03Rik	632.189	-0.849719	0.146789	82.2149	1.40365e-18	2.4678e-17	12	100779057	100896981	protein_coding	RIKEN cDNA 9030617O03 gene [Source:MGI Symbol;Acc:MGI:2444813]
ENSMUSG00000022125	Cln5	667.716	-0.136306	0.14855	82.188	1.42265e-18	2.49928e-17	14	103070216	103077579	protein_coding	ceroid-lipofuscinosis
ENSMUSG00000026094	Stk17b	323.224	-0.625384	0.176349	82.1264	1.46715e-18	2.57549e-17	1	53755506	53785224	protein_coding	serine/threonine kinase 17b (apoptosis-inducing) [Source:MGI Symbol;Acc:MGI:2138162]
ENSMUSG00000020585	Laptm4a	23504.9	-0.512376	0.148141	82.0893	1.49463e-18	2.62173e-17	12	8921664	8938742	protein_coding	lysosomal-associated protein transmembrane 4A [Source:MGI Symbol;Acc:MGI:108017]
ENSMUSG00000073468	Sft2d1	596.503	0.699055	0.0968511	82.0784	1.50282e-18	2.63406e-17	17	8311102	8396852	protein_coding	SFT2 domain containing 1 [Source:MGI Symbol;Acc:MGI:1918689]
ENSMUSG00000025369	Smarcc2	10014.5	0.425031	0.0863665	82.0321	1.53803e-18	2.69222e-17	10	128459248	128490482	protein_coding	SWI/SNF related
ENSMUSG00000032965	Ift57	895.57	-0.348529	0.099204	82.0316	1.53835e-18	2.69222e-17	16	49699233	49765126	protein_coding	intraflagellar transport 57 [Source:MGI Symbol;Acc:MGI:1921166]
ENSMUSG00000026200	Glb1l	809.077	-0.646382	0.136175	81.9926	1.56864e-18	2.74314e-17	1	75198236	75210813	protein_coding	galactosidase
ENSMUSG00000039533	Mmd2	5468.16	0.332642	0.133917	81.9069	1.63738e-18	2.86117e-17	5	142562358	142608800	protein_coding	monocyte to macrophage differentiation-associated 2 [Source:MGI Symbol;Acc:MGI:1922354]
ENSMUSG00000043964	Orai3	506.285	-0.515778	0.137299	81.8887	1.65236e-18	2.88514e-17	7	127769815	127775150	protein_coding	ORAI calcium release-activated calcium modulator 3 [Source:MGI Symbol;Acc:MGI:3039586]
ENSMUSG00000030339	Ltbr	392.21	0.516342	0.136234	81.8767	1.66227e-18	2.90024e-17	6	125306571	125313885	protein_coding	lymphotoxin B receptor [Source:MGI Symbol;Acc:MGI:104875]
ENSMUSG00000044468	Fam46c	218.901	-0.85755	0.212343	81.8671	1.67023e-18	2.91191e-17	3	100451628	100489324	protein_coding	family with sequence similarity 46
ENSMUSG00000060268	Gm1661	203.599	-0.89555	0.193315	81.8172	1.71248e-18	2.98105e-17	4	117213333	117252125	protein_coding	predicted gene 1661 [Source:MGI Symbol;Acc:MGI:2686507]
ENSMUSG00000027293	Ehd4	219.181	-0.110046	0.150543	81.6812	1.83294e-18	3.18832e-17	2	120089175	120154606	protein_coding	EH-domain containing 4 [Source:MGI Symbol;Acc:MGI:1919619]
ENSMUSG00000062031	Pgghg	684.609	-0.515463	0.14264	81.6353	1.8755e-18	3.25987e-17	7	140941391	140947664	protein_coding	protein glucosylgalactosylhydroxylysine glucosidase [Source:MGI Symbol;Acc:MGI:2444047]
ENSMUSG00000046160	Olig1	8767.65	1.27622	0.1425	81.586	1.92234e-18	3.33876e-17	16	91269772	91271933	protein_coding	oligodendrocyte transcription factor 1 [Source:MGI Symbol;Acc:MGI:1355334]
ENSMUSG00000031762	Mt2	1977.25	-0.703022	0.140588	81.5742	1.93374e-18	3.35601e-17	8	94172664	94173568	protein_coding	metallothionein 2 [Source:MGI Symbol;Acc:MGI:97172]
ENSMUSG00000003974	Grm3	140.668	1.32915	0.164285	81.57	1.93773e-18	3.3604e-17	5	9485541	9725170	protein_coding	glutamate receptor
ENSMUSG00000006728	Cdk4	3525.01	0.811988	0.0915535	81.5655	1.94208e-18	3.3654e-17	10	127063534	127067920	protein_coding	cyclin-dependent kinase 4 [Source:MGI Symbol;Acc:MGI:88357]
ENSMUSG00000006333	Rps9	3566.63	0.740698	0.0817982	81.471	2.03608e-18	3.52562e-17	7	3703993	3706897	protein_coding	ribosomal protein S9 [Source:MGI Symbol;Acc:MGI:1924096]
ENSMUSG00000022962	Gart	1324.37	0.727587	0.0891886	81.4278	2.08056e-18	3.59889e-17	16	91621186	91646952	protein_coding	phosphoribosylglycinamide formyltransferase [Source:MGI Symbol;Acc:MGI:95654]
ENSMUSG00000052369	Tmem106c	881.558	-0.191323	0.115193	81.4268	2.08154e-18	3.59889e-17	15	97964229	97970286	protein_coding	transmembrane protein 106C [Source:MGI Symbol;Acc:MGI:1196384]
ENSMUSG00000078591	Hs3st4	129.501	0.879548	0.163029	81.3981	2.11165e-18	3.6482e-17	7	123982869	124398989	protein_coding	heparan sulfate (glucosamine) 3-O-sulfotransferase 4 [Source:MGI Symbol;Acc:MGI:1333792]
ENSMUSG00000070047	Fat1	26951.2	-0.778752	0.154232	81.3876	2.12282e-18	3.66474e-17	8	44935447	45052257	protein_coding	FAT atypical cadherin 1 [Source:MGI Symbol;Acc:MGI:109168]
ENSMUSG00000056306	Sertm1	739.04	-0.358456	0.187231	81.316	2.20019e-18	3.79545e-17	3	54897068	54915887	protein_coding	serine rich and transmembrane domain containing 1 [Source:MGI Symbol;Acc:MGI:3607715]
ENSMUSG00000034353	Ramp1	237.592	-1.08698	0.135055	81.3091	2.20772e-18	3.80557e-17	1	91179822	91225196	protein_coding	receptor (calcitonin) activity modifying protein 1 [Source:MGI Symbol;Acc:MGI:1858418]
ENSMUSG00000041859	Mcm3	738.499	1.17296	0.12942	81.3003	2.21748e-18	3.81953e-17	1	20802968	20820312	protein_coding	minichromosome maintenance complex component 3 [Source:MGI Symbol;Acc:MGI:101845]
ENSMUSG00000041308	Sntb2	424.183	-0.329541	0.155639	81.243	2.28193e-18	3.9276e-17	8	106935750	107019714	protein_coding	syntrophin
ENSMUSG00000011179	Odc1	3720.68	-0.0672629	0.112514	81.2283	2.29884e-18	3.95373e-17	12	17544794	17551505	protein_coding	ornithine decarboxylase
ENSMUSG00000000126	Wnt9a	624.307	-0.690542	0.170915	81.1197	2.42706e-18	4.16799e-17	11	59306928	59333552	protein_coding	wingless-type MMTV integration site family
ENSMUSG00000043424	Eif3j2	93.0607	1.63948	0.211145	81.1104	2.43843e-18	4.18439e-17	18	43475418	43477796	protein_coding	eukaryotic translation initiation factor 3
ENSMUSG00000029177	Cenpa	379.427	0.960683	0.109959	81.0864	2.46787e-18	4.23174e-17	5	30666777	30674830	protein_coding	centromere protein A [Source:MGI Symbol;Acc:MGI:88375]
ENSMUSG00000039552	Rsph4a	689.522	-1.35344	0.193261	81.0835	2.47134e-18	4.23452e-17	10	33905111	33916021	protein_coding	radial spoke head 4 homolog A (Chlamydomonas) [Source:MGI Symbol;Acc:MGI:3027894]
ENSMUSG00000069372	Ctxn3	20.5888	-0.27085	0.760653	80.997	2.58068e-18	4.41199e-17	18	57468516	57478133	protein_coding	cortexin 3 [Source:MGI Symbol;Acc:MGI:3642816]
ENSMUSG00000061410	Zcchc14	3272.24	0.561178	0.100833	80.9833	2.59838e-18	4.43894e-17	8	121598703	121652901	protein_coding	zinc finger
ENSMUSG00000062713	Sim2	10.6202	3.37739	1.3851	80.9791	2.60385e-18	4.44496e-17	16	94085260	94127032	protein_coding	single-minded homolog 2 (Drosophila) [Source:MGI Symbol;Acc:MGI:98307]
ENSMUSG00000024143	Rhoq	1114.25	-0.445076	0.119129	80.9131	2.69123e-18	4.59072e-17	17	86963082	87000069	protein_coding	ras homolog family member Q [Source:MGI Symbol;Acc:MGI:1931553]
ENSMUSG00000049971	Glt1d1	53.4309	0.627811	0.305364	80.9076	2.69866e-18	4.59996e-17	5	127632262	127709374	protein_coding	glycosyltransferase 1 domain containing 1 [Source:MGI Symbol;Acc:MGI:2442755]
ENSMUSG00000043587	Pxylp1	301.33	0.862602	0.141965	80.8898	2.72268e-18	4.63401e-17	9	96823336	96892669	protein_coding	2-phosphoxylose phosphatase 1 [Source:MGI Symbol;Acc:MGI:2442444]
ENSMUSG00000073102	Drc1	896.648	-0.704651	0.122826	80.8233	2.81484e-18	4.78731e-17	5	30281388	30366695	protein_coding	dynein regulatory complex subunit 1 [Source:MGI Symbol;Acc:MGI:2685906]
ENSMUSG00000079654	Prrt4	357.769	0.29672	0.190917	80.8003	2.84737e-18	4.83906e-17	6	29169232	29179584	protein_coding	proline-rich transmembrane protein 4 [Source:MGI Symbol;Acc:MGI:2141677]
ENSMUSG00000073077	Gm7173	228.389	-0.982601	0.199223	80.7971	2.85187e-18	4.84311e-17	X	79266559	79517285	protein_coding	predicted gene 7173 [Source:MGI Symbol;Acc:MGI:3645063]
ENSMUSG00000021823	Vcl	2282.19	-0.20942	0.144446	80.7124	2.97526e-18	5.04891e-17	14	20929398	21033676	protein_coding	vinculin [Source:MGI Symbol;Acc:MGI:98927]
ENSMUSG00000045377	Tmem88	35.6913	0.512981	0.406549	80.7084	2.98124e-18	5.05533e-17	11	69396519	69398234	protein_coding	transmembrane protein 88 [Source:MGI Symbol;Acc:MGI:1914270]
ENSMUSG00000017861	Mybl2	168.721	1.56657	0.184023	80.6876	3.01235e-18	5.1043e-17	2	163054687	163084688	protein_coding	myeloblastosis oncogene-like 2 [Source:MGI Symbol;Acc:MGI:101785]
ENSMUSG00000090122	Kcne1l	2511.09	-1.20559	0.137735	80.6805	3.02304e-18	5.11863e-17	X	142304752	142306294	protein_coding	potassium voltage-gated channel
ENSMUSG00000046192	Iqub	542.784	-1.34305	0.194568	80.6399	3.0851e-18	5.21985e-17	6	24444865	24515067	protein_coding	IQ motif and ubiquitin domain containing [Source:MGI Symbol;Acc:MGI:3041159]
ENSMUSG00000020184	Mdm2	1781	-0.546072	0.102471	80.6294	3.10138e-18	5.24353e-17	10	117688875	117710758	protein_coding	transformed mouse 3T3 cell double minute 2 [Source:MGI Symbol;Acc:MGI:96952]
ENSMUSG00000060284	Sp7	43.077	1.57221	0.28563	80.5185	3.27813e-18	5.53828e-17	15	102356609	102366325	protein_coding	Sp7 transcription factor 7 [Source:MGI Symbol;Acc:MGI:2153568]
ENSMUSG00000007888	Crlf1	927.968	0.738681	0.158431	80.4971	3.3135e-18	5.59391e-17	8	70493158	70504081	protein_coding	cytokine receptor-like factor 1 [Source:MGI Symbol;Acc:MGI:1340030]
ENSMUSG00000027111	Itga6	6098.29	-0.50904	0.13624	80.4887	3.32732e-18	5.61311e-17	2	71745616	71858416	protein_coding	integrin alpha 6 [Source:MGI Symbol;Acc:MGI:96605]
ENSMUSG00000047557	Lxn	3088.72	-0.551595	0.147669	80.4709	3.35704e-18	5.65908e-17	3	67457998	67463926	protein_coding	latexin [Source:MGI Symbol;Acc:MGI:107633]
ENSMUSG00000031078	Cttn	5746.93	-0.12709	0.0776056	80.4192	3.44502e-18	5.80313e-17	7	144435733	144471009	protein_coding	cortactin [Source:MGI Symbol;Acc:MGI:99695]
ENSMUSG00000035105	Egln3	1004.64	-1.07907	0.178536	80.3835	3.50707e-18	5.9033e-17	12	54178981	54203860	protein_coding	egl-9 family hypoxia-inducible factor 3 [Source:MGI Symbol;Acc:MGI:1932288]
ENSMUSG00000028610	Dmrtb1	199.702	1.50318	0.189858	80.3802	3.51289e-18	5.90876e-17	4	107676290	107684230	protein_coding	DMRT-like family B with proline-rich C-terminal
ENSMUSG00000028681	Ptch2	83.1587	0.87476	0.178687	80.2229	3.80022e-18	6.38737e-17	4	117096075	117116101	protein_coding	patched 2 [Source:MGI Symbol;Acc:MGI:1095405]
ENSMUSG00000020904	Cfap52	309.106	-1.43964	0.230351	80.2072	3.83029e-18	6.43321e-17	11	67924806	67965651	protein_coding	cilia and flagella associated protein 52 [Source:MGI Symbol;Acc:MGI:1919110]
ENSMUSG00000030043	Tacr1	230.54	-0.0760676	0.221286	80.1161	4.00874e-18	6.72799e-17	6	82402334	82560104	protein_coding	tachykinin receptor 1 [Source:MGI Symbol;Acc:MGI:98475]
ENSMUSG00000089832	Shkbp1	483.343	0.826343	0.124506	80.068	4.10631e-18	6.88671e-17	7	27342133	27356019	protein_coding	Sh3kbp1 binding protein 1 [Source:MGI Symbol;Acc:MGI:2385803]
ENSMUSG00000046591	Ticrr	145.067	1.35171	0.169419	79.9547	4.34567e-18	7.28282e-17	7	79660196	79698148	protein_coding	TOPBP1-interacting checkpoint and replication regulator [Source:MGI Symbol;Acc:MGI:1924261]
ENSMUSG00000073700	Klhl21	1048.5	-0.568517	0.117055	79.9484	4.35945e-18	7.30056e-17	4	152008803	152017680	protein_coding	kelch-like 21 [Source:MGI Symbol;Acc:MGI:1919288]
ENSMUSG00000039004	Bmp6	13183.4	-1.01083	0.183121	79.9244	4.41208e-18	7.38332e-17	13	38345107	38500302	protein_coding	bone morphogenetic protein 6 [Source:MGI Symbol;Acc:MGI:88182]
ENSMUSG00000005716	Pvalb	38.8345	-1.50664	0.371753	79.8845	4.501e-18	7.52662e-17	15	78191114	78206400	protein_coding	parvalbumin [Source:MGI Symbol;Acc:MGI:97821]
ENSMUSG00000026817	Ak1	2671.91	-0.151032	0.0811141	79.8621	4.55168e-18	7.60582e-17	2	32621758	32635058	protein_coding	adenylate kinase 1 [Source:MGI Symbol;Acc:MGI:87977]
ENSMUSG00000020014	Cfap54	932.3	-0.919266	0.151196	79.7788	4.74529e-18	7.92356e-17	10	92775619	93081618	protein_coding	cilia and flagella associated protein 54 [Source:MGI Symbol;Acc:MGI:1922208]
ENSMUSG00000018906	P4ha2	646.769	-0.686376	0.125665	79.6503	5.0602e-18	8.44324e-17	11	54100095	54131665	protein_coding	procollagen-proline
ENSMUSG00000025007	Aldh18a1	1125.04	0.440692	0.0907801	79.6401	5.08602e-18	8.48015e-17	19	40550257	40588463	protein_coding	aldehyde dehydrogenase 18 family
ENSMUSG00000071669	Snx29	223.876	0.423314	0.128333	79.6108	5.16092e-18	8.59878e-17	16	11322908	11755472	protein_coding	sorting nexin 29 [Source:MGI Symbol;Acc:MGI:1921728]
ENSMUSG00000026970	Rbms1	826.336	-0.447317	0.1197	79.5921	5.20948e-18	8.67338e-17	2	60750193	60963192	protein_coding	RNA binding motif
ENSMUSG00000025207	Sema4g	3370.04	0.347654	0.187267	79.5822	5.23521e-18	8.7099e-17	19	44989101	45003397	protein_coding	sema domain
ENSMUSG00000021759	Plpp1	983.309	-0.629492	0.130122	79.5808	5.23906e-18	8.70998e-17	13	112800792	112867894	protein_coding	phospholipid phosphatase 1 [Source:MGI Symbol;Acc:MGI:108412]
ENSMUSG00000031902	Nfatc3	705.861	-0.290927	0.11859	79.5564	5.30319e-18	8.81022e-17	8	106058840	106130537	protein_coding	nuclear factor of activated T cells
ENSMUSG00000066705	Fxyd6	7396.43	0.23181	0.154742	79.5446	5.33481e-18	8.85632e-17	9	45370185	45396159	protein_coding	FXYD domain-containing ion transport regulator 6 [Source:MGI Symbol;Acc:MGI:1890226]
ENSMUSG00000001988	Npas1	317.933	-0.980532	0.149066	79.4335	5.63948e-18	9.35534e-17	7	16455721	16477728	protein_coding	neuronal PAS domain protein 1 [Source:MGI Symbol;Acc:MGI:109205]
ENSMUSG00000076437	Selenoh	708.736	0.767708	0.124188	79.2447	6.19768e-18	1.02739e-16	2	84669215	84670770	protein_coding	selenoprotein H [Source:MGI Symbol;Acc:MGI:1919907]
ENSMUSG00000017550	Atad5	303.86	0.83743	0.119837	79.2425	6.2044e-18	1.02776e-16	11	80089400	80135794	protein_coding	ATPase family
ENSMUSG00000040543	Pitpnm3	1080.38	-0.805355	0.124019	79.1996	6.33891e-18	1.04928e-16	11	72047528	72135778	protein_coding	PITPNM family member 3 [Source:MGI Symbol;Acc:MGI:2685726]
ENSMUSG00000050677	Ccdc96	528.649	-0.960658	0.159816	79.1929	6.36032e-18	1.05207e-16	5	36484588	36488172	protein_coding	coiled-coil domain containing 96 [Source:MGI Symbol;Acc:MGI:1913967]
ENSMUSG00000024426	Atat1	2236.44	0.466418	0.105076	79.161	6.46262e-18	1.06822e-16	17	35897595	35910075	protein_coding	alpha tubulin acetyltransferase 1 [Source:MGI Symbol;Acc:MGI:1913869]
ENSMUSG00000030321	Efcab12	271.579	-1.32661	0.181313	79.1058	6.64331e-18	1.09729e-16	6	115810729	115838412	protein_coding	EF-hand calcium binding domain 12 [Source:MGI Symbol;Acc:MGI:2681834]
ENSMUSG00000039298	Cdk5rap2	2225.24	-0.1942	0.111522	79.0382	6.87189e-18	1.13423e-16	4	70216856	70410443	protein_coding	CDK5 regulatory subunit associated protein 2 [Source:MGI Symbol;Acc:MGI:2384875]
ENSMUSG00000033684	Qsox1	1620.27	-0.0339936	0.108476	79.0044	6.98889e-18	1.15271e-16	1	155776029	155812889	protein_coding	quiescin Q6 sulfhydryl oxidase 1 [Source:MGI Symbol;Acc:MGI:1330818]
ENSMUSG00000054720	Lrrc8c	1951.38	-0.241039	0.112458	78.9897	7.04062e-18	1.16041e-16	5	105519388	105613018	protein_coding	leucine rich repeat containing 8 family
ENSMUSG00000031893	Tsnaxip1	162.99	-1.60062	0.236438	78.9514	7.17666e-18	1.18198e-16	8	105827731	105844680	protein_coding	translin-associated factor X (Tsnax) interacting protein 1 [Source:MGI Symbol;Acc:MGI:1919486]
ENSMUSG00000020048	Hsp90b1	12507.2	-0.47503	0.0916427	78.8384	7.59374e-18	1.24978e-16	10	86690209	86705509	protein_coding	heat shock protein 90
ENSMUSG00000042834	Nrep	6800.7	0.845225	0.0971132	78.8127	7.692e-18	1.26504e-16	18	33437019	33464029	protein_coding	neuronal regeneration related protein [Source:MGI Symbol;Acc:MGI:99444]
ENSMUSG00000039328	Rnf122	265.954	1.1103	0.138517	78.8091	7.70573e-18	1.26639e-16	8	31111820	31131482	protein_coding	ring finger protein 122 [Source:MGI Symbol;Acc:MGI:1916117]
ENSMUSG00000004085	Map3k20	890.439	-0.133257	0.112963	78.7946	7.76212e-18	1.27474e-16	2	72285637	72442610	protein_coding	mitogen-activated protein kinase kinase kinase 20 [Source:MGI Symbol;Acc:MGI:2443258]
ENSMUSG00000023010	Tmbim6	17620.3	-0.164551	0.0623043	78.7798	7.81951e-18	1.28325e-16	15	99392882	99410049	protein_coding	transmembrane BAX inhibitor motif containing 6 [Source:MGI Symbol;Acc:MGI:99682]
ENSMUSG00000030681	Mvp	292.25	-0.728922	0.145135	78.7721	7.84984e-18	1.28731e-16	7	126986860	127014621	protein_coding	major vault protein [Source:MGI Symbol;Acc:MGI:1925638]
ENSMUSG00000034310	Tmem132d	144.686	1.1051	0.192331	78.7522	7.92834e-18	1.29925e-16	5	127781630	128433077	protein_coding	transmembrane protein 132D [Source:MGI Symbol;Acc:MGI:3044963]
ENSMUSG00000026546	Cfap45	301.133	-0.848215	0.199789	78.6614	8.29628e-18	1.35858e-16	1	172520801	172545870	protein_coding	cilia and flagella associated protein 45 [Source:MGI Symbol;Acc:MGI:1919120]
ENSMUSG00000039099	Wdr93	111.404	-1.31076	0.211976	78.5766	8.65573e-18	1.41643e-16	7	79743163	79785950	protein_coding	WD repeat domain 93 [Source:MGI Symbol;Acc:MGI:3646885]
ENSMUSG00000037411	Serpine1	217.95	-0.859701	0.282306	78.5542	8.75341e-18	1.43139e-16	5	137061504	137072268	protein_coding	serine (or cysteine) peptidase inhibitor
ENSMUSG00000029767	Calu	6931.76	-0.155995	0.11703	78.5496	8.77353e-18	1.43366e-16	6	29348069	29377110	protein_coding	calumenin [Source:MGI Symbol;Acc:MGI:1097158]
ENSMUSG00000042258	Isl1	8.56667	6.11769	1.26593	78.5052	8.97033e-18	1.46477e-16	13	116298281	116309689	protein_coding	ISL1 transcription factor
ENSMUSG00000079465	Col4a3	325.528	-0.310251	0.151878	78.4679	9.13919e-18	1.49128e-16	1	82586921	82722059	protein_coding	collagen
ENSMUSG00000028868	Wasf2	1508.19	-0.0535995	0.122468	78.3938	9.48404e-18	1.54645e-16	4	133130505	133199756	protein_coding	WAS protein family
ENSMUSG00000063445	Nmral1	273.108	1.17837	0.158558	78.3782	9.55861e-18	1.55721e-16	16	4710059	4719356	protein_coding	NmrA-like family domain containing 1 [Source:MGI Symbol;Acc:MGI:1915074]
ENSMUSG00000102752	Gm7694	632.994	-0.608247	0.12729	78.3771	9.56359e-18	1.55721e-16	1	170298199	170306332	protein_coding	predicted gene 7694 [Source:MGI Symbol;Acc:MGI:3649135]
ENSMUSG00000029003	Mad2l2	751.504	0.836913	0.113771	78.3507	9.69065e-18	1.57678e-16	4	148130384	148145699	protein_coding	MAD2 mitotic arrest deficient-like 2 [Source:MGI Symbol;Acc:MGI:1919140]
ENSMUSG00000026031	Cflar	697.844	-0.504825	0.114245	78.2029	1.04342e-17	1.69655e-16	1	58711508	58758884	protein_coding	CASP8 and FADD-like apoptosis regulator [Source:MGI Symbol;Acc:MGI:1336166]
ENSMUSG00000021510	Zfp729a	387.866	-1.03895	0.121138	78.1563	1.06802e-17	1.73533e-16	13	67612763	67637791	protein_coding	zinc finger protein 729a [Source:MGI Symbol;Acc:MGI:3036250]
ENSMUSG00000034189	Hsdl1	1316.65	0.276981	0.0802652	78.1347	1.07961e-17	1.75261e-16	8	119561989	119575183	protein_coding	hydroxysteroid dehydrogenase like 1 [Source:MGI Symbol;Acc:MGI:1919802]
ENSMUSG00000019124	Scrn1	9411.69	-0.0684415	0.06058	78.1336	1.08019e-17	1.75261e-16	6	54501173	54566489	protein_coding	secernin 1 [Source:MGI Symbol;Acc:MGI:1917188]
ENSMUSG00000043183	Simc1	364.546	0.596631	0.108456	78.0912	1.10335e-17	1.78892e-16	13	54503779	54551290	protein_coding	SUMO-interacting motifs containing 1 [Source:MGI Symbol;Acc:MGI:2442599]
ENSMUSG00000026224	4933407L21Rik	181.311	-1.13546	0.202187	78.0697	1.11528e-17	1.80698e-16	1	85928483	85940624	protein_coding	RIKEN cDNA 4933407L21 gene [Source:MGI Symbol;Acc:MGI:1918391]
ENSMUSG00000031447	Lamp1	17822.8	-0.322144	0.070793	78.0275	1.13903e-17	1.84417e-16	8	13159161	13175338	protein_coding	lysosomal-associated membrane protein 1 [Source:MGI Symbol;Acc:MGI:96745]
ENSMUSG00000035062	Zc4h2	354.858	0.577705	0.12629	77.9495	1.18435e-17	1.91619e-16	X	95639193	95658509	protein_coding	zinc finger
ENSMUSG00000041660	Bbox1	131.233	-2.3777	0.266479	77.7949	1.27952e-17	2.0687e-16	2	110262697	110314560	protein_coding	butyrobetaine (gamma)
ENSMUSG00000032020	Ubash3b	587.578	-0.015708	0.170549	77.7575	1.30368e-17	2.10628e-16	9	41011098	41161697	protein_coding	ubiquitin associated and SH3 domain containing
ENSMUSG00000021550	2210016F16Rik	124.285	0.149717	0.190202	77.6259	1.39236e-17	2.24516e-16	13	58379817	58385225	protein_coding	RIKEN cDNA 2210016F16 gene [Source:MGI Symbol;Acc:MGI:1917403]
ENSMUSG00000031483	Erlin2	5316.25	-0.785007	0.107389	77.6256	1.39258e-17	2.24516e-16	8	27023261	27040328	protein_coding	ER lipid raft associated 2 [Source:MGI Symbol;Acc:MGI:2387215]
ENSMUSG00000026355	Mcm6	1009.7	1.02123	0.119424	77.5865	1.42008e-17	2.28789e-16	1	128331590	128359664	protein_coding	minichromosome maintenance complex component 6 [Source:MGI Symbol;Acc:MGI:1298227]
ENSMUSG00000037196	Pacrg	597.599	-0.919239	0.145902	77.547	1.44839e-17	2.33187e-16	17	10403012	10840311	protein_coding	PARK2 co-regulated [Source:MGI Symbol;Acc:MGI:1916560]
ENSMUSG00000024548	Setbp1	1747.41	0.172755	0.0722669	77.4491	1.52104e-17	2.44711e-16	18	78750380	79109391	protein_coding	SET binding protein 1 [Source:MGI Symbol;Acc:MGI:1933199]
ENSMUSG00000028465	Tln1	4786.61	-0.281965	0.136548	77.4011	1.55799e-17	2.5048e-16	4	43531519	43562691	protein_coding	talin 1 [Source:MGI Symbol;Acc:MGI:1099832]
ENSMUSG00000001098	Kctd10	1529.92	-0.0150755	0.120751	77.2312	1.69612e-17	2.72497e-16	5	114363567	114380508	protein_coding	potassium channel tetramerisation domain containing 10 [Source:MGI Symbol;Acc:MGI:2141207]
ENSMUSG00000027642	Rpn2	6700.85	-0.217677	0.075643	77.1637	1.75434e-17	2.81653e-16	2	157279017	157326319	protein_coding	ribophorin II [Source:MGI Symbol;Acc:MGI:98085]
ENSMUSG00000002015	Bcap31	2761.76	-0.37868	0.0931381	76.8725	2.02929e-17	3.25566e-16	X	73686178	73716175	protein_coding	B cell receptor associated protein 31 [Source:MGI Symbol;Acc:MGI:1350933]
ENSMUSG00000070327	Rnf213	2247.49	-1.2735	0.241519	76.8093	2.09451e-17	3.35795e-16	11	119393100	119487418	protein_coding	ring finger protein 213 [Source:MGI Symbol;Acc:MGI:1289196]
ENSMUSG00000002341	Ncan	21608	0.348152	0.131958	76.7944	2.11009e-17	3.38057e-16	8	70093085	70120873	protein_coding	neurocan [Source:MGI Symbol;Acc:MGI:104694]
ENSMUSG00000020723	Cacng4	2460.88	0.76697	0.197446	76.7673	2.13888e-17	3.42429e-16	11	107732357	107794557	protein_coding	calcium channel
ENSMUSG00000031075	Ano1	23.4906	2.25215	0.611396	76.6882	2.22523e-17	3.56005e-16	7	144588549	144751974	protein_coding	anoctamin 1
ENSMUSG00000032577	Mapkapk3	498.738	-1.03395	0.177283	76.6017	2.32354e-17	3.71475e-16	9	107254927	107289877	protein_coding	mitogen-activated protein kinase-activated protein kinase 3 [Source:MGI Symbol;Acc:MGI:2143163]
ENSMUSG00000061859	Patj	324.973	-0.0501368	0.165041	76.5546	2.37897e-17	3.80071e-16	4	98395785	98719603	protein_coding	PATJ
ENSMUSG00000026831	1700007K13Rik	525.55	-0.673941	0.16444	76.532	2.40595e-17	3.84114e-16	2	28462001	28466332	protein_coding	RIKEN cDNA 1700007K13 gene [Source:MGI Symbol;Acc:MGI:1916577]
ENSMUSG00000040473	Cfap69	704.918	-1.01476	0.156018	76.4628	2.49063e-17	3.97356e-16	5	5579278	5664239	protein_coding	cilia and flagella associated protein 69 [Source:MGI Symbol;Acc:MGI:2443778]
ENSMUSG00000060176	Kif27	506.598	-0.875128	0.172901	76.4374	2.52253e-17	4.02058e-16	13	58287502	58359122	protein_coding	kinesin family member 27 [Source:MGI Symbol;Acc:MGI:1922300]
ENSMUSG00000034903	Cobll1	1874.07	-1.01215	0.183998	76.4365	2.5236e-17	4.02058e-16	2	65088339	65239403	protein_coding	Cobl-like 1 [Source:MGI Symbol;Acc:MGI:2442894]
ENSMUSG00000032269	Htr3a	90.4031	0.433075	0.261427	76.4285	2.53377e-17	4.03397e-16	9	48899213	48911099	protein_coding	5-hydroxytryptamine (serotonin) receptor 3A [Source:MGI Symbol;Acc:MGI:96282]
ENSMUSG00000035237	Lcat	347.038	-0.256444	0.11006	76.4201	2.54441e-17	4.0481e-16	8	105939551	105943382	protein_coding	lecithin cholesterol acyltransferase [Source:MGI Symbol;Acc:MGI:96755]
ENSMUSG00000026749	Nek6	2868.52	-0.268423	0.123924	76.3523	2.63211e-17	4.18472e-16	2	38511643	38594606	protein_coding	NIMA (never in mitosis gene a)-related expressed kinase 6 [Source:MGI Symbol;Acc:MGI:1891638]
ENSMUSG00000014329	Bicc1	476.34	-0.720273	0.168019	76.3438	2.64331e-17	4.19962e-16	10	70922832	71159700	protein_coding	BicC family RNA binding protein 1 [Source:MGI Symbol;Acc:MGI:1933388]
ENSMUSG00000074651	Mcidas	88.5914	-0.896779	0.203799	76.2793	2.72999e-17	4.33433e-16	13	112993845	113000394	protein_coding	multiciliate differentiation and DNA synthesis associated cell cycle protein [Source:MGI Symbol;Acc:MGI:3648807]
ENSMUSG00000041703	Zic5	229.919	-0.612964	0.16814	76.2432	2.77968e-17	4.41016e-16	14	122456795	122465677	protein_coding	zinc finger protein of the cerebellum 5 [Source:MGI Symbol;Acc:MGI:1929518]
ENSMUSG00000029797	Sspo	52.6362	-0.0287643	0.290129	76.1853	2.86139e-17	4.53667e-16	6	48448229	48501250	protein_coding	SCO-spondin [Source:MGI Symbol;Acc:MGI:2674311]
ENSMUSG00000017817	Jph2	61.1835	-1.25982	0.30089	76.1654	2.89001e-17	4.57889e-16	2	163336242	163397993	protein_coding	junctophilin 2 [Source:MGI Symbol;Acc:MGI:1891496]
ENSMUSG00000035131	Brinp3	54.0143	1.6139	0.278776	76.1515	2.91016e-17	4.60763e-16	1	146494760	146902472	protein_coding	bone morphogenetic protein/retinoic acid inducible neural specific 3 [Source:MGI Symbol;Acc:MGI:2443035]
ENSMUSG00000034486	Gbx2	14.5608	-0.932481	0.74852	76.1378	2.93011e-17	4.63439e-16	1	89927956	89931179	protein_coding	gastrulation brain homeobox 2 [Source:MGI Symbol;Acc:MGI:95668]
ENSMUSG00000036913	Trim67	1538.29	0.624375	0.233568	76.1371	2.93111e-17	4.63439e-16	8	124793092	124834713	protein_coding	tripartite motif-containing 67 [Source:MGI Symbol;Acc:MGI:3045323]
ENSMUSG00000024079	Eif2ak2	800.333	-0.782251	0.201737	76.0395	3.07776e-17	4.8629e-16	17	78852564	78882573	protein_coding	eukaryotic translation initiation factor 2-alpha kinase 2 [Source:MGI Symbol;Acc:MGI:1353449]
ENSMUSG00000032489	Kif9	808.085	-1.19117	0.179343	75.9848	3.16308e-17	4.99426e-16	9	110476958	110525179	protein_coding	kinesin family member 9 [Source:MGI Symbol;Acc:MGI:1098237]
ENSMUSG00000030894	Tpp1	4800.21	-0.476465	0.122658	75.8057	3.45941e-17	5.45839e-16	7	105744811	105752235	protein_coding	tripeptidyl peptidase I [Source:MGI Symbol;Acc:MGI:1336194]
ENSMUSG00000026610	Esrrg	71.6578	1.55983	0.224476	75.6924	3.66102e-17	5.77253e-16	1	187608791	188214885	protein_coding	estrogen-related receptor gamma [Source:MGI Symbol;Acc:MGI:1347056]
ENSMUSG00000042129	Rassf4	2560.51	-1.2444	0.174513	75.6119	3.81133e-17	6.00127e-16	6	116633008	116673952	protein_coding	Ras association (RalGDS/AF-6) domain family member 4 [Source:MGI Symbol;Acc:MGI:2386853]
ENSMUSG00000034377	Tulp4	2968.78	0.748317	0.0924514	75.5871	3.85894e-17	6.07017e-16	17	6106437	6251128	protein_coding	tubby like protein 4 [Source:MGI Symbol;Acc:MGI:1916092]
ENSMUSG00000032939	Nup93	1598.29	-0.0337334	0.10328	75.5864	3.86038e-17	6.07017e-16	8	94214564	94317227	protein_coding	nucleoporin 93 [Source:MGI Symbol;Acc:MGI:1919055]
ENSMUSG00000034681	Rnps1	1005.79	0.649644	0.109859	75.5718	3.88858e-17	6.11031e-16	17	24414675	24425895	protein_coding	ribonucleic acid binding protein S1 [Source:MGI Symbol;Acc:MGI:97960]
ENSMUSG00000041498	Kif14	147.222	1.32533	0.159894	75.5553	3.92077e-17	6.15669e-16	1	136466343	136531511	protein_coding	kinesin family member 14 [Source:MGI Symbol;Acc:MGI:1098226]
ENSMUSG00000028413	B4galt1	443.643	-0.405523	0.146459	75.5368	3.95714e-17	6.20954e-16	4	40804602	40854005	protein_coding	UDP-Gal:betaGlcNAc beta 1
ENSMUSG00000034311	Kif4	311.934	1.07743	0.124171	75.517	3.99664e-17	6.26724e-16	X	100625737	100727214	protein_coding	kinesin family member 4 [Source:MGI Symbol;Acc:MGI:108389]
ENSMUSG00000025608	Podxl	2784.19	-0.562253	0.12072	75.5012	4.02828e-17	6.31254e-16	6	31519488	31563981	protein_coding	podocalyxin-like [Source:MGI Symbol;Acc:MGI:1351317]
ENSMUSG00000032322	Pstpip1	264.681	-1.20576	0.152271	75.4631	4.10583e-17	6.42966e-16	9	56089962	56128888	protein_coding	proline-serine-threonine phosphatase-interacting protein 1 [Source:MGI Symbol;Acc:MGI:1321396]
ENSMUSG00000030125	Lrrc23	530.405	-1.1379	0.203778	75.445	4.14308e-17	6.48356e-16	6	124769863	124779727	protein_coding	leucine rich repeat containing 23 [Source:MGI Symbol;Acc:MGI:1315192]
ENSMUSG00000046546	Fam43a	236.104	-0.0849055	0.186077	75.4378	4.15801e-17	6.50249e-16	16	30599723	30602797	protein_coding	family with sequence similarity 43
ENSMUSG00000027016	Zfp385b	178.537	0.199449	0.167584	75.3391	4.36847e-17	6.82696e-16	2	77410634	77819639	protein_coding	zinc finger protein 385B [Source:MGI Symbol;Acc:MGI:2444734]
ENSMUSG00000033740	St18	53.3503	0.723181	0.239429	75.3004	4.45379e-17	6.95556e-16	1	6487231	6860940	protein_coding	suppression of tumorigenicity 18 [Source:MGI Symbol;Acc:MGI:2446700]
ENSMUSG00000002055	Spag5	460.219	0.858181	0.0998757	75.2219	4.63215e-17	7.22918e-16	11	78301529	78322457	protein_coding	sperm associated antigen 5 [Source:MGI Symbol;Acc:MGI:1927470]
ENSMUSG00000025420	Katnal2	453.202	-0.797068	0.14037	75.2058	4.6695e-17	7.28252e-16	18	76977148	77047308	protein_coding	katanin p60 subunit A-like 2 [Source:MGI Symbol;Acc:MGI:1924234]
ENSMUSG00000034684	Sema3f	1577.05	-0.556922	0.158835	75.1665	4.76208e-17	7.42185e-16	9	107681500	107710475	protein_coding	sema domain
ENSMUSG00000037784	Dzip1l	1328.46	-0.637822	0.111082	75.1618	4.77344e-17	7.4345e-16	9	99629496	99669256	protein_coding	DAZ interacting protein 1-like [Source:MGI Symbol;Acc:MGI:1919757]
ENSMUSG00000026344	Lypd1	386.185	-0.322637	0.239609	75.1583	4.78159e-17	7.44214e-16	1	125867622	125913101	protein_coding	Ly6/Plaur domain containing 1 [Source:MGI Symbol;Acc:MGI:1919835]
ENSMUSG00000003038	Hmgn2	1025.02	0.829766	0.0981527	75.157	4.78484e-17	7.44214e-16	4	133964738	133968650	protein_coding	high mobility group nucleosomal binding domain 2 [Source:MGI Symbol;Acc:MGI:96136]
ENSMUSG00000036155	Mgat5	5488.5	0.222498	0.0895576	75.147	4.8087e-17	7.47418e-16	1	127205015	127488336	protein_coding	mannoside acetylglucosaminyltransferase 5 [Source:MGI Symbol;Acc:MGI:894701]
ENSMUSG00000044674	Fzd1	1886.51	-0.401614	0.118478	75.1453	4.81282e-17	7.47552e-16	5	4753839	4758035	protein_coding	frizzled class receptor 1 [Source:MGI Symbol;Acc:MGI:1196625]
ENSMUSG00000027339	Rassf2	914.262	0.556207	0.110172	75.1177	4.87965e-17	7.57419e-16	2	131989415	132030258	protein_coding	Ras association (RalGDS/AF-6) domain family member 2 [Source:MGI Symbol;Acc:MGI:2442060]
ENSMUSG00000059970	Hspa2	2984.18	-0.945825	0.129163	75.1026	4.91681e-17	7.62671e-16	12	76404176	76406938	protein_coding	heat shock protein 2 [Source:MGI Symbol;Acc:MGI:96243]
ENSMUSG00000020897	Aurkb	456.539	1.43444	0.170092	75.0953	4.93479e-17	7.64942e-16	11	69045647	69051664	protein_coding	aurora kinase B [Source:MGI Symbol;Acc:MGI:107168]
ENSMUSG00000056515	Rab31	5565.26	-0.049592	0.0984108	75.0819	4.96801e-17	7.69572e-16	17	65651726	65772752	protein_coding	RAB31
ENSMUSG00000024909	Efemp2	2301.31	-0.561176	0.145651	74.979	5.23021e-17	8.09641e-16	19	5473973	5481853	protein_coding	epidermal growth factor-containing fibulin-like extracellular matrix protein 2 [Source:MGI Symbol;Acc:MGI:1891209]
ENSMUSG00000034480	Diaph2	601.625	-0.501115	0.101665	74.9536	5.29698e-17	8.19424e-16	X	129749742	130465834	protein_coding	diaphanous related formin 2 [Source:MGI Symbol;Acc:MGI:1858500]
ENSMUSG00000035403	Crb2	5978.05	-0.641271	0.151682	74.8119	5.68593e-17	8.79e-16	2	37776249	37799103	protein_coding	crumbs family member 2 [Source:MGI Symbol;Acc:MGI:2679260]
ENSMUSG00000090150	Acad11	777.914	-0.601911	0.111091	74.7892	5.75096e-17	8.88453e-16	9	104063377	104127725	protein_coding	acyl-Coenzyme A dehydrogenase family
ENSMUSG00000024397	Aif1	44.5731	-3.68843	0.45853	74.783	5.76874e-17	8.906e-16	17	35170991	35176068	protein_coding	allograft inflammatory factor 1 [Source:MGI Symbol;Acc:MGI:1343098]
ENSMUSG00000035948	Acss3	33.7863	0.49642	0.355774	74.7627	5.82762e-17	8.99085e-16	10	106933517	107123668	protein_coding	acyl-CoA synthetase short-chain family member 3 [Source:MGI Symbol;Acc:MGI:2685720]
ENSMUSG00000037242	Clic4	2171.1	0.854565	0.0994066	74.6124	6.28231e-17	9.68582e-16	4	135213969	135272814	protein_coding	chloride intracellular channel 4 (mitochondrial) [Source:MGI Symbol;Acc:MGI:1352754]
ENSMUSG00000018581	Dnah11	396.85	-1.19274	0.177241	74.6071	6.29905e-17	9.70511e-16	12	117877982	118199043	protein_coding	dynein
ENSMUSG00000027840	Wnt2b	162.745	0.281184	0.218455	74.5166	6.5906e-17	1.01475e-15	3	104945272	104961921	protein_coding	wingless-type MMTV integration site family
ENSMUSG00000031548	Sfrp1	13769.9	-0.141367	0.130795	74.4785	6.71733e-17	1.03357e-15	8	23411502	23449632	protein_coding	secreted frizzled-related protein 1 [Source:MGI Symbol;Acc:MGI:892014]
ENSMUSG00000030342	Cd9	2761.92	-0.228198	0.114106	74.4705	6.74442e-17	1.03704e-15	6	125460266	125494791	protein_coding	CD9 antigen [Source:MGI Symbol;Acc:MGI:88348]
ENSMUSG00000070802	Pnmal2	5834.15	0.144496	0.125862	74.3746	7.07573e-17	1.08725e-15	7	16944682	16948828	protein_coding	PNMA-like 2 [Source:MGI Symbol;Acc:MGI:3645856]
ENSMUSG00000022978	Mis18a	191.458	1.29865	0.151321	74.3578	7.13533e-17	1.09568e-15	16	90719312	90727404	protein_coding	MIS18 kinetochore protein A [Source:MGI Symbol;Acc:MGI:1913828]
ENSMUSG00000067795	4930444P10Rik	45.2298	-0.249993	0.323298	74.2874	7.39105e-17	1.13418e-15	1	16065979	16093325	protein_coding	RIKEN cDNA 4930444P10 gene [Source:MGI Symbol;Acc:MGI:1923049]
ENSMUSG00000005718	Tfap4	87.0947	0.823242	0.192121	74.2705	7.4537e-17	1.14303e-15	16	4544661	4559720	protein_coding	transcription factor AP4 [Source:MGI Symbol;Acc:MGI:103239]
ENSMUSG00000067158	Col4a4	503.833	-0.486091	0.132476	74.245	7.54932e-17	1.15692e-15	1	82448423	82586849	protein_coding	collagen
ENSMUSG00000020782	Llgl2	269.806	-0.899993	0.244215	74.2177	7.65307e-17	1.17204e-15	11	115824049	115855780	protein_coding	lethal giant larvae homolog 2 (Drosophila) [Source:MGI Symbol;Acc:MGI:1918843]
ENSMUSG00000039601	Rcan2	1323.43	-0.0157373	0.118885	74.1447	7.93744e-17	1.21414e-15	17	43801851	44039516	protein_coding	regulator of calcineurin 2 [Source:MGI Symbol;Acc:MGI:1858219]
ENSMUSG00000021879	Dnah12	299.071	-1.27739	0.205621	74.1444	7.93857e-17	1.21414e-15	14	26693274	26891703	protein_coding	dynein
ENSMUSG00000029510	Gpc2	397.104	1.20469	0.177866	74.1122	8.06753e-17	1.23304e-15	5	138273655	138280005	protein_coding	glypican 2 (cerebroglycan) [Source:MGI Symbol;Acc:MGI:1919201]
ENSMUSG00000021760	Gpx8	1277.37	-0.495704	0.161797	74.0971	8.12854e-17	1.24154e-15	13	113042759	113046386	protein_coding	glutathione peroxidase 8 (putative) [Source:MGI Symbol;Acc:MGI:1916840]
ENSMUSG00000007817	Zmiz1	5731.5	0.59117	0.0926228	74.0532	8.309e-17	1.26826e-15	14	25459185	25666743	protein_coding	zinc finger
ENSMUSG00000027378	Nphp1	884.654	-0.625201	0.133644	74.0296	8.4075e-17	1.28244e-15	2	127740732	127788897	protein_coding	nephronophthisis 1 (juvenile) homolog (human) [Source:MGI Symbol;Acc:MGI:1858233]
ENSMUSG00000040978	Gm11992	212.406	-1.05072	0.181813	74.0127	8.47883e-17	1.29246e-15	11	9048594	9069356	protein_coding	predicted gene 11992 [Source:MGI Symbol;Acc:MGI:3651127]
ENSMUSG00000027971	Ndst4	44.5311	1.27779	0.286268	73.9546	8.72878e-17	1.32967e-15	3	125404076	125728899	protein_coding	N-deacetylase/N-sulfotransferase (heparin glucosaminyl) 4 [Source:MGI Symbol;Acc:MGI:1932545]
ENSMUSG00000021198	Unc79	1247.21	0.352416	0.129024	73.9394	8.79558e-17	1.33896e-15	12	102948859	103184065	protein_coding	unc-79 homolog (C. elegans) [Source:MGI Symbol;Acc:MGI:2684729]
ENSMUSG00000052861	Dnah6	1168.54	-1.11452	0.195127	73.9204	8.8794e-17	1.35082e-15	6	73017606	73221651	protein_coding	dynein
ENSMUSG00000025534	Gusb	458.448	0.703066	0.129451	73.8916	9.00844e-17	1.36955e-15	5	129989011	130003049	protein_coding	glucuronidase
ENSMUSG00000010066	Cacna2d2	736.546	0.639267	0.0978354	73.8562	9.16919e-17	1.39306e-15	9	107399612	107529343	protein_coding	calcium channel
ENSMUSG00000067199	Frat1	145.929	0.825739	0.24679	73.8081	9.39259e-17	1.42606e-15	19	41829970	41832583	protein_coding	frequently rearranged in advanced T cell lymphomas [Source:MGI Symbol;Acc:MGI:109450]
ENSMUSG00000046324	Ermp1	2332.27	-0.273826	0.0742961	73.7779	9.53534e-17	1.44677e-15	19	29608214	29648415	protein_coding	endoplasmic reticulum metallopeptidase 1 [Source:MGI Symbol;Acc:MGI:106250]
ENSMUSG00000022180	Slc7a8	2832.91	-0.60804	0.0963107	73.7024	9.90227e-17	1.50145e-15	14	54722216	54781886	protein_coding	solute carrier family 7 (cationic amino acid transporter
ENSMUSG00000045659	Plekha7	2640.04	-0.46966	0.150449	73.6822	1.00027e-16	1.51568e-15	7	116123485	116308376	protein_coding	pleckstrin homology domain containing
ENSMUSG00000028678	Kif2c	276.949	1.1895	0.142916	73.6636	1.00962e-16	1.52884e-15	4	117159639	117182639	protein_coding	kinesin family member 2C [Source:MGI Symbol;Acc:MGI:1921054]
ENSMUSG00000036158	Prickle1	236.85	0.592616	0.149932	73.6428	1.02015e-16	1.54377e-15	15	93499114	93595891	protein_coding	prickle planar cell polarity protein 1 [Source:MGI Symbol;Acc:MGI:1916034]
ENSMUSG00000024431	Nr3c1	1482.31	-0.547709	0.096695	73.5527	1.06717e-16	1.61385e-15	18	39410545	39491301	protein_coding	nuclear receptor subfamily 3
ENSMUSG00000025511	Tspan4	977.6	-0.355582	0.0986194	73.5416	1.07311e-16	1.62177e-15	7	141475240	141493427	protein_coding	tetraspanin 4 [Source:MGI Symbol;Acc:MGI:1928097]
ENSMUSG00000044641	Pard6b	301.604	-0.420382	0.160775	73.5294	1.07967e-16	1.63061e-15	2	168081004	168101203	protein_coding	par-6 family cell polarity regulator beta [Source:MGI Symbol;Acc:MGI:2135605]
ENSMUSG00000022200	Golph3	1806.49	-0.358859	0.112908	73.4783	1.10764e-16	1.67174e-15	15	12321496	12351265	protein_coding	golgi phosphoprotein 3 [Source:MGI Symbol;Acc:MGI:1913879]
ENSMUSG00000075302	Erich2	120.44	-0.825662	0.257142	73.4384	1.12993e-16	1.70427e-15	2	70508819	70540884	protein_coding	glutamate rich 2 [Source:MGI Symbol;Acc:MGI:1913998]
ENSMUSG00000002983	Relb	209.347	-0.720032	0.1793	73.3576	1.17651e-16	1.77219e-15	7	19606217	19629438	protein_coding	avian reticuloendotheliosis viral (v-rel) oncogene related B [Source:MGI Symbol;Acc:MGI:103289]
ENSMUSG00000022034	Esco2	149.706	1.37662	0.162254	73.3244	1.19618e-16	1.80064e-15	14	65819038	65833994	protein_coding	establishment of sister chromatid cohesion N-acetyltransferase 2 [Source:MGI Symbol;Acc:MGI:1919238]
ENSMUSG00000091722	Siah3	122.084	-0.0471366	0.184943	73.3049	1.20795e-16	1.81716e-15	14	75455982	75526141	protein_coding	seven in absentia homolog 3 (Drosophila) [Source:MGI Symbol;Acc:MGI:2685758]
ENSMUSG00000034457	Eda2r	763.752	-0.399756	0.141857	73.2788	1.22382e-16	1.83982e-15	X	97333840	97377216	protein_coding	ectodysplasin A2 receptor [Source:MGI Symbol;Acc:MGI:2442860]
ENSMUSG00000035984	Nme5	546.585	-1.10275	0.182081	73.2317	1.25299e-16	1.88245e-15	18	34562634	34579115	protein_coding	NME/NM23 family member 5 [Source:MGI Symbol;Acc:MGI:1922783]
ENSMUSG00000055320	Tead1	3472.07	-0.324137	0.121833	73.218	1.26159e-16	1.89412e-15	7	112679318	112906807	protein_coding	TEA domain family member 1 [Source:MGI Symbol;Acc:MGI:101876]
ENSMUSG00000020593	Lpin1	1921.76	-0.380844	0.128832	73.1582	1.29984e-16	1.95026e-15	12	16535669	16610966	protein_coding	lipin 1 [Source:MGI Symbol;Acc:MGI:1891340]
ENSMUSG00000063727	Tnfrsf11b	17.6003	-0.594635	0.654277	73.1315	1.31735e-16	1.97525e-15	15	54250619	54278484	protein_coding	tumor necrosis factor receptor superfamily
ENSMUSG00000020462	Cfap36	1619.79	-0.589365	0.0943236	73.1175	1.32657e-16	1.98777e-15	11	29221532	29247409	protein_coding	cilia and flagella associated protein 36 [Source:MGI Symbol;Acc:MGI:1913994]
ENSMUSG00000015452	Ager	115.799	1.27946	0.176253	73.1026	1.33652e-16	2.00138e-15	17	34597862	34600936	protein_coding	advanced glycosylation end product-specific receptor [Source:MGI Symbol;Acc:MGI:893592]
ENSMUSG00000056870	Gulp1	533.849	-0.873128	0.171157	72.9851	1.41741e-16	2.12111e-15	1	44551511	44796838	protein_coding	GULP
ENSMUSG00000036641	Ccdc148	385.606	-0.688276	0.137962	72.935	1.45334e-16	2.17346e-15	2	58821697	59160683	protein_coding	coiled-coil domain containing 148 [Source:MGI Symbol;Acc:MGI:3039583]
ENSMUSG00000034997	Htr2a	51.7365	0.108606	0.228782	72.7751	1.57432e-16	2.35286e-15	14	74640840	74706859	protein_coding	5-hydroxytryptamine (serotonin) receptor 2A [Source:MGI Symbol;Acc:MGI:109521]
ENSMUSG00000060534	Dcc	372.813	0.916439	0.248584	72.6303	1.69253e-16	2.52787e-15	18	71258738	72351069	protein_coding	deleted in colorectal carcinoma [Source:MGI Symbol;Acc:MGI:94869]
ENSMUSG00000028211	Trp53inp1	2669.87	-0.695382	0.126115	72.6256	1.69651e-16	2.53217e-15	4	11156431	11174379	protein_coding	transformation related protein 53 inducible nuclear protein 1 [Source:MGI Symbol;Acc:MGI:1926609]
ENSMUSG00000038518	Jarid2	1134.97	0.68025	0.103309	72.5427	1.76831e-16	2.63762e-15	13	44729474	44921643	protein_coding	jumonji
ENSMUSG00000033020	Polr2f	832.529	0.789895	0.0970345	72.5103	1.79718e-16	2.67865e-15	15	79141351	79151774	protein_coding	polymerase (RNA) II (DNA directed) polypeptide F [Source:MGI Symbol;Acc:MGI:1349393]
ENSMUSG00000024084	Qpct	236.839	0.99161	0.174025	72.5092	1.79815e-16	2.67865e-15	17	79051906	79090243	protein_coding	glutaminyl-peptide cyclotransferase (glutaminyl cyclase) [Source:MGI Symbol;Acc:MGI:1917786]
ENSMUSG00000050994	Adgb	184.471	-1.84615	0.219452	72.4328	1.86818e-16	2.78116e-15	10	10335703	10472326	protein_coding	androglobin [Source:MGI Symbol;Acc:MGI:3605549]
ENSMUSG00000024232	Bambi	485.24	-0.726937	0.130823	72.4201	1.88009e-16	2.79707e-15	18	3507957	3516404	protein_coding	BMP and activin membrane-bound inhibitor [Source:MGI Symbol;Acc:MGI:1915260]
ENSMUSG00000074971	Fibin	83.1848	-0.234848	0.271846	72.368	1.92969e-16	2.86714e-15	2	110360917	110363183	protein_coding	fin bud initiation factor homolog (zebrafish) [Source:MGI Symbol;Acc:MGI:1914856]
ENSMUSG00000061461	Smim20	257.742	0.355601	0.155198	72.2827	2.01381e-16	2.9902e-15	5	53267083	53278540	protein_coding	small integral membrane protein 20 [Source:MGI Symbol;Acc:MGI:1913528]
ENSMUSG00000040848	Sft2d2	1942.4	-0.688654	0.14662	72.1984	2.10049e-16	3.11486e-15	1	165174337	165194438	protein_coding	SFT2 domain containing 2 [Source:MGI Symbol;Acc:MGI:1917362]
ENSMUSG00000027864	Ptgfrn	4317.85	-0.59432	0.117728	72.1872	2.11222e-16	3.13024e-15	3	101040232	101110278	protein_coding	prostaglandin F2 receptor negative regulator [Source:MGI Symbol;Acc:MGI:1277114]
ENSMUSG00000030256	Bhlhe41	641.544	-0.75307	0.139911	72.1624	2.13862e-16	3.16731e-15	6	145858243	145865558	protein_coding	basic helix-loop-helix family
ENSMUSG00000019990	Pde7b	53.5462	2.26615	0.299106	72.1384	2.16441e-16	3.20345e-15	10	20398004	20725078	protein_coding	phosphodiesterase 7B [Source:MGI Symbol;Acc:MGI:1352752]
ENSMUSG00000007080	Pole	417.027	1.15758	0.137326	72.0754	2.23373e-16	3.30391e-15	5	110286306	110337474	protein_coding	polymerase (DNA directed)
ENSMUSG00000068263	Efcc1	88.0811	-0.138122	0.208494	72.0414	2.27203e-16	3.35839e-15	6	87730869	87755908	protein_coding	EF hand and coiled-coil domain containing 1 [Source:MGI Symbol;Acc:MGI:3611451]
ENSMUSG00000041957	Pkp2	337.596	-0.847869	0.199199	71.9831	2.33917e-16	3.4554e-15	16	16213318	16272712	protein_coding	plakophilin 2 [Source:MGI Symbol;Acc:MGI:1914701]
ENSMUSG00000026312	Cdh7	54.1874	0.95335	0.243504	71.9405	2.38957e-16	3.52758e-15	1	109982431	110140157	protein_coding	cadherin 7
ENSMUSG00000034467	Dynlrb2	161.452	-1.29588	0.227816	71.9128	2.4229e-16	3.57447e-15	8	116504974	116515915	protein_coding	dynein light chain roadblock-type 2 [Source:MGI Symbol;Acc:MGI:1922715]
ENSMUSG00000028618	Tmem59	4894.4	-0.30602	0.0807012	71.872	2.4728e-16	3.64574e-15	4	107178399	107200996	protein_coding	transmembrane protein 59 [Source:MGI Symbol;Acc:MGI:1929278]
ENSMUSG00000030757	Zkscan2	750.451	0.137709	0.0891594	71.8331	2.5214e-16	3.71502e-15	7	123475384	123500449	protein_coding	zinc finger with KRAB and SCAN domains 2 [Source:MGI Symbol;Acc:MGI:2444060]
ENSMUSG00000029561	Oasl2	922.55	-2.41089	0.44593	71.7547	2.62221e-16	3.85858e-15	5	114896936	114912234	protein_coding	2'-5' oligoadenylate synthetase-like 2 [Source:MGI Symbol;Acc:MGI:1344390]
ENSMUSG00000021866	Anxa11	647.421	-0.860371	0.17372	71.6561	2.75471e-16	4.05096e-15	14	25842156	25886804	protein_coding	annexin A11 [Source:MGI Symbol;Acc:MGI:108481]
ENSMUSG00000004270	Lpcat3	2936.58	-0.22399	0.1139	71.6227	2.8011e-16	4.11654e-15	6	124663027	124704418	protein_coding	lysophosphatidylcholine acyltransferase 3 [Source:MGI Symbol;Acc:MGI:1315211]
ENSMUSG00000032878	Ccdc85a	1209.44	-0.585589	0.0788205	71.5856	2.85356e-16	4.19095e-15	11	28385685	28584324	protein_coding	coiled-coil domain containing 85A [Source:MGI Symbol;Acc:MGI:2445069]
ENSMUSG00000022136	Dnajc3	4109.59	-0.69079	0.12658	71.5462	2.91027e-16	4.2715e-15	14	118937932	118981702	protein_coding	DnaJ heat shock protein family (Hsp40) member C3 [Source:MGI Symbol;Acc:MGI:107373]
ENSMUSG00000026864	Hspa5	21145.8	-0.473888	0.098336	71.4103	3.11488e-16	4.56889e-15	2	34771970	34777547	protein_coding	heat shock protein 5 [Source:MGI Symbol;Acc:MGI:95835]
ENSMUSG00000048922	Cdca2	246.661	1.08878	0.131359	71.4078	3.11878e-16	4.57169e-15	14	67676331	67715841	protein_coding	cell division cycle associated 2 [Source:MGI Symbol;Acc:MGI:1919787]
ENSMUSG00000047671	Tctex1d4	90.2946	-1.1471	0.267658	71.3868	3.15171e-16	4.617e-15	4	117126794	117128738	protein_coding	Tctex1 domain containing 4 [Source:MGI Symbol;Acc:MGI:3045358]
ENSMUSG00000028246	Faxc	821.444	0.321367	0.166909	71.3504	3.20962e-16	4.69884e-15	4	21931329	21996839	protein_coding	failed axon connections homolog [Source:MGI Symbol;Acc:MGI:1923382]
ENSMUSG00000049580	Tsku	992.094	-0.628216	0.154544	71.3267	3.24793e-16	4.75189e-15	7	98350668	98361328	protein_coding	tsukushi
ENSMUSG00000091002	Tcerg1l	952.644	-0.945414	0.120538	71.321	3.25714e-16	4.76232e-15	7	138208974	138397730	protein_coding	transcription elongation regulator 1-like [Source:MGI Symbol;Acc:MGI:1917821]
ENSMUSG00000064302	Clasp1	3602.29	0.294292	0.0787028	71.1824	3.49093e-16	5.10089e-15	1	118389058	118612678	protein_coding	CLIP associating protein 1 [Source:MGI Symbol;Acc:MGI:1923957]
ENSMUSG00000034109	Golim4	1964.3	-0.266762	0.0930109	71.1607	3.52906e-16	5.15332e-15	3	75875084	75956949	protein_coding	golgi integral membrane protein 4 [Source:MGI Symbol;Acc:MGI:1920374]
ENSMUSG00000046027	Stard5	451.577	-0.039913	0.149598	71.1457	3.55557e-16	5.18874e-15	7	83631959	83653127	protein_coding	StAR-related lipid transfer (START) domain containing 5 [Source:MGI Symbol;Acc:MGI:2156765]
ENSMUSG00000025395	Prim1	216.016	1.12141	0.149854	71.1127	3.61476e-16	5.27175e-15	10	128015168	128030037	protein_coding	DNA primase
ENSMUSG00000027533	Fabp5	1088.15	0.156612	0.157131	71.0798	3.67466e-16	5.3557e-15	3	10012548	10016607	protein_coding	fatty acid binding protein 5
ENSMUSG00000073968	Trim68	453.643	-1.00798	0.16611	71.0726	3.68792e-16	5.37162e-15	7	102677582	102687327	protein_coding	tripartite motif-containing 68 [Source:MGI Symbol;Acc:MGI:2142077]
ENSMUSG00000039632	Ccdc151	499.138	-0.814871	0.143047	71.058	3.71485e-16	5.40741e-15	9	21989871	22002634	protein_coding	coiled-coil domain containing 151 [Source:MGI Symbol;Acc:MGI:1924859]
ENSMUSG00000002105	Slc39a13	1282.49	-0.420209	0.106069	70.9894	3.84453e-16	5.59261e-15	2	91061791	91070417	protein_coding	solute carrier family 39 (metal ion transporter)
ENSMUSG00000042284	Itga1	1603.01	-1.11057	0.190869	70.9201	3.9802e-16	5.7863e-15	13	114953096	115101964	protein_coding	integrin alpha 1 [Source:MGI Symbol;Acc:MGI:96599]
ENSMUSG00000043020	Wdr63	851.084	-0.836101	0.194105	70.8815	4.05759e-16	5.89508e-15	3	146040526	146108130	protein_coding	WD repeat domain 63 [Source:MGI Symbol;Acc:MGI:3045269]
ENSMUSG00000030091	Nup210	1708.69	0.545549	0.131643	70.8659	4.08951e-16	5.93769e-15	6	91013068	91116829	protein_coding	nucleoporin 210 [Source:MGI Symbol;Acc:MGI:1859555]
ENSMUSG00000022210	Dhrs4	156.973	0.019346	0.196095	70.848	4.12614e-16	5.98709e-15	14	55478758	55490338	protein_coding	dehydrogenase/reductase (SDR family) member 4 [Source:MGI Symbol;Acc:MGI:90169]
ENSMUSG00000053965	Pde5a	193.499	0.49985	0.219768	70.8284	4.1669e-16	6.0424e-15	3	122728947	122859374	protein_coding	phosphodiesterase 5A
ENSMUSG00000028172	Tacr3	93.1769	-0.308622	0.211224	70.805	4.21596e-16	6.10968e-15	3	134829007	134934579	protein_coding	tachykinin receptor 3 [Source:MGI Symbol;Acc:MGI:892968]
ENSMUSG00000045410	Akr1e1	311.726	1.04318	0.132131	70.7717	4.28663e-16	6.20817e-15	13	4590750	4609174	protein_coding	aldo-keto reductase family 1
ENSMUSG00000032220	Myo1e	1561.02	-0.942142	0.160478	70.6207	4.62285e-16	6.69088e-15	9	70207350	70399766	protein_coding	myosin IE [Source:MGI Symbol;Acc:MGI:106621]
ENSMUSG00000022443	Myh9	10370.1	-0.505258	0.163183	70.6189	4.62697e-16	6.69262e-15	15	77760587	77842175	protein_coding	myosin
ENSMUSG00000045095	Magi1	2919.33	0.193055	0.0735905	70.5957	4.68106e-16	6.76658e-15	6	93675455	94283917	protein_coding	membrane associated guanylate kinase
ENSMUSG00000038615	Nfe2l1	11513.9	-0.241747	0.0679708	70.5804	4.71705e-16	6.81431e-15	11	96817414	96829968	protein_coding	nuclear factor
ENSMUSG00000024039	Cbs	335.244	0.65442	0.17138	70.5749	4.73003e-16	6.82876e-15	17	31612623	31637199	protein_coding	cystathionine beta-synthase [Source:MGI Symbol;Acc:MGI:88285]
ENSMUSG00000030029	Lrig1	2402.49	0.533238	0.0707862	70.5198	4.86209e-16	7.01499e-15	6	94604529	94700158	protein_coding	leucine-rich repeats and immunoglobulin-like domains 1 [Source:MGI Symbol;Acc:MGI:107935]
ENSMUSG00000021668	Polk	453.52	-0.774829	0.151009	70.5087	4.88901e-16	7.0494e-15	13	96480690	96542579	protein_coding	polymerase (DNA directed)
ENSMUSG00000050157	Gm867	238.751	-1.54829	0.214833	70.4737	4.97544e-16	7.16922e-15	10	75937723	75940672	protein_coding	predicted gene 867 [Source:MGI Symbol;Acc:MGI:2685713]
ENSMUSG00000041420	Meis3	708.991	0.834669	0.118432	70.4725	4.97837e-16	7.16922e-15	7	16175090	16186504	protein_coding	Meis homeobox 3 [Source:MGI Symbol;Acc:MGI:108519]
ENSMUSG00000005142	Man2b1	1031.62	0.701034	0.106872	70.434	5.07508e-16	7.30392e-15	8	85083270	85098282	protein_coding	mannosidase 2
ENSMUSG00000029442	Wdr66	592.784	-1.22369	0.151953	70.4167	5.11938e-16	7.36305e-15	5	123252102	123327484	protein_coding	WD repeat domain 66 [Source:MGI Symbol;Acc:MGI:1918495]
ENSMUSG00000037572	Wdhd1	243.601	0.946337	0.135422	70.4018	5.15743e-16	7.41312e-15	14	47240944	47276857	protein_coding	WD repeat and HMG-box DNA binding protein 1 [Source:MGI Symbol;Acc:MGI:2443514]
ENSMUSG00000028565	Nfia	3445.03	-0.297333	0.0923343	70.2904	5.45287e-16	7.82795e-15	4	97772734	98118874	protein_coding	nuclear factor I/A [Source:MGI Symbol;Acc:MGI:108056]
ENSMUSG00000030406	Gipr	202.757	1.31549	0.228441	70.2689	5.51178e-16	7.90757e-15	7	19156061	19166127	protein_coding	gastric inhibitory polypeptide receptor [Source:MGI Symbol;Acc:MGI:1352753]
ENSMUSG00000026519	Tmem63a	303.242	-0.16734	0.182713	70.2425	5.58503e-16	8.00766e-15	1	180942344	180975112	protein_coding	transmembrane protein 63a [Source:MGI Symbol;Acc:MGI:2384789]
ENSMUSG00000031596	Slc7a2	4755.74	-1.01404	0.135773	70.1861	5.74503e-16	8.23191e-15	8	40862396	40922308	protein_coding	solute carrier family 7 (cationic amino acid transporter
ENSMUSG00000025747	Tyms	207.489	1.17421	0.141164	70.1664	5.80176e-16	8.308e-15	5	30058202	30073617	protein_coding	thymidylate synthase [Source:MGI Symbol;Acc:MGI:98878]
ENSMUSG00000053141	Ptprt	2497.84	0.236596	0.158524	70.1296	5.90956e-16	8.45709e-15	2	161521990	162661147	protein_coding	protein tyrosine phosphatase
ENSMUSG00000000693	Loxl3	906.391	-0.382975	0.133167	70.1105	5.96634e-16	8.53302e-15	6	83034173	83052562	protein_coding	lysyl oxidase-like 3 [Source:MGI Symbol;Acc:MGI:1337004]
ENSMUSG00000040842	Szrd1	1755.75	0.359463	0.0916673	70.0817	6.05282e-16	8.65131e-15	4	141113001	141139775	protein_coding	SUZ RNA binding domain containing 1 [Source:MGI Symbol;Acc:MGI:1098672]
ENSMUSG00000001768	Rin2	774.787	0.191908	0.145775	70.0518	6.14388e-16	8.77599e-15	2	145784734	145887616	protein_coding	Ras and Rab interactor 2 [Source:MGI Symbol;Acc:MGI:1921280]
ENSMUSG00000020806	Rhbdf2	178.374	0.249068	0.185154	70.0479	6.15585e-16	8.78762e-15	11	116598165	116627019	protein_coding	rhomboid 5 homolog 2 [Source:MGI Symbol;Acc:MGI:2442473]
ENSMUSG00000038943	Prc1	617.597	0.800166	0.0955833	70.0312	6.20764e-16	8.85602e-15	7	80294450	80316259	protein_coding	protein regulator of cytokinesis 1 [Source:MGI Symbol;Acc:MGI:1858961]
ENSMUSG00000022265	Ank	6431.08	-0.336875	0.0653619	69.9796	6.36962e-16	9.08146e-15	15	27466677	27594909	protein_coding	progressive ankylosis [Source:MGI Symbol;Acc:MGI:3045421]
ENSMUSG00000036523	Greb1	75.9109	1.17949	0.266616	69.9648	6.41699e-16	9.14331e-15	12	16670615	16800886	protein_coding	gene regulated by estrogen in breast cancer protein [Source:MGI Symbol;Acc:MGI:2149712]
ENSMUSG00000039115	Itga9	241.371	-0.56676	0.155511	69.9386	6.50168e-16	9.25823e-15	9	118606690	118901003	protein_coding	integrin alpha 9 [Source:MGI Symbol;Acc:MGI:104756]
ENSMUSG00000072663	Spef2	452.358	-1.23255	0.202592	69.9351	6.5132e-16	9.26888e-15	15	9578193	9748868	protein_coding	sperm flagellar 2 [Source:MGI Symbol;Acc:MGI:2443727]
ENSMUSG00000037846	Rtkn2	144.476	1.32818	0.179267	69.8385	6.83528e-16	9.7212e-15	10	67979570	68059740	protein_coding	rhotekin 2 [Source:MGI Symbol;Acc:MGI:2158417]
ENSMUSG00000028555	Ttc39a	50.6166	-0.342432	0.332193	69.7884	7.00862e-16	9.95881e-15	4	109406623	109444745	protein_coding	tetratricopeptide repeat domain 39A [Source:MGI Symbol;Acc:MGI:2444350]
ENSMUSG00000027712	Anxa5	4833.34	-0.710449	0.153785	69.7878	7.01104e-16	9.95881e-15	3	36448923	36475894	protein_coding	annexin A5 [Source:MGI Symbol;Acc:MGI:106008]
ENSMUSG00000028832	Stmn1	3305.44	0.834973	0.190089	69.7673	7.08315e-16	1.0055e-14	4	134468320	134473843	protein_coding	stathmin 1 [Source:MGI Symbol;Acc:MGI:96739]
ENSMUSG00000021256	Vash1	1070.12	0.649066	0.167656	69.7585	7.11437e-16	1.00931e-14	12	86678700	86692091	protein_coding	vasohibin 1 [Source:MGI Symbol;Acc:MGI:2442543]
ENSMUSG00000028312	Smc2	679.194	0.979401	0.123261	69.7439	7.16638e-16	1.01606e-14	4	52439243	52488260	protein_coding	structural maintenance of chromosomes 2 [Source:MGI Symbol;Acc:MGI:106067]
ENSMUSG00000036752	Tubb4b	4972.32	-0.667887	0.0962675	69.6885	7.36783e-16	1.04397e-14	2	25222160	25224702	protein_coding	tubulin
ENSMUSG00000029603	Dtx1	3314.73	0.290711	0.146626	69.68	7.39915e-16	1.04776e-14	5	120680202	120711927	protein_coding	deltex 1
ENSMUSG00000033542	Arhgef5	45.2405	0.0236944	0.309154	69.5686	7.82307e-16	1.10711e-14	6	43265582	43289320	protein_coding	Rho guanine nucleotide exchange factor (GEF) 5 [Source:MGI Symbol;Acc:MGI:1858952]
ENSMUSG00000014846	Tppp3	1653.58	-0.505464	0.167896	69.5156	8.03296e-16	1.13611e-14	8	105467493	105471526	protein_coding	tubulin polymerization-promoting protein family member 3 [Source:MGI Symbol;Acc:MGI:1915221]
ENSMUSG00000036377	C530008M17Rik	4069.96	0.255576	0.189806	69.4753	8.19651e-16	1.15853e-14	5	76656512	76873554	protein_coding	RIKEN cDNA C530008M17 gene [Source:MGI Symbol;Acc:MGI:2444817]
ENSMUSG00000035441	Myo1d	163.492	-0.81322	0.21773	69.4568	8.27274e-16	1.16858e-14	11	80482126	80780025	protein_coding	myosin ID [Source:MGI Symbol;Acc:MGI:107728]
ENSMUSG00000038650	Rnh1	1222.34	-0.452835	0.123991	69.4535	8.28628e-16	1.16977e-14	7	141160326	141172857	protein_coding	ribonuclease/angiogenin inhibitor 1 [Source:MGI Symbol;Acc:MGI:1195456]
ENSMUSG00000024197	Plin3	306.833	0.286991	0.166464	69.4374	8.35334e-16	1.17852e-14	17	56278962	56290511	protein_coding	perilipin 3 [Source:MGI Symbol;Acc:MGI:1914155]
ENSMUSG00000083282	Ctsf	2115.61	0.0122526	0.0739979	69.421	8.42226e-16	1.18751e-14	19	4855129	4860912	protein_coding	cathepsin F [Source:MGI Symbol;Acc:MGI:1861434]
ENSMUSG00000030584	Dpf1	1270.4	0.411307	0.141604	69.3758	8.61472e-16	1.2139e-14	7	29303951	29318243	protein_coding	D4
ENSMUSG00000021583	Erap1	1112.42	-0.504194	0.174695	69.354	8.70897e-16	1.22642e-14	13	74639568	74693201	protein_coding	endoplasmic reticulum aminopeptidase 1 [Source:MGI Symbol;Acc:MGI:1933403]
ENSMUSG00000027332	Ivd	2381.47	-0.719455	0.0945666	69.3483	8.7339e-16	1.22918e-14	2	118861954	118882909	protein_coding	isovaleryl coenzyme A dehydrogenase [Source:MGI Symbol;Acc:MGI:1929242]
ENSMUSG00000044576	Garem2	948.408	0.497857	0.111833	69.3063	8.91906e-16	1.25447e-14	5	30105161	30118378	protein_coding	GRB2 associated regulator of MAPK1 subtype 2 [Source:MGI Symbol;Acc:MGI:2685290]
ENSMUSG00000027639	Samhd1	1137.76	-0.447574	0.11149	69.2969	8.96107e-16	1.25961e-14	2	157097533	157135265	protein_coding	SAM domain and HD domain
ENSMUSG00000046201	Scaf8	2234.46	0.593344	0.0734624	69.2226	9.30051e-16	1.30652e-14	17	3114972	3198855	protein_coding	SR-related CTD-associated factor 8 [Source:MGI Symbol;Acc:MGI:1925212]
ENSMUSG00000022906	Parp9	312.721	-1.23407	0.227995	69.2036	9.38933e-16	1.31819e-14	16	35938470	35972605	protein_coding	poly (ADP-ribose) polymerase family
ENSMUSG00000051427	Ccdc157	1601.56	-0.517327	0.100526	69.1936	9.43611e-16	1.32394e-14	11	4141123	4160293	protein_coding	coiled-coil domain containing 157 [Source:MGI Symbol;Acc:MGI:3041210]
ENSMUSG00000062309	Rpp25	81.4737	0.190417	0.198693	69.1813	9.49453e-16	1.33133e-14	9	57504026	57505448	protein_coding	ribonuclease P/MRP 25 subunit [Source:MGI Symbol;Acc:MGI:2143151]
ENSMUSG00000021814	Anxa7	1637.53	-0.562297	0.0712359	69.1008	9.88431e-16	1.38429e-14	14	20455260	20480133	protein_coding	annexin A7 [Source:MGI Symbol;Acc:MGI:88031]
ENSMUSG00000009406	Elk1	1208.81	0.320752	0.0972006	69.0739	1.00181e-15	1.40217e-14	X	20933395	20950608	protein_coding	ELK1
ENSMUSG00000021743	Fezf2	414.329	-0.0734038	0.154773	69.0396	1.01917e-15	1.4256e-14	14	12342094	12348189	protein_coding	Fez family zinc finger 2 [Source:MGI Symbol;Acc:MGI:1859823]
ENSMUSG00000036893	Ehmt1	1623.68	0.456429	0.0745059	68.9558	1.06275e-15	1.48565e-14	2	24789928	24919614	protein_coding	euchromatic histone methyltransferase 1 [Source:MGI Symbol;Acc:MGI:1924933]
ENSMUSG00000050321	Neto1	673.969	0.608056	0.261591	68.9065	1.08931e-15	1.52184e-14	18	86394952	86501897	protein_coding	neuropilin (NRP) and tolloid (TLL)-like 1 [Source:MGI Symbol;Acc:MGI:2180216]
ENSMUSG00000032724	Abtb2	352.465	0.685412	0.104608	68.8894	1.09864e-15	1.53395e-14	2	103566310	103718423	protein_coding	ankyrin repeat and BTB (POZ) domain containing 2 [Source:MGI Symbol;Acc:MGI:2139365]
ENSMUSG00000038593	Tctn1	1042.28	-0.285956	0.11038	68.8824	1.1025e-15	1.5384e-14	5	122237848	122264460	protein_coding	tectonic family member 1 [Source:MGI Symbol;Acc:MGI:3603820]
ENSMUSG00000057176	Ccdc189	310.646	-0.820875	0.168899	68.8742	1.10701e-15	1.54376e-14	7	127582383	127588595	protein_coding	coiled-coil domain containing 189 [Source:MGI Symbol;Acc:MGI:2685012]
ENSMUSG00000033717	Adra2a	1574.45	-0.87142	0.104912	68.8511	1.11989e-15	1.56076e-14	19	54045182	54048982	protein_coding	adrenergic receptor
ENSMUSG00000056938	Acbd4	245.599	0.237071	0.145118	68.8403	1.12593e-15	1.56823e-14	11	103101682	103112200	protein_coding	acyl-Coenzyme A binding domain containing 4 [Source:MGI Symbol;Acc:MGI:1914381]
ENSMUSG00000022867	Usp25	886.149	-0.313583	0.114259	68.7772	1.16205e-15	1.61755e-14	16	77014069	77116779	protein_coding	ubiquitin specific peptidase 25 [Source:MGI Symbol;Acc:MGI:1353655]
ENSMUSG00000022935	Grik1	526.409	0.540039	0.218579	68.7748	1.16345e-15	1.61852e-14	16	87895901	88290258	protein_coding	glutamate receptor
ENSMUSG00000015843	Rxrg	62.4919	1.36808	0.250267	68.7715	1.16537e-15	1.62021e-14	1	167598384	167639623	protein_coding	retinoid X receptor gamma [Source:MGI Symbol;Acc:MGI:98216]
ENSMUSG00000041794	Myrip	244.651	0.0488746	0.173739	68.7576	1.17349e-15	1.63051e-14	9	120301513	120474841	protein_coding	myosin VIIA and Rab interacting protein [Source:MGI Symbol;Acc:MGI:2384407]
ENSMUSG00000071847	Apcdd1	551.863	0.843117	0.118099	68.7414	1.18305e-15	1.6428e-14	18	62922327	62953195	protein_coding	adenomatosis polyposis coli down-regulated 1 [Source:MGI Symbol;Acc:MGI:3513977]
ENSMUSG00000034037	Fgd5	39.6049	1.68328	0.30727	68.7073	1.20334e-15	1.66997e-14	6	91978878	92076004	protein_coding	FYVE
ENSMUSG00000047021	Cfap65	979.042	-0.909698	0.180443	68.6817	1.21889e-15	1.69052e-14	1	74902071	74935599	protein_coding	cilia and flagella associated protein 65 [Source:MGI Symbol;Acc:MGI:2444274]
ENSMUSG00000032010	Usp2	1195.53	-0.419532	0.0760102	68.6676	1.22749e-15	1.70141e-14	9	44067021	44095627	protein_coding	ubiquitin specific peptidase 2 [Source:MGI Symbol;Acc:MGI:1858178]
ENSMUSG00000017314	Mpp2	1593.08	0.050224	0.146428	68.6055	1.26622e-15	1.75299e-14	11	102057015	102088515	protein_coding	membrane protein
ENSMUSG00000056824	Zfp663	15.2472	2.14461	0.442683	68.5551	1.29854e-15	1.79663e-14	2	165351297	165368729	protein_coding	zinc finger protein 663 [Source:MGI Symbol;Acc:MGI:2685854]
ENSMUSG00000038608	Dock10	534.127	0.873625	0.159695	68.5384	1.30944e-15	1.81062e-14	1	80501073	80758527	protein_coding	dedicator of cytokinesis 10 [Source:MGI Symbol;Acc:MGI:2146320]
ENSMUSG00000021822	Plau	60.0443	-0.723226	0.266374	68.4636	1.35928e-15	1.87841e-14	14	20836660	20843385	protein_coding	plasminogen activator
ENSMUSG00000004530	Coro1c	2685.55	0.735862	0.117247	68.4384	1.37655e-15	1.90114e-14	5	113842436	113908758	protein_coding	coronin
ENSMUSG00000003644	Rps6ka1	292.147	-0.349539	0.140819	68.3195	1.46088e-15	2.01638e-14	4	133847290	133887797	protein_coding	ribosomal protein S6 kinase polypeptide 1 [Source:MGI Symbol;Acc:MGI:104558]
ENSMUSG00000031586	Rbpms	248.069	-1.19897	0.22571	68.316	1.46339e-15	2.01864e-14	8	33782643	33929863	protein_coding	RNA binding protein gene with multiple splicing [Source:MGI Symbol;Acc:MGI:1334446]
ENSMUSG00000031667	Aktip	2328.29	-0.298668	0.103674	68.2875	1.48443e-15	2.04642e-14	8	91111784	91199976	protein_coding	thymoma viral proto-oncogene 1 interacting protein [Source:MGI Symbol;Acc:MGI:3693832]
ENSMUSG00000042029	Ncapg2	462.967	0.934939	0.113212	68.2748	1.49386e-15	2.05819e-14	12	116405402	116463731	protein_coding	non-SMC condensin II complex
ENSMUSG00000027203	Dut	400.406	0.702011	0.111125	68.2571	1.50714e-15	2.07524e-14	2	125247190	125258608	protein_coding	deoxyuridine triphosphatase [Source:MGI Symbol;Acc:MGI:1346051]
ENSMUSG00000022012	Enox1	641.116	0.595009	0.12743	68.2515	1.51142e-15	2.07988e-14	14	77156763	77721760	protein_coding	ecto-NOX disulfide-thiol exchanger 1 [Source:MGI Symbol;Acc:MGI:2444896]
ENSMUSG00000039037	St6galnac5	1342.67	0.38094	0.201423	68.1333	1.60343e-15	2.20518e-14	3	152817081	152982246	protein_coding	ST6 (alpha-N-acetyl-neuraminyl-2
ENSMUSG00000030987	Stim1	2167.48	-0.167654	0.0709137	68.1318	1.60464e-15	2.20551e-14	7	102267806	102437319	protein_coding	stromal interaction molecule 1 [Source:MGI Symbol;Acc:MGI:107476]
ENSMUSG00000029005	Draxin	1614.82	0.527554	0.115968	68.1106	1.62171e-15	2.22764e-14	4	148098437	148130698	protein_coding	dorsal inhibitory axon guidance protein [Source:MGI Symbol;Acc:MGI:1917683]
ENSMUSG00000039168	Dap	388.933	0.29439	0.139599	68.0922	1.63671e-15	2.24689e-14	15	31224314	31274341	protein_coding	death-associated protein [Source:MGI Symbol;Acc:MGI:1918190]
ENSMUSG00000040268	Plekha1	1000.17	0.469052	0.120627	68.0539	1.66834e-15	2.28895e-14	7	130865756	130913312	protein_coding	pleckstrin homology domain containing
ENSMUSG00000066842	Hmcn1	92.1087	0.554223	0.250146	67.977	1.73372e-15	2.37723e-14	1	150562524	150993435	protein_coding	hemicentin 1 [Source:MGI Symbol;Acc:MGI:2685047]
ENSMUSG00000036611	Eepd1	349.47	0.709684	0.125555	67.9581	1.7502e-15	2.39839e-14	9	25481547	25604110	protein_coding	endonuclease/exonuclease/phosphatase family domain containing 1 [Source:MGI Symbol;Acc:MGI:1914734]
ENSMUSG00000028004	Npy2r	63.3457	0.158695	0.269423	67.8972	1.8043e-15	2.47105e-14	3	82538383	82548084	protein_coding	neuropeptide Y receptor Y2 [Source:MGI Symbol;Acc:MGI:108418]
ENSMUSG00000046434	Hnrnpa1	2200.86	0.662491	0.0965447	67.8882	1.81247e-15	2.48075e-14	15	103240432	103244955	protein_coding	heterogeneous nuclear ribonucleoprotein A1 [Source:MGI Symbol;Acc:MGI:104820]
ENSMUSG00000029687	Ezh2	841.7	0.793071	0.107658	67.8115	1.88327e-15	2.57613e-14	6	47530139	47595341	protein_coding	enhancer of zeste 2 polycomb repressive complex 2 subunit [Source:MGI Symbol;Acc:MGI:107940]
ENSMUSG00000073633	Fbxo36	130.914	-0.528955	0.2193	67.8028	1.89156e-15	2.58592e-14	1	84839841	84900487	protein_coding	F-box protein 36 [Source:MGI Symbol;Acc:MGI:1289192]
ENSMUSG00000037594	BC022687	498.907	-0.439916	0.112155	67.7319	1.9598e-15	2.67762e-14	12	112808937	112816252	protein_coding	cDNA sequence BC022687 [Source:MGI Symbol;Acc:MGI:2443738]
ENSMUSG00000050390	C77080	506.569	-0.170597	0.139836	67.68	2.0113e-15	2.74634e-14	4	129219578	129261404	protein_coding	expressed sequence C77080 [Source:MGI Symbol;Acc:MGI:2140651]
ENSMUSG00000041673	Lrrc18	65.5691	-1.61024	0.263396	67.651	2.04064e-15	2.78474e-14	14	32991382	33015292	protein_coding	leucine rich repeat containing 18 [Source:MGI Symbol;Acc:MGI:1914830]
ENSMUSG00000071103	1700029J07Rik	370.886	-0.906828	0.157454	67.6156	2.07707e-15	2.83278e-14	8	45953606	45975252	protein_coding	RIKEN cDNA 1700029J07 gene [Source:MGI Symbol;Acc:MGI:1916729]
ENSMUSG00000027360	Hdc	131.946	-2.36043	0.285893	67.5731	2.12177e-15	2.89201e-14	2	126593667	126619299	protein_coding	histidine decarboxylase [Source:MGI Symbol;Acc:MGI:96062]
ENSMUSG00000022783	Spag6l	636.077	-0.999414	0.161429	67.495	2.20624e-15	3.00536e-14	16	16753016	16829456	protein_coding	sperm associated antigen 6-like [Source:MGI Symbol;Acc:MGI:1354388]
ENSMUSG00000039958	Etfbkmt	234.127	-0.650493	0.175854	67.4512	2.25505e-15	3.07003e-14	6	149139849	149151171	protein_coding	electron transfer flavoprotein beta subunit lysine methyltransferase [Source:MGI Symbol;Acc:MGI:2443575]
ENSMUSG00000039286	Fndc3b	2274.7	-0.379451	0.143382	67.4405	2.26714e-15	3.08466e-14	3	27416162	27711307	protein_coding	fibronectin type III domain containing 3B [Source:MGI Symbol;Acc:MGI:1919257]
ENSMUSG00000047497	Adamts12	94.7682	-0.0241315	0.268988	67.4092	2.30296e-15	3.13153e-14	15	11064790	11346867	protein_coding	a disintegrin-like and metallopeptidase (reprolysin type) with thrombospondin type 1 motif
ENSMUSG00000039676	Capsl	167.917	-1.2438	0.232094	67.389	2.32634e-15	3.16145e-14	15	9436028	9466035	protein_coding	calcyphosine-like [Source:MGI Symbol;Acc:MGI:1922818]
ENSMUSG00000020029	Nudt4	4621.35	-0.617706	0.0954456	67.3834	2.33285e-15	3.16842e-14	10	95547007	95564146	protein_coding	nudix (nucleoside diphosphate linked moiety X)-type motif 4 [Source:MGI Symbol;Acc:MGI:1918457]
ENSMUSG00000055013	Agap1	3516.22	0.28649	0.0914705	67.3712	2.34711e-15	3.1859e-14	1	89454806	89897617	protein_coding	ArfGAP with GTPase domain
ENSMUSG00000042010	Acacb	207.445	-0.0501521	0.166079	67.31	2.42007e-15	3.28298e-14	5	114146535	114250761	protein_coding	acetyl-Coenzyme A carboxylase beta [Source:MGI Symbol;Acc:MGI:2140940]
ENSMUSG00000022773	Ypel1	572.336	0.220308	0.186691	67.2797	2.45699e-15	3.33111e-14	16	17069696	17087045	protein_coding	yippee-like 1 (Drosophila) [Source:MGI Symbol;Acc:MGI:1913303]
ENSMUSG00000007655	Cav1	778.034	-0.564746	0.144077	67.2779	2.45924e-15	3.33218e-14	6	17306335	17341452	protein_coding	caveolin 1
ENSMUSG00000041120	Nbl1	3001.89	0.238709	0.095837	67.2437	2.50153e-15	3.38706e-14	4	139082284	139092993	protein_coding	neuroblastoma
ENSMUSG00000026946	Nmi	90.6187	-0.503348	0.233953	67.242	2.50376e-15	3.38706e-14	2	51948487	51973494	protein_coding	N-myc (and STAT) interactor [Source:MGI Symbol;Acc:MGI:1928368]
ENSMUSG00000037679	Inf2	973.688	0.437185	0.106572	67.2416	2.50417e-15	3.38706e-14	12	112588784	112615557	protein_coding	inverted formin
ENSMUSG00000041688	Amot	2202.91	-0.503723	0.105799	67.2217	2.52924e-15	3.41895e-14	X	145446425	145505181	protein_coding	angiomotin [Source:MGI Symbol;Acc:MGI:108440]
ENSMUSG00000022805	Maats1	431.963	-1.25134	0.195491	67.2177	2.53435e-15	3.42122e-14	16	38297754	38342143	protein_coding	MYCBP-associated
ENSMUSG00000015880	Ncapg	178.072	1.14049	0.142148	67.2173	2.53481e-15	3.42122e-14	5	45669919	45700546	protein_coding	non-SMC condensin I complex
ENSMUSG00000043323	Fbrsl1	1904.1	0.755121	0.136827	67.2168	2.5354e-15	3.42122e-14	5	110361754	110448503	protein_coding	fibrosin-like 1 [Source:MGI Symbol;Acc:MGI:1920907]
ENSMUSG00000048385	Scrt1	1173.81	0.692848	0.225571	67.2049	2.55056e-15	3.43965e-14	15	76516203	76522129	protein_coding	scratch family zinc finger 1 [Source:MGI Symbol;Acc:MGI:2176606]
ENSMUSG00000020467	Efemp1	409.237	0.625775	0.210639	67.1977	2.55978e-15	3.45006e-14	11	28853204	28926743	protein_coding	epidermal growth factor-containing fibulin-like extracellular matrix protein 1 [Source:MGI Symbol;Acc:MGI:1339998]
ENSMUSG00000027965	Olfm3	109.575	1.05657	0.201196	67.1913	2.56794e-15	3.45902e-14	3	114904078	115125722	protein_coding	olfactomedin 3 [Source:MGI Symbol;Acc:MGI:2387329]
ENSMUSG00000050410	Tcf19	322.44	1.2295	0.162348	67.1154	2.66729e-15	3.59075e-14	17	35512734	35516824	protein_coding	transcription factor 19 [Source:MGI Symbol;Acc:MGI:103180]
ENSMUSG00000040312	Cchcr1	375.392	0.355248	0.120912	67.0657	2.73444e-15	3.67898e-14	17	35517100	35531015	protein_coding	coiled-coil alpha-helical rod protein 1 [Source:MGI Symbol;Acc:MGI:2385321]
ENSMUSG00000035934	Pknox2	788.717	0.339471	0.0944385	66.9633	2.87807e-15	3.86768e-14	9	36890982	37147407	protein_coding	Pbx/knotted 1 homeobox 2 [Source:MGI Symbol;Acc:MGI:2445415]
ENSMUSG00000051111	Sv2c	850.649	-0.401923	0.207867	66.9554	2.88944e-15	3.88069e-14	13	95954594	96132577	protein_coding	synaptic vesicle glycoprotein 2c [Source:MGI Symbol;Acc:MGI:1922459]
ENSMUSG00000024007	Ppil1	561.779	0.856343	0.117012	66.9149	2.94852e-15	3.95706e-14	17	29250803	29264158	protein_coding	peptidylprolyl isomerase (cyclophilin)-like 1 [Source:MGI Symbol;Acc:MGI:1916066]
ENSMUSG00000047003	Zfp41	851.383	0.458653	0.0884603	66.9141	2.94976e-15	3.95706e-14	15	75616679	75625300	protein_coding	zinc finger protein 41 [Source:MGI Symbol;Acc:MGI:99186]
ENSMUSG00000022261	Sdc2	7462.16	-1.02244	0.154625	66.9004	2.96998e-15	3.98186e-14	15	32920723	33034730	protein_coding	syndecan 2 [Source:MGI Symbol;Acc:MGI:1349165]
ENSMUSG00000027248	Pdia3	14690.2	-0.382073	0.1045	66.8759	3.00664e-15	4.02866e-14	2	121413775	121438687	protein_coding	protein disulfide isomerase associated 3 [Source:MGI Symbol;Acc:MGI:95834]
ENSMUSG00000017943	Gdap1l1	1471.23	0.367548	0.169107	66.7947	3.13122e-15	4.19068e-14	2	163438476	163455324	protein_coding	ganglioside-induced differentiation-associated protein 1-like 1 [Source:MGI Symbol;Acc:MGI:2385163]
ENSMUSG00000061411	Nol4l	1402.65	0.440809	0.169456	66.6327	3.39535e-15	4.54153e-14	2	153407462	153529971	protein_coding	nucleolar protein 4-like [Source:MGI Symbol;Acc:MGI:1918765]
ENSMUSG00000020474	Polm	142.012	0.759202	0.172829	66.6278	3.40382e-15	4.5502e-14	11	5827860	5838016	protein_coding	polymerase (DNA directed)
ENSMUSG00000047171	Helt	16.2157	2.52796	0.46656	66.6222	3.41336e-15	4.5603e-14	8	46292039	46294671	protein_coding	helt bHLH transcription factor [Source:MGI Symbol;Acc:MGI:3040955]
ENSMUSG00000039735	Fnbp1l	5155.55	0.250053	0.133659	66.5973	3.45599e-15	4.61456e-14	3	122538719	122619715	protein_coding	formin binding protein 1-like [Source:MGI Symbol;Acc:MGI:1925642]
ENSMUSG00000040189	Ccdc114	650.993	-0.815433	0.164446	66.5642	3.51372e-15	4.68891e-14	7	45924072	45948963	protein_coding	coiled-coil domain containing 114 [Source:MGI Symbol;Acc:MGI:2446120]
ENSMUSG00000032564	Cpne4	505.788	0.445286	0.246935	66.5476	3.54303e-15	4.72528e-14	9	104547286	105034544	protein_coding	copine IV [Source:MGI Symbol;Acc:MGI:1921270]
ENSMUSG00000028214	Gem	591.638	-1.47358	0.190512	66.4699	3.68338e-15	4.9096e-14	4	11704457	11714752	protein_coding	GTP binding protein (gene overexpressed in skeletal muscle) [Source:MGI Symbol;Acc:MGI:99844]
ENSMUSG00000034438	Gbp8	16.5091	-0.187342	0.743799	66.4286	3.76015e-15	5.00744e-14	5	105014150	105139540	protein_coding	guanylate-binding protein 8 [Source:MGI Symbol;Acc:MGI:1923324]
ENSMUSG00000022468	Endou	89.3249	-0.849254	0.242898	66.4281	3.76115e-15	5.00744e-14	15	97711019	97731405	protein_coding	endonuclease
ENSMUSG00000069516	Lyz2	89.8368	-3.75925	0.450419	66.401	3.81244e-15	5.06984e-14	10	117277331	117282321	protein_coding	lysozyme 2 [Source:MGI Symbol;Acc:MGI:96897]
ENSMUSG00000038526	Car14	118.482	-1.09711	0.233029	66.3535	3.90415e-15	5.18878e-14	3	95897768	95904691	protein_coding	carbonic anhydrase 14 [Source:MGI Symbol;Acc:MGI:1344341]
ENSMUSG00000020878	Lrrc46	144.212	-1.08481	0.217955	66.3507	3.90964e-15	5.19307e-14	11	97034602	97041407	protein_coding	leucine rich repeat containing 46 [Source:MGI Symbol;Acc:MGI:1916547]
ENSMUSG00000022982	Sod1	3619.67	0.563475	0.0834233	66.2961	4.01772e-15	5.33355e-14	16	90220742	90226322	protein_coding	superoxide dismutase 1
ENSMUSG00000049775	Tmsb4x	14747.7	-0.171455	0.0803666	66.2343	4.14388e-15	5.49784e-14	X	167207093	167209315	protein_coding	thymosin
ENSMUSG00000041431	Ccnb1	231.3	1.06759	0.134627	66.2032	4.20882e-15	5.57754e-14	13	100778650	100786570	protein_coding	cyclin B1 [Source:MGI Symbol;Acc:MGI:88302]
ENSMUSG00000032806	Slc10a3	167.363	-0.650714	0.192705	66.1753	4.26788e-15	5.65254e-14	X	74369217	74373349	protein_coding	solute carrier family 10 (sodium/bile acid cotransporter family)
ENSMUSG00000020810	Cygb	208.407	0.227968	0.169172	66.1074	4.41525e-15	5.84435e-14	11	116645595	116654313	protein_coding	cytoglobin [Source:MGI Symbol;Acc:MGI:2149481]
ENSMUSG00000036781	Rps27l	531.813	0.0913684	0.108092	66.0394	4.5681e-15	6.04318e-14	9	66946086	66949516	protein_coding	ribosomal protein S27-like [Source:MGI Symbol;Acc:MGI:1915191]
ENSMUSG00000047534	Mis18bp1	231.977	1.0853	0.134143	66.037	4.57351e-15	6.04684e-14	12	65132734	65172604	protein_coding	MIS18 binding protein 1 [Source:MGI Symbol;Acc:MGI:2145099]
ENSMUSG00000031786	Drc7	511.199	-1.21006	0.188292	65.8909	4.91998e-15	6.49743e-14	8	95055103	95078141	protein_coding	dynein regulatory complex subunit 7 [Source:MGI Symbol;Acc:MGI:2685616]
ENSMUSG00000035473	Galm	62.7886	-0.877362	0.264561	65.8715	4.96814e-15	6.55725e-14	17	80127471	80185101	protein_coding	galactose mutarotase [Source:MGI Symbol;Acc:MGI:2442420]
ENSMUSG00000079502	Cfap77	100.271	-1.31319	0.249008	65.8694	4.97319e-15	6.56015e-14	2	28926949	29055066	protein_coding	cilia and flagella associated protein 77 [Source:MGI Symbol;Acc:MGI:2685669]
ENSMUSG00000031273	Col4a6	1370.93	-0.909035	0.137294	65.8518	5.01723e-15	6.61444e-14	X	141165403	141474076	protein_coding	collagen
ENSMUSG00000040003	Magi2	1328.98	0.379717	0.115369	65.8195	5.09888e-15	6.71435e-14	5	19227036	20704792	protein_coding	membrane associated guanylate kinase
ENSMUSG00000010136	Pifo	147.967	-1.23795	0.235167	65.8078	5.12877e-15	6.74984e-14	3	105996957	106014646	protein_coding	primary cilia formation [Source:MGI Symbol;Acc:MGI:1923670]
ENSMUSG00000035910	Dcdc2a	125.97	-0.220319	0.205003	65.7877	5.18068e-15	6.81406e-14	13	25056004	25210706	protein_coding	doublecortin domain containing 2a [Source:MGI Symbol;Acc:MGI:2652818]
ENSMUSG00000057335	Cep170	3538.53	0.24328	0.0926267	65.7079	5.39146e-15	7.08336e-14	1	176733653	176814067	protein_coding	centrosomal protein 170 [Source:MGI Symbol;Acc:MGI:1918348]
ENSMUSG00000051435	Fhad1	162.628	-0.831283	0.22862	65.6848	5.45406e-15	7.1615e-14	4	141890438	142015082	protein_coding	forkhead-associated (FHA) phosphopeptide binding domain 1 [Source:MGI Symbol;Acc:MGI:1920323]
ENSMUSG00000042707	Dnali1	459.066	-1.43602	0.212241	65.6629	5.5143e-15	7.23231e-14	4	125055338	125065703	protein_coding	dynein
ENSMUSG00000048442	Smim5	44.9504	-0.989854	0.302597	65.6298	5.60616e-15	7.34859e-14	11	115899966	115906269	protein_coding	small integral membrane protein 5 [Source:MGI Symbol;Acc:MGI:1913778]
ENSMUSG00000007908	Hmgcll1	130.277	-0.4359	0.174411	65.6055	5.67486e-15	7.43439e-14	9	76014855	76136350	protein_coding	3-hydroxymethyl-3-methylglutaryl-Coenzyme A lyase-like 1 [Source:MGI Symbol;Acc:MGI:2446108]
ENSMUSG00000027737	Slc7a11	189.984	0.0320619	0.183752	65.5716	5.77175e-15	7.557e-14	3	49892526	50443614	protein_coding	solute carrier family 7 (cationic amino acid transporter
ENSMUSG00000034459	Ifit1	569.447	-3.05422	0.493224	65.5364	5.87416e-15	7.6867e-14	19	34640871	34650009	protein_coding	interferon-induced protein with tetratricopeptide repeats 1 [Source:MGI Symbol;Acc:MGI:99450]
ENSMUSG00000022537	Tmem44	1347.37	0.519032	0.0936711	65.5321	5.88696e-15	7.69905e-14	16	30511855	30550842	protein_coding	transmembrane protein 44 [Source:MGI Symbol;Acc:MGI:1924489]
ENSMUSG00000040729	Cep126	199.03	-0.66835	0.148613	65.5037	5.97102e-15	7.80454e-14	9	8076461	8134294	protein_coding	centrosomal protein 126 [Source:MGI Symbol;Acc:MGI:2680221]
ENSMUSG00000025857	Dnaaf5	661.757	-0.488939	0.115315	65.4637	6.09176e-15	7.95362e-14	5	139150223	139186510	protein_coding	dynein
ENSMUSG00000027200	Sema6d	5926.69	-0.256077	0.118115	65.4636	6.09202e-15	7.95362e-14	2	124089969	124667770	protein_coding	sema domain
ENSMUSG00000021175	Cdca7l	125.847	1.10808	0.17168	65.4533	6.12346e-15	7.99012e-14	12	117804289	117878706	protein_coding	cell division cycle associated 7 like [Source:MGI Symbol;Acc:MGI:2384982]
ENSMUSG00000037110	Ralgapa2	653.762	0.547406	0.107797	65.4339	6.18329e-15	8.0628e-14	2	146239879	146512026	protein_coding	Ral GTPase activating protein
ENSMUSG00000072568	Fam84b	463.332	-0.80337	0.168364	65.4031	6.27925e-15	8.1748e-14	15	60818994	60853778	protein_coding	family with sequence similarity 84
ENSMUSG00000048794	Cfap100	633.009	-0.933778	0.121244	65.3796	6.35339e-15	8.26661e-14	6	90403479	90428797	protein_coding	cilia and flagella associated protein 100 [Source:MGI Symbol;Acc:MGI:2141635]
ENSMUSG00000021286	Zfyve21	416.351	-0.186412	0.122021	65.3275	6.5211e-15	8.47993e-14	12	111814170	111832192	protein_coding	zinc finger
ENSMUSG00000029178	Klf3	1331.83	-0.208643	0.0873103	65.3264	6.52473e-15	8.47993e-14	5	64803388	64832901	protein_coding	Kruppel-like factor 3 (basic) [Source:MGI Symbol;Acc:MGI:1342773]
ENSMUSG00000061119	Prcp	311.111	-0.0923391	0.122477	65.3111	6.57462e-15	8.53992e-14	7	92874470	92934583	protein_coding	prolylcarboxypeptidase (angiotensinase C) [Source:MGI Symbol;Acc:MGI:1919711]
ENSMUSG00000030092	Cntn6	113.153	0.308164	0.179543	65.2829	6.66798e-15	8.65629e-14	6	104492790	104863406	protein_coding	contactin 6 [Source:MGI Symbol;Acc:MGI:1858223]
ENSMUSG00000013523	Bcas1	21.4885	4.53909	0.726402	65.2702	6.71067e-15	8.70678e-14	2	170346991	170427845	protein_coding	breast carcinoma amplified sequence 1 [Source:MGI Symbol;Acc:MGI:1924210]
ENSMUSG00000003352	Cacnb3	2435.99	0.488594	0.156385	65.2607	6.74257e-15	8.74323e-14	15	98632220	98644530	protein_coding	calcium channel
ENSMUSG00000038740	Mvb12b	3282.67	0.469509	0.0984931	65.2405	6.81087e-15	8.8268e-14	2	33729953	33887946	protein_coding	multivesicular body subunit 12B [Source:MGI Symbol;Acc:MGI:1919793]
ENSMUSG00000026632	Tatdn3	307.928	-0.675276	0.119069	65.2217	6.87531e-15	8.90527e-14	1	191045826	191062932	protein_coding	TatD DNase domain containing 3 [Source:MGI Symbol;Acc:MGI:1916222]
ENSMUSG00000034708	Grn	5036.64	-0.271385	0.101671	65.2094	6.91751e-15	8.95488e-14	11	102430315	102437048	protein_coding	granulin [Source:MGI Symbol;Acc:MGI:95832]
ENSMUSG00000024942	Capn1	1610.08	-0.882973	0.181242	65.1825	7.01123e-15	9.07107e-14	19	5988546	6015825	protein_coding	calpain 1 [Source:MGI Symbol;Acc:MGI:88263]
ENSMUSG00000066456	Hmgn3	1330.82	-0.548814	0.089041	65.1509	7.12305e-15	9.21054e-14	9	83109948	83146685	protein_coding	high mobility group nucleosomal binding domain 3 [Source:MGI Symbol;Acc:MGI:2138069]
ENSMUSG00000037031	Tspan15	4546.44	-0.618112	0.172565	65.1486	7.13109e-15	9.21575e-14	10	62185396	62231251	protein_coding	tetraspanin 15 [Source:MGI Symbol;Acc:MGI:1917673]
ENSMUSG00000040435	Ppp1r15a	600.194	-0.258236	0.146707	65.1397	7.16281e-15	9.25153e-14	7	45522916	45526268	protein_coding	protein phosphatase 1
ENSMUSG00000070366	Plpp4	83.1717	1.23394	0.229795	65.1272	7.20786e-15	9.30447e-14	7	129257031	129391412	protein_coding	phospholipid phosphatase 4 [Source:MGI Symbol;Acc:MGI:2685936]
ENSMUSG00000026989	Dapl1	26.4102	-0.784583	0.559151	65.0977	7.3149e-15	9.43733e-14	2	59484653	59505020	protein_coding	death associated protein-like 1 [Source:MGI Symbol;Acc:MGI:1923997]
ENSMUSG00000022665	Ccdc80	2375.68	-0.559625	0.104808	65.09	7.34304e-15	9.46832e-14	16	45093402	45127924	protein_coding	coiled-coil domain containing 80 [Source:MGI Symbol;Acc:MGI:1915146]
ENSMUSG00000090523	Gypc	29.6996	1.38563	0.412854	65.0842	7.36455e-15	9.49071e-14	18	32528322	32560034	protein_coding	glycophorin C [Source:MGI Symbol;Acc:MGI:1098566]
ENSMUSG00000049811	Fam161a	248.549	-0.693227	0.18545	65.0617	7.44767e-15	9.59244e-14	11	23007531	23030788	protein_coding	family with sequence similarity 161
ENSMUSG00000024087	Cyp1b1	1369.62	-0.675488	0.151828	65.0412	7.52476e-15	9.68628e-14	17	79706953	79715041	protein_coding	cytochrome P450
ENSMUSG00000037049	Smpd1	3819.51	-0.269162	0.071732	65.0344	7.55009e-15	9.71343e-14	7	105554360	105558389	protein_coding	sphingomyelin phosphodiesterase 1
ENSMUSG00000045752	Tssc4	1327.55	0.167161	0.0938318	65.0109	7.63936e-15	9.82277e-14	7	143069249	143071093	protein_coding	tumor-suppressing subchromosomal transferable fragment 4 [Source:MGI Symbol;Acc:MGI:1861712]
ENSMUSG00000041852	Tcf20	2119.09	0.247066	0.103501	65.0051	7.66171e-15	9.84599e-14	15	82808629	82912134	protein_coding	transcription factor 20 [Source:MGI Symbol;Acc:MGI:108399]
ENSMUSG00000026796	Fam129b	2295.62	-0.172835	0.124333	64.996	7.69657e-15	9.88524e-14	2	32876114	32925254	protein_coding	family with sequence similarity 129
ENSMUSG00000024660	Incenp	784.513	0.946584	0.117912	64.9649	7.81706e-15	1.00344e-13	19	9872297	9899533	protein_coding	inner centromere protein [Source:MGI Symbol;Acc:MGI:1313288]
ENSMUSG00000001333	Sync	75.5734	-0.821192	0.264001	64.9475	7.88537e-15	1.01164e-13	4	129287617	129308559	protein_coding	syncoilin [Source:MGI Symbol;Acc:MGI:1916078]
ENSMUSG00000040701	Ap1g2	554.527	0.653217	0.204179	64.8483	8.28631e-15	1.06248e-13	14	55098578	55106593	protein_coding	adaptor protein complex AP-1
ENSMUSG00000047419	Cmya5	182.043	0.0406181	0.18163	64.7125	8.86883e-15	1.1359e-13	13	93040713	93144724	protein_coding	cardiomyopathy associated 5 [Source:MGI Symbol;Acc:MGI:1923719]
ENSMUSG00000039543	Cfap70	217.581	-1.10671	0.191286	64.6571	9.11801e-15	1.16717e-13	14	20394193	20452226	protein_coding	cilia and flagella associated protein 70 [Source:MGI Symbol;Acc:MGI:1923920]
ENSMUSG00000032116	Stt3a	3424.49	-0.422096	0.0845706	64.614	9.31621e-15	1.19187e-13	9	36729344	36767679	protein_coding	STT3
ENSMUSG00000020821	Kif1c	3859.16	-0.0622817	0.115284	64.602	9.37264e-15	1.19842e-13	11	70700548	70731964	protein_coding	kinesin family member 1C [Source:MGI Symbol;Acc:MGI:1098260]
ENSMUSG00000009739	Pou6f1	2045.49	0.53518	0.0998455	64.5542	9.59935e-15	1.22673e-13	15	100575318	100599984	protein_coding	POU domain
ENSMUSG00000051341	Zfp52	81.1212	-0.838246	0.245994	64.5378	9.678e-15	1.23609e-13	17	21555046	21562066	protein_coding	zinc finger protein 52 [Source:MGI Symbol;Acc:MGI:99199]
ENSMUSG00000028871	Rspo1	58.0517	-0.600175	0.250343	64.4594	1.00654e-14	1.28485e-13	4	124986430	125009099	protein_coding	R-spondin 1 [Source:MGI Symbol;Acc:MGI:2183426]
ENSMUSG00000029475	Kdm2b	1070.67	0.355462	0.114148	64.4431	1.01475e-14	1.29461e-13	5	122870665	122989823	protein_coding	lysine (K)-specific demethylase 2B [Source:MGI Symbol;Acc:MGI:1354737]
ENSMUSG00000058975	Kcnc1	1944.97	0.277071	0.139355	64.4284	1.02221e-14	1.3034e-13	7	46396497	46438704	protein_coding	potassium voltage gated channel
ENSMUSG00000052928	Ctif	1724.24	0.110564	0.117189	64.4226	1.02519e-14	1.30648e-13	18	75431224	75697696	protein_coding	CBP80/20-dependent translation initiation factor [Source:MGI Symbol;Acc:MGI:2685518]
ENSMUSG00000023191	P3h3	1096.89	0.558081	0.10994	64.4207	1.02617e-14	1.30699e-13	6	124841089	124857752	protein_coding	prolyl 3-hydroxylase 3 [Source:MGI Symbol;Acc:MGI:1315208]
ENSMUSG00000027859	Ngf	76.9192	-0.90963	0.239262	64.366	1.05462e-14	1.34175e-13	3	102469919	102521013	protein_coding	nerve growth factor [Source:MGI Symbol;Acc:MGI:97321]
ENSMUSG00000027215	Cd82	856.287	-0.0877525	0.153365	64.3044	1.08762e-14	1.38295e-13	2	93419111	93463140	protein_coding	CD82 antigen [Source:MGI Symbol;Acc:MGI:104651]
ENSMUSG00000024610	Cd74	32.7582	-1.25443	0.412102	64.2534	1.11569e-14	1.41787e-13	18	60803848	60812646	protein_coding	CD74 antigen (invariant polypeptide of major histocompatibility complex
ENSMUSG00000032437	Stt3b	4495.38	-0.0300806	0.0697314	64.2515	1.11676e-14	1.41844e-13	9	115242581	115310421	protein_coding	STT3
ENSMUSG00000019843	Fyn	4832.7	0.363398	0.114866	64.2299	1.12893e-14	1.4331e-13	10	39368855	39565381	protein_coding	Fyn proto-oncogene [Source:MGI Symbol;Acc:MGI:95602]
ENSMUSG00000042622	Maff	182.613	0.0038777	0.17945	64.1842	1.15497e-14	1.46535e-13	15	79347541	79359072	protein_coding	v-maf musculoaponeurotic fibrosarcoma oncogene family
ENSMUSG00000055639	Dach1	56.3013	1.81316	0.250033	64.1536	1.17282e-14	1.48717e-13	14	97786853	98169765	protein_coding	dachshund 1 (Drosophila) [Source:MGI Symbol;Acc:MGI:1277991]
ENSMUSG00000059361	Nrsn2	60.3229	1.64256	0.317629	64.1493	1.17535e-14	1.48956e-13	2	152368755	152376638	protein_coding	neurensin 2 [Source:MGI Symbol;Acc:MGI:2684969]
ENSMUSG00000000142	Axin2	1023.66	-0.0754754	0.0948508	64.1393	1.1812e-14	1.49614e-13	11	108920349	108950783	protein_coding	axin 2 [Source:MGI Symbol;Acc:MGI:1270862]
ENSMUSG00000004891	Nes	7910.65	-0.00675738	0.122318	64.1261	1.18903e-14	1.50523e-13	3	87971078	87980451	protein_coding	nestin [Source:MGI Symbol;Acc:MGI:101784]
ENSMUSG00000046841	Ckap4	2286.92	-0.0154002	0.123586	64.1004	1.20439e-14	1.52383e-13	10	84526305	84534062	protein_coding	cytoskeleton-associated protein 4 [Source:MGI Symbol;Acc:MGI:2444926]
ENSMUSG00000021765	Fst	309.654	-0.857074	0.177432	63.9992	1.26691e-14	1.60205e-13	13	114452262	114458949	protein_coding	follistatin [Source:MGI Symbol;Acc:MGI:95586]
ENSMUSG00000026918	Brd3	3127.23	0.540922	0.0916494	63.9457	1.30129e-14	1.64395e-13	2	27445579	27507662	protein_coding	bromodomain containing 3 [Source:MGI Symbol;Acc:MGI:1914632]
ENSMUSG00000047205	Dusp18	1131.9	-0.371949	0.0907438	63.9454	1.30148e-14	1.64395e-13	11	3895240	3901296	protein_coding	dual specificity phosphatase 18 [Source:MGI Symbol;Acc:MGI:1922469]
ENSMUSG00000021806	Nid2	2333.39	-0.895022	0.18162	63.9436	1.30267e-14	1.64455e-13	14	19751265	19811787	protein_coding	nidogen 2 [Source:MGI Symbol;Acc:MGI:1298229]
ENSMUSG00000025001	Hells	247.623	1.05259	0.132336	63.9404	1.30476e-14	1.64579e-13	19	38930915	38971051	protein_coding	helicase
ENSMUSG00000051817	Sox12	2905.6	0.434333	0.119399	63.9398	1.30509e-14	1.64579e-13	2	152393611	152398063	protein_coding	SRY (sex determining region Y)-box 12 [Source:MGI Symbol;Acc:MGI:98360]
ENSMUSG00000027962	Vcam1	3955.54	-0.848438	0.181743	63.9189	1.31883e-14	1.6622e-13	3	116109949	116129688	protein_coding	vascular cell adhesion molecule 1 [Source:MGI Symbol;Acc:MGI:98926]
ENSMUSG00000039031	Arhgap18	596.516	-0.435806	0.124925	63.8833	1.34251e-14	1.69112e-13	10	26753421	26918648	protein_coding	Rho GTPase activating protein 18 [Source:MGI Symbol;Acc:MGI:1921160]
ENSMUSG00000024565	Sall3	1173.9	1.0903	0.142926	63.8506	1.36466e-14	1.71807e-13	18	80966376	80986578	protein_coding	sal-like 3 (Drosophila) [Source:MGI Symbol;Acc:MGI:109295]
ENSMUSG00000005397	Nid1	340.439	0.384329	0.136798	63.7961	1.40232e-14	1.76453e-13	13	13437551	13512269	protein_coding	nidogen 1 [Source:MGI Symbol;Acc:MGI:97342]
ENSMUSG00000049791	Fzd4	896.596	-0.672561	0.136891	63.7823	1.41208e-14	1.77583e-13	7	89404355	89413134	protein_coding	frizzled class receptor 4 [Source:MGI Symbol;Acc:MGI:108520]
ENSMUSG00000066196	Spag8	183.281	-1.28114	0.183807	63.7619	1.42655e-14	1.79304e-13	4	43651335	43653594	protein_coding	sperm associated antigen 8 [Source:MGI Symbol;Acc:MGI:3056295]
ENSMUSG00000017344	Vtn	69.8196	-0.612594	0.337186	63.7375	1.44404e-14	1.81403e-13	11	78499091	78502324	protein_coding	vitronectin [Source:MGI Symbol;Acc:MGI:98940]
ENSMUSG00000027006	Dnajc10	3966.08	-0.161939	0.100204	63.7098	1.4642e-14	1.83835e-13	2	80315466	80354043	protein_coding	DnaJ heat shock protein family (Hsp40) member C10 [Source:MGI Symbol;Acc:MGI:1914111]
ENSMUSG00000019975	Ikbip	801.063	-0.480584	0.156586	63.7064	1.46666e-14	1.84043e-13	10	91082940	91102607	protein_coding	IKBKB interacting protein [Source:MGI Symbol;Acc:MGI:1914704]
ENSMUSG00000060477	Irak2	160.376	-0.347965	0.190479	63.6985	1.47248e-14	1.84673e-13	6	113638467	113695026	protein_coding	interleukin-1 receptor-associated kinase 2 [Source:MGI Symbol;Acc:MGI:2429603]
ENSMUSG00000000058	Cav2	734.919	-1.05248	0.170786	63.5963	1.54966e-14	1.94246e-13	6	17281185	17289115	protein_coding	caveolin 2 [Source:MGI Symbol;Acc:MGI:107571]
ENSMUSG00000051378	Kif18b	373.543	1.28319	0.160949	63.5801	1.5623e-14	1.95723e-13	11	102905529	102925124	protein_coding	kinesin family member 18B [Source:MGI Symbol;Acc:MGI:2446979]
ENSMUSG00000059013	Sh2d3c	415.691	0.454656	0.140766	63.5372	1.59617e-14	1.99857e-13	2	32721055	32755512	protein_coding	SH2 domain containing 3C [Source:MGI Symbol;Acc:MGI:1351631]
ENSMUSG00000005089	Slc1a2	7886.69	0.690454	0.207135	63.4934	1.63146e-14	2.04164e-13	2	102658659	102790784	protein_coding	solute carrier family 1 (glial high affinity glutamate transporter)
ENSMUSG00000019767	Ccdc170	208.921	-1.55911	0.211709	63.4795	1.64288e-14	2.05481e-13	10	4482502	4562231	protein_coding	coiled-coil domain containing 170 [Source:MGI Symbol;Acc:MGI:2685067]
ENSMUSG00000002985	Apoe	73312.4	-0.0225727	0.106936	63.4444	1.67198e-14	2.09007e-13	7	19696109	19699188	protein_coding	apolipoprotein E [Source:MGI Symbol;Acc:MGI:88057]
ENSMUSG00000028134	Ptbp2	1947.07	0.393555	0.139671	63.4129	1.69849e-14	2.12205e-13	3	119718742	119784466	protein_coding	polypyrimidine tract binding protein 2 [Source:MGI Symbol;Acc:MGI:1860489]
ENSMUSG00000040713	Creg1	784.754	-0.350985	0.0984541	63.4059	1.70442e-14	2.1283e-13	1	165763746	165775308	protein_coding	cellular repressor of E1A-stimulated genes 1 [Source:MGI Symbol;Acc:MGI:1344382]
ENSMUSG00000001761	Smo	3620.2	-0.144999	0.142265	63.3634	1.74101e-14	2.17281e-13	6	29735503	29761365	protein_coding	smoothened
ENSMUSG00000021097	Clmn	886.968	-0.299847	0.0966308	63.3548	1.74857e-14	2.18105e-13	12	104763117	104865076	protein_coding	calmin [Source:MGI Symbol;Acc:MGI:2136957]
ENSMUSG00000027886	1700013F07Rik	83.3127	-0.910132	0.244355	63.3185	1.78055e-14	2.21973e-13	3	108534150	108544723	protein_coding	RIKEN cDNA 1700013F07 gene [Source:MGI Symbol;Acc:MGI:1922754]
ENSMUSG00000026640	Plxna2	4987.66	0.323643	0.141715	63.2527	1.84014e-14	2.29278e-13	1	194618218	194816869	protein_coding	plexin A2 [Source:MGI Symbol;Acc:MGI:107684]
ENSMUSG00000030677	Kif22	339.241	1.03683	0.137732	63.1726	1.91532e-14	2.38515e-13	7	127027729	127042471	protein_coding	kinesin family member 22 [Source:MGI Symbol;Acc:MGI:109233]
ENSMUSG00000021767	Kat6b	1818.8	0.407208	0.0754689	63.1409	1.94596e-14	2.42199e-13	14	21481434	21672478	protein_coding	K(lysine) acetyltransferase 6B [Source:MGI Symbol;Acc:MGI:1858746]
ENSMUSG00000042616	Oscp1	946.518	-0.500229	0.0906224	63.1046	1.98159e-14	2.465e-13	4	126058565	126092195	protein_coding	organic solute carrier partner 1 [Source:MGI Symbol;Acc:MGI:1916308]
ENSMUSG00000046668	Cxxc5	1849.43	-0.322649	0.116769	63.1011	1.985e-14	2.4679e-13	18	35829818	35861687	protein_coding	CXXC finger 5 [Source:MGI Symbol;Acc:MGI:1914643]
ENSMUSG00000027160	Ccdc34	711.369	0.0659095	0.0862288	63.0365	2.05017e-14	2.54755e-13	2	110017817	110173360	protein_coding	coiled-coil domain containing 34 [Source:MGI Symbol;Acc:MGI:1915451]
ENSMUSG00000037544	Dlgap5	217.188	1.0572	0.134116	63.0209	2.06628e-14	2.56617e-13	14	47387779	47418407	protein_coding	discs
ENSMUSG00000045275	Lca5l	267.565	-0.411288	0.169972	63.0162	2.07107e-14	2.57073e-13	16	96158407	96192257	protein_coding	Leber congenital amaurosis 5-like [Source:MGI Symbol;Acc:MGI:3041157]
ENSMUSG00000033453	Adamts15	760.438	-0.340336	0.11276	63.0028	2.08504e-14	2.58667e-13	9	30899155	30922452	protein_coding	a disintegrin-like and metallopeptidase (reprolysin type) with thrombospondin type 1 motif
ENSMUSG00000063704	Mapk15	1289.75	-0.864715	0.144369	63.0017	2.08619e-14	2.5867e-13	15	75993769	75999152	protein_coding	mitogen-activated protein kinase 15 [Source:MGI Symbol;Acc:MGI:2652894]
ENSMUSG00000037971	1110032A03Rik	395.154	-0.871793	0.124915	62.968	2.12164e-14	2.62922e-13	9	50762828	50775520	protein_coding	RIKEN cDNA 1110032A03 gene [Source:MGI Symbol;Acc:MGI:1915971]
ENSMUSG00000044921	Rassf9	98.894	-1.35815	0.294526	62.9502	2.14058e-14	2.65126e-13	10	102512222	102549736	protein_coding	Ras association (RalGDS/AF-6) domain family (N-terminal) member 9 [Source:MGI Symbol;Acc:MGI:2384307]
ENSMUSG00000039063	Echdc3	33.506	-0.45369	0.347275	62.9288	2.16362e-14	2.67836e-13	2	6188465	6213033	protein_coding	enoyl Coenzyme A hydratase domain containing 3 [Source:MGI Symbol;Acc:MGI:1915106]
ENSMUSG00000042425	Frmpd3	1293.01	-0.786075	0.0987109	62.9088	2.18543e-14	2.7039e-13	X	140342263	140435467	protein_coding	FERM and PDZ domain containing 3 [Source:MGI Symbol;Acc:MGI:3646547]
ENSMUSG00000028476	Reck	788.538	-0.572549	0.144231	62.899	2.19612e-14	2.71566e-13	4	43875530	43944806	protein_coding	reversion-inducing-cysteine-rich protein with kazal motifs [Source:MGI Symbol;Acc:MGI:1855698]
ENSMUSG00000030525	Chrna7	381.295	-0.0419329	0.13593	62.8865	2.20987e-14	2.73118e-13	7	63098692	63212569	protein_coding	cholinergic receptor
ENSMUSG00000015839	Nfe2l2	3942.27	-0.950631	0.171046	62.8432	2.25821e-14	2.78943e-13	2	75675513	75704641	protein_coding	nuclear factor
ENSMUSG00000019927	Ube2d1	1062.76	0.411571	0.109959	62.8143	2.29113e-14	2.82857e-13	10	71254980	71285262	protein_coding	ubiquitin-conjugating enzyme E2D 1 [Source:MGI Symbol;Acc:MGI:2384911]
ENSMUSG00000061048	Cdh3	29.9522	-3.11045	0.853596	62.8096	2.29656e-14	2.83374e-13	8	106510891	106557297	protein_coding	cadherin 3 [Source:MGI Symbol;Acc:MGI:88356]
ENSMUSG00000034165	Ccnd3	1426.27	-0.288809	0.130853	62.7881	2.32133e-14	2.86147e-13	17	47505051	47599691	protein_coding	cyclin D3 [Source:MGI Symbol;Acc:MGI:88315]
ENSMUSG00000042372	Dmrt3	125.351	-1.65021	0.227653	62.7879	2.32153e-14	2.86147e-13	19	25610537	25623920	protein_coding	doublesex and mab-3 related transcription factor 3 [Source:MGI Symbol;Acc:MGI:2449470]
ENSMUSG00000048388	Fam171b	3568.19	-0.450645	0.245383	62.7803	2.33037e-14	2.87082e-13	2	83812636	83883486	protein_coding	family with sequence similarity 171
ENSMUSG00000026565	Pou2f1	543.514	0.76858	0.106324	62.7505	2.36539e-14	2.9124e-13	1	165865154	166002678	protein_coding	POU domain
ENSMUSG00000001131	Timp1	21.8363	-0.408005	0.52739	62.7429	2.37441e-14	2.92194e-13	X	20870166	20874735	protein_coding	tissue inhibitor of metalloproteinase 1 [Source:MGI Symbol;Acc:MGI:98752]
ENSMUSG00000028469	Npr2	2090.82	-0.211779	0.138911	62.737	2.38137e-14	2.92893e-13	4	43631935	43651244	protein_coding	natriuretic peptide receptor 2 [Source:MGI Symbol;Acc:MGI:97372]
ENSMUSG00000040006	Ginm1	999.785	-0.566895	0.134388	62.7222	2.39906e-14	2.94911e-13	10	7767947	7792824	protein_coding	glycoprotein integral membrane 1 [Source:MGI Symbol;Acc:MGI:2384905]
ENSMUSG00000041040	Fam117b	1067.67	0.317271	0.0921484	62.6709	2.46141e-14	3.02413e-13	1	59913006	59985346	protein_coding	family with sequence similarity 117
ENSMUSG00000031422	Morf4l2	4641.61	-0.412715	0.0875499	62.6442	2.49455e-14	3.06181e-13	X	136732942	136743690	protein_coding	mortality factor 4 like 2 [Source:MGI Symbol;Acc:MGI:1927167]
ENSMUSG00000040606	Kazn	2368.57	-0.228831	0.0836227	62.644	2.49475e-14	3.06181e-13	4	142102390	142239401	protein_coding	kazrin
ENSMUSG00000040721	Zfhx2	923.379	0.781727	0.132659	62.6082	2.53984e-14	3.11548e-13	14	55060262	55092324	protein_coding	zinc finger homeobox 2 [Source:MGI Symbol;Acc:MGI:2686934]
ENSMUSG00000048327	Ckap2l	480.69	0.9566	0.121111	62.6031	2.54633e-14	3.12011e-13	2	129268210	129297212	protein_coding	cytoskeleton associated protein 2-like [Source:MGI Symbol;Acc:MGI:1917716]
ENSMUSG00000074305	Peak1	2048.8	-0.413327	0.125483	62.5822	2.57299e-14	3.15109e-13	9	56201126	56418067	protein_coding	pseudopodium-enriched atypical kinase 1 [Source:MGI Symbol;Acc:MGI:2442366]
ENSMUSG00000003354	Ccdc65	304.806	-0.931991	0.168355	62.5008	2.67999e-14	3.28037e-13	15	98708207	98723326	protein_coding	coiled-coil domain containing 65 [Source:MGI Symbol;Acc:MGI:2146001]
ENSMUSG00000021665	Hexb	587.059	0.10073	0.166376	62.4869	2.69868e-14	3.30149e-13	13	97176331	97198357	protein_coding	hexosaminidase B [Source:MGI Symbol;Acc:MGI:96074]
ENSMUSG00000020707	Rnf135	116.088	-0.819608	0.219101	62.4843	2.70219e-14	3.30402e-13	11	80183851	80199757	protein_coding	ring finger protein 135 [Source:MGI Symbol;Acc:MGI:1919206]
ENSMUSG00000053161	Daw1	275.43	-1.08805	0.21271	62.4561	2.74046e-14	3.34903e-13	1	83159752	83210574	protein_coding	dynein assembly factor with WDR repeat domains 1 [Source:MGI Symbol;Acc:MGI:1923089]
ENSMUSG00000024725	Ostf1	329.856	-0.358299	0.113855	62.4462	2.7541e-14	3.36391e-13	19	18579328	18631789	protein_coding	osteoclast stimulating factor 1 [Source:MGI Symbol;Acc:MGI:700012]
ENSMUSG00000039851	4932438H23Rik	180.733	-0.128042	0.209025	62.439	2.76402e-14	3.37422e-13	16	91053935	91095122	protein_coding	RIKEN cDNA 4932438H23 gene [Source:MGI Symbol;Acc:MGI:1921637]
ENSMUSG00000001521	Tulp3	1532.31	-0.452581	0.115273	62.4125	2.80088e-14	3.4174e-13	6	128321161	128355851	protein_coding	tubby-like protein 3 [Source:MGI Symbol;Acc:MGI:1329045]
ENSMUSG00000053137	Mapk11	449.124	0.315109	0.110443	62.3862	2.83795e-14	3.46079e-13	15	89142486	89149606	protein_coding	mitogen-activated protein kinase 11 [Source:MGI Symbol;Acc:MGI:1338024]
ENSMUSG00000034664	Itga2b	125.739	-0.840292	0.17899	62.3715	2.8589e-14	3.48448e-13	11	102453297	102470122	protein_coding	integrin alpha 2b [Source:MGI Symbol;Acc:MGI:96601]
ENSMUSG00000037447	Arid5a	302.013	-0.838216	0.138724	62.3445	2.89777e-14	3.52998e-13	1	36307733	36324029	protein_coding	AT rich interactive domain 5A (MRF1-like) [Source:MGI Symbol;Acc:MGI:2443039]
ENSMUSG00000033597	Caskin1	4504.11	0.332081	0.167299	62.329	2.92025e-14	3.55548e-13	17	24488783	24508905	protein_coding	CASK interacting protein 1 [Source:MGI Symbol;Acc:MGI:2442952]
ENSMUSG00000021071	Trim9	4756.12	0.218503	0.148535	62.2776	2.99629e-14	3.64612e-13	12	70244533	70347614	protein_coding	tripartite motif-containing 9 [Source:MGI Symbol;Acc:MGI:2137354]
ENSMUSG00000032356	Rasgrf1	610.57	0.292316	0.241238	62.2534	3.03284e-14	3.68864e-13	9	89909908	90026977	protein_coding	RAS protein-specific guanine nucleotide-releasing factor 1 [Source:MGI Symbol;Acc:MGI:99694]
ENSMUSG00000020363	Gfpt2	241.225	0.805642	0.151171	62.1966	3.12022e-14	3.7929e-13	11	49794178	49838613	protein_coding	glutamine fructose-6-phosphate transaminase 2 [Source:MGI Symbol;Acc:MGI:1338883]
ENSMUSG00000055044	Pdlim1	536.456	-0.367412	0.198297	62.1862	3.1364e-14	3.81056e-13	19	40221173	40271842	protein_coding	PDZ and LIM domain 1 (elfin) [Source:MGI Symbol;Acc:MGI:1860611]
ENSMUSG00000023094	Msrb2	160.106	-0.276726	0.154044	62.1837	3.14035e-14	3.81332e-13	2	19371440	19394976	protein_coding	methionine sulfoxide reductase B2 [Source:MGI Symbol;Acc:MGI:1923717]
ENSMUSG00000035900	Gramd4	1325.68	0.388315	0.0945992	62.1794	3.14721e-14	3.81964e-13	15	86057695	86137634	protein_coding	GRAM domain containing 4 [Source:MGI Symbol;Acc:MGI:2676308]
ENSMUSG00000028081	Rps3a1	1345.98	0.363945	0.0712999	62.1186	3.24422e-14	3.93529e-13	3	86137940	86142702	protein_coding	ribosomal protein S3A1 [Source:MGI Symbol;Acc:MGI:1202063]
ENSMUSG00000028164	Manba	487.014	-0.248448	0.147344	62.09	3.29102e-14	3.98995e-13	3	135485611	135571404	protein_coding	mannosidase
ENSMUSG00000041548	Hspb8	3085.27	-1.27456	0.170599	62.0798	3.30776e-14	4.00695e-13	5	116408491	116422864	protein_coding	heat shock protein 8 [Source:MGI Symbol;Acc:MGI:2135756]
ENSMUSG00000005107	Slc2a9	102.804	-1.06465	0.259056	62.0794	3.30854e-14	4.00695e-13	5	38349273	38503143	protein_coding	solute carrier family 2 (facilitated glucose transporter)
ENSMUSG00000032359	Ctsh	181.139	-1.10487	0.228887	62.0439	3.36782e-14	4.07659e-13	9	90054152	90076089	protein_coding	cathepsin H [Source:MGI Symbol;Acc:MGI:107285]
ENSMUSG00000040043	Rbms2	430.754	-0.218249	0.141775	62.0402	3.37392e-14	4.08182e-13	10	128131558	128180297	protein_coding	RNA binding motif
ENSMUSG00000024981	Acsl5	180.415	-0.0262767	0.177058	62.0344	3.38377e-14	4.09158e-13	19	55251938	55297720	protein_coding	acyl-CoA synthetase long-chain family member 5 [Source:MGI Symbol;Acc:MGI:1919129]
ENSMUSG00000055026	Gabrg3	556.272	0.62019	0.143248	61.9613	3.5098e-14	4.24173e-13	7	56716465	57387188	protein_coding	gamma-aminobutyric acid (GABA) A receptor
ENSMUSG00000036402	Gng12	1852.96	0.141017	0.0789824	61.9212	3.58089e-14	4.32537e-13	6	66896397	67021350	protein_coding	guanine nucleotide binding protein (G protein)
ENSMUSG00000048142	Nat8l	2275.32	0.234303	0.174937	61.9183	3.58598e-14	4.32923e-13	5	33995984	34005916	protein_coding	N-acetyltransferase 8-like [Source:MGI Symbol;Acc:MGI:2447776]
ENSMUSG00000040841	Six5	423.915	0.0200707	0.153389	61.9143	3.59321e-14	4.33568e-13	7	19094594	19098549	protein_coding	sine oculis-related homeobox 5 [Source:MGI Symbol;Acc:MGI:106220]
ENSMUSG00000062866	Phactr2	723.375	-0.279792	0.142118	61.85	3.71057e-14	4.47024e-13	10	13207717	13474412	protein_coding	phosphatase and actin regulator 2 [Source:MGI Symbol;Acc:MGI:2446138]
ENSMUSG00000028702	Rad54l	186.227	1.28763	0.165434	61.818	3.77049e-14	4.54003e-13	4	116094264	116123690	protein_coding	RAD54 like (S. cerevisiae) [Source:MGI Symbol;Acc:MGI:894697]
ENSMUSG00000028573	Fggy	206.513	-0.693383	0.151416	61.8016	3.80142e-14	4.57488e-13	4	95557507	95926939	protein_coding	FGGY carbohydrate kinase domain containing [Source:MGI Symbol;Acc:MGI:1922828]
ENSMUSG00000033174	Mgll	1300.33	0.635652	0.114877	61.6993	4.00104e-14	4.81258e-13	6	88724412	88828360	protein_coding	monoglyceride lipase [Source:MGI Symbol;Acc:MGI:1346042]
ENSMUSG00000024175	Tekt4	88.0512	-0.872464	0.228764	61.6517	4.09742e-14	4.92593e-13	17	25471590	25476594	protein_coding	tektin 4 [Source:MGI Symbol;Acc:MGI:1919090]
ENSMUSG00000021359	Tfap2a	15.5884	-0.900917	0.70885	61.6366	4.12841e-14	4.96058e-13	13	40715302	40738376	protein_coding	transcription factor AP-2
ENSMUSG00000041827	Oasl1	24.649	-3.88804	0.766637	61.6104	4.18275e-14	5.02325e-13	5	114923240	114937915	protein_coding	2'-5' oligoadenylate synthetase-like 1 [Source:MGI Symbol;Acc:MGI:2180849]
ENSMUSG00000029234	Tmem165	1293.33	-0.365054	0.0792851	61.5985	4.20772e-14	5.05058e-13	5	76183880	76209245	protein_coding	transmembrane protein 165 [Source:MGI Symbol;Acc:MGI:894407]
ENSMUSG00000029306	Ibsp	34.0822	0.642179	0.30147	61.5558	4.29866e-14	5.15704e-13	5	104299171	104311469	protein_coding	integrin binding sialoprotein [Source:MGI Symbol;Acc:MGI:96389]
ENSMUSG00000000247	Lhx2	3364.33	-0.220212	0.121733	61.5179	4.38087e-14	5.25236e-13	2	38339281	38369733	protein_coding	LIM homeobox protein 2 [Source:MGI Symbol;Acc:MGI:96785]
ENSMUSG00000037643	Prkci	1597.53	-0.139673	0.102116	61.5171	4.3827e-14	5.25236e-13	3	30995747	31052959	protein_coding	protein kinase C
ENSMUSG00000027993	Trim2	4568.66	-0.0617985	0.0935355	61.5159	4.38522e-14	5.25264e-13	3	84160439	84306877	protein_coding	tripartite motif-containing 2 [Source:MGI Symbol;Acc:MGI:1933163]
ENSMUSG00000026727	Rsu1	2067.4	-0.381999	0.112363	61.5147	4.38795e-14	5.25317e-13	2	13076821	13271415	protein_coding	Ras suppressor protein 1 [Source:MGI Symbol;Acc:MGI:103040]
ENSMUSG00000043753	Dmrta1	6.98788	6.777	1.29189	61.5055	4.40806e-14	5.27448e-13	4	89679436	89694772	protein_coding	doublesex and mab-3 related transcription factor like family A1 [Source:MGI Symbol;Acc:MGI:2653627]
ENSMUSG00000031253	Srpx2	12.2833	-0.0229068	0.866923	61.4925	4.43673e-14	5.30602e-13	X	133908426	133932446	protein_coding	sushi-repeat-containing protein
ENSMUSG00000021751	Acox2	57.9808	-1.0744	0.306826	61.4548	4.52127e-14	5.4043e-13	14	8225511	8259353	protein_coding	acyl-Coenzyme A oxidase 2
ENSMUSG00000087651	1500009L16Rik	353.888	-0.515107	0.111653	61.4535	4.52424e-14	5.40505e-13	10	83722865	83762762	protein_coding	RIKEN cDNA 1500009L16 gene [Source:MGI Symbol;Acc:MGI:1917034]
ENSMUSG00000020766	Galk1	413.723	0.611872	0.142565	61.4479	4.53693e-14	5.41738e-13	11	116008457	116012719	protein_coding	galactokinase 1 [Source:MGI Symbol;Acc:MGI:95730]
ENSMUSG00000031532	Saraf	6592.45	-0.388997	0.0666322	61.4321	4.57279e-14	5.45648e-13	8	34154575	34170821	protein_coding	store-operated calcium entry-associated regulatory factor [Source:MGI Symbol;Acc:MGI:1915137]
ENSMUSG00000030691	Fchsd2	1761.22	0.363163	0.0862402	61.4314	4.57444e-14	5.45648e-13	7	101092863	101284405	protein_coding	FCH and double SH3 domains 2 [Source:MGI Symbol;Acc:MGI:2448475]
ENSMUSG00000026385	Dbi	11807.6	-0.666161	0.14191	61.4181	4.605e-14	5.49008e-13	1	120113280	120121078	protein_coding	diazepam binding inhibitor [Source:MGI Symbol;Acc:MGI:94865]
ENSMUSG00000026471	Mr1	316.267	-1.01152	0.178563	61.4061	4.63278e-14	5.52033e-13	1	155127277	155146814	protein_coding	major histocompatibility complex
ENSMUSG00000000305	Cdh4	2791.17	0.307481	0.081755	61.3364	4.79699e-14	5.71303e-13	2	179442431	179899373	protein_coding	cadherin 4 [Source:MGI Symbol;Acc:MGI:99218]
ENSMUSG00000090223	Pcp4	214.192	0.677747	0.190239	61.3037	4.87611e-14	5.80425e-13	16	96467606	96525793	protein_coding	Purkinje cell protein 4 [Source:MGI Symbol;Acc:MGI:97509]
ENSMUSG00000031347	Cetn2	1056.12	-0.602608	0.112594	61.2927	4.90296e-14	5.83262e-13	X	72913532	72918411	protein_coding	centrin 2 [Source:MGI Symbol;Acc:MGI:1347085]
ENSMUSG00000030772	Dkk3	2918.78	0.304844	0.0932176	61.2919	4.90504e-14	5.83262e-13	7	112116017	112159057	protein_coding	dickkopf WNT signaling pathway inhibitor 3 [Source:MGI Symbol;Acc:MGI:1354952]
ENSMUSG00000046178	Nxph1	844.911	-0.0748074	0.212857	61.121	5.34249e-14	6.34621e-13	6	8948431	9249032	protein_coding	neurexophilin 1 [Source:MGI Symbol;Acc:MGI:107492]
ENSMUSG00000041889	Shisa4	5214.96	-0.361839	0.100799	61.0363	5.57355e-14	6.61383e-13	1	135371057	135375237	protein_coding	shisa family member 4 [Source:MGI Symbol;Acc:MGI:1924802]
ENSMUSG00000044252	Osbpl1a	2411.63	-0.518123	0.0724802	61.0122	5.64114e-14	6.69058e-13	18	12755314	12941841	protein_coding	oxysterol binding protein-like 1A [Source:MGI Symbol;Acc:MGI:1927551]
ENSMUSG00000000594	Gm2a	3429.58	-0.195716	0.083395	60.9924	5.69741e-14	6.75248e-13	11	55098115	55113029	protein_coding	GM2 ganglioside activator protein [Source:MGI Symbol;Acc:MGI:95762]
ENSMUSG00000022150	Dab2	1293.37	-1.11695	0.178126	60.9917	5.69923e-14	6.75248e-13	15	6299788	6440712	protein_coding	disabled 2
ENSMUSG00000027597	Ahcy	194.715	0.994957	0.134092	60.9651	5.77572e-14	6.83957e-13	2	155059310	155074497	protein_coding	S-adenosylhomocysteine hydrolase [Source:MGI Symbol;Acc:MGI:87968]
ENSMUSG00000027342	Pcna	830.882	0.700196	0.093809	60.9524	5.81244e-14	6.8795e-13	2	132249162	132253314	protein_coding	proliferating cell nuclear antigen [Source:MGI Symbol;Acc:MGI:97503]
ENSMUSG00000051590	Map3k19	338.62	-1.05663	0.185456	60.8618	6.08188e-14	7.19099e-13	1	127815253	127855031	protein_coding	mitogen-activated protein kinase kinase kinase 19 [Source:MGI Symbol;Acc:MGI:1203481]
ENSMUSG00000069763	Tmem100	98.5229	1.38834	0.199416	60.8468	6.12739e-14	7.24106e-13	11	90030348	90036508	protein_coding	transmembrane protein 100 [Source:MGI Symbol;Acc:MGI:1915138]
ENSMUSG00000070306	Ccdc153	144.829	-1.93963	0.250137	60.8411	6.14514e-14	7.25829e-13	9	44240676	44247306	protein_coding	coiled-coil domain containing 153 [Source:MGI Symbol;Acc:MGI:2448587]
ENSMUSG00000037815	Ctnna1	7439.61	-0.654738	0.145413	60.8397	6.14924e-14	7.2594e-13	18	35118888	35254773	protein_coding	catenin (cadherin associated protein)
ENSMUSG00000019960	Dusp6	837.396	-0.112473	0.125322	60.809	6.24446e-14	7.36801e-13	10	99263231	99267489	protein_coding	dual specificity phosphatase 6 [Source:MGI Symbol;Acc:MGI:1914853]
ENSMUSG00000033970	Rfc3	298.733	0.914647	0.119798	60.7839	6.32322e-14	7.45711e-13	5	151642756	151651242	protein_coding	replication factor C (activator 1) 3 [Source:MGI Symbol;Acc:MGI:1916513]
ENSMUSG00000036450	Hif1an	1359.46	0.12036	0.0745705	60.7725	6.35955e-14	7.49609e-13	19	44562850	44576274	protein_coding	hypoxia-inducible factor 1
ENSMUSG00000024647	Cbln2	130.93	0.506219	0.258419	60.7515	6.42659e-14	7.57122e-13	18	86711110	86718283	protein_coding	cerebellin 2 precursor protein [Source:MGI Symbol;Acc:MGI:88282]
ENSMUSG00000048373	Fgfbp1	53.5497	-1.9311	0.337085	60.7359	6.47681e-14	7.62647e-13	5	43978858	43981779	protein_coding	fibroblast growth factor binding protein 1 [Source:MGI Symbol;Acc:MGI:1096350]
ENSMUSG00000069170	Adgrv1	930.372	0.332028	0.154651	60.6338	6.81611e-14	8.02188e-13	13	81095068	81633154	protein_coding	adhesion G protein-coupled receptor V1 [Source:MGI Symbol;Acc:MGI:1274784]
ENSMUSG00000044551	9930012K11Rik	183.094	-0.838902	0.170775	60.6326	6.82012e-14	8.02247e-13	14	70154405	70159502	protein_coding	RIKEN cDNA 9930012K11 gene [Source:MGI Symbol;Acc:MGI:2145726]
ENSMUSG00000027359	Slc27a2	23.6746	1.95497	0.373105	60.629	6.83246e-14	8.03287e-13	2	126552407	126588243	protein_coding	solute carrier family 27 (fatty acid transporter)
ENSMUSG00000053012	Krcc1	637.403	-0.484398	0.146122	60.6183	6.86919e-14	8.07191e-13	6	71271677	71285319	protein_coding	lysine-rich coiled-coil 1 [Source:MGI Symbol;Acc:MGI:1889377]
ENSMUSG00000037499	Nenf	308.479	0.0837465	0.118554	60.6084	6.90326e-14	8.10779e-13	1	191306789	191318194	protein_coding	neuron derived neurotrophic factor [Source:MGI Symbol;Acc:MGI:1913458]
ENSMUSG00000032221	Mns1	689.143	-0.729732	0.181174	60.6032	6.92115e-14	8.12464e-13	9	72438011	72462025	protein_coding	meiosis-specific nuclear structural protein 1 [Source:MGI Symbol;Acc:MGI:107933]
ENSMUSG00000068617	Efcab1	194.235	-1.15648	0.219138	60.5606	7.07017e-14	8.29533e-13	16	14906637	14925879	protein_coding	EF-hand calcium binding domain 1 [Source:MGI Symbol;Acc:MGI:1914043]
ENSMUSG00000029228	Lnx1	134.619	1.14307	0.251252	60.5483	7.11375e-14	8.34219e-13	5	74592447	74702912	protein_coding	ligand of numb-protein X 1 [Source:MGI Symbol;Acc:MGI:1278335]
ENSMUSG00000000416	Cttnbp2	1534.47	-0.0597346	0.0854977	60.5383	7.14964e-14	8.37999e-13	6	18366478	18514843	protein_coding	cortactin binding protein 2 [Source:MGI Symbol;Acc:MGI:1353467]
ENSMUSG00000037348	Paqr7	1208.68	0.0854482	0.108391	60.5341	7.16459e-14	8.39322e-13	4	134496697	134510235	protein_coding	progestin and adipoQ receptor family member VII [Source:MGI Symbol;Acc:MGI:1919154]
ENSMUSG00000047230	Cldn2	192.7	-0.738913	0.195946	60.5124	7.24262e-14	8.4803e-13	X	139800828	139811386	protein_coding	claudin 2 [Source:MGI Symbol;Acc:MGI:1276110]
ENSMUSG00000076441	Ass1	1418.11	-0.61033	0.13884	60.4338	7.53296e-14	8.81575e-13	2	31470207	31520672	protein_coding	argininosuccinate synthetase 1 [Source:MGI Symbol;Acc:MGI:88090]
ENSMUSG00000057123	Gja5	30.2427	-0.880989	0.416114	60.3956	7.67836e-14	8.97452e-13	3	96904693	97077416	protein_coding	gap junction protein
ENSMUSG00000025225	Nfkb2	524.841	-0.710815	0.170861	60.395	7.68037e-14	8.97452e-13	19	46304737	46312090	protein_coding	nuclear factor of kappa light polypeptide gene enhancer in B cells 2
ENSMUSG00000042246	Tmc7	432.797	0.278397	0.162674	60.3687	7.78218e-14	9.08885e-13	7	118535841	118584736	protein_coding	transmembrane channel-like gene family 7 [Source:MGI Symbol;Acc:MGI:2443317]
ENSMUSG00000091243	Vgll3	802.61	-1.0046	0.219624	60.3588	7.8207e-14	9.1292e-13	16	65815633	65863057	protein_coding	vestigial like family member 3 [Source:MGI Symbol;Acc:MGI:1920819]
ENSMUSG00000028617	Lrrc42	879.252	-0.212424	0.0902356	60.3379	7.90314e-14	9.22073e-13	4	107233514	107253532	protein_coding	leucine rich repeat containing 42 [Source:MGI Symbol;Acc:MGI:1925059]
ENSMUSG00000024544	Ldlrad4	340.383	-0.205054	0.149942	60.3063	8.02903e-14	9.36127e-13	18	67933257	68255549	protein_coding	low density lipoprotein receptor class A domain containing 4 [Source:MGI Symbol;Acc:MGI:1277150]
ENSMUSG00000021112	Mpp5	1835.5	-0.787386	0.15999	60.3056	8.03176e-14	9.36127e-13	12	78748907	78840714	protein_coding	membrane protein
ENSMUSG00000037172	E330009J07Rik	814.468	0.134948	0.0847857	60.2932	8.08179e-14	9.41479e-13	6	40401375	40436135	protein_coding	RIKEN cDNA E330009J07 gene [Source:MGI Symbol;Acc:MGI:2444256]
ENSMUSG00000055128	Cgrrf1	347.727	-0.340297	0.121469	60.2546	8.2391e-14	9.59318e-13	14	46832134	46854193	protein_coding	cell growth regulator with ring finger domain 1 [Source:MGI Symbol;Acc:MGI:1916368]
ENSMUSG00000026088	Mitd1	238.094	-0.548085	0.135339	60.2385	8.3058e-14	9.66593e-13	1	37874801	37890411	protein_coding	MIT
ENSMUSG00000027367	Stard7	2655.36	-0.0369684	0.0976119	60.1958	8.48507e-14	9.86954e-13	2	127270218	127298932	protein_coding	START domain containing 7 [Source:MGI Symbol;Acc:MGI:2139090]
ENSMUSG00000035355	Kcnh4	98.9537	0.995992	0.280242	60.1884	8.51618e-14	9.90071e-13	11	100740376	100759942	protein_coding	potassium voltage-gated channel
ENSMUSG00000075273	Ttc30b	629.285	-0.873148	0.157519	60.0751	9.01277e-14	1.04727e-12	2	75935849	75938585	protein_coding	tetratricopeptide repeat domain 30B [Source:MGI Symbol;Acc:MGI:1919671]
ENSMUSG00000001773	Folh1	1657.32	-0.144556	0.170733	59.9821	9.44152e-14	1.09654e-12	7	86718977	86775943	protein_coding	folate hydrolase 1 [Source:MGI Symbol;Acc:MGI:1858193]
ENSMUSG00000008976	Gabpa	1454.49	0.599477	0.104693	59.9479	9.60451e-14	1.1149e-12	16	84834925	84863779	protein_coding	GA repeat binding protein
ENSMUSG00000019820	Utrn	2832.4	-0.713993	0.152614	59.9459	9.6142e-14	1.11546e-12	10	12382188	12869365	protein_coding	utrophin [Source:MGI Symbol;Acc:MGI:104631]
ENSMUSG00000030313	Dennd5b	673.523	0.453061	0.130049	59.9342	9.67082e-14	1.12146e-12	6	148988071	149101680	protein_coding	DENN/MADD domain containing 5B [Source:MGI Symbol;Acc:MGI:2444273]
ENSMUSG00000027995	Tlr2	170.792	-2.26747	0.33293	59.9014	9.83035e-14	1.13939e-12	3	83836272	83841767	protein_coding	toll-like receptor 2 [Source:MGI Symbol;Acc:MGI:1346060]
ENSMUSG00000023921	Mut	1183	-0.84494	0.111585	59.8914	9.87997e-14	1.14456e-12	17	40934685	40961989	protein_coding	methylmalonyl-Coenzyme A mutase [Source:MGI Symbol;Acc:MGI:97239]
ENSMUSG00000028637	Ccdc30	477.871	-0.551211	0.116116	59.8602	1.00351e-13	1.16195e-12	4	119322893	119415521	protein_coding	coiled-coil domain containing 30 [Source:MGI Symbol;Acc:MGI:1920582]
ENSMUSG00000035696	Rnf38	2081.17	0.411211	0.0694437	59.8006	1.03387e-13	1.19649e-12	4	44126210	44233789	protein_coding	ring finger protein 38 [Source:MGI Symbol;Acc:MGI:1920719]
ENSMUSG00000001794	Capns1	6342.06	-0.125856	0.099038	59.7886	1.04007e-13	1.20306e-12	7	30186936	30198811	protein_coding	calpain
ENSMUSG00000079022	Col22a1	1067.95	0.820677	0.114232	59.7749	1.04724e-13	1.21075e-12	15	71795795	72034227	protein_coding	collagen
ENSMUSG00000041736	Tspo	295.098	-0.345157	0.212374	59.7636	1.05318e-13	1.21699e-12	15	83563592	83574203	protein_coding	translocator protein [Source:MGI Symbol;Acc:MGI:88222]
ENSMUSG00000028412	Slc44a1	2455	-0.392146	0.11988	59.731	1.07048e-13	1.23636e-12	4	53440413	53622478	protein_coding	solute carrier family 44
ENSMUSG00000035539	Ccdc180	177.835	-1.17967	0.220202	59.7029	1.08561e-13	1.25321e-12	4	45890303	45950774	protein_coding	coiled-coil domain containing 180 [Source:MGI Symbol;Acc:MGI:2685871]
ENSMUSG00000053062	Jam2	13447.5	0.15192	0.153575	59.6896	1.09287e-13	1.26095e-12	16	84774123	84825928	protein_coding	junction adhesion molecule 2 [Source:MGI Symbol;Acc:MGI:1933820]
ENSMUSG00000040852	Plekhh2	558.653	-0.600956	0.153568	59.6723	1.10239e-13	1.27129e-12	17	84511895	84622142	protein_coding	pleckstrin homology domain containing
ENSMUSG00000039021	Ttc16	306.295	-1.27673	0.217149	59.6247	1.12889e-13	1.3012e-12	2	32757026	32775633	protein_coding	tetratricopeptide repeat domain 16 [Source:MGI Symbol;Acc:MGI:2443048]
ENSMUSG00000027763	Mbnl1	937.565	-0.356299	0.102342	59.5872	1.15031e-13	1.32522e-12	3	60472830	60629750	protein_coding	muscleblind like splicing factor 1 [Source:MGI Symbol;Acc:MGI:1928482]
ENSMUSG00000020009	Ifngr1	950.582	-0.725911	0.123073	59.577	1.15618e-13	1.33132e-12	10	19591949	19610229	protein_coding	interferon gamma receptor 1 [Source:MGI Symbol;Acc:MGI:107655]
ENSMUSG00000028059	Arhgef2	2125.27	0.382615	0.072289	59.5721	1.15898e-13	1.33388e-12	3	88605966	88648052	protein_coding	rho/rac guanine nucleotide exchange factor (GEF) 2 [Source:MGI Symbol;Acc:MGI:103264]
ENSMUSG00000022090	Pdlim2	1406.82	-0.515869	0.158721	59.5666	1.16219e-13	1.3369e-12	14	70164218	70177681	protein_coding	PDZ and LIM domain 2 [Source:MGI Symbol;Acc:MGI:2384850]
ENSMUSG00000035413	Tmem98	707.39	-0.02551	0.130138	59.5623	1.1647e-13	1.33912e-12	11	80810175	80822033	protein_coding	transmembrane protein 98 [Source:MGI Symbol;Acc:MGI:1923457]
ENSMUSG00000041828	Abca8a	603.715	0.0528107	0.148445	59.5148	1.19269e-13	1.37061e-12	11	110025634	110095978	protein_coding	ATP-binding cassette
ENSMUSG00000031831	Dnaaf1	106.321	-1.02153	0.209716	59.5107	1.19515e-13	1.37274e-12	8	119575235	119598454	protein_coding	dynein
ENSMUSG00000029312	Klhl8	683.357	0.0291036	0.104761	59.4888	1.2083e-13	1.38716e-12	5	103861973	103911259	protein_coding	kelch-like 8 [Source:MGI Symbol;Acc:MGI:2179430]
ENSMUSG00000007458	M6pr	2149.02	-0.304498	0.0975149	59.4579	1.22712e-13	1.40806e-12	6	122308720	122317680	protein_coding	mannose-6-phosphate receptor
ENSMUSG00000069565	Dazap1	1351.91	0.621616	0.114417	59.4176	1.25209e-13	1.43599e-12	10	80261486	80288408	protein_coding	DAZ associated protein 1 [Source:MGI Symbol;Acc:MGI:1917498]
ENSMUSG00000021703	Serinc5	2359.98	0.674542	0.0921944	59.4159	1.25314e-13	1.43648e-12	13	92611091	92711947	protein_coding	serine incorporator 5 [Source:MGI Symbol;Acc:MGI:2444223]
ENSMUSG00000031554	Adam5	58.3654	-0.764275	0.299581	59.4106	1.25649e-13	1.43959e-12	8	24727093	24824369	protein_coding	a disintegrin and metallopeptidase domain 5 [Source:MGI Symbol;Acc:MGI:104730]
ENSMUSG00000039055	Eme1	70.853	1.60551	0.220399	59.4076	1.25835e-13	1.441e-12	11	94644996	94653964	protein_coding	essential meiotic structure-specific endonuclease 1 [Source:MGI Symbol;Acc:MGI:3576783]
ENSMUSG00000019841	Rev3l	2981.49	0.508056	0.119585	59.3084	1.32238e-13	1.51357e-12	10	39732118	39875211	protein_coding	REV3 like
ENSMUSG00000001016	Ilf2	1944.81	0.33068	0.0699451	59.2894	1.33497e-13	1.52723e-12	3	90476126	90488379	protein_coding	interleukin enhancer binding factor 2 [Source:MGI Symbol;Acc:MGI:1915031]
ENSMUSG00000037151	Lrrc20	330.085	0.51567	0.113277	59.2757	1.34415e-13	1.53696e-12	10	61475801	61582791	protein_coding	leucine rich repeat containing 20 [Source:MGI Symbol;Acc:MGI:2387182]
ENSMUSG00000023951	Vegfa	2050.18	-0.227257	0.113578	59.2629	1.3528e-13	1.54607e-12	17	46016993	46032369	protein_coding	vascular endothelial growth factor A [Source:MGI Symbol;Acc:MGI:103178]
ENSMUSG00000015714	Cers2	3166.33	-0.214733	0.105194	59.2484	1.36261e-13	1.55651e-12	3	95314791	95323599	protein_coding	ceramide synthase 2 [Source:MGI Symbol;Acc:MGI:1924143]
ENSMUSG00000027276	Jag1	306.613	0.822079	0.120041	59.2399	1.3684e-13	1.56157e-12	2	137081456	137116644	protein_coding	jagged 1 [Source:MGI Symbol;Acc:MGI:1095416]
ENSMUSG00000108841	Frmpd2	93.956	-2.35912	0.321438	59.1758	1.41299e-13	1.61165e-12	14	33471696	33575269	protein_coding	FERM and PDZ domain containing 2 [Source:MGI Symbol;Acc:MGI:2685472]
ENSMUSG00000021363	Mak	216.916	-1.10624	0.189037	59.1227	1.451e-13	1.65418e-12	13	41025008	41079706	protein_coding	male germ cell-associated kinase [Source:MGI Symbol;Acc:MGI:96913]
ENSMUSG00000020032	Nuak1	5967.02	-0.929529	0.159988	59.0561	1.50014e-13	1.7085e-12	10	84370905	84440597	protein_coding	NUAK family
ENSMUSG00000045679	Pqlc3	617.91	-0.59252	0.176516	59.0453	1.50829e-13	1.71693e-12	12	16988648	17000408	protein_coding	PQ loop repeat containing [Source:MGI Symbol;Acc:MGI:2444067]
ENSMUSG00000030688	Stard10	822.936	-0.701451	0.158081	59.0096	1.53545e-13	1.74699e-12	7	101317086	101346626	protein_coding	START domain containing 10 [Source:MGI Symbol;Acc:MGI:1860093]
ENSMUSG00000040084	Bub1b	404.32	0.948574	0.127381	58.9605	1.57355e-13	1.78944e-12	2	118598211	118641591	protein_coding	BUB1B
ENSMUSG00000027326	Knl1	180.053	1.10837	0.152838	58.9439	1.58667e-13	1.80169e-12	2	119047119	119105501	protein_coding	kinetochore scaffold 1 [Source:MGI Symbol;Acc:MGI:1923714]
ENSMUSG00000020774	Aspa	9.54376	-2.19274	1.18628	58.9359	1.59307e-13	1.80733e-12	11	73304992	73329596	protein_coding	aspartoacylase [Source:MGI Symbol;Acc:MGI:87914]
ENSMUSG00000039116	Adgrg6	466.83	0.501242	0.143836	58.9357	1.59322e-13	1.80733e-12	10	14402583	14545179	protein_coding	adhesion G protein-coupled receptor G6 [Source:MGI Symbol;Acc:MGI:1916151]
ENSMUSG00000011114	Tbrg1	1096.73	-0.0263524	0.127169	58.913	1.61142e-13	1.82708e-12	9	37648763	37657312	protein_coding	transforming growth factor beta regulated gene 1 [Source:MGI Symbol;Acc:MGI:1100877]
ENSMUSG00000045031	Cetn4	189.016	-1.29913	0.214278	58.8967	1.62462e-13	1.84113e-12	3	37307749	37312708	protein_coding	centrin 4 [Source:MGI Symbol;Acc:MGI:2677454]
ENSMUSG00000074785	Plxnc1	3989.1	0.103377	0.250701	58.8261	1.68294e-13	1.90628e-12	10	94790866	94944835	protein_coding	plexin C1 [Source:MGI Symbol;Acc:MGI:1890127]
ENSMUSG00000029798	Herc6	256.772	-1.11874	0.2683	58.8127	1.69428e-13	1.91817e-12	6	57581000	57664632	protein_coding	hect domain and RLD 6 [Source:MGI Symbol;Acc:MGI:1914388]
ENSMUSG00000031026	Trim66	126.86	0.263613	0.159289	58.7852	1.71773e-13	1.94376e-12	7	109449006	109508134	protein_coding	tripartite motif-containing 66 [Source:MGI Symbol;Acc:MGI:2152406]
ENSMUSG00000021025	Nfkbia	636.366	-0.60256	0.121754	58.73	1.76584e-13	1.99722e-12	12	55489410	55492647	protein_coding	nuclear factor of kappa light polypeptide gene enhancer in B cells inhibitor
ENSMUSG00000031093	Dock11	609.529	0.560789	0.129529	58.7278	1.76773e-13	1.99748e-12	X	35888832	36076562	protein_coding	dedicator of cytokinesis 11 [Source:MGI Symbol;Acc:MGI:1923224]
ENSMUSG00000000028	Cdc45	193.523	1.41497	0.194784	58.7277	1.76782e-13	1.99748e-12	16	18780447	18811987	protein_coding	cell division cycle 45 [Source:MGI Symbol;Acc:MGI:1338073]
ENSMUSG00000038094	Atp13a4	74.8192	-0.149534	0.219737	58.6735	1.81639e-13	2.05136e-12	16	29395853	29544864	protein_coding	ATPase type 13A4 [Source:MGI Symbol;Acc:MGI:1924456]
ENSMUSG00000001948	Spa17	179.046	-1.11117	0.214741	58.6575	1.83099e-13	2.06683e-12	9	37603290	37613722	protein_coding	sperm autoantigenic protein 17 [Source:MGI Symbol;Acc:MGI:1333778]
ENSMUSG00000040253	Gbp7	428.621	-1.06783	0.261408	58.6284	1.85784e-13	2.09611e-12	3	142530342	142550149	protein_coding	guanylate binding protein 7 [Source:MGI Symbol;Acc:MGI:2444421]
ENSMUSG00000027860	Vangl1	669.746	-0.461995	0.122495	58.5199	1.96141e-13	2.21187e-12	3	102153583	102204693	protein_coding	vang-like 1 (van gogh
ENSMUSG00000026425	Srgap2	4301.29	0.135611	0.0846981	58.5149	1.96631e-13	2.21631e-12	1	131285251	131527352	protein_coding	SLIT-ROBO Rho GTPase activating protein 2 [Source:MGI Symbol;Acc:MGI:109605]
ENSMUSG00000049571	Cfap46	961.152	-0.937526	0.153746	58.5128	1.96838e-13	2.21754e-12	7	139600951	139683817	protein_coding	cilia and flagella associated protein 46 [Source:MGI Symbol;Acc:MGI:2444387]
ENSMUSG00000102758	Naaladl2	81.0737	-0.881676	0.230498	58.5092	1.97193e-13	2.22046e-12	3	23798102	25144261	protein_coding	N-acetylated alpha-linked acidic dipeptidase-like 2 [Source:MGI Symbol;Acc:MGI:2685867]
ENSMUSG00000068015	Lrch1	751.368	-0.522127	0.123561	58.4621	2.01886e-13	2.27219e-12	14	74754674	74947877	protein_coding	leucine-rich repeats and calponin homology (CH) domain containing 1 [Source:MGI Symbol;Acc:MGI:2443390]
ENSMUSG00000030805	Stx4a	772.095	0.187918	0.111958	58.4352	2.04624e-13	2.30187e-12	7	127824294	127849019	protein_coding	syntaxin 4A (placental) [Source:MGI Symbol;Acc:MGI:893577]
ENSMUSG00000029076	Sdf4	5068.3	-0.185834	0.072294	58.4171	2.06489e-13	2.32171e-12	4	155992872	156013610	protein_coding	stromal cell derived factor 4 [Source:MGI Symbol;Acc:MGI:108079]
ENSMUSG00000062646	Ganc	627.062	-0.141706	0.111241	58.3777	2.10594e-13	2.3667e-12	2	120403896	120461700	protein_coding	glucosidase
ENSMUSG00000045103	Dmd	2281.61	-0.693384	0.126261	58.3181	2.16968e-13	2.43714e-12	X	82948870	85206141	protein_coding	dystrophin
ENSMUSG00000019818	Cd164	2994.9	-0.431037	0.131315	58.3114	2.17695e-13	2.44412e-12	10	41519414	41531048	protein_coding	CD164 antigen [Source:MGI Symbol;Acc:MGI:1859568]
ENSMUSG00000026740	Dnajc1	1123.76	-0.347749	0.107339	58.2367	2.2598e-13	2.53588e-12	2	18195654	18392830	protein_coding	DnaJ heat shock protein family (Hsp40) member C1 [Source:MGI Symbol;Acc:MGI:103268]
ENSMUSG00000034472	Rasd2	69.6868	1.10681	0.232516	58.2131	2.28659e-13	2.56469e-12	8	75213944	75224113	protein_coding	RASD family
ENSMUSG00000020092	Pald1	986.5	-0.306059	0.111458	58.171	2.33528e-13	2.61802e-12	10	61319656	61383530	protein_coding	phosphatase domain containing
ENSMUSG00000026991	Pkp4	4417.08	-0.448933	0.0682985	58.1308	2.38266e-13	2.66984e-12	2	59160850	59355208	protein_coding	plakophilin 4 [Source:MGI Symbol;Acc:MGI:109281]
ENSMUSG00000057147	Dph6	296.453	0.892706	0.121443	58.1074	2.41067e-13	2.6999e-12	2	114516416	114654964	protein_coding	diphthamine biosynthesis 6 [Source:MGI Symbol;Acc:MGI:1913882]
ENSMUSG00000046876	Atxn1	1412.53	-0.286189	0.0751758	58.0248	2.51228e-13	2.81233e-12	13	45549755	45965008	protein_coding	ataxin 1 [Source:MGI Symbol;Acc:MGI:104783]
ENSMUSG00000004360	9330159F19Rik	1406.37	0.248666	0.146834	57.9301	2.6342e-13	2.94593e-12	10	29211606	29230779	protein_coding	RIKEN cDNA 9330159F19 gene [Source:MGI Symbol;Acc:MGI:3036239]
ENSMUSG00000039234	Sec24d	1320.17	-0.539429	0.133908	57.9249	2.64106e-13	2.95217e-12	3	123267455	123365641	protein_coding	Sec24 related gene family
ENSMUSG00000019971	Cep290	389.114	-0.590119	0.115773	57.9183	2.64972e-13	2.96041e-12	10	100487558	100574840	protein_coding	centrosomal protein 290 [Source:MGI Symbol;Acc:MGI:2384917]
ENSMUSG00000027977	Ndst3	138.891	0.00754833	0.155489	57.9171	2.6513e-13	2.96073e-12	3	123526166	123690853	protein_coding	N-deacetylase/N-sulfotransferase (heparan glucosaminyl) 3 [Source:MGI Symbol;Acc:MGI:1932544]
ENSMUSG00000037225	Fgf2	138.713	-0.343938	0.232106	57.9021	2.67129e-13	2.98159e-12	3	37348346	37410108	protein_coding	fibroblast growth factor 2 [Source:MGI Symbol;Acc:MGI:95516]
ENSMUSG00000060924	Csmd1	2097.94	-0.504974	0.0969419	57.8905	2.68677e-13	2.99742e-12	8	15892537	17535586	protein_coding	CUB and Sushi multiple domains 1 [Source:MGI Symbol;Acc:MGI:2137383]
ENSMUSG00000014077	Chp1	1415.49	-0.518123	0.0892281	57.8538	2.73659e-13	3.05151e-12	2	119547697	119587027	protein_coding	calcineurin-like EF hand protein 1 [Source:MGI Symbol;Acc:MGI:1927185]
ENSMUSG00000038836	Agbl3	347.072	-0.723519	0.111785	57.8237	2.77804e-13	3.09623e-12	6	34780432	34859459	protein_coding	ATP/GTP binding protein-like 3 [Source:MGI Symbol;Acc:MGI:1923473]
ENSMUSG00000018340	Anxa6	3451.83	-0.386324	0.117047	57.7922	2.82224e-13	3.14396e-12	11	54979108	55033445	protein_coding	annexin A6 [Source:MGI Symbol;Acc:MGI:88255]
ENSMUSG00000071636	Rimbp3	27.299	1.331	0.318081	57.7893	2.82624e-13	3.14688e-12	16	17208135	17213921	protein_coding	RIMS binding protein 3 [Source:MGI Symbol;Acc:MGI:2685449]
ENSMUSG00000050022	Amz1	92.0032	0.166962	0.209579	57.7881	2.82799e-13	3.14731e-12	5	140724127	140761439	protein_coding	archaelysin family metallopeptidase 1 [Source:MGI Symbol;Acc:MGI:2442258]
ENSMUSG00000032743	D430042O09Rik	1785.68	-0.422251	0.1163	57.7042	2.94911e-13	3.27892e-12	7	125707888	125874793	protein_coding	RIKEN cDNA D430042O09 gene [Source:MGI Symbol;Acc:MGI:2442760]
ENSMUSG00000045761	Togaram2	337.102	-0.718326	0.172981	57.6399	3.04547e-13	3.38441e-12	17	71673261	71729669	protein_coding	TOG array regulator of axonemal microtubules 2 [Source:MGI Symbol;Acc:MGI:2443498]
ENSMUSG00000020358	Hnrnpab	2224.94	0.717532	0.114196	57.6085	3.09367e-13	3.43465e-12	11	51600100	51606847	protein_coding	heterogeneous nuclear ribonucleoprotein A/B [Source:MGI Symbol;Acc:MGI:1330294]
ENSMUSG00000037295	Ldlrap1	130.439	-0.732671	0.235495	57.594	3.11613e-13	3.45791e-12	4	134741554	134768024	protein_coding	low density lipoprotein receptor adaptor protein 1 [Source:MGI Symbol;Acc:MGI:2140175]
ENSMUSG00000006342	Susd2	133.236	-0.284077	0.216612	57.5903	3.12194e-13	3.46268e-12	10	75636706	75644008	protein_coding	sushi domain containing 2 [Source:MGI Symbol;Acc:MGI:1918983]
ENSMUSG00000060275	Nrg2	533.847	-0.572071	0.136914	57.5699	3.15397e-13	3.49652e-12	18	36017707	36197380	protein_coding	neuregulin 2 [Source:MGI Symbol;Acc:MGI:1098246]
ENSMUSG00000029086	Prom1	1991.24	-1.22596	0.161118	57.568	3.15703e-13	3.49821e-12	5	43993620	44102032	protein_coding	prominin 1 [Source:MGI Symbol;Acc:MGI:1100886]
ENSMUSG00000074818	Pdzd7	58.05	0.179239	0.222723	57.5179	3.23709e-13	3.58346e-12	19	45026906	45046614	protein_coding	PDZ domain containing 7 [Source:MGI Symbol;Acc:MGI:3608325]
ENSMUSG00000035179	Ppp1r32	257.617	-0.883292	0.219807	57.5141	3.24313e-13	3.58842e-12	19	10474257	10482897	protein_coding	protein phosphatase 1
ENSMUSG00000048027	Rgmb	1377.66	0.114984	0.149224	57.5114	3.24754e-13	3.59157e-12	17	15806253	15826586	protein_coding	repulsive guidance molecule family member B [Source:MGI Symbol;Acc:MGI:1916049]
ENSMUSG00000054976	Nyap2	510.934	-0.0959203	0.269113	57.4876	3.28651e-13	3.63291e-12	1	81076950	81341764	protein_coding	neuronal tyrosine-phophorylated phosphoinositide 3-kinase adaptor 2 [Source:MGI Symbol;Acc:MGI:2443135]
ENSMUSG00000031480	Thsd1	157.49	-0.905963	0.175071	57.4619	3.3289e-13	3.67799e-12	8	22227313	22261334	protein_coding	thrombospondin
ENSMUSG00000025911	Adhfe1	687.134	-0.801197	0.116107	57.4514	3.34654e-13	3.6957e-12	1	9547948	9580673	protein_coding	alcohol dehydrogenase
ENSMUSG00000026173	Plcd4	2381.97	-0.758096	0.173311	57.4332	3.37707e-13	3.72762e-12	1	74542888	74567794	protein_coding	phospholipase C
ENSMUSG00000019027	Dnah1	355.406	-0.883227	0.16569	57.3896	3.45156e-13	3.80801e-12	14	31260375	31323896	protein_coding	dynein
ENSMUSG00000019777	Hdac2	2310.93	0.327568	0.0833005	57.3677	3.48958e-13	3.8481e-12	10	36974544	37001889	protein_coding	histone deacetylase 2 [Source:MGI Symbol;Acc:MGI:1097691]
ENSMUSG00000005470	Asf1b	160.282	1.35148	0.181244	57.3587	3.50515e-13	3.86195e-12	8	83955507	83970197	protein_coding	anti-silencing function 1B histone chaperone [Source:MGI Symbol;Acc:MGI:1914179]
ENSMUSG00000046417	Lrrc75a	279.285	-0.139572	0.138545	57.3585	3.5055e-13	3.86195e-12	11	62604884	62648523	protein_coding	leucine rich repeat containing 75A [Source:MGI Symbol;Acc:MGI:2682293]
ENSMUSG00000046807	Lrrc75b	815.531	-0.261952	0.112208	57.3533	3.51466e-13	3.87018e-12	10	75550123	75560330	protein_coding	leucine rich repeat containing 75B [Source:MGI Symbol;Acc:MGI:2143657]
ENSMUSG00000033767	Tmem131l	2471.2	0.391143	0.0792533	57.2909	3.62612e-13	3.99099e-12	3	83897655	84040175	protein_coding	transmembrane 131 like [Source:MGI Symbol;Acc:MGI:2443399]
ENSMUSG00000031558	Slit2	4465.91	-0.649382	0.126281	57.1614	3.86872e-13	4.25393e-12	5	47983138	48307733	protein_coding	slit homolog 2 (Drosophila) [Source:MGI Symbol;Acc:MGI:1315205]
ENSMUSG00000054520	Sh3bp2	266.626	0.243077	0.138312	57.1514	3.88808e-13	4.27316e-12	5	34525838	34563641	protein_coding	SH3-domain binding protein 2 [Source:MGI Symbol;Acc:MGI:1346349]
ENSMUSG00000029084	Cd38	30.4801	-0.87162	0.421433	57.1214	3.94677e-13	4.33559e-12	5	43868553	43912375	protein_coding	CD38 antigen [Source:MGI Symbol;Acc:MGI:107474]
ENSMUSG00000029249	Rest	669.915	-0.442377	0.14399	57.0943	4.00071e-13	4.39273e-12	5	77265491	77286432	protein_coding	RE1-silencing transcription factor [Source:MGI Symbol;Acc:MGI:104897]
ENSMUSG00000027162	Lin7c	2344	-0.470254	0.0979896	57.075	4.03945e-13	4.43315e-12	2	109890853	109901003	protein_coding	lin-7 homolog C (C. elegans) [Source:MGI Symbol;Acc:MGI:1330839]
ENSMUSG00000030657	Xylt1	1767.76	0.545761	0.134553	57.0276	4.13622e-13	4.53513e-12	7	117380979	117673580	protein_coding	xylosyltransferase 1 [Source:MGI Symbol;Acc:MGI:2451073]
ENSMUSG00000067786	Nnat	23358.4	0.550942	0.20627	57.0276	4.13633e-13	4.53513e-12	2	157560078	157562522	protein_coding	neuronatin [Source:MGI Symbol;Acc:MGI:104716]
ENSMUSG00000026980	Ly75	28.7999	0.525026	0.414237	57.0265	4.13857e-13	4.53542e-12	2	60292103	60383303	protein_coding	lymphocyte antigen 75 [Source:MGI Symbol;Acc:MGI:106662]
ENSMUSG00000066720	Cldn9	70.5888	-1.92935	0.267229	57.0247	4.14228e-13	4.53731e-12	17	23682584	23684018	protein_coding	claudin 9 [Source:MGI Symbol;Acc:MGI:1913100]
ENSMUSG00000061544	Zfp229	319.046	-0.362599	0.155593	57.0103	4.17217e-13	4.56787e-12	17	21730795	21769342	protein_coding	zinc finger protein 229 [Source:MGI Symbol;Acc:MGI:2679295]
ENSMUSG00000029843	Slc13a4	52.4265	-1.67849	0.338895	56.9552	4.28876e-13	4.69327e-12	6	35267957	35308131	protein_coding	solute carrier family 13 (sodium/sulfate symporters)
ENSMUSG00000041923	Nol4	1233.46	0.665994	0.215507	56.9192	4.36668e-13	4.77626e-12	18	22693181	23041653	protein_coding	nucleolar protein 4 [Source:MGI Symbol;Acc:MGI:2441684]
ENSMUSG00000030551	Nr2f2	1123.79	-0.780744	0.117659	56.8946	4.42076e-13	4.83311e-12	7	70351944	70366735	protein_coding	nuclear receptor subfamily 2
ENSMUSG00000047407	Tgif1	376.279	-0.535605	0.18885	56.8719	4.47123e-13	4.88596e-12	17	70844205	70853546	protein_coding	TGFB-induced factor homeobox 1 [Source:MGI Symbol;Acc:MGI:1194497]
ENSMUSG00000040265	Dnm3	1599.02	-0.0281608	0.188845	56.8587	4.50091e-13	4.91605e-12	1	161982453	162478034	protein_coding	dynamin 3 [Source:MGI Symbol;Acc:MGI:1341299]
ENSMUSG00000030323	Ift122	2377.46	-0.516395	0.11542	56.8264	4.57411e-13	4.99363e-12	6	115853470	115926699	protein_coding	intraflagellar transport 122 [Source:MGI Symbol;Acc:MGI:1932386]
ENSMUSG00000041930	Fam222a	202.724	1.04326	0.187873	56.765	4.71664e-13	5.14678e-12	5	114568016	114613220	protein_coding	family with sequence similarity 222
ENSMUSG00000042404	Dennd4b	750.271	0.225566	0.108833	56.7511	4.74961e-13	5.18028e-12	3	90265185	90280669	protein_coding	DENN/MADD domain containing 4B [Source:MGI Symbol;Acc:MGI:2446201]
ENSMUSG00000029772	Ahcyl2	2151.15	-0.0897402	0.111515	56.7415	4.7725e-13	5.20277e-12	6	29768011	29912310	protein_coding	S-adenosylhomocysteine hydrolase-like 2 [Source:MGI Symbol;Acc:MGI:1921590]
ENSMUSG00000008604	Ubqln4	1771.33	0.355872	0.10921	56.7377	4.7816e-13	5.20774e-12	3	88553758	88569725	protein_coding	ubiquilin 4 [Source:MGI Symbol;Acc:MGI:2150152]
ENSMUSG00000023973	Cnpy3	2031.97	-0.135717	0.069197	56.7107	4.8464e-13	5.27581e-12	17	46735705	46752214	protein_coding	canopy FGF signaling regulator 3 [Source:MGI Symbol;Acc:MGI:1919279]
ENSMUSG00000042462	Dctpp1	264.989	0.723598	0.139672	56.6894	4.89848e-13	5.32997e-12	7	127256959	127260709	protein_coding	dCTP pyrophosphatase 1 [Source:MGI Symbol;Acc:MGI:1913672]
ENSMUSG00000031176	Dynlt3	1376.13	-0.363098	0.0982473	56.6358	5.03153e-13	5.47214e-12	X	9654267	9663003	protein_coding	dynein light chain Tctex-type 3 [Source:MGI Symbol;Acc:MGI:1914367]
ENSMUSG00000048458	Fam212b	1025.43	0.742202	0.114374	56.6208	5.06927e-13	5.51058e-12	3	105704599	105720842	protein_coding	family with sequence similarity 212
ENSMUSG00000024206	Rfx2	998.304	-0.830467	0.162172	56.6134	5.08813e-13	5.52845e-12	17	56775897	56831008	protein_coding	regulatory factor X
ENSMUSG00000047604	Frat2	216.899	0.376286	0.194454	56.6096	5.09786e-13	5.53641e-12	19	41845972	41848132	protein_coding	frequently rearranged in advanced T cell lymphomas 2 [Source:MGI Symbol;Acc:MGI:2673967]
[truncated: 7,594 more rows]
