# Supplementary material for: Rescue of deficits by Brwd1 copy number restoration in the Ts65Dn mouse model of Down syndrome
Source: Nat Commun. 2022 Oct 26;13:6384. doi: 10.1038/s41467-022-34200-0 (PMC9606253; doi:10.1038/s41467-022-34200-0)
Supplement: Supplementary file 5 — Supplementary Data 3 [file 41467_2022_34200_MOESM5_ESM.xlsx]

## Sheet: S3
Supplementary Data 3: E16 forebrain-derived primary neuronal culture (mixed male and female) RNA-seq data (DESeq2 pairwise significant PCGs – Ts65Dn vs. euploid and Ts65Dn;Brwd1+/– vs. Ts65Dn ; padj<0.05) Associated with Extended Data Fig. 7
Fulton et al., 2022
Ts65Dn vs. euploid															Ts65Dn;Brwd1+/– vs. Ts65Dn
gene_id	gene_name	baseMean	log2FoldChange	lfcSE	stat	pvalue	padj	chromosome	gene_start	gene_end	gene_type	description			gene_id	gene_name	baseMean	log2FoldChange	lfcSE	stat	pvalue	padj	chromosome	gene_start	gene_end	gene_type	description
ENSMUSG00000081683	Fzd10	352.979	4.99918	0.18178	27.5012	1.7e-166	3.72e-162	5	128600844	128604093	protein_coding	frizzled class receptor 10 [Source:MGI Symbol;Acc:MGI:2136761]			ENSMUSG00000053279	Aldh1a1	617.172	-3.41389	0.10549	-32.3621	9.36711e-230	1.082e-225	19	20492715	20643462	protein_coding	aldehyde dehydrogenase family 1
ENSMUSG00000053279	Aldh1a1	617.172	2.62241	0.0955387	27.4487	7.21e-166	7.89e-162	19	20492715	20643462	protein_coding	aldehyde dehydrogenase family 1			ENSMUSG00000005125	Ndrg1	1909.25	-1.71342	0.0556329	-30.7986	2.73259e-208	2.10428e-204	15	66929321	66969640	protein_coding	N-myc downstream regulated gene 1 [Source:MGI Symbol;Acc:MGI:1341799]
ENSMUSG00000063297	Luzp2	2847.72	2.87271	0.111126	25.851	2.37e-147	1.73e-143	7	54835498	55268885	protein_coding	leucine zipper protein 2 [Source:MGI Symbol;Acc:MGI:1889615]			ENSMUSG00000081683	Fzd10	352.979	-5.34653	0.193214	-27.6715	1.53722e-168	8.8782e-165	5	128600844	128604093	protein_coding	frizzled class receptor 10 [Source:MGI Symbol;Acc:MGI:2136761]
ENSMUSG00000005125	Ndrg1	1909.25	1.39344	0.0545774	25.5315	8.81e-144	4.83e-140	15	66929321	66969640	protein_coding	N-myc downstream regulated gene 1 [Source:MGI Symbol;Acc:MGI:1341799]			ENSMUSG00000000753	Serpinf1	1721.11	-3.41082	0.123505	-27.6168	6.99282e-168	3.23096e-164	11	75409769	75422701	protein_coding	serine (or cysteine) peptidase inhibitor
ENSMUSG00000032368	Zic1	946.555	3.45799	0.136116	25.4047	2.24e-142	9.8e-139	9	91358058	91365810	protein_coding	zinc finger protein of the cerebellum 1 [Source:MGI Symbol;Acc:MGI:106683]			ENSMUSG00000001985	Grik3	2229.83	2.79254	0.103201	27.0592	2.97411e-161	1.14513e-157	4	125490700	125714173	protein_coding	glutamate receptor
ENSMUSG00000068196	Col8a1	1977.65	3.49683	0.139498	25.0672	1.13e-138	4.14e-135	16	57624258	57754737	protein_coding	collagen			ENSMUSG00000068859	Sp9	737.037	3.78378	0.140437	26.9428	6.92079e-160	2.28406e-156	2	73271925	73284706	protein_coding	trans-acting transcription factor 9 [Source:MGI Symbol;Acc:MGI:3574660]
ENSMUSG00000073411	H2-D1	1608.73	3.12608	0.125807	24.8482	2.7e-136	8.46e-133	17	35262730	35267499	protein_coding	histocompatibility 2			ENSMUSG00000041911	Dlx1	2320	3.26322	0.123047	26.52	5.6983e-155	1.64553e-151	2	71528113	71533981	protein_coding	distal-less homeobox 1 [Source:MGI Symbol;Acc:MGI:94901]
ENSMUSG00000030111	A2m	9780.5	3.04197	0.129126	23.5582	1.03e-122	2.83e-119	6	121635376	121679227	protein_coding	alpha-2-macroglobulin [Source:MGI Symbol;Acc:MGI:2449119]			ENSMUSG00000001827	Folr1	981.024	-3.61649	0.138508	-26.1104	2.78027e-150	7.13665e-147	7	101858331	101870788	protein_coding	folate receptor 1 (adult) [Source:MGI Symbol;Acc:MGI:95568]
ENSMUSG00000038370	Pcp4l1	465.259	3.09269	0.13526	22.8648	1.04e-115	2.53e-112	1	171173262	171196268	protein_coding	Purkinje cell protein 4-like 1 [Source:MGI Symbol;Acc:MGI:1913675]			ENSMUSG00000027750	Postn	545.538	-4.78514	0.186692	-25.6313	6.84278e-145	1.58082e-141	3	54361109	54391037	protein_coding	periostin
ENSMUSG00000016024	Lbp	755.236	3.02789	0.132856	22.7907	5.66e-115	1.24e-111	2	158306493	158332852	protein_coding	lipopolysaccharide binding protein [Source:MGI Symbol;Acc:MGI:1098776]			ENSMUSG00000030111	A2m	9780.5	-3.29362	0.129266	-25.4793	3.34376e-143	7.0225e-140	6	121635376	121679227	protein_coding	alpha-2-macroglobulin [Source:MGI Symbol;Acc:MGI:2449119]
ENSMUSG00000067860	Zic3	513.404	3.41986	0.152662	22.4016	3.8e-111	7.56e-108	X	58022700	58041736	protein_coding	zinc finger protein of the cerebellum 3 [Source:MGI Symbol;Acc:MGI:106676]			ENSMUSG00000068196	Col8a1	1977.65	-3.53798	0.139628	-25.3386	1.1994e-141	2.30904e-138	16	57624258	57754737	protein_coding	collagen
ENSMUSG00000022483	Col2a1	580.52	3.29222	0.14904	22.0895	3.99e-108	7.28e-105	15	97975602	98004695	protein_coding	collagen			ENSMUSG00000031740	Mmp2	911.958	-4.74959	0.189511	-25.0624	1.27913e-138	2.27312e-135	8	92827291	92853420	protein_coding	matrix metallopeptidase 2 [Source:MGI Symbol;Acc:MGI:97009]
ENSMUSG00000006205	Htra1	2547.96	2.19577	0.0995133	22.0651	6.84e-108	1.15e-104	7	130936111	130985660	protein_coding	HtrA serine peptidase 1 [Source:MGI Symbol;Acc:MGI:1929076]			ENSMUSG00000023391	Dlx2	952.167	3.9815	0.159449	24.9704	1.28094e-137	2.11373e-134	2	71543408	71546754	protein_coding	distal-less homeobox 2 [Source:MGI Symbol;Acc:MGI:94902]
ENSMUSG00000022032	Scara5	353.22	3.60611	0.16602	21.7209	1.3e-104	2.04e-101	14	65666403	65764826	protein_coding	scavenger receptor class A			ENSMUSG00000016024	Lbp	755.236	-3.33153	0.134912	-24.6941	1.23841e-134	1.90732e-131	2	158306493	158332852	protein_coding	lipopolysaccharide binding protein [Source:MGI Symbol;Acc:MGI:1098776]
ENSMUSG00000021848	Otx2	455.288	4.07117	0.187467	21.7168	1.42e-104	2.08e-101	14	48657679	48667644	protein_coding	orthodenticle homeobox 2 [Source:MGI Symbol;Acc:MGI:97451]			ENSMUSG00000022032	Scara5	353.22	-4.39309	0.180466	-24.343	6.87626e-131	9.92845e-128	14	65666403	65764826	protein_coding	scavenger receptor class A
ENSMUSG00000038156	Spon1	3825.15	1.46788	0.0680043	21.5851	2.48e-103	3.39e-100	7	113765998	114043370	protein_coding	spondin 1			ENSMUSG00000068154	Insm1	725.107	3.07445	0.126664	24.2726	3.81977e-130	5.19084e-127	2	146221921	146225020	protein_coding	insulinoma-associated 1 [Source:MGI Symbol;Acc:MGI:1859980]
ENSMUSG00000031740	Mmp2	911.958	3.94243	0.182828	21.5635	3.95e-103	5.09e-100	8	92827291	92853420	protein_coding	matrix metallopeptidase 2 [Source:MGI Symbol;Acc:MGI:97009]			ENSMUSG00000029822	Osbpl3	1369.22	-2.33669	0.0997982	-23.4141	3.06806e-121	3.89093e-118	6	50293330	50456201	protein_coding	oxysterol binding protein-like 3 [Source:MGI Symbol;Acc:MGI:1918970]
ENSMUSG00000030074	Gxylt2	834.669	3.27058	0.153284	21.3368	5.18e-101	5.97e-98	6	100704734	100810913	protein_coding	glucoside xylosyltransferase 2 [Source:MGI Symbol;Acc:MGI:2682940]			ENSMUSG00000022483	Col2a1	580.52	-3.54636	0.151474	-23.4123	3.20005e-121	3.89093e-118	15	97975602	98004695	protein_coding	collagen
ENSMUSG00000036972	Zic4	416.473	3.81921	0.179745	21.248	3.44e-100	3.77e-97	9	91362413	91389348	protein_coding	zinc finger protein of the cerebellum 4 [Source:MGI Symbol;Acc:MGI:107201]			ENSMUSG00000042436	Mfap4	1076.64	-3.80056	0.163503	-23.2446	1.61454e-119	1.86496e-116	11	61485431	61488900	protein_coding	microfibrillar-associated protein 4 [Source:MGI Symbol;Acc:MGI:1342276]
ENSMUSG00000062960	Kdr	5701.43	3.16204	0.149059	21.2133	7.19e-100	7.5e-97	5	75932827	75978458	protein_coding	kinase insert domain protein receptor [Source:MGI Symbol;Acc:MGI:96683]			ENSMUSG00000029287	Tgfbr3	292.07	-3.33645	0.144404	-23.1049	4.12998e-118	4.54337e-115	5	107106570	107289629	protein_coding	transforming growth factor
ENSMUSG00000021091	Serpina3n	577.299	3.45713	0.164097	21.0676	1.58e-98	1.57e-95	12	104406729	104414329	protein_coding	serine (or cysteine) peptidase inhibitor			ENSMUSG00000027460	Angpt4	412.314	-4.20631	0.185104	-22.7241	2.58972e-114	2.71945e-111	2	151911210	151945337	protein_coding	angiopoietin 4 [Source:MGI Symbol;Acc:MGI:1336887]
ENSMUSG00000027750	Postn	545.538	3.54197	0.169871	20.851	1.49e-96	1.42e-93	3	54361109	54391037	protein_coding	periostin			ENSMUSG00000020101	Vsir	469.514	-3.25957	0.144499	-22.5577	1.12747e-112	1.13247e-109	10	60346851	60372684	protein_coding	V-set immunoregulatory receptor [Source:MGI Symbol;Acc:MGI:1921298]
ENSMUSG00000039680	Mrps6	1301.3	1.48352	0.0729337	20.3406	5.62e-92	5.13e-89	16	92058270	92112227	protein_coding	mitochondrial ribosomal protein S6 [Source:MGI Symbol;Acc:MGI:2153111]			ENSMUSG00000028173	Wls	10740.2	-3.00924	0.134327	-22.4024	3.72996e-111	3.5904e-108	3	159839672	159938664	protein_coding	wntless homolog (Drosophila) [Source:MGI Symbol;Acc:MGI:1915401]
ENSMUSG00000026249	Serpine2	7152.56	1.95647	0.0988332	19.7957	3.24e-87	2.84e-84	1	79794197	79861180	protein_coding	serine (or cysteine) peptidase inhibitor			ENSMUSG00000062822	4833420G17Rik	449.76	2.6876	0.120333	22.3348	1.69747e-110	1.5686e-107	13	119462768	119486120	protein_coding	RIKEN cDNA 4833420G17 gene [Source:MGI Symbol;Acc:MGI:1914642]
ENSMUSG00000022324	Matn2	654.317	2.15665	0.109466	19.7016	2.09e-86	1.76e-83	15	34306680	34436242	protein_coding	matrilin 2 [Source:MGI Symbol;Acc:MGI:109613]			ENSMUSG00000066026	Dhrs3	1452.22	-3.14578	0.141666	-22.2056	3.02945e-109	2.69178e-106	4	144892827	144928209	protein_coding	dehydrogenase/reductase (SDR family) member 3 [Source:MGI Symbol;Acc:MGI:1315215]
ENSMUSG00000060969	Irx1	228.062	6.73003	0.345348	19.4877	1.4e-84	1.13e-81	13	71957921	71963723	protein_coding	Iroquois related homeobox 1 (Drosophila) [Source:MGI Symbol;Acc:MGI:1197515]			ENSMUSG00000068735	Trp53i11	863.835	2.12241	0.0968518	21.9141	1.90833e-106	1.63282e-103	2	93187548	93201759	protein_coding	transformation related protein 53 inducible protein 11 [Source:MGI Symbol;Acc:MGI:2670995]
ENSMUSG00000030560	Ctsc	180.039	3.46846	0.179923	19.2775	8.3e-83	6.5e-80	7	88278085	88310888	protein_coding	cathepsin C [Source:MGI Symbol;Acc:MGI:109553]			ENSMUSG00000024164	C3	6260.82	-4.36185	0.199112	-21.9065	2.25111e-106	1.85732e-103	17	57203970	57228136	protein_coding	complement component 3 [Source:MGI Symbol;Acc:MGI:88227]
ENSMUSG00000095041	AC149090.1	1608.28	-2.17468	0.116052	-18.7389	2.39e-78	1.8e-75	JH584304.1	52190	59690	protein_coding				ENSMUSG00000014773	Dll1	593.377	1.86473	0.0874414	21.3255	6.58264e-101	5.06907e-98	17	15367354	15376872	protein_coding	delta-like 1 (Drosophila) [Source:MGI Symbol;Acc:MGI:104659]
ENSMUSG00000041921	Metap1d	411.828	-2.03563	0.108737	-18.7207	3.36e-78	2.45e-75	2	71453276	71525194	protein_coding	methionyl aminopeptidase type 1D (mitochondrial) [Source:MGI Symbol;Acc:MGI:1913809]			ENSMUSG00000063632	Sox11	2925.78	2.38902	0.112203	21.292	1.34635e-100	1.00333e-97	12	27334264	27342574	protein_coding	SRY (sex determining region Y)-box 11 [Source:MGI Symbol;Acc:MGI:98359]
ENSMUSG00000030616	Sytl2	515.3	2.56107	0.138086	18.5469	8.64e-77	6.11e-74	7	90302252	90410719	protein_coding	synaptotagmin-like 2 [Source:MGI Symbol;Acc:MGI:1933366]			ENSMUSG00000048562	Sp8	404.966	2.89008	0.136081	21.2379	4.26801e-100	3.08124e-97	12	118846329	118852576	protein_coding	trans-acting transcription factor 8 [Source:MGI Symbol;Acc:MGI:2443471]
ENSMUSG00000046768	Rhoj	314.76	3.63818	0.19658	18.5074	1.8e-76	1.23e-73	12	75308322	75401456	protein_coding	ras homolog family member J [Source:MGI Symbol;Acc:MGI:1931551]			ENSMUSG00000039007	Cpq	1568.85	-2.03331	0.0961398	-21.1495	2.78732e-99	1.95129e-96	15	33083129	33594552	protein_coding	carboxypeptidase Q [Source:MGI Symbol;Acc:MGI:1889205]
ENSMUSG00000070407	Hs3st3b1	352.081	2.75952	0.150454	18.3413	3.87e-75	2.57e-72	11	63885792	63922290	protein_coding	heparan sulfate (glucosamine) 3-O-sulfotransferase 3B1 [Source:MGI Symbol;Acc:MGI:1333853]			ENSMUSG00000006205	Htra1	2547.96	-2.08198	0.0992964	-20.9673	1.30354e-97	8.85716e-95	7	130936111	130985660	protein_coding	HtrA serine peptidase 1 [Source:MGI Symbol;Acc:MGI:1929076]
ENSMUSG00000031737	Irx5	168.733	4.30388	0.23537	18.2856	1.08e-74	6.94e-72	8	92357625	92376286	protein_coding	Iroquois related homeobox 5 (Drosophila) [Source:MGI Symbol;Acc:MGI:1859086]			ENSMUSG00000022899	Slc15a2	2261.32	-2.82616	0.13731	-20.5823	3.95549e-94	2.61085e-91	16	36750178	36784962	protein_coding	solute carrier family 15 (H+/peptide transporter)
ENSMUSG00000022500	Litaf	251.35	2.77787	0.156017	17.805	6.47e-71	4.05e-68	16	10959275	11066157	protein_coding	LPS-induced TN factor [Source:MGI Symbol;Acc:MGI:1929512]			ENSMUSG00000064215	Ifi27	1152.52	-2.74336	0.13344	-20.5587	6.43233e-94	4.12777e-91	12	103434211	103440239	protein_coding	interferon
ENSMUSG00000022899	Slc15a2	2261.32	2.37269	0.136413	17.3934	9.26e-68	5.63e-65	16	36750178	36784962	protein_coding	solute carrier family 15 (H+/peptide transporter)			ENSMUSG00000026249	Serpine2	7152.56	-2.03015	0.0988753	-20.5325	1.10453e-93	6.89642e-91	1	79794197	79861180	protein_coding	serine (or cysteine) peptidase inhibitor
ENSMUSG00000027792	Bche	228.874	3.49007	0.20183	17.2921	5.4e-67	3.2e-64	3	73635808	73708415	protein_coding	butyrylcholinesterase [Source:MGI Symbol;Acc:MGI:894278]			ENSMUSG00000030074	Gxylt2	834.669	-3.11598	0.152352	-20.4525	5.71269e-93	3.47302e-90	6	100704734	100810913	protein_coding	glucoside xylosyltransferase 2 [Source:MGI Symbol;Acc:MGI:2682940]
ENSMUSG00000025232	Hexa	2863.74	1.35707	0.0800667	16.9493	1.95e-64	1.12e-61	9	59539540	59565109	protein_coding	hexosaminidase A [Source:MGI Symbol;Acc:MGI:96073]			ENSMUSG00000048251	Bcl11b	1173.54	3.17381	0.15531	20.4353	8.11896e-93	4.68911e-90	12	107910403	108003602	protein_coding	B cell leukemia/lymphoma 11B [Source:MGI Symbol;Acc:MGI:1929913]
ENSMUSG00000050010	Shisa3	142.961	4.95828	0.293936	16.8686	7.66e-64	4.3e-61	5	67607882	67623552	protein_coding	shisa family member 3 [Source:MGI Symbol;Acc:MGI:3041225]			ENSMUSG00000031298	Adgrg2	237.732	-3.20833	0.156998	-20.4354	8.09541e-93	4.68911e-90	X	160390690	160498070	protein_coding	adhesion G protein-coupled receptor G2 [Source:MGI Symbol;Acc:MGI:2446854]
ENSMUSG00000033207	Mamdc2	272.771	2.85913	0.170032	16.8152	1.89e-63	1.03e-60	19	23302609	23448322	protein_coding	MAM domain containing 2 [Source:MGI Symbol;Acc:MGI:1918988]			ENSMUSG00000025492	Ifitm3	589.381	-2.51093	0.122925	-20.4265	9.71959e-93	5.47663e-90	7	141009586	141010770	protein_coding	interferon induced transmembrane protein 3 [Source:MGI Symbol;Acc:MGI:1913391]
ENSMUSG00000004415	Col26a1	1040.42	1.82885	0.109046	16.7715	3.95e-63	2.11e-60	5	136741759	136883209	protein_coding	collagen			ENSMUSG00000056174	Col8a2	3366.23	-2.49119	0.122383	-20.3557	4.13045e-92	2.27194e-89	4	126286793	126314330	protein_coding	collagen
ENSMUSG00000068699	Flnc	1062.55	2.77009	0.165607	16.7269	8.34e-63	4.35e-60	6	29433256	29461883	protein_coding	filamin C			ENSMUSG00000030616	Sytl2	515.3	-2.84691	0.140611	-20.2467	3.79473e-91	2.03874e-88	7	90302252	90410719	protein_coding	synaptotagmin-like 2 [Source:MGI Symbol;Acc:MGI:1933366]
ENSMUSG00000016256	Ctsz	747.425	2.00587	0.120656	16.6247	4.62e-62	2.35e-59	2	174427493	174439039	protein_coding	cathepsin Z [Source:MGI Symbol;Acc:MGI:1891190]			ENSMUSG00000026051	1500015O10Rik	8621.75	-2.52943	0.125695	-20.1235	4.59541e-90	2.4128e-87	1	43730602	43742578	protein_coding	RIKEN cDNA 1500015O10 gene [Source:MGI Symbol;Acc:MGI:1926146]
ENSMUSG00000034205	Loxl2	1724.81	2.4067	0.144797	16.6212	4.89e-62	2.44e-59	14	69609068	69695834	protein_coding	lysyl oxidase-like 2 [Source:MGI Symbol;Acc:MGI:2137913]			ENSMUSG00000031538	Plat	4268.96	-2.30395	0.115023	-20.0303	3.00075e-89	1.54052e-86	8	22757727	22782844	protein_coding	plasminogen activator
ENSMUSG00000037370	Enpp1	170.003	2.99032	0.180564	16.5609	1.33e-61	6.5e-59	10	24637914	24712159	protein_coding	ectonucleotide pyrophosphatase/phosphodiesterase 1 [Source:MGI Symbol;Acc:MGI:97370]			ENSMUSG00000060802	B2m	3530.24	-2.78427	0.140389	-19.8326	1.55889e-87	7.82904e-85	2	122147686	122153083	protein_coding	beta-2 microglobulin [Source:MGI Symbol;Acc:MGI:88127]
ENSMUSG00000048915	Efna5	543.812	2.31168	0.140818	16.4161	1.47e-60	6.98e-58	17	62604184	62881317	protein_coding	ephrin A5 [Source:MGI Symbol;Acc:MGI:107444]			ENSMUSG00000060969	Irx1	228.062	-6.6113	0.333588	-19.8188	2.05015e-87	1.00771e-84	13	71957921	71963723	protein_coding	Iroquois related homeobox 1 (Drosophila) [Source:MGI Symbol;Acc:MGI:1197515]
ENSMUSG00000027230	Creb3l1	1398.68	2.44125	0.150441	16.2272	3.24e-59	1.51e-56	2	91982328	92024502	protein_coding	cAMP responsive element binding protein 3-like 1 [Source:MGI Symbol;Acc:MGI:1347062]			ENSMUSG00000029231	Pdgfra	941.928	3.15265	0.159583	19.7556	7.18605e-87	3.45859e-84	5	75152292	75198215	protein_coding	platelet derived growth factor receptor
ENSMUSG00000031734	Irx3	350.513	4.49416	0.277657	16.186	6.33e-59	2.89e-56	8	91798525	91802067	protein_coding	Iroquois related homeobox 3 [Source:MGI Symbol;Acc:MGI:1197522]			ENSMUSG00000021091	Serpina3n	577.299	-3.18258	0.161787	-19.6714	3.79288e-86	1.78823e-83	12	104406729	104414329	protein_coding	serine (or cysteine) peptidase inhibitor
ENSMUSG00000009378	Slc16a12	196.55	3.17221	0.196264	16.1629	9.21e-59	4.12e-56	19	34668403	34747289	protein_coding	solute carrier family 16 (monocarboxylic acid transporters)			ENSMUSG00000074480	Mex3a	1536.42	1.48084	0.0759577	19.4956	1.19568e-84	5.52453e-82	3	88532395	88541396	protein_coding	mex3 RNA binding family member A [Source:MGI Symbol;Acc:MGI:1919890]
ENSMUSG00000070348	Ccnd1	2632.25	1.77962	0.110377	16.1231	1.76e-58	7.69e-56	7	144929931	144939925	protein_coding	cyclin D1 [Source:MGI Symbol;Acc:MGI:88313]			ENSMUSG00000027800	Tm4sf1	1531.28	-2.99562	0.154608	-19.3756	1.23928e-83	5.61368e-81	3	57285611	57301988	protein_coding	transmembrane 4 superfamily member 1 [Source:MGI Symbol;Acc:MGI:104678]
ENSMUSG00000000555	Itga5	352.858	2.44521	0.152098	16.0765	3.73e-58	1.6e-55	15	103344286	103366763	protein_coding	integrin alpha 5 (fibronectin receptor alpha) [Source:MGI Symbol;Acc:MGI:96604]			ENSMUSG00000038305	Spats2l	1366.86	-1.5853	0.0821359	-19.3009	5.27736e-83	2.34457e-80	1	57774162	57948394	protein_coding	spermatogenesis associated
ENSMUSG00000036138	Acaa1a	944.221	1.47707	0.0922844	16.0057	1.17e-57	4.91e-55	9	119339676	119350299	protein_coding	acetyl-Coenzyme A acyltransferase 1A [Source:MGI Symbol;Acc:MGI:2148491]			ENSMUSG00000021614	Vcan	1007.85	2.3586	0.122216	19.2986	5.51943e-83	2.40585e-80	13	89655312	89742509	protein_coding	versican [Source:MGI Symbol;Acc:MGI:102889]
ENSMUSG00000032511	Scn5a	832.809	2.11061	0.132223	15.9626	2.33e-57	9.63e-55	9	119483408	119579016	protein_coding	sodium channel			ENSMUSG00000022146	Osmr	963.774	-2.56339	0.132872	-19.2921	6.25974e-83	2.67801e-80	15	6813577	6874969	protein_coding	oncostatin M receptor [Source:MGI Symbol;Acc:MGI:1330819]
ENSMUSG00000024357	Sil1	823.551	1.16355	0.0729493	15.9501	2.84e-57	1.15e-54	18	35266400	35498925	protein_coding	endoplasmic reticulum chaperone SIL1 homolog (S. cerevisiae) [Source:MGI Symbol;Acc:MGI:1932040]			ENSMUSG00000068699	Flnc	1062.55	-3.20564	0.167195	-19.173	6.21606e-82	2.61097e-79	6	29433256	29461883	protein_coding	filamin C
ENSMUSG00000046402	Rbp1	126.106	3.56323	0.223443	15.9469	2.99e-57	1.19e-54	9	98422961	98446575	protein_coding	retinol binding protein 1			ENSMUSG00000045954	Cavin2	221.34	-3.34301	0.174728	-19.1326	1.35144e-81	5.57519e-79	1	51289126	51302960	protein_coding	caveolae associated 2 [Source:MGI Symbol;Acc:MGI:99513]
ENSMUSG00000058914	C1qtnf3	119.122	4.38388	0.278081	15.7648	5.44e-56	2.13e-53	15	10952332	10980150	protein_coding	C1q and tumor necrosis factor related protein 3 [Source:MGI Symbol;Acc:MGI:1932136]			ENSMUSG00000040998	Npnt	4162	-2.10286	0.109944	-19.1266	1.51644e-81	6.1461e-79	3	132881745	132950291	protein_coding	nephronectin [Source:MGI Symbol;Acc:MGI:2148811]
ENSMUSG00000003657	Calb2	1111.37	-2.34801	0.14902	-15.7563	6.22e-56	2.39e-53	8	110137502	110168210	protein_coding	calbindin 2 [Source:MGI Symbol;Acc:MGI:101914]			ENSMUSG00000037370	Enpp1	170.003	-3.90535	0.204598	-19.0879	3.18234e-81	1.26756e-78	10	24637914	24712159	protein_coding	ectonucleotide pyrophosphatase/phosphodiesterase 1 [Source:MGI Symbol;Acc:MGI:97370]
ENSMUSG00000034324	Tmem132c	1112.82	2.30833	0.147868	15.6108	6.15e-55	2.32e-52	5	127241808	127565793	protein_coding	transmembrane protein 132C [Source:MGI Symbol;Acc:MGI:2443061]			ENSMUSG00000021638	Ocln	344.329	-2.47518	0.129719	-19.081	3.63034e-81	1.42149e-78	13	100496507	100552718	protein_coding	occludin [Source:MGI Symbol;Acc:MGI:106183]
ENSMUSG00000001504	Irx2	154.753	7.50542	0.481046	15.6023	7.02e-55	2.61e-52	13	72628820	72634198	protein_coding	Iroquois related homeobox 2 (Drosophila) [Source:MGI Symbol;Acc:MGI:1197526]			ENSMUSG00000029189	Sel1l3	3605.28	-1.40333	0.0736413	-19.0562	5.83256e-81	2.24573e-78	5	53107083	53213927	protein_coding	sel-1 suppressor of lin-12-like 3 (C. elegans) [Source:MGI Symbol;Acc:MGI:1916941]
ENSMUSG00000027070	Lrp2	6890.17	2.39988	0.154001	15.5836	9.41e-55	3.44e-52	2	69424340	69586065	protein_coding	low density lipoprotein receptor-related protein 2 [Source:MGI Symbol;Acc:MGI:95794]			ENSMUSG00000031737	Irx5	168.733	-5.48258	0.28784	-19.0473	6.91194e-81	2.6177e-78	8	92357625	92376286	protein_coding	Iroquois related homeobox 5 (Drosophila) [Source:MGI Symbol;Acc:MGI:1859086]
ENSMUSG00000025492	Ifitm3	589.381	1.84855	0.118634	15.5819	9.66e-55	3.47e-52	7	141009586	141010770	protein_coding	interferon induced transmembrane protein 3 [Source:MGI Symbol;Acc:MGI:1913391]			ENSMUSG00000031734	Irx3	350.513	-5.9602	0.313049	-19.0392	8.08034e-81	3.01084e-78	8	91798525	91802067	protein_coding	Iroquois related homeobox 3 [Source:MGI Symbol;Acc:MGI:1197522]
ENSMUSG00000027239	Mdk	1717.47	1.87476	0.120873	15.5102	2.96e-54	1.04e-51	2	91929805	91932297	protein_coding	midkine [Source:MGI Symbol;Acc:MGI:96949]			ENSMUSG00000035274	Tpbg	1338.37	-2.14628	0.11292	-19.0072	1.48768e-80	5.45531e-78	9	85842380	85847040	protein_coding	trophoblast glycoprotein [Source:MGI Symbol;Acc:MGI:1341264]
ENSMUSG00000066026	Dhrs3	1452.22	2.15064	0.138711	15.5045	3.23e-54	1.12e-51	4	144892827	144928209	protein_coding	dehydrogenase/reductase (SDR family) member 3 [Source:MGI Symbol;Acc:MGI:1315215]			ENSMUSG00000052551	Adarb2	532.81	2.77988	0.146663	18.9542	4.07651e-80	1.47149e-77	13	8202866	8768747	protein_coding	adenosine deaminase
ENSMUSG00000031209	Heph	450.37	2.42783	0.156873	15.4764	5.01e-54	1.71e-51	X	96455359	96574485	protein_coding	hephaestin [Source:MGI Symbol;Acc:MGI:1332240]			ENSMUSG00000027966	Col11a1	10145.4	-2.52517	0.13393	-18.8543	2.70718e-79	9.62174e-77	3	114030540	114220718	protein_coding	collagen
ENSMUSG00000020583	Matn3	244.174	3.80012	0.246554	15.413	1.34e-53	4.51e-51	12	8947929	8972028	protein_coding	matrilin 3 [Source:MGI Symbol;Acc:MGI:1328350]			ENSMUSG00000034205	Loxl2	1724.81	-2.72935	0.145533	-18.7542	1.78973e-78	6.26461e-76	14	69609068	69695834	protein_coding	lysyl oxidase-like 2 [Source:MGI Symbol;Acc:MGI:2137913]
ENSMUSG00000027087	Itgav	3689.34	1.73761	0.113388	15.3244	5.25e-53	1.74e-50	2	83724397	83806916	protein_coding	integrin alpha V [Source:MGI Symbol;Acc:MGI:96608]			ENSMUSG00000021294	Kif26a	472.257	2.59579	0.138583	18.7309	2.76974e-78	9.55021e-76	12	112146208	112181747	protein_coding	kinesin family member 26A [Source:MGI Symbol;Acc:MGI:2447072]
ENSMUSG00000035551	Igfbpl1	1305.32	2.11472	0.138148	15.3077	6.79e-53	2.22e-50	4	45809468	45826923	protein_coding	insulin-like growth factor binding protein-like 1 [Source:MGI Symbol;Acc:MGI:1933198]			ENSMUSG00000006270	Vax1	138.29	5.1255	0.273742	18.7238	3.16532e-78	1.07537e-75	19	59166187	59170056	protein_coding	ventral anterior homeobox 1 [Source:MGI Symbol;Acc:MGI:1277163]
ENSMUSG00000034275	Igsf9b	3195.29	1.15917	0.076268	15.1986	3.61e-52	1.16e-49	9	27299204	27357546	protein_coding	immunoglobulin superfamily			ENSMUSG00000030513	Pcsk6	1319.88	-2.27315	0.121475	-18.7129	3.88399e-78	1.30041e-75	7	65861734	66050386	protein_coding	proprotein convertase subtilisin/kexin type 6 [Source:MGI Symbol;Acc:MGI:102897]
ENSMUSG00000040681	Hmgn1	2614.33	1.10845	0.0731258	15.1581	6.69e-52	2.13e-49	16	96120618	96127729	protein_coding	high mobility group nucleosomal binding domain 1 [Source:MGI Symbol;Acc:MGI:96120]			ENSMUSG00000030560	Ctsc	180.039	-3.23777	0.173827	-18.6264	1.96212e-77	6.47557e-75	7	88278085	88310888	protein_coding	cathepsin C [Source:MGI Symbol;Acc:MGI:109553]
ENSMUSG00000031298	Adgrg2	237.732	2.08952	0.138062	15.1347	9.57e-52	2.99e-49	X	160390690	160498070	protein_coding	adhesion G protein-coupled receptor G2 [Source:MGI Symbol;Acc:MGI:2446854]			ENSMUSG00000029755	Dlx5	325.187	2.9736	0.161191	18.4476	5.44795e-76	1.77266e-73	6	6877805	6882085	protein_coding	distal-less homeobox 5 [Source:MGI Symbol;Acc:MGI:101926]
ENSMUSG00000032334	Loxl1	1308.67	3.17648	0.210622	15.0815	2.14e-51	6.62e-49	9	58287738	58313186	protein_coding	lysyl oxidase-like 1 [Source:MGI Symbol;Acc:MGI:106096]			ENSMUSG00000058571	Gpc6	3929.03	-2.3265	0.126142	-18.4435	5.88191e-76	1.88728e-73	14	116925297	117979529	protein_coding	glypican 6 [Source:MGI Symbol;Acc:MGI:1346322]
ENSMUSG00000053414	Hunk	1040.83	1.50788	0.10012	15.0607	2.94e-51	8.94e-49	16	90386397	90499553	protein_coding	hormonally upregulated Neu-associated kinase [Source:MGI Symbol;Acc:MGI:1347352]			ENSMUSG00000024026	Glo1	2789.78	-1.68771	0.0917253	-18.3996	1.32407e-75	4.19023e-73	17	30592866	30612659	protein_coding	glyoxalase 1 [Source:MGI Symbol;Acc:MGI:95742]
ENSMUSG00000029716	Tfr2	143.179	2.49597	0.166377	15.0019	7.13e-51	2.14e-48	5	137569840	137587481	protein_coding	transferrin receptor 2 [Source:MGI Symbol;Acc:MGI:1354956]			ENSMUSG00000027070	Lrp2	6890.17	-2.83697	0.15424	-18.3932	1.48918e-75	4.64906e-73	2	69424340	69586065	protein_coding	low density lipoprotein receptor-related protein 2 [Source:MGI Symbol;Acc:MGI:95794]
ENSMUSG00000028600	Podn	700.547	2.3271	0.155709	14.9452	1.67e-50	4.89e-48	4	108014791	108096445	protein_coding	podocan [Source:MGI Symbol;Acc:MGI:2674939]			ENSMUSG00000062960	Kdr	5701.43	-2.72761	0.148723	-18.3401	3.95709e-75	1.20285e-72	5	75932827	75978458	protein_coding	kinase insert domain protein receptor [Source:MGI Symbol;Acc:MGI:96683]
ENSMUSG00000016918	Sulf1	782.204	2.46367	0.165545	14.8822	4.3e-50	1.24e-47	1	12692277	12861192	protein_coding	sulfatase 1 [Source:MGI Symbol;Acc:MGI:2138563]			ENSMUSG00000033161	Atp1a1	26748.3	-0.987687	0.0539004	-18.3243	5.29584e-75	1.58889e-72	3	101576219	101604684	protein_coding	ATPase
ENSMUSG00000005973	Rcn1	4175.31	1.27682	0.0864993	14.7611	2.61e-49	7.43e-47	2	105386291	105399319	protein_coding	reticulocalbin 1 [Source:MGI Symbol;Acc:MGI:104559]			ENSMUSG00000022912	Pros1	946.304	-2.40585	0.131346	-18.3169	6.07009e-75	1.79784e-72	16	62854307	62929346	protein_coding	protein S (alpha) [Source:MGI Symbol;Acc:MGI:1095733]
ENSMUSG00000036103	Colec12	776.037	1.9832	0.134906	14.7006	6.39e-49	1.79e-46	18	9707648	9877995	protein_coding	collectin sub-family member 12 [Source:MGI Symbol;Acc:MGI:2152907]			ENSMUSG00000028906	Epb41	796.366	1.88693	0.103559	18.2208	3.52888e-74	1.03195e-71	4	131923413	132075321	protein_coding	erythrocyte membrane protein band 4.1 [Source:MGI Symbol;Acc:MGI:95401]
ENSMUSG00000032332	Col12a1	1522.43	2.01922	0.139141	14.5121	1.02e-47	2.82e-45	9	79598991	79718831	protein_coding	collagen			ENSMUSG00000020583	Matn3	244.174	-5.02863	0.276507	-18.1863	6.62993e-74	1.91456e-71	12	8947929	8972028	protein_coding	matrilin 3 [Source:MGI Symbol;Acc:MGI:1328350]
ENSMUSG00000040181	Fmo1	133.7	2.53983	0.175622	14.4619	2.11e-47	5.78e-45	1	162829561	162866610	protein_coding	flavin containing monooxygenase 1 [Source:MGI Symbol;Acc:MGI:1310002]			ENSMUSG00000046768	Rhoj	314.76	-3.53268	0.194706	-18.1436	1.4416e-73	4.11157e-71	12	75308322	75401456	protein_coding	ras homolog family member J [Source:MGI Symbol;Acc:MGI:1931551]
ENSMUSG00000021186	Fbln5	16119.1	2.39891	0.167145	14.3523	1.03e-46	2.79e-44	12	101746565	101819055	protein_coding	fibulin 5 [Source:MGI Symbol;Acc:MGI:1346091]			ENSMUSG00000025232	Hexa	2863.74	-1.45167	0.0802012	-18.1004	3.16357e-73	8.91278e-71	9	59539540	59565109	protein_coding	hexosaminidase A [Source:MGI Symbol;Acc:MGI:96073]
ENSMUSG00000020520	Galnt10	1191.72	1.95994	0.136874	14.3193	1.66e-46	4.43e-44	11	57645442	57787514	protein_coding	UDP-N-acetyl-alpha-D-galactosamine:polypeptide N-acetylgalactosaminyltransferase 10 [Source:MGI Symbol;Acc:MGI:1890480]			ENSMUSG00000034324	Tmem132c	1112.82	-2.67934	0.148997	-17.9825	2.67014e-72	7.432e-70	5	127241808	127565793	protein_coding	transmembrane protein 132C [Source:MGI Symbol;Acc:MGI:2443061]
ENSMUSG00000022912	Pros1	946.304	1.85192	0.12934	14.3182	1.68e-46	4.45e-44	16	62854307	62929346	protein_coding	protein S (alpha) [Source:MGI Symbol;Acc:MGI:1095733]			ENSMUSG00000039830	Olig2	1815.34	1.83894	0.102973	17.8586	2.47936e-71	6.81882e-69	16	91225550	91228677	protein_coding	oligodendrocyte transcription factor 2 [Source:MGI Symbol;Acc:MGI:1355331]
ENSMUSG00000028173	Wls	10740.2	1.91452	0.133921	14.2959	2.32e-46	5.98e-44	3	159839672	159938664	protein_coding	wntless homolog (Drosophila) [Source:MGI Symbol;Acc:MGI:1915401]			ENSMUSG00000023249	Parp3	891.257	-1.91357	0.107423	-17.8135	5.55661e-71	1.51022e-68	9	106470322	106476949	protein_coding	poly (ADP-ribose) polymerase family
ENSMUSG00000024538	Ppic	724.067	1.76194	0.123244	14.2963	2.31e-46	5.98e-44	18	53406341	53418007	protein_coding	peptidylprolyl isomerase C [Source:MGI Symbol;Acc:MGI:97751]			ENSMUSG00000030862	Cpxm2	299.38	-2.86643	0.161041	-17.7993	7.15024e-71	1.92075e-68	7	132032687	132154739	protein_coding	carboxypeptidase X 2 (M14 family) [Source:MGI Symbol;Acc:MGI:1926006]
ENSMUSG00000063296	Tmem117	382.952	1.53701	0.107692	14.2723	3.26e-46	8.3e-44	15	94629185	95096097	protein_coding	transmembrane protein 117 [Source:MGI Symbol;Acc:MGI:2444580]			ENSMUSG00000016918	Sulf1	782.204	-2.98703	0.167845	-17.7964	7.53942e-71	2.00202e-68	1	12692277	12861192	protein_coding	sulfatase 1 [Source:MGI Symbol;Acc:MGI:2138563]
ENSMUSG00000057751	Megf6	1448.53	2.63334	0.18453	14.2706	3.34e-46	8.41e-44	4	154170730	154275713	protein_coding	multiple EGF-like-domains 6 [Source:MGI Symbol;Acc:MGI:1919351]			ENSMUSG00000064246	Chil1	248.608	-2.67801	0.150545	-17.7888	8.62537e-71	2.26435e-68	1	134182176	134190181	protein_coding	chitinase-like 1 [Source:MGI Symbol;Acc:MGI:1340899]
ENSMUSG00000038305	Spats2l	1366.86	1.15165	0.0808064	14.2519	4.36e-46	1.09e-43	1	57774162	57948394	protein_coding	spermatogenesis associated			ENSMUSG00000036103	Colec12	776.037	-2.43114	0.136954	-17.7515	1.67792e-70	4.35543e-68	18	9707648	9877995	protein_coding	collectin sub-family member 12 [Source:MGI Symbol;Acc:MGI:2152907]
ENSMUSG00000038119	Cdon	1902.64	1.47879	0.103875	14.2362	5.46e-46	1.34e-43	9	35421128	35507652	protein_coding	cell adhesion molecule-related/down-regulated by oncogenes [Source:MGI Symbol;Acc:MGI:1926387]			ENSMUSG00000007891	Ctsd	12949.5	-1.5606	0.0884881	-17.6362	1.29854e-69	3.33321e-67	7	142375911	142388038	protein_coding	cathepsin D [Source:MGI Symbol;Acc:MGI:88562]
ENSMUSG00000020105	Lrig3	259.869	2.06466	0.145309	14.2087	8.09e-46	1.97e-43	10	125966168	126015359	protein_coding	leucine-rich repeats and immunoglobulin-like domains 3 [Source:MGI Symbol;Acc:MGI:2443955]			ENSMUSG00000036256	Igfbp7	304.171	-2.38412	0.135205	-17.6333	1.36677e-69	3.46979e-67	5	77349240	77408041	protein_coding	insulin-like growth factor binding protein 7 [Source:MGI Symbol;Acc:MGI:1352480]
ENSMUSG00000026778	Prkcq	348.67	1.63919	0.115526	14.189	1.07e-45	2.58e-43	2	11172108	11301222	protein_coding	protein kinase C			ENSMUSG00000057751	Megf6	1448.53	-3.27283	0.186121	-17.5844	3.2436e-69	8.14496e-67	4	154170730	154275713	protein_coding	multiple EGF-like-domains 6 [Source:MGI Symbol;Acc:MGI:1919351]
ENSMUSG00000064080	Fbln2	246.991	2.45933	0.173519	14.1733	1.34e-45	3.19e-43	6	91212455	91272540	protein_coding	fibulin 2 [Source:MGI Symbol;Acc:MGI:95488]			ENSMUSG00000000555	Itga5	352.858	-2.71781	0.154732	-17.5646	4.59699e-69	1.14193e-66	15	103344286	103366763	protein_coding	integrin alpha 5 (fibronectin receptor alpha) [Source:MGI Symbol;Acc:MGI:96604]
ENSMUSG00000068154	Insm1	725.107	-1.82399	0.129369	-14.0992	3.84e-45	9.05e-43	2	146221921	146225020	protein_coding	insulinoma-associated 1 [Source:MGI Symbol;Acc:MGI:1859980]			ENSMUSG00000000632	Sez6	10222.5	1.54407	0.0879673	17.5528	5.66423e-69	1.39208e-66	11	77930800	77979048	protein_coding	seizure related gene 6 [Source:MGI Symbol;Acc:MGI:104745]
ENSMUSG00000052387	Trpm3	516.354	2.7118	0.192662	14.0754	5.38e-45	1.25e-42	19	22139119	22989884	protein_coding	transient receptor potential cation channel			ENSMUSG00000010505	Myt1	562.504	3.44169	0.196401	17.5238	9.42956e-69	2.29307e-66	2	181763332	181827797	protein_coding	myelin transcription factor 1 [Source:MGI Symbol;Acc:MGI:1100535]
ENSMUSG00000038059	Smim3	113.456	2.45148	0.174624	14.0387	9.04e-45	2.08e-42	18	60474193	60501983	protein_coding	small integral membrane protein 3 [Source:MGI Symbol;Acc:MGI:1917088]			ENSMUSG00000035783	Acta2	8652.22	-3.22074	0.184732	-17.4347	4.49753e-68	1.08231e-65	19	34241090	34255336	protein_coding	actin
ENSMUSG00000027716	Trpc3	160.95	2.15955	0.154198	14.005	1.45e-44	3.32e-42	3	36620482	36690167	protein_coding	transient receptor potential cation channel			ENSMUSG00000039323	Igfbp2	70126.3	-3.09816	0.177916	-17.4137	6.49941e-68	1.54793e-65	1	72824503	72852474	protein_coding	insulin-like growth factor binding protein 2 [Source:MGI Symbol;Acc:MGI:96437]
ENSMUSG00000029287	Tgfbr3	292.07	1.67198	0.120784	13.8427	1.41e-43	3.18e-41	5	107106570	107289629	protein_coding	transforming growth factor			ENSMUSG00000066595	Mfsd7b	956.741	-1.98845	0.114442	-17.3752	1.27239e-67	2.99947e-65	1	191005847	191026158	protein_coding	major facilitator superfamily domain containing 7B [Source:MGI Symbol;Acc:MGI:2444881]
ENSMUSG00000001827	Folr1	981.024	1.79678	0.129862	13.836	1.55e-43	3.45e-41	7	101858331	101870788	protein_coding	folate receptor 1 (adult) [Source:MGI Symbol;Acc:MGI:95568]			ENSMUSG00000001504	Irx2	154.753	-6.96091	0.403723	-17.2418	1.28982e-66	2.95024e-64	13	72628820	72634198	protein_coding	Iroquois related homeobox 2 (Drosophila) [Source:MGI Symbol;Acc:MGI:1197526]
ENSMUSG00000027204	Fbn1	1946.29	2.0597	0.149238	13.8014	2.5e-43	5.53e-41	2	125300594	125507993	protein_coding	fibrillin 1 [Source:MGI Symbol;Acc:MGI:95489]			ENSMUSG00000038112	AW551984	324.332	2.22397	0.129052	17.2331	1.49966e-66	3.39659e-64	9	39587396	39604403	protein_coding	expressed sequence AW551984 [Source:MGI Symbol;Acc:MGI:2143322]
ENSMUSG00000110332	Gm45396	245.17	2.12084	0.154754	13.7045	9.54e-43	2.09e-40	8	90816145	90817393	protein_coding	predicted gene			ENSMUSG00000026042	Col5a2	6590.97	-2.52492	0.146704	-17.2109	2.19834e-66	4.93069e-64	1	45374321	45503282	protein_coding	collagen
ENSMUSG00000022146	Osmr	963.774	1.77012	0.129858	13.6312	2.61e-42	5.67e-40	15	6813577	6874969	protein_coding	oncostatin M receptor [Source:MGI Symbol;Acc:MGI:1330819]			ENSMUSG00000003657	Calb2	1111.37	2.55061	0.148762	17.1456	6.78109e-66	1.50632e-63	8	110137502	110168210	protein_coding	calbindin 2 [Source:MGI Symbol;Acc:MGI:101914]
ENSMUSG00000041911	Dlx1	2320	-1.69224	0.124282	-13.6161	3.21e-42	6.9e-40	2	71528113	71533981	protein_coding	distal-less homeobox 1 [Source:MGI Symbol;Acc:MGI:94901]			ENSMUSG00000003436	Dll3	194.757	3.31027	0.19313	17.1401	7.45004e-66	1.63915e-63	7	28293553	28302238	protein_coding	delta-like 3 (Drosophila) [Source:MGI Symbol;Acc:MGI:1096877]
ENSMUSG00000044681	Cnpy1	60.1274	4.16037	0.306161	13.5888	4.66e-42	9.92e-40	5	28200819	28245806	protein_coding	canopy FGF signaling regulator 1 [Source:MGI Symbol;Acc:MGI:2442451]			ENSMUSG00000003617	Cp	2185.13	-2.30687	0.134969	-17.0919	1.70532e-65	3.71663e-63	3	19957054	20009145	protein_coding	ceruloplasmin [Source:MGI Symbol;Acc:MGI:88476]
ENSMUSG00000023067	Cdkn1a	2994.02	1.16049	0.0858219	13.5221	1.16e-41	2.44e-39	17	29090979	29100722	protein_coding	cyclin-dependent kinase inhibitor 1A (P21) [Source:MGI Symbol;Acc:MGI:104556]			ENSMUSG00000022324	Matn2	654.317	-1.82391	0.107467	-16.9719	1.32522e-64	2.86124e-62	15	34306680	34436242	protein_coding	matrilin 2 [Source:MGI Symbol;Acc:MGI:109613]
ENSMUSG00000019539	Rcn3	649.874	1.80997	0.134416	13.4654	2.5e-41	5.21e-39	7	45082913	45092221	protein_coding	reticulocalbin 3			ENSMUSG00000019916	P4ha1	6292	-1.85405	0.109358	-16.954	1.79878e-64	3.84773e-62	10	59323296	59373304	protein_coding	procollagen-proline
ENSMUSG00000022967	Ifnar1	2685.69	0.832555	0.0624583	13.3298	1.55e-40	3.21e-38	16	91485238	91507441	protein_coding	interferon (alpha and beta) receptor 1 [Source:MGI Symbol;Acc:MGI:107658]			ENSMUSG00000038805	Six3	576.974	2.1258	0.125804	16.8978	4.67343e-64	9.90511e-62	17	85613608	85629302	protein_coding	sine oculis-related homeobox 3 [Source:MGI Symbol;Acc:MGI:102764]
ENSMUSG00000027966	Col11a1	10145.4	1.77799	0.133641	13.3042	2.19e-40	4.48e-38	3	114030540	114220718	protein_coding	collagen			ENSMUSG00000070407	Hs3st3b1	352.081	-2.4844	0.147173	-16.8808	6.22686e-64	1.30775e-61	11	63885792	63922290	protein_coding	heparan sulfate (glucosamine) 3-O-sulfotransferase 3B1 [Source:MGI Symbol;Acc:MGI:1333853]
ENSMUSG00000007891	Ctsd	12949.5	1.17175	0.0883709	13.2594	3.98e-40	8.07e-38	7	142375911	142388038	protein_coding	cathepsin D [Source:MGI Symbol;Acc:MGI:88562]			ENSMUSG00000050010	Shisa3	142.961	-4.85601	0.288204	-16.8493	1.06253e-63	2.2114e-61	5	67607882	67623552	protein_coding	shisa family member 3 [Source:MGI Symbol;Acc:MGI:3041225]
ENSMUSG00000020473	Aebp1	286.82	2.68405	0.202533	13.2524	4.37e-40	8.78e-38	11	5861947	5872088	protein_coding	AE binding protein 1 [Source:MGI Symbol;Acc:MGI:1197012]			ENSMUSG00000004105	Angptl2	626.419	-2.43181	0.144412	-16.8394	1.2555e-63	2.58968e-61	2	33216069	33247717	protein_coding	angiopoietin-like 2 [Source:MGI Symbol;Acc:MGI:1347002]
ENSMUSG00000027408	Cpxm1	393.371	1.47032	0.110994	13.2468	4.71e-40	9.37e-38	2	130390775	130397574	protein_coding	carboxypeptidase X 1 (M14 family) [Source:MGI Symbol;Acc:MGI:1934569]			ENSMUSG00000110332	Gm45396	245.17	-2.7342	0.162525	-16.8232	1.64903e-63	3.37133e-61	8	90816145	90817393	protein_coding	predicted gene
ENSMUSG00000024140	Epas1	1167.5	2.19044	0.166218	13.1781	1.17e-39	2.31e-37	17	86753907	86833410	protein_coding	endothelial PAS domain protein 1 [Source:MGI Symbol;Acc:MGI:109169]			ENSMUSG00000063297	Luzp2	2847.72	-1.83573	0.109445	-16.773	3.8434e-63	7.78862e-61	7	54835498	55268885	protein_coding	leucine zipper protein 2 [Source:MGI Symbol;Acc:MGI:1889615]
ENSMUSG00000027460	Angpt4	412.314	2.02222	0.153705	13.1565	1.56e-39	3.05e-37	2	151911210	151945337	protein_coding	angiopoietin 4 [Source:MGI Symbol;Acc:MGI:1336887]			ENSMUSG00000009378	Slc16a12	196.55	-3.33633	0.19917	-16.7512	5.55056e-63	1.11503e-60	19	34668403	34747289	protein_coding	solute carrier family 16 (monocarboxylic acid transporters)
ENSMUSG00000025255	Zfhx4	514.517	1.44838	0.110287	13.1328	2.14e-39	4.14e-37	3	5218526	5415857	protein_coding	zinc finger homeodomain 4 [Source:MGI Symbol;Acc:MGI:2137668]			ENSMUSG00000055612	Cdca7	507.702	1.85793	0.111063	16.7285	8.12222e-63	1.61758e-60	2	72476159	72486893	protein_coding	cell division cycle associated 7 [Source:MGI Symbol;Acc:MGI:1914203]
ENSMUSG00000030862	Cpxm2	299.38	1.97851	0.15087	13.114	2.74e-39	5.26e-37	7	132032687	132154739	protein_coding	carboxypeptidase X 2 (M14 family) [Source:MGI Symbol;Acc:MGI:1926006]			ENSMUSG00000040428	Plekha4	634.481	-3.20148	0.192249	-16.6528	2.88908e-62	5.70457e-60	7	45526330	45554229	protein_coding	pleckstrin homology domain containing
ENSMUSG00000029622	Arpc1b	458.68	1.76072	0.135022	13.0403	7.22e-39	1.37e-36	5	145114215	145130705	protein_coding	actin related protein 2/3 complex			ENSMUSG00000029675	Eln	21768.1	-3.34837	0.201637	-16.606	6.30961e-62	1.23529e-59	5	134702593	134747323	protein_coding	elastin [Source:MGI Symbol;Acc:MGI:95317]
ENSMUSG00000000125	Wnt3	70.2609	5.53057	0.425275	13.0047	1.15e-38	2.17e-36	11	103774150	103817957	protein_coding	wingless-type MMTV integration site family			ENSMUSG00000032246	Calml4	405.503	-3.09781	0.18702	-16.5641	1.26691e-61	2.45951e-59	9	62858080	62875921	protein_coding	calmodulin-like 4 [Source:MGI Symbol;Acc:MGI:1922850]
ENSMUSG00000006445	Epha2	434.308	2.80406	0.216814	12.933	2.93e-38	5.49e-36	4	141301240	141329384	protein_coding	Eph receptor A2 [Source:MGI Symbol;Acc:MGI:95278]			ENSMUSG00000018169	Mfng	106.765	4.17632	0.25246	16.5425	1.81449e-61	3.4932e-59	15	78755882	78773475	protein_coding	MFNG O-fucosylpeptide 3-beta-N-acetylglucosaminyltransferase [Source:MGI Symbol;Acc:MGI:1095404]
ENSMUSG00000006154	Eps8l1	85.5496	2.71262	0.2099	12.9234	3.32e-38	6.17e-36	7	4460674	4480487	protein_coding	EPS8-like 1 [Source:MGI Symbol;Acc:MGI:1914675]			ENSMUSG00000026726	Cubn	227.076	-3.08627	0.187345	-16.4737	5.67036e-61	1.08262e-58	2	13276338	13491813	protein_coding	cubilin (intrinsic factor-cobalamin receptor) [Source:MGI Symbol;Acc:MGI:1931256]
ENSMUSG00000038112	AW551984	324.332	-1.69534	0.131301	-12.9118	3.86e-38	7.1e-36	9	39587396	39604403	protein_coding	expressed sequence AW551984 [Source:MGI Symbol;Acc:MGI:2143322]			ENSMUSG00000070436	Serpinh1	14506.1	-1.66399	0.101038	-16.4689	6.134e-61	1.16154e-58	7	99345376	99353239	protein_coding	serine (or cysteine) peptidase inhibitor
ENSMUSG00000020101	Vsir	469.514	1.65403	0.128677	12.8542	8.15e-38	1.48e-35	10	60346851	60372684	protein_coding	V-set immunoregulatory receptor [Source:MGI Symbol;Acc:MGI:1921298]			ENSMUSG00000001750	Tcirg1	685.76	-1.46785	0.0891582	-16.4635	6.71496e-61	1.26121e-58	19	3896050	3907133	protein_coding	T cell
ENSMUSG00000022961	Son	19344.6	0.992668	0.0772524	12.8497	8.64e-38	1.55e-35	16	91647506	91679221	protein_coding	Son DNA binding protein [Source:MGI Symbol;Acc:MGI:98353]			ENSMUSG00000021676	Iqgap2	1665.99	-2.0728	0.12622	-16.4221	1.328e-60	2.47415e-58	13	95627177	95891922	protein_coding	IQ motif containing GTPase activating protein 2 [Source:MGI Symbol;Acc:MGI:2449975]
ENSMUSG00000029822	Osbpl3	1369.22	1.23472	0.0962986	12.8218	1.24e-37	2.21e-35	6	50293330	50456201	protein_coding	oxysterol binding protein-like 3 [Source:MGI Symbol;Acc:MGI:1918970]			ENSMUSG00000037706	Cd81	16471.1	-0.998158	0.0608666	-16.3991	1.94015e-60	3.58571e-58	7	143052739	143067934	protein_coding	CD81 antigen [Source:MGI Symbol;Acc:MGI:1096398]
ENSMUSG00000052551	Adarb2	532.81	-1.90465	0.148828	-12.7976	1.69e-37	2.99e-35	13	8202866	8768747	protein_coding	adenosine deaminase			ENSMUSG00000057706	Mex3b	779.269	1.61979	0.0988524	16.3859	2.41055e-60	4.41973e-58	7	82867333	82871515	protein_coding	mex3 RNA binding family member B [Source:MGI Symbol;Acc:MGI:1918252]
ENSMUSG00000039323	Igfbp2	70126.3	2.27234	0.177871	12.7752	2.26e-37	3.95e-35	1	72824503	72852474	protein_coding	insulin-like growth factor binding protein 2 [Source:MGI Symbol;Acc:MGI:96437]			ENSMUSG00000041801	Phlda3	1684.38	-1.78189	0.108912	-16.3608	3.6456e-60	6.63155e-58	1	135766119	135769136	protein_coding	pleckstrin homology like domain
ENSMUSG00000039095	En2	137.757	2.4361	0.192463	12.6575	1.02e-36	1.77e-34	5	28165694	28172166	protein_coding	engrailed 2 [Source:MGI Symbol;Acc:MGI:95390]			ENSMUSG00000001506	Col1a1	959.842	-3.40118	0.208384	-16.3217	6.92233e-60	1.24937e-57	11	94936224	94953042	protein_coding	collagen
ENSMUSG00000019899	Lama2	1542.71	1.69703	0.135025	12.5682	3.16e-36	5.45e-34	10	26980036	27619758	protein_coding	laminin			ENSMUSG00000029563	Foxp2	148.404	2.71237	0.166702	16.2708	1.59119e-59	2.84959e-57	6	14901349	15441977	protein_coding	forkhead box P2 [Source:MGI Symbol;Acc:MGI:2148705]
ENSMUSG00000027386	Fbln7	418.719	1.63059	0.129747	12.5674	3.19e-36	5.46e-34	2	128862981	128897034	protein_coding	fibulin 7 [Source:MGI Symbol;Acc:MGI:1917620]			ENSMUSG00000028600	Podn	700.547	-2.5476	0.156762	-16.2514	2.18402e-59	3.88117e-57	4	108014791	108096445	protein_coding	podocan [Source:MGI Symbol;Acc:MGI:2674939]
ENSMUSG00000029675	Eln	21768.1	2.53136	0.201504	12.5624	3.4e-36	5.77e-34	5	134702593	134747323	protein_coding	elastin [Source:MGI Symbol;Acc:MGI:95317]			ENSMUSG00000058914	C1qtnf3	119.122	-5.43337	0.334514	-16.2426	2.52032e-59	4.44462e-57	15	10952332	10980150	protein_coding	C1q and tumor necrosis factor related protein 3 [Source:MGI Symbol;Acc:MGI:1932136]
ENSMUSG00000066595	Mfsd7b	956.741	1.41133	0.112487	12.5466	4.15e-36	6.99e-34	1	191005847	191026158	protein_coding	major facilitator superfamily domain containing 7B [Source:MGI Symbol;Acc:MGI:2444881]			ENSMUSG00000019929	Dcn	221.041	4.20712	0.259074	16.239	2.6713e-59	4.67518e-57	10	97479609	97518143	protein_coding	decorin [Source:MGI Symbol;Acc:MGI:94872]
ENSMUSG00000030170	Wnt5b	231.902	1.55445	0.124403	12.4953	7.92e-36	1.32e-33	6	119432531	119544347	protein_coding	wingless-type MMTV integration site family			ENSMUSG00000039680	Mrps6	1301.3	-1.16542	0.0718161	-16.2279	3.20175e-59	5.56142e-57	16	92058270	92112227	protein_coding	mitochondrial ribosomal protein S6 [Source:MGI Symbol;Acc:MGI:2153111]
ENSMUSG00000019929	Dcn	221.041	-3.26576	0.261492	-12.489	8.57e-36	1.42e-33	10	97479609	97518143	protein_coding	decorin [Source:MGI Symbol;Acc:MGI:94872]			ENSMUSG00000046152	Fut10	294.927	-1.93819	0.119921	-16.1623	9.30831e-59	1.60478e-56	8	31187331	31261738	protein_coding	fucosyltransferase 10 [Source:MGI Symbol;Acc:MGI:2384748]
ENSMUSG00000022206	Npr3	1493.77	2.21437	0.177422	12.4808	9.51e-36	1.57e-33	15	11839896	11905674	protein_coding	natriuretic peptide receptor 3 [Source:MGI Symbol;Acc:MGI:97373]			ENSMUSG00000046718	Bst2	689.461	-3.42936	0.212641	-16.1274	1.63656e-58	2.80058e-56	8	71534255	71537456	protein_coding	bone marrow stromal cell antigen 2 [Source:MGI Symbol;Acc:MGI:1916800]
ENSMUSG00000056174	Col8a2	3366.23	1.50866	0.121211	12.4465	1.46e-35	2.39e-33	4	126286793	126314330	protein_coding	collagen			ENSMUSG00000060257	Scrt2	588.722	2.69238	0.167792	16.046	6.10053e-58	1.03628e-55	2	152081529	152095802	protein_coding	scratch family zinc finger 2 [Source:MGI Symbol;Acc:MGI:2139287]
ENSMUSG00000038677	Scube3	1451.03	1.76912	0.142151	12.4454	1.48e-35	2.41e-33	17	28142316	28174852	protein_coding	signal peptide			ENSMUSG00000048001	Hes5	138.085	3.53933	0.220742	16.0337	7.42737e-58	1.25246e-55	4	154960923	154962371	protein_coding	hairy and enhancer of split 5 (Drosophila) [Source:MGI Symbol;Acc:MGI:104876]
ENSMUSG00000022894	Adamts5	250.161	1.96707	0.158117	12.4405	1.57e-35	2.54e-33	16	85858170	85901125	protein_coding	a disintegrin-like and metallopeptidase (reprolysin type) with thrombospondin type 1 motif			ENSMUSG00000031283	Chrdl1	2036.28	-2.3362	0.147124	-15.8791	8.8385e-57	1.47962e-54	X	143285674	143394262	protein_coding	chordin-like 1 [Source:MGI Symbol;Acc:MGI:1933172]
ENSMUSG00000039007	Cpq	1568.85	1.16604	0.0938494	12.4246	1.92e-35	3.07e-33	15	33083129	33594552	protein_coding	carboxypeptidase Q [Source:MGI Symbol;Acc:MGI:1889205]			ENSMUSG00000006445	Epha2	434.308	-3.53071	0.222594	-15.8617	1.16728e-56	1.94003e-54	4	141301240	141329384	protein_coding	Eph receptor A2 [Source:MGI Symbol;Acc:MGI:95278]
ENSMUSG00000039081	Zfp503	424.152	1.75368	0.141346	12.407	2.4e-35	3.8e-33	14	21983959	21989601	protein_coding	zinc finger protein 503 [Source:MGI Symbol;Acc:MGI:1353644]			ENSMUSG00000066113	Adamtsl1	1139.69	-2.03114	0.128142	-15.8507	1.39091e-56	2.2952e-54	4	85514172	86428385	protein_coding	ADAMTS-like 1 [Source:MGI Symbol;Acc:MGI:1924989]
ENSMUSG00000046607	Hrk	966.9	-1.42572	0.115366	-12.3582	4.4e-35	6.93e-33	5	118164648	118189478	protein_coding	harakiri			ENSMUSG00000042115	Klhdc8a	1363.16	-2.38885	0.150759	-15.8455	1.51066e-56	2.47512e-54	1	132298626	132307357	protein_coding	kelch domain containing 8A [Source:MGI Symbol;Acc:MGI:2442630]
ENSMUSG00000029810	Tmem176b	3023.21	1.08146	0.0876514	12.3381	5.64e-35	8.83e-33	6	48833818	48841496	protein_coding	transmembrane protein 176B [Source:MGI Symbol;Acc:MGI:1916348]			ENSMUSG00000066800	Rnasel	227.222	2.42341	0.153192	15.8194	2.28491e-56	3.71732e-54	1	153749426	153764221	protein_coding	ribonuclease L (2'
ENSMUSG00000022971	Ifnar2	449.366	1.24156	0.101304	12.2559	1.56e-34	2.43e-32	16	91372783	91405589	protein_coding	interferon (alpha and beta) receptor 2 [Source:MGI Symbol;Acc:MGI:1098243]			ENSMUSG00000020178	Adora2a	113.548	3.34174	0.212674	15.713	1.23221e-55	1.99067e-53	10	75316877	75334784	protein_coding	adenosine A2a receptor [Source:MGI Symbol;Acc:MGI:99402]
ENSMUSG00000028989	Angptl7	71.0491	4.22229	0.345066	12.2362	1.99e-34	3.07e-32	4	148495183	148500460	protein_coding	angiopoietin-like 7 [Source:MGI Symbol;Acc:MGI:3605801]			ENSMUSG00000027955	Fam198b	399.969	-2.49963	0.159315	-15.6899	1.77434e-55	2.84658e-53	3	79884533	79946280	protein_coding	family with sequence similarity 198
ENSMUSG00000023249	Parp3	891.257	1.28329	0.105071	12.2135	2.63e-34	4.03e-32	9	106470322	106476949	protein_coding	poly (ADP-ribose) polymerase family			ENSMUSG00000063268	Parp10	314.436	-1.98984	0.127105	-15.655	3.06946e-55	4.89039e-53	15	76231174	76243441	protein_coding	poly (ADP-ribose) polymerase family
ENSMUSG00000038872	Zfhx3	322.09	1.75756	0.144249	12.1842	3.77e-34	5.74e-32	8	107942644	108961630	protein_coding	zinc finger homeobox 3 [Source:MGI Symbol;Acc:MGI:99948]			ENSMUSG00000032332	Col12a1	1522.43	-2.18272	0.13948	-15.6489	3.37848e-55	5.34586e-53	9	79598991	79718831	protein_coding	collagen
ENSMUSG00000030287	Itpr2	379.815	1.58943	0.130804	12.1513	5.65e-34	8.53e-32	6	146108299	146502223	protein_coding	inositol 1			ENSMUSG00000066058	Cldn19	376.288	-3.2355	0.206808	-15.645	3.59503e-55	5.64982e-53	4	119255414	119262438	protein_coding	claudin 19 [Source:MGI Symbol;Acc:MGI:3033992]
ENSMUSG00000095687	Rnaset2a	166.211	1.60787	0.132671	12.1192	8.36e-34	1.25e-31	17	8128610	8148097	protein_coding	ribonuclease T2A [Source:MGI Symbol;Acc:MGI:1915445]			ENSMUSG00000041559	Fmod	11058	-2.22586	0.142367	-15.6347	4.22692e-55	6.59799e-53	1	134037254	134048277	protein_coding	fibromodulin [Source:MGI Symbol;Acc:MGI:1328364]
ENSMUSG00000040613	Apobec1	250.914	1.63149	0.134688	12.1132	9e-34	1.34e-31	6	122577792	122602444	protein_coding	apolipoprotein B mRNA editing enzyme			ENSMUSG00000030605	Mfge8	6286.04	1.39293	0.0893896	15.5826	9.55444e-55	1.48139e-52	7	79133768	79149060	protein_coding	milk fat globule-EGF factor 8 protein [Source:MGI Symbol;Acc:MGI:102768]
ENSMUSG00000031875	Cmtm3	242.198	1.63761	0.135242	12.1087	9.49e-34	1.41e-31	8	104339410	104347672	protein_coding	CKLF-like MARVEL transmembrane domain containing 3 [Source:MGI Symbol;Acc:MGI:2447162]			ENSMUSG00000007097	Atp1a2	6997.35	2.86245	0.183948	15.5612	1.33561e-54	2.05702e-52	1	172271709	172298064	protein_coding	ATPase
ENSMUSG00000036256	Igfbp7	304.171	1.51726	0.125868	12.0544	1.84e-33	2.7e-31	5	77349240	77408041	protein_coding	insulin-like growth factor binding protein 7 [Source:MGI Symbol;Acc:MGI:1352480]			ENSMUSG00000048332	Lhfp	3016.86	-1.53033	0.0989124	-15.4715	5.40155e-54	8.26401e-52	3	53041528	53261679	protein_coding	lipoma HMGIC fusion partner [Source:MGI Symbol;Acc:MGI:1920048]
ENSMUSG00000005803	Sqor	148.502	2.72155	0.226332	12.0246	2.64e-33	3.85e-31	2	122765237	122809569	protein_coding	sulfide quinone oxidoreductase [Source:MGI Symbol;Acc:MGI:1929899]			ENSMUSG00000061718	Ppp1r1b	553.494	2.07476	0.134199	15.4603	6.42704e-54	9.76825e-52	11	98348404	98357796	protein_coding	protein phosphatase 1
ENSMUSG00000017760	Ctsa	3509.82	0.785181	0.0653236	12.0199	2.79e-33	4.05e-31	2	164832873	164841032	protein_coding	cathepsin A [Source:MGI Symbol;Acc:MGI:97748]			ENSMUSG00000033788	Dysf	533.724	-2.90004	0.188083	-15.4189	1.22139e-53	1.84421e-51	6	84008590	84211060	protein_coding	dysferlin [Source:MGI Symbol;Acc:MGI:1349385]
ENSMUSG00000029304	Spp1	70.9719	3.55395	0.296098	12.0026	3.44e-33	4.96e-31	5	104435118	104441050	protein_coding	secreted phosphoprotein 1 [Source:MGI Symbol;Acc:MGI:98389]			ENSMUSG00000037060	Cavin3	420.591	-1.90049	0.123358	-15.4062	1.48673e-53	2.23029e-51	7	105480083	105482300	protein_coding	caveolae associated 3 [Source:MGI Symbol;Acc:MGI:1923422]
ENSMUSG00000032431	Crtap	445.065	1.44095	0.12043	11.9651	5.42e-33	7.75e-31	9	114375134	114390675	protein_coding	cartilage associated protein [Source:MGI Symbol;Acc:MGI:1891221]			ENSMUSG00000063558	Aox1	1026.35	-1.88503	0.122939	-15.333	4.60097e-53	6.81357e-51	1	58029931	58106413	protein_coding	aldehyde oxidase 1 [Source:MGI Symbol;Acc:MGI:88035]
ENSMUSG00000027955	Fam198b	399.969	1.83637	0.153768	11.9425	7.11e-33	1.01e-30	3	79884533	79946280	protein_coding	family with sequence similarity 198			ENSMUSG00000027820	Mme	1332.63	-2.35492	0.153584	-15.3331	4.59751e-53	6.81357e-51	3	63241537	63386030	protein_coding	membrane metallo endopeptidase [Source:MGI Symbol;Acc:MGI:97004]
ENSMUSG00000021763	BC067074	62.9576	3.03147	0.253937	11.9379	7.51e-33	1.06e-30	13	113293159	113379711	protein_coding	cDNA sequence BC067074 [Source:MGI Symbol;Acc:MGI:3040697]			ENSMUSG00000033880	Lgals3bp	1289.43	-2.62325	0.171114	-15.3305	4.78529e-53	7.04138e-51	11	118392751	118402092	protein_coding	lectin
ENSMUSG00000025402	Nab2	549.898	1.52219	0.127809	11.9098	1.05e-32	1.48e-30	10	127660918	127668568	protein_coding	Ngfi-A binding protein 2 [Source:MGI Symbol;Acc:MGI:107563]			ENSMUSG00000040613	Apobec1	250.914	-2.15839	0.140846	-15.3244	5.25046e-53	7.67697e-51	6	122577792	122602444	protein_coding	apolipoprotein B mRNA editing enzyme
ENSMUSG00000042228	Lyn	142.423	2.16319	0.181895	11.8925	1.29e-32	1.81e-30	4	3678115	3813122	protein_coding	LYN proto-oncogene			ENSMUSG00000029716	Tfr2	143.179	-2.54964	0.167156	-15.2531	1.57043e-52	2.28177e-50	5	137569840	137587481	protein_coding	transferrin receptor 2 [Source:MGI Symbol;Acc:MGI:1354956]
ENSMUSG00000042436	Mfap4	1076.64	1.82901	0.153815	11.8909	1.32e-32	1.83e-30	11	61485431	61488900	protein_coding	microfibrillar-associated protein 4 [Source:MGI Symbol;Acc:MGI:1342276]			ENSMUSG00000027230	Creb3l1	1398.68	-2.27306	0.150047	-15.149	7.69689e-52	1.11133e-49	2	91982328	92024502	protein_coding	cAMP responsive element binding protein 3-like 1 [Source:MGI Symbol;Acc:MGI:1347062]
ENSMUSG00000033685	Ucp2	89.7089	2.66141	0.224067	11.8777	1.54e-32	2.12e-30	7	100493337	100502020	protein_coding	uncoupling protein 2 (mitochondrial			ENSMUSG00000022206	Npr3	1493.77	-2.69578	0.178415	-15.1096	1.40044e-51	2.0095e-49	15	11839896	11905674	protein_coding	natriuretic peptide receptor 3 [Source:MGI Symbol;Acc:MGI:97373]
ENSMUSG00000057286	St6galnac2	166.839	2.19555	0.184851	11.8774	1.55e-32	2.12e-30	11	116675303	116694868	protein_coding	ST6 (alpha-N-acetyl-neuraminyl-2			ENSMUSG00000001496	Nkx2-1	84.7465	5.19848	0.344301	15.0987	1.65246e-51	2.35649e-49	12	56531958	56536908	protein_coding	NK2 homeobox 1 [Source:MGI Symbol;Acc:MGI:108067]
ENSMUSG00000030088	Aldh1l1	2243.24	1.13638	0.0960124	11.8357	2.55e-32	3.47e-30	6	90486427	90600203	protein_coding	aldehyde dehydrogenase 1 family			ENSMUSG00000031557	Plekha2	319.095	-2.40361	0.159267	-15.0917	1.83577e-51	2.60184e-49	8	25039144	25102376	protein_coding	pleckstrin homology domain-containing
ENSMUSG00000044337	Ackr3	727.479	1.65067	0.139629	11.8218	3.01e-32	4.07e-30	1	90203980	90216751	protein_coding	atypical chemokine receptor 3 [Source:MGI Symbol;Acc:MGI:109562]			ENSMUSG00000072941	Sod3	1901.64	-2.3342	0.154832	-15.0757	2.3398e-51	3.29597e-49	5	52363791	52371418	protein_coding	superoxide dismutase 3
ENSMUSG00000073418	C4b	548.102	1.65273	0.140067	11.7996	3.92e-32	5.27e-30	17	34728380	34743882	protein_coding	complement component 4B (Chido blood group) [Source:MGI Symbol;Acc:MGI:88228]			ENSMUSG00000022037	Clu	48639.8	-1.69698	0.112684	-15.0596	2.98632e-51	4.18121e-49	14	65968483	65981547	protein_coding	clusterin [Source:MGI Symbol;Acc:MGI:88423]
ENSMUSG00000040428	Plekha4	634.481	2.20635	0.187516	11.7662	5.83e-32	7.79e-30	7	45526330	45554229	protein_coding	pleckstrin homology domain containing			ENSMUSG00000027792	Bche	228.874	-2.87982	0.191502	-15.0381	4.13371e-51	5.75282e-49	3	73635808	73708415	protein_coding	butyrylcholinesterase [Source:MGI Symbol;Acc:MGI:894278]
ENSMUSG00000024521	Pmaip1	92.1905	2.63757	0.224179	11.7655	5.88e-32	7.81e-30	18	66458604	66465550	protein_coding	phorbol-12-myristate-13-acetate-induced protein 1 [Source:MGI Symbol;Acc:MGI:1930146]			ENSMUSG00000028364	Tnc	11997.2	-2.10995	0.140319	-15.0368	4.21408e-51	5.82957e-49	4	63959785	64047015	protein_coding	tenascin C [Source:MGI Symbol;Acc:MGI:101922]
ENSMUSG00000031557	Plekha2	319.095	1.81133	0.154034	11.7592	6.33e-32	8.35e-30	8	25039144	25102376	protein_coding	pleckstrin homology domain-containing			ENSMUSG00000024778	Fas	677.827	-2.17519	0.14469	-15.0334	4.43464e-51	6.09816e-49	19	34290659	34327770	protein_coding	Fas (TNF receptor superfamily member 6) [Source:MGI Symbol;Acc:MGI:95484]
ENSMUSG00000025780	Itih5	1089.31	1.4309	0.12179	11.7489	7.15e-32	9.38e-30	2	10153571	10256529	protein_coding	inter-alpha (globulin) inhibitor H5 [Source:MGI Symbol;Acc:MGI:1925751]			ENSMUSG00000024968	Rcor2	463.996	2.13789	0.142633	14.9888	8.69314e-51	1.18834e-48	19	7267325	7275225	protein_coding	REST corepressor 2 [Source:MGI Symbol;Acc:MGI:1859854]
ENSMUSG00000041189	Chrnb1	206.256	1.85243	0.158555	11.6832	1.55e-31	2.03e-29	11	69784036	69795943	protein_coding	cholinergic receptor			ENSMUSG00000028463	Car9	132.116	-3.03727	0.203388	-14.9334	1.99911e-50	2.71668e-48	4	43506966	43513729	protein_coding	carbonic anhydrase 9 [Source:MGI Symbol;Acc:MGI:2447188]
ENSMUSG00000058571	Gpc6	3929.03	1.46268	0.125366	11.6673	1.87e-31	2.43e-29	14	116925297	117979529	protein_coding	glypican 6 [Source:MGI Symbol;Acc:MGI:1346322]			ENSMUSG00000023067	Cdkn1a	2994.02	-1.28036	0.0859787	-14.8915	3.74001e-50	5.05273e-48	17	29090979	29100722	protein_coding	cyclin-dependent kinase inhibitor 1A (P21) [Source:MGI Symbol;Acc:MGI:104556]
ENSMUSG00000103567	Pcdhga5	229.448	1.55345	0.133159	11.6661	1.9e-31	2.43e-29	18	37694380	37841873	protein_coding	protocadherin gamma subfamily A			ENSMUSG00000029754	Dlx6	98.3132	3.89575	0.262137	14.8615	5.8589e-50	7.86932e-48	6	6863334	6868568	protein_coding	distal-less homeobox 6 [Source:MGI Symbol;Acc:MGI:101927]
ENSMUSG00000037706	Cd81	16471.1	0.709131	0.0607846	11.6663	1.9e-31	2.43e-29	7	143052739	143067934	protein_coding	CD81 antigen [Source:MGI Symbol;Acc:MGI:1096398]			ENSMUSG00000004151	Etv1	348.026	2.69013	0.181138	14.8512	6.82897e-50	9.11925e-48	12	38779380	38870484	protein_coding	ets variant 1 [Source:MGI Symbol;Acc:MGI:99254]
ENSMUSG00000061232	H2-K1	2458.79	2.09968	0.180133	11.6563	2.13e-31	2.71e-29	17	33996017	34000333	protein_coding	histocompatibility 2			ENSMUSG00000027656	Wisp2	6607.38	-2.36036	0.159278	-14.8191	1.1025e-49	1.46379e-47	2	163820861	163833146	protein_coding	WNT1 inducible signaling pathway protein 2 [Source:MGI Symbol;Acc:MGI:1328326]
ENSMUSG00000033788	Dysf	533.724	2.14227	0.18393	11.6472	2.37e-31	3e-29	6	84008590	84211060	protein_coding	dysferlin [Source:MGI Symbol;Acc:MGI:1349385]			ENSMUSG00000016128	Stard13	524.901	-2.2885	0.155324	-14.7337	3.9141e-49	5.16706e-47	5	151037510	151233836	protein_coding	StAR-related lipid transfer (START) domain containing 13 [Source:MGI Symbol;Acc:MGI:2385331]
ENSMUSG00000066058	Cldn19	376.288	2.32665	0.199968	11.6351	2.73e-31	3.44e-29	4	119255414	119262438	protein_coding	claudin 19 [Source:MGI Symbol;Acc:MGI:3033992]			ENSMUSG00000021253	Tgfb3	1939.57	-2.01671	0.137359	-14.682	8.40942e-49	1.10383e-46	12	86056745	86079041	protein_coding	transforming growth factor
ENSMUSG00000060572	Mfap2	1006.64	1.8301	0.157661	11.6078	3.76e-31	4.71e-29	4	141010418	141015984	protein_coding	microfibrillar-associated protein 2 [Source:MGI Symbol;Acc:MGI:99559]			ENSMUSG00000053129	Gsx1	104.229	3.77523	0.257204	14.6779	8.92684e-49	1.16513e-46	5	147188696	147190947	protein_coding	GS homeobox 1 [Source:MGI Symbol;Acc:MGI:95842]
ENSMUSG00000026726	Cubn	227.076	2.00318	0.17265	11.6026	4e-31	4.98e-29	2	13276338	13491813	protein_coding	cubilin (intrinsic factor-cobalamin receptor) [Source:MGI Symbol;Acc:MGI:1931256]			ENSMUSG00000024033	Rsph1	644.421	-2.3535	0.160371	-14.6753	9.27594e-49	1.20389e-46	17	31255019	31277356	protein_coding	radial spoke head 1 homolog (Chlamydomonas) [Source:MGI Symbol;Acc:MGI:1194909]
ENSMUSG00000001506	Col1a1	959.842	2.37934	0.205079	11.602	4.02e-31	4.98e-29	11	94936224	94953042	protein_coding	collagen			ENSMUSG00000032231	Anxa2	4295.51	-1.92775	0.131466	-14.6635	1.10504e-48	1.42618e-46	9	69453620	69491795	protein_coding	annexin A2 [Source:MGI Symbol;Acc:MGI:88246]
ENSMUSG00000051159	Cited1	103.72	2.08098	0.179881	11.5687	5.94e-31	7.27e-29	X	102247381	102252181	protein_coding	Cbp/p300-interacting transactivator with Glu/Asp-rich carboxy-terminal domain 1 [Source:MGI Symbol;Acc:MGI:108023]			ENSMUSG00000026433	Rab29	614.498	-1.59937	0.109129	-14.6558	1.23751e-48	1.5795e-46	1	131867224	131872887	protein_coding	RAB29
ENSMUSG00000037379	Spon2	48.4652	4.36084	0.377378	11.5556	6.91e-31	8.41e-29	5	33198184	33218455	protein_coding	spondin 2			ENSMUSG00000038059	Smim3	113.456	-2.61628	0.178512	-14.656	1.23275e-48	1.5795e-46	18	60474193	60501983	protein_coding	small integral membrane protein 3 [Source:MGI Symbol;Acc:MGI:1917088]
ENSMUSG00000021948	Prkcd	519.248	1.41789	0.123083	11.5198	1.05e-30	1.26e-28	14	30595354	30626210	protein_coding	protein kinase C			ENSMUSG00000051236	Msrb3	677.592	-2.10629	0.144193	-14.6074	2.51867e-48	3.19706e-46	10	120781096	120899101	protein_coding	methionine sulfoxide reductase B3 [Source:MGI Symbol;Acc:MGI:2443538]
ENSMUSG00000035274	Tpbg	1338.37	1.27408	0.110596	11.5201	1.05e-30	1.26e-28	9	85842380	85847040	protein_coding	trophoblast glycoprotein [Source:MGI Symbol;Acc:MGI:1341264]			ENSMUSG00000032232	Cgnl1	427.197	-2.03357	0.13934	-14.5943	3.05371e-48	3.85501e-46	9	71626509	71771602	protein_coding	cingulin-like 1 [Source:MGI Symbol;Acc:MGI:1915428]
ENSMUSG00000029185	Fam114a1	521.519	1.62719	0.141322	11.5141	1.12e-30	1.34e-28	5	64970071	65041886	protein_coding	family with sequence similarity 114			ENSMUSG00000034936	Arl4d	167.537	2.57427	0.176407	14.5928	3.1222e-48	3.92006e-46	11	101665541	101667832	protein_coding	ADP-ribosylation factor-like 4D [Source:MGI Symbol;Acc:MGI:1933155]
ENSMUSG00000020695	Mrc2	199.228	2.23057	0.193763	11.5119	1.15e-30	1.37e-28	11	105292643	105351139	protein_coding	mannose receptor			ENSMUSG00000079056	Kcnip3	799.297	1.66262	0.114103	14.5713	4.27947e-48	5.34402e-46	2	127456498	127522094	protein_coding	Kv channel interacting protein 3
ENSMUSG00000028601	Echdc2	480.592	1.41127	0.122657	11.5058	1.23e-30	1.46e-28	4	108165437	108179308	protein_coding	enoyl Coenzyme A hydratase domain containing 2 [Source:MGI Symbol;Acc:MGI:1289238]			ENSMUSG00000029810	Tmem176b	3023.21	-1.2786	0.087885	-14.5486	5.9647e-48	7.40841e-46	6	48833818	48841496	protein_coding	transmembrane protein 176B [Source:MGI Symbol;Acc:MGI:1916348]
ENSMUSG00000022951	Rcan1	1683.12	0.802561	0.0698075	11.4968	1.37e-30	1.61e-28	16	92391953	92466146	protein_coding	regulator of calcineurin 1 [Source:MGI Symbol;Acc:MGI:1890564]			ENSMUSG00000031375	Bgn	2116.75	-2.04951	0.140909	-14.545	6.28659e-48	7.76646e-46	X	73483602	73495933	protein_coding	biglycan [Source:MGI Symbol;Acc:MGI:88158]
ENSMUSG00000022972	1110004E09Rik	900.037	1.20757	0.105056	11.4945	1.41e-30	1.65e-28	16	90925809	90934927	protein_coding	RIKEN cDNA 1110004E09 gene [Source:MGI Symbol;Acc:MGI:1915251]			ENSMUSG00000015312	Gadd45b	266.482	-2.08228	0.143166	-14.5445	6.32978e-48	7.77822e-46	10	80930073	80932204	protein_coding	growth arrest and DNA-damage-inducible 45 beta [Source:MGI Symbol;Acc:MGI:107776]
ENSMUSG00000023885	Thbs2	117.903	2.17923	0.190057	11.4662	1.95e-30	2.26e-28	17	14665500	14694262	protein_coding	thrombospondin 2 [Source:MGI Symbol;Acc:MGI:98738]			ENSMUSG00000022094	Slc39a14	1346.36	-1.10595	0.076219	-14.5102	1.04389e-47	1.26927e-45	14	70303469	70351425	protein_coding	solute carrier family 39 (zinc transporter)
ENSMUSG00000021638	Ocln	344.329	1.36364	0.119011	11.4581	2.14e-30	2.47e-28	13	100496507	100552718	protein_coding	occludin [Source:MGI Symbol;Acc:MGI:106183]			ENSMUSG00000046982	Tshz1	1822.43	1.43661	0.0992699	14.4718	1.82672e-47	2.20947e-45	18	84011627	84086404	protein_coding	teashirt zinc finger family member 1 [Source:MGI Symbol;Acc:MGI:1346031]
ENSMUSG00000053617	Sh3pxd2a	835.398	1.06441	0.0932225	11.4179	3.4e-30	3.9e-28	19	47260174	47464411	protein_coding	SH3 and PX domains 2A [Source:MGI Symbol;Acc:MGI:1298393]			ENSMUSG00000031451	Gas6	10319.7	-1.22604	0.0847964	-14.4586	2.21116e-47	2.66053e-45	8	13465374	13494490	protein_coding	growth arrest specific 6 [Source:MGI Symbol;Acc:MGI:95660]
ENSMUSG00000027400	Pdyn	87.3658	-2.46881	0.216336	-11.4119	3.65e-30	4.16e-28	2	129686565	129699844	protein_coding	prodynorphin [Source:MGI Symbol;Acc:MGI:97535]			ENSMUSG00000045827	Serpinb9	303.495	-2.19828	0.152299	-14.434	3.16138e-47	3.78416e-45	13	33003250	33017957	protein_coding	serine (or cysteine) peptidase inhibitor
ENSMUSG00000041801	Phlda3	1684.38	1.22899	0.107774	11.4034	4.02e-30	4.56e-28	1	135766119	135769136	protein_coding	pleckstrin homology like domain			ENSMUSG00000038718	Pbx3	505.977	1.61538	0.111958	14.4284	3.42892e-47	4.08324e-45	2	34171457	34373142	protein_coding	pre B cell leukemia homeobox 3 [Source:MGI Symbol;Acc:MGI:97496]
ENSMUSG00000038418	Egr1	1261.62	1.73246	0.151965	11.4004	4.16e-30	4.7e-28	18	34859823	34864984	protein_coding	early growth response 1 [Source:MGI Symbol;Acc:MGI:95295]			ENSMUSG00000028078	Dclk2	3082.62	1.50192	0.104229	14.4099	4.486e-47	5.28753e-45	3	86786151	86920852	protein_coding	doublecortin-like kinase 2 [Source:MGI Symbol;Acc:MGI:1918012]
ENSMUSG00000027422	Rrbp1	4061.82	0.943887	0.0832728	11.3349	8.82e-30	9.9e-28	2	143947395	144011263	protein_coding	ribosome binding protein 1 [Source:MGI Symbol;Acc:MGI:1932395]			ENSMUSG00000073802	Cdkn2b	362.382	-1.64582	0.114228	-14.4083	4.58973e-47	5.38233e-45	4	89306289	89311032	protein_coding	cyclin-dependent kinase inhibitor 2B (p15
ENSMUSG00000046152	Fut10	294.927	1.28162	0.113136	11.3282	9.52e-30	1.06e-27	8	31187331	31261738	protein_coding	fucosyltransferase 10 [Source:MGI Symbol;Acc:MGI:2384748]			ENSMUSG00000067586	S1pr3	6308.98	-1.95386	0.135642	-14.4046	4.84125e-47	5.64862e-45	13	51408639	51422797	protein_coding	sphingosine-1-phosphate receptor 3 [Source:MGI Symbol;Acc:MGI:1339365]
ENSMUSG00000038400	Pmepa1	2476.72	1.5981	0.14121	11.3172	1.08e-29	1.2e-27	2	173224458	173276533	protein_coding	prostate transmembrane protein			ENSMUSG00000020044	Timp3	14399.3	-2.05089	0.142392	-14.4031	4.94821e-47	5.74439e-45	10	86300372	86349506	protein_coding	tissue inhibitor of metalloproteinase 3 [Source:MGI Symbol;Acc:MGI:98754]
ENSMUSG00000024529	Lox	644.3	2.54766	0.225261	11.3098	1.17e-29	1.3e-27	18	52516069	52529867	protein_coding	lysyl oxidase [Source:MGI Symbol;Acc:MGI:96817]			ENSMUSG00000039095	En2	137.757	-2.90114	0.201512	-14.3969	5.41507e-47	6.25494e-45	5	28165694	28172166	protein_coding	engrailed 2 [Source:MGI Symbol;Acc:MGI:95390]
ENSMUSG00000026890	Lhx6	390.135	-1.63429	0.144613	-11.3012	1.29e-29	1.43e-27	2	36081953	36105408	protein_coding	LIM homeobox protein 6 [Source:MGI Symbol;Acc:MGI:1306803]			ENSMUSG00000021848	Otx2	455.288	-2.45871	0.171242	-14.3581	9.47877e-47	1.08945e-44	14	48657679	48667644	protein_coding	orthodenticle homeobox 2 [Source:MGI Symbol;Acc:MGI:97451]
ENSMUSG00000041959	S100a10	529.125	1.53101	0.13551	11.2982	1.34e-29	1.47e-27	3	93555080	93564643	protein_coding	S100 calcium binding protein A10 (calpactin) [Source:MGI Symbol;Acc:MGI:1339468]			ENSMUSG00000024486	Hbegf	2046.16	-1.73462	0.120864	-14.3518	1.0376e-46	1.18667e-44	18	36504929	36515805	protein_coding	heparin-binding EGF-like growth factor [Source:MGI Symbol;Acc:MGI:96070]
ENSMUSG00000064246	Chil1	248.608	1.53437	0.135851	11.2945	1.4e-29	1.52e-27	1	134182176	134190181	protein_coding	chitinase-like 1 [Source:MGI Symbol;Acc:MGI:1340899]			ENSMUSG00000039911	Spsb1	623.663	-1.99404	0.139049	-14.3405	1.22094e-46	1.38946e-44	4	149896283	149955043	protein_coding	splA/ryanodine receptor domain and SOCS box containing 1 [Source:MGI Symbol;Acc:MGI:1921896]
ENSMUSG00000029659	Medag	45.9876	5.21468	0.464334	11.2305	2.89e-29	3.13e-27	5	149411749	149431723	protein_coding	mesenteric estrogen dependent adipogenesis [Source:MGI Symbol;Acc:MGI:1917967]			ENSMUSG00000003458	Ncstn	4417.43	-0.880205	0.0614441	-14.3253	1.52098e-46	1.72244e-44	1	172066013	172082795	protein_coding	nicastrin [Source:MGI Symbol;Acc:MGI:1891700]
ENSMUSG00000001418	Glmp	1547.88	0.833613	0.0743753	11.2082	3.72e-29	3.99e-27	3	88325023	88331313	protein_coding	glycosylated lysosomal membrane protein [Source:MGI Symbol;Acc:MGI:1913318]			ENSMUSG00000024357	Sil1	823.551	-1.03314	0.072191	-14.3112	1.86357e-46	2.10011e-44	18	35266400	35498925	protein_coding	endoplasmic reticulum chaperone SIL1 homolog (S. cerevisiae) [Source:MGI Symbol;Acc:MGI:1932040]
ENSMUSG00000020111	Micu1	2644.29	0.681643	0.0608753	11.1974	4.2e-29	4.49e-27	10	59702477	59864132	protein_coding	mitochondrial calcium uptake 1 [Source:MGI Symbol;Acc:MGI:2384909]			ENSMUSG00000031024	St5	2657.62	-1.76958	0.124242	-14.243	4.95751e-46	5.55963e-44	7	109523911	109703605	protein_coding	suppression of tumorigenicity 5 [Source:MGI Symbol;Acc:MGI:108517]
ENSMUSG00000001555	Fkbp10	769.167	1.84593	0.165374	11.1622	6.24e-29	6.64e-27	11	100415697	100424824	protein_coding	FK506 binding protein 10 [Source:MGI Symbol;Acc:MGI:104769]			ENSMUSG00000026890	Lhx6	390.135	2.03547	0.143012	14.2328	5.7323e-46	6.39747e-44	2	36081953	36105408	protein_coding	LIM homeobox protein 6 [Source:MGI Symbol;Acc:MGI:1306803]
ENSMUSG00000040093	Bmf	117.56	2.45103	0.220338	11.124	9.59e-29	1.01e-26	2	118528757	118549687	protein_coding	BCL2 modifying factor [Source:MGI Symbol;Acc:MGI:2176433]			ENSMUSG00000029761	Cald1	4500.7	-1.90846	0.134132	-14.2283	6.11797e-46	6.79507e-44	6	34598500	34775473	protein_coding	caldesmon 1 [Source:MGI Symbol;Acc:MGI:88250]
ENSMUSG00000022231	Sema5a	800.477	-1.13772	0.102275	-11.1241	9.57e-29	1.01e-26	15	32244813	32696341	protein_coding	sema domain			ENSMUSG00000027204	Fbn1	1946.29	-2.11892	0.149328	-14.1897	1.06151e-45	1.17335e-43	2	125300594	125507993	protein_coding	fibrillin 1 [Source:MGI Symbol;Acc:MGI:95489]
ENSMUSG00000032180	Tmed1	408.565	1.08228	0.0974023	11.1114	1.1e-28	1.16e-26	9	21507553	21510252	protein_coding	transmembrane p24 trafficking protein 1 [Source:MGI Symbol;Acc:MGI:106201]			ENSMUSG00000020111	Micu1	2644.29	-0.868188	0.0611946	-14.1873	1.09765e-45	1.20752e-43	10	59702477	59864132	protein_coding	mitochondrial calcium uptake 1 [Source:MGI Symbol;Acc:MGI:2384909]
ENSMUSG00000039954	Stk32a	115.461	1.86963	0.168307	11.1084	1.14e-28	1.19e-26	18	43207697	43317481	protein_coding	serine/threonine kinase 32A [Source:MGI Symbol;Acc:MGI:2442403]			ENSMUSG00000019539	Rcn3	649.874	-1.91294	0.13487	-14.1836	1.15778e-45	1.26763e-43	7	45082913	45092221	protein_coding	reticulocalbin 3
ENSMUSG00000025013	Tll2	45.3194	5.00864	0.450926	11.1075	1.15e-28	1.2e-26	19	41083981	41206774	protein_coding	tolloid-like 2 [Source:MGI Symbol;Acc:MGI:1346044]			ENSMUSG00000019899	Lama2	1542.71	-1.92041	0.135456	-14.1774	1.2648e-45	1.37827e-43	10	26980036	27619758	protein_coding	laminin
ENSMUSG00000001995	Sipa1l2	1714.95	0.925493	0.0833374	11.1054	1.18e-28	1.22e-26	8	125418063	125569808	protein_coding	signal-induced proliferation-associated 1 like 2 [Source:MGI Symbol;Acc:MGI:2676970]			ENSMUSG00000001555	Fkbp10	769.167	-2.3697	0.167323	-14.1625	1.56424e-45	1.69658e-43	11	100415697	100424824	protein_coding	FK506 binding protein 10 [Source:MGI Symbol;Acc:MGI:104769]
ENSMUSG00000031538	Plat	4268.96	1.26657	0.114198	11.091	1.39e-28	1.43e-26	8	22757727	22782844	protein_coding	plasminogen activator			ENSMUSG00000031209	Heph	450.37	-2.19499	0.155248	-14.1386	2.19707e-45	2.3718e-43	X	96455359	96574485	protein_coding	hephaestin [Source:MGI Symbol;Acc:MGI:1332240]
ENSMUSG00000033420	Antxr1	1873.98	1.31036	0.118384	11.0688	1.78e-28	1.82e-26	6	87133853	87335821	protein_coding	anthrax toxin receptor 1 [Source:MGI Symbol;Acc:MGI:1916788]			ENSMUSG00000019817	Plagl1	3598.77	-1.49911	0.106045	-14.1365	2.26195e-45	2.43049e-43	10	13060504	13131694	protein_coding	pleiomorphic adenoma gene-like 1 [Source:MGI Symbol;Acc:MGI:1100874]
ENSMUSG00000044349	Snhg11	4402.77	-2.62124	0.237389	-11.042	2.4e-28	2.44e-26	2	158375638	158386145	protein_coding	small nucleolar RNA host gene 11 [Source:MGI Symbol;Acc:MGI:2441845]			ENSMUSG00000028780	Sema3c	2697.11	-1.86635	0.132127	-14.1254	2.64708e-45	2.83115e-43	5	17574281	17730268	protein_coding	sema domain
ENSMUSG00000004945	Tmem242	855.434	0.839527	0.0760459	11.0397	2.46e-28	2.49e-26	17	5410870	5440259	protein_coding	transmembrane protein 242 [Source:MGI Symbol;Acc:MGI:1917794]			ENSMUSG00000012428	Steap4	129.02	-3.04227	0.215544	-14.1144	3.0985e-45	3.29868e-43	5	7960457	7982213	protein_coding	STEAP family member 4 [Source:MGI Symbol;Acc:MGI:1923560]
ENSMUSG00000000278	Scpep1	3622.79	1.44405	0.13097	11.0258	2.87e-28	2.9e-26	11	88924020	88955465	protein_coding	serine carboxypeptidase 1 [Source:MGI Symbol;Acc:MGI:1921867]			ENSMUSG00000052957	Gas1	1924.69	-1.32093	0.0937277	-14.0933	4.17811e-45	4.42764e-43	13	60174405	60177365	protein_coding	growth arrest specific 1 [Source:MGI Symbol;Acc:MGI:95655]
ENSMUSG00000027220	Syt13	410.327	-2.24944	0.204544	-10.9973	3.94e-28	3.95e-26	2	92915098	92956058	protein_coding	synaptotagmin XIII [Source:MGI Symbol;Acc:MGI:1933945]			ENSMUSG00000023905	Tnfrsf12a	414.315	-2.20363	0.156516	-14.0793	5.09012e-45	5.36949e-43	17	23675447	23677449	protein_coding	tumor necrosis factor receptor superfamily
ENSMUSG00000032717	Mdfi	44.5207	3.40662	0.309962	10.9904	4.25e-28	4.25e-26	17	47815328	47834691	protein_coding	MyoD family inhibitor [Source:MGI Symbol;Acc:MGI:107687]			ENSMUSG00000002147	Stat6	134.774	-3.20108	0.227435	-14.0747	5.43591e-45	5.7082e-43	10	127642986	127660957	protein_coding	signal transducer and activator of transcription 6 [Source:MGI Symbol;Acc:MGI:103034]
ENSMUSG00000004105	Angptl2	626.419	1.53643	0.139922	10.9806	4.74e-28	4.72e-26	2	33216069	33247717	protein_coding	angiopoietin-like 2 [Source:MGI Symbol;Acc:MGI:1347002]			ENSMUSG00000036097	Slf2	4210.29	-1.71258	0.121702	-14.072	5.64759e-45	5.87706e-43	19	44931119	44983787	protein_coding	SMC5-SMC6 complex localization factor 2 [Source:MGI Symbol;Acc:MGI:1924968]
ENSMUSG00000045777	Ifitm10	62.8143	2.68465	0.245065	10.9549	6.3e-28	6.24e-26	7	142325837	142373753	protein_coding	interferon induced transmembrane protein 10 [Source:MGI Symbol;Acc:MGI:2444776]			ENSMUSG00000004231	Pax2	185.056	-4.51927	0.32115	-14.0722	5.63223e-45	5.87706e-43	19	44756045	44837871	protein_coding	paired box 2 [Source:MGI Symbol;Acc:MGI:97486]
ENSMUSG00000074170	Plekhf1	196.854	2.02566	0.185188	10.9384	7.55e-28	7.45e-26	7	38216972	38228016	protein_coding	pleckstrin homology domain containing			ENSMUSG00000022817	Itgb5	7706.38	-1.38389	0.098568	-14.04	8.87464e-45	9.1938e-43	16	33829665	33949153	protein_coding	integrin beta 5 [Source:MGI Symbol;Acc:MGI:96614]
ENSMUSG00000031799	Tpm4	1533.44	0.980878	0.0897268	10.9318	8.12e-28	7.97e-26	8	72134975	72153142	protein_coding	tropomyosin 4 [Source:MGI Symbol;Acc:MGI:2449202]			ENSMUSG00000016494	Cd34	235.364	-2.53288	0.180507	-14.032	9.93144e-45	1.02427e-42	1	194938819	194961279	protein_coding	CD34 antigen [Source:MGI Symbol;Acc:MGI:88329]
ENSMUSG00000066113	Adamtsl1	1139.69	1.38145	0.126433	10.9264	8.62e-28	8.43e-26	4	85514172	86428385	protein_coding	ADAMTS-like 1 [Source:MGI Symbol;Acc:MGI:1924989]			ENSMUSG00000052516	Robo2	2491.16	1.65696	0.118232	14.0144	1.27188e-44	1.30591e-42	16	73892306	74411825	protein_coding	roundabout guidance receptor 2 [Source:MGI Symbol;Acc:MGI:1890110]
ENSMUSG00000045827	Serpinb9	303.495	1.60439	0.146955	10.9175	9.5e-28	9.25e-26	13	33003250	33017957	protein_coding	serine (or cysteine) peptidase inhibitor			ENSMUSG00000034401	Spata6	602.853	-1.63275	0.116653	-13.9966	1.63461e-44	1.67092e-42	4	111719984	111829184	protein_coding	spermatogenesis associated 6 [Source:MGI Symbol;Acc:MGI:1915196]
ENSMUSG00000000753	Serpinf1	1721.11	1.24584	0.114903	10.8426	2.16e-27	2.1e-25	11	75409769	75422701	protein_coding	serine (or cysteine) peptidase inhibitor			ENSMUSG00000009772	Nuak2	2237.6	-2.08724	0.149186	-13.9909	1.77231e-44	1.8037e-42	1	132316126	132333488	protein_coding	NUAK family
ENSMUSG00000045594	Glb1	1264.39	0.755717	0.0698652	10.8168	2.87e-27	2.77e-25	9	114401076	114474898	protein_coding	galactosidase			ENSMUSG00000021186	Fbln5	16119.1	-2.33758	0.167133	-13.9864	1.88751e-44	1.91251e-42	12	101746565	101819055	protein_coding	fibulin 5 [Source:MGI Symbol;Acc:MGI:1346091]
ENSMUSG00000021876	Rnase4	127.228	2.1133	0.195863	10.7897	3.85e-27	3.7e-25	14	51091077	51106151	protein_coding	ribonuclease			ENSMUSG00000026728	Vim	66001.4	-1.87149	0.134036	-13.9626	2.63593e-44	2.65918e-42	2	13573927	13582826	protein_coding	vimentin [Source:MGI Symbol;Acc:MGI:98932]
ENSMUSG00000025887	Casp12	221.234	1.91988	0.17801	10.7853	4.04e-27	3.87e-25	9	5345430	5373032	protein_coding	caspase 12 [Source:MGI Symbol;Acc:MGI:1312922]			ENSMUSG00000056158	Car10	791.602	-1.71311	0.123132	-13.9128	5.29866e-44	5.32216e-42	11	93098028	93601749	protein_coding	carbonic anhydrase 10 [Source:MGI Symbol;Acc:MGI:1919855]
ENSMUSG00000021986	Amer2	1584.97	-1.07503	0.0997032	-10.7823	4.17e-27	3.97e-25	14	60373259	60388197	protein_coding	APC membrane recruitment 2 [Source:MGI Symbol;Acc:MGI:1919375]			ENSMUSG00000032261	Sh3bgrl2	481.443	-1.33074	0.0958463	-13.8841	7.90624e-44	7.90693e-42	9	83548327	83638801	protein_coding	SH3 domain binding glutamic acid-rich protein like 2 [Source:MGI Symbol;Acc:MGI:1915350]
ENSMUSG00000058626	Capn11	54.8806	6.71414	0.623012	10.7769	4.42e-27	4.2e-25	17	45630204	45659325	protein_coding	calpain 11 [Source:MGI Symbol;Acc:MGI:1352490]			ENSMUSG00000036972	Zic4	416.473	-2.29074	0.165038	-13.8801	8.36611e-44	8.33077e-42	9	91362413	91389348	protein_coding	zinc finger protein of the cerebellum 4 [Source:MGI Symbol;Acc:MGI:107201]
ENSMUSG00000006301	Tmbim1	777.832	1.40412	0.130353	10.7717	4.68e-27	4.42e-25	1	74288247	74305622	protein_coding	transmembrane BAX inhibitor motif containing 1 [Source:MGI Symbol;Acc:MGI:1916910]			ENSMUSG00000026674	Ddr2	1131.73	-1.86384	0.134293	-13.8789	8.50419e-44	8.43192e-42	1	169972307	170110762	protein_coding	discoidin domain receptor family
ENSMUSG00000022952	Runx1	46.969	4.01255	0.372581	10.7696	4.79e-27	4.5e-25	16	92601466	92826149	protein_coding	runt related transcription factor 1 [Source:MGI Symbol;Acc:MGI:99852]			ENSMUSG00000026676	Ccdc3	186.602	-1.9725	0.142188	-13.8724	9.31019e-44	9.19163e-42	2	5137776	5230878	protein_coding	coiled-coil domain containing 3 [Source:MGI Symbol;Acc:MGI:1921436]
ENSMUSG00000037071	Scd1	8095.32	1.11004	0.103164	10.7599	5.32e-27	4.98e-25	19	44394451	44407709	protein_coding	stearoyl-Coenzyme A desaturase 1 [Source:MGI Symbol;Acc:MGI:98239]			ENSMUSG00000032679	Cd59a	294.239	-2.1711	0.156585	-13.8653	1.02795e-43	1.01054e-41	2	104095801	104115354	protein_coding	CD59a antigen [Source:MGI Symbol;Acc:MGI:109177]
ENSMUSG00000030847	Bag3	702.199	1.54168	0.143845	10.7176	8.41e-27	7.81e-25	7	128523616	128546981	protein_coding	BCL2-associated athanogene 3 [Source:MGI Symbol;Acc:MGI:1352493]			ENSMUSG00000032446	Eomes	90.726	5.36272	0.386792	13.8646	1.03807e-43	1.01188e-41	9	118478212	118486132	protein_coding	eomesodermin [Source:MGI Symbol;Acc:MGI:1201683]
ENSMUSG00000016995	Matn4	129.449	2.7828	0.259749	10.7134	8.8e-27	8.14e-25	2	164389393	164405160	protein_coding	matrilin 4 [Source:MGI Symbol;Acc:MGI:1328314]			ENSMUSG00000067860	Zic3	513.404	-1.92434	0.138795	-13.8647	1.03729e-43	1.01188e-41	X	58022700	58041736	protein_coding	zinc finger protein of the cerebellum 3 [Source:MGI Symbol;Acc:MGI:106676]
ENSMUSG00000036097	Slf2	4210.29	1.29955	0.12138	10.7065	9.49e-27	8.73e-25	19	44931119	44983787	protein_coding	SMC5-SMC6 complex localization factor 2 [Source:MGI Symbol;Acc:MGI:1924968]			ENSMUSG00000063975	Slco1a5	458.62	-2.25805	0.162915	-13.8603	1.10233e-43	1.07e-41	6	142234227	142322981	protein_coding	solute carrier organic anion transporter family
ENSMUSG00000067586	S1pr3	6308.98	1.44581	0.13542	10.6765	1.31e-26	1.2e-24	13	51408639	51422797	protein_coding	sphingosine-1-phosphate receptor 3 [Source:MGI Symbol;Acc:MGI:1339365]			ENSMUSG00000031431	Tsc22d3	1416.57	-1.31388	0.0948187	-13.8568	1.1575e-43	1.11885e-41	X	140539528	140600659	protein_coding	TSC22 domain family
ENSMUSG00000002365	Snx9	443.736	1.39449	0.130663	10.6724	1.37e-26	1.25e-24	17	5841328	5931033	protein_coding	sorting nexin 9 [Source:MGI Symbol;Acc:MGI:1913866]			ENSMUSG00000025921	Rdh10	1695.24	-1.57754	0.113885	-13.852	1.23765e-43	1.19134e-41	1	16105774	16133734	protein_coding	retinol dehydrogenase 10 (all-trans) [Source:MGI Symbol;Acc:MGI:1924238]
ENSMUSG00000031488	Rab11fip1	379.255	1.46266	0.1371	10.6685	1.43e-26	1.3e-24	8	27138773	27174646	protein_coding	RAB11 family interacting protein 1 (class I) [Source:MGI Symbol;Acc:MGI:1923017]			ENSMUSG00000029185	Fam114a1	521.519	-1.98307	0.143262	-13.8423	1.41662e-43	1.35795e-41	5	64970071	65041886	protein_coding	family with sequence similarity 114
ENSMUSG00000020241	Col6a2	212.943	2.35568	0.221021	10.6582	1.6e-26	1.44e-24	10	76595762	76623630	protein_coding	collagen			ENSMUSG00000004633	Chn2	319.021	2.07412	0.150071	13.8209	1.90636e-43	1.81987e-41	6	54039554	54301810	protein_coding	chimerin 2 [Source:MGI Symbol;Acc:MGI:1917243]
ENSMUSG00000003617	Cp	2185.13	1.42414	0.133652	10.6556	1.64e-26	1.47e-24	3	19957054	20009145	protein_coding	ceruloplasmin [Source:MGI Symbol;Acc:MGI:88476]			ENSMUSG00000023224	Serping1	401.541	-2.68959	0.194651	-13.8175	2.00012e-43	1.90151e-41	2	84765387	84775444	protein_coding	serine (or cysteine) peptidase inhibitor
ENSMUSG00000001750	Tcirg1	685.76	0.919324	0.0863739	10.6435	1.87e-26	1.67e-24	19	3896050	3907133	protein_coding	T cell			ENSMUSG00000025887	Casp12	221.234	-2.55908	0.185654	-13.7842	3.17429e-43	2.99316e-41	9	5345430	5373032	protein_coding	caspase 12 [Source:MGI Symbol;Acc:MGI:1312922]
ENSMUSG00000030341	Tnfrsf1a	1329.99	1.09905	0.103353	10.6339	2.07e-26	1.84e-24	6	125349362	125362484	protein_coding	tumor necrosis factor receptor superfamily			ENSMUSG00000046844	Vat1l	2560.53	-1.53048	0.111102	-13.7754	3.58381e-43	3.36558e-41	8	114205612	114374071	protein_coding	vesicle amine transport protein 1 like [Source:MGI Symbol;Acc:MGI:2142534]
ENSMUSG00000052397	Ezr	10862.3	1.37144	0.129039	10.6281	2.2e-26	1.96e-24	17	6738041	6782784	protein_coding	ezrin [Source:MGI Symbol;Acc:MGI:98931]			ENSMUSG00000030341	Tnfrsf1a	1329.99	-1.4342	0.104141	-13.7717	3.77076e-43	3.52681e-41	6	125349362	125362484	protein_coding	tumor necrosis factor receptor superfamily
ENSMUSG00000023905	Tnfrsf12a	414.315	1.61477	0.152489	10.5894	3.34e-26	2.95e-24	17	23675447	23677449	protein_coding	tumor necrosis factor receptor superfamily			ENSMUSG00000030093	Wnt7a	1001.91	1.07665	0.0783444	13.7425	5.6498e-43	5.26297e-41	6	91363981	91411363	protein_coding	wingless-type MMTV integration site family
ENSMUSG00000048562	Sp8	404.966	-1.50501	0.142378	-10.5705	4.08e-26	3.59e-24	12	118846329	118852576	protein_coding	trans-acting transcription factor 8 [Source:MGI Symbol;Acc:MGI:2443471]			ENSMUSG00000032366	Tpm1	8661.87	-1.60385	0.116986	-13.7098	8.87151e-43	8.23091e-41	9	67022590	67049406	protein_coding	tropomyosin 1
ENSMUSG00000036006	Ripor2	1682.99	-0.911107	0.0862242	-10.5667	4.25e-26	3.72e-24	13	24582189	24733816	protein_coding	RHO family interacting cell polarization regulator 2 [Source:MGI Symbol;Acc:MGI:2444879]			ENSMUSG00000036872	Abcc12	760.612	-2.25396	0.164423	-13.7083	9.06034e-43	8.37248e-41	8	86482260	86580686	protein_coding	ATP-binding cassette
ENSMUSG00000049001	Ndnf	227.186	-2.23247	0.211309	-10.565	4.33e-26	3.78e-24	6	65671590	65712326	protein_coding	neuron-derived neurotrophic factor [Source:MGI Symbol;Acc:MGI:1915419]			ENSMUSG00000057286	St6galnac2	166.839	-2.64255	0.192834	-13.7037	9.64224e-43	8.87471e-41	11	116675303	116694868	protein_coding	ST6 (alpha-N-acetyl-neuraminyl-2
ENSMUSG00000033063	Cntnap3	334.114	-1.98519	0.188535	-10.5296	6.31e-26	5.46e-24	13	64736182	64903955	protein_coding	contactin associated protein-like 3 [Source:MGI Symbol;Acc:MGI:3588199]			ENSMUSG00000046607	Hrk	966.9	1.575	0.115106	13.6831	1.2819e-42	1.17518e-40	5	118164648	118189478	protein_coding	harakiri
ENSMUSG00000064215	Ifi27	1152.52	1.35961	0.129193	10.5239	6.71e-26	5.78e-24	12	103434211	103440239	protein_coding	interferon			ENSMUSG00000038370	Pcp4l1	465.259	-1.67716	0.122576	-13.6826	1.29062e-42	1.1785e-40	1	171173262	171196268	protein_coding	Purkinje cell protein 4-like 1 [Source:MGI Symbol;Acc:MGI:1913675]
ENSMUSG00000047959	Kcna3	231.277	-1.97801	0.188029	-10.5197	7.01e-26	6.02e-24	3	107036169	107038070	protein_coding	potassium voltage-gated channel			ENSMUSG00000027087	Itgav	3689.34	-1.54738	0.113214	-13.6677	1.58277e-42	1.43957e-40	2	83724397	83806916	protein_coding	integrin alpha V [Source:MGI Symbol;Acc:MGI:96608]
ENSMUSG00000010311	Optc	82.3207	2.29396	0.21833	10.5069	8.03e-26	6.87e-24	1	133897199	133907999	protein_coding	opticin [Source:MGI Symbol;Acc:MGI:2151113]			ENSMUSG00000052387	Trpm3	516.354	-2.62476	0.192146	-13.6602	1.75523e-42	1.59017e-40	19	22139119	22989884	protein_coding	transient receptor potential cation channel
ENSMUSG00000028108	Ecm1	450.806	1.69681	0.161687	10.4944	9.17e-26	7.81e-24	3	95734147	95739569	protein_coding	extracellular matrix protein 1 [Source:MGI Symbol;Acc:MGI:103060]			ENSMUSG00000038677	Scube3	1451.03	-1.94559	0.142474	-13.6558	1.86556e-42	1.68352e-40	17	28142316	28174852	protein_coding	signal peptide
ENSMUSG00000032649	Colgalt2	506.683	1.58776	0.151649	10.47	1.19e-25	1.01e-23	1	152399830	152510695	protein_coding	collagen beta(1-O)galactosyltransferase 2 [Source:MGI Symbol;Acc:MGI:2138232]			ENSMUSG00000002020	Ltbp2	16456	-2.43171	0.178283	-13.6396	2.32892e-42	2.09349e-40	12	84783212	84876532	protein_coding	latent transforming growth factor beta binding protein 2 [Source:MGI Symbol;Acc:MGI:99502]
ENSMUSG00000031555	Adam9	3570.37	1.13779	0.108867	10.4511	1.45e-25	1.22e-23	8	24949611	25016927	protein_coding	a disintegrin and metallopeptidase domain 9 (meltrin gamma) [Source:MGI Symbol;Acc:MGI:105376]			ENSMUSG00000041540	Sox5	388.71	1.3706	0.100625	13.6209	3.00788e-42	2.69333e-40	6	143828425	144781977	protein_coding	SRY (sex determining region Y)-box 5 [Source:MGI Symbol;Acc:MGI:98367]
ENSMUSG00000070436	Serpinh1	14506.1	1.05211	0.100891	10.4283	1.84e-25	1.55e-23	7	99345376	99353239	protein_coding	serine (or cysteine) peptidase inhibitor			ENSMUSG00000071398	2410004P03Rik	461.716	-2.15807	0.158629	-13.6045	3.76629e-42	3.35942e-40	12	17003319	17011727	protein_coding	RIKEN cDNA 2410004P03 gene [Source:MGI Symbol;Acc:MGI:1920917]
ENSMUSG00000041390	Mdfic	927.045	1.5774	0.151373	10.4206	2e-25	1.68e-23	6	15720661	15802169	protein_coding	MyoD family inhibitor domain containing [Source:MGI Symbol;Acc:MGI:104611]			ENSMUSG00000102692	Dchs2	219.38	1.63573	0.120241	13.6038	3.80217e-42	3.37838e-40	3	83127948	83357209	protein_coding	dachsous 2 (Drosophila) [Source:MGI Symbol;Acc:MGI:2685263]
ENSMUSG00000015656	Hspa8	11333.2	-0.813459	0.0780913	-10.4168	2.08e-25	1.74e-23	9	40800984	40810087	protein_coding	heat shock protein 8 [Source:MGI Symbol;Acc:MGI:105384]			ENSMUSG00000021986	Amer2	1584.97	1.35118	0.0993465	13.6006	3.96944e-42	3.51349e-40	14	60373259	60388197	protein_coding	APC membrane recruitment 2 [Source:MGI Symbol;Acc:MGI:1919375]
ENSMUSG00000034384	Barhl2	59.4394	7.10919	0.683283	10.4045	2.37e-25	1.96e-23	5	106452523	106458166	protein_coding	BarH-like 2 (Drosophila) [Source:MGI Symbol;Acc:MGI:1859314]			ENSMUSG00000020086	H2afy2	1075.59	1.21738	0.0896233	13.5833	5.02761e-42	4.43312e-40	10	61738665	61784147	protein_coding	H2A histone family
ENSMUSG00000022969	Il10rb	59.1021	2.30205	0.221276	10.4035	2.39e-25	1.98e-23	16	91406164	91425834	protein_coding	interleukin 10 receptor			ENSMUSG00000069045	Ddx3y	867.682	-9.9002	0.728893	-13.5825	5.08449e-42	4.46624e-40	Y	1260771	1286629	protein_coding	DEAD (Asp-Glu-Ala-Asp) box polypeptide 3
ENSMUSG00000037060	Cavin3	420.591	1.2301	0.118517	10.3791	3.09e-25	2.54e-23	7	105480083	105482300	protein_coding	caveolae associated 3 [Source:MGI Symbol;Acc:MGI:1923422]			ENSMUSG00000073411	H2-D1	1608.73	-1.6582	0.122237	-13.5654	6.42306e-42	5.62066e-40	17	35262730	35267499	protein_coding	histocompatibility 2
ENSMUSG00000035783	Acta2	8652.22	1.91013	0.184241	10.3675	3.48e-25	2.86e-23	19	34241090	34255336	protein_coding	actin			ENSMUSG00000037321	Tap1	1247.8	-1.9545	0.144091	-13.5644	6.51051e-42	5.67569e-40	17	34187553	34197225	protein_coding	transporter 1
ENSMUSG00000030310	Slc6a1	10555	-1.99347	0.192365	-10.363	3.65e-25	2.99e-23	6	114282635	114317532	protein_coding	solute carrier family 6 (neurotransmitter transporter			ENSMUSG00000074170	Plekhf1	196.854	-2.60969	0.192435	-13.5614	6.78332e-42	5.89129e-40	7	38216972	38228016	protein_coding	pleckstrin homology domain containing
ENSMUSG00000021250	Fos	311.168	1.12775	0.108834	10.3621	3.69e-25	3e-23	12	85473890	85477273	protein_coding	FBJ osteosarcoma oncogene [Source:MGI Symbol;Acc:MGI:95574]			ENSMUSG00000020105	Lrig3	259.869	-1.94788	0.143945	-13.5321	1.01072e-41	8.74522e-40	10	125966168	126015359	protein_coding	leucine-rich repeats and immunoglobulin-like domains 3 [Source:MGI Symbol;Acc:MGI:2443955]
ENSMUSG00000040690	Col16a1	932.087	1.48851	0.143664	10.3611	3.73e-25	3.02e-23	4	130047840	130099283	protein_coding	collagen			ENSMUSG00000035168	Tanc1	1239.76	-1.53156	0.11327	-13.5213	1.17079e-41	1.00924e-39	2	59612042	59846149	protein_coding	tetratricopeptide repeat
ENSMUSG00000017734	Dbndd2	424.931	0.918163	0.088798	10.3399	4.65e-25	3.76e-23	2	164486106	164493319	protein_coding	dysbindin (dystrobrevin binding protein 1) domain containing 2 [Source:MGI Symbol;Acc:MGI:106562]			ENSMUSG00000008496	Pou2f2	289.767	2.07086	0.153448	13.4955	1.66149e-41	1.42691e-39	7	25087344	25179726	protein_coding	POU domain
ENSMUSG00000031239	Itm2a	359.231	1.33845	0.129612	10.3266	5.34e-25	4.3e-23	X	107397099	107403376	protein_coding	integral membrane protein 2A [Source:MGI Symbol;Acc:MGI:107706]			ENSMUSG00000040296	Ddx58	882.336	-2.70221	0.200315	-13.4898	1.7962e-41	1.53688e-39	4	40203773	40239828	protein_coding	DEAD (Asp-Glu-Ala-Asp) box polypeptide 58 [Source:MGI Symbol;Acc:MGI:2442858]
ENSMUSG00000036334	Igsf10	388.709	1.39204	0.134813	10.3258	5.39e-25	4.32e-23	3	59316735	59344394	protein_coding	immunoglobulin superfamily			ENSMUSG00000024590	Lmnb1	1782.53	1.17667	0.0872327	13.4888	1.81954e-41	1.55111e-39	18	56707813	56753424	protein_coding	lamin B1 [Source:MGI Symbol;Acc:MGI:96795]
ENSMUSG00000032766	Gng11	35.7667	3.89906	0.378495	10.3015	6.94e-25	5.55e-23	6	4003904	4008445	protein_coding	guanine nucleotide binding protein (G protein)			ENSMUSG00000024538	Ppic	724.067	-1.65481	0.12277	-13.4789	2.08133e-41	1.76775e-39	18	53406341	53418007	protein_coding	peptidylprolyl isomerase C [Source:MGI Symbol;Acc:MGI:97751]
ENSMUSG00000039787	Cercam	657.189	1.33945	0.130121	10.2939	7.51e-25	5.98e-23	2	29869164	29882840	protein_coding	cerebral endothelial cell adhesion molecule [Source:MGI Symbol;Acc:MGI:2139134]			ENSMUSG00000033948	Zswim5	388.206	1.55495	0.115416	13.4725	2.26974e-41	1.92071e-39	4	116877376	116989264	protein_coding	zinc finger SWIM-type containing 5 [Source:MGI Symbol;Acc:MGI:1921714]
ENSMUSG00000023942	Slc29a1	182.024	1.50301	0.146089	10.2883	7.96e-25	6.31e-23	17	45585200	45599606	protein_coding	solute carrier family 29 (nucleoside transporters)			ENSMUSG00000034275	Igsf9b	3195.29	-1.02474	0.0760956	-13.4665	2.46229e-41	2.07605e-39	9	27299204	27357546	protein_coding	immunoglobulin superfamily
ENSMUSG00000022844	Pdia5	162.763	1.75946	0.171243	10.2746	9.17e-25	7.25e-23	16	35397313	35490873	protein_coding	protein disulfide isomerase associated 5 [Source:MGI Symbol;Acc:MGI:1919849]			ENSMUSG00000029819	Npy	361.819	1.9643	0.146016	13.4526	2.97139e-41	2.49618e-39	6	49822710	49829507	protein_coding	neuropeptide Y [Source:MGI Symbol;Acc:MGI:97374]
ENSMUSG00000025350	Rdh5	269.806	1.71542	0.167627	10.2335	1.4e-24	1.11e-22	10	128913593	128922888	protein_coding	retinol dehydrogenase 5 [Source:MGI Symbol;Acc:MGI:1201412]			ENSMUSG00000038400	Pmepa1	2476.72	-1.90417	0.141575	-13.4499	3.08257e-41	2.5802e-39	2	173224458	173276533	protein_coding	prostate transmembrane protein
ENSMUSG00000055737	Ghr	631.584	1.28517	0.125706	10.2237	1.55e-24	1.22e-22	15	3317760	3583492	protein_coding	growth hormone receptor [Source:MGI Symbol;Acc:MGI:95708]			ENSMUSG00000050931	Sgms2	149.16	-2.25259	0.167565	-13.4431	3.37991e-41	2.81887e-39	3	131318985	131491411	protein_coding	sphingomyelin synthase 2 [Source:MGI Symbol;Acc:MGI:1921692]
ENSMUSG00000056306	Sertm1	945.375	-1.72341	0.168656	-10.2185	1.64e-24	1.28e-22	3	54897068	54915887	protein_coding	serine rich and transmembrane domain containing 1 [Source:MGI Symbol;Acc:MGI:3607715]			ENSMUSG00000025083	Afap1l2	2566.64	-1.74874	0.13011	-13.4405	3.50204e-41	2.91022e-39	19	56912361	57008228	protein_coding	actin filament associated protein 1-like 2 [Source:MGI Symbol;Acc:MGI:2147658]
ENSMUSG00000001751	Naglu	655.959	0.954727	0.0935974	10.2004	1.98e-24	1.54e-22	11	101070012	101077672	protein_coding	alpha-N-acetylglucosaminidase (Sanfilippo disease IIIB) [Source:MGI Symbol;Acc:MGI:1351641]			ENSMUSG00000041189	Chrnb1	206.256	-2.18723	0.162779	-13.4368	3.68089e-41	3.04789e-39	11	69784036	69795943	protein_coding	cholinergic receptor
ENSMUSG00000024048	Myl12a	1684.1	1.27863	0.125522	10.1865	2.28e-24	1.77e-22	17	70993656	71002878	protein_coding	myosin			ENSMUSG00000041272	Tox	224.633	1.91513	0.142769	13.4143	4.98881e-41	4.11612e-39	4	6686353	6991557	protein_coding	thymocyte selection-associated high mobility group box [Source:MGI Symbol;Acc:MGI:2181659]
ENSMUSG00000018042	Cyb5r3	7481.79	0.81452	0.0799662	10.1858	2.29e-24	1.78e-22	15	83153494	83172592	protein_coding	cytochrome b5 reductase 3 [Source:MGI Symbol;Acc:MGI:94893]			ENSMUSG00000022512	Cldn1	126.791	-3.42516	0.255436	-13.4091	5.34822e-41	4.39696e-39	16	26356642	26371841	protein_coding	claudin 1 [Source:MGI Symbol;Acc:MGI:1276109]
ENSMUSG00000037962	Rflna	97.164	3.59711	0.353632	10.1719	2.65e-24	2.04e-22	5	125003221	125012547	protein_coding	refilin A [Source:MGI Symbol;Acc:MGI:1920371]			ENSMUSG00000032006	Pdgfd	520.325	-1.87232	0.139944	-13.3791	8.00991e-41	6.56188e-39	9	6168584	6378850	protein_coding	platelet-derived growth factor
ENSMUSG00000022108	Itm2b	17228.5	0.779617	0.0766997	10.1645	2.85e-24	2.19e-22	14	73362231	73385271	protein_coding	integral membrane protein 2B [Source:MGI Symbol;Acc:MGI:1309517]			ENSMUSG00000004415	Col26a1	1040.42	-1.4406	0.107736	-13.3715	8.87161e-41	7.24212e-39	5	136741759	136883209	protein_coding	collagen
ENSMUSG00000020160	Meis1	836.101	1.23616	0.121664	10.1605	2.98e-24	2.28e-22	11	18879817	19018985	protein_coding	Meis homeobox 1 [Source:MGI Symbol;Acc:MGI:104717]			ENSMUSG00000024529	Lox	644.3	-3.0391	0.227305	-13.3701	9.03675e-41	7.35095e-39	18	52516069	52529867	protein_coding	lysyl oxidase [Source:MGI Symbol;Acc:MGI:96817]
ENSMUSG00000089774	Slc5a3	1572.62	1.28721	0.126753	10.1553	3.14e-24	2.4e-22	16	92058322	92087473	protein_coding	solute carrier family 5 (inositol transporters)			ENSMUSG00000033685	Ucp2	89.7089	-3.20083	0.239477	-13.3659	9.56129e-41	7.75034e-39	7	100493337	100502020	protein_coding	uncoupling protein 2 (mitochondrial
ENSMUSG00000022897	Dyrk1a	2490.68	0.495721	0.0488269	10.1526	3.23e-24	2.45e-22	16	94570010	94695517	protein_coding	dual-specificity tyrosine-(Y)-phosphorylation regulated kinase 1a [Source:MGI Symbol;Acc:MGI:1330299]			ENSMUSG00000020571	Pdia6	7330.22	-0.99217	0.0743412	-13.3462	1.24701e-40	1.00729e-38	12	17266545	17284770	protein_coding	protein disulfide isomerase associated 6 [Source:MGI Symbol;Acc:MGI:1919103]
ENSMUSG00000002233	Rhoc	976.398	1.18949	0.117172	10.1517	3.26e-24	2.47e-22	3	104788375	104794459	protein_coding	ras homolog family member C [Source:MGI Symbol;Acc:MGI:106028]			ENSMUSG00000022309	Angpt1	1119.12	-1.78533	0.133776	-13.3457	1.25505e-40	1.01025e-38	15	42424727	42676977	protein_coding	angiopoietin 1 [Source:MGI Symbol;Acc:MGI:108448]
ENSMUSG00000022203	Efs	477.9	1.1811	0.116546	10.1342	3.9e-24	2.94e-22	14	54916543	54926788	protein_coding	embryonal Fyn-associated substrate [Source:MGI Symbol;Acc:MGI:105311]			ENSMUSG00000066258	Trim12a	122.789	-2.72959	0.204715	-13.3336	1.47554e-40	1.1836e-38	7	104299894	104315466	protein_coding	tripartite motif-containing 12A [Source:MGI Symbol;Acc:MGI:1923931]
ENSMUSG00000028736	Pax7	105.691	8.71242	0.860113	10.1294	4.09e-24	3.08e-22	4	139737062	139833528	protein_coding	paired box 7 [Source:MGI Symbol;Acc:MGI:97491]			ENSMUSG00000033585	Ndn	4124.08	0.974169	0.0731597	13.3156	1.87737e-40	1.50073e-38	7	62346569	62350262	protein_coding	necdin [Source:MGI Symbol;Acc:MGI:97290]
ENSMUSG00000031451	Gas6	10319.7	0.855685	0.0846633	10.1069	5.15e-24	3.86e-22	8	13465374	13494490	protein_coding	growth arrest specific 6 [Source:MGI Symbol;Acc:MGI:95660]			ENSMUSG00000027716	Trpc3	160.95	-2.00921	0.15124	-13.2849	2.83105e-40	2.24752e-38	3	36620482	36690167	protein_coding	transient receptor potential cation channel
ENSMUSG00000006931	P3h4	252.627	1.47093	0.145617	10.1013	5.45e-24	4.07e-22	11	100408456	100414836	protein_coding	prolyl 3-hydroxylase family member 4 (non-enzymatic) [Source:MGI Symbol;Acc:MGI:1913430]			ENSMUSG00000032374	Plod2	2973.95	-1.81296	0.136902	-13.2427	4.97186e-40	3.93356e-38	9	92542223	92608428	protein_coding	procollagen lysine
ENSMUSG00000075297	H60b	115.595	2.51229	0.248764	10.0991	5.57e-24	4.15e-22	10	22158586	22288849	protein_coding	histocompatibility 60b [Source:MGI Symbol;Acc:MGI:3649078]			ENSMUSG00000027078	Ube2l6	283.961	-1.82356	0.137818	-13.2317	5.75932e-40	4.54102e-38	2	84798828	84810335	protein_coding	ubiquitin-conjugating enzyme E2L 6 [Source:MGI Symbol;Acc:MGI:1914500]
ENSMUSG00000040998	Npnt	4162	1.10123	0.109055	10.0979	5.64e-24	4.19e-22	3	132881745	132950291	protein_coding	nephronectin [Source:MGI Symbol;Acc:MGI:2148811]			ENSMUSG00000031285	Dcx	7093.94	2.50969	0.189854	13.219	6.81508e-40	5.35517e-38	X	143855842	143933311	protein_coding	doublecortin [Source:MGI Symbol;Acc:MGI:1277171]
ENSMUSG00000031661	Nkd1	347.352	1.2715	0.126011	10.0904	6.09e-24	4.51e-22	8	88521354	88594884	protein_coding	naked cuticle 1 homolog (Drosophila) [Source:MGI Symbol;Acc:MGI:2135954]			ENSMUSG00000001349	Cnn1	273.323	-2.56063	0.193893	-13.2064	8.05473e-40	6.30781e-38	9	22099216	22109630	protein_coding	calponin 1 [Source:MGI Symbol;Acc:MGI:104979]
ENSMUSG00000020053	Igf1	789.368	1.5967	0.158375	10.0818	6.65e-24	4.9e-22	10	87858265	87937042	protein_coding	insulin-like growth factor 1 [Source:MGI Symbol;Acc:MGI:96432]			ENSMUSG00000031595	Pdgfrl	1807.55	-1.65655	0.125587	-13.1904	9.96278e-40	7.77568e-38	8	40926212	40990785	protein_coding	platelet-derived growth factor receptor-like [Source:MGI Symbol;Acc:MGI:1916047]
ENSMUSG00000046844	Vat1l	2560.53	1.11516	0.11062	10.081	6.71e-24	4.93e-22	8	114205612	114374071	protein_coding	vesicle amine transport protein 1 like [Source:MGI Symbol;Acc:MGI:2142534]			ENSMUSG00000106379	Lhfpl3	515.472	1.97049	0.149417	13.1878	1.03156e-39	8.02396e-38	5	22746059	23275597	protein_coding	lipoma HMGIC fusion partner-like 3 [Source:MGI Symbol;Acc:MGI:1925076]
ENSMUSG00000030824	Nucb1	4827.44	0.759466	0.0754771	10.0622	8.12e-24	5.95e-22	7	45490458	45510406	protein_coding	nucleobindin 1 [Source:MGI Symbol;Acc:MGI:97388]			ENSMUSG00000030824	Nucb1	4827.44	-0.997897	0.0756716	-13.1872	1.03973e-39	8.06035e-38	7	45490458	45510406	protein_coding	nucleobindin 1 [Source:MGI Symbol;Acc:MGI:97388]
ENSMUSG00000022898	Dscr3	1359.27	0.662468	0.06589	10.0542	8.81e-24	6.43e-22	16	94497783	94526830	protein_coding	DSCR3 arrestin fold containing [Source:MGI Symbol;Acc:MGI:1206040]			ENSMUSG00000025809	Itgb1	10634.2	-1.2145	0.0921878	-13.1742	1.2347e-39	9.53983e-38	8	128685654	128733200	protein_coding	integrin beta 1 (fibronectin receptor beta) [Source:MGI Symbol;Acc:MGI:96610]
ENSMUSG00000022890	Atp5j	2068.43	0.640891	0.0637612	10.0514	9.05e-24	6.57e-22	16	84827866	84835625	protein_coding	ATP synthase			ENSMUSG00000020241	Col6a2	212.943	-3.01182	0.22872	-13.1681	1.33906e-39	1.03116e-37	10	76595762	76623630	protein_coding	collagen
ENSMUSG00000022246	Rai14	426.836	1.31056	0.131144	9.99325	1.63e-23	1.18e-21	15	10568979	10714631	protein_coding	retinoic acid induced 14 [Source:MGI Symbol;Acc:MGI:1922896]			ENSMUSG00000027849	Syt6	305.707	2.09119	0.159113	13.1429	1.87038e-39	1.43553e-37	3	103575231	103645569	protein_coding	synaptotagmin VI [Source:MGI Symbol;Acc:MGI:1859544]
ENSMUSG00000008398	Elk3	379.36	1.10507	0.110703	9.98231	1.82e-23	1.31e-21	10	93247414	93311135	protein_coding	ELK3			ENSMUSG00000021835	Bmp4	302.988	-2.41774	0.184023	-13.1382	1.98878e-39	1.52135e-37	14	46383520	46390669	protein_coding	bone morphogenetic protein 4 [Source:MGI Symbol;Acc:MGI:88180]
ENSMUSG00000032289	Thsd4	431.167	1.74782	0.175104	9.98164	1.83e-23	1.32e-21	9	59966931	60522046	protein_coding	thrombospondin			ENSMUSG00000019997	Ctgf	8539.97	-2.04477	0.155916	-13.1146	2.71782e-39	2.07218e-37	10	24595442	24598683	protein_coding	connective tissue growth factor [Source:MGI Symbol;Acc:MGI:95537]
ENSMUSG00000038893	Fam117a	231.311	1.50583	0.150926	9.97727	1.92e-23	1.37e-21	11	95337018	95381872	protein_coding	family with sequence similarity 117			ENSMUSG00000029070	Mxra8	1210.8	-1.53806	0.117328	-13.109	2.9247e-39	2.22258e-37	4	155839680	155844088	protein_coding	matrix-remodelling associated 8 [Source:MGI Symbol;Acc:MGI:1922011]
ENSMUSG00000030513	Pcsk6	1319.88	1.18096	0.118387	9.97542	1.95e-23	1.39e-21	7	65861734	66050386	protein_coding	proprotein convertase subtilisin/kexin type 6 [Source:MGI Symbol;Acc:MGI:102897]			ENSMUSG00000005973	Rcn1	4175.31	-1.13148	0.086366	-13.1009	3.25163e-39	2.46292e-37	2	105386291	105399319	protein_coding	reticulocalbin 1 [Source:MGI Symbol;Acc:MGI:104559]
ENSMUSG00000024236	Svil	723.324	1.02638	0.102914	9.97319	2e-23	1.42e-21	18	4920540	5119299	protein_coding	supervillin [Source:MGI Symbol;Acc:MGI:2147319]			ENSMUSG00000047992	Fam69c	63.3898	3.91494	0.29884	13.1005	3.27292e-39	2.47095e-37	18	84720019	84740436	protein_coding	family with sequence similarity 69
ENSMUSG00000022945	Chaf1b	252.048	1.45271	0.145765	9.96607	2.15e-23	1.52e-21	16	93883901	93906115	protein_coding	chromatin assembly factor 1			ENSMUSG00000029298	Gbp9	195.122	-3.92898	0.300146	-13.0902	3.74397e-39	2.81737e-37	5	105077630	105139539	protein_coding	guanylate-binding protein 9 [Source:MGI Symbol;Acc:MGI:3605620]
ENSMUSG00000022440	C1qtnf6	2049.45	1.22789	0.123221	9.96491	2.17e-23	1.53e-21	15	78523346	78529625	protein_coding	C1q and tumor necrosis factor related protein 6 [Source:MGI Symbol;Acc:MGI:1919959]			ENSMUSG00000041390	Mdfic	927.045	-1.99556	0.152551	-13.0812	4.21504e-39	3.16155e-37	6	15720661	15802169	protein_coding	MyoD family inhibitor domain containing [Source:MGI Symbol;Acc:MGI:104611]
ENSMUSG00000050132	Sarm1	1288.02	-0.901667	0.0905514	-9.95751	2.34e-23	1.65e-21	11	78472330	78497754	protein_coding	sterile alpha and HEAT/Armadillo motif containing 1 [Source:MGI Symbol;Acc:MGI:2136419]			ENSMUSG00000002325	Irf9	800.097	-1.62116	0.124007	-13.0731	4.68974e-39	3.50623e-37	14	55603571	55610030	protein_coding	interferon regulatory factor 9 [Source:MGI Symbol;Acc:MGI:107587]
ENSMUSG00000034164	Emid1	166.643	1.58264	0.158977	9.95515	2.39e-23	1.68e-21	11	5106265	5152257	protein_coding	EMI domain containing 1 [Source:MGI Symbol;Acc:MGI:2155091]			ENSMUSG00000016386	Mpped2	1173.61	2.5261	0.193474	13.0565	5.83277e-39	4.34673e-37	2	106693269	106868356	protein_coding	metallophosphoesterase domain containing 2 [Source:MGI Symbol;Acc:MGI:1924265]
ENSMUSG00000026787	Gad2	1884.58	-1.91268	0.192276	-9.94756	2.58e-23	1.81e-21	2	22622205	22693874	protein_coding	glutamic acid decarboxylase 2 [Source:MGI Symbol;Acc:MGI:95634]			ENSMUSG00000061232	H2-K1	2458.79	-2.35077	0.180378	-13.0325	7.99304e-39	5.93747e-37	17	33996017	34000333	protein_coding	histocompatibility 2
ENSMUSG00000023367	Tmem176a	670.994	1.0853	0.109736	9.89008	4.6e-23	3.21e-21	6	48840919	48847071	protein_coding	transmembrane protein 176A [Source:MGI Symbol;Acc:MGI:1913308]			ENSMUSG00000039086	Ss18l1	1079.23	1.12901	0.0866864	13.024	8.9306e-39	6.59152e-37	2	180042509	180070201	protein_coding	SS18
ENSMUSG00000073468	Sft2d1	554.673	0.834878	0.0844344	9.88789	4.7e-23	3.27e-21	17	8311102	8396852	protein_coding	SFT2 domain containing 1 [Source:MGI Symbol;Acc:MGI:1918689]			ENSMUSG00000075225	Ccdc162	373.646	-2.24928	0.172878	-13.0108	1.06227e-38	7.81548e-37	10	41538846	41716634	protein_coding	coiled-coil domain containing 162 [Source:MGI Symbol;Acc:MGI:1923223]
ENSMUSG00000027820	Mme	1332.63	1.50074	0.151792	9.88683	4.75e-23	3.29e-21	3	63241537	63386030	protein_coding	membrane metallo endopeptidase [Source:MGI Symbol;Acc:MGI:97004]			ENSMUSG00000073424	Cyp4f15	73.3005	2.96697	0.228733	12.9713	1.77919e-38	1.30485e-36	17	32685627	32703352	protein_coding	cytochrome P450
ENSMUSG00000007888	Crlf1	871.034	1.42827	0.1445	9.88427	4.87e-23	3.37e-21	8	70493158	70504081	protein_coding	cytokine receptor-like factor 1 [Source:MGI Symbol;Acc:MGI:1340030]			ENSMUSG00000017009	Sdc4	3093.88	-1.5698	0.121353	-12.9358	2.82539e-38	2.06557e-36	2	164424247	164443887	protein_coding	syndecan 4 [Source:MGI Symbol;Acc:MGI:1349164]
ENSMUSG00000004231	Pax2	185.056	2.84829	0.28836	9.87753	5.21e-23	3.59e-21	19	44756045	44837871	protein_coding	paired box 2 [Source:MGI Symbol;Acc:MGI:97486]			ENSMUSG00000043279	Trim56	1066.17	-1.34441	0.104143	-12.9092	3.99299e-38	2.90997e-36	5	137105644	137116209	protein_coding	tripartite motif-containing 56 [Source:MGI Symbol;Acc:MGI:2685298]
ENSMUSG00000027198	Ext2	3350.84	0.86133	0.0872337	9.87382	5.41e-23	3.71e-21	2	93661028	93822568	protein_coding	exostoses (multiple) 2 [Source:MGI Symbol;Acc:MGI:108050]			ENSMUSG00000025324	Atp10a	532.759	-1.70491	0.132131	-12.9032	4.31956e-38	3.13807e-36	7	58656166	58829420	protein_coding	ATPase
ENSMUSG00000035168	Tanc1	1239.76	1.10744	0.112231	9.86747	5.76e-23	3.94e-21	2	59612042	59846149	protein_coding	tetratricopeptide repeat			ENSMUSG00000021803	Cdhr1	297.843	3.17558	0.246387	12.8886	5.22084e-38	3.78094e-36	14	37077857	37098347	protein_coding	cadherin-related family member 1 [Source:MGI Symbol;Acc:MGI:2157782]
ENSMUSG00000020844	Nxn	2542.94	1.25294	0.127346	9.83885	7.66e-23	5.23e-21	11	76257198	76399140	protein_coding	nucleoredoxin [Source:MGI Symbol;Acc:MGI:109331]			ENSMUSG00000048376	F2r	4420.38	-1.65983	0.128863	-12.8805	5.79463e-38	4.18336e-36	13	95601803	95618487	protein_coding	coagulation factor II (thrombin) receptor [Source:MGI Symbol;Acc:MGI:101802]
ENSMUSG00000029298	Gbp9	195.122	2.78984	0.284014	9.8229	8.97e-23	6.1e-21	5	105077630	105139539	protein_coding	guanylate-binding protein 9 [Source:MGI Symbol;Acc:MGI:3605620]			ENSMUSG00000037169	Mycn	875.99	1.73786	0.134976	12.8753	6.20211e-38	4.44973e-36	12	12936093	12941914	protein_coding	v-myc avian myelocytomatosis viral related oncogene
ENSMUSG00000001985	Grik3	2229.83	-1.02894	0.105015	-9.79799	1.15e-22	7.79e-21	4	125490700	125714173	protein_coding	glutamate receptor			ENSMUSG00000039787	Cercam	657.189	-1.69405	0.131572	-12.8755	6.18483e-38	4.44973e-36	2	29869164	29882840	protein_coding	cerebral endothelial cell adhesion molecule [Source:MGI Symbol;Acc:MGI:2139134]
ENSMUSG00000041143	Tmco4	178.501	1.68525	0.172144	9.78977	1.25e-22	8.42e-21	4	138972888	139059171	protein_coding	transmembrane and coiled-coil domains 4 [Source:MGI Symbol;Acc:MGI:1924306]			ENSMUSG00000033207	Mamdc2	272.771	-2.06765	0.160613	-12.8735	6.34459e-38	4.53786e-36	19	23302609	23448322	protein_coding	MAM domain containing 2 [Source:MGI Symbol;Acc:MGI:1918988]
ENSMUSG00000038765	Lmx1b	50.1805	4.35385	0.445776	9.76689	1.56e-22	1.05e-20	2	33560965	33640511	protein_coding	LIM homeobox transcription factor 1 beta [Source:MGI Symbol;Acc:MGI:1100513]			ENSMUSG00000038388	Mpp6	2438.52	-1.44722	0.112468	-12.8678	6.82841e-38	4.86883e-36	6	50110241	50198939	protein_coding	membrane protein
ENSMUSG00000068859	Sp9	737.037	-1.42966	0.146461	-9.76137	1.65e-22	1.11e-20	2	73271925	73284706	protein_coding	trans-acting transcription factor 9 [Source:MGI Symbol;Acc:MGI:3574660]			ENSMUSG00000022816	Fstl1	15769.2	-1.55132	0.120623	-12.8609	7.47274e-38	5.31185e-36	16	37776873	37836514	protein_coding	follistatin-like 1 [Source:MGI Symbol;Acc:MGI:102793]
ENSMUSG00000030559	Rab38	34.3501	5.62567	0.577392	9.74324	1.97e-22	1.32e-20	7	88430273	88491572	protein_coding	RAB38			ENSMUSG00000018593	Sparc	147142	-1.65754	0.12896	-12.8532	8.25223e-38	5.84795e-36	11	55394500	55423183	protein_coding	secreted acidic cysteine rich glycoprotein [Source:MGI Symbol;Acc:MGI:98373]
ENSMUSG00000025742	Prps2	896.811	0.92558	0.0950011	9.74284	1.98e-22	1.32e-20	X	167346322	167382749	protein_coding	phosphoribosyl pyrophosphate synthetase 2 [Source:MGI Symbol;Acc:MGI:97776]			ENSMUSG00000071550	Cfap44	1409.64	-1.72556	0.134564	-12.8234	1.21284e-37	8.54242e-36	16	44394796	44482428	protein_coding	cilia and flagella associated protein 44 [Source:MGI Symbol;Acc:MGI:1277238]
ENSMUSG00000024883	Rin1	255.247	1.40409	0.144211	9.73638	2.11e-22	1.4e-20	19	5050481	5057071	protein_coding	Ras and Rab interactor 1 [Source:MGI Symbol;Acc:MGI:2385695]			ENSMUSG00000038058	Nod1	239.945	-1.91625	0.149583	-12.8106	1.43003e-37	1.00415e-35	6	54923949	54972612	protein_coding	nucleotide-binding oligomerization domain containing 1 [Source:MGI Symbol;Acc:MGI:1341839]
ENSMUSG00000002147	Stat6	134.774	1.98605	0.204174	9.72724	2.31e-22	1.53e-20	10	127642986	127660957	protein_coding	signal transducer and activator of transcription 6 [Source:MGI Symbol;Acc:MGI:103034]			ENSMUSG00000020326	Ccng1	5078.8	-1.48422	0.115932	-12.8025	1.58676e-37	1.11083e-35	11	40748552	40755311	protein_coding	cyclin G1 [Source:MGI Symbol;Acc:MGI:102890]
ENSMUSG00000034898	Filip1	131.201	-2.02405	0.208234	-9.72008	2.48e-22	1.64e-20	9	79815051	80012851	protein_coding	filamin A interacting protein 1 [Source:MGI Symbol;Acc:MGI:1917848]			ENSMUSG00000025647	Shisa5	1568.71	-1.18673	0.0927052	-12.8011	1.61715e-37	1.12757e-35	9	109038565	109057777	protein_coding	shisa family member 5 [Source:MGI Symbol;Acc:MGI:1915044]
ENSMUSG00000031502	Col4a1	9943.82	1.09398	0.112569	9.71835	2.52e-22	1.66e-20	8	11198423	11312826	protein_coding	collagen			ENSMUSG00000039405	Prss23	2031.1	-1.87395	0.146392	-12.8009	1.62044e-37	1.12757e-35	7	89507783	89527187	protein_coding	protease
ENSMUSG00000059040	Eno1b	419.998	1.01881	0.104832	9.71854	2.51e-22	1.66e-20	18	48045335	48048378	protein_coding	enolase 1B			ENSMUSG00000024308	Tapbp	3191.57	-1.50272	0.117399	-12.8001	1.63696e-37	1.13565e-35	17	33915899	33929288	protein_coding	TAP binding protein [Source:MGI Symbol;Acc:MGI:1201689]
ENSMUSG00000020388	Pdlim4	683.221	1.20295	0.123872	9.71126	2.7e-22	1.77e-20	11	54054928	54069014	protein_coding	PDZ and LIM domain 4 [Source:MGI Symbol;Acc:MGI:1353470]			ENSMUSG00000014599	Csf1	7768.8	-1.88315	0.147182	-12.7947	1.75521e-37	1.21404e-35	3	107741048	107760469	protein_coding	colony stimulating factor 1 (macrophage) [Source:MGI Symbol;Acc:MGI:1339753]
ENSMUSG00000022514	Il1rap	765.356	1.12276	0.115641	9.70898	2.76e-22	1.81e-20	16	26581704	26730117	protein_coding	interleukin 1 receptor accessory protein [Source:MGI Symbol;Acc:MGI:104975]			ENSMUSG00000024245	Tmem178	357.476	1.82375	0.142568	12.7921	1.81408e-37	1.25101e-35	17	80944632	81001816	protein_coding	transmembrane protein 178 [Source:MGI Symbol;Acc:MGI:1915277]
ENSMUSG00000025875	Tspan17	434.742	0.934358	0.0963488	9.69767	3.08e-22	2.01e-20	13	54789377	54796776	protein_coding	tetraspanin 17 [Source:MGI Symbol;Acc:MGI:1921507]			ENSMUSG00000022108	Itm2b	17228.5	-0.980933	0.0767438	-12.7819	2.06902e-37	1.42258e-35	14	73362231	73385271	protein_coding	integral membrane protein 2B [Source:MGI Symbol;Acc:MGI:1309517]
ENSMUSG00000025083	Afap1l2	2566.64	1.25609	0.129575	9.69387	3.2e-22	2.08e-20	19	56912361	57008228	protein_coding	actin filament associated protein 1-like 2 [Source:MGI Symbol;Acc:MGI:2147658]			ENSMUSG00000004665	Cnn2	1907.04	-2.32614	0.182022	-12.7794	2.13576e-37	1.4641e-35	10	79988584	79996062	protein_coding	calponin 2 [Source:MGI Symbol;Acc:MGI:105093]
ENSMUSG00000002980	Bcam	1602.48	1.33377	0.137677	9.68769	3.4e-22	2.2e-20	7	19756131	19771016	protein_coding	basal cell adhesion molecule [Source:MGI Symbol;Acc:MGI:1929940]			ENSMUSG00000004044	Cavin1	2716.21	-1.78326	0.139718	-12.7633	2.62961e-37	1.79732e-35	11	100956733	100970887	protein_coding	caveolae associated 1 [Source:MGI Symbol;Acc:MGI:1277968]
ENSMUSG00000028128	F3	1145.65	0.933359	0.096352	9.68697	3.43e-22	2.21e-20	3	121723537	121735048	protein_coding	coagulation factor III [Source:MGI Symbol;Acc:MGI:88381]			ENSMUSG00000032320	Rcn2	7669.29	-0.723325	0.0567562	-12.7444	3.34859e-37	2.28198e-35	9	56041845	56061882	protein_coding	reticulocalbin 2 [Source:MGI Symbol;Acc:MGI:1349765]
ENSMUSG00000045954	Cavin2	221.34	1.32673	0.136971	9.68619	3.45e-22	2.22e-20	1	51289126	51302960	protein_coding	caveolae associated 2 [Source:MGI Symbol;Acc:MGI:99513]			ENSMUSG00000022747	St3gal6	339.425	-1.99857	0.156894	-12.7384	3.61941e-37	2.45929e-35	16	58468125	58524243	protein_coding	ST3 beta-galactoside alpha-2
ENSMUSG00000044037	Als2cl	569.32	1.35939	0.140624	9.66684	4.17e-22	2.66e-20	9	110879870	110900530	protein_coding	ALS2 C-terminal like [Source:MGI Symbol;Acc:MGI:2447532]			ENSMUSG00000066392	Nrxn3	3295.91	1.1991	0.094135	12.7381	3.6309e-37	2.45986e-35	12	88722876	90334935	protein_coding	neurexin III [Source:MGI Symbol;Acc:MGI:1096389]
ENSMUSG00000036339	Tmem260	824.653	1.01843	0.105376	9.66472	4.26e-22	2.71e-20	14	48446128	48515135	protein_coding	transmembrane protein 260 [Source:MGI Symbol;Acc:MGI:2443219]			ENSMUSG00000028063	Lmna	1755.15	-1.32248	0.103847	-12.7349	3.78522e-37	2.54945e-35	3	88480147	88509956	protein_coding	lamin A [Source:MGI Symbol;Acc:MGI:96794]
ENSMUSG00000064373	Selenop	498.85	1.32394	0.137094	9.65713	4.59e-22	2.91e-20	15	3268547	3280508	protein_coding	selenoprotein P [Source:MGI Symbol;Acc:MGI:894288]			ENSMUSG00000032860	P2ry2	296.433	-2.57457	0.202166	-12.735	3.78042e-37	2.54945e-35	7	100996568	101012866	protein_coding	purinergic receptor P2Y
ENSMUSG00000053113	Socs3	303.972	1.38838	0.143808	9.65436	4.71e-22	2.98e-20	11	117966079	117970047	protein_coding	suppressor of cytokine signaling 3 [Source:MGI Symbol;Acc:MGI:1201791]			ENSMUSG00000029304	Spp1	70.9719	-5.56919	0.438514	-12.7001	5.902e-37	3.96361e-35	5	104435118	104441050	protein_coding	secreted phosphoprotein 1 [Source:MGI Symbol;Acc:MGI:98389]
ENSMUSG00000033192	Lpcat2	74.853	2.55856	0.265612	9.63267	5.82e-22	3.67e-20	8	92855339	92919279	protein_coding	lysophosphatidylcholine acyltransferase 2 [Source:MGI Symbol;Acc:MGI:3606214]			ENSMUSG00000031555	Adam9	3570.37	-1.38349	0.10908	-12.6832	7.32314e-37	4.90374e-35	8	24949611	25016927	protein_coding	a disintegrin and metallopeptidase domain 9 (meltrin gamma) [Source:MGI Symbol;Acc:MGI:105376]
ENSMUSG00000026664	Phyh	299.083	1.37792	0.143084	9.6301	5.97e-22	3.76e-20	2	4919019	4938730	protein_coding	phytanoyl-CoA hydroxylase [Source:MGI Symbol;Acc:MGI:891978]			ENSMUSG00000022514	Il1rap	765.356	-1.48322	0.117004	-12.6766	7.96749e-37	5.3198e-35	16	26581704	26730117	protein_coding	interleukin 1 receptor accessory protein [Source:MGI Symbol;Acc:MGI:104975]
ENSMUSG00000026344	Lypd1	385.368	-2.15146	0.223693	-9.61789	6.72e-22	4.22e-20	1	125867622	125913101	protein_coding	Ly6/Plaur domain containing 1 [Source:MGI Symbol;Acc:MGI:1919835]			ENSMUSG00000024048	Myl12a	1684.1	-1.59725	0.12607	-12.6695	8.72301e-37	5.80746e-35	17	70993656	71002878	protein_coding	myosin
ENSMUSG00000006369	Fbln1	756.8	0.979241	0.102064	9.59436	8.44e-22	5.28e-20	15	85205949	85286535	protein_coding	fibulin 1 [Source:MGI Symbol;Acc:MGI:95487]			ENSMUSG00000041959	S100a10	529.125	-1.72778	0.136492	-12.6585	1.00403e-36	6.66529e-35	3	93555080	93564643	protein_coding	S100 calcium binding protein A10 (calpactin) [Source:MGI Symbol;Acc:MGI:1339468]
ENSMUSG00000024308	Tapbp	3191.57	1.12298	0.117058	9.59338	8.52e-22	5.32e-20	17	33915899	33929288	protein_coding	TAP binding protein [Source:MGI Symbol;Acc:MGI:1201689]			ENSMUSG00000032135	Mcam	287.944	-1.82634	0.144337	-12.6533	1.07246e-36	7.09911e-35	9	44134469	44142727	protein_coding	melanoma cell adhesion molecule [Source:MGI Symbol;Acc:MGI:1933966]
ENSMUSG00000030523	Trpm1	65.4111	2.15088	0.224277	9.59028	8.78e-22	5.47e-20	7	64153835	64269775	protein_coding	transient receptor potential cation channel			ENSMUSG00000027422	Rrbp1	4061.82	-1.05457	0.0833706	-12.6492	1.1297e-36	7.45667e-35	2	143947395	144011263	protein_coding	ribosome binding protein 1 [Source:MGI Symbol;Acc:MGI:1932395]
ENSMUSG00000037211	Spry1	373.243	1.12944	0.117827	9.5856	9.19e-22	5.7e-20	3	37639947	37644598	protein_coding	sprouty homolog 1 (Drosophila) [Source:MGI Symbol;Acc:MGI:1345139]			ENSMUSG00000035578	Iqcg	683.96	-1.95822	0.154938	-12.6387	1.29183e-36	8.50252e-35	16	33015385	33056218	protein_coding	IQ motif containing G [Source:MGI Symbol;Acc:MGI:1916957]
ENSMUSG00000002332	Dhrs1	2546.02	1.01713	0.106282	9.57012	1.07e-21	6.61e-20	14	55739020	55745690	protein_coding	dehydrogenase/reductase (SDR family) member 1 [Source:MGI Symbol;Acc:MGI:1196314]			ENSMUSG00000010358	Ifi35	141.794	-2.41401	0.191068	-12.6343	1.36662e-36	8.96925e-35	11	101448407	101458698	protein_coding	interferon-induced protein 35 [Source:MGI Symbol;Acc:MGI:1917360]
ENSMUSG00000048277	Syngr2	494.461	1.0477	0.109582	9.56088	1.17e-21	7.2e-20	11	117809668	117814283	protein_coding	synaptogyrin 2 [Source:MGI Symbol;Acc:MGI:1328324]			ENSMUSG00000034384	Barhl2	59.4394	-5.67552	0.449589	-12.6238	1.56092e-36	1.02154e-34	5	106452523	106458166	protein_coding	BarH-like 2 (Drosophila) [Source:MGI Symbol;Acc:MGI:1859314]
ENSMUSG00000037169	Mycn	875.99	-1.2973	0.135771	-9.5551	1.23e-21	7.6e-20	12	12936093	12941914	protein_coding	v-myc avian myelocytomatosis viral related oncogene			ENSMUSG00000029781	Fkbp9	7574.66	-1.41976	0.112508	-12.6192	1.65504e-36	1.08007e-34	6	56832059	56879358	protein_coding	FK506 binding protein 9 [Source:MGI Symbol;Acc:MGI:1350921]
ENSMUSG00000026042	Col5a2	6590.97	1.39442	0.146129	9.54243	1.4e-21	8.56e-20	1	45374321	45503282	protein_coding	collagen			ENSMUSG00000031626	Sorbs2	7130.44	-1.35666	0.10761	-12.6072	1.9268e-36	1.25037e-34	8	45507788	45827906	protein_coding	sorbin and SH3 domain containing 2 [Source:MGI Symbol;Acc:MGI:1924574]
ENSMUSG00000037679	Inf2	888.901	0.870358	0.0912937	9.53361	1.52e-21	9.29e-20	12	112588784	112615557	protein_coding	inverted formin			ENSMUSG00000056612	Ppp1r14b	863.64	1.42518	0.113103	12.6007	2.09191e-36	1.3537e-34	19	6975048	6977324	protein_coding	protein phosphatase 1
ENSMUSG00000029761	Cald1	4500.7	1.27315	0.133709	9.52179	1.7e-21	1.04e-19	6	34598500	34775473	protein_coding	caldesmon 1 [Source:MGI Symbol;Acc:MGI:88250]			ENSMUSG00000035305	Ror1	538.651	-1.98684	0.157705	-12.5985	2.15229e-36	1.38889e-34	4	100095791	100444765	protein_coding	receptor tyrosine kinase-like orphan receptor 1 [Source:MGI Symbol;Acc:MGI:1347520]
ENSMUSG00000028007	Snx7	518.414	0.931664	0.0978537	9.52099	1.72e-21	1.04e-19	3	117781647	117868936	protein_coding	sorting nexin 7 [Source:MGI Symbol;Acc:MGI:1923811]			ENSMUSG00000040209	Zfp704	3172.09	1.106	0.0878273	12.5929	2.30921e-36	1.486e-34	3	9427020	9610085	protein_coding	zinc finger protein 704 [Source:MGI Symbol;Acc:MGI:2180715]
ENSMUSG00000050931	Sgms2	149.16	1.47648	0.155195	9.51373	1.84e-21	1.12e-19	3	131318985	131491411	protein_coding	sphingomyelin synthase 2 [Source:MGI Symbol;Acc:MGI:1921692]			ENSMUSG00000020256	Aldh1l2	416.256	1.32826	0.105489	12.5915	2.35309e-36	1.51003e-34	10	83487450	83534140	protein_coding	aldehyde dehydrogenase 1 family
ENSMUSG00000027577	Chrna4	857.409	-1.44997	0.152573	-9.50341	2.03e-21	1.23e-19	2	181018380	181043546	protein_coding	cholinergic receptor			ENSMUSG00000067212	H2-T23	114.273	-3.67835	0.292285	-12.5848	2.55914e-36	1.63771e-34	17	36029773	36032855	protein_coding	histocompatibility 2
ENSMUSG00000047793	Sned1	1126.1	1.6368	0.172673	9.47918	2.56e-21	1.55e-19	1	93235841	93301065	protein_coding	sushi			ENSMUSG00000079055	Slc8a3	385.12	1.91673	0.152558	12.564	3.33069e-36	2.12557e-34	12	81197915	81333180	protein_coding	solute carrier family 8 (sodium/calcium exchanger)
ENSMUSG00000051811	Cox6b2	747.218	1.46072	0.154183	9.47395	2.69e-21	1.62e-19	7	4751792	4753094	protein_coding	cytochrome c oxidase subunit VIb polypeptide 2 [Source:MGI Symbol;Acc:MGI:3044182]			ENSMUSG00000052353	Cemip	2731.06	-2.09856	0.167088	-12.5596	3.52292e-36	2.24205e-34	7	83932857	84086502	protein_coding	cell migration inducing protein
ENSMUSG00000032860	P2ry2	296.433	1.85969	0.196339	9.47183	2.75e-21	1.65e-19	7	100996568	101012866	protein_coding	purinergic receptor P2Y			ENSMUSG00000055172	C1ra	109.777	-2.83667	0.226414	-12.5287	5.20399e-36	3.30282e-34	6	124512405	124523443	protein_coding	complement component 1
ENSMUSG00000072945	Ripply1	124.026	1.9188	0.202812	9.46096	3.05e-21	1.82e-19	X	139779549	139782353	protein_coding	ripply transcriptional repressor 1 [Source:MGI Symbol;Acc:MGI:3614797]			ENSMUSG00000006362	Cbfa2t3	383.115	2.16758	0.173052	12.5256	5.40791e-36	3.42284e-34	8	122625141	122699109	protein_coding	core-binding factor
ENSMUSG00000024164	C3	6260.82	1.86518	0.197365	9.45041	3.37e-21	2.01e-19	17	57203970	57228136	protein_coding	complement component 3 [Source:MGI Symbol;Acc:MGI:88227]			ENSMUSG00000068220	Lgals1	1169.16	-1.59967	0.127875	-12.5096	6.61155e-36	4.17322e-34	15	78926725	78930465	protein_coding	lectin
ENSMUSG00000066800	Rnasel	227.222	-1.49618	0.158426	-9.444	3.59e-21	2.13e-19	1	153749426	153764221	protein_coding	ribonuclease L (2'			ENSMUSG00000029484	Anxa3	935.849	-2.00236	0.160098	-12.507	6.83221e-36	4.30076e-34	5	96793339	96845966	protein_coding	annexin A3 [Source:MGI Symbol;Acc:MGI:1201378]
ENSMUSG00000033446	Lpar6	206.243	1.34691	0.142935	9.42324	4.37e-21	2.58e-19	14	73237895	73243294	protein_coding	lysophosphatidic acid receptor 6 [Source:MGI Symbol;Acc:MGI:1914418]			ENSMUSG00000040254	Sema3d	206.647	-1.96375	0.157071	-12.5023	7.25264e-36	4.553e-34	5	12383385	12588948	protein_coding	sema domain
ENSMUSG00000068220	Lgals1	1169.16	1.19368	0.126965	9.4016	5.37e-21	3.16e-19	15	78926725	78930465	protein_coding	lectin			ENSMUSG00000041797	Abca9	232.871	-2.08961	0.167282	-12.4915	8.30527e-36	5.19968e-34	11	110100749	110168196	protein_coding	ATP-binding cassette
ENSMUSG00000049354	Dcaf7	6745.07	-0.495487	0.0527326	-9.39622	5.66e-21	3.32e-19	11	106036872	106059324	protein_coding	DDB1 and CUL4 associated factor 7 [Source:MGI Symbol;Acc:MGI:1919083]			ENSMUSG00000028108	Ecm1	450.806	-2.04263	0.163617	-12.4842	9.11091e-36	5.68866e-34	3	95734147	95739569	protein_coding	extracellular matrix protein 1 [Source:MGI Symbol;Acc:MGI:103060]
ENSMUSG00000036466	Megf11	1454.42	0.974249	0.103746	9.39076	5.96e-21	3.49e-19	9	64385626	64709205	protein_coding	multiple EGF-like-domains 11 [Source:MGI Symbol;Acc:MGI:1920951]			ENSMUSG00000049313	Sorl1	6992.47	-1.01181	0.0811646	-12.4662	1.14171e-35	7.10935e-34	9	41964720	42124297	protein_coding	sortilin-related receptor
ENSMUSG00000025534	Gusb	412.934	1.10637	0.117867	9.38659	6.2e-21	3.62e-19	5	129989011	130003049	protein_coding	glucuronidase			ENSMUSG00000030170	Wnt5b	231.902	-1.54457	0.12404	-12.4523	1.35937e-35	8.41935e-34	6	119432531	119544347	protein_coding	wingless-type MMTV integration site family
ENSMUSG00000033308	Dpyd	111.456	1.78473	0.190226	9.38215	6.46e-21	3.77e-19	3	118562129	119432924	protein_coding	dihydropyrimidine dehydrogenase [Source:MGI Symbol;Acc:MGI:2139667]			ENSMUSG00000044337	Ackr3	727.479	-1.74181	0.139942	-12.4467	1.45729e-35	9.00168e-34	1	90203980	90216751	protein_coding	atypical chemokine receptor 3 [Source:MGI Symbol;Acc:MGI:109562]
ENSMUSG00000024810	Il33	85.0332	2.13464	0.227846	9.36877	7.34e-21	4.26e-19	19	29925114	29960718	protein_coding	interleukin 33 [Source:MGI Symbol;Acc:MGI:1924375]			ENSMUSG00000024235	Map3k8	160.238	-2.06045	0.165752	-12.431	1.77488e-35	1.09342e-33	18	4331327	4353015	protein_coding	mitogen-activated protein kinase kinase kinase 8 [Source:MGI Symbol;Acc:MGI:1346878]
ENSMUSG00000020538	Srebf1	19624.8	0.996225	0.106474	9.35653	8.24e-21	4.77e-19	11	60199089	60222581	protein_coding	sterol regulatory element binding transcription factor 1 [Source:MGI Symbol;Acc:MGI:107606]			ENSMUSG00000038648	Creb3l2	1251.9	-1.55024	0.124748	-12.427	1.86571e-35	1.14632e-33	6	37327255	37442146	protein_coding	cAMP responsive element binding protein 3-like 2 [Source:MGI Symbol;Acc:MGI:2442695]
ENSMUSG00000004872	Pax3	102.683	11.1223	1.18918	9.35294	8.52e-21	4.93e-19	1	78101267	78197134	protein_coding	paired box 3 [Source:MGI Symbol;Acc:MGI:97487]			ENSMUSG00000031380	Vegfd	370.885	-1.78749	0.14415	-12.4002	2.60745e-35	1.5978e-33	X	164373378	164402650	protein_coding	vascular endothelial growth factor D [Source:MGI Symbol;Acc:MGI:108037]
ENSMUSG00000007097	Atp1a2	6997.35	-1.72138	0.184101	-9.35019	8.75e-21	5.04e-19	1	172271709	172298064	protein_coding	ATPase			ENSMUSG00000032085	Tagln	222.091	-2.08316	0.168073	-12.3944	2.80125e-35	1.71202e-33	9	45929619	45936058	protein_coding	transgelin [Source:MGI Symbol;Acc:MGI:106012]
ENSMUSG00000000782	Tcf7	244.807	1.23079	0.131676	9.34715	9e-21	5.18e-19	11	52252371	52283014	protein_coding	transcription factor 7			ENSMUSG00000021838	Samd4	1494.91	-1.28187	0.10344	-12.3924	2.87295e-35	1.75121e-33	14	46882854	47105817	protein_coding	sterile alpha motif domain containing 4 [Source:MGI Symbol;Acc:MGI:1921730]
ENSMUSG00000063268	Parp10	314.436	1.11178	0.118947	9.34689	9.03e-21	5.18e-19	15	76231174	76243441	protein_coding	poly (ADP-ribose) polymerase family			ENSMUSG00000087006	Gm13889	383.214	1.93382	0.156076	12.3902	2.95231e-35	1.79485e-33	2	93955810	93957201	protein_coding	predicted gene 13889 [Source:MGI Symbol;Acc:MGI:3652053]
ENSMUSG00000040842	Szrd1	1618.82	0.764483	0.0819002	9.33433	1.02e-20	5.8e-19	4	141113001	141139775	protein_coding	SUZ RNA binding domain containing 1 [Source:MGI Symbol;Acc:MGI:1098672]			ENSMUSG00000022440	C1qtnf6	2049.45	-1.53115	0.123638	-12.3841	3.18788e-35	1.93298e-33	15	78523346	78529625	protein_coding	C1q and tumor necrosis factor related protein 6 [Source:MGI Symbol;Acc:MGI:1919959]
ENSMUSG00000028480	Glipr2	477.432	1.11384	0.119605	9.31262	1.25e-20	7.1e-19	4	43957401	43979118	protein_coding	GLI pathogenesis-related 2 [Source:MGI Symbol;Acc:MGI:1917770]			ENSMUSG00000026156	B3gat2	291.102	2.13044	0.172235	12.3694	3.82589e-35	2.31376e-33	1	23761753	23849158	protein_coding	beta-1
ENSMUSG00000021253	Tgfb3	1939.57	1.26771	0.136154	9.31089	1.27e-20	7.19e-19	12	86056745	86079041	protein_coding	transforming growth factor			ENSMUSG00000026896	Ifih1	232.259	-2.8662	0.232005	-12.354	4.63279e-35	2.79443e-33	2	62595798	62646255	protein_coding	interferon induced with helicase C domain 1 [Source:MGI Symbol;Acc:MGI:1918836]
ENSMUSG00000070000	Fcho1	2666.65	-1.23327	0.132605	-9.30033	1.4e-20	7.92e-19	8	71708387	71725716	protein_coding	FCH domain only 1 [Source:MGI Symbol;Acc:MGI:1921265]			ENSMUSG00000020052	Ascl1	1409.09	1.10457	0.0894745	12.3451	5.176e-35	3.11396e-33	10	87490819	87493660	protein_coding	achaete-scute family bHLH transcription factor 1 [Source:MGI Symbol;Acc:MGI:96919]
ENSMUSG00000046733	Gprc5a	34.5723	3.95952	0.426435	9.28517	1.61e-20	9.11e-19	6	135065651	135084709	protein_coding	G protein-coupled receptor			ENSMUSG00000031788	Kifc3	2584.64	-1.46864	0.119056	-12.3357	5.81497e-35	3.48928e-33	8	95099828	95202812	protein_coding	kinesin family member C3 [Source:MGI Symbol;Acc:MGI:109202]
ENSMUSG00000045333	Zfp423	1439.97	1.01975	0.109871	9.28132	1.67e-20	9.43e-19	8	87661810	87959595	protein_coding	zinc finger protein 423 [Source:MGI Symbol;Acc:MGI:1891217]			ENSMUSG00000041577	Prelp	5993.46	-1.99442	0.161755	-12.3299	6.2528e-35	3.74229e-33	1	133910304	133921414	protein_coding	proline arginine-rich end leucine-rich repeat [Source:MGI Symbol;Acc:MGI:2151110]
ENSMUSG00000022962	Gart	1244.5	0.707653	0.0763005	9.27456	1.78e-20	1e-18	16	91621186	91646952	protein_coding	phosphoribosylglycinamide formyltransferase [Source:MGI Symbol;Acc:MGI:95654]			ENSMUSG00000021068	Nin	858.453	0.833993	0.0677547	12.309	8.10045e-35	4.82311e-33	12	70011435	70113717	protein_coding	ninein [Source:MGI Symbol;Acc:MGI:105108]
ENSMUSG00000019055	Plod1	1941.52	1.10429	0.119173	9.26624	1.93e-20	1.08e-18	4	147909753	147936767	protein_coding	procollagen-lysine			ENSMUSG00000029999	Tgfa	311.885	1.83103	0.148792	12.306	8.41175e-35	4.99558e-33	6	86195223	86275719	protein_coding	transforming growth factor alpha [Source:MGI Symbol;Acc:MGI:98724]
ENSMUSG00000025130	P4hb	7288.77	0.639638	0.069064	9.26152	2.02e-20	1.13e-18	11	120560298	120573253	protein_coding	prolyl 4-hydroxylase			ENSMUSG00000028179	Cth	249.052	-1.81726	0.147693	-12.3043	8.58631e-35	5.08618e-33	3	157894248	157925077	protein_coding	cystathionase (cystathionine gamma-lyase) [Source:MGI Symbol;Acc:MGI:1339968]
ENSMUSG00000051111	Sv2c	951.246	-1.73938	0.187869	-9.25845	2.07e-20	1.16e-18	13	95954594	96132577	protein_coding	synaptic vesicle glycoprotein 2c [Source:MGI Symbol;Acc:MGI:1922459]			ENSMUSG00000021360	Gcnt2	316.132	-1.87808	0.152941	-12.2798	1.16302e-34	6.85408e-33	13	40859754	40960892	protein_coding	glucosaminyl (N-acetyl) transferase 2
ENSMUSG00000034449	Dhrs11	181.434	1.56559	0.16915	9.25562	2.13e-20	1.18e-18	11	84820856	84828994	protein_coding	dehydrogenase/reductase (SDR family) member 11 [Source:MGI Symbol;Acc:MGI:2652816]			ENSMUSG00000026223	Itm2c	21496.3	-1.21966	0.0993651	-12.2746	1.24063e-34	7.2929e-33	1	85894281	85908675	protein_coding	integral membrane protein 2C [Source:MGI Symbol;Acc:MGI:1927594]
ENSMUSG00000015053	Gata2	267.182	1.55304	0.167866	9.25166	2.21e-20	1.23e-18	6	88193891	88207032	protein_coding	GATA binding protein 2 [Source:MGI Symbol;Acc:MGI:95662]			ENSMUSG00000074896	Ifit3	745.922	-3.59467	0.292907	-12.2724	1.27419e-34	7.47115e-33	19	34583531	34588731	protein_coding	interferon-induced protein with tetratricopeptide repeats 3 [Source:MGI Symbol;Acc:MGI:1101055]
ENSMUSG00000037813	D630003M21Rik	118.283	1.43546	0.155241	9.24666	2.32e-20	1.28e-18	2	158182533	158229222	protein_coding	RIKEN cDNA D630003M21 gene [Source:MGI Symbol;Acc:MGI:3606579]			ENSMUSG00000053080	2700081O15Rik	3262.31	1.05669	0.0861237	12.2695	1.32063e-34	7.72385e-33	19	7417625	7425904	protein_coding	RIKEN cDNA 2700081O15 gene [Source:MGI Symbol;Acc:MGI:1919667]
ENSMUSG00000038608	Dock10	474.716	1.32798	0.143664	9.24369	2.38e-20	1.31e-18	1	80501073	80758527	protein_coding	dedicator of cytokinesis 10 [Source:MGI Symbol;Acc:MGI:2146320]			ENSMUSG00000034227	Foxj1	7930.27	-1.774	0.144717	-12.2584	1.51481e-34	8.83716e-33	11	116330704	116335399	protein_coding	forkhead box J1 [Source:MGI Symbol;Acc:MGI:1347474]
ENSMUSG00000005142	Man2b1	1032.91	0.867949	0.0940715	9.22648	2.8e-20	1.54e-18	8	85083270	85098282	protein_coding	mannosidase 2			ENSMUSG00000036218	Pdzrn4	156.926	2.70226	0.220468	12.2569	1.542e-34	8.9731e-33	15	92396915	92771819	protein_coding	PDZ domain containing RING finger 4 [Source:MGI Symbol;Acc:MGI:3056996]
ENSMUSG00000025289	Prdx4	718.087	0.809343	0.0877821	9.21991	2.97e-20	1.63e-18	X	155323918	155340754	protein_coding	peroxiredoxin 4 [Source:MGI Symbol;Acc:MGI:1859815]			ENSMUSG00000066643	Wdr35	1624.96	-1.05107	0.0858442	-12.2439	1.81054e-34	1.05093e-32	12	8973892	9028847	protein_coding	WD repeat domain 35 [Source:MGI Symbol;Acc:MGI:1921932]
ENSMUSG00000041544	Disp3	1085.11	-0.896594	0.0972881	-9.21586	3.09e-20	1.69e-18	4	148240264	148287965	protein_coding	dispatched RND transporter family member 3 [Source:MGI Symbol;Acc:MGI:2444403]			ENSMUSG00000056296	Synpr	1263.09	2.56139	0.209282	12.239	1.92474e-34	1.11442e-32	14	13284780	13616340	protein_coding	synaptoporin [Source:MGI Symbol;Acc:MGI:1919253]
ENSMUSG00000028654	Mycl	714.811	-1.43993	0.156244	-9.21592	3.09e-20	1.69e-18	4	122995652	123002485	protein_coding	v-myc avian myelocytomatosis viral oncogene lung carcinoma derived [Source:MGI Symbol;Acc:MGI:96799]			ENSMUSG00000096014	Sox1	2126.44	0.884105	0.0722491	12.2369	1.97449e-34	1.14037e-32	8	12395295	12400126	protein_coding	SRY (sex determining region Y)-box 1 [Source:MGI Symbol;Acc:MGI:98357]
ENSMUSG00000066392	Nrxn3	3295.91	-0.868658	0.0943659	-9.20521	3.41e-20	1.86e-18	12	88722876	90334935	protein_coding	neurexin III [Source:MGI Symbol;Acc:MGI:1096389]			ENSMUSG00000020737	Jpt1	2437.59	1.12842	0.0922512	12.232	2.09702e-34	1.20511e-32	11	115497353	115514387	protein_coding	Jupiter microtubule associated homolog 1 [Source:MGI Symbol;Acc:MGI:1096361]
ENSMUSG00000024940	Ltbp3	9361.83	1.53338	0.166634	9.20208	3.51e-20	1.91e-18	19	5740904	5758532	protein_coding	latent transforming growth factor beta binding protein 3 [Source:MGI Symbol;Acc:MGI:1101355]			ENSMUSG00000032060	Cryab	2737.5	-1.68986	0.138149	-12.2322	2.09314e-34	1.20511e-32	9	50751325	50756636	protein_coding	crystallin
ENSMUSG00000031503	Col4a2	6616.61	1.11335	0.121258	9.18164	4.25e-20	2.3e-18	8	11312805	11449287	protein_coding	collagen			ENSMUSG00000001507	Itga3	4497.76	-1.64304	0.13441	-12.2241	2.3117e-34	1.32519e-32	11	95044474	95076801	protein_coding	integrin alpha 3 [Source:MGI Symbol;Acc:MGI:96602]
ENSMUSG00000027168	Pax6	1964.52	1.11464	0.121571	9.1686	4.79e-20	2.59e-18	2	105668900	105697364	protein_coding	paired box 6 [Source:MGI Symbol;Acc:MGI:97490]			ENSMUSG00000044770	Scml4	185.276	1.64671	0.134716	12.2235	2.3275e-34	1.33094e-32	10	42860370	42960780	protein_coding	sex comb on midleg-like 4 (Drosophila) [Source:MGI Symbol;Acc:MGI:2446140]
ENSMUSG00000025348	Itga7	1255.52	1.36641	0.149056	9.16705	4.86e-20	2.62e-18	10	128933818	128958282	protein_coding	integrin alpha 7 [Source:MGI Symbol;Acc:MGI:102700]			ENSMUSG00000032265	Fam46a	110.02	-2.36528	0.193624	-12.2159	2.55763e-34	1.45892e-32	9	85320439	85327348	protein_coding	family with sequence similarity 46
ENSMUSG00000016206	H2-M3	33.8924	3.01938	0.329825	9.15447	5.46e-20	2.93e-18	17	37270220	37274484	protein_coding	histocompatibility 2			ENSMUSG00000030782	Tgfb1i1	479.462	-1.88603	0.1544	-12.2152	2.57815e-34	1.467e-32	7	128246812	128255699	protein_coding	transforming growth factor beta 1 induced transcript 1 [Source:MGI Symbol;Acc:MGI:102784]
ENSMUSG00000021676	Iqgap2	1665.99	1.14014	0.124575	9.15223	5.58e-20	2.99e-18	13	95627177	95891922	protein_coding	IQ motif containing GTPase activating protein 2 [Source:MGI Symbol;Acc:MGI:2449975]			ENSMUSG00000032334	Loxl1	1308.67	-2.5494	0.209089	-12.1929	3.39127e-34	1.92022e-32	9	58287738	58313186	protein_coding	lysyl oxidase-like 1 [Source:MGI Symbol;Acc:MGI:106096]
ENSMUSG00000032020	Ubash3b	620.551	-1.41963	0.155162	-9.1493	5.73e-20	3.06e-18	9	41011098	41161697	protein_coding	ubiquitin associated and SH3 domain containing			ENSMUSG00000026679	Enkur	629.218	-1.98019	0.162496	-12.186	3.68903e-34	2.08372e-32	2	21180731	21205365	protein_coding	enkurin
ENSMUSG00000036596	Cpz	75.8123	2.28949	0.250365	9.1446	5.99e-20	3.19e-18	5	35502218	35525698	protein_coding	carboxypeptidase Z [Source:MGI Symbol;Acc:MGI:88487]			ENSMUSG00000044681	Cnpy1	60.1274	-2.84187	0.233239	-12.1844	3.76601e-34	2.12201e-32	5	28200819	28245806	protein_coding	canopy FGF signaling regulator 1 [Source:MGI Symbol;Acc:MGI:2442451]
ENSMUSG00000025809	Itgb1	10634.2	0.841644	0.0920676	9.14158	6.15e-20	3.27e-18	8	128685654	128733200	protein_coding	integrin beta 1 (fibronectin receptor beta) [Source:MGI Symbol;Acc:MGI:96610]			ENSMUSG00000045658	Pid1	1775.16	-1.02137	0.0838324	-12.1835	3.80782e-34	2.14035e-32	1	84036296	84364180	protein_coding	phosphotyrosine interaction domain containing 1 [Source:MGI Symbol;Acc:MGI:2138391]
ENSMUSG00000049866	Arl4c	2636.66	0.544326	0.0598088	9.1011	8.94e-20	4.74e-18	1	88673125	88702221	protein_coding	ADP-ribosylation factor-like 4C [Source:MGI Symbol;Acc:MGI:2445172]			ENSMUSG00000038570	Saxo2	157.702	-1.80042	0.147805	-12.181	3.92224e-34	2.19931e-32	7	82632960	82648528	protein_coding	stabilizer of axonemal microtubules 2 [Source:MGI Symbol;Acc:MGI:1914618]
ENSMUSG00000028763	Hspg2	11469.4	1.64031	0.180549	9.08512	1.04e-19	5.48e-18	4	137468769	137570630	protein_coding	perlecan (heparan sulfate proteoglycan 2) [Source:MGI Symbol;Acc:MGI:96257]			ENSMUSG00000004366	Sst	1230.24	2.17213	0.178339	12.1798	3.98216e-34	2.2275e-32	16	23889581	23890844	protein_coding	somatostatin [Source:MGI Symbol;Acc:MGI:98326]
ENSMUSG00000022982	Sod1	3411.65	0.638024	0.0702494	9.08227	1.06e-19	5.61e-18	16	90220742	90226322	protein_coding	superoxide dismutase 1			ENSMUSG00000026399	Cd55	335.365	-1.60429	0.131724	-12.1791	4.01584e-34	2.24091e-32	1	130439027	130462744	protein_coding	CD55 molecule
ENSMUSG00000025795	Rassf3	196.652	1.18604	0.130633	9.07918	1.09e-19	5.76e-18	10	121410350	121476347	protein_coding	Ras association (RalGDS/AF-6) domain family member 3 [Source:MGI Symbol;Acc:MGI:2179722]			ENSMUSG00000027577	Chrna4	857.409	1.85032	0.151997	12.1734	4.30869e-34	2.39854e-32	2	181018380	181043546	protein_coding	cholinergic receptor
ENSMUSG00000015134	Aldh1a3	106.808	-1.72092	0.189739	-9.06993	1.19e-19	6.26e-18	7	66390890	66427517	protein_coding	aldehyde dehydrogenase family 1			ENSMUSG00000048915	Efna5	543.812	-1.66893	0.137119	-12.1714	4.41279e-34	2.45058e-32	17	62604184	62881317	protein_coding	ephrin A5 [Source:MGI Symbol;Acc:MGI:107444]
ENSMUSG00000058254	Tspan7	22502.2	-0.87465	0.0965876	-9.05551	1.36e-19	7.12e-18	X	10485158	10596605	protein_coding	tetraspanin 7 [Source:MGI Symbol;Acc:MGI:1298407]			ENSMUSG00000096727	Psmb9	158.106	-2.73908	0.22508	-12.1694	4.52585e-34	2.50734e-32	17	34181988	34187764	protein_coding	proteasome (prosome
ENSMUSG00000059901	Adamts14	41.9768	3.00912	0.332631	9.04642	1.48e-19	7.72e-18	10	61197112	61273438	protein_coding	a disintegrin-like and metallopeptidase (reprolysin type) with thrombospondin type 1 motif			ENSMUSG00000047735	Samd9l	431.561	-2.6783	0.220133	-12.1667	4.67513e-34	2.58385e-32	6	3372257	3399572	protein_coding	sterile alpha motif domain containing 9-like [Source:MGI Symbol;Acc:MGI:1343184]
ENSMUSG00000061665	Cd2ap	500.79	1.03601	0.114551	9.04407	1.51e-19	7.87e-18	17	42792951	42876424	protein_coding	CD2-associated protein [Source:MGI Symbol;Acc:MGI:1330281]			ENSMUSG00000020961	Ston2	1702.1	-1.30346	0.107159	-12.1637	4.84934e-34	2.67374e-32	12	91633009	91788387	protein_coding	stonin 2 [Source:MGI Symbol;Acc:MGI:1918272]
ENSMUSG00000030352	Tspan9	5371.86	0.902498	0.0998171	9.04152	1.55e-19	8.04e-18	6	127961396	128143594	protein_coding	tetraspanin 9 [Source:MGI Symbol;Acc:MGI:1924558]			ENSMUSG00000030226	Lmo3	687.442	1.81741	0.149745	12.1368	6.74415e-34	3.7096e-32	6	138362918	138581968	protein_coding	LIM domain only 3 [Source:MGI Symbol;Acc:MGI:102810]
ENSMUSG00000020681	Ace	1879.12	1.38768	0.153802	9.0225	1.84e-19	9.54e-18	11	105967945	105989964	protein_coding	angiotensin I converting enzyme (peptidyl-dipeptidase A) 1 [Source:MGI Symbol;Acc:MGI:87874]			ENSMUSG00000032431	Crtap	445.065	-1.46155	0.120503	-12.1288	7.43399e-34	4.07934e-32	9	114375134	114390675	protein_coding	cartilage associated protein [Source:MGI Symbol;Acc:MGI:1891221]
ENSMUSG00000023191	P3h3	1030.92	0.883329	0.0979067	9.02215	1.84e-19	9.55e-18	6	124841089	124857752	protein_coding	prolyl 3-hydroxylase 3 [Source:MGI Symbol;Acc:MGI:1315208]			ENSMUSG00000030237	Slco1a4	1826.95	-1.59681	0.131721	-12.1227	8.01011e-34	4.38506e-32	6	141805440	141856199	protein_coding	solute carrier organic anion transporter family
ENSMUSG00000039579	Grin3a	804.186	-1.63191	0.18119	-9.00663	2.12e-19	1.1e-17	4	49661611	49845744	protein_coding	glutamate receptor ionotropic			ENSMUSG00000046818	Ddit4l	470.961	-1.7093	0.141067	-12.1169	8.59169e-34	4.69232e-32	3	137621612	137628333	protein_coding	DNA-damage-inducible transcript 4-like [Source:MGI Symbol;Acc:MGI:1920534]
ENSMUSG00000021799	Opn4	29.4235	4.46075	0.495422	9.00395	2.18e-19	1.12e-17	14	34590618	34600142	protein_coding	opsin 4 (melanopsin) [Source:MGI Symbol;Acc:MGI:1353425]			ENSMUSG00000000125	Wnt3	70.2609	-3.17023	0.262015	-12.0994	1.06385e-33	5.79647e-32	11	103774150	103817957	protein_coding	wingless-type MMTV integration site family
ENSMUSG00000020282	Rhbdf1	2425.02	1.05636	0.117337	9.00278	2.2e-19	1.13e-17	11	32209585	32222300	protein_coding	rhomboid 5 homolog 1 [Source:MGI Symbol;Acc:MGI:104328]			ENSMUSG00000005161	Prdx2	3663.36	0.67046	0.0554315	12.0953	1.11859e-33	6.0804e-32	8	84969587	84974834	protein_coding	peroxiredoxin 2 [Source:MGI Symbol;Acc:MGI:109486]
ENSMUSG00000027524	Edn3	45.7758	2.5973	0.288923	8.98959	2.48e-19	1.27e-17	2	174760619	174784042	protein_coding	endothelin 3 [Source:MGI Symbol;Acc:MGI:95285]			ENSMUSG00000026748	Plxdc2	4120.99	-1.41137	0.116972	-12.0658	1.60115e-33	8.68303e-32	2	16356304	16755839	protein_coding	plexin domain containing 2 [Source:MGI Symbol;Acc:MGI:1914698]
ENSMUSG00000004366	Sst	1230.24	-1.60667	0.178886	-8.9815	2.67e-19	1.37e-17	16	23889581	23890844	protein_coding	somatostatin [Source:MGI Symbol;Acc:MGI:98326]			ENSMUSG00000056752	Dnah9	1423.57	-1.47079	0.122011	-12.0546	1.83516e-33	9.92876e-32	11	65831282	66168551	protein_coding	dynein
ENSMUSG00000042115	Klhdc8a	1363.16	1.32932	0.14817	8.97155	2.92e-19	1.49e-17	1	132298626	132307357	protein_coding	kelch domain containing 8A [Source:MGI Symbol;Acc:MGI:2442630]			ENSMUSG00000059040	Eno1b	419.998	-1.28954	0.107013	-12.0504	1.93125e-33	1.04242e-31	18	48045335	48048378	protein_coding	enolase 1B
ENSMUSG00000038648	Creb3l2	1251.9	1.10861	0.123792	8.95543	3.38e-19	1.72e-17	6	37327255	37442146	protein_coding	cAMP responsive element binding protein 3-like 2 [Source:MGI Symbol;Acc:MGI:2442695]			ENSMUSG00000039194	Rlbp1	210.031	3.07401	0.255324	12.0396	2.19921e-33	1.18429e-31	7	79374870	79387048	protein_coding	retinaldehyde binding protein 1 [Source:MGI Symbol;Acc:MGI:97930]
ENSMUSG00000028063	Lmna	1755.15	0.923587	0.103133	8.95529	3.39e-19	1.72e-17	3	88480147	88509956	protein_coding	lamin A [Source:MGI Symbol;Acc:MGI:96794]			ENSMUSG00000033420	Antxr1	1873.98	-1.42672	0.118549	-12.0349	2.33044e-33	1.25204e-31	6	87133853	87335821	protein_coding	anthrax toxin receptor 1 [Source:MGI Symbol;Acc:MGI:1916788]
ENSMUSG00000020592	Sdc1	773.785	1.51575	0.169334	8.95127	3.51e-19	1.78e-17	12	8771323	8793715	protein_coding	syndecan 1 [Source:MGI Symbol;Acc:MGI:1349162]			ENSMUSG00000045594	Glb1	1264.39	-0.843875	0.0701253	-12.0338	2.36026e-33	1.26512e-31	9	114401076	114474898	protein_coding	galactosidase
ENSMUSG00000006611	Hfe	140.394	1.40088	0.156609	8.94508	3.72e-19	1.88e-17	13	23702034	23710854	protein_coding	hemochromatosis [Source:MGI Symbol;Acc:MGI:109191]			ENSMUSG00000046879	Irgm1	404.779	-2.81394	0.233861	-12.0325	2.39673e-33	1.28169e-31	11	48861968	48871683	protein_coding	immunity-related GTPase family M member 1 [Source:MGI Symbol;Acc:MGI:107567]
ENSMUSG00000030339	Ltbr	380.597	1.19326	0.133411	8.94425	3.74e-19	1.89e-17	6	125306571	125313885	protein_coding	lymphotoxin B receptor [Source:MGI Symbol;Acc:MGI:104875]			ENSMUSG00000038777	Sema6c	1344.81	2.02108	0.168019	12.0289	2.50514e-33	1.33658e-31	3	95160457	95174024	protein_coding	sema domain
ENSMUSG00000032911	Cspg4	410.564	1.37941	0.154302	8.93967	3.9e-19	1.97e-17	9	56865033	56899870	protein_coding	chondroitin sulfate proteoglycan 4 [Source:MGI Symbol;Acc:MGI:2153093]			ENSMUSG00000032511	Scn5a	832.809	-1.55712	0.129618	-12.0132	3.03076e-33	1.61328e-31	9	119483408	119579016	protein_coding	sodium channel
ENSMUSG00000026547	Tagln2	477.752	1.012	0.113232	8.93742	3.98e-19	2e-17	1	172500047	172507380	protein_coding	transgelin 2 [Source:MGI Symbol;Acc:MGI:1312985]			ENSMUSG00000026822	Lcn2	149.216	-4.56568	0.380498	-11.9992	3.58619e-33	1.90456e-31	2	32384633	32388252	protein_coding	lipocalin 2 [Source:MGI Symbol;Acc:MGI:96757]
ENSMUSG00000061461	Smim20	250.808	1.2105	0.13548	8.93494	4.07e-19	2.04e-17	5	53267083	53278540	protein_coding	small integral membrane protein 20 [Source:MGI Symbol;Acc:MGI:1913528]			ENSMUSG00000034573	Ptpn13	3950.98	-1.45327	0.121141	-11.9965	3.70475e-33	1.96301e-31	5	103425192	103598303	protein_coding	protein tyrosine phosphatase
ENSMUSG00000021585	Cast	315.111	1.50524	0.16848	8.93424	4.1e-19	2.05e-17	13	74692368	74808810	protein_coding	calpastatin [Source:MGI Symbol;Acc:MGI:1098236]			ENSMUSG00000021948	Prkcd	519.248	-1.48037	0.123426	-11.994	3.82038e-33	2.01964e-31	14	30595354	30626210	protein_coding	protein kinase C
ENSMUSG00000028753	Vwa5b1	280.369	1.61857	0.181321	8.92653	4.4e-19	2.19e-17	4	138565360	138635884	protein_coding	von Willebrand factor A domain containing 5B1 [Source:MGI Symbol;Acc:MGI:1922968]			ENSMUSG00000048416	Mlf1	374.88	-2.05206	0.1711	-11.9933	3.85049e-33	2.03091e-31	3	67374097	67400003	protein_coding	myeloid leukemia factor 1 [Source:MGI Symbol;Acc:MGI:1341819]
ENSMUSG00000022180	Slc7a8	3025.24	-0.766364	0.0858515	-8.92663	4.39e-19	2.19e-17	14	54722216	54781886	protein_coding	solute carrier family 7 (cationic amino acid transporter			ENSMUSG00000025912	Mybl1	524.075	-1.67739	0.139874	-11.9921	3.90666e-33	2.05585e-31	1	9667415	9700209	protein_coding	myeloblastosis oncogene-like 1 [Source:MGI Symbol;Acc:MGI:99925]
ENSMUSG00000020044	Timp3	14399.3	1.2648	0.14223	8.89262	5.97e-19	2.95e-17	10	86300372	86349506	protein_coding	tissue inhibitor of metalloproteinase 3 [Source:MGI Symbol;Acc:MGI:98754]			ENSMUSG00000095115	Itpripl2	208.936	-1.78942	0.149372	-11.9796	4.5442e-33	2.38591e-31	7	118485111	118491975	protein_coding	inositol 1
ENSMUSG00000052102	Gnpda1	165.565	1.26052	0.141748	8.89266	5.97e-19	2.95e-17	18	38327558	38339003	protein_coding	glucosamine-6-phosphate deaminase 1 [Source:MGI Symbol;Acc:MGI:1347054]			ENSMUSG00000021003	Galc	2151.17	-1.03853	0.0867089	-11.9772	4.67967e-33	2.45147e-31	12	98202294	98259459	protein_coding	galactosylceramidase [Source:MGI Symbol;Acc:MGI:95636]
ENSMUSG00000019942	Cdk1	531.179	0.873284	0.0982386	8.88941	6.14e-19	3.03e-17	10	69335146	69352938	protein_coding	cyclin-dependent kinase 1 [Source:MGI Symbol;Acc:MGI:88351]			ENSMUSG00000003949	Hlf	355.472	1.58722	0.13254	11.9755	4.77776e-33	2.49183e-31	11	90336536	90390895	protein_coding	hepatic leukemia factor [Source:MGI Symbol;Acc:MGI:96108]
ENSMUSG00000041729	Coro2b	2347.49	-0.791936	0.0891088	-8.8873	6.26e-19	3.08e-17	9	62419492	62537044	protein_coding	coronin			ENSMUSG00000050132	Sarm1	1288.02	1.08053	0.0902288	11.9755	4.77829e-33	2.49183e-31	11	78472330	78497754	protein_coding	sterile alpha and HEAT/Armadillo motif containing 1 [Source:MGI Symbol;Acc:MGI:2136419]
ENSMUSG00000004951	Hspb1	47.7252	2.59197	0.291788	8.88307	6.5e-19	3.19e-17	5	135887919	135889563	protein_coding	heat shock protein 1 [Source:MGI Symbol;Acc:MGI:96240]			ENSMUSG00000036275	9530068E07Rik	6670.13	-0.962431	0.0803779	-11.9738	4.87266e-33	2.53532e-31	11	52396428	52408728	protein_coding	RIKEN cDNA 9530068E07 gene [Source:MGI Symbol;Acc:MGI:2654705]
ENSMUSG00000044550	Tceal3	852.84	0.802073	0.0903648	8.87595	6.93e-19	3.4e-17	X	136590842	136668378	protein_coding	transcription elongation factor A (SII)-like 3 [Source:MGI Symbol;Acc:MGI:1913354]			ENSMUSG00000030107	Usp18	358.285	-3.98422	0.332754	-11.9735	4.89454e-33	2.54098e-31	6	121245906	121270917	protein_coding	ubiquitin specific peptidase 18 [Source:MGI Symbol;Acc:MGI:1344364]
ENSMUSG00000043518	Rai2	440.947	0.935972	0.10546	8.87512	6.99e-19	3.42e-17	X	161717069	161779496	protein_coding	retinoic acid induced 2 [Source:MGI Symbol;Acc:MGI:1344378]			ENSMUSG00000032440	Tgfbr2	1179.76	-1.75414	0.146532	-11.9711	5.03742e-33	2.60929e-31	9	116084293	116175360	protein_coding	transforming growth factor
ENSMUSG00000047759	Hs3st3a1	43.8001	2.54629	0.287014	8.87163	7.21e-19	3.52e-17	11	64435332	64522841	protein_coding	heparan sulfate (glucosamine) 3-O-sulfotransferase 3A1 [Source:MGI Symbol;Acc:MGI:1333861]			ENSMUSG00000029661	Col1a2	249.771	-2.99529	0.250387	-11.9626	5.5761e-33	2.88186e-31	6	4504814	4541544	protein_coding	collagen
ENSMUSG00000032085	Tagln	222.091	1.42537	0.160715	8.86895	7.38e-19	3.59e-17	9	45929619	45936058	protein_coding	transgelin [Source:MGI Symbol;Acc:MGI:106012]			ENSMUSG00000031239	Itm2a	359.231	-1.57171	0.131392	-11.9621	5.61581e-33	2.8959e-31	X	107397099	107403376	protein_coding	integral membrane protein 2A [Source:MGI Symbol;Acc:MGI:107706]
ENSMUSG00000035279	Ssc5d	900.666	1.3807	0.155788	8.86266	7.81e-19	3.79e-17	7	4925785	4944826	protein_coding	scavenger receptor cysteine rich family			ENSMUSG00000020538	Srebf1	19624.8	-1.27379	0.106513	-11.959	5.82781e-33	2.99853e-31	11	60199089	60222581	protein_coding	sterol regulatory element binding transcription factor 1 [Source:MGI Symbol;Acc:MGI:107606]
ENSMUSG00000022512	Cldn1	126.791	2.00394	0.226127	8.86201	7.86e-19	3.81e-17	16	26356642	26371841	protein_coding	claudin 1 [Source:MGI Symbol;Acc:MGI:1276109]			ENSMUSG00000021250	Fos	311.168	-1.32074	0.110513	-11.951	6.41754e-33	3.29462e-31	12	85473890	85477273	protein_coding	FBJ osteosarcoma oncogene [Source:MGI Symbol;Acc:MGI:95574]
ENSMUSG00000036986	Pml	459.248	1.03658	0.116989	8.86052	7.96e-19	3.85e-17	9	58218076	58249786	protein_coding	promyelocytic leukemia [Source:MGI Symbol;Acc:MGI:104662]			ENSMUSG00000027896	Slc16a4	307.079	-1.68309	0.140914	-11.9441	6.97018e-33	3.5704e-31	3	107291230	107312115	protein_coding	solute carrier family 16 (monocarboxylic acid transporters)
ENSMUSG00000024098	Twsg1	2577.98	0.77842	0.0878722	8.85854	8.11e-19	3.91e-17	17	65923066	65951187	protein_coding	twisted gastrulation BMP signaling modulator 1 [Source:MGI Symbol;Acc:MGI:2137520]			ENSMUSG00000054072	Iigp1	364.347	-3.96664	0.332149	-11.9423	7.11918e-33	3.63866e-31	18	60376029	60392627	protein_coding	interferon inducible GTPase 1 [Source:MGI Symbol;Acc:MGI:1926259]
ENSMUSG00000028494	Plin2	442.981	1.31105	0.148255	8.84325	9.3e-19	4.48e-17	4	86648386	86670060	protein_coding	perilipin 2 [Source:MGI Symbol;Acc:MGI:87920]			ENSMUSG00000037405	Icam1	283.567	-2.90466	0.243798	-11.9142	9.9805e-33	5.08983e-31	9	21015985	21028817	protein_coding	intercellular adhesion molecule 1 [Source:MGI Symbol;Acc:MGI:96392]
ENSMUSG00000020766	Galk1	382.819	1.10969	0.125498	8.84224	9.38e-19	4.51e-17	11	116008457	116012719	protein_coding	galactokinase 1 [Source:MGI Symbol;Acc:MGI:95730]			ENSMUSG00000010311	Optc	82.3207	-2.74874	0.230749	-11.9123	1.02166e-32	5.19874e-31	1	133897199	133907999	protein_coding	opticin [Source:MGI Symbol;Acc:MGI:2151113]
ENSMUSG00000048388	Fam171b	3843.58	-1.99638	0.226078	-8.83053	1.04e-18	4.99e-17	2	83812636	83883486	protein_coding	family with sequence similarity 171			ENSMUSG00000024338	Psmb8	94.8697	-2.86079	0.24042	-11.8992	1.19554e-32	6.07017e-31	17	34197721	34201454	protein_coding	proteasome (prosome
ENSMUSG00000023236	Scg5	3204.38	1.10723	0.125579	8.81702	1.18e-18	5.62e-17	2	113776362	113829121	protein_coding	secretogranin V [Source:MGI Symbol;Acc:MGI:98289]			ENSMUSG00000046999	1110032F04Rik	150.429	1.93492	0.162623	11.8982	1.20938e-32	6.12701e-31	3	68869586	68872163	protein_coding	RIKEN cDNA 1110032F04 gene [Source:MGI Symbol;Acc:MGI:1915975]
ENSMUSG00000026586	Prrx1	507.598	1.08312	0.123036	8.80327	1.33e-18	6.33e-17	1	163245119	163313710	protein_coding	paired related homeobox 1 [Source:MGI Symbol;Acc:MGI:97712]			ENSMUSG00000015243	Abca1	24276.1	-1.32998	0.111809	-11.8951	1.2554e-32	6.33239e-31	4	53030787	53159895	protein_coding	ATP-binding cassette
ENSMUSG00000052310	Slc39a1	1432.35	0.837722	0.0952926	8.79105	1.48e-18	7.04e-17	3	90248172	90253612	protein_coding	solute carrier family 39 (zinc transporter)			ENSMUSG00000054619	Mettl7a1	705.672	-1.36149	0.114458	-11.8951	1.25486e-32	6.33239e-31	15	100304817	100314348	protein_coding	methyltransferase like 7A1 [Source:MGI Symbol;Acc:MGI:1916523]
ENSMUSG00000037771	Slc32a1	2610.45	-1.76336	0.200709	-8.78565	1.55e-18	7.37e-17	2	158610767	158615748	protein_coding	solute carrier family 32 (GABA vesicular transporter)			ENSMUSG00000041235	Chd7	1268.99	1.16842	0.0982701	11.8899	1.33625e-32	6.7255e-31	4	8690406	8867659	protein_coding	chromodomain helicase DNA binding protein 7 [Source:MGI Symbol;Acc:MGI:2444748]
ENSMUSG00000037762	Slc16a9	903.308	1.20085	0.136709	8.78399	1.58e-18	7.46e-17	10	70245100	70285968	protein_coding	solute carrier family 16 (monocarboxylic acid transporters)			ENSMUSG00000010830	Kdelr3	200.422	-1.82253	0.153394	-11.8814	1.4786e-32	7.4258e-31	15	79516408	79527739	protein_coding	KDEL (Lys-Asp-Glu-Leu) endoplasmic reticulum protein retention receptor 3 [Source:MGI Symbol;Acc:MGI:2145953]
ENSMUSG00000039313	AF529169	169.631	-1.418	0.161651	-8.77194	1.76e-18	8.27e-17	9	89587216	89623125	protein_coding	cDNA sequence AF529169 [Source:MGI Symbol;Acc:MGI:2667167]			ENSMUSG00000027220	Syt13	410.327	2.42426	0.204146	11.8751	1.59353e-32	7.98563e-31	2	92915098	92956058	protein_coding	synaptotagmin XIII [Source:MGI Symbol;Acc:MGI:1933945]
ENSMUSG00000030268	Bcat1	1186.24	-1.28703	0.146816	-8.76632	1.85e-18	8.68e-17	6	144993835	145076184	protein_coding	branched chain aminotransferase 1			ENSMUSG00000026335	Pam	8459.71	-0.834458	0.0703041	-11.8693	1.70965e-32	8.549e-31	1	97795114	98095646	protein_coding	peptidylglycine alpha-amidating monooxygenase [Source:MGI Symbol;Acc:MGI:97475]
ENSMUSG00000020260	Pofut2	1600.56	0.797537	0.0910907	8.75542	2.03e-18	9.54e-17	10	77259218	77269575	protein_coding	protein O-fucosyltransferase 2 [Source:MGI Symbol;Acc:MGI:1916863]			ENSMUSG00000032087	Dscaml1	2146.21	2.37777	0.200399	11.8652	1.79522e-32	8.95751e-31	9	45426628	45753712	protein_coding	DS cell adhesion molecule like 1 [Source:MGI Symbol;Acc:MGI:2150309]
ENSMUSG00000053965	Pde5a	185.672	1.69262	0.193333	8.75495	2.04e-18	9.56e-17	3	122728947	122859374	protein_coding	phosphodiesterase 5A			ENSMUSG00000020473	Aebp1	286.82	-2.36898	0.199771	-11.8585	1.94398e-32	9.67885e-31	11	5861947	5872088	protein_coding	AE binding protein 1 [Source:MGI Symbol;Acc:MGI:1197012]
ENSMUSG00000040312	Cchcr1	340.111	0.943796	0.107858	8.75034	2.13e-18	9.93e-17	17	35517100	35531015	protein_coding	coiled-coil alpha-helical rod protein 1 [Source:MGI Symbol;Acc:MGI:2385321]			ENSMUSG00000040204	Pclaf	255.792	1.52712	0.128902	11.8472	2.22471e-32	1.10527e-30	9	65890237	65903266	protein_coding	PCNA clamp associated factor [Source:MGI Symbol;Acc:MGI:1915276]
ENSMUSG00000020467	Efemp1	411.206	1.66554	0.190365	8.74916	2.15e-18	1e-16	11	28853204	28926743	protein_coding	epidermal growth factor-containing fibulin-like extracellular matrix protein 1 [Source:MGI Symbol;Acc:MGI:1339998]			ENSMUSG00000028028	Alpk1	195.598	-1.84627	0.15598	-11.8366	2.5259e-32	1.25222e-30	3	127670310	127780527	protein_coding	alpha-kinase 1 [Source:MGI Symbol;Acc:MGI:1918731]
ENSMUSG00000027078	Ube2l6	283.961	1.14962	0.131403	8.74879	2.16e-18	1e-16	2	84798828	84810335	protein_coding	ubiquitin-conjugating enzyme E2L 6 [Source:MGI Symbol;Acc:MGI:1914500]			ENSMUSG00000018459	Slc13a3	272.08	1.48219	0.125298	11.8293	2.75301e-32	1.36188e-30	2	165405028	165473230	protein_coding	solute carrier family 13 (sodium-dependent dicarboxylate transporter)
ENSMUSG00000007279	Scube2	42.1332	2.56753	0.293501	8.74794	2.17e-18	1.01e-16	7	109798676	109865679	protein_coding	signal peptide			ENSMUSG00000029366	Dck	485.26	1.10073	0.0931582	11.8157	3.23654e-32	1.59766e-30	5	88764996	88783281	protein_coding	deoxycytidine kinase [Source:MGI Symbol;Acc:MGI:102726]
ENSMUSG00000039168	Dap	371.723	1.06592	0.122165	8.72525	2.66e-18	1.23e-16	15	31224314	31274341	protein_coding	death-associated protein [Source:MGI Symbol;Acc:MGI:1918190]			ENSMUSG00000026473	Glul	8130.58	1.1947	0.101169	11.8089	3.5129e-32	1.73039e-30	1	153899944	153909723	protein_coding	glutamate-ammonia ligase (glutamine synthetase) [Source:MGI Symbol;Acc:MGI:95739]
ENSMUSG00000021003	Galc	2151.17	0.750285	0.0862656	8.69738	3.4e-18	1.57e-16	12	98202294	98259459	protein_coding	galactosylceramidase [Source:MGI Symbol;Acc:MGI:95636]			ENSMUSG00000046186	Cd109	793.907	-1.74849	0.148128	-11.8039	3.72737e-32	1.83212e-30	9	78615546	78716253	protein_coding	CD109 antigen [Source:MGI Symbol;Acc:MGI:2445221]
ENSMUSG00000030237	Slco1a4	1826.95	1.13879	0.131074	8.68813	3.68e-18	1.7e-16	6	141805440	141856199	protein_coding	solute carrier organic anion transporter family			ENSMUSG00000089774	Slc5a3	1572.62	-1.49999	0.127112	-11.8006	3.87615e-32	1.90121e-30	16	92058322	92087473	protein_coding	solute carrier family 5 (inositol transporters)
ENSMUSG00000019124	Scrn1	10002.3	0.421412	0.0485059	8.68784	3.69e-18	1.7e-16	6	54501173	54566489	protein_coding	secernin 1 [Source:MGI Symbol;Acc:MGI:1917188]			ENSMUSG00000028037	Ifi44	141.363	-5.40953	0.459525	-11.772	5.44277e-32	2.66396e-30	3	151730922	151749960	protein_coding	interferon-induced protein 44 [Source:MGI Symbol;Acc:MGI:2443016]
ENSMUSG00000042793	Lgr6	51.9586	2.62624	0.302722	8.67543	4.12e-18	1.89e-16	1	134983301	135105276	protein_coding	leucine-rich repeat-containing G protein-coupled receptor 6 [Source:MGI Symbol;Acc:MGI:2441805]			ENSMUSG00000021959	Lats2	1297.45	-1.29689	0.110411	-11.7461	7.39738e-32	3.61299e-30	14	57689662	57758388	protein_coding	large tumor suppressor 2 [Source:MGI Symbol;Acc:MGI:1354386]
ENSMUSG00000042942	Greb1l	303.065	1.27492	0.146974	8.67441	4.16e-18	1.9e-16	18	10325177	10562934	protein_coding	growth regulation by estrogen in breast cancer-like [Source:MGI Symbol;Acc:MGI:3576497]			ENSMUSG00000044948	Cfap43	1071.95	-1.66414	0.141765	-11.7387	8.07244e-32	3.93438e-30	19	47737561	47919299	protein_coding	cilia and flagella associated protein 43 [Source:MGI Symbol;Acc:MGI:1289258]
ENSMUSG00000046718	Bst2	689.461	1.78097	0.205558	8.66408	4.55e-18	2.08e-16	8	71534255	71537456	protein_coding	bone marrow stromal cell antigen 2 [Source:MGI Symbol;Acc:MGI:1916800]			ENSMUSG00000008206	Cers4	3634.76	-0.930526	0.0793034	-11.7337	8.55831e-32	4.15366e-30	8	4493026	4531680	protein_coding	ceramide synthase 4 [Source:MGI Symbol;Acc:MGI:1914510]
ENSMUSG00000054555	Adam12	510.277	1.15081	0.132853	8.66225	4.63e-18	2.11e-16	7	133883199	134232146	protein_coding	a disintegrin and metallopeptidase domain 12 (meltrin alpha) [Source:MGI Symbol;Acc:MGI:105378]			ENSMUSG00000038855	Itpkb	1932.98	-1.55334	0.132381	-11.7338	8.54939e-32	4.15366e-30	1	180330485	180424802	protein_coding	inositol 1
ENSMUSG00000036502	Tmem255a	144.27	1.49444	0.172585	8.65918	4.75e-18	2.16e-16	X	38196573	38252439	protein_coding	transmembrane protein 255A [Source:MGI Symbol;Acc:MGI:3045722]			ENSMUSG00000055809	Dnaaf3	341.243	-1.70144	0.145024	-11.7321	8.72337e-32	4.22489e-30	7	4522933	4532453	protein_coding	dynein
ENSMUSG00000006362	Cbfa2t3	383.115	-1.51696	0.175262	-8.65535	4.91e-18	2.23e-16	8	122625141	122699109	protein_coding	core-binding factor			ENSMUSG00000019055	Plod1	1941.52	-1.4024	0.119588	-11.7269	9.27584e-32	4.48306e-30	4	147909753	147936767	protein_coding	procollagen-lysine
ENSMUSG00000008489	Elavl2	813.567	-1.34158	0.155007	-8.65499	4.93e-18	2.23e-16	4	91250763	91400785	protein_coding	ELAV (embryonic lethal			ENSMUSG00000028654	Mycl	714.811	1.82403	0.15555	11.7263	9.34322e-32	4.5062e-30	4	122995652	123002485	protein_coding	v-myc avian myelocytomatosis viral oncogene lung carcinoma derived [Source:MGI Symbol;Acc:MGI:96799]
ENSMUSG00000063975	Slco1a5	458.62	1.36653	0.158025	8.64756	5.26e-18	2.37e-16	6	142234227	142322981	protein_coding	solute carrier organic anion transporter family			ENSMUSG00000025085	Ablim1	4595.63	-0.900966	0.076868	-11.721	9.95454e-32	4.79104e-30	19	57032733	57314919	protein_coding	actin-binding LIM protein 1 [Source:MGI Symbol;Acc:MGI:1194500]
ENSMUSG00000045752	Tssc4	1246.28	0.707128	0.0818117	8.64336	5.46e-18	2.46e-16	7	143069249	143071093	protein_coding	tumor-suppressing subchromosomal transferable fragment 4 [Source:MGI Symbol;Acc:MGI:1861712]			ENSMUSG00000030523	Trpm1	65.4111	-2.95834	0.252479	-11.7172	1.04063e-31	4.99806e-30	7	64153835	64269775	protein_coding	transient receptor potential cation channel
ENSMUSG00000022780	Meltf	46.6126	3.20499	0.370964	8.63963	5.64e-18	2.53e-16	16	31878810	31899020	protein_coding	melanotransferrin [Source:MGI Symbol;Acc:MGI:1353421]			ENSMUSG00000023018	Smarcd1	2654.82	0.971778	0.0829376	11.717	1.0432e-31	4.99999e-30	15	99702287	99713995	protein_coding	SWI/SNF related
ENSMUSG00000041797	Abca9	232.871	1.37935	0.159794	8.63206	6.03e-18	2.7e-16	11	110100749	110168196	protein_coding	ATP-binding cassette			ENSMUSG00000027210	Meis2	4997.8	0.928994	0.0793015	11.7147	1.07147e-31	5.12485e-30	2	115863064	116065839	protein_coding	Meis homeobox 2 [Source:MGI Symbol;Acc:MGI:108564]
ENSMUSG00000072244	Trim6	58.3643	2.15559	0.249745	8.63116	6.07e-18	2.71e-16	7	104218793	104235152	protein_coding	tripartite motif-containing 6 [Source:MGI Symbol;Acc:MGI:2137352]			ENSMUSG00000022438	Parvb	164.258	1.78407	0.152376	11.7083	1.15562e-31	5.51596e-30	15	84232043	84315688	protein_coding	parvin
ENSMUSG00000008976	Gabpa	1302.45	0.796536	0.0923141	8.62855	6.21e-18	2.77e-16	16	84834925	84863779	protein_coding	GA repeat binding protein			ENSMUSG00000038612	Mcl1	3692.03	-0.868136	0.074177	-11.7036	1.22186e-31	5.82009e-30	3	95658788	95663176	protein_coding	myeloid cell leukemia sequence 1 [Source:MGI Symbol;Acc:MGI:101769]
ENSMUSG00000095115	Itpripl2	208.936	1.23156	0.142783	8.62538	6.39e-18	2.84e-16	7	118485111	118491975	protein_coding	inositol 1			ENSMUSG00000056854	Pou3f4	393.977	1.29647	0.110792	11.7018	1.24729e-31	5.9168e-30	X	110814280	110817207	protein_coding	POU domain
ENSMUSG00000036155	Mgat5	5241.93	0.748098	0.0867513	8.62348	6.5e-18	2.89e-16	1	127205015	127488336	protein_coding	mannoside acetylglucosaminyltransferase 5 [Source:MGI Symbol;Acc:MGI:894701]			ENSMUSG00000025510	Cd151	4053.72	-1.2536	0.107127	-11.702	1.2453e-31	5.9168e-30	7	141467392	141471473	protein_coding	CD151 antigen [Source:MGI Symbol;Acc:MGI:1096360]
ENSMUSG00000070866	Zfp804a	199.401	-1.63823	0.190191	-8.61362	7.08e-18	3.14e-16	2	82053222	82259879	protein_coding	zinc finger protein 804A [Source:MGI Symbol;Acc:MGI:2442949]			ENSMUSG00000002980	Bcam	1602.48	-1.61612	0.138148	-11.6985	1.29802e-31	6.14486e-30	7	19756131	19771016	protein_coding	basal cell adhesion molecule [Source:MGI Symbol;Acc:MGI:1929940]
ENSMUSG00000028955	Vamp3	1457.31	0.733162	0.0851608	8.60915	7.36e-18	3.26e-16	4	151047300	151057963	protein_coding	vesicle-associated membrane protein 3 [Source:MGI Symbol;Acc:MGI:1321389]			ENSMUSG00000037010	Apln	443.848	-1.29566	0.110766	-11.6973	1.31544e-31	6.21456e-30	X	48025146	48034853	protein_coding	apelin [Source:MGI Symbol;Acc:MGI:1353624]
ENSMUSG00000022037	Clu	48639.8	0.969566	0.11264	8.60764	7.46e-18	3.29e-16	14	65968483	65981547	protein_coding	clusterin [Source:MGI Symbol;Acc:MGI:88423]			ENSMUSG00000021365	Nedd9	1838.42	-1.38791	0.118725	-11.6901	1.43186e-31	6.75078e-30	13	41309581	41487362	protein_coding	neural precursor cell expressed
ENSMUSG00000036995	Asap3	269.581	1.22515	0.14236	8.60605	7.56e-18	3.33e-16	4	136206365	136245216	protein_coding	ArfGAP with SH3 domain			ENSMUSG00000047959	Kcna3	231.277	2.18638	0.187114	11.6848	1.52504e-31	7.17544e-30	3	107036169	107038070	protein_coding	potassium voltage-gated channel
ENSMUSG00000030093	Wnt7a	1001.91	-0.683768	0.0794557	-8.60565	7.59e-18	3.34e-16	6	91363981	91411363	protein_coding	wingless-type MMTV integration site family			ENSMUSG00000024339	Tap2	617.643	-1.56337	0.133807	-11.6837	1.54336e-31	7.24687e-30	17	34203527	34216321	protein_coding	transporter 2
ENSMUSG00000045658	Pid1	1775.16	0.715333	0.0832283	8.59483	8.34e-18	3.66e-16	1	84036296	84364180	protein_coding	phosphotyrosine interaction domain containing 1 [Source:MGI Symbol;Acc:MGI:2138391]			ENSMUSG00000027239	Mdk	1717.47	-1.40149	0.120014	-11.6778	1.65585e-31	7.75932e-30	2	91929805	91932297	protein_coding	midkine [Source:MGI Symbol;Acc:MGI:96949]
ENSMUSG00000029189	Sel1l3	3605.28	0.624373	0.0726464	8.59469	8.35e-18	3.66e-16	5	53107083	53213927	protein_coding	sel-1 suppressor of lin-12-like 3 (C. elegans) [Source:MGI Symbol;Acc:MGI:1916941]			ENSMUSG00000033007	Asic4	124.437	2.89496	0.248163	11.6655	1.91182e-31	8.94067e-30	1	75450436	75474343	protein_coding	acid-sensing (proton-gated) ion channel family member 4 [Source:MGI Symbol;Acc:MGI:2652846]
ENSMUSG00000031788	Kifc3	2584.64	1.01931	0.118601	8.59438	8.37e-18	3.66e-16	8	95099828	95202812	protein_coding	kinesin family member C3 [Source:MGI Symbol;Acc:MGI:109202]			ENSMUSG00000038916	Soga3	1495.08	1.40764	0.120833	11.6494	2.31107e-31	1.07859e-29	10	29143839	29199630	protein_coding	SOGA family member 3 [Source:MGI Symbol;Acc:MGI:1914662]
ENSMUSG00000036523	Greb1	64.9879	2.10445	0.245004	8.58945	8.74e-18	3.81e-16	12	16670615	16800886	protein_coding	gene regulated by estrogen in breast cancer protein [Source:MGI Symbol;Acc:MGI:2149712]			ENSMUSG00000030921	Trim30a	210.152	-4.31346	0.370837	-11.6317	2.84368e-31	1.32449e-29	7	104409025	104465193	protein_coding	tripartite motif-containing 30A [Source:MGI Symbol;Acc:MGI:98178]
ENSMUSG00000030772	Dkk3	2794.79	0.725033	0.0844459	8.58578	9.02e-18	3.93e-16	7	112116017	112159057	protein_coding	dickkopf WNT signaling pathway inhibitor 3 [Source:MGI Symbol;Acc:MGI:1354952]			ENSMUSG00000021136	Smoc1	879.696	1.77401	0.152622	11.6236	3.12661e-31	1.45334e-29	12	81026808	81186414	protein_coding	SPARC related modular calcium binding 1 [Source:MGI Symbol;Acc:MGI:1929878]
ENSMUSG00000070880	Gad1	4129.83	-1.6953	0.197632	-8.5781	9.65e-18	4.19e-16	2	70553072	70602014	protein_coding	glutamate decarboxylase 1 [Source:MGI Symbol;Acc:MGI:95632]			ENSMUSG00000060487	Samd5	1287.79	-1.45428	0.125132	-11.622	3.18595e-31	1.47795e-29	10	9622936	9675208	protein_coding	sterile alpha motif domain containing 5 [Source:MGI Symbol;Acc:MGI:2444815]
ENSMUSG00000043424	Eif3j2	88.0222	1.71574	0.200184	8.57079	1.03e-17	4.46e-16	18	43475418	43477796	protein_coding	eukaryotic translation initiation factor 3			ENSMUSG00000025742	Prps2	896.811	-1.1099	0.0956206	-11.6074	3.78138e-31	1.75065e-29	X	167346322	167382749	protein_coding	phosphoribosyl pyrophosphate synthetase 2 [Source:MGI Symbol;Acc:MGI:97776]
ENSMUSG00000051236	Msrb3	677.592	1.20265	0.140337	8.56967	1.04e-17	4.49e-16	10	120781096	120899101	protein_coding	methionine sulfoxide reductase B3 [Source:MGI Symbol;Acc:MGI:2443538]			ENSMUSG00000044365	Cxxc4	631.73	0.906092	0.0780752	11.6054	3.87025e-31	1.78821e-29	3	134236484	134262161	protein_coding	CXXC finger 4 [Source:MGI Symbol;Acc:MGI:2442112]
ENSMUSG00000028360	Slc44a5	1186.8	0.940121	0.109937	8.55144	1.22e-17	5.25e-16	3	153973436	154271722	protein_coding	solute carrier family 44			ENSMUSG00000070469	Adamtsl3	2069.62	-1.67038	0.143965	-11.6027	3.9925e-31	1.84101e-29	7	82335694	82614450	protein_coding	ADAMTS-like 3 [Source:MGI Symbol;Acc:MGI:3028499]
ENSMUSG00000042712	Tceal9	1656.66	0.693505	0.0811335	8.5477	1.26e-17	5.41e-16	X	136245079	136247139	protein_coding	transcription elongation factor A like 9 [Source:MGI Symbol;Acc:MGI:109567]			ENSMUSG00000008489	Elavl2	813.567	1.78801	0.154249	11.5917	4.53868e-31	2.0887e-29	4	91250763	91400785	protein_coding	ELAV (embryonic lethal
ENSMUSG00000027993	Trim2	4771.47	-0.679281	0.0794849	-8.54604	1.27e-17	5.48e-16	3	84160439	84306877	protein_coding	tripartite motif-containing 2 [Source:MGI Symbol;Acc:MGI:1933163]			ENSMUSG00000030101	Sumf1	1078.44	-1.12198	0.0967954	-11.5912	4.56537e-31	2.0968e-29	6	108107028	108185582	protein_coding	sulfatase modifying factor 1 [Source:MGI Symbol;Acc:MGI:1889844]
ENSMUSG00000019916	P4ha1	6292	0.926002	0.108824	8.50917	1.75e-17	7.51e-16	10	59323296	59373304	protein_coding	procollagen-proline			ENSMUSG00000022687	Boc	1946.37	-1.14174	0.0985151	-11.5895	4.66104e-31	2.1365e-29	16	44485049	44558897	protein_coding	biregional cell adhesion molecule-related/down-regulated by oncogenes (Cdon) binding protein [Source:MGI Symbol;Acc:MGI:2151153]
ENSMUSG00000000247	Lhx2	3655.29	-0.939357	0.110391	-8.50933	1.75e-17	7.51e-16	2	38339281	38369733	protein_coding	LIM homeobox protein 2 [Source:MGI Symbol;Acc:MGI:96785]			ENSMUSG00000060591	Ifitm2	196.525	-2.04953	0.176873	-11.5876	4.76428e-31	2.17949e-29	7	140954837	140955987	protein_coding	interferon induced transmembrane protein 2 [Source:MGI Symbol;Acc:MGI:1933382]
ENSMUSG00000034295	Fhod3	1232.12	-0.571522	0.0671987	-8.50495	1.82e-17	7.77e-16	18	24709445	25133500	protein_coding	formin homology 2 domain containing 3 [Source:MGI Symbol;Acc:MGI:1925847]			ENSMUSG00000031402	Mpp1	1136.87	-1.25107	0.107996	-11.5844	4.94461e-31	2.25752e-29	X	75109733	75131016	protein_coding	membrane protein
ENSMUSG00000017009	Sdc4	3093.88	1.02679	0.120889	8.49363	2e-17	8.55e-16	2	164424247	164443887	protein_coding	syndecan 4 [Source:MGI Symbol;Acc:MGI:1349164]			ENSMUSG00000010175	Prox1	433.823	1.249	0.10786	11.5797	5.22048e-31	2.37877e-29	1	190118035	190170714	protein_coding	prospero homeobox 1 [Source:MGI Symbol;Acc:MGI:97772]
ENSMUSG00000025613	Cct8	5558.43	0.503088	0.059233	8.49339	2.01e-17	8.55e-16	16	87483326	87495873	protein_coding	chaperonin containing Tcp1			ENSMUSG00000052534	Pbx1	5207.44	0.938297	0.0810501	11.5768	5.40538e-31	2.45817e-29	1	168119364	168432270	protein_coding	pre B cell leukemia homeobox 1 [Source:MGI Symbol;Acc:MGI:97495]
ENSMUSG00000032939	Nup93	1561.7	0.736945	0.0867836	8.49176	2.04e-17	8.66e-16	8	94214564	94317227	protein_coding	nucleoporin 93 [Source:MGI Symbol;Acc:MGI:1919055]			ENSMUSG00000026185	Igfbp5	126429	-1.34977	0.116642	-11.5718	5.72449e-31	2.59818e-29	1	72857932	72874884	protein_coding	insulin-like growth factor binding protein 5 [Source:MGI Symbol;Acc:MGI:96440]
ENSMUSG00000020474	Polm	129.096	1.35797	0.159972	8.48879	2.09e-17	8.86e-16	11	5827860	5838016	protein_coding	polymerase (DNA directed)			ENSMUSG00000000782	Tcf7	244.807	-1.56882	0.135703	-11.5607	6.51934e-31	2.95313e-29	11	52252371	52283014	protein_coding	transcription factor 7
ENSMUSG00000033684	Qsox1	1514.08	0.791432	0.0934033	8.47327	2.39e-17	1.01e-15	1	155776029	155812889	protein_coding	quiescin Q6 sulfhydryl oxidase 1 [Source:MGI Symbol;Acc:MGI:1330818]			ENSMUSG00000031150	Ccdc120	466.772	1.40943	0.121929	11.5594	6.61311e-31	2.98975e-29	X	7731714	7750905	protein_coding	coiled-coil domain containing 120 [Source:MGI Symbol;Acc:MGI:1859619]
ENSMUSG00000021838	Samd4	1494.91	0.868599	0.102584	8.46722	2.51e-17	1.06e-15	14	46882854	47105817	protein_coding	sterile alpha motif domain containing 4 [Source:MGI Symbol;Acc:MGI:1921730]			ENSMUSG00000028532	Cachd1	4031.01	-1.15078	0.0995784	-11.5566	6.83942e-31	3.07401e-29	4	100776675	101029220	protein_coding	cache domain containing 1 [Source:MGI Symbol;Acc:MGI:2444177]
ENSMUSG00000027907	S100a11	425.248	1.28814	0.152316	8.45706	2.74e-17	1.16e-15	3	93520488	93526287	protein_coding	S100 calcium binding protein A11 [Source:MGI Symbol;Acc:MGI:1338798]			ENSMUSG00000048988	Elfn1	725.384	1.2711	0.110096	11.5454	7.78501e-31	3.48545e-29	5	139907943	139974722	protein_coding	leucine rich repeat and fibronectin type III
ENSMUSG00000001349	Cnn1	273.323	1.55648	0.184191	8.45032	2.9e-17	1.22e-15	9	22099216	22109630	protein_coding	calponin 1 [Source:MGI Symbol;Acc:MGI:104979]			ENSMUSG00000028970	Abcb1b	127.755	-1.97117	0.170739	-11.5449	7.82924e-31	3.49847e-29	5	8798147	8866315	protein_coding	ATP-binding cassette
ENSMUSG00000002732	Fkbp7	169.099	1.21995	0.14455	8.43966	3.18e-17	1.34e-15	2	76663044	76673116	protein_coding	FK506 binding protein 7 [Source:MGI Symbol;Acc:MGI:1336879]			ENSMUSG00000008090	Fgfrl1	4770.8	-1.33663	0.115779	-11.5447	7.8521e-31	3.50191e-29	5	108692382	108706924	protein_coding	fibroblast growth factor receptor-like 1 [Source:MGI Symbol;Acc:MGI:2150920]
ENSMUSG00000029484	Anxa3	935.849	1.33306	0.158122	8.43057	3.44e-17	1.44e-15	5	96793339	96845966	protein_coding	annexin A3 [Source:MGI Symbol;Acc:MGI:1201378]			ENSMUSG00000016624	Phf21b	536.262	1.58743	0.13755	11.5407	8.22151e-31	3.6596e-29	15	84785381	84856049	protein_coding	PHD finger protein 21B [Source:MGI Symbol;Acc:MGI:2443812]
ENSMUSG00000026822	Lcn2	149.216	2.89454	0.343754	8.42038	3.75e-17	1.57e-15	2	32384633	32388252	protein_coding	lipocalin 2 [Source:MGI Symbol;Acc:MGI:96757]			ENSMUSG00000024697	Gna14	225.611	-2.164	0.187523	-11.5399	8.30117e-31	3.68795e-29	19	16435667	16610818	protein_coding	guanine nucleotide binding protein
ENSMUSG00000035277	Arx	1861.01	-0.926665	0.110067	-8.41913	3.79e-17	1.59e-15	X	93286445	93298357	protein_coding	aristaless related homeobox [Source:MGI Symbol;Acc:MGI:1097716]			ENSMUSG00000021390	Ogn	6066.91	-2.02607	0.175638	-11.5355	8.74185e-31	3.87628e-29	13	49608046	49624501	protein_coding	osteoglycin [Source:MGI Symbol;Acc:MGI:109278]
ENSMUSG00000024781	Lipa	764.798	0.738614	0.0877607	8.41623	3.89e-17	1.62e-15	19	34492318	34527474	protein_coding	lysosomal acid lipase A [Source:MGI Symbol;Acc:MGI:96789]			ENSMUSG00000024940	Ltbp3	9361.83	-1.92212	0.166729	-11.5284	9.48989e-31	4.19991e-29	19	5740904	5758532	protein_coding	latent transforming growth factor beta binding protein 3 [Source:MGI Symbol;Acc:MGI:1101355]
ENSMUSG00000024411	Aqp4	8492.39	1.40721	0.167295	8.41157	4.05e-17	1.68e-15	18	15389394	15403684	protein_coding	aquaporin 4 [Source:MGI Symbol;Acc:MGI:107387]			ENSMUSG00000027947	Il6ra	165.1	-1.93979	0.168266	-11.5281	9.51832e-31	4.20444e-29	3	89864059	89913196	protein_coding	interleukin 6 receptor
ENSMUSG00000001768	Rin2	674.16	1.09915	0.130722	8.40829	4.16e-17	1.73e-15	2	145784734	145887616	protein_coding	Ras and Rab interactor 2 [Source:MGI Symbol;Acc:MGI:1921280]			ENSMUSG00000070498	Tmem132b	6898.67	-0.787815	0.0683537	-11.5256	9.80584e-31	4.31494e-29	5	125531774	125792583	protein_coding	transmembrane protein 132B [Source:MGI Symbol;Acc:MGI:3609245]
ENSMUSG00000011179	Odc1	3518.52	0.819713	0.0976735	8.39238	4.76e-17	1.98e-15	12	17544794	17551505	protein_coding	ornithine decarboxylase			ENSMUSG00000058626	Capn11	54.8806	-6.33311	0.549476	-11.5257	9.7884e-31	4.31494e-29	17	45630204	45659325	protein_coding	calpain 11 [Source:MGI Symbol;Acc:MGI:1352490]
ENSMUSG00000042826	Fgf11	640.218	-1.02613	0.122294	-8.39072	4.83e-17	2e-15	11	69796068	69801857	protein_coding	fibroblast growth factor 11 [Source:MGI Symbol;Acc:MGI:109167]			ENSMUSG00000039155	Cdh26	158.968	-2.56604	0.222783	-11.5181	1.06914e-30	4.6957e-29	2	178430531	178487366	protein_coding	cadherin-like 26 [Source:MGI Symbol;Acc:MGI:2685856]
ENSMUSG00000000632	Sez6	10222.5	-0.738925	0.0881632	-8.38134	5.23e-17	2.16e-15	11	77930800	77979048	protein_coding	seizure related gene 6 [Source:MGI Symbol;Acc:MGI:104745]			ENSMUSG00000048285	Frmd6	670.496	-1.25902	0.109319	-11.5169	1.08435e-30	4.75342e-29	12	70825514	70902234	protein_coding	FERM domain containing 6 [Source:MGI Symbol;Acc:MGI:2442579]
ENSMUSG00000027074	Slc43a3	103.562	1.43914	0.171717	8.38085	5.25e-17	2.17e-15	2	84936579	84958509	protein_coding	solute carrier family 43			ENSMUSG00000040483	Xaf1	137.838	-3.94423	0.342878	-11.5033	1.26939e-30	5.55407e-29	11	72301629	72313733	protein_coding	XIAP associated factor 1 [Source:MGI Symbol;Acc:MGI:3772572]
ENSMUSG00000039328	Rnf122	235.259	1.09019	0.130166	8.3754	5.5e-17	2.27e-15	8	31111820	31131482	protein_coding	ring finger protein 122 [Source:MGI Symbol;Acc:MGI:1916117]			ENSMUSG00000041530	Ago1	2662.25	0.675425	0.0587176	11.5029	1.27497e-30	5.56795e-29	4	126435012	126468583	protein_coding	argonaute RISC catalytic subunit 1 [Source:MGI Symbol;Acc:MGI:2446630]
ENSMUSG00000017314	Mpp2	1608.54	-1.08171	0.129197	-8.37259	5.64e-17	2.32e-15	11	102057015	102088515	protein_coding	membrane protein			ENSMUSG00000072294	Klf12	235.72	1.72592	0.150107	11.498	1.35085e-30	5.88819e-29	14	99874486	100149764	protein_coding	Kruppel-like factor 12 [Source:MGI Symbol;Acc:MGI:1333796]
ENSMUSG00000020363	Gfpt2	226.886	1.17112	0.139958	8.36769	5.88e-17	2.41e-15	11	49794178	49838613	protein_coding	glutamine fructose-6-phosphate transaminase 2 [Source:MGI Symbol;Acc:MGI:1338883]			ENSMUSG00000026649	Cfap126	351.553	-1.86152	0.162043	-11.4878	1.51881e-30	6.60784e-29	1	171113918	171126967	protein_coding	cilia and flagella associated protein 126 [Source:MGI Symbol;Acc:MGI:1922722]
ENSMUSG00000067608	Pcna-ps2	154.017	1.31982	0.15778	8.36489	6.02e-17	2.46e-15	19	9283238	9284494	protein_coding	proliferating cell nuclear antigen pseudogene 2 [Source:MGI Symbol;Acc:MGI:97505]			ENSMUSG00000006784	Ttc25	373.93	-1.77178	0.154306	-11.4823	1.61925e-30	7.03158e-29	11	100545607	100572568	protein_coding	tetratricopeptide repeat domain 25 [Source:MGI Symbol;Acc:MGI:1921657]
ENSMUSG00000024486	Hbegf	2046.16	1.00128	0.119768	8.3602	6.26e-17	2.56e-15	18	36504929	36515805	protein_coding	heparin-binding EGF-like growth factor [Source:MGI Symbol;Acc:MGI:96070]			ENSMUSG00000027803	Wwtr1	2519.43	-1.24826	0.108752	-11.4781	1.70041e-30	7.37016e-29	3	57455649	57575910	protein_coding	WW domain containing transcription regulator 1 [Source:MGI Symbol;Acc:MGI:1917649]
ENSMUSG00000030525	Chrna7	408.487	-1.02095	0.122137	-8.35906	6.32e-17	2.58e-15	7	63098692	63212569	protein_coding	cholinergic receptor			ENSMUSG00000026604	Ptpn14	2613.86	-1.76667	0.154027	-11.4699	1.86859e-30	8.06883e-29	1	189728268	189876695	protein_coding	protein tyrosine phosphatase
ENSMUSG00000032434	Cmtm6	1142.35	0.852954	0.102221	8.34419	7.17e-17	2.92e-15	9	114731116	114749344	protein_coding	CKLF-like MARVEL transmembrane domain containing 6 [Source:MGI Symbol;Acc:MGI:2447165]			ENSMUSG00000029123	Stk32b	142.045	2.85138	0.248664	11.4668	1.93734e-30	8.35009e-29	5	37446825	37717171	protein_coding	serine/threonine kinase 32B [Source:MGI Symbol;Acc:MGI:1927552]
ENSMUSG00000027840	Wnt2b	139.862	1.61986	0.194141	8.34374	7.2e-17	2.93e-15	3	104945272	104961921	protein_coding	wingless-type MMTV integration site family			ENSMUSG00000019866	Crybg1	324.377	-1.69907	0.148238	-11.4618	2.05204e-30	8.82796e-29	10	43950636	44148853	protein_coding	crystallin beta-gamma domain containing 1 [Source:MGI Symbol;Acc:MGI:109544]
ENSMUSG00000021743	Fezf2	417.014	-1.23498	0.148065	-8.34085	7.38e-17	2.99e-15	14	12342094	12348189	protein_coding	Fez family zinc finger 2 [Source:MGI Symbol;Acc:MGI:1859823]			ENSMUSG00000063450	Syne2	1131.51	1.15345	0.100685	11.456	2.19429e-30	9.4224e-29	12	75818134	76110926	protein_coding	spectrin repeat containing
ENSMUSG00000060924	Csmd1	2124.74	-0.703454	0.0844136	-8.33342	7.85e-17	3.18e-15	8	15892537	17535586	protein_coding	CUB and Sushi multiple domains 1 [Source:MGI Symbol;Acc:MGI:2137383]			ENSMUSG00000057596	Trim30d	142.585	-4.19847	0.366811	-11.4459	2.46641e-30	1.05712e-28	7	104470014	104507849	protein_coding	tripartite motif-containing 30D [Source:MGI Symbol;Acc:MGI:3035181]
ENSMUSG00000063632	Sox11	2925.78	-0.942457	0.113185	-8.32666	8.32e-17	3.36e-15	12	27334264	27342574	protein_coding	SRY (sex determining region Y)-box 11 [Source:MGI Symbol;Acc:MGI:98359]			ENSMUSG00000042671	Rgs8	708.328	2.087	0.18248	11.4369	2.73532e-30	1.17021e-28	1	153653025	153700323	protein_coding	regulator of G-protein signaling 8 [Source:MGI Symbol;Acc:MGI:108408]
ENSMUSG00000069170	Adgrv1	789.172	1.1421	0.137176	8.32577	8.38e-17	3.38e-15	13	81095068	81633154	protein_coding	adhesion G protein-coupled receptor V1 [Source:MGI Symbol;Acc:MGI:1274784]			ENSMUSG00000028494	Plin2	442.981	-1.72049	0.150437	-11.4366	2.74432e-30	1.17189e-28	4	86648386	86670060	protein_coding	perilipin 2 [Source:MGI Symbol;Acc:MGI:87920]
ENSMUSG00000022491	Glycam1	489.355	1.92915	0.231956	8.31688	9.03e-17	3.64e-15	15	103562762	103565078	protein_coding	glycosylation dependent cell adhesion molecule 1 [Source:MGI Symbol;Acc:MGI:95759]			ENSMUSG00000062488	Ifit3b	280.878	-3.75028	0.327965	-11.435	2.79531e-30	1.19146e-28	19	34607970	34613401	protein_coding	interferon-induced protein with tetratricopeptide repeats 3B [Source:MGI Symbol;Acc:MGI:3698419]
ENSMUSG00000041794	Myrip	249.224	-1.35012	0.162422	-8.31243	9.38e-17	3.77e-15	9	120301513	120474841	protein_coding	myosin VIIA and Rab interacting protein [Source:MGI Symbol;Acc:MGI:2384407]			ENSMUSG00000030847	Bag3	702.199	-1.64801	0.144228	-11.4264	3.08604e-30	1.31296e-28	7	128523616	128546981	protein_coding	BCL2-associated athanogene 3 [Source:MGI Symbol;Acc:MGI:1352493]
ENSMUSG00000096914	Galntl6	389.594	-1.81984	0.218983	-8.31044	9.53e-17	3.83e-15	8	57774052	58912640	protein_coding	UDP-N-acetyl-alpha-D-galactosamine:polypeptide N-acetylgalactosaminyltransferase-like 6 [Source:MGI Symbol;Acc:MGI:1913581]			ENSMUSG00000027907	S100a11	425.248	-1.77049	0.154982	-11.4238	3.17919e-30	1.3501e-28	3	93520488	93526287	protein_coding	S100 calcium binding protein A11 [Source:MGI Symbol;Acc:MGI:1338798]
ENSMUSG00000043419	Chd3os	405.874	-1.08862	0.131135	-8.30152	1.03e-16	4.12e-15	11	69340461	69342641	protein_coding	chromodomain helicase DNA binding protein 3			ENSMUSG00000019890	Nts	53.6436	3.94215	0.345093	11.4234	3.1933e-30	1.35361e-28	10	102481756	102490486	protein_coding	neurotensin [Source:MGI Symbol;Acc:MGI:1328351]
ENSMUSG00000027367	Stard7	2667.2	-0.691911	0.083411	-8.29521	1.08e-16	4.33e-15	2	127270218	127298932	protein_coding	START domain containing 7 [Source:MGI Symbol;Acc:MGI:2139090]			ENSMUSG00000031994	Adamts8	1364.79	-1.52724	0.133741	-11.4194	3.34463e-30	1.41516e-28	9	30942562	30963838	protein_coding	a disintegrin-like and metallopeptidase (reprolysin type) with thrombospondin type 1 motif
ENSMUSG00000005397	Nid1	323.611	1.04089	0.125576	8.28892	1.14e-16	4.56e-15	13	13437551	13512269	protein_coding	nidogen 1 [Source:MGI Symbol;Acc:MGI:97342]			ENSMUSG00000025130	P4hb	7288.77	-0.789588	0.0691497	-11.4185	3.37937e-30	1.42724e-28	11	120560298	120573253	protein_coding	prolyl 4-hydroxylase
ENSMUSG00000022957	Itsn1	6609.52	0.431684	0.0520862	8.28787	1.15e-16	4.59e-15	16	91729281	91920597	protein_coding	intersectin 1 (SH3 domain protein 1A) [Source:MGI Symbol;Acc:MGI:1338069]			ENSMUSG00000017754	Pltp	4780.95	-1.54524	0.135469	-11.4066	3.87391e-30	1.63312e-28	2	164839518	164857711	protein_coding	phospholipid transfer protein [Source:MGI Symbol;Acc:MGI:103151]
ENSMUSG00000051367	Six1	23.1383	3.83935	0.463321	8.28658	1.17e-16	4.63e-15	12	73040015	73053887	protein_coding	sine oculis-related homeobox 1 [Source:MGI Symbol;Acc:MGI:102780]			ENSMUSG00000052229	Gpr17	52.6173	5.30178	0.464827	11.4059	3.90664e-30	1.64392e-28	18	31942997	31949636	protein_coding	G protein-coupled receptor 17 [Source:MGI Symbol;Acc:MGI:3584514]
ENSMUSG00000083282	Ctsf	1993.4	0.528262	0.0638047	8.27936	1.24e-16	4.91e-15	19	4855129	4860912	protein_coding	cathepsin F [Source:MGI Symbol;Acc:MGI:1861434]			ENSMUSG00000020844	Nxn	2542.94	-1.4542	0.127551	-11.4009	4.13681e-30	1.73761e-28	11	76257198	76399140	protein_coding	nucleoredoxin [Source:MGI Symbol;Acc:MGI:109331]
ENSMUSG00000028673	Fuca1	1662.87	0.930068	0.112441	8.27161	1.32e-16	5.23e-15	4	135920735	135940311	protein_coding	fucosidase			ENSMUSG00000034485	Uaca	533.021	-1.29424	0.11354	-11.3989	4.23211e-30	1.77441e-28	9	60794542	60880370	protein_coding	uveal autoantigen with coiled-coil domains and ankyrin repeats [Source:MGI Symbol;Acc:MGI:1919815]
ENSMUSG00000035451	Foxa1	24.7171	3.5438	0.428627	8.26779	1.36e-16	5.39e-15	12	57540628	57546916	protein_coding	forkhead box A1 [Source:MGI Symbol;Acc:MGI:1347472]			ENSMUSG00000006586	Runx1t1	632.833	1.76363	0.154783	11.3942	4.46936e-30	1.87049e-28	4	13743436	13893649	protein_coding	runt-related transcription factor 1; translocated to
ENSMUSG00000032360	Hcrtr2	85.5276	-2.50126	0.302529	-8.26785	1.36e-16	5.39e-15	9	76225880	76323856	protein_coding	hypocretin (orexin) receptor 2 [Source:MGI Symbol;Acc:MGI:2680765]			ENSMUSG00000035407	Kank4	1083.64	-1.66735	0.146352	-11.3928	4.5418e-30	1.89737e-28	4	98754898	98817537	protein_coding	KN motif and ankyrin repeat domains 4 [Source:MGI Symbol;Acc:MGI:3043381]
ENSMUSG00000046178	Nxph1	958.637	-1.59828	0.193381	-8.26496	1.4e-16	5.51e-15	6	8948431	9249032	protein_coding	neurexophilin 1 [Source:MGI Symbol;Acc:MGI:107492]			ENSMUSG00000039646	Vasn	3206.11	-1.84269	0.161878	-11.3832	5.06993e-30	2.11418e-28	16	4639941	4650802	protein_coding	vasorin [Source:MGI Symbol;Acc:MGI:2177651]
ENSMUSG00000032265	Fam46a	110.02	1.43679	0.174047	8.25517	1.52e-16	5.97e-15	9	85320439	85327348	protein_coding	family with sequence similarity 46			ENSMUSG00000038481	Cdk19	695.514	1.33982	0.117774	11.3762	5.49588e-30	2.28767e-28	10	40339564	40483818	protein_coding	cyclin-dependent kinase 19 [Source:MGI Symbol;Acc:MGI:1925584]
ENSMUSG00000032374	Plod2	2973.95	1.12389	0.136259	8.24819	1.61e-16	6.31e-15	9	92542223	92608428	protein_coding	procollagen lysine			ENSMUSG00000021754	Map3k1	685.924	1.31533	0.115659	11.3724	5.73628e-30	2.38344e-28	13	111746428	111808993	protein_coding	mitogen-activated protein kinase kinase kinase 1 [Source:MGI Symbol;Acc:MGI:1346872]
ENSMUSG00000031078	Cttn	5648.2	0.520145	0.0631141	8.24135	1.7e-16	6.67e-15	7	144435733	144471009	protein_coding	cortactin [Source:MGI Symbol;Acc:MGI:99695]			ENSMUSG00000018042	Cyb5r3	7481.79	-0.908756	0.0800119	-11.3578	6.78536e-30	2.81428e-28	15	83153494	83172592	protein_coding	cytochrome b5 reductase 3 [Source:MGI Symbol;Acc:MGI:94893]
ENSMUSG00000027016	Zfp385b	210.897	-1.2954	0.15728	-8.23623	1.78e-16	6.94e-15	2	77410634	77819639	protein_coding	zinc finger protein 385B [Source:MGI Symbol;Acc:MGI:2444734]			ENSMUSG00000043415	Otud1	898.806	-1.18607	0.104456	-11.3548	7.02347e-30	2.90782e-28	2	19657752	19660583	protein_coding	OTU domain containing 1 [Source:MGI Symbol;Acc:MGI:1918448]
ENSMUSG00000025197	Cyp2c44	24.6597	4.22348	0.512807	8.23601	1.78e-16	6.94e-15	19	44005022	44029208	protein_coding	cytochrome P450			ENSMUSG00000051811	Cox6b2	747.218	-1.76182	0.15519	-11.3527	7.18892e-30	2.97099e-28	7	4751792	4753094	protein_coding	cytochrome c oxidase subunit VIb polypeptide 2 [Source:MGI Symbol;Acc:MGI:3044182]
ENSMUSG00000030978	Rrm1	1439.18	0.723752	0.0879102	8.23285	1.83e-16	7.11e-15	7	102441695	102469771	protein_coding	ribonucleotide reductase M1 [Source:MGI Symbol;Acc:MGI:98180]			ENSMUSG00000018983	E2f2	109.94	2.08372	0.183577	11.3507	7.36055e-30	3.03649e-28	4	136172394	136196057	protein_coding	E2F transcription factor 2 [Source:MGI Symbol;Acc:MGI:1096341]
ENSMUSG00000022094	Slc39a14	1346.36	0.615362	0.0748049	8.22622	1.93e-16	7.49e-15	14	70303469	70351425	protein_coding	solute carrier family 39 (zinc transporter)			ENSMUSG00000016995	Matn4	129.449	-2.98748	0.263246	-11.3486	7.53285e-30	3.10203e-28	2	164389393	164405160	protein_coding	matrilin 4 [Source:MGI Symbol;Acc:MGI:1328314]
ENSMUSG00000037492	Zmat4	108.638	-1.65798	0.201548	-8.22623	1.93e-16	7.49e-15	8	23636019	24156585	protein_coding	zinc finger			ENSMUSG00000015053	Gata2	267.182	-1.94145	0.171126	-11.3452	7.83679e-30	3.22145e-28	6	88193891	88207032	protein_coding	GATA binding protein 2 [Source:MGI Symbol;Acc:MGI:95662]
ENSMUSG00000003458	Ncstn	4417.43	0.500981	0.0610436	8.20694	2.27e-16	8.78e-15	1	172066013	172082795	protein_coding	nicastrin [Source:MGI Symbol;Acc:MGI:1891700]			ENSMUSG00000036862	Dchs1	3184.77	1.02795	0.090615	11.3442	7.92832e-30	3.25329e-28	7	105752990	105787654	protein_coding	dachsous 1 (Drosophila) [Source:MGI Symbol;Acc:MGI:2685011]
ENSMUSG00000072946	Ptgr2	375.836	1.18176	0.144041	8.20431	2.32e-16	8.96e-15	12	84285232	84315832	protein_coding	prostaglandin reductase 2 [Source:MGI Symbol;Acc:MGI:1916372]			ENSMUSG00000006301	Tmbim1	777.832	-1.47961	0.130589	-11.3303	9.29352e-30	3.80672e-28	1	74288247	74305622	protein_coding	transmembrane BAX inhibitor motif containing 1 [Source:MGI Symbol;Acc:MGI:1916910]
ENSMUSG00000028868	Wasf2	1401.92	0.879898	0.10729	8.20116	2.38e-16	9.18e-15	4	133130505	133199756	protein_coding	WAS protein family			ENSMUSG00000041809	Efhc1	393.406	-2.13303	0.188307	-11.3274	9.6045e-30	3.92714e-28	1	20951626	20990841	protein_coding	EF-hand domain (C-terminal) containing 1 [Source:MGI Symbol;Acc:MGI:1919127]
ENSMUSG00000020432	Tcn2	847.984	0.843475	0.102887	8.1981	2.44e-16	9.4e-15	11	3917192	3932159	protein_coding	transcobalamin 2 [Source:MGI Symbol;Acc:MGI:98534]			ENSMUSG00000067818	Myl9	1126.6	-2.01558	0.17802	-11.3222	1.01857e-29	4.1574e-28	2	156775420	156781658	protein_coding	myosin
ENSMUSG00000041559	Fmod	11058	1.16443	0.142079	8.19564	2.49e-16	9.58e-15	1	134037254	134048277	protein_coding	fibromodulin [Source:MGI Symbol;Acc:MGI:1328364]			ENSMUSG00000025350	Rdh5	269.806	-1.91492	0.169178	-11.319	1.05719e-29	4.30743e-28	10	128913593	128922888	protein_coding	retinol dehydrogenase 5 [Source:MGI Symbol;Acc:MGI:1201412]
ENSMUSG00000033880	Lgals3bp	1289.43	1.38016	0.168573	8.18728	2.67e-16	1.02e-14	11	118392751	118402092	protein_coding	lectin			ENSMUSG00000022433	Csnk1e	3261.33	1.15618	0.10221	11.3118	1.14745e-29	4.66697e-28	15	79417856	79443919	protein_coding	casein kinase 1
ENSMUSG00000066705	Fxyd6	7371.53	-1.12614	0.13763	-8.18234	2.78e-16	1.07e-14	9	45370185	45396159	protein_coding	FXYD domain-containing ion transport regulator 6 [Source:MGI Symbol;Acc:MGI:1890226]			ENSMUSG00000048612	Myof	691.284	-2.15014	0.190106	-11.3102	1.16831e-29	4.74345e-28	19	37899036	38043577	protein_coding	myoferlin [Source:MGI Symbol;Acc:MGI:1919192]
ENSMUSG00000066894	Vsig10	196.388	1.17052	0.143124	8.17837	2.88e-16	1.1e-14	5	117319083	117355005	protein_coding	V-set and immunoglobulin domain containing 10 [Source:MGI Symbol;Acc:MGI:2448533]			ENSMUSG00000031799	Tpm4	1533.44	-1.0153	0.0897965	-11.3067	1.21609e-29	4.92881e-28	8	72134975	72153142	protein_coding	tropomyosin 4 [Source:MGI Symbol;Acc:MGI:2449202]
ENSMUSG00000039601	Rcan2	1487.06	0.849101	0.10384	8.17698	2.91e-16	1.11e-14	17	43801851	44039516	protein_coding	regulator of calcineurin 2 [Source:MGI Symbol;Acc:MGI:1858219]			ENSMUSG00000007041	Clic1	1971.19	-1.29397	0.114457	-11.3053	1.23536e-29	4.99811e-28	17	35049966	35058749	protein_coding	chloride intracellular channel 1 [Source:MGI Symbol;Acc:MGI:2148924]
ENSMUSG00000022123	Scel	33.4998	2.88185	0.352827	8.16788	3.14e-16	1.2e-14	14	103513341	103613346	protein_coding	sciellin [Source:MGI Symbol;Acc:MGI:1891228]			ENSMUSG00000033355	Rtp4	246.63	-4.03986	0.35739	-11.3038	1.25652e-29	5.07485e-28	16	23520291	23614222	protein_coding	receptor transporter protein 4 [Source:MGI Symbol;Acc:MGI:1915025]
ENSMUSG00000056515	Rab31	5194.78	0.696825	0.0853305	8.16619	3.18e-16	1.21e-14	17	65651726	65772752	protein_coding	RAB31			ENSMUSG00000052609	Plekhg3	977.407	-1.85623	0.164249	-11.3013	1.29284e-29	5.21242e-28	12	76530891	76580488	protein_coding	pleckstrin homology domain containing
ENSMUSG00000046160	Olig1	8136.6	1.01649	0.124508	8.16407	3.24e-16	1.23e-14	16	91269772	91271933	protein_coding	oligodendrocyte transcription factor 1 [Source:MGI Symbol;Acc:MGI:1355334]			ENSMUSG00000053110	Yap1	1546.79	-1.23697	0.109488	-11.2977	1.34681e-29	5.42056e-28	9	7931999	8004596	protein_coding	yes-associated protein 1 [Source:MGI Symbol;Acc:MGI:103262]
ENSMUSG00000014303	Glis2	1636.51	1.21331	0.148666	8.16131	3.31e-16	1.26e-14	16	4594713	4624924	protein_coding	GLIS family zinc finger 2 [Source:MGI Symbol;Acc:MGI:1932535]			ENSMUSG00000028007	Snx7	518.414	-1.11804	0.0990239	-11.2906	1.45959e-29	5.85409e-28	3	117781647	117868936	protein_coding	sorting nexin 7 [Source:MGI Symbol;Acc:MGI:1923811]
ENSMUSG00000050410	Tcf19	311.826	1.17453	0.143924	8.16074	3.33e-16	1.26e-14	17	35512734	35516824	protein_coding	transcription factor 19 [Source:MGI Symbol;Acc:MGI:103180]			ENSMUSG00000030310	Slc6a1	10555	2.17161	0.192348	11.29	1.47009e-29	5.88597e-28	6	114282635	114317532	protein_coding	solute carrier family 6 (neurotransmitter transporter
ENSMUSG00000041120	Nbl1	2778.07	0.759312	0.0930631	8.15911	3.37e-16	1.27e-14	4	139082284	139092993	protein_coding	neuroblastoma			ENSMUSG00000001517	Foxm1	610.83	1.13464	0.100579	11.2812	1.62595e-29	6.49875e-28	6	128362967	128376146	protein_coding	forkhead box M1 [Source:MGI Symbol;Acc:MGI:1347487]
ENSMUSG00000018672	Copz2	389.517	1.00586	0.123392	8.1518	3.59e-16	1.35e-14	11	96849870	96861203	protein_coding	coatomer protein complex			ENSMUSG00000035277	Arx	1861.01	1.23784	0.109731	11.2807	1.6349e-29	6.52322e-28	X	93286445	93298357	protein_coding	aristaless related homeobox [Source:MGI Symbol;Acc:MGI:1097716]
ENSMUSG00000020814	Mxra7	707.177	1.12659	0.138213	8.1511	3.61e-16	1.36e-14	11	116803062	116828046	protein_coding	matrix-remodelling associated 7 [Source:MGI Symbol;Acc:MGI:1914872]			ENSMUSG00000022074	Tnfrsf10b	318.008	-1.86992	0.165835	-11.2758	1.72884e-29	6.88616e-28	14	69767472	69784411	protein_coding	tumor necrosis factor receptor superfamily
ENSMUSG00000038831	Ralgps1	1967.11	-0.661321	0.0812222	-8.14213	3.88e-16	1.46e-14	2	33133417	33371486	protein_coding	Ral GEF with PH domain and SH3 binding motif 1 [Source:MGI Symbol;Acc:MGI:1922008]			ENSMUSG00000035929	H2-Q4	361.577	-3.17896	0.281974	-11.2739	1.76488e-29	7.01761e-28	17	35379617	35385290	protein_coding	histocompatibility 2
ENSMUSG00000042671	Rgs8	708.328	-1.49354	0.183464	-8.14076	3.93e-16	1.47e-14	1	153653025	153700323	protein_coding	regulator of G-protein signaling 8 [Source:MGI Symbol;Acc:MGI:108408]			ENSMUSG00000049225	Pdp1	5330.85	-1.38393	0.122831	-11.2669	1.91115e-29	7.58615e-28	4	11958184	11966452	protein_coding	pyruvate dehyrogenase phosphatase catalytic subunit 1 [Source:MGI Symbol;Acc:MGI:2685870]
ENSMUSG00000032446	Eomes	90.726	-3.24307	0.398626	-8.13562	4.1e-16	1.53e-14	9	118478212	118486132	protein_coding	eomesodermin [Source:MGI Symbol;Acc:MGI:1201683]			ENSMUSG00000001403	Ube2c	372.977	1.40229	0.12447	11.2661	1.92977e-29	7.64693e-28	2	164769898	164778822	protein_coding	ubiquitin-conjugating enzyme E2C [Source:MGI Symbol;Acc:MGI:1915862]
ENSMUSG00000027160	Ccdc34	670.353	0.60037	0.0738215	8.13272	4.2e-16	1.57e-14	2	110017817	110173360	protein_coding	coiled-coil domain containing 34 [Source:MGI Symbol;Acc:MGI:1915451]			ENSMUSG00000032368	Zic1	946.555	-1.42586	0.126605	-11.2622	2.01625e-29	7.97593e-28	9	91358058	91365810	protein_coding	zinc finger protein of the cerebellum 1 [Source:MGI Symbol;Acc:MGI:106683]
ENSMUSG00000025510	Cd151	4053.72	0.868901	0.106857	8.1314	4.24e-16	1.58e-14	7	141467392	141471473	protein_coding	CD151 antigen [Source:MGI Symbol;Acc:MGI:1096360]			ENSMUSG00000020814	Mxra7	707.177	-1.57149	0.13974	-11.2458	2.42876e-29	9.59131e-28	11	116803062	116828046	protein_coding	matrix-remodelling associated 7 [Source:MGI Symbol;Acc:MGI:1914872]
ENSMUSG00000010095	Slc3a2	8007.91	0.739236	0.0909577	8.12725	4.39e-16	1.64e-14	19	8706882	8723369	protein_coding	solute carrier family 3 (activators of dibasic and neutral amino acid transport)			ENSMUSG00000063531	Sema3e	382.142	-1.22679	0.109106	-11.244	2.47781e-29	9.76834e-28	5	14025276	14256689	protein_coding	sema domain
ENSMUSG00000048251	Bcl11b	1173.54	-1.28228	0.157812	-8.12541	4.46e-16	1.66e-14	12	107910403	108003602	protein_coding	B cell leukemia/lymphoma 11B [Source:MGI Symbol;Acc:MGI:1929913]			ENSMUSG00000037926	Ssh2	1188.07	1.14098	0.101501	11.241	2.56336e-29	1.00884e-27	11	77216287	77460220	protein_coding	slingshot homolog 2 (Drosophila) [Source:MGI Symbol;Acc:MGI:2679255]
ENSMUSG00000039116	Adgrg6	459.518	1.08719	0.133879	8.1207	4.63e-16	1.72e-14	10	14402583	14545179	protein_coding	adhesion G protein-coupled receptor G6 [Source:MGI Symbol;Acc:MGI:1916151]			ENSMUSG00000026668	Ucma	246.306	-1.94392	0.17311	-11.2294	2.92459e-29	1.14905e-27	2	4976122	4985748	protein_coding	upper zone of growth plate and cartilage matrix associated [Source:MGI Symbol;Acc:MGI:1915777]
ENSMUSG00000020961	Ston2	1702.1	0.863307	0.106323	8.11966	4.68e-16	1.73e-14	12	91633009	91788387	protein_coding	stonin 2 [Source:MGI Symbol;Acc:MGI:1918272]			ENSMUSG00000028444	Cntfr	2205.38	0.899539	0.0801096	11.2289	2.94259e-29	1.15416e-27	4	41657498	41697089	protein_coding	ciliary neurotrophic factor receptor [Source:MGI Symbol;Acc:MGI:99605]
ENSMUSG00000021550	2210016F16Rik	115.606	1.36242	0.168112	8.10423	5.31e-16	1.96e-14	13	58379817	58385225	protein_coding	RIKEN cDNA 2210016F16 gene [Source:MGI Symbol;Acc:MGI:1917403]			ENSMUSG00000048578	Mlec	8675.96	-0.815445	0.0726361	-11.2264	3.0241e-29	1.18411e-27	5	115142981	115158179	protein_coding	malectin [Source:MGI Symbol;Acc:MGI:1924015]
ENSMUSG00000052942	Glis3	1674.07	1.24247	0.153387	8.10024	5.48e-16	2.03e-14	19	28258851	28680077	protein_coding	GLIS family zinc finger 3 [Source:MGI Symbol;Acc:MGI:2444289]			ENSMUSG00000028370	Pappa	90.8181	-2.981	0.265543	-11.2261	3.03708e-29	1.18718e-27	4	65124174	65357509	protein_coding	pregnancy-associated plasma protein A [Source:MGI Symbol;Acc:MGI:97479]
ENSMUSG00000026051	1500015O10Rik	8621.75	1.01242	0.125042	8.09664	5.65e-16	2.08e-14	1	43730602	43742578	protein_coding	RIKEN cDNA 1500015O10 gene [Source:MGI Symbol;Acc:MGI:1926146]			ENSMUSG00000032596	Uba7	290.533	-2.44924	0.218209	-11.2243	3.09776e-29	1.20886e-27	9	107975505	107984060	protein_coding	ubiquitin-like modifier activating enzyme 7 [Source:MGI Symbol;Acc:MGI:1349462]
ENSMUSG00000040896	Kcnd3	3709.82	-0.633715	0.0783899	-8.08413	6.26e-16	2.3e-14	3	105452330	105674002	protein_coding	potassium voltage-gated channel			ENSMUSG00000044573	Acp1	304.11	-1.21345	0.108119	-11.2232	3.13672e-29	1.222e-27	12	30893326	30911589	protein_coding	acid phosphatase 1
ENSMUSG00000036781	Rps27l	518.873	0.767475	0.0949441	8.08344	6.3e-16	2.31e-14	9	66946086	66949516	protein_coding	ribosomal protein S27-like [Source:MGI Symbol;Acc:MGI:1915191]			ENSMUSG00000052942	Glis3	1674.07	-1.72756	0.154038	-11.2151	3.43726e-29	1.33683e-27	19	28258851	28680077	protein_coding	GLIS family zinc finger 3 [Source:MGI Symbol;Acc:MGI:2444289]
ENSMUSG00000010358	Ifi35	141.794	1.41175	0.174698	8.08108	6.42e-16	2.35e-14	11	101448407	101458698	protein_coding	interferon-induced protein 35 [Source:MGI Symbol;Acc:MGI:1917360]			ENSMUSG00000070880	Gad1	4129.83	2.21397	0.197495	11.2103	3.62972e-29	1.40931e-27	2	70553072	70602014	protein_coding	glutamate decarboxylase 1 [Source:MGI Symbol;Acc:MGI:95632]
ENSMUSG00000014077	Chp1	1452.12	-0.620441	0.0767837	-8.08037	6.46e-16	2.36e-14	2	119547697	119587027	protein_coding	calcineurin-like EF hand protein 1 [Source:MGI Symbol;Acc:MGI:1927185]			ENSMUSG00000041729	Coro2b	2347.49	0.996394	0.0888984	11.2082	3.71579e-29	1.4403e-27	9	62419492	62537044	protein_coding	coronin
ENSMUSG00000054976	Nyap2	532.909	-2.01387	0.249323	-8.07735	6.62e-16	2.41e-14	1	81076950	81341764	protein_coding	neuronal tyrosine-phophorylated phosphoinositide 3-kinase adaptor 2 [Source:MGI Symbol;Acc:MGI:2443135]			ENSMUSG00000036617	Etl4	858.25	-1.04503	0.0932469	-11.2071	3.76217e-29	1.45584e-27	2	19909780	20810713	protein_coding	enhancer trap locus 4 [Source:MGI Symbol;Acc:MGI:95454]
ENSMUSG00000023224	Serping1	401.541	1.51428	0.187613	8.0713	6.96e-16	2.53e-14	2	84765387	84775444	protein_coding	serine (or cysteine) peptidase inhibitor			ENSMUSG00000004892	Bcan	6828.88	1.30564	0.116531	11.2043	3.88458e-29	1.50069e-27	3	87987531	88000230	protein_coding	brevican [Source:MGI Symbol;Acc:MGI:1096385]
ENSMUSG00000022106	Rcbtb2	843.375	0.764755	0.0947841	8.06839	7.12e-16	2.58e-14	14	73123037	73207843	protein_coding	regulator of chromosome condensation (RCC1) and BTB (POZ) domain containing protein 2 [Source:MGI Symbol;Acc:MGI:1917200]			ENSMUSG00000069049	Eif2s3y	1314.83	-13.2223	1.18151	-11.191	4.51128e-29	1.73989e-27	Y	1010543	1028847	protein_coding	eukaryotic translation initiation factor 2
ENSMUSG00000032087	Dscaml1	2146.21	-1.61932	0.200747	-8.06646	7.24e-16	2.62e-14	9	45426628	45753712	protein_coding	DS cell adhesion molecule like 1 [Source:MGI Symbol;Acc:MGI:2150309]			ENSMUSG00000074634	Tmem267	118.775	2.15366	0.192495	11.1881	4.66231e-29	1.79514e-27	13	119488039	119611059	protein_coding	transmembrane protein 267 [Source:MGI Symbol;Acc:MGI:3648543]
ENSMUSG00000001098	Kctd10	1484.06	0.88122	0.109301	8.06232	7.49e-16	2.71e-14	5	114363567	114380508	protein_coding	potassium channel tetramerisation domain containing 10 [Source:MGI Symbol;Acc:MGI:2141207]			ENSMUSG00000041000	Trim62	849.58	1.3629	0.121921	11.1785	5.19413e-29	1.99658e-27	4	128883580	128911328	protein_coding	tripartite motif-containing 62 [Source:MGI Symbol;Acc:MGI:1914775]
ENSMUSG00000025647	Shisa5	1568.71	0.739879	0.0917868	8.06084	7.58e-16	2.73e-14	9	109038565	109057777	protein_coding	shisa family member 5 [Source:MGI Symbol;Acc:MGI:1915044]			ENSMUSG00000034422	Parp14	346.661	-3.18134	0.28461	-11.1779	5.23058e-29	2.00726e-27	16	35832874	35871544	protein_coding	poly (ADP-ribose) polymerase family
ENSMUSG00000056073	Grik2	1149.66	-1.42431	0.176803	-8.05589	7.89e-16	2.84e-14	10	49094833	49788766	protein_coding	glutamate receptor			ENSMUSG00000001986	Gria3	4054.16	-0.916124	0.0819712	-11.1762	5.33417e-29	2.04362e-27	X	41400854	41678601	protein_coding	glutamate receptor
ENSMUSG00000022309	Angpt1	1119.12	1.06359	0.132104	8.05118	8.2e-16	2.95e-14	15	42424727	42676977	protein_coding	angiopoietin 1 [Source:MGI Symbol;Acc:MGI:108448]			ENSMUSG00000002732	Fkbp7	169.099	-1.6879	0.151057	-11.174	5.46829e-29	2.09153e-27	2	76663044	76673116	protein_coding	FK506 binding protein 7 [Source:MGI Symbol;Acc:MGI:1336879]
ENSMUSG00000032057	4833427G06Rik	48.8279	2.08841	0.259514	8.04739	8.46e-16	3.04e-14	9	51081115	51102078	protein_coding	RIKEN cDNA 4833427G06 gene [Source:MGI Symbol;Acc:MGI:1921013]			ENSMUSG00000040152	Thbs1	32676	-1.95043	0.174563	-11.1732	5.51686e-29	2.10662e-27	2	118111876	118127133	protein_coding	thrombospondin 1 [Source:MGI Symbol;Acc:MGI:98737]
ENSMUSG00000060802	B2m	3530.24	1.11716	0.138851	8.04574	8.57e-16	3.07e-14	2	122147686	122153083	protein_coding	beta-2 microglobulin [Source:MGI Symbol;Acc:MGI:88127]			ENSMUSG00000037143	Cfap61	219.951	-1.64345	0.147091	-11.173	5.52656e-29	2.10684e-27	2	145934784	146215039	protein_coding	cilia and flagella associated protein 61 [Source:MGI Symbol;Acc:MGI:1926024]
ENSMUSG00000000416	Cttnbp2	1624.38	-0.619677	0.0770199	-8.04567	8.58e-16	3.07e-14	6	18366478	18514843	protein_coding	cortactin binding protein 2 [Source:MGI Symbol;Acc:MGI:1353467]			ENSMUSG00000050666	Vstm4	601.277	-1.45057	0.129852	-11.1709	5.65899e-29	2.15377e-27	14	32856756	32939487	protein_coding	V-set and transmembrane domain containing 4 [Source:MGI Symbol;Acc:MGI:2444633]
ENSMUSG00000079654	Prrt4	388.129	-1.4632	0.181894	-8.04423	8.68e-16	3.1e-14	6	29169232	29179584	protein_coding	proline-rich transmembrane protein 4 [Source:MGI Symbol;Acc:MGI:2141677]			ENSMUSG00000026547	Tagln2	477.752	-1.28017	0.114714	-11.1596	6.42784e-29	2.44237e-27	1	172500047	172507380	protein_coding	transgelin 2 [Source:MGI Symbol;Acc:MGI:1312985]
ENSMUSG00000056938	Acbd4	236.936	1.07154	0.133279	8.03986	8.99e-16	3.21e-14	11	103101682	103112200	protein_coding	acyl-Coenzyme A binding domain containing 4 [Source:MGI Symbol;Acc:MGI:1914381]			ENSMUSG00000021047	Nova1	376.445	1.59292	0.142888	11.1481	7.31732e-29	2.77577e-27	12	46694517	46818929	protein_coding	neuro-oncological ventral antigen 1 [Source:MGI Symbol;Acc:MGI:104297]
ENSMUSG00000067212	H2-T23	114.273	2.08283	0.25949	8.02664	1e-15	3.57e-14	17	36029773	36032855	protein_coding	histocompatibility 2			ENSMUSG00000001751	Naglu	655.959	-1.04729	0.0939951	-11.1419	7.83847e-29	2.9686e-27	11	101070012	101077672	protein_coding	alpha-N-acetylglucosaminidase (Sanfilippo disease IIIB) [Source:MGI Symbol;Acc:MGI:1351641]
ENSMUSG00000070802	Pnmal2	6082.71	-0.897151	0.112055	-8.00635	1.18e-15	4.19e-14	7	16944682	16948828	protein_coding	PNMA-like 2 [Source:MGI Symbol;Acc:MGI:3645856]			ENSMUSG00000042826	Fgf11	640.218	1.35263	0.121418	11.1403	7.98777e-29	3.02019e-27	11	69796068	69801857	protein_coding	fibroblast growth factor 11 [Source:MGI Symbol;Acc:MGI:109167]
ENSMUSG00000028962	Slc4a2	1965.72	1.20755	0.150971	7.99856	1.26e-15	4.46e-14	5	24423837	24440950	protein_coding	solute carrier family 4 (anion exchanger)			ENSMUSG00000048277	Syngr2	494.461	-1.23071	0.110568	-11.1308	8.88436e-29	3.3537e-27	11	117809668	117814283	protein_coding	synaptogyrin 2 [Source:MGI Symbol;Acc:MGI:1328324]
ENSMUSG00000037902	Sirpa	8440.86	-0.723572	0.0905505	-7.99081	1.34e-15	4.74e-14	2	129592835	129632228	protein_coding	signal-regulatory protein alpha [Source:MGI Symbol;Acc:MGI:108563]			ENSMUSG00000043913	Ccdc60	100.625	-2.32156	0.208579	-11.1303	8.93024e-29	3.36552e-27	5	116124641	116288985	protein_coding	coiled-coil domain containing 60 [Source:MGI Symbol;Acc:MGI:2141043]
ENSMUSG00000001496	Nkx2-1	84.7465	-2.86758	0.359078	-7.98593	1.39e-15	4.93e-14	12	56531958	56536908	protein_coding	NK2 homeobox 1 [Source:MGI Symbol;Acc:MGI:108067]			ENSMUSG00000038507	Parp12	803.721	-1.45554	0.130849	-11.1238	9.60946e-29	3.6156e-27	6	39086410	39118349	protein_coding	poly (ADP-ribose) polymerase family
ENSMUSG00000036275	9530068E07Rik	6670.13	0.640151	0.0802067	7.98127	1.45e-15	5.11e-14	11	52396428	52408728	protein_coding	RIKEN cDNA 9530068E07 gene [Source:MGI Symbol;Acc:MGI:2654705]			ENSMUSG00000036596	Cpz	75.8123	-3.11202	0.279862	-11.1198	1.00457e-28	3.7736e-27	5	35502218	35525698	protein_coding	carboxypeptidase Z [Source:MGI Symbol;Acc:MGI:88487]
ENSMUSG00000058013	2020-09-11	4237.1	0.58251	0.0730536	7.97374	1.54e-15	5.42e-14	5	93093437	93176447	protein_coding	septin 11 [Source:MGI Symbol;Acc:MGI:1277214]			ENSMUSG00000015850	Adamtsl4	789.422	-1.65585	0.148932	-11.1182	1.02325e-28	3.83754e-27	3	95676201	95687917	protein_coding	ADAMTS-like 4 [Source:MGI Symbol;Acc:MGI:2389008]
ENSMUSG00000030768	Disp1	450.401	0.928399	0.116513	7.96822	1.61e-15	5.66e-14	1	183086266	183221522	protein_coding	dispatched RND transporter family member 1 [Source:MGI Symbol;Acc:MGI:1916147]			ENSMUSG00000018672	Copz2	389.517	-1.39961	0.12597	-11.1106	1.11358e-28	4.16951e-27	11	96849870	96861203	protein_coding	coatomer protein complex
ENSMUSG00000037259	Dzank1	1547.43	-0.980412	0.123181	-7.95912	1.73e-15	6.08e-14	2	144470557	144527414	protein_coding	double zinc ribbon and ankyrin repeat domains 1 [Source:MGI Symbol;Acc:MGI:2139080]			ENSMUSG00000027996	Sfrp2	146.331	1.8468	0.166372	11.1004	1.24859e-28	4.65968e-27	3	83766321	83774316	protein_coding	secreted frizzled-related protein 2 [Source:MGI Symbol;Acc:MGI:108078]
ENSMUSG00000015575	Atp6v0e	1069.36	0.607311	0.0763489	7.95441	1.8e-15	6.31e-14	17	26676396	26699644	protein_coding	ATPase			ENSMUSG00000029438	Bcl7a	1740.42	1.76676	0.159164	11.1003	1.25054e-28	4.65968e-27	5	123343834	123374992	protein_coding	B cell CLL/lymphoma 7A [Source:MGI Symbol;Acc:MGI:1924295]
ENSMUSG00000046841	Ckap4	2299.52	0.826229	0.103898	7.9523	1.83e-15	6.41e-14	10	84526305	84534062	protein_coding	cytoskeleton-associated protein 4 [Source:MGI Symbol;Acc:MGI:2444926]			ENSMUSG00000041779	Tram2	813.139	-1.57898	0.142246	-11.1003	1.24957e-28	4.65968e-27	1	20996299	21079229	protein_coding	translocating chain-associating membrane protein 2 [Source:MGI Symbol;Acc:MGI:1924817]
ENSMUSG00000007867	Ift43	504.843	0.852591	0.107264	7.94851	1.89e-15	6.59e-14	12	86082541	86162459	protein_coding	intraflagellar transport 43 [Source:MGI Symbol;Acc:MGI:1923661]			ENSMUSG00000024659	Anxa1	91.8308	-2.77715	0.250219	-11.0989	1.27042e-28	4.72613e-27	19	20373428	20390944	protein_coding	annexin A1 [Source:MGI Symbol;Acc:MGI:96819]
ENSMUSG00000012428	Steap4	129.02	1.4642	0.184268	7.94608	1.93e-15	6.71e-14	5	7960457	7982213	protein_coding	STEAP family member 4 [Source:MGI Symbol;Acc:MGI:1923560]			ENSMUSG00000078853	Igtp	362.684	-2.944	0.265263	-11.0984	1.27701e-28	4.74299e-27	11	58199556	58207591	protein_coding	interferon gamma induced GTPase [Source:MGI Symbol;Acc:MGI:107729]
ENSMUSG00000030956	Fam53b	1240.96	1.04782	0.131884	7.94499	1.94e-15	6.76e-14	7	132712082	132813886	protein_coding	family with sequence similarity 53			ENSMUSG00000063605	Ccdc102a	373.313	-1.86031	0.167686	-11.094	1.34085e-28	4.97213e-27	8	94902869	94918098	protein_coding	coiled-coil domain containing 102A [Source:MGI Symbol;Acc:MGI:2686927]
ENSMUSG00000028464	Tpm2	105.348	1.45068	0.182641	7.94279	1.98e-15	6.87e-14	4	43514711	43523765	protein_coding	tropomyosin 2			ENSMUSG00000037003	Tns2	418.299	-1.71661	0.154888	-11.083	1.5177e-28	5.61889e-27	15	102102988	102116401	protein_coding	tensin 2 [Source:MGI Symbol;Acc:MGI:2387586]
ENSMUSG00000038704	Aspdh	168.5	-1.79285	0.225824	-7.93912	2.04e-15	7.07e-14	7	44465391	44467758	protein_coding	aspartate dehydrogenase domain containing [Source:MGI Symbol;Acc:MGI:1915602]			ENSMUSG00000028989	Angptl7	71.0491	-3.33031	0.300732	-11.074	1.67709e-28	6.19905e-27	4	148495183	148500460	protein_coding	angiopoietin-like 7 [Source:MGI Symbol;Acc:MGI:3605801]
ENSMUSG00000056116	H2-T22	258.357	1.41738	0.178543	7.93863	2.04e-15	7.09e-14	17	36037128	36042747	protein_coding	histocompatibility 2			ENSMUSG00000057649	Brd9	1618.26	0.783243	0.0707642	11.0684	1.78651e-28	6.59295e-27	13	73937811	73960895	protein_coding	bromodomain containing 9 [Source:MGI Symbol;Acc:MGI:2145317]
ENSMUSG00000031285	Dcx	7093.94	-1.50775	0.190014	-7.93491	2.11e-15	7.29e-14	X	143855842	143933311	protein_coding	doublecortin [Source:MGI Symbol;Acc:MGI:1277171]			ENSMUSG00000028736	Pax7	105.691	-8.3299	0.752615	-11.0679	1.79466e-28	6.61248e-27	4	139737062	139833528	protein_coding	paired box 7 [Source:MGI Symbol;Acc:MGI:97491]
ENSMUSG00000025351	Cd63	4092.41	0.933769	0.117692	7.93398	2.12e-15	7.33e-14	10	128900989	128912822	protein_coding	CD63 antigen [Source:MGI Symbol;Acc:MGI:99529]			ENSMUSG00000037568	Vash2	321.876	1.92631	0.174076	11.0659	1.83622e-28	6.75482e-27	1	190947646	190979296	protein_coding	vasohibin 2 [Source:MGI Symbol;Acc:MGI:2444826]
ENSMUSG00000027533	Fabp5	1123.64	-1.13093	0.142583	-7.93171	2.16e-15	7.46e-14	3	10012548	10016607	protein_coding	fatty acid binding protein 5			ENSMUSG00000069911	Fam196b	79.8559	2.74204	0.247804	11.0653	1.84756e-28	6.78575e-27	11	34314822	34422640	protein_coding	family with sequence similarity 196
ENSMUSG00000030103	Bhlhe40	980.331	0.68601	0.086523	7.92864	2.22e-15	7.63e-14	6	108660629	108666925	protein_coding	basic helix-loop-helix family			ENSMUSG00000037379	Spon2	48.4652	-3.52774	0.319252	-11.05	2.19203e-28	8.03815e-27	5	33198184	33218455	protein_coding	spondin 2
ENSMUSG00000028172	Tacr3	98.5997	-1.93358	0.243909	-7.92746	2.24e-15	7.69e-14	3	134829007	134934579	protein_coding	tachykinin receptor 3 [Source:MGI Symbol;Acc:MGI:892968]			ENSMUSG00000035126	Wdr78	1009.56	-1.54176	0.139537	-11.0491	2.21384e-28	8.10524e-27	4	103038065	103114555	protein_coding	WD repeat domain 78 [Source:MGI Symbol;Acc:MGI:2385328]
ENSMUSG00000008999	Bmp7	609.221	1.21314	0.153098	7.92393	2.3e-15	7.9e-14	2	172868012	172940321	protein_coding	bone morphogenetic protein 7 [Source:MGI Symbol;Acc:MGI:103302]			ENSMUSG00000003032	Klf4	176.722	-1.74191	0.157797	-11.0389	2.47965e-28	9.06407e-27	4	55527143	55532466	protein_coding	Kruppel-like factor 4 (gut) [Source:MGI Symbol;Acc:MGI:1342287]
ENSMUSG00000048001	Hes5	138.085	-1.83073	0.231053	-7.92341	2.31e-15	7.92e-14	4	154960923	154962371	protein_coding	hairy and enhancer of split 5 (Drosophila) [Source:MGI Symbol;Acc:MGI:104876]			ENSMUSG00000035032	Nek11	217.291	-1.92003	0.173936	-11.0387	2.48597e-28	9.0728e-27	9	105162156	105395524	protein_coding	NIMA (never in mitosis gene a)-related expressed kinase 11 [Source:MGI Symbol;Acc:MGI:2442276]
ENSMUSG00000032246	Calml4	405.503	1.389	0.175562	7.91173	2.54e-15	8.69e-14	9	62858080	62875921	protein_coding	calmodulin-like 4 [Source:MGI Symbol;Acc:MGI:1922850]			ENSMUSG00000024222	Fkbp5	542.617	0.929439	0.084313	11.0237	2.93794e-28	1.07054e-26	17	28399095	28517524	protein_coding	FK506 binding protein 5 [Source:MGI Symbol;Acc:MGI:104670]
ENSMUSG00000063063	Ctnna2	3719.49	-0.478226	0.0605261	-7.90115	2.76e-15	9.44e-14	6	76881637	77979699	protein_coding	catenin (cadherin associated protein)			ENSMUSG00000041734	Kirrel	3288.82	-1.6159	0.146768	-11.0099	3.42342e-28	1.24548e-26	3	87078593	87174747	protein_coding	kin of IRRE like (Drosophila) [Source:MGI Symbol;Acc:MGI:1891396]
ENSMUSG00000030805	Stx4a	735.05	0.79411	0.100557	7.89708	2.86e-15	9.74e-14	7	127824294	127849019	protein_coding	syntaxin 4A (placental) [Source:MGI Symbol;Acc:MGI:893577]			ENSMUSG00000038457	Tmem255b	42.1111	4.12506	0.374739	11.0078	3.50342e-28	1.27258e-26	8	13435189	13468473	protein_coding	transmembrane protein 255B [Source:MGI Symbol;Acc:MGI:2685533]
ENSMUSG00000014773	Dll1	593.377	-0.723743	0.0916677	-7.89528	2.9e-15	9.87e-14	17	15367354	15376872	protein_coding	delta-like 1 (Drosophila) [Source:MGI Symbol;Acc:MGI:104659]			ENSMUSG00000031274	Col4a5	6105.37	-1.37631	0.125075	-11.0039	3.6585e-28	1.32682e-26	X	141475385	141689234	protein_coding	collagen
ENSMUSG00000035681	Kcnc2	470.02	-1.05896	0.134237	-7.88869	3.05e-15	1.04e-13	10	112271121	112467024	protein_coding	potassium voltage gated channel			ENSMUSG00000057969	Sema3b	492.025	-1.54905	0.140977	-10.9879	4.36743e-28	1.58145e-26	9	107597674	107609229	protein_coding	sema domain
ENSMUSG00000055172	C1ra	109.777	1.57551	0.19981	7.88506	3.14e-15	1.07e-13	6	124512405	124523443	protein_coding	complement component 1			ENSMUSG00000032735	Ablim3	899.76	1.23011	0.112011	10.9821	4.6591e-28	1.68442e-26	18	61799395	61911852	protein_coding	actin binding LIM protein family
ENSMUSG00000103770	Pcdha9	128.466	-1.73402	0.21998	-7.88264	3.21e-15	1.09e-13	18	36997880	37187657	protein_coding	protocadherin alpha 9 [Source:MGI Symbol;Acc:MGI:2447322]			ENSMUSG00000047986	Palm3	359.828	-1.31167	0.11944	-10.9818	4.67479e-28	1.68745e-26	8	84021471	84030295	protein_coding	paralemmin 3 [Source:MGI Symbol;Acc:MGI:1921587]
ENSMUSG00000026728	Vim	66001.4	1.05616	0.134002	7.88167	3.23e-15	1.09e-13	2	13573927	13582826	protein_coding	vimentin [Source:MGI Symbol;Acc:MGI:98932]			ENSMUSG00000020638	Cmpk2	982.362	-1.56873	0.142865	-10.9805	4.74261e-28	1.70926e-26	12	26469204	26479837	protein_coding	cytidine monophosphate (UMP-CMP) kinase 2
ENSMUSG00000036872	Abcc12	760.612	1.27112	0.161336	7.87875	3.31e-15	1.12e-13	8	86482260	86580686	protein_coding	ATP-binding cassette			ENSMUSG00000024598	Fbn2	387.266	1.34363	0.122465	10.9716	5.23382e-28	1.88336e-26	18	58008623	58209926	protein_coding	fibrillin 2 [Source:MGI Symbol;Acc:MGI:95490]
ENSMUSG00000037552	Plekhg2	4937.63	1.46112	0.185499	7.87673	3.36e-15	1.13e-13	7	28359604	28372599	protein_coding	pleckstrin homology domain containing			ENSMUSG00000041144	Dnah7b	538.662	-1.6282	0.148416	-10.9705	5.29667e-28	1.90301e-26	1	46066315	46373546	protein_coding	dynein
ENSMUSG00000039943	Plcb4	769.313	0.691757	0.087849	7.87438	3.42e-15	1.15e-13	2	135659011	136014593	protein_coding	phospholipase C			ENSMUSG00000022091	Sorbs3	3396.54	-1.85301	0.169081	-10.9593	5.99561e-28	2.15079e-26	14	70180468	70207637	protein_coding	sorbin and SH3 domain containing 3 [Source:MGI Symbol;Acc:MGI:700013]
ENSMUSG00000096768	Erdr1	180.525	-2.60933	0.331393	-7.87381	3.44e-15	1.16e-13	Y	90784738	90816464	protein_coding	erythroid differentiation regulator 1 [Source:MGI Symbol;Acc:MGI:2384747]			ENSMUSG00000078234	Klhdc7a	723.001	-1.64367	0.150072	-10.9526	6.45859e-28	2.30969e-26	4	139960220	139968026	protein_coding	kelch domain containing 7A [Source:MGI Symbol;Acc:MGI:2444612]
ENSMUSG00000066842	Hmcn1	85.3552	1.8202	0.231293	7.86968	3.56e-15	1.19e-13	1	150562524	150993435	protein_coding	hemicentin 1 [Source:MGI Symbol;Acc:MGI:2685047]			ENSMUSG00000050122	Vwa3b	221.439	-1.96619	0.179674	-10.9431	7.17208e-28	2.56089e-26	1	37026596	37187613	protein_coding	von Willebrand factor A domain containing 3B [Source:MGI Symbol;Acc:MGI:1918103]
ENSMUSG00000053062	Jam2	11924.2	1.07008	0.135984	7.86914	3.57e-15	1.2e-13	16	84774123	84825928	protein_coding	junction adhesion molecule 2 [Source:MGI Symbol;Acc:MGI:1933820]			ENSMUSG00000049154	Fam183b	159.926	-2.40337	0.219828	-10.9329	8.02e-28	2.85923e-26	11	58792797	58801960	protein_coding	family with sequence similarity 183
ENSMUSG00000025207	Sema4g	3366.04	-1.33863	0.170135	-7.86808	3.6e-15	1.21e-13	19	44989101	45003397	protein_coding	sema domain			ENSMUSG00000052056	Zfp217	389.77	-1.26782	0.115967	-10.9326	8.05179e-28	2.86614e-26	2	170108643	170148103	protein_coding	zinc finger protein 217 [Source:MGI Symbol;Acc:MGI:2685408]
ENSMUSG00000036402	Gng12	1743.69	0.58516	0.0744028	7.86475	3.7e-15	1.24e-13	6	66896397	67021350	protein_coding	guanine nucleotide binding protein (G protein)			ENSMUSG00000025104	Hdgfl3	1648.61	0.960974	0.0879961	10.9206	9.18435e-28	3.26426e-26	7	81881251	81934473	protein_coding	HDGF like 3 [Source:MGI Symbol;Acc:MGI:1352760]
ENSMUSG00000004044	Cavin1	2716.21	1.09328	0.139078	7.86095	3.81e-15	1.27e-13	11	100956733	100970887	protein_coding	caveolae associated 1 [Source:MGI Symbol;Acc:MGI:1277968]			ENSMUSG00000073889	Il11ra1	744.415	-1.33118	0.121937	-10.917	9.55732e-28	3.3916e-26	4	41699989	41769474	protein_coding	interleukin 11 receptor
ENSMUSG00000027293	Ehd4	220.972	1.02045	0.129855	7.85843	3.89e-15	1.3e-13	2	120089175	120154606	protein_coding	EH-domain containing 4 [Source:MGI Symbol;Acc:MGI:1919619]			ENSMUSG00000036169	Sostdc1	338.542	-1.66859	0.152963	-10.9085	1.0497e-27	3.71934e-26	12	36314139	36318452	protein_coding	sclerostin domain containing 1 [Source:MGI Symbol;Acc:MGI:1913292]
ENSMUSG00000041734	Kirrel	3288.82	1.14931	0.146424	7.84921	4.19e-15	1.39e-13	3	87078593	87174747	protein_coding	kin of IRRE like (Drosophila) [Source:MGI Symbol;Acc:MGI:1891396]			ENSMUSG00000029763	Exoc4	4346.22	-0.838744	0.0769556	-10.8991	1.16446e-27	4.11965e-26	6	33249085	33973979	protein_coding	exocyst complex component 4 [Source:MGI Symbol;Acc:MGI:1096376]
ENSMUSG00000006586	Runx1t1	632.833	-1.22326	0.155883	-7.84727	4.25e-15	1.41e-13	4	13743436	13893649	protein_coding	runt-related transcription factor 1; translocated to			ENSMUSG00000026664	Phyh	299.083	-1.57419	0.144587	-10.8875	1.3219e-27	4.66951e-26	2	4919019	4938730	protein_coding	phytanoyl-CoA hydroxylase [Source:MGI Symbol;Acc:MGI:891978]
ENSMUSG00000091722	Siah3	114.597	-1.60829	0.204996	-7.84545	4.31e-15	1.43e-13	14	75455982	75526141	protein_coding	seven in absentia homolog 3 (Drosophila) [Source:MGI Symbol;Acc:MGI:2685758]			ENSMUSG00000037771	Slc32a1	2610.45	2.18228	0.200547	10.8816	1.41001e-27	4.97315e-26	2	158610767	158615748	protein_coding	solute carrier family 32 (GABA vesicular transporter)
ENSMUSG00000034780	B3galt1	608.252	-1.12447	0.143392	-7.84197	4.44e-15	1.47e-13	2	67565871	68122689	protein_coding	UDP-Gal:betaGlcNAc beta 1			ENSMUSG00000040264	Gbp2b	311.91	-3.27561	0.30124	-10.8738	1.53728e-27	5.41375e-26	3	142594847	142619179	protein_coding	guanylate binding protein 2b [Source:MGI Symbol;Acc:MGI:95666]
ENSMUSG00000073530	Pappa2	51.528	1.9572	0.249638	7.84016	4.5e-15	1.49e-13	1	158711727	158980490	protein_coding	pappalysin 2 [Source:MGI Symbol;Acc:MGI:3051647]			ENSMUSG00000022952	Runx1	46.969	-5.3773	0.494544	-10.8732	1.54616e-27	5.43673e-26	16	92601466	92826149	protein_coding	runt related transcription factor 1 [Source:MGI Symbol;Acc:MGI:99852]
ENSMUSG00000051279	Gdf6	69.5302	2.06927	0.264056	7.83651	4.63e-15	1.53e-13	4	9844372	9862345	protein_coding	growth differentiation factor 6 [Source:MGI Symbol;Acc:MGI:95689]			ENSMUSG00000020895	Tmem107	495.419	-1.07475	0.0988913	-10.868	1.63734e-27	5.7486e-26	11	69070806	69073293	protein_coding	transmembrane protein 107 [Source:MGI Symbol;Acc:MGI:1914160]
ENSMUSG00000033161	Atp1a1	26748.3	0.421272	0.053789	7.83193	4.8e-15	1.58e-13	3	101576219	101604684	protein_coding	ATPase			ENSMUSG00000027188	Pamr1	252.881	-2.12573	0.195696	-10.8624	1.74078e-27	6.10249e-26	2	102550012	102643041	protein_coding	peptidase domain containing associated with muscle regeneration 1 [Source:MGI Symbol;Acc:MGI:2445082]
ENSMUSG00000009772	Nuak2	2237.6	1.15915	0.148011	7.83157	4.82e-15	1.59e-13	1	132316126	132333488	protein_coding	NUAK family			ENSMUSG00000026447	Pik3c2b	381.051	1.43907	0.132501	10.8608	1.77137e-27	6.20035e-26	1	133045667	133108687	protein_coding	phosphatidylinositol-4-phosphate 3-kinase catalytic subunit type 2 beta [Source:MGI Symbol;Acc:MGI:2685045]
ENSMUSG00000056296	Synpr	1263.09	-1.64479	0.21006	-7.8301	4.87e-15	1.6e-13	14	13284780	13616340	protein_coding	synaptoporin [Source:MGI Symbol;Acc:MGI:1919253]			ENSMUSG00000015134	Aldh1a3	106.808	2.02838	0.186764	10.8607	1.77436e-27	6.20141e-26	7	66390890	66427517	protein_coding	aldehyde dehydrogenase family 1
ENSMUSG00000057777	Mab21l2	31.2243	9.40474	1.20139	7.82821	4.95e-15	1.62e-13	3	86545581	86548629	protein_coding	mab-21-like 2 (C. elegans) [Source:MGI Symbol;Acc:MGI:1346022]			ENSMUSG00000023367	Tmem176a	670.994	-1.19651	0.110183	-10.8593	1.80211e-27	6.28889e-26	6	48840919	48847071	protein_coding	transmembrane protein 176A [Source:MGI Symbol;Acc:MGI:1913308]
ENSMUSG00000042453	Reln	3167.97	-1.54185	0.196961	-7.8282	4.95e-15	1.62e-13	5	21884454	22344702	protein_coding	reelin [Source:MGI Symbol;Acc:MGI:103022]			ENSMUSG00000036578	Fxyd7	212.007	2.66505	0.245443	10.8581	1.82504e-27	6.3593e-26	7	31042513	31051467	protein_coding	FXYD domain-containing ion transport regulator 7 [Source:MGI Symbol;Acc:MGI:1889006]
ENSMUSG00000039086	Ss18l1	1079.23	-0.686237	0.0877193	-7.82311	5.15e-15	1.69e-13	2	180042509	180070201	protein_coding	SS18			ENSMUSG00000004099	Dnmt1	2602.74	0.865776	0.0797521	10.8558	1.87089e-27	6.50922e-26	9	20907209	20959888	protein_coding	DNA methyltransferase (cytosine-5) 1 [Source:MGI Symbol;Acc:MGI:94912]
ENSMUSG00000022210	Dhrs4	147.533	1.30989	0.167448	7.82271	5.17e-15	1.69e-13	14	55478758	55490338	protein_coding	dehydrogenase/reductase (SDR family) member 4 [Source:MGI Symbol;Acc:MGI:90169]			ENSMUSG00000026955	Sapcd2	110.464	2.06287	0.190061	10.8537	1.91484e-27	6.65212e-26	2	25372321	25378213	protein_coding	suppressor APC domain containing 2 [Source:MGI Symbol;Acc:MGI:1919330]
ENSMUSG00000005533	Igf1r	2294.51	0.709405	0.0906882	7.82246	5.18e-15	1.69e-13	7	67952827	68233668	protein_coding	insulin-like growth factor I receptor [Source:MGI Symbol;Acc:MGI:96433]			ENSMUSG00000030103	Bhlhe40	980.331	-0.947825	0.0873611	-10.8495	2.005e-27	6.95489e-26	6	108660629	108666925	protein_coding	basic helix-loop-helix family
ENSMUSG00000022125	Cln5	608.517	1.03842	0.132789	7.82007	5.28e-15	1.72e-13	14	103070216	103077579	protein_coding	ceroid-lipofuscinosis			ENSMUSG00000026787	Gad2	1884.58	2.08485	0.192175	10.8487	2.02248e-27	7.00499e-26	2	22622205	22693874	protein_coding	glutamic acid decarboxylase 2 [Source:MGI Symbol;Acc:MGI:95634]
ENSMUSG00000027737	Slc7a11	173.07	-1.4178	0.18134	-7.8185	5.35e-15	1.74e-13	3	49892526	50443614	protein_coding	solute carrier family 7 (cationic amino acid transporter			ENSMUSG00000026478	Lamc1	10579.7	-1.41052	0.130131	-10.8392	2.24448e-27	7.76228e-26	1	153218922	153332786	protein_coding	laminin
ENSMUSG00000020758	Itgb4	80.0542	1.89713	0.242763	7.81474	5.51e-15	1.79e-13	11	115974709	116008412	protein_coding	integrin beta 4 [Source:MGI Symbol;Acc:MGI:96613]			ENSMUSG00000023019	Gpd1	276.192	1.29592	0.11967	10.8291	2.50525e-27	8.65117e-26	15	99717515	99725005	protein_coding	glycerol-3-phosphate dehydrogenase 1 (soluble) [Source:MGI Symbol;Acc:MGI:95679]
ENSMUSG00000012017	Scarf2	858.66	1.306	0.167156	7.81309	5.58e-15	1.81e-13	16	17797282	17808287	protein_coding	scavenger receptor class F			ENSMUSG00000021876	Rnase4	127.228	-2.11895	0.195693	-10.8279	2.53822e-27	8.75194e-26	14	51091077	51106151	protein_coding	ribonuclease
ENSMUSG00000030257	Srgap3	11243.2	-0.491327	0.0628942	-7.81196	5.63e-15	1.82e-13	6	112717971	112947266	protein_coding	SLIT-ROBO Rho GTPase activating protein 3 [Source:MGI Symbol;Acc:MGI:2152938]			ENSMUSG00000048368	Omd	254.739	-1.9599	0.18107	-10.824	2.65068e-27	9.12607e-26	13	49582462	49592822	protein_coding	osteomodulin [Source:MGI Symbol;Acc:MGI:1350918]
ENSMUSG00000028370	Pappa	90.8181	1.83592	0.235048	7.81083	5.68e-15	1.84e-13	4	65124174	65357509	protein_coding	pregnancy-associated plasma protein A [Source:MGI Symbol;Acc:MGI:97479]			ENSMUSG00000018849	Wwc1	13323.2	-1.19113	0.1101	-10.8186	2.80967e-27	9.65908e-26	11	35838400	35980527	protein_coding	WW
ENSMUSG00000040265	Dnm3	1611.48	-1.32754	0.170036	-7.80741	5.84e-15	1.89e-13	1	161982453	162478034	protein_coding	dynamin 3 [Source:MGI Symbol;Acc:MGI:1341299]			ENSMUSG00000020601	Trib2	1359.47	1.40485	0.129864	10.8179	2.83315e-27	9.72533e-26	12	15791727	15816922	protein_coding	tribbles pseudokinase 2 [Source:MGI Symbol;Acc:MGI:2145021]
ENSMUSG00000049971	Glt1d1	63.5928	-2.73598	0.350633	-7.80297	6.05e-15	1.95e-13	5	127632262	127709374	protein_coding	glycosyltransferase 1 domain containing 1 [Source:MGI Symbol;Acc:MGI:2442755]			ENSMUSG00000026278	Bok	137.458	1.91058	0.176634	10.8166	2.8723e-27	9.84509e-26	1	93685660	93695764	protein_coding	BCL2-related ovarian killer [Source:MGI Symbol;Acc:MGI:1858494]
ENSMUSG00000048458	Fam212b	941.954	0.793765	0.101749	7.80122	6.13e-15	1.97e-13	3	105704599	105720842	protein_coding	family with sequence similarity 212			ENSMUSG00000028195	Cyr61	9053.2	-1.7082	0.158004	-10.8111	3.05018e-27	1.04393e-25	3	145646976	145649981	protein_coding	cysteine rich protein 61 [Source:MGI Symbol;Acc:MGI:88613]
ENSMUSG00000031137	Fgf13	1874.05	-1.56628	0.200924	-7.79538	6.42e-15	2.07e-13	X	59062145	59568071	protein_coding	fibroblast growth factor 13 [Source:MGI Symbol;Acc:MGI:109178]			ENSMUSG00000030307	Slc6a11	2924.69	2.2495	0.208369	10.7958	3.60492e-27	1.23197e-25	6	114131241	114249952	protein_coding	solute carrier family 6 (neurotransmitter transporter
ENSMUSG00000056091	St3gal5	1823.07	0.793896	0.101863	7.79378	6.5e-15	2.09e-13	6	72097592	72154571	protein_coding	ST3 beta-galactoside alpha-2			ENSMUSG00000024781	Lipa	764.798	-0.957089	0.0886616	-10.7948	3.64081e-27	1.24239e-25	19	34492318	34527474	protein_coding	lysosomal acid lipase A [Source:MGI Symbol;Acc:MGI:96789]
ENSMUSG00000022816	Fstl1	15769.2	0.938809	0.120509	7.79039	6.68e-15	2.14e-13	16	37776873	37836514	protein_coding	follistatin-like 1 [Source:MGI Symbol;Acc:MGI:102793]			ENSMUSG00000003746	Man1a	1900.05	-1.22401	0.113406	-10.7932	3.70495e-27	1.26241e-25	10	53904785	54076609	protein_coding	mannosidase 1
ENSMUSG00000036699	Zcchc12	2385.62	-0.742965	0.0953778	-7.7897	6.72e-15	2.15e-13	X	36195904	36199158	protein_coding	zinc finger			ENSMUSG00000031805	Jak3	370.975	-1.41519	0.131132	-10.7921	3.75266e-27	1.27679e-25	8	71676296	71690575	protein_coding	Janus kinase 3 [Source:MGI Symbol;Acc:MGI:99928]
ENSMUSG00000022098	Bmp1	3758.74	0.876405	0.112528	7.78829	6.79e-15	2.17e-13	14	70474557	70520260	protein_coding	bone morphogenetic protein 1 [Source:MGI Symbol;Acc:MGI:88176]			ENSMUSG00000030268	Bcat1	1186.24	1.57999	0.146434	10.7898	3.84752e-27	1.30714e-25	6	144993835	145076184	protein_coding	branched chain aminotransferase 1
ENSMUSG00000052331	Ankrd44	666.112	0.747266	0.0960366	7.78105	7.19e-15	2.3e-13	1	54645340	54926387	protein_coding	ankyrin repeat domain 44 [Source:MGI Symbol;Acc:MGI:3045243]			ENSMUSG00000025013	Tll2	45.3194	-3.52294	0.326653	-10.785	4.05361e-27	1.37513e-25	19	41083981	41206774	protein_coding	tolloid-like 2 [Source:MGI Symbol;Acc:MGI:1346044]
ENSMUSG00000103707	Pcdha6	108.835	-1.81227	0.232937	-7.78007	7.25e-15	2.31e-13	18	36967631	37187657	protein_coding	protocadherin alpha 6 [Source:MGI Symbol;Acc:MGI:1298367]			ENSMUSG00000022212	Cpne6	624.781	2.24982	0.208681	10.7811	4.22646e-27	1.43167e-25	14	55510445	55517431	protein_coding	copine VI [Source:MGI Symbol;Acc:MGI:1334445]
ENSMUSG00000020571	Pdia6	7330.22	0.575612	0.0741043	7.76759	8e-15	2.55e-13	12	17266545	17284770	protein_coding	protein disulfide isomerase associated 6 [Source:MGI Symbol;Acc:MGI:1919103]			ENSMUSG00000021133	Susd6	2154.63	-0.919398	0.0852927	-10.7793	4.30984e-27	1.45777e-25	12	80790510	80880835	protein_coding	sushi domain containing 6 [Source:MGI Symbol;Acc:MGI:2444661]
ENSMUSG00000015452	Ager	97.1431	1.3715	0.176601	7.76606	8.1e-15	2.57e-13	17	34597862	34600936	protein_coding	advanced glycosylation end product-specific receptor [Source:MGI Symbol;Acc:MGI:893592]			ENSMUSG00000026193	Fn1	9594.53	-2.08732	0.193684	-10.7769	4.42431e-27	1.4943e-25	1	71585520	71653200	protein_coding	fibronectin 1 [Source:MGI Symbol;Acc:MGI:95566]
ENSMUSG00000001507	Itga3	4497.76	1.04071	0.134028	7.76483	8.18e-15	2.6e-13	11	95044474	95076801	protein_coding	integrin alpha 3 [Source:MGI Symbol;Acc:MGI:96602]			ENSMUSG00000029094	Afap1	2871.66	-0.800531	0.0743088	-10.773	4.61499e-27	1.55643e-25	5	35893319	36003923	protein_coding	actin filament associated protein 1 [Source:MGI Symbol;Acc:MGI:1917542]
ENSMUSG00000040329	Il7	18.8884	4.79567	0.618097	7.75876	8.58e-15	2.72e-13	3	7569994	7613760	protein_coding	interleukin 7 [Source:MGI Symbol;Acc:MGI:96561]			ENSMUSG00000021939	Ctsb	20853.5	-0.830635	0.0771426	-10.7675	4.90013e-27	1.65019e-25	14	63122462	63145923	protein_coding	cathepsin B [Source:MGI Symbol;Acc:MGI:88561]
ENSMUSG00000004098	Col5a3	1566.13	1.16792	0.150579	7.75622	8.75e-15	2.77e-13	9	20770050	20815067	protein_coding	collagen			ENSMUSG00000053931	Cnn3	10833.5	-1.32995	0.123587	-10.7613	5.24509e-27	1.76379e-25	3	121426497	121458207	protein_coding	calponin 3
ENSMUSG00000024985	Tcf7l2	1069.19	1.02389	0.132022	7.75545	8.8e-15	2.78e-13	19	55741810	55933654	protein_coding	transcription factor 7 like 2			ENSMUSG00000021262	Evl	2900.88	1.20582	0.112063	10.7602	5.30747e-27	1.78166e-25	12	108554720	108688516	protein_coding	Ena-vasodilator stimulated phosphoprotein [Source:MGI Symbol;Acc:MGI:1194884]
ENSMUSG00000032231	Anxa2	4295.51	1.0149	0.130886	7.75405	8.9e-15	2.81e-13	9	69453620	69491795	protein_coding	annexin A2 [Source:MGI Symbol;Acc:MGI:88246]			ENSMUSG00000069833	Ahnak	6959.87	-1.71793	0.159658	-10.7601	5.31367e-27	1.78166e-25	19	8989284	9076919	protein_coding	AHNAK nucleoprotein (desmoyokin) [Source:MGI Symbol;Acc:MGI:1316648]
ENSMUSG00000034220	Gpc1	4625.54	0.941001	0.121366	7.75339	8.95e-15	2.82e-13	1	92831645	92860779	protein_coding	glypican 1 [Source:MGI Symbol;Acc:MGI:1194891]			ENSMUSG00000070866	Zfp804a	199.401	2.02327	0.188048	10.7593	5.35819e-27	1.79398e-25	2	82053222	82259879	protein_coding	zinc finger protein 804A [Source:MGI Symbol;Acc:MGI:2442949]
ENSMUSG00000040855	Reps2	1007.02	-1.52603	0.196888	-7.75079	9.13e-15	2.87e-13	X	162411954	162643649	protein_coding	RALBP1 associated Eps domain containing protein 2 [Source:MGI Symbol;Acc:MGI:2663511]			ENSMUSG00000038844	Kif16b	255.72	-1.258	0.116949	-10.7568	5.50366e-27	1.84002e-25	2	142617474	142901531	protein_coding	kinesin family member 16B [Source:MGI Symbol;Acc:MGI:1098240]
ENSMUSG00000029781	Fkbp9	7574.66	0.870252	0.112298	7.74945	9.23e-15	2.9e-13	6	56832059	56879358	protein_coding	FK506 binding protein 9 [Source:MGI Symbol;Acc:MGI:1350921]			ENSMUSG00000030956	Fam53b	1240.96	-1.42512	0.132597	-10.7478	6.0687e-27	2.026e-25	7	132712082	132813886	protein_coding	family with sequence similarity 53
ENSMUSG00000036377	C530008M17Rik	4267.91	-1.31447	0.169825	-7.74018	9.93e-15	3.12e-13	5	76656512	76873554	protein_coding	RIKEN cDNA C530008M17 gene [Source:MGI Symbol;Acc:MGI:2444817]			ENSMUSG00000031207	Msn	4655.67	-1.33096	0.123913	-10.741	6.52978e-27	2.17678e-25	X	96096042	96168552	protein_coding	moesin [Source:MGI Symbol;Acc:MGI:97167]
ENSMUSG00000030043	Tacr1	208.022	1.54718	0.200036	7.73452	1.04e-14	3.25e-13	6	82402334	82560104	protein_coding	tachykinin receptor 1 [Source:MGI Symbol;Acc:MGI:98475]			ENSMUSG00000028763	Hspg2	11469.4	-1.93958	0.180612	-10.7389	6.68083e-27	2.22393e-25	4	137468769	137570630	protein_coding	perlecan (heparan sulfate proteoglycan 2) [Source:MGI Symbol;Acc:MGI:96257]
ENSMUSG00000015312	Gadd45b	266.482	1.02315	0.132307	7.73318	1.05e-14	3.28e-13	10	80930073	80932204	protein_coding	growth arrest and DNA-damage-inducible 45 beta [Source:MGI Symbol;Acc:MGI:107776]			ENSMUSG00000000732	Icosl	312.902	-2.10058	0.195652	-10.7363	6.87516e-27	2.28269e-25	10	78069302	78083913	protein_coding	icos ligand [Source:MGI Symbol;Acc:MGI:1354701]
ENSMUSG00000004085	Map3k20	836.873	0.761224	0.0984514	7.73198	1.06e-14	3.31e-13	2	72285637	72442610	protein_coding	mitogen-activated protein kinase kinase kinase 20 [Source:MGI Symbol;Acc:MGI:2443258]			ENSMUSG00000028268	Gbp3	414.007	-3.38785	0.315552	-10.7363	6.87711e-27	2.28269e-25	3	142560026	142573209	protein_coding	guanylate binding protein 3 [Source:MGI Symbol;Acc:MGI:1926263]
ENSMUSG00000032437	Stt3b	4711.07	0.462004	0.0597611	7.73084	1.07e-14	3.33e-13	9	115242581	115310421	protein_coding	STT3			ENSMUSG00000017760	Ctsa	3509.82	-0.700162	0.0652172	-10.7358	6.9083e-27	2.28975e-25	2	164832873	164841032	protein_coding	cathepsin A [Source:MGI Symbol;Acc:MGI:97748]
ENSMUSG00000047669	Msl3l2	87.7294	1.36696	0.177037	7.72131	1.15e-14	3.59e-13	10	56106917	56116880	protein_coding	male-specific lethal 3-like 2 (Drosophila) [Source:MGI Symbol;Acc:MGI:1920640]			ENSMUSG00000068522	Aard	469.325	-1.3865	0.129224	-10.7294	7.40482e-27	2.4508e-25	15	52040107	52045722	protein_coding	alanine and arginine rich domain containing protein [Source:MGI Symbol;Acc:MGI:2181621]
ENSMUSG00000029851	Tcaf2	124.193	1.42506	0.184575	7.72077	1.16e-14	3.6e-13	6	42623016	42645254	protein_coding	TRPM8 channel-associated factor 2 [Source:MGI Symbol;Acc:MGI:2385258]			ENSMUSG00000033960	Jcad	3349.48	-1.44028	0.134256	-10.7278	7.53742e-27	2.49112e-25	18	4634929	4682868	protein_coding	junctional cadherin 5 associated [Source:MGI Symbol;Acc:MGI:2685174]
ENSMUSG00000024338	Psmb8	94.8697	1.63799	0.212185	7.71966	1.17e-14	3.62e-13	17	34197721	34201454	protein_coding	proteasome (prosome			ENSMUSG00000020260	Pofut2	1600.56	-0.980392	0.0914535	-10.7201	8.18989e-27	2.7029e-25	10	77259218	77269575	protein_coding	protein O-fucosyltransferase 2 [Source:MGI Symbol;Acc:MGI:1916863]
ENSMUSG00000027379	Bub1	224.466	1.02371	0.132662	7.71668	1.19e-14	3.7e-13	2	127801122	127831865	protein_coding	BUB1			ENSMUSG00000036545	Adamts2	765.37	-1.58952	0.148322	-10.7167	8.49522e-27	2.79967e-25	11	50602084	50807573	protein_coding	a disintegrin-like and metallopeptidase (reprolysin type) with thrombospondin type 1 motif
ENSMUSG00000061859	Patj	298.64	1.1445	0.148701	7.69663	1.4e-14	4.33e-13	4	98395785	98719603	protein_coding	PATJ			ENSMUSG00000023885	Thbs2	117.903	-1.99125	0.185824	-10.7158	8.58236e-27	2.82435e-25	17	14665500	14694262	protein_coding	thrombospondin 2 [Source:MGI Symbol;Acc:MGI:98738]
ENSMUSG00000051351	Zfp46	1730.72	-0.544736	0.0708083	-7.69311	1.44e-14	4.44e-13	4	136284683	136293942	protein_coding	zinc finger protein 46 [Source:MGI Symbol;Acc:MGI:99192]			ENSMUSG00000032481	Smarcc1	3071.99	0.627515	0.0586066	10.7073	9.41132e-27	3.09275e-25	9	110117708	110240178	protein_coding	SWI/SNF related
ENSMUSG00000052056	Zfp217	389.77	0.871503	0.113358	7.68809	1.49e-14	4.61e-13	2	170108643	170148103	protein_coding	zinc finger protein 217 [Source:MGI Symbol;Acc:MGI:2685408]			ENSMUSG00000000861	Bcl11a	1649.77	2.05518	0.191981	10.7051	9.62925e-27	3.15987e-25	11	24078056	24174123	protein_coding	B cell CLL/lymphoma 11A (zinc finger protein) [Source:MGI Symbol;Acc:MGI:106190]
ENSMUSG00000019817	Plagl1	3598.77	0.81053	0.105452	7.68624	1.52e-14	4.67e-13	10	13060504	13131694	protein_coding	pleiomorphic adenoma gene-like 1 [Source:MGI Symbol;Acc:MGI:1100874]			ENSMUSG00000042978	Sbk1	6613.98	1.52973	0.142991	10.6981	1.03924e-26	3.40548e-25	7	126272619	126295016	protein_coding	SH3-binding kinase 1 [Source:MGI Symbol;Acc:MGI:2135937]
ENSMUSG00000032735	Ablim3	899.76	-0.866826	0.112793	-7.68511	1.53e-14	4.71e-13	18	61799395	61911852	protein_coding	actin binding LIM protein family			ENSMUSG00000034910	Pygo1	929.93	0.801707	0.0749912	10.6907	1.12558e-26	3.68315e-25	9	72925645	72952181	protein_coding	pygopus 1 [Source:MGI Symbol;Acc:MGI:1919385]
ENSMUSG00000052928	Ctif	1830.89	-0.78473	0.102113	-7.68489	1.53e-14	4.71e-13	18	75431224	75697696	protein_coding	CBP80/20-dependent translation initiation factor [Source:MGI Symbol;Acc:MGI:2685518]			ENSMUSG00000005057	Sh2b2	258.659	1.78349	0.166997	10.6798	1.26557e-26	4.1242e-25	5	136218147	136246556	protein_coding	SH2B adaptor protein 2 [Source:MGI Symbol;Acc:MGI:1345171]
ENSMUSG00000022817	Itgb5	7706.38	0.75495	0.0983013	7.67995	1.59e-14	4.89e-13	16	33829665	33949153	protein_coding	integrin beta 5 [Source:MGI Symbol;Acc:MGI:96614]			ENSMUSG00000025823	Pdia4	4401.42	-1.03887	0.0972756	-10.6796	1.2675e-26	4.1242e-25	6	47796141	47813430	protein_coding	protein disulfide isomerase associated 4 [Source:MGI Symbol;Acc:MGI:104864]
ENSMUSG00000031548	Sfrp1	13613.6	0.876569	0.114246	7.67266	1.68e-14	5.16e-13	8	23411502	23449632	protein_coding	secreted frizzled-related protein 1 [Source:MGI Symbol;Acc:MGI:892014]			ENSMUSG00000048096	Lmod1	316.421	-1.50555	0.140973	-10.6797	1.26744e-26	4.1242e-25	1	135324807	135368065	protein_coding	leiomodin 1 (smooth muscle) [Source:MGI Symbol;Acc:MGI:2135671]
ENSMUSG00000026837	Col5a1	2011.62	1.13827	0.148529	7.66363	1.81e-14	5.53e-13	2	27886425	28039514	protein_coding	collagen			ENSMUSG00000061524	Zic2	732.528	-1.26118	0.118118	-10.6773	1.30005e-26	4.22415e-25	14	122475435	122479852	protein_coding	zinc finger protein of the cerebellum 2 [Source:MGI Symbol;Acc:MGI:106679]
ENSMUSG00000050730	Arhgap42	649.271	0.918087	0.119889	7.65781	1.89e-14	5.78e-13	9	8994329	9239101	protein_coding	Rho GTPase activating protein 42 [Source:MGI Symbol;Acc:MGI:1918794]			ENSMUSG00000044786	Zfp36	162.752	-2.29248	0.214721	-10.6765	1.31059e-26	4.25242e-25	7	28376784	28380253	protein_coding	zinc finger protein 36 [Source:MGI Symbol;Acc:MGI:99180]
ENSMUSG00000071847	Apcdd1	495.604	0.904218	0.118187	7.65071	2e-14	6.1e-13	18	62922327	62953195	protein_coding	adenomatosis polyposis coli down-regulated 1 [Source:MGI Symbol;Acc:MGI:3513977]			ENSMUSG00000017897	Eya2	103.058	2.37775	0.222962	10.6643	1.49456e-26	4.84255e-25	2	165595032	165771727	protein_coding	EYA transcriptional coactivator and phosphatase 2 [Source:MGI Symbol;Acc:MGI:109341]
ENSMUSG00000074785	Plxnc1	4012.91	-1.76545	0.230816	-7.64875	2.03e-14	6.18e-13	10	94790866	94944835	protein_coding	plexin C1 [Source:MGI Symbol;Acc:MGI:1890127]			ENSMUSG00000020427	Igfbp3	13051.3	-1.33836	0.125506	-10.6637	1.50438e-26	4.86752e-25	11	7206086	7213923	protein_coding	insulin-like growth factor binding protein 3 [Source:MGI Symbol;Acc:MGI:96438]
ENSMUSG00000036422	Pcdh8	3430.76	-1.6097	0.210468	-7.64818	2.04e-14	6.2e-13	14	79766775	79771312	protein_coding	protocadherin 8 [Source:MGI Symbol;Acc:MGI:1306800]			ENSMUSG00000061731	Ext1	4322.8	-1.22223	0.11465	-10.6606	1.5564e-26	5.02882e-25	15	53064038	53346159	protein_coding	exostoses (multiple) 1 [Source:MGI Symbol;Acc:MGI:894663]
ENSMUSG00000034997	Htr2a	54.8819	-2.10075	0.274823	-7.64401	2.11e-14	6.4e-13	14	74640840	74706859	protein_coding	5-hydroxytryptamine (serotonin) receptor 2A [Source:MGI Symbol;Acc:MGI:109521]			ENSMUSG00000020623	Map2k6	196.819	1.32532	0.124398	10.6538	1.67322e-26	5.39872e-25	11	110399122	110525522	protein_coding	mitogen-activated protein kinase kinase 6 [Source:MGI Symbol;Acc:MGI:1346870]
ENSMUSG00000087385	Frg2f1	362.669	-0.746365	0.0977188	-7.63788	2.21e-14	6.7e-13	4	119530308	119539529	protein_coding	FSHD region gene 2 family member 1 [Source:MGI Symbol;Acc:MGI:3035485]			ENSMUSG00000070867	Trabd2b	81.7055	-2.12215	0.199202	-10.6533	1.68341e-26	5.424e-25	4	114406724	114615098	protein_coding	TraB domain containing 2B [Source:MGI Symbol;Acc:MGI:3650152]
ENSMUSG00000032297	Celf6	520.853	-1.48362	0.194267	-7.63699	2.22e-14	6.74e-13	9	59577917	59607292	protein_coding	CUGBP			ENSMUSG00000030095	Tmem43	3510.99	-0.896323	0.0841641	-10.6497	1.7492e-26	5.62814e-25	6	91473703	91488463	protein_coding	transmembrane protein 43 [Source:MGI Symbol;Acc:MGI:1921372]
ENSMUSG00000067594	Krt77	111.7	-2.08385	0.273039	-7.63206	2.31e-14	6.99e-13	15	101858732	101869705	protein_coding	keratin 77 [Source:MGI Symbol;Acc:MGI:3588209]			ENSMUSG00000015405	Ace2	145.676	-2.3233	0.21817	-10.649	1.76185e-26	5.66097e-25	X	164139332	164188420	protein_coding	angiotensin I converting enzyme (peptidyl-dipeptidase A) 2 [Source:MGI Symbol;Acc:MGI:1917258]
ENSMUSG00000021665	Hexb	559.95	1.13644	0.149042	7.625	2.44e-14	7.37e-13	13	97176331	97198357	protein_coding	hexosaminidase B [Source:MGI Symbol;Acc:MGI:96074]			ENSMUSG00000033063	Cntnap3	334.114	2.00595	0.188456	10.6441	1.85712e-26	5.95879e-25	13	64736182	64903955	protein_coding	contactin associated protein-like 3 [Source:MGI Symbol;Acc:MGI:3588199]
ENSMUSG00000059246	Foxb1	51.9296	9.16032	1.2015	7.62405	2.46e-14	7.41e-13	9	69757710	69760940	protein_coding	forkhead box B1 [Source:MGI Symbol;Acc:MGI:1927549]			ENSMUSG00000026142	Rhbdd1	698.732	-0.933977	0.0877786	-10.6401	1.9384e-26	6.21096e-25	1	82316452	82445366	protein_coding	rhomboid domain containing 1 [Source:MGI Symbol;Acc:MGI:1924117]
ENSMUSG00000032841	Prr5l	250.199	1.59859	0.209673	7.62422	2.46e-14	7.41e-13	2	101714285	101883027	protein_coding	proline rich 5 like [Source:MGI Symbol;Acc:MGI:1919696]			ENSMUSG00000025348	Itga7	1255.52	-1.59006	0.149462	-10.6386	1.97108e-26	6.30691e-25	10	128933818	128958282	protein_coding	integrin alpha 7 [Source:MGI Symbol;Acc:MGI:102700]
ENSMUSG00000032006	Pdgfd	520.325	1.03023	0.135166	7.62197	2.5e-14	7.51e-13	9	6168584	6378850	protein_coding	platelet-derived growth factor			ENSMUSG00000028641	P3h1	997.823	-1.35605	0.127557	-10.6309	2.13975e-26	6.83712e-25	4	119232915	119248975	protein_coding	prolyl 3-hydroxylase 1 [Source:MGI Symbol;Acc:MGI:1888921]
ENSMUSG00000024187	Fam234a	2285.19	0.747752	0.0981058	7.62189	2.5e-14	7.51e-13	17	26211822	26244223	protein_coding	family with sequence similarity 234			ENSMUSG00000027642	Rpn2	6598.11	-0.637941	0.0600091	-10.6307	2.14431e-26	6.84225e-25	2	157279017	157326319	protein_coding	ribophorin II [Source:MGI Symbol;Acc:MGI:98085]
ENSMUSG00000071637	Cebpd	411.728	1.18392	0.155476	7.61478	2.64e-14	7.93e-13	16	15887286	15891031	protein_coding	CCAAT/enhancer binding protein (C/EBP)			ENSMUSG00000032898	Fbxo21	3139.48	0.860592	0.0810225	10.6216	2.36369e-26	7.53187e-25	5	117976730	118010201	protein_coding	F-box protein 21 [Source:MGI Symbol;Acc:MGI:1924223]
ENSMUSG00000026223	Itm2c	21496.3	0.754843	0.0993026	7.60144	2.93e-14	8.76e-13	1	85894281	85908675	protein_coding	integral membrane protein 2C [Source:MGI Symbol;Acc:MGI:1927594]			ENSMUSG00000008384	Sertad1	208.359	-1.6992	0.160053	-10.6165	2.49871e-26	7.95114e-25	7	27486910	27490316	protein_coding	SERTA domain containing 1 [Source:MGI Symbol;Acc:MGI:1913438]
ENSMUSG00000004748	Mtfp1	297.11	-1.0869	0.143087	-7.5961	3.05e-14	9.12e-13	11	4091480	4095445	protein_coding	mitochondrial fission process 1 [Source:MGI Symbol;Acc:MGI:1916686]			ENSMUSG00000007867	Ift43	504.843	-1.15533	0.108897	-10.6093	2.69631e-26	8.56811e-25	12	86082541	86162459	protein_coding	intraflagellar transport 43 [Source:MGI Symbol;Acc:MGI:1923661]
ENSMUSG00000024197	Plin3	270.988	1.25226	0.16511	7.58439	3.34e-14	9.96e-13	17	56278962	56290511	protein_coding	perilipin 3 [Source:MGI Symbol;Acc:MGI:1914155]			ENSMUSG00000028294	Cfap206	307.441	-1.87382	0.176686	-10.6054	2.81347e-26	8.92812e-25	4	34688559	34730206	protein_coding	cilia and flagella associated protein 206 [Source:MGI Symbol;Acc:MGI:1916579]
ENSMUSG00000079022	Col22a1	1000.6	0.756141	0.0996973	7.58437	3.34e-14	9.96e-13	15	71795795	72034227	protein_coding	collagen			ENSMUSG00000061410	Zcchc14	3350.86	0.897886	0.0846735	10.6041	2.85212e-26	9.026e-25	8	121598703	121652901	protein_coding	zinc finger
ENSMUSG00000029767	Calu	6646.64	0.790384	0.104246	7.58192	3.4e-14	1.01e-12	6	29348069	29377110	protein_coding	calumenin [Source:MGI Symbol;Acc:MGI:1097158]			ENSMUSG00000041075	Fzd7	1673.39	-1.43043	0.134894	-10.6041	2.85138e-26	9.026e-25	1	59482424	59486955	protein_coding	frizzled class receptor 7 [Source:MGI Symbol;Acc:MGI:108570]
ENSMUSG00000023272	Creld2	951.554	0.590085	0.0778856	7.5763	3.56e-14	1.06e-12	15	88819646	88826681	protein_coding	cysteine-rich with EGF-like domains 2 [Source:MGI Symbol;Acc:MGI:1923987]			ENSMUSG00000040033	Stat2	1580.28	-1.34693	0.127185	-10.5903	3.30549e-26	1.04464e-24	10	128270559	128292849	protein_coding	signal transducer and activator of transcription 2 [Source:MGI Symbol;Acc:MGI:103039]
ENSMUSG00000027932	Slc27a3	268.889	1.07731	0.142218	7.57507	3.59e-14	1.06e-12	3	90385239	90389938	protein_coding	solute carrier family 27 (fatty acid transporter)			ENSMUSG00000038267	Slc22a23	6869.16	-0.91921	0.0868938	-10.5785	3.74753e-26	1.18273e-24	13	34179158	34345182	protein_coding	solute carrier family 22
ENSMUSG00000030757	Zkscan2	765.453	-0.601223	0.0795061	-7.56197	3.97e-14	1.18e-12	7	123475384	123500449	protein_coding	zinc finger with KRAB and SCAN domains 2 [Source:MGI Symbol;Acc:MGI:2444060]			ENSMUSG00000042757	Tmem108	2330.71	-1.2495	0.118199	-10.5711	4.05579e-26	1.27827e-24	9	103482947	103761837	protein_coding	transmembrane protein 108 [Source:MGI Symbol;Acc:MGI:1932411]
ENSMUSG00000023036	Pcdhgc4	926.91	-0.958466	0.126864	-7.55507	4.19e-14	1.24e-12	18	37815079	37841873	protein_coding	protocadherin gamma subfamily C			ENSMUSG00000029821	Dfna5	678.44	-1.29044	0.122137	-10.5655	4.3073e-26	1.35568e-24	6	50188888	50263862	protein_coding	deafness
ENSMUSG00000037499	Nenf	309.47	0.788861	0.104458	7.55195	4.29e-14	1.27e-12	1	191306789	191318194	protein_coding	neuron derived neurotrophic factor [Source:MGI Symbol;Acc:MGI:1913458]			ENSMUSG00000001120	Pcbp3	1663.32	1.02654	0.0972632	10.5543	4.85405e-26	1.52569e-24	10	76761857	76961887	protein_coding	poly(rC) binding protein 3 [Source:MGI Symbol;Acc:MGI:1890470]
ENSMUSG00000052369	Tmem106c	789.663	0.756184	0.100209	7.5461	4.48e-14	1.32e-12	15	97964229	97970286	protein_coding	transmembrane protein 106C [Source:MGI Symbol;Acc:MGI:1196384]			ENSMUSG00000056673	Kdm5d	831.205	-10.7801	1.02298	-10.5379	5.77568e-26	1.81044e-24	Y	897788	956786	protein_coding	lysine (K)-specific demethylase 5D [Source:MGI Symbol;Acc:MGI:99780]
ENSMUSG00000022212	Cpne6	624.781	-1.58307	0.209796	-7.54576	4.5e-14	1.32e-12	14	55510445	55517431	protein_coding	copine VI [Source:MGI Symbol;Acc:MGI:1334445]			ENSMUSG00000036867	Smad6	368.198	-1.88297	0.178726	-10.5355	5.92695e-26	1.85534e-24	9	63953076	64022059	protein_coding	SMAD family member 6 [Source:MGI Symbol;Acc:MGI:1336883]
ENSMUSG00000028698	Pik3r3	1958.89	0.863344	0.11449	7.54079	4.67e-14	1.37e-12	4	116221618	116303056	protein_coding	phosphoinositide-3-kinase regulatory subunit 3 [Source:MGI Symbol;Acc:MGI:109277]			ENSMUSG00000027330	Cdc25b	387.266	1.02413	0.0972247	10.5337	6.0428e-26	1.88905e-24	2	131186949	131198497	protein_coding	cell division cycle 25B [Source:MGI Symbol;Acc:MGI:99701]
ENSMUSG00000029096	Htra3	96.3045	1.24828	0.165603	7.5378	4.78e-14	1.4e-12	5	35652023	35679782	protein_coding	HtrA serine peptidase 3 [Source:MGI Symbol;Acc:MGI:1925808]			ENSMUSG00000023272	Creld2	951.554	-0.829676	0.0787797	-10.5316	6.17724e-26	1.92847e-24	15	88819646	88826681	protein_coding	cysteine-rich with EGF-like domains 2 [Source:MGI Symbol;Acc:MGI:1923987]
ENSMUSG00000031227	Magee1	3456.05	-0.808359	0.107466	-7.522	5.39e-14	1.58e-12	X	105120378	105123927	protein_coding	melanoma antigen			ENSMUSG00000057143	Trim12c	278.72	-1.64499	0.156302	-10.5244	6.66623e-26	2.07832e-24	7	104338754	104353362	protein_coding	tripartite motif-containing 12C [Source:MGI Symbol;Acc:MGI:4821183]
ENSMUSG00000031283	Chrdl1	2036.28	1.09373	0.14544	7.52015	5.47e-14	1.6e-12	X	143285674	143394262	protein_coding	chordin-like 1 [Source:MGI Symbol;Acc:MGI:1933172]			ENSMUSG00000037683	Armc3	297.387	-1.9026	0.180923	-10.5161	7.28442e-26	2.26799e-24	2	19199302	19310241	protein_coding	armadillo repeat containing 3 [Source:MGI Symbol;Acc:MGI:1918132]
ENSMUSG00000034401	Spata6	602.853	0.849143	0.112955	7.51754	5.58e-14	1.63e-12	4	111719984	111829184	protein_coding	spermatogenesis associated 6 [Source:MGI Symbol;Acc:MGI:1915196]			ENSMUSG00000001418	Glmp	1547.88	-0.780493	0.0742325	-10.5142	7.43393e-26	2.31142e-24	3	88325023	88331313	protein_coding	glycosylated lysosomal membrane protein [Source:MGI Symbol;Acc:MGI:1913318]
ENSMUSG00000072941	Sod3	1901.64	1.14973	0.153085	7.51043	5.89e-14	1.72e-12	5	52363791	52371418	protein_coding	superoxide dismutase 3			ENSMUSG00000043631	Ecm2	655.364	-1.85856	0.177321	-10.4813	1.05247e-25	3.25929e-24	13	49504810	49532789	protein_coding	extracellular matrix protein 2
ENSMUSG00000037440	Vnn1	99.4953	1.58136	0.210732	7.5041	6.19e-14	1.8e-12	10	23894688	23905343	protein_coding	vanin 1 [Source:MGI Symbol;Acc:MGI:108395]			ENSMUSG00000028358	Zfp618	240.413	1.54887	0.147786	10.4805	1.06227e-25	3.28522e-24	4	62965573	63139708	protein_coding	zinc finger protein 618 [Source:MGI Symbol;Acc:MGI:1919950]
ENSMUSG00000038844	Kif16b	255.72	0.846313	0.11284	7.50011	6.38e-14	1.86e-12	2	142617474	142901531	protein_coding	kinesin family member 16B [Source:MGI Symbol;Acc:MGI:1098240]			ENSMUSG00000014444	Piezo1	1190.89	-1.50619	0.143751	-10.4778	1.09305e-25	3.37589e-24	8	122481698	122551329	protein_coding	piezo-type mechanosensitive ion channel component 1 [Source:MGI Symbol;Acc:MGI:3603204]
ENSMUSG00000051989	Smim11	361.279	0.941965	0.125788	7.48852	6.97e-14	2.03e-12	16	92301286	92313041	protein_coding	small integral membrane protein 11 [Source:MGI Symbol;Acc:MGI:1916186]			ENSMUSG00000027168	Pax6	1964.52	-1.27587	0.121788	-10.4762	1.11144e-25	3.42809e-24	2	105668900	105697364	protein_coding	paired box 6 [Source:MGI Symbol;Acc:MGI:97490]
ENSMUSG00000090523	Gypc	29.5655	2.81015	0.375357	7.48659	7.07e-14	2.05e-12	18	32528322	32560034	protein_coding	glycophorin C [Source:MGI Symbol;Acc:MGI:1098566]			ENSMUSG00000039720	Got1l1	53.9888	-3.04124	0.290453	-10.4707	1.178e-25	3.62855e-24	8	27197459	27223828	protein_coding	glutamic-oxaloacetic transaminase 1-like 1 [Source:MGI Symbol;Acc:MGI:1923865]
ENSMUSG00000028641	P3h1	997.823	0.946996	0.126524	7.48472	7.17e-14	2.08e-12	4	119232915	119248975	protein_coding	prolyl 3-hydroxylase 1 [Source:MGI Symbol;Acc:MGI:1888921]			ENSMUSG00000035692	Isg15	166.59	-3.68661	0.35226	-10.4656	1.24297e-25	3.82357e-24	4	156199424	156200818	protein_coding	ISG15 ubiquitin-like modifier [Source:MGI Symbol;Acc:MGI:1855694]
ENSMUSG00000057440	Mpp7	99.0952	1.39293	0.186349	7.47484	7.73e-14	2.24e-12	18	7347962	7626863	protein_coding	membrane protein			ENSMUSG00000052911	Lamb2	10733.2	-1.31717	0.125973	-10.456	1.37599e-25	4.22713e-24	9	108479736	108490530	protein_coding	laminin
ENSMUSG00000039298	Cdk5rap2	2029.1	0.72382	0.0968915	7.47041	7.99e-14	2.31e-12	4	70216856	70410443	protein_coding	CDK5 regulatory subunit associated protein 2 [Source:MGI Symbol;Acc:MGI:2384875]			ENSMUSG00000058290	Espl1	341.537	1.0989	0.105174	10.4484	1.49066e-25	4.57334e-24	15	102296293	102324356	protein_coding	extra spindle pole bodies 1
ENSMUSG00000071856	Mcc	443.298	1.01223	0.135607	7.46447	8.36e-14	2.41e-12	18	44425060	44812182	protein_coding	mutated in colorectal cancers [Source:MGI Symbol;Acc:MGI:96930]			ENSMUSG00000005410	Mcm5	671.886	1.20647	0.115479	10.4475	1.50503e-25	4.6113e-24	8	75109569	75128439	protein_coding	minichromosome maintenance complex component 5 [Source:MGI Symbol;Acc:MGI:103197]
ENSMUSG00000070867	Trabd2b	81.7055	1.32877	0.178017	7.46429	8.37e-14	2.41e-12	4	114406724	114615098	protein_coding	TraB domain containing 2B [Source:MGI Symbol;Acc:MGI:3650152]			ENSMUSG00000044349	Snhg11	4402.77	2.47996	0.237415	10.4457	1.53385e-25	4.69338e-24	2	158375638	158386145	protein_coding	small nucleolar RNA host gene 11 [Source:MGI Symbol;Acc:MGI:2441845]
ENSMUSG00000079055	Slc8a3	385.12	-1.15826	0.155199	-7.46309	8.45e-14	2.43e-12	12	81197915	81333180	protein_coding	solute carrier family 8 (sodium/calcium exchanger)			ENSMUSG00000049608	Gpr55	68.8045	-2.72606	0.261011	-10.4442	1.55739e-25	4.75909e-24	1	85938318	85961007	protein_coding	G protein-coupled receptor 55 [Source:MGI Symbol;Acc:MGI:2685064]
ENSMUSG00000049313	Sorl1	6992.47	0.604015	0.08094	7.46251	8.49e-14	2.44e-12	9	41964720	42124297	protein_coding	sortilin-related receptor			ENSMUSG00000016534	Lamp2	6441.05	-1.17225	0.112268	-10.4415	1.60196e-25	4.88884e-24	X	38401357	38456454	protein_coding	lysosomal-associated membrane protein 2 [Source:MGI Symbol;Acc:MGI:96748]
ENSMUSG00000032356	Rasgrf1	663.833	-1.64104	0.219992	-7.45954	8.68e-14	2.49e-12	9	89909908	90026977	protein_coding	RAS protein-specific guanine nucleotide-releasing factor 1 [Source:MGI Symbol;Acc:MGI:99694]			ENSMUSG00000032514	Ttc21a	463.649	-1.65545	0.158549	-10.4412	1.60686e-25	4.89732e-24	9	119937606	119967793	protein_coding	tetratricopeptide repeat domain 21A [Source:MGI Symbol;Acc:MGI:1921302]
ENSMUSG00000055652	Klhl25	827.924	0.70178	0.0940819	7.45924	8.7e-14	2.49e-12	7	75848310	75874131	protein_coding	kelch-like 25 [Source:MGI Symbol;Acc:MGI:2668031]			ENSMUSG00000022178	Ajuba	1687.55	-1.58583	0.151954	-10.4362	1.69423e-25	5.15679e-24	14	54567469	54577661	protein_coding	ajuba LIM protein [Source:MGI Symbol;Acc:MGI:1341886]
ENSMUSG00000038507	Parp12	803.721	0.96454	0.12939	7.45454	9.02e-14	2.58e-12	6	39086410	39118349	protein_coding	poly (ADP-ribose) polymerase family			ENSMUSG00000036412	Arsi	593.876	-1.60499	0.153811	-10.4348	1.71966e-25	5.22731e-24	18	60911780	60918561	protein_coding	arylsulfatase i [Source:MGI Symbol;Acc:MGI:2670959]
ENSMUSG00000022773	Ypel1	599.264	-1.30445	0.175146	-7.44777	9.49e-14	2.71e-12	16	17069696	17087045	protein_coding	yippee-like 1 (Drosophila) [Source:MGI Symbol;Acc:MGI:1913303]			ENSMUSG00000024426	Atat1	2292.66	0.94911	0.0910451	10.4246	1.91454e-25	5.81207e-24	17	35897595	35910075	protein_coding	alpha tubulin acetyltransferase 1 [Source:MGI Symbol;Acc:MGI:1913869]
ENSMUSG00000015027	Galns	375.145	0.718982	0.0965465	7.447	9.55e-14	2.72e-12	8	122578242	122611463	protein_coding	galactosamine (N-acetyl)-6-sulfate sulfatase [Source:MGI Symbol;Acc:MGI:1355303]			ENSMUSG00000024985	Tcf7l2	1069.19	-1.38342	0.132817	-10.416	2.09667e-25	6.34827e-24	19	55741810	55933654	protein_coding	transcription factor 7 like 2
ENSMUSG00000031375	Bgn	2116.75	1.03713	0.13928	7.44639	9.59e-14	2.73e-12	X	73483602	73495933	protein_coding	biglycan [Source:MGI Symbol;Acc:MGI:88158]			ENSMUSG00000020282	Rhbdf1	2425.02	-1.2231	0.117532	-10.4065	2.31509e-25	7.00042e-24	11	32209585	32222300	protein_coding	rhomboid 5 homolog 1 [Source:MGI Symbol;Acc:MGI:104328]
ENSMUSG00000060257	Scrt2	588.722	-1.27493	0.171244	-7.4451	9.69e-14	2.76e-12	2	152081529	152095802	protein_coding	scratch family zinc finger 2 [Source:MGI Symbol;Acc:MGI:2139287]			ENSMUSG00000020592	Sdc1	773.785	-1.7691	0.170084	-10.4013	2.44459e-25	7.38235e-24	12	8771323	8793715	protein_coding	syndecan 1 [Source:MGI Symbol;Acc:MGI:1349162]
ENSMUSG00000110170	St6galnac2	56.9232	2.11298	0.283836	7.44435	9.74e-14	2.77e-12	11	116677483	116681290	protein_coding	ST6 (alpha-N-acetyl-neuraminyl-2			ENSMUSG00000006930	Hap1	3656.62	1.03793	0.09985	10.3949	2.61446e-25	7.88502e-24	11	100347327	100356128	protein_coding	huntingtin-associated protein 1 [Source:MGI Symbol;Acc:MGI:1261831]
ENSMUSG00000048572	Tmem252	298.077	-1.26392	0.170116	-7.42975	1.09e-13	3.09e-12	19	24674008	24679661	protein_coding	transmembrane protein 252 [Source:MGI Symbol;Acc:MGI:3583948]			ENSMUSG00000028698	Pik3r3	1958.89	-1.19476	0.114952	-10.3935	2.65292e-25	7.99059e-24	4	116221618	116303056	protein_coding	phosphoinositide-3-kinase regulatory subunit 3 [Source:MGI Symbol;Acc:MGI:109277]
ENSMUSG00000005087	Cd44	1217.86	1.13434	0.152741	7.42657	1.11e-13	3.16e-12	2	102811141	102901665	protein_coding	CD44 antigen [Source:MGI Symbol;Acc:MGI:88338]			ENSMUSG00000003534	Ddr1	19159.4	-1.4126	0.13604	-10.3837	2.94059e-25	8.83399e-24	17	35681567	35704621	protein_coding	discoidin domain receptor family
ENSMUSG00000031024	St5	2657.62	0.915424	0.123309	7.4238	1.14e-13	3.22e-12	7	109523911	109703605	protein_coding	suppression of tumorigenicity 5 [Source:MGI Symbol;Acc:MGI:108517]			ENSMUSG00000015745	Plekho1	519.26	1.08343	0.104346	10.3831	2.96039e-25	8.88195e-24	3	95988429	95996001	protein_coding	pleckstrin homology domain containing
ENSMUSG00000042626	Shc1	570.724	1.03533	0.13957	7.41802	1.19e-13	3.36e-12	3	89418443	89430027	protein_coding	src homology 2 domain-containing transforming protein C1 [Source:MGI Symbol;Acc:MGI:98296]			ENSMUSG00000056091	St3gal5	1823.07	-1.06221	0.102303	-10.3829	2.96546e-25	8.88561e-24	6	72097592	72154571	protein_coding	ST3 beta-galactoside alpha-2
ENSMUSG00000044006	Cilp2	96.7565	1.3802	0.186097	7.41656	1.2e-13	3.39e-12	8	69880369	69887687	protein_coding	cartilage intermediate layer protein 2 [Source:MGI Symbol;Acc:MGI:1915959]			ENSMUSG00000028128	F3	1145.65	-1.00105	0.0965228	-10.3712	3.35455e-25	1.00384e-23	3	121723537	121735048	protein_coding	coagulation factor III [Source:MGI Symbol;Acc:MGI:88381]
ENSMUSG00000062372	Otof	212.433	-1.64379	0.221706	-7.41428	1.22e-13	3.45e-12	5	30367062	30461932	protein_coding	otoferlin [Source:MGI Symbol;Acc:MGI:1891247]			ENSMUSG00000021185	9030617O03Rik	617.17	-1.32635	0.12791	-10.3694	3.41644e-25	1.02104e-23	12	100779057	100896981	protein_coding	RIKEN cDNA 9030617O03 gene [Source:MGI Symbol;Acc:MGI:2444813]
ENSMUSG00000040841	Six5	372.272	1.00177	0.135272	7.40557	1.31e-13	3.68e-12	7	19094594	19098549	protein_coding	sine oculis-related homeobox 5 [Source:MGI Symbol;Acc:MGI:106220]			ENSMUSG00000032372	Plscr2	520.106	-1.5444	0.149003	-10.3649	3.58251e-25	1.06929e-23	9	92275602	92297752	protein_coding	phospholipid scramblase 2 [Source:MGI Symbol;Acc:MGI:1270860]
ENSMUSG00000000142	Axin2	981.991	0.59629	0.0805303	7.40455	1.32e-13	3.7e-12	11	108920349	108950783	protein_coding	axin 2 [Source:MGI Symbol;Acc:MGI:1270862]			ENSMUSG00000027074	Slc43a3	103.562	-1.8653	0.180189	-10.3519	4.10441e-25	1.22349e-23	2	84936579	84958509	protein_coding	solute carrier family 43
ENSMUSG00000002266	Zim1	149.851	-1.55903	0.21064	-7.40139	1.35e-13	3.78e-12	7	6671269	6696450	protein_coding	zinc finger			ENSMUSG00000008305	Tle1	1421.3	1.26377	0.12215	10.346	4.36142e-25	1.29842e-23	4	72117142	72200919	protein_coding	transducin-like enhancer of split 1 [Source:MGI Symbol;Acc:MGI:104636]
ENSMUSG00000032261	Sh3bgrl2	481.443	0.674725	0.09118	7.39993	1.36e-13	3.82e-12	9	83548327	83638801	protein_coding	SH3 domain binding glutamic acid-rich protein like 2 [Source:MGI Symbol;Acc:MGI:1915350]			ENSMUSG00000073700	Klhl21	1008	-1.03691	0.100252	-10.3431	4.49887e-25	1.33762e-23	4	152008803	152017680	protein_coding	kelch-like 21 [Source:MGI Symbol;Acc:MGI:1919288]
ENSMUSG00000052133	Sema5b	4011.4	1.03734	0.140291	7.39421	1.42e-13	3.98e-12	16	35541145	35664732	protein_coding	sema domain			ENSMUSG00000022231	Sema5a	800.477	1.05961	0.102468	10.3409	4.60167e-25	1.36643e-23	15	32244813	32696341	protein_coding	sema domain
ENSMUSG00000031505	Naxd	1190.01	0.557202	0.0754187	7.38811	1.49e-13	4.17e-12	8	11497506	11514960	protein_coding	NAD(P)HX dehydratase [Source:MGI Symbol;Acc:MGI:1913353]			ENSMUSG00000039579	Grin3a	804.186	1.87043	0.180892	10.3401	4.64231e-25	1.37672e-23	4	49661611	49845744	protein_coding	glutamate receptor ionotropic
ENSMUSG00000019848	Popdc3	145.74	-1.41466	0.191503	-7.38716	1.5e-13	4.19e-12	10	45178098	45318452	protein_coding	popeye domain containing 3 [Source:MGI Symbol;Acc:MGI:1930153]			ENSMUSG00000026393	Nek7	866.243	-1.04055	0.100644	-10.3389	4.69808e-25	1.39147e-23	1	138482875	138620141	protein_coding	NIMA (never in mitosis gene a)-related expressed kinase 7 [Source:MGI Symbol;Acc:MGI:1890645]
ENSMUSG00000078851	Hist3h2a	248.526	-1.29396	0.175289	-7.38188	1.56e-13	4.35e-12	11	58954685	58956830	protein_coding	histone cluster 3			ENSMUSG00000015575	Atp6v0e	1069.36	-0.795735	0.076966	-10.3388	4.70476e-25	1.39167e-23	17	26676396	26699644	protein_coding	ATPase
ENSMUSG00000021242	Npc2	3175.6	0.586874	0.0795444	7.37794	1.61e-13	4.47e-12	12	84754562	84773152	protein_coding	Niemann-Pick type C2 [Source:MGI Symbol;Acc:MGI:1915213]			ENSMUSG00000044550	Tceal3	852.84	-0.93896	0.0908697	-10.333	4.99543e-25	1.47576e-23	X	136590842	136668378	protein_coding	transcription elongation factor A (SII)-like 3 [Source:MGI Symbol;Acc:MGI:1913354]
ENSMUSG00000032898	Fbxo21	3139.48	-0.598872	0.0812469	-7.37102	1.69e-13	4.71e-12	5	117976730	118010201	protein_coding	F-box protein 21 [Source:MGI Symbol;Acc:MGI:1924223]			ENSMUSG00000038521	C1s1	123.986	-2.10836	0.204189	-10.3255	5.40295e-25	1.59411e-23	6	124530345	124542359	protein_coding	complement component 1
ENSMUSG00000021464	Ror2	60.5671	1.91679	0.260105	7.36928	1.72e-13	4.76e-12	13	53109312	53286124	protein_coding	receptor tyrosine kinase-like orphan receptor 2 [Source:MGI Symbol;Acc:MGI:1347521]			ENSMUSG00000023800	Tiam2	1160.23	0.774027	0.0749838	10.3226	5.56984e-25	1.64126e-23	17	3326573	3519397	protein_coding	T cell lymphoma invasion and metastasis 2 [Source:MGI Symbol;Acc:MGI:1344338]
ENSMUSG00000045410	Akr1e1	266.298	0.935499	0.126995	7.36645	1.75e-13	4.86e-12	13	4590750	4609174	protein_coding	aldo-keto reductase family 1			ENSMUSG00000064302	Clasp1	3707.89	0.67569	0.0654895	10.3175	5.87115e-25	1.72784e-23	1	118389058	118612678	protein_coding	CLIP associating protein 1 [Source:MGI Symbol;Acc:MGI:1923957]
ENSMUSG00000025321	Itgb8	3126.68	1.05335	0.143009	7.36557	1.76e-13	4.88e-12	12	119158022	119238802	protein_coding	integrin beta 8 [Source:MGI Symbol;Acc:MGI:1338035]			ENSMUSG00000027793	Ccna1	178.959	-1.54694	0.149952	-10.3162	5.95189e-25	1.74937e-23	3	55045469	55055501	protein_coding	cyclin A1 [Source:MGI Symbol;Acc:MGI:108042]
ENSMUSG00000029616	Erp29	1991.38	0.450184	0.0611834	7.35794	1.87e-13	5.17e-12	5	121428590	121452506	protein_coding	endoplasmic reticulum protein 29 [Source:MGI Symbol;Acc:MGI:1914647]			ENSMUSG00000022346	Myc	589.581	1.06174	0.103	10.3082	6.47114e-25	1.89957e-23	15	61985391	61990374	protein_coding	myelocytomatosis oncogene [Source:MGI Symbol;Acc:MGI:97250]
ENSMUSG00000021823	Vcl	2130.44	0.971419	0.132037	7.35716	1.88e-13	5.19e-12	14	20929398	21033676	protein_coding	vinculin [Source:MGI Symbol;Acc:MGI:98927]			ENSMUSG00000022025	Cnmd	319.643	-1.89653	0.184038	-10.3051	6.68163e-25	1.95887e-23	14	79637690	79662170	protein_coding	chondromodulin [Source:MGI Symbol;Acc:MGI:1341171]
ENSMUSG00000069372	Ctxn3	21.0461	3.89739	0.529922	7.35464	1.91e-13	5.28e-12	18	57468516	57478133	protein_coding	cortexin 3 [Source:MGI Symbol;Acc:MGI:3642816]			ENSMUSG00000004098	Col5a3	1566.13	-1.5568	0.151114	-10.3022	6.89014e-25	2.01744e-23	9	20770050	20815067	protein_coding	collagen
ENSMUSG00000022540	Rogdi	1814.25	-0.811792	0.110432	-7.35108	1.97e-13	5.42e-12	16	5008730	5013553	protein_coding	rogdi homolog [Source:MGI Symbol;Acc:MGI:1913299]			ENSMUSG00000024074	Crim1	5354.95	-1.12657	0.109681	-10.2713	9.48757e-25	2.77445e-23	17	78200248	78376592	protein_coding	cysteine rich transmembrane BMP regulator 1 (chordin like) [Source:MGI Symbol;Acc:MGI:1354756]
ENSMUSG00000028246	Faxc	865.092	-1.10161	0.149918	-7.34805	2.01e-13	5.53e-12	4	21931329	21996839	protein_coding	failed axon connections homolog [Source:MGI Symbol;Acc:MGI:1923382]			ENSMUSG00000031521	Aga	451.866	-1.48477	0.144572	-10.2701	9.60811e-25	2.80615e-23	8	53511727	53523421	protein_coding	aspartylglucosaminidase [Source:MGI Symbol;Acc:MGI:104873]
ENSMUSG00000027656	Wisp2	6607.38	1.16659	0.158766	7.34785	2.01e-13	5.54e-12	2	163820861	163833146	protein_coding	WNT1 inducible signaling pathway protein 2 [Source:MGI Symbol;Acc:MGI:1328326]			ENSMUSG00000070047	Fat1	26108.4	-1.40574	0.136887	-10.2694	9.68115e-25	2.82391e-23	8	44935447	45052257	protein_coding	FAT atypical cadherin 1 [Source:MGI Symbol;Acc:MGI:109168]
ENSMUSG00000039911	Spsb1	623.663	0.989226	0.134643	7.34705	2.03e-13	5.56e-12	4	149896283	149955043	protein_coding	splA/ryanodine receptor domain and SOCS box containing 1 [Source:MGI Symbol;Acc:MGI:1921896]			ENSMUSG00000049536	Tceal1	248.714	-1.25622	0.122473	-10.2571	1.09977e-24	3.20389e-23	X	136707982	136711478	protein_coding	transcription elongation factor A (SII)-like 1 [Source:MGI Symbol;Acc:MGI:2385317]
ENSMUSG00000042581	Thsd7b	153.048	-2.21024	0.301061	-7.34149	2.11e-13	5.79e-12	1	129273302	130219278	protein_coding	thrombospondin			ENSMUSG00000044712	Slc38a6	299.596	-1.32008	0.128712	-10.2561	1.11064e-24	3.2315e-23	12	73286779	73354049	protein_coding	solute carrier family 38
ENSMUSG00000006930	Hap1	3656.62	-0.733883	0.10002	-7.33735	2.18e-13	5.96e-12	11	100347327	100356128	protein_coding	huntingtin-associated protein 1 [Source:MGI Symbol;Acc:MGI:1261831]			ENSMUSG00000024187	Fam234a	2285.19	-1.00907	0.0984347	-10.2511	1.16984e-24	3.39519e-23	17	26211822	26244223	protein_coding	family with sequence similarity 234
ENSMUSG00000031595	Pdgfrl	1807.55	0.912648	0.124438	7.33419	2.23e-13	6.1e-12	8	40926212	40990785	protein_coding	platelet-derived growth factor receptor-like [Source:MGI Symbol;Acc:MGI:1916047]			ENSMUSG00000038319	Kcnh2	507.119	1.31461	0.128283	10.2478	1.21087e-24	3.50985e-23	5	24319589	24351604	protein_coding	potassium voltage-gated channel
ENSMUSG00000040152	Thbs1	32676	1.27972	0.174515	7.33301	2.25e-13	6.14e-12	2	118111876	118127133	protein_coding	thrombospondin 1 [Source:MGI Symbol;Acc:MGI:98737]			ENSMUSG00000028601	Echdc2	480.592	-1.24575	0.121638	-10.2415	1.29214e-24	3.74074e-23	4	108165437	108179308	protein_coding	enoyl Coenzyme A hydratase domain containing 2 [Source:MGI Symbol;Acc:MGI:1289238]
ENSMUSG00000033530	Ttc7b	1006.15	-0.636933	0.0868575	-7.33307	2.25e-13	6.14e-12	12	100300770	100520826	protein_coding	tetratricopeptide repeat domain 7B [Source:MGI Symbol;Acc:MGI:2144724]			ENSMUSG00000028339	Col15a1	74.6642	3.12462	0.305257	10.236	1.36721e-24	3.95309e-23	4	47208161	47313167	protein_coding	collagen
ENSMUSG00000031431	Tsc22d3	1416.57	0.684291	0.0933505	7.33035	2.3e-13	6.25e-12	X	140539528	140600659	protein_coding	TSC22 domain family			ENSMUSG00000024143	Rhoq	1027.55	-1.04465	0.102105	-10.2312	1.43761e-24	4.15145e-23	17	86963082	87000069	protein_coding	ras homolog family member Q [Source:MGI Symbol;Acc:MGI:1931553]
ENSMUSG00000037664	Cdkn1c	161.563	1.12788	0.153898	7.32874	2.32e-13	6.32e-12	7	143458339	143461050	protein_coding	cyclin-dependent kinase inhibitor 1C (P57) [Source:MGI Symbol;Acc:MGI:104564]			ENSMUSG00000070348	Ccnd1	2632.25	-1.12015	0.109491	-10.2305	1.44714e-24	4.17377e-23	7	144929931	144939925	protein_coding	cyclin D1 [Source:MGI Symbol;Acc:MGI:88313]
ENSMUSG00000020810	Cygb	231.172	-1.17692	0.1606	-7.32829	2.33e-13	6.34e-12	11	116645595	116654313	protein_coding	cytoglobin [Source:MGI Symbol;Acc:MGI:2149481]			ENSMUSG00000024548	Setbp1	1775.46	0.638834	0.0624645	10.2271	1.49879e-24	4.31734e-23	18	78750380	79109391	protein_coding	SET binding protein 1 [Source:MGI Symbol;Acc:MGI:1933199]
ENSMUSG00000061731	Ext1	4322.8	0.838323	0.114402	7.32784	2.34e-13	6.35e-12	15	53064038	53346159	protein_coding	exostoses (multiple) 1 [Source:MGI Symbol;Acc:MGI:894663]			ENSMUSG00000095407	Tmem200c	704	-0.965293	0.0943983	-10.2257	1.52051e-24	4.37446e-23	17	68837136	68843138	protein_coding	transmembrane protein 200C [Source:MGI Symbol;Acc:MGI:3646281]
ENSMUSG00000000275	Trim25	216.043	1.60022	0.218475	7.32447	2.4e-13	6.5e-12	11	88999376	89020293	protein_coding	tripartite motif-containing 25 [Source:MGI Symbol;Acc:MGI:102749]			ENSMUSG00000006567	Atp7b	1050.41	-1.49778	0.146647	-10.2135	1.72565e-24	4.95846e-23	8	21992785	22060305	protein_coding	ATPase
ENSMUSG00000024981	Acsl5	179.142	1.0995	0.150324	7.31421	2.59e-13	7.01e-12	19	55251938	55297720	protein_coding	acyl-CoA synthetase long-chain family member 5 [Source:MGI Symbol;Acc:MGI:1919129]			ENSMUSG00000020134	Peli1	674.618	0.976565	0.0956437	10.2104	1.78056e-24	5.10354e-23	11	21091291	21150323	protein_coding	pellino 1 [Source:MGI Symbol;Acc:MGI:1914495]
ENSMUSG00000022687	Boc	1946.37	0.715638	0.0978461	7.31391	2.59e-13	7.02e-12	16	44485049	44558897	protein_coding	biregional cell adhesion molecule-related/down-regulated by oncogenes (Cdon) binding protein [Source:MGI Symbol;Acc:MGI:2151153]			ENSMUSG00000047361	Gm973	1126.95	-1.2919	0.126526	-10.2105	1.77887e-24	5.10354e-23	1	59516264	59636417	protein_coding	predicted gene 973 [Source:MGI Symbol;Acc:MGI:2685819]
ENSMUSG00000028004	Npy2r	57.6237	-2.31933	0.317206	-7.31174	2.64e-13	7.12e-12	3	82538383	82548084	protein_coding	neuropeptide Y receptor Y2 [Source:MGI Symbol;Acc:MGI:108418]			ENSMUSG00000059854	Hydin	366.024	-1.55514	0.152324	-10.2094	1.79955e-24	5.15156e-23	8	110266977	110610253	protein_coding	HYDIN
ENSMUSG00000032135	Mcam	287.944	0.999155	0.13676	7.30591	2.75e-13	7.43e-12	9	44134469	44142727	protein_coding	melanoma cell adhesion molecule [Source:MGI Symbol;Acc:MGI:1933966]			ENSMUSG00000029718	Pcolce	486.573	-1.67455	0.164048	-10.2076	1.83263e-24	5.23979e-23	5	137605103	137613784	protein_coding	procollagen C-endopeptidase enhancer protein [Source:MGI Symbol;Acc:MGI:105099]
ENSMUSG00000026519	Tmem63a	284.364	1.15292	0.157914	7.30093	2.86e-13	7.7e-12	1	180942344	180975112	protein_coding	transmembrane protein 63a [Source:MGI Symbol;Acc:MGI:2384789]			ENSMUSG00000039450	Dcxr	669.877	-1.40544	0.137696	-10.2068	1.84786e-24	5.2768e-23	11	120725399	120727281	protein_coding	dicarbonyl L-xylulose reductase [Source:MGI Symbol;Acc:MGI:1915130]
ENSMUSG00000048905	4930539E08Rik	68.04	-2.00808	0.275061	-7.30047	2.87e-13	7.72e-12	17	28896397	28915324	protein_coding	RIKEN cDNA 4930539E08 gene [Source:MGI Symbol;Acc:MGI:1925441]			ENSMUSG00000017466	Timp2	20723.8	-0.766886	0.0751403	-10.2061	1.86293e-24	5.31325e-23	11	118301069	118355740	protein_coding	tissue inhibitor of metalloproteinase 2 [Source:MGI Symbol;Acc:MGI:98753]
ENSMUSG00000067928	Zfp760	672.898	1.02974	0.141098	7.29806	2.92e-13	7.85e-12	17	21707741	21725636	protein_coding	zinc finger protein 760 [Source:MGI Symbol;Acc:MGI:2679257]			ENSMUSG00000036334	Igsf10	388.709	-1.37278	0.134637	-10.1962	2.06256e-24	5.87537e-23	3	59316735	59344394	protein_coding	immunoglobulin superfamily
ENSMUSG00000002799	Jag2	1350.21	-1.26792	0.173846	-7.29332	3.02e-13	8.12e-12	12	112907819	112929776	protein_coding	jagged 2 [Source:MGI Symbol;Acc:MGI:1098270]			ENSMUSG00000040363	Bcor	1074.18	0.820143	0.0804443	10.1952	2.08397e-24	5.92905e-23	X	12036740	12160355	protein_coding	BCL6 interacting corepressor [Source:MGI Symbol;Acc:MGI:1918708]
ENSMUSG00000007653	Gabrb2	1145.52	-1.45203	0.199225	-7.28839	3.14e-13	8.41e-12	11	42419757	42629028	protein_coding	gamma-aminobutyric acid (GABA) A receptor			ENSMUSG00000028885	Smpdl3b	257.319	-1.73535	0.170331	-10.1881	2.24145e-24	6.36143e-23	4	132732966	132757252	protein_coding	sphingomyelin phosphodiesterase
ENSMUSG00000029438	Bcl7a	1740.42	-1.16327	0.159613	-7.28805	3.14e-13	8.41e-12	5	123343834	123374992	protein_coding	B cell CLL/lymphoma 7A [Source:MGI Symbol;Acc:MGI:1924295]			ENSMUSG00000052593	Adam17	1701.94	-0.937856	0.0920884	-10.1843	2.33025e-24	6.60533e-23	12	21323509	21373632	protein_coding	a disintegrin and metallopeptidase domain 17 [Source:MGI Symbol;Acc:MGI:1096335]
ENSMUSG00000032564	Cpne4	571.525	-1.64893	0.226247	-7.28821	3.14e-13	8.41e-12	9	104547286	105034544	protein_coding	copine IV [Source:MGI Symbol;Acc:MGI:1921270]			ENSMUSG00000056144	Trim34a	85.6008	-2.66469	0.261692	-10.1825	2.37323e-24	6.71893e-23	7	104244457	104262234	protein_coding	tripartite motif-containing 34A [Source:MGI Symbol;Acc:MGI:2137359]
ENSMUSG00000038916	Soga3	1495.08	-0.885087	0.121449	-7.28774	3.15e-13	8.42e-12	10	29143839	29199630	protein_coding	SOGA family member 3 [Source:MGI Symbol;Acc:MGI:1914662]			ENSMUSG00000040562	Gstm2	419.544	-1.5618	0.153389	-10.1819	2.38765e-24	6.75146e-23	3	107981702	107986453	protein_coding	glutathione S-transferase
ENSMUSG00000020027	Socs2	311.489	-1.23463	0.169441	-7.28649	3.18e-13	8.49e-12	10	95385362	95417180	protein_coding	suppressor of cytokine signaling 2 [Source:MGI Symbol;Acc:MGI:1201787]			ENSMUSG00000020799	Tekt1	260.501	-1.7805	0.17493	-10.1784	2.47722e-24	6.99617e-23	11	72344722	72362442	protein_coding	tektin 1 [Source:MGI Symbol;Acc:MGI:1333819]
ENSMUSG00000030307	Slc6a11	2924.69	-1.5192	0.208593	-7.28311	3.26e-13	8.69e-12	6	114131241	114249952	protein_coding	solute carrier family 6 (neurotransmitter transporter			ENSMUSG00000040596	Pogk	1576.98	0.672278	0.0660653	10.176	2.53878e-24	7.16129e-23	1	166384622	166409863	protein_coding	pogo transposable element with KRAB domain [Source:MGI Symbol;Acc:MGI:1918842]
ENSMUSG00000038777	Sema6c	1344.81	-1.22911	0.168815	-7.28082	3.32e-13	8.83e-12	3	95160457	95174024	protein_coding	sema domain			ENSMUSG00000020184	Mdm2	1734.09	-0.914448	0.0898871	-10.1733	2.6091e-24	7.35066e-23	10	117688875	117710758	protein_coding	transformed mouse 3T3 cell double minute 2 [Source:MGI Symbol;Acc:MGI:96952]
ENSMUSG00000047419	Cmya5	159.602	1.1844	0.162686	7.28033	3.33e-13	8.85e-12	13	93040713	93144724	protein_coding	cardiomyopathy associated 5 [Source:MGI Symbol;Acc:MGI:1923719]			ENSMUSG00000018899	Irf1	346.402	-1.41375	0.139008	-10.1702	2.69292e-24	7.57757e-23	11	53770014	53778374	protein_coding	interferon regulatory factor 1 [Source:MGI Symbol;Acc:MGI:96590]
ENSMUSG00000036473	Tbc1d24	1697.14	-0.645584	0.0886846	-7.27954	3.35e-13	8.89e-12	17	24175431	24209387	protein_coding	TBC1 domain family			ENSMUSG00000031591	Asah1	1739.79	-0.995284	0.0979531	-10.1608	2.96578e-24	8.33522e-23	8	41340197	41374773	protein_coding	N-acylsphingosine amidohydrolase 1 [Source:MGI Symbol;Acc:MGI:1277124]
ENSMUSG00000043279	Trim56	1066.17	0.745407	0.102493	7.27278	3.52e-13	9.34e-12	5	137105644	137116209	protein_coding	tripartite motif-containing 56 [Source:MGI Symbol;Acc:MGI:2685298]			ENSMUSG00000037606	Osbpl5	2949.35	-1.06935	0.105258	-10.1593	3.01266e-24	8.45667e-23	7	143688762	143756985	protein_coding	oxysterol binding protein-like 5 [Source:MGI Symbol;Acc:MGI:1930265]
ENSMUSG00000022636	Alcam	3067.77	-0.903901	0.124415	-7.26523	3.72e-13	9.86e-12	16	52248996	52454074	protein_coding	activated leukocyte cell adhesion molecule [Source:MGI Symbol;Acc:MGI:1313266]			ENSMUSG00000026894	Morn5	130.897	-2.00749	0.197623	-10.1582	3.04723e-24	8.54334e-23	2	36049458	36079718	protein_coding	MORN repeat containing 5 [Source:MGI Symbol;Acc:MGI:1922745]
ENSMUSG00000030235	Slco1c1	931.246	0.817819	0.112598	7.26319	3.78e-13	1e-11	6	141524368	141570177	protein_coding	solute carrier organic anion transporter family			ENSMUSG00000029119	Man2b2	4206.68	-1.33057	0.131012	-10.1561	3.11299e-24	8.71714e-23	5	36806921	36830653	protein_coding	mannosidase 2
ENSMUSG00000045912	C2cd4c	236.232	-1.57427	0.216855	-7.25958	3.88e-13	1.03e-11	10	79606854	79614025	protein_coding	C2 calcium-dependent domain containing 4C [Source:MGI Symbol;Acc:MGI:2685084]			ENSMUSG00000102752	Gm7694	627.867	-1.1128	0.109596	-10.1537	3.19131e-24	8.92561e-23	1	170298199	170306332	protein_coding	predicted gene 7694 [Source:MGI Symbol;Acc:MGI:3649135]
ENSMUSG00000003534	Ddr1	19159.4	0.986769	0.135989	7.25625	3.98e-13	1.05e-11	17	35681567	35704621	protein_coding	discoidin domain receptor family			ENSMUSG00000018417	Myo1b	306.208	1.70036	0.167482	10.1525	3.2301e-24	9.0232e-23	1	51749765	51916071	protein_coding	myosin IB [Source:MGI Symbol;Acc:MGI:107752]
ENSMUSG00000031561	Tenm3	6567.43	0.655526	0.090356	7.25493	4.02e-13	1.06e-11	8	48227682	48843951	protein_coding	teneurin transmembrane protein 3 [Source:MGI Symbol;Acc:MGI:1345183]			ENSMUSG00000039831	Arhgap29	1049.18	-1.42579	0.140569	-10.143	3.56072e-24	9.9108e-23	3	121952541	122016753	protein_coding	Rho GTPase activating protein 29 [Source:MGI Symbol;Acc:MGI:2443818]
ENSMUSG00000017493	Igfbp4	1007.64	0.876124	0.120772	7.25438	4.04e-13	1.06e-11	11	99041244	99054392	protein_coding	insulin-like growth factor binding protein 4 [Source:MGI Symbol;Acc:MGI:96439]			ENSMUSG00000025289	Prdx4	718.087	-0.893612	0.0881197	-10.1409	3.6376e-24	1.01126e-22	X	155323918	155340754	protein_coding	peroxiredoxin 4 [Source:MGI Symbol;Acc:MGI:1859815]
ENSMUSG00000029797	Sspo	45.5355	1.80415	0.248828	7.25058	4.15e-13	1.09e-11	6	48448229	48501250	protein_coding	SCO-spondin [Source:MGI Symbol;Acc:MGI:2674311]			ENSMUSG00000029994	Anxa4	375.716	-1.32229	0.130415	-10.1391	3.7032e-24	1.02826e-22	6	86736840	86793584	protein_coding	annexin A4 [Source:MGI Symbol;Acc:MGI:88030]
ENSMUSG00000038612	Mcl1	3692.03	0.53524	0.0738238	7.25023	4.16e-13	1.09e-11	3	95658788	95663176	protein_coding	myeloid cell leukemia sequence 1 [Source:MGI Symbol;Acc:MGI:101769]			ENSMUSG00000045095	Magi1	2987.2	0.62353	0.0615056	10.1378	3.75517e-24	1.04144e-22	6	93675455	94283917	protein_coding	membrane associated guanylate kinase
ENSMUSG00000048027	Rgmb	1447.16	-0.965162	0.133156	-7.24834	4.22e-13	1.11e-11	17	15806253	15826586	protein_coding	repulsive guidance molecule family member B [Source:MGI Symbol;Acc:MGI:1916049]			ENSMUSG00000037894	H2afz	674.16	0.858904	0.0847306	10.1369	3.79002e-24	1.04985e-22	3	137864487	137866922	protein_coding	H2A histone family
ENSMUSG00000025104	Hdgfl3	1648.61	-0.641158	0.0884785	-7.24648	4.28e-13	1.12e-11	7	81881251	81934473	protein_coding	HDGF like 3 [Source:MGI Symbol;Acc:MGI:1352760]			ENSMUSG00000036913	Trim67	1760.51	2.13641	0.210783	10.1356	3.84038e-24	1.06252e-22	8	124793092	124834713	protein_coding	tripartite motif-containing 67 [Source:MGI Symbol;Acc:MGI:3045323]
ENSMUSG00000002227	Mov10	434.791	0.755366	0.104254	7.24545	4.31e-13	1.13e-11	3	104794836	104818563	protein_coding	Moloney leukemia virus 10 [Source:MGI Symbol;Acc:MGI:97054]			ENSMUSG00000044533	Rps2	1232.43	1.04944	0.103607	10.129	4.10681e-24	1.13488e-22	17	24718116	24721929	protein_coding	ribosomal protein S2 [Source:MGI Symbol;Acc:MGI:105110]
ENSMUSG00000024548	Setbp1	1775.46	-0.455195	0.06284	-7.24371	4.37e-13	1.14e-11	18	78750380	79109391	protein_coding	SET binding protein 1 [Source:MGI Symbol;Acc:MGI:1933199]			ENSMUSG00000020570	Sypl	1399.93	-1.1841	0.11703	-10.118	4.59945e-24	1.26949e-22	12	32953891	32979860	protein_coding	synaptophysin-like protein [Source:MGI Symbol;Acc:MGI:108081]
ENSMUSG00000053141	Ptprt	2456.69	-1.0728	0.148232	-7.23729	4.58e-13	1.2e-11	2	161521990	162661147	protein_coding	protein tyrosine phosphatase			ENSMUSG00000073650	Catip	343.849	-1.8313	0.181064	-10.1141	4.78312e-24	1.31861e-22	1	74362108	74369321	protein_coding	ciliogenesis associated TTC17 interacting protein [Source:MGI Symbol;Acc:MGI:2685062]
ENSMUSG00000036095	Dgkb	643.129	-1.63784	0.226421	-7.23361	4.7e-13	1.23e-11	12	37817726	38634239	protein_coding	diacylglycerol kinase			ENSMUSG00000027198	Ext2	3350.84	-0.882105	0.0872527	-10.1098	4.99958e-24	1.37664e-22	2	93661028	93822568	protein_coding	exostoses (multiple) 2 [Source:MGI Symbol;Acc:MGI:108050]
ENSMUSG00000040264	Gbp2b	311.91	2.12243	0.293576	7.22957	4.85e-13	1.26e-11	3	142594847	142619179	protein_coding	guanylate binding protein 2b [Source:MGI Symbol;Acc:MGI:95666]			ENSMUSG00000056116	H2-T22	258.357	-1.83557	0.181617	-10.1068	5.1558e-24	1.41797e-22	17	36037128	36042747	protein_coding	histocompatibility 2
ENSMUSG00000027162	Lin7c	2382.18	-0.720196	0.0996308	-7.22865	4.88e-13	1.27e-11	2	109890853	109901003	protein_coding	lin-7 homolog C (C. elegans) [Source:MGI Symbol;Acc:MGI:1330839]			ENSMUSG00000020723	Cacng4	2516.48	1.78405	0.176571	10.1039	5.30995e-24	1.45863e-22	11	107732357	107794557	protein_coding	calcium channel
ENSMUSG00000038256	Bcl9	2907.49	-0.633658	0.0876682	-7.22792	4.9e-13	1.27e-11	3	97203662	97297917	protein_coding	B cell CLL/lymphoma 9 [Source:MGI Symbol;Acc:MGI:1924828]			ENSMUSG00000048387	Osr1	150.799	-2.32979	0.230594	-10.1034	5.33355e-24	1.46337e-22	12	9570116	9581500	protein_coding	odd-skipped related 1 (Drosophila) [Source:MGI Symbol;Acc:MGI:1344424]
ENSMUSG00000031591	Asah1	1739.79	0.704314	0.0974517	7.22731	4.93e-13	1.28e-11	8	41340197	41374773	protein_coding	N-acylsphingosine amidohydrolase 1 [Source:MGI Symbol;Acc:MGI:1277124]			ENSMUSG00000079037	Prnp	22104.7	-0.805804	0.0797904	-10.099	5.58053e-24	1.52932e-22	2	131909928	131938429	protein_coding	prion protein [Source:MGI Symbol;Acc:MGI:97769]
ENSMUSG00000048142	Nat8l	2376.36	-1.12305	0.155492	-7.22258	5.1e-13	1.32e-11	5	33995984	34005916	protein_coding	N-acetyltransferase 8-like [Source:MGI Symbol;Acc:MGI:2447776]			ENSMUSG00000074151	Nlrc5	196.079	-2.27009	0.2249	-10.0938	5.88513e-24	1.61088e-22	8	94434356	94527272	protein_coding	NLR family
ENSMUSG00000041828	Abca8a	569.404	-1.0245	0.141901	-7.21984	5.2e-13	1.35e-11	11	110025634	110095978	protein_coding	ATP-binding cassette			ENSMUSG00000055013	Agap1	3577.8	0.76253	0.075625	10.083	6.56615e-24	1.79516e-22	1	89454806	89897617	protein_coding	ArfGAP with GTPase domain
ENSMUSG00000039037	St6galnac5	1440.09	-1.30867	0.181269	-7.21951	5.22e-13	1.35e-11	3	152817081	152982246	protein_coding	ST6 (alpha-N-acetyl-neuraminyl-2			ENSMUSG00000070000	Fcho1	2666.65	1.33636	0.132547	10.0821	6.62711e-24	1.80969e-22	8	71708387	71725716	protein_coding	FCH domain only 1 [Source:MGI Symbol;Acc:MGI:1921265]
ENSMUSG00000042010	Acacb	176.126	1.06268	0.147204	7.21911	5.23e-13	1.35e-11	5	114146535	114250761	protein_coding	acetyl-Coenzyme A carboxylase beta [Source:MGI Symbol;Acc:MGI:2140940]			ENSMUSG00000002341	Ncan	21105.2	1.16998	0.116113	10.0762	7.03768e-24	1.91953e-22	8	70093085	70120873	protein_coding	neurocan [Source:MGI Symbol;Acc:MGI:104694]
ENSMUSG00000026193	Fn1	9594.53	1.39591	0.193519	7.21332	5.46e-13	1.41e-11	1	71585520	71653200	protein_coding	fibronectin 1 [Source:MGI Symbol;Acc:MGI:95566]			ENSMUSG00000040093	Bmf	117.56	-2.16506	0.214931	-10.0733	7.24939e-24	1.97495e-22	2	118528757	118549687	protein_coding	BCL2 modifying factor [Source:MGI Symbol;Acc:MGI:2176433]
ENSMUSG00000020821	Kif1c	3593.29	0.75085	0.104134	7.21043	5.58e-13	1.44e-11	11	70700548	70731964	protein_coding	kinesin family member 1C [Source:MGI Symbol;Acc:MGI:1098260]			ENSMUSG00000031078	Cttn	5648.2	-0.636343	0.0632026	-10.0683	7.62805e-24	2.07566e-22	7	144435733	144471009	protein_coding	cortactin [Source:MGI Symbol;Acc:MGI:99695]
ENSMUSG00000027642	Rpn2	6598.11	0.431216	0.059867	7.20289	5.9e-13	1.52e-11	2	157279017	157326319	protein_coding	ribophorin II [Source:MGI Symbol;Acc:MGI:98085]			ENSMUSG00000046321	Hs3st2	148.823	2.06066	0.20472	10.0658	7.82658e-24	2.12717e-22	7	121391859	121501770	protein_coding	heparan sulfate (glucosamine) 3-O-sulfotransferase 2 [Source:MGI Symbol;Acc:MGI:1333802]
ENSMUSG00000046027	Stard5	423.859	1.01438	0.140857	7.20144	5.96e-13	1.53e-11	7	83631959	83653127	protein_coding	StAR-related lipid transfer (START) domain containing 5 [Source:MGI Symbol;Acc:MGI:2156765]			ENSMUSG00000036249	Rbm43	353.68	-1.16656	0.115898	-10.0654	7.85628e-24	2.13273e-22	2	51924448	51935163	protein_coding	RNA binding motif protein 43 [Source:MGI Symbol;Acc:MGI:1918934]
ENSMUSG00000029312	Klhl8	716.608	-0.71577	0.0993989	-7.20099	5.98e-13	1.53e-11	5	103861973	103911259	protein_coding	kelch-like 8 [Source:MGI Symbol;Acc:MGI:2179430]			ENSMUSG00000035105	Egln3	953.107	-1.62015	0.161025	-10.0615	8.17634e-24	2.21702e-22	12	54178981	54203860	protein_coding	egl-9 family hypoxia-inducible factor 3 [Source:MGI Symbol;Acc:MGI:1932288]
ENSMUSG00000027332	Ivd	2384.39	-0.598083	0.0831075	-7.19649	6.18e-13	1.58e-11	2	118861954	118882909	protein_coding	isovaleryl coenzyme A dehydrogenase [Source:MGI Symbol;Acc:MGI:1929242]			ENSMUSG00000028955	Vamp3	1457.31	-0.85951	0.0854357	-10.0603	8.2736e-24	2.24076e-22	4	151047300	151057963	protein_coding	vesicle-associated membrane protein 3 [Source:MGI Symbol;Acc:MGI:1321389]
ENSMUSG00000035948	Acss3	26.9771	2.31519	0.3218	7.19451	6.27e-13	1.6e-11	10	106933517	107123668	protein_coding	acyl-CoA synthetase short-chain family member 3 [Source:MGI Symbol;Acc:MGI:2685720]			ENSMUSG00000031565	Fgfr1	11686	-1.0639	0.10576	-10.0596	8.33498e-24	2.25474e-22	8	25513654	25575718	protein_coding	fibroblast growth factor receptor 1 [Source:MGI Symbol;Acc:MGI:95522]
ENSMUSG00000024697	Gna14	225.611	1.27877	0.177891	7.18849	6.55e-13	1.67e-11	19	16435667	16610818	protein_coding	guanine nucleotide binding protein			ENSMUSG00000011154	Cfap161	128.564	-2.36598	0.235218	-10.0587	8.4115e-24	2.27278e-22	7	83774101	83794880	protein_coding	cilia and flagella associated protein 161 [Source:MGI Symbol;Acc:MGI:1922806]
ENSMUSG00000022860	Chodl	153.913	-1.69463	0.235816	-7.18627	6.66e-13	1.7e-11	16	78930948	78951733	protein_coding	chondrolectin [Source:MGI Symbol;Acc:MGI:2179069]			ENSMUSG00000038119	Cdon	1902.64	-1.03722	0.103133	-10.0572	8.54126e-24	2.30514e-22	9	35421128	35507652	protein_coding	cell adhesion molecule-related/down-regulated by oncogenes [Source:MGI Symbol;Acc:MGI:1926387]
ENSMUSG00000011114	Tbrg1	1087.31	0.804033	0.111928	7.18346	6.8e-13	1.73e-11	9	37648763	37657312	protein_coding	transforming growth factor beta regulated gene 1 [Source:MGI Symbol;Acc:MGI:1100877]			ENSMUSG00000067928	Zfp760	672.898	-1.43318	0.142523	-10.0557	8.66654e-24	2.33622e-22	17	21707741	21725636	protein_coding	zinc finger protein 760 [Source:MGI Symbol;Acc:MGI:2679257]
ENSMUSG00000043531	Sorcs1	1401.82	0.758202	0.105556	7.18296	6.82e-13	1.74e-11	19	50143299	50678646	protein_coding	sortilin-related VPS10 domain containing receptor 1 [Source:MGI Symbol;Acc:MGI:1929666]			ENSMUSG00000038387	Rras	410.082	-1.31228	0.130533	-10.0532	8.88904e-24	2.39341e-22	7	45017961	45021647	protein_coding	related RAS viral (r-ras) oncogene [Source:MGI Symbol;Acc:MGI:98179]
ENSMUSG00000036545	Adamts2	765.37	1.05296	0.146649	7.18011	6.97e-13	1.77e-11	11	50602084	50807573	protein_coding	a disintegrin-like and metallopeptidase (reprolysin type) with thrombospondin type 1 motif			ENSMUSG00000023186	Vwa5a	1098.18	-1.55435	0.15474	-10.0449	9.67169e-24	2.60111e-22	9	38718268	38743337	protein_coding	von Willebrand factor A domain containing 5A [Source:MGI Symbol;Acc:MGI:1915026]
ENSMUSG00000054720	Lrrc8c	1812.18	0.700304	0.0976314	7.17293	7.34e-13	1.87e-11	5	105519388	105613018	protein_coding	leucine rich repeat containing 8 family			ENSMUSG00000026200	Glb1l	714.103	-1.22217	0.121677	-10.0444	9.72271e-24	2.61179e-22	1	75198236	75210813	protein_coding	galactosidase
ENSMUSG00000061119	Prcp	291.216	0.753528	0.105068	7.17182	7.4e-13	1.88e-11	7	92874470	92934583	protein_coding	prolylcarboxypeptidase (angiotensinase C) [Source:MGI Symbol;Acc:MGI:1919711]			ENSMUSG00000027111	Itga6	5707.05	-1.20316	0.119804	-10.0428	9.88767e-24	2.65302e-22	2	71745616	71858416	protein_coding	integrin alpha 6 [Source:MGI Symbol;Acc:MGI:96605]
ENSMUSG00000020070	Rufy2	1749.03	-0.667622	0.0931195	-7.16951	7.53e-13	1.91e-11	10	62980223	63017210	protein_coding	RUN and FYVE domain-containing 2 [Source:MGI Symbol;Acc:MGI:1917682]			ENSMUSG00000051498	Tlr6	103.709	-1.74958	0.174255	-10.0404	1.01284e-23	2.71445e-22	5	64952031	64960097	protein_coding	toll-like receptor 6 [Source:MGI Symbol;Acc:MGI:1341296]
ENSMUSG00000021057	Akap5	655.915	-1.03818	0.144867	-7.16641	7.7e-13	1.95e-11	12	76324891	76334153	protein_coding	A kinase (PRKA) anchor protein 5 [Source:MGI Symbol;Acc:MGI:2685104]			ENSMUSG00000010095	Slc3a2	8007.91	-0.913967	0.0910319	-10.0401	1.01601e-23	2.71981e-22	19	8706882	8723369	protein_coding	solute carrier family 3 (activators of dibasic and neutral amino acid transport)
ENSMUSG00000031766	Slc12a3	52.4586	1.97741	0.276009	7.1643	7.82e-13	1.97e-11	8	94329201	94366214	protein_coding	solute carrier family 12			ENSMUSG00000044468	Fam46c	211.285	-1.85485	0.184896	-10.0318	1.10428e-23	2.94926e-22	3	100451628	100489324	protein_coding	family with sequence similarity 46
ENSMUSG00000056220	Pla2g4a	54.5738	1.71003	0.238683	7.16444	7.81e-13	1.97e-11	1	149829618	149961290	protein_coding	phospholipase A2			ENSMUSG00000027306	Nusap1	428.028	1.07052	0.106727	10.0305	1.11986e-23	2.9874e-22	2	119618298	119651244	protein_coding	nucleolar and spindle associated protein 1 [Source:MGI Symbol;Acc:MGI:2675669]
ENSMUSG00000027419	Pcsk2	1682.42	-1.44967	0.202392	-7.16268	7.91e-13	1.99e-11	2	143546156	143816285	protein_coding	proprotein convertase subtilisin/kexin type 2 [Source:MGI Symbol;Acc:MGI:97512]			ENSMUSG00000041633	Kctd12b	186.962	-1.45692	0.14527	-10.029	1.13642e-23	3.02809e-22	X	153685154	153696391	protein_coding	potassium channel tetramerisation domain containing 12b [Source:MGI Symbol;Acc:MGI:2444667]
ENSMUSG00000020914	Top2a	2495.23	0.534712	0.0747177	7.15643	8.28e-13	2.08e-11	11	98992943	99024189	protein_coding	topoisomerase (DNA) II alpha [Source:MGI Symbol;Acc:MGI:98790]			ENSMUSG00000035279	Ssc5d	900.666	-1.56568	0.15622	-10.0223	1.21652e-23	3.2378e-22	7	4925785	4944826	protein_coding	scavenger receptor cysteine rich family
ENSMUSG00000023088	Abcc1	955.443	-0.592751	0.0829016	-7.15006	8.67e-13	2.18e-11	16	14361558	14475737	protein_coding	ATP-binding cassette			ENSMUSG00000036907	C1ql2	97.6909	1.97108	0.196725	10.0195	1.25164e-23	3.32742e-22	1	120340582	120343174	protein_coding	complement component 1
ENSMUSG00000031075	Ano1	19.715	4.14805	0.580173	7.14968	8.7e-13	2.18e-11	7	144588549	144751974	protein_coding	anoctamin 1			ENSMUSG00000050730	Arhgap42	649.271	-1.21165	0.120987	-10.0147	1.31295e-23	3.48641e-22	9	8994329	9239101	protein_coding	Rho GTPase activating protein 42 [Source:MGI Symbol;Acc:MGI:1918794]
ENSMUSG00000050199	Lgr4	1405.17	0.703292	0.0984377	7.14454	9.03e-13	2.27e-11	2	109917647	110014257	protein_coding	leucine-rich repeat-containing G protein-coupled receptor 4 [Source:MGI Symbol;Acc:MGI:1891468]			ENSMUSG00000053070	9230110C19Rik	319.72	-1.28548	0.128441	-10.0084	1.40059e-23	3.71487e-22	9	8021672	8042823	protein_coding	RIKEN cDNA 9230110C19 gene [Source:MGI Symbol;Acc:MGI:3045346]
ENSMUSG00000004665	Cnn2	1907.04	1.28995	0.180614	7.14203	9.2e-13	2.3e-11	10	79988584	79996062	protein_coding	calponin 2 [Source:MGI Symbol;Acc:MGI:105093]			ENSMUSG00000070044	Fam149a	855.58	-0.87822	0.0877674	-10.0062	1.43116e-23	3.79158e-22	8	45336717	45382291	protein_coding	family with sequence similarity 149
ENSMUSG00000031150	Ccdc120	466.772	-0.883799	0.12383	-7.13722	9.52e-13	2.38e-11	X	7731714	7750905	protein_coding	coiled-coil domain containing 120 [Source:MGI Symbol;Acc:MGI:1859619]			ENSMUSG00000038213	Tapbpl	202.526	-1.62253	0.162168	-10.0052	1.44549e-23	3.82517e-22	6	125223933	125231860	protein_coding	TAP binding protein-like [Source:MGI Symbol;Acc:MGI:2384853]
ENSMUSG00000018395	Kif3a	3301.25	-0.625529	0.0876813	-7.13412	9.74e-13	2.44e-11	11	53567379	53601967	protein_coding	kinesin family member 3A [Source:MGI Symbol;Acc:MGI:107689]			ENSMUSG00000005124	Wisp1	346.052	-1.94224	0.1942	-10.0013	1.5045e-23	3.97678e-22	15	66891320	66923201	protein_coding	WNT1 inducible signaling pathway protein 1 [Source:MGI Symbol;Acc:MGI:1197008]
ENSMUSG00000039208	Metrnl	510.759	0.839454	0.117679	7.13343	9.79e-13	2.45e-11	11	121701544	121716306	protein_coding	meteorin			ENSMUSG00000027171	Prrg4	129.718	-1.99758	0.199915	-9.99215	1.64958e-23	4.35527e-22	2	104830741	104849876	protein_coding	proline rich Gla (G-carboxyglutamic acid) 4 (transmembrane) [Source:MGI Symbol;Acc:MGI:2442211]
ENSMUSG00000020674	Pxdn	3012.76	0.948666	0.133026	7.13143	9.93e-13	2.48e-11	12	29937608	30017658	protein_coding	peroxidasin [Source:MGI Symbol;Acc:MGI:1916925]			ENSMUSG00000021198	Unc79	1302.89	1.13106	0.113197	9.99196	1.65274e-23	4.35863e-22	12	102948859	103184065	protein_coding	unc-79 homolog (C. elegans) [Source:MGI Symbol;Acc:MGI:2684729]
ENSMUSG00000048677	Tpcn2	284.436	0.998368	0.140153	7.12339	1.05e-12	2.62e-11	7	145186524	145284011	protein_coding	two pore segment channel 2 [Source:MGI Symbol;Acc:MGI:2385297]			ENSMUSG00000034189	Hsdl1	1319.43	0.725147	0.0725907	9.98953	1.69387e-23	4.46201e-22	8	119561989	119575183	protein_coding	hydroxysteroid dehydrogenase like 1 [Source:MGI Symbol;Acc:MGI:1919802]
ENSMUSG00000056972	Magel2	93.0788	-1.78502	0.250973	-7.11239	1.14e-12	2.84e-11	7	62377010	62381640	protein_coding	melanoma antigen			ENSMUSG00000032965	Ift57	860.349	-0.863689	0.0864713	-9.98816	1.71746e-23	4.519e-22	16	49699233	49765126	protein_coding	intraflagellar transport 57 [Source:MGI Symbol;Acc:MGI:1921166]
ENSMUSG00000050447	Lypd6	149.535	-1.30419	0.1834	-7.11119	1.15e-12	2.86e-11	2	50066429	50193569	protein_coding	LY6/PLAUR domain containing 6 [Source:MGI Symbol;Acc:MGI:2443848]			ENSMUSG00000038831	Ralgps1	1967.11	0.809158	0.081023	9.98677	1.74173e-23	4.57763e-22	2	33133417	33371486	protein_coding	Ral GEF with PH domain and SH3 binding motif 1 [Source:MGI Symbol;Acc:MGI:1922008]
ENSMUSG00000041144	Dnah7b	538.662	1.03736	0.145941	7.1081	1.18e-12	2.91e-11	1	46066315	46373546	protein_coding	dynein			ENSMUSG00000026031	Cflar	655.942	-0.990275	0.0991851	-9.98412	1.78885e-23	4.69613e-22	1	58711508	58758884	protein_coding	CASP8 and FADD-like apoptosis regulator [Source:MGI Symbol;Acc:MGI:1336166]
ENSMUSG00000039307	Hexdc	1207.56	-0.948491	0.133441	-7.10794	1.18e-12	2.91e-11	11	121204433	121222655	protein_coding	hexosaminidase (glycosyl hydrolase family 20			ENSMUSG00000026872	Zeb2	1995.28	0.944848	0.094637	9.98391	1.79253e-23	4.70046e-22	2	44983632	45117395	protein_coding	zinc finger E-box binding homeobox 2 [Source:MGI Symbol;Acc:MGI:1344407]
ENSMUSG00000009394	Syn2	5130.17	-1.49601	0.210467	-7.10806	1.18e-12	2.91e-11	6	115134902	115282006	protein_coding	synapsin II [Source:MGI Symbol;Acc:MGI:103020]			ENSMUSG00000040812	Agbl2	157.542	-1.88324	0.188635	-9.98353	1.79953e-23	4.71346e-22	2	90782727	90834437	protein_coding	ATP/GTP binding protein-like 2 [Source:MGI Symbol;Acc:MGI:2443254]
ENSMUSG00000036913	Trim67	1760.51	-1.50097	0.211155	-7.10839	1.17e-12	2.91e-11	8	124793092	124834713	protein_coding	tripartite motif-containing 67 [Source:MGI Symbol;Acc:MGI:3045323]			ENSMUSG00000025207	Sema4g	3366.04	1.69726	0.170015	9.98302	1.80884e-23	4.73247e-22	19	44989101	45003397	protein_coding	sema domain
ENSMUSG00000052516	Robo2	2491.16	-0.844724	0.118845	-7.10775	1.18e-12	2.91e-11	16	73892306	74411825	protein_coding	roundabout guidance receptor 2 [Source:MGI Symbol;Acc:MGI:1890110]			ENSMUSG00000055737	Ghr	631.584	-1.25304	0.125546	-9.98067	1.85207e-23	4.8401e-22	15	3317760	3583492	protein_coding	growth hormone receptor [Source:MGI Symbol;Acc:MGI:95708]
ENSMUSG00000001918	Slc1a5	123.434	1.38102	0.194405	7.10384	1.21e-12	2.99e-11	7	16781340	16798274	protein_coding	solute carrier family 1 (neutral amino acid transporter)			ENSMUSG00000006344	Ggt5	39.7222	-3.76506	0.377403	-9.97622	1.93698e-23	5.05629e-22	10	75589340	75617200	protein_coding	gamma-glutamyltransferase 5 [Source:MGI Symbol;Acc:MGI:1346063]
ENSMUSG00000029094	Afap1	2871.66	0.525242	0.0739364	7.10397	1.21e-12	2.99e-11	5	35893319	36003923	protein_coding	actin filament associated protein 1 [Source:MGI Symbol;Acc:MGI:1917542]			ENSMUSG00000038776	Ephx1	10950.1	-1.30143	0.130474	-9.97466	1.96765e-23	5.13056e-22	1	180976210	181020904	protein_coding	epoxide hydrolase 1
ENSMUSG00000025969	Nrp2	2829.8	-1.2547	0.176638	-7.1032	1.22e-12	3e-11	1	62703285	62818695	protein_coding	neuropilin 2 [Source:MGI Symbol;Acc:MGI:1100492]			ENSMUSG00000026104	Stat1	726.354	-2.34398	0.235084	-9.9708	2.04582e-23	5.32837e-22	1	52119440	52161865	protein_coding	signal transducer and activator of transcription 1 [Source:MGI Symbol;Acc:MGI:103063]
ENSMUSG00000060519	Tor3a	1106.37	1.14587	0.161382	7.10033	1.24e-12	3.06e-11	1	156653617	156674356	protein_coding	torsin family 3			ENSMUSG00000042589	Cux2	1164.63	1.21675	0.122177	9.95891	2.30579e-23	5.99193e-22	5	121856366	122050102	protein_coding	cut-like homeobox 2 [Source:MGI Symbol;Acc:MGI:107321]
ENSMUSG00000022893	Adamts1	3268.67	0.873216	0.123022	7.09806	1.27e-12	3.11e-11	16	85793827	85803113	protein_coding	a disintegrin-like and metallopeptidase (reprolysin type) with thrombospondin type 1 motif			ENSMUSG00000026864	Hspa5	21214.9	-0.829069	0.0832589	-9.95772	2.33353e-23	6.0572e-22	2	34771970	34777547	protein_coding	heat shock protein 5 [Source:MGI Symbol;Acc:MGI:95835]
ENSMUSG00000019894	Slc6a15	1894.6	-0.809523	0.114085	-7.09579	1.29e-12	3.15e-11	10	103367783	103419377	protein_coding	solute carrier family 6 (neurotransmitter transporter)			ENSMUSG00000057406	Nsd2	3428.7	0.792328	0.079579	9.95649	2.36246e-23	6.12542e-22	5	33820725	33897975	protein_coding	nuclear receptor binding SET domain protein 2 [Source:MGI Symbol;Acc:MGI:1276574]
ENSMUSG00000075254	Heg1	9191.17	1.02001	0.143807	7.09293	1.31e-12	3.22e-11	16	33684466	33771576	protein_coding	heart development protein with EGF-like domains 1 [Source:MGI Symbol;Acc:MGI:1924696]			ENSMUSG00000037813	D630003M21Rik	118.283	-1.56647	0.157355	-9.95502	2.39771e-23	6.20985e-22	2	158182533	158229222	protein_coding	RIKEN cDNA D630003M21 gene [Source:MGI Symbol;Acc:MGI:3606579]
ENSMUSG00000046204	Pnma2	821.992	-0.995233	0.140334	-7.09188	1.32e-12	3.23e-11	14	66911170	66921023	protein_coding	paraneoplastic antigen MA2 [Source:MGI Symbol;Acc:MGI:2444129]			ENSMUSG00000060534	Dcc	406.51	2.23614	0.224633	9.95465	2.40675e-23	6.22629e-22	18	71258738	72351069	protein_coding	deleted in colorectal carcinoma [Source:MGI Symbol;Acc:MGI:94869]
ENSMUSG00000039485	Tspyl4	3744.21	-1.14267	0.161124	-7.09189	1.32e-12	3.23e-11	10	34297442	34301320	protein_coding	TSPY-like 4 [Source:MGI Symbol;Acc:MGI:106393]			ENSMUSG00000027882	Stxbp3	503.159	-1.23144	0.123731	-9.95255	2.458e-23	6.35177e-22	3	108793176	108840526	protein_coding	syntaxin binding protein 3 [Source:MGI Symbol;Acc:MGI:107362]
ENSMUSG00000045180	Shroom2	2487.42	-0.483348	0.0681575	-7.09163	1.33e-12	3.24e-11	X	152609509	152769465	protein_coding	shroom family member 2 [Source:MGI Symbol;Acc:MGI:107194]			ENSMUSG00000027335	Adra1d	324.022	-2.68881	0.270168	-9.95237	2.46246e-23	6.35617e-22	2	131545850	131562283	protein_coding	adrenergic receptor
ENSMUSG00000052593	Adam17	1701.94	0.649312	0.0915701	7.09088	1.33e-12	3.25e-11	12	21323509	21373632	protein_coding	a disintegrin and metallopeptidase domain 17 [Source:MGI Symbol;Acc:MGI:1096335]			ENSMUSG00000066705	Fxyd6	7371.53	1.36897	0.137583	9.95011	2.51907e-23	6.49505e-22	9	45370185	45396159	protein_coding	FXYD domain-containing ion transport regulator 6 [Source:MGI Symbol;Acc:MGI:1890226]
ENSMUSG00000033361	Prrg3	373.708	0.768914	0.108455	7.08971	1.34e-12	3.27e-11	X	71962624	71972722	protein_coding	proline rich Gla (G-carboxyglutamic acid) 3 (transmembrane) [Source:MGI Symbol;Acc:MGI:2685214]			ENSMUSG00000020014	Cfap54	795.661	-1.35229	0.135961	-9.94616	2.621e-23	6.7503e-22	10	92775619	93081618	protein_coding	cilia and flagella associated protein 54 [Source:MGI Symbol;Acc:MGI:1922208]
ENSMUSG00000048332	Lhfp	3016.86	0.694757	0.0980013	7.08927	1.35e-12	3.28e-11	3	53041528	53261679	protein_coding	lipoma HMGIC fusion partner [Source:MGI Symbol;Acc:MGI:1920048]			ENSMUSG00000025332	Kdm5c	2426.39	0.733534	0.0737927	9.94046	2.77531e-23	7.13977e-22	X	152233020	152274535	protein_coding	lysine (K)-specific demethylase 5C [Source:MGI Symbol;Acc:MGI:99781]
ENSMUSG00000039155	Cdh26	158.968	1.47143	0.20758	7.08849	1.36e-12	3.29e-11	2	178430531	178487366	protein_coding	cadherin-like 26 [Source:MGI Symbol;Acc:MGI:2685856]			ENSMUSG00000029096	Htra3	96.3045	-1.74337	0.175444	-9.9369	2.87627e-23	7.39127e-22	5	35652023	35679782	protein_coding	HtrA serine peptidase 3 [Source:MGI Symbol;Acc:MGI:1925808]
ENSMUSG00000038058	Nod1	239.945	0.998506	0.140864	7.08845	1.36e-12	3.29e-11	6	54923949	54972612	protein_coding	nucleotide-binding oligomerization domain containing 1 [Source:MGI Symbol;Acc:MGI:1341839]			ENSMUSG00000028464	Tpm2	105.348	-1.9092	0.192153	-9.93582	2.90777e-23	7.46393e-22	4	43514711	43523765	protein_coding	tropomyosin 2
ENSMUSG00000044786	Zfp36	162.752	1.45087	0.204815	7.08384	1.4e-12	3.4e-11	7	28376784	28380253	protein_coding	zinc finger protein 36 [Source:MGI Symbol;Acc:MGI:99180]			ENSMUSG00000049502	Dtx3l	239.985	-2.31626	0.233206	-9.93228	3.0128e-23	7.71637e-22	16	35926511	35939151	protein_coding	deltex 3-like
ENSMUSG00000050390	C77080	475.348	0.854235	0.12061	7.08264	1.41e-12	3.43e-11	4	129219578	129261404	protein_coding	expressed sequence C77080 [Source:MGI Symbol;Acc:MGI:2140651]			ENSMUSG00000031990	Jam3	993.144	-1.19684	0.120632	-9.9214	3.36014e-23	8.59645e-22	9	27097384	27155421	protein_coding	junction adhesion molecule 3 [Source:MGI Symbol;Acc:MGI:1933825]
ENSMUSG00000026421	Csrp1	1137.24	0.700584	0.0989713	7.07866	1.46e-12	3.52e-11	1	135720061	135752232	protein_coding	cysteine and glycine-rich protein 1 [Source:MGI Symbol;Acc:MGI:88549]			ENSMUSG00000043419	Chd3os	405.874	1.29277	0.130306	9.92102	3.37299e-23	8.61978e-22	11	69340461	69342641	protein_coding	chromodomain helicase DNA binding protein 3
ENSMUSG00000021215	Net1	235.475	0.889632	0.12572	7.07628	1.48e-12	3.58e-11	13	3882018	3918220	protein_coding	neuroepithelial cell transforming gene 1 [Source:MGI Symbol;Acc:MGI:1927138]			ENSMUSG00000031502	Col4a1	9943.82	-1.11655	0.112575	-9.91828	3.46689e-23	8.84995e-22	8	11198423	11312826	protein_coding	collagen
ENSMUSG00000029718	Pcolce	486.573	1.14233	0.161575	7.06999	1.55e-12	3.74e-11	5	137605103	137613784	protein_coding	procollagen C-endopeptidase enhancer protein [Source:MGI Symbol;Acc:MGI:105099]			ENSMUSG00000034903	Cobll1	1751.76	-1.63539	0.164927	-9.91582	3.55337e-23	9.06071e-22	2	65088339	65239403	protein_coding	Cobl-like 1 [Source:MGI Symbol;Acc:MGI:2442894]
ENSMUSG00000066152	Slc31a2	319.191	0.785066	0.111159	7.06257	1.63e-12	3.94e-11	4	62262562	62298411	protein_coding	solute carrier family 31			ENSMUSG00000105504	Gbp5	208.076	-3.49763	0.352987	-9.90868	3.81674e-23	9.72154e-22	3	142493978	142522344	protein_coding	guanylate binding protein 5 [Source:MGI Symbol;Acc:MGI:2429943]
ENSMUSG00000022358	Fbxo32	202.787	1.12154	0.15881	7.06217	1.64e-12	3.95e-11	15	58175879	58214892	protein_coding	F-box protein 32 [Source:MGI Symbol;Acc:MGI:1914981]			ENSMUSG00000056204	Pgpep1	1406.65	-1.02532	0.10348	-9.90838	3.82804e-23	9.73958e-22	8	70646435	70660388	protein_coding	pyroglutamyl-peptidase I [Source:MGI Symbol;Acc:MGI:1913772]
ENSMUSG00000021071	Trim9	4862.97	-0.93033	0.131749	-7.06138	1.65e-12	3.97e-11	12	70244533	70347614	protein_coding	tripartite motif-containing 9 [Source:MGI Symbol;Acc:MGI:2137354]			ENSMUSG00000024431	Nr3c1	1428.24	-0.817455	0.0825431	-9.90337	4.02491e-23	1.02292e-21	18	39410545	39491301	protein_coding	nuclear receptor subfamily 3
ENSMUSG00000029831	Npvf	100.693	-1.4771	0.209243	-7.05926	1.67e-12	4.02e-11	6	50650672	50654439	protein_coding	neuropeptide VF precursor [Source:MGI Symbol;Acc:MGI:1926488]			ENSMUSG00000039552	Rsph4a	564.914	-1.7452	0.176309	-9.89852	4.22462e-23	1.0725e-21	10	33905111	33916021	protein_coding	radial spoke head 4 homolog A (Chlamydomonas) [Source:MGI Symbol;Acc:MGI:3027894]
ENSMUSG00000057421	Las1l	1396.2	-0.580162	0.0822661	-7.05227	1.76e-12	4.22e-11	X	95935335	95956962	protein_coding	LAS1-like (S. cerevisiae) [Source:MGI Symbol;Acc:MGI:1923380]			ENSMUSG00000026837	Col5a1	2011.62	-1.47344	0.148892	-9.89602	4.33159e-23	1.09845e-21	2	27886425	28039514	protein_coding	collagen
ENSMUSG00000030226	Lmo3	687.442	-1.06587	0.151137	-7.05235	1.76e-12	4.22e-11	6	138362918	138581968	protein_coding	LIM domain only 3 [Source:MGI Symbol;Acc:MGI:102810]			ENSMUSG00000052331	Ankrd44	666.112	-0.958864	0.0969598	-9.88929	4.63289e-23	1.17356e-21	1	54645340	54926387	protein_coding	ankyrin repeat domain 44 [Source:MGI Symbol;Acc:MGI:3045243]
ENSMUSG00000026587	Astn1	9100.69	-0.655925	0.0930563	-7.04869	1.81e-12	4.33e-11	1	158362273	158691781	protein_coding	astrotactin 1 [Source:MGI Symbol;Acc:MGI:1098567]			ENSMUSG00000009687	Fxyd5	74.8828	2.86629	0.289913	9.8867	4.75429e-23	1.203e-21	7	31032722	31042481	protein_coding	FXYD domain-containing ion transport regulator 5 [Source:MGI Symbol;Acc:MGI:1201785]
ENSMUSG00000026676	Ccdc3	186.602	0.872206	0.123847	7.04258	1.89e-12	4.52e-11	2	5137776	5230878	protein_coding	coiled-coil domain containing 3 [Source:MGI Symbol;Acc:MGI:1921436]			ENSMUSG00000015027	Galns	375.145	-0.973425	0.0984637	-9.88613	4.78146e-23	1.20855e-21	8	122578242	122611463	protein_coding	galactosamine (N-acetyl)-6-sulfate sulfatase [Source:MGI Symbol;Acc:MGI:1355303]
ENSMUSG00000025937	Lactb2	200.616	1.02877	0.146148	7.03923	1.93e-12	4.62e-11	1	13623330	13660546	protein_coding	lactamase			ENSMUSG00000017386	Traf4	1266.1	1.06607	0.107847	9.88507	4.83238e-23	1.22008e-21	11	78158499	78165589	protein_coding	TNF receptor associated factor 4 [Source:MGI Symbol;Acc:MGI:1202880]
ENSMUSG00000041141	Pnmal1	1108.96	-1.53336	0.217915	-7.0365	1.97e-12	4.71e-11	7	16959679	16964607	protein_coding	PNMA-like 1 [Source:MGI Symbol;Acc:MGI:1918941]			ENSMUSG00000047507	Baiap3	59.0151	2.62357	0.265589	9.87833	5.16888e-23	1.30362e-21	17	25242659	25256364	protein_coding	BAI1-associated protein 3 [Source:MGI Symbol;Acc:MGI:2685783]
ENSMUSG00000032890	Rims3	1292.31	-1.16933	0.166274	-7.03255	2.03e-12	4.84e-11	4	120854816	120896579	protein_coding	regulating synaptic membrane exocytosis 3 [Source:MGI Symbol;Acc:MGI:2443331]			ENSMUSG00000038256	Bcl9	2907.49	0.863789	0.0874747	9.87474	5.35743e-23	1.3497e-21	3	97203662	97297917	protein_coding	B cell CLL/lymphoma 9 [Source:MGI Symbol;Acc:MGI:1924828]
ENSMUSG00000046442	Ppm1e	3390.14	-1.00709	0.143215	-7.03203	2.04e-12	4.85e-11	11	87226906	87359023	protein_coding	protein phosphatase 1E (PP2C domain containing) [Source:MGI Symbol;Acc:MGI:2444096]			ENSMUSG00000036158	Prickle1	261.586	1.34593	0.136342	9.87174	5.51983e-23	1.3891e-21	15	93499114	93595891	protein_coding	prickle planar cell polarity protein 1 [Source:MGI Symbol;Acc:MGI:1916034]
ENSMUSG00000022074	Tnfrsf10b	318.008	1.1257	0.160231	7.02549	2.13e-12	5.08e-11	14	69767472	69784411	protein_coding	tumor necrosis factor receptor superfamily			ENSMUSG00000022265	Ank	6131.77	-0.538109	0.0545273	-9.86863	5.69386e-23	1.43133e-21	15	27466677	27594909	protein_coding	progressive ankylosis [Source:MGI Symbol;Acc:MGI:3045421]
ENSMUSG00000029772	Ahcyl2	2095.18	0.66251	0.0943313	7.02323	2.17e-12	5.16e-11	6	29768011	29912310	protein_coding	S-adenosylhomocysteine hydrolase-like 2 [Source:MGI Symbol;Acc:MGI:1921590]			ENSMUSG00000019124	Scrn1	10002.3	-0.478968	0.0485388	-9.86772	5.74542e-23	1.44272e-21	6	54501173	54566489	protein_coding	secernin 1 [Source:MGI Symbol;Acc:MGI:1917188]
ENSMUSG00000004151	Etv1	348.026	-1.30515	0.185961	-7.01842	2.24e-12	5.33e-11	12	38779380	38870484	protein_coding	ets variant 1 [Source:MGI Symbol;Acc:MGI:99254]			ENSMUSG00000038060	Dlec1	246.112	-1.52834	0.154982	-9.86137	6.12098e-23	1.53536e-21	9	119102478	119148246	protein_coding	deleted in lung and esophageal cancer 1 [Source:MGI Symbol;Acc:MGI:2443671]
ENSMUSG00000066258	Trim12a	122.789	1.2505	0.178187	7.0179	2.25e-12	5.34e-11	7	104299894	104315466	protein_coding	tripartite motif-containing 12A [Source:MGI Symbol;Acc:MGI:1923931]			ENSMUSG00000039963	Ccdc40	669.227	-1.33489	0.135472	-9.85362	6.6116e-23	1.65483e-21	11	119228572	119265236	protein_coding	coiled-coil domain containing 40 [Source:MGI Symbol;Acc:MGI:2443893]
ENSMUSG00000027475	Kif3b	2814.76	-0.525902	0.0749498	-7.01672	2.27e-12	5.38e-11	2	153291413	153333390	protein_coding	kinesin family member 3B [Source:MGI Symbol;Acc:MGI:107688]			ENSMUSG00000016256	Ctsz	747.425	-1.15207	0.116933	-9.85243	6.69047e-23	1.67276e-21	2	174427493	174439039	protein_coding	cathepsin Z [Source:MGI Symbol;Acc:MGI:1891190]
ENSMUSG00000002324	Rec8	25.3903	2.46922	0.35198	7.01523	2.3e-12	5.43e-11	14	55618037	55625395	protein_coding	REC8 meiotic recombination protein [Source:MGI Symbol;Acc:MGI:1929645]			ENSMUSG00000031700	Gpt2	1233.56	0.86477	0.0877802	9.85154	6.75027e-23	1.68589e-21	8	85492576	85527560	protein_coding	glutamic pyruvate transaminase (alanine aminotransferase) 2 [Source:MGI Symbol;Acc:MGI:1915391]
ENSMUSG00000069769	Msi2	3202.3	0.598129	0.0852617	7.01521	2.3e-12	5.43e-11	11	88339382	88718513	protein_coding	musashi RNA-binding protein 2 [Source:MGI Symbol;Acc:MGI:1923876]			ENSMUSG00000022972	1110004E09Rik	900.037	-1.02908	0.104475	-9.85003	6.85242e-23	1.70955e-21	16	90925809	90934927	protein_coding	RIKEN cDNA 1110004E09 gene [Source:MGI Symbol;Acc:MGI:1915251]
ENSMUSG00000028640	Tfap2c	58.861	-1.90763	0.271916	-7.01551	2.29e-12	5.43e-11	2	172549593	172558622	protein_coding	transcription factor AP-2			ENSMUSG00000035860	Cdhr3	78.9383	-2.26217	0.229699	-9.84839	6.96508e-23	1.73578e-21	12	33033796	33092875	protein_coding	cadherin-related family member 3 [Source:MGI Symbol;Acc:MGI:1916014]
ENSMUSG00000029755	Dlx5	325.187	-1.1883	0.1694	-7.01474	2.3e-12	5.44e-11	6	6877805	6882085	protein_coding	distal-less homeobox 5 [Source:MGI Symbol;Acc:MGI:101926]			ENSMUSG00000027580	Helz2	300.862	-2.01925	0.20506	-9.84713	7.05286e-23	1.75577e-21	2	181227615	181242027	protein_coding	helicase with zinc finger 2
ENSMUSG00000044548	Dact1	288.564	-1.40942	0.201	-7.01203	2.35e-12	5.54e-11	12	71309884	71320107	protein_coding	dishevelled-binding antagonist of beta-catenin 1 [Source:MGI Symbol;Acc:MGI:1891740]			ENSMUSG00000020681	Ace	1879.12	-1.51598	0.153973	-9.84575	7.1502e-23	1.77808e-21	11	105967945	105989964	protein_coding	angiotensin I converting enzyme (peptidyl-dipeptidase A) 1 [Source:MGI Symbol;Acc:MGI:87874]
ENSMUSG00000037003	Tns2	418.299	1.05985	0.151262	7.00672	2.44e-12	5.75e-11	15	102102988	102116401	protein_coding	tensin 2 [Source:MGI Symbol;Acc:MGI:2387586]			ENSMUSG00000001508	Sgca	57.1733	-2.98534	0.303265	-9.844	7.27558e-23	1.80732e-21	11	94962791	94976327	protein_coding	sarcoglycan
ENSMUSG00000053477	Tcf4	9860.99	-0.488251	0.0696898	-7.00607	2.45e-12	5.77e-11	18	69343356	69689079	protein_coding	transcription factor 4 [Source:MGI Symbol;Acc:MGI:98506]			ENSMUSG00000040543	Pitpnm3	982.448	-1.08627	0.110481	-9.83216	8.18407e-23	2.02863e-21	11	72047528	72135778	protein_coding	PITPNM family member 3 [Source:MGI Symbol;Acc:MGI:2685726]
ENSMUSG00000014444	Piezo1	1190.89	0.999606	0.142797	7.00019	2.56e-12	6e-11	8	122481698	122551329	protein_coding	piezo-type mechanosensitive ion channel component 1 [Source:MGI Symbol;Acc:MGI:3603204]			ENSMUSG00000059674	Cdh24	445.766	1.11858	0.11378	9.83105	8.27492e-23	2.04895e-21	14	54631992	54641364	protein_coding	cadherin-like 24 [Source:MGI Symbol;Acc:MGI:1928330]
ENSMUSG00000039059	Hrh3	401.578	-1.69702	0.242527	-6.99722	2.61e-12	6.12e-11	2	180099465	180104488	protein_coding	histamine receptor H3 [Source:MGI Symbol;Acc:MGI:2139279]			ENSMUSG00000079363	Gbp4	49.1488	-4.28738	0.436136	-9.83035	8.3326e-23	2.06103e-21	5	105115767	105139586	protein_coding	guanylate binding protein 4 [Source:MGI Symbol;Acc:MGI:97072]
ENSMUSG00000033542	Arhgef5	40.1613	1.84945	0.264322	6.99698	2.62e-12	6.13e-11	6	43265582	43289320	protein_coding	Rho guanine nucleotide exchange factor (GEF) 5 [Source:MGI Symbol;Acc:MGI:1858952]			ENSMUSG00000025511	Tspan4	943.123	-0.820579	0.0834964	-9.82772	8.55357e-23	2.11342e-21	7	141475240	141493427	protein_coding	tetraspanin 4 [Source:MGI Symbol;Acc:MGI:1928097]
ENSMUSG00000050321	Neto1	706.809	-1.67618	0.23961	-6.99548	2.64e-12	6.19e-11	18	86394952	86501897	protein_coding	neuropilin (NRP) and tolloid (TLL)-like 1 [Source:MGI Symbol;Acc:MGI:2180216]			ENSMUSG00000052415	Tchh	135.769	-1.58224	0.161099	-9.82155	9.09355e-23	2.24444e-21	3	93442330	93449077	protein_coding	trichohyalin [Source:MGI Symbol;Acc:MGI:2177944]
ENSMUSG00000021994	Wnt5a	1394.09	0.657181	0.0939749	6.99315	2.69e-12	6.28e-11	14	28504750	28527448	protein_coding	wingless-type MMTV integration site family			ENSMUSG00000075297	H60b	115.595	-2.41398	0.245826	-9.81988	9.24552e-23	2.27951e-21	10	22158586	22288849	protein_coding	histocompatibility 60b [Source:MGI Symbol;Acc:MGI:3649078]
ENSMUSG00000022956	Atp5o	3209.36	0.500766	0.0716171	6.99227	2.7e-12	6.32e-11	16	91684398	91931687	protein_coding	ATP synthase			ENSMUSG00000018906	P4ha2	624.271	-1.10993	0.113099	-9.81374	9.82532e-23	2.41988e-21	11	54100095	54131665	protein_coding	procollagen-proline
ENSMUSG00000046201	Scaf8	2090.26	0.460564	0.0658913	6.98976	2.75e-12	6.42e-11	17	3114972	3198855	protein_coding	SR-related CTD-associated factor 8 [Source:MGI Symbol;Acc:MGI:1925212]			ENSMUSG00000044674	Fzd1	1924.52	-0.999534	0.101876	-9.81124	1.00721e-22	2.47801e-21	5	4753839	4758035	protein_coding	frizzled class receptor 1 [Source:MGI Symbol;Acc:MGI:1196625]
ENSMUSG00000073557	Ppp1r12b	2324.58	-0.802695	0.114865	-6.98815	2.79e-12	6.49e-11	1	134754658	134955942	protein_coding	protein phosphatase 1			ENSMUSG00000025369	Smarcc2	9878.63	0.787937	0.0803318	9.80854	1.03454e-22	2.54254e-21	10	128459248	128490482	protein_coding	SWI/SNF related
ENSMUSG00000030701	Plekhb1	786.977	1.03934	0.14881	6.98433	2.86e-12	6.64e-11	7	100642892	100662414	protein_coding	pleckstrin homology domain containing			ENSMUSG00000004347	Pde1c	68.6937	2.11648	0.21579	9.80808	1.03926e-22	2.55143e-21	6	56069804	56569103	protein_coding	phosphodiesterase 1C [Source:MGI Symbol;Acc:MGI:108413]
ENSMUSG00000061524	Zic2	732.528	0.814092	0.116558	6.98446	2.86e-12	6.64e-11	14	122475435	122479852	protein_coding	zinc finger protein of the cerebellum 2 [Source:MGI Symbol;Acc:MGI:106679]			ENSMUSG00000046192	Iqub	466.797	-1.75094	0.178544	-9.80682	1.05238e-22	2.58089e-21	6	24444865	24515067	protein_coding	IQ motif and ubiquitin domain containing [Source:MGI Symbol;Acc:MGI:3041159]
ENSMUSG00000002341	Ncan	21105.2	-0.811018	0.116142	-6.98298	2.89e-12	6.7e-11	8	70093085	70120873	protein_coding	neurocan [Source:MGI Symbol;Acc:MGI:104694]			ENSMUSG00000025577	Cbx2	278.404	1.19759	0.122126	9.80617	1.05908e-22	2.59459e-21	11	119022962	119031270	protein_coding	chromobox 2 [Source:MGI Symbol;Acc:MGI:88289]
ENSMUSG00000049154	Fam183b	159.926	1.46276	0.209602	6.97875	2.98e-12	6.9e-11	11	58792797	58801960	protein_coding	family with sequence similarity 183			ENSMUSG00000007030	Vwa7	175.647	-1.57771	0.16092	-9.8043	1.07895e-22	2.64046e-21	17	35016579	35026741	protein_coding	von Willebrand factor A domain containing 7 [Source:MGI Symbol;Acc:MGI:1306798]
ENSMUSG00000021939	Ctsb	20853.5	0.537895	0.0770935	6.97719	3.01e-12	6.96e-11	14	63122462	63145923	protein_coding	cathepsin B [Source:MGI Symbol;Acc:MGI:88561]			ENSMUSG00000049971	Glt1d1	63.5928	3.37547	0.344499	9.79818	1.14628e-22	2.80226e-21	5	127632262	127709374	protein_coding	glycosyltransferase 1 domain containing 1 [Source:MGI Symbol;Acc:MGI:2442755]
ENSMUSG00000010505	Myt1	562.504	-1.39977	0.200618	-6.97729	3.01e-12	6.96e-11	2	181763332	181827797	protein_coding	myelin transcription factor 1 [Source:MGI Symbol;Acc:MGI:1100535]			ENSMUSG00000042251	Pm20d1	77.5428	-1.86815	0.190668	-9.79793	1.1492e-22	2.80643e-21	1	131797381	131821473	protein_coding	peptidase M20 domain containing 1 [Source:MGI Symbol;Acc:MGI:2442939]
ENSMUSG00000022842	Ece2	650.299	-0.797182	0.114259	-6.977	3.02e-12	6.96e-11	16	20611593	20646485	protein_coding	endothelin converting enzyme 2 [Source:MGI Symbol;Acc:MGI:1101356]			ENSMUSG00000034480	Diaph2	576.871	-0.861503	0.0879311	-9.79747	1.15436e-22	2.81606e-21	X	129749742	130465834	protein_coding	diaphanous related formin 2 [Source:MGI Symbol;Acc:MGI:1858500]
ENSMUSG00000032269	Htr3a	97.541	-2.13526	0.306089	-6.97595	3.04e-12	7e-11	9	48899213	48911099	protein_coding	5-hydroxytryptamine (serotonin) receptor 3A [Source:MGI Symbol;Acc:MGI:96282]			ENSMUSG00000022893	Adamts1	3268.67	-1.20699	0.123284	-9.79032	1.23906e-22	3.01949e-21	16	85793827	85803113	protein_coding	a disintegrin-like and metallopeptidase (reprolysin type) with thrombospondin type 1 motif
ENSMUSG00000031902	Nfatc3	664.964	0.70384	0.100913	6.97475	3.06e-12	7.06e-11	8	106058840	106130537	protein_coding	nuclear factor of activated T cells			ENSMUSG00000020904	Cfap52	254.879	-2.09019	0.213534	-9.78855	1.26097e-22	3.06965e-21	11	67924806	67965651	protein_coding	cilia and flagella associated protein 52 [Source:MGI Symbol;Acc:MGI:1919110]
ENSMUSG00000019960	Dusp6	918.784	0.755263	0.108294	6.97418	3.08e-12	7.08e-11	10	99263231	99267489	protein_coding	dual specificity phosphatase 6 [Source:MGI Symbol;Acc:MGI:1914853]			ENSMUSG00000046324	Ermp1	2253.28	-0.62227	0.0635963	-9.78469	1.30991e-22	3.18543e-21	19	29608214	29648415	protein_coding	endoplasmic reticulum metallopeptidase 1 [Source:MGI Symbol;Acc:MGI:106250]
ENSMUSG00000069814	Ccdc92b	332.665	-1.27144	0.182443	-6.96896	3.19e-12	7.34e-11	11	74619605	74641516	protein_coding	coiled-coil domain containing 92B [Source:MGI Symbol;Acc:MGI:3588240]			ENSMUSG00000079654	Prrt4	388.129	1.77087	0.18099	9.78432	1.31474e-22	3.19382e-21	6	29169232	29179584	protein_coding	proline-rich transmembrane protein 4 [Source:MGI Symbol;Acc:MGI:2141677]
ENSMUSG00000050541	Adra1b	156.752	-1.42351	0.204271	-6.96874	3.2e-12	7.34e-11	11	43774606	43901210	protein_coding	adrenergic receptor			ENSMUSG00000007122	Casq1	646.133	-1.58658	0.162165	-9.78374	1.32228e-22	3.20874e-21	1	172209894	172219868	protein_coding	calsequestrin 1 [Source:MGI Symbol;Acc:MGI:1309468]
ENSMUSG00000097327	E030030I06Rik	24.5834	2.58525	0.371395	6.96093	3.38e-12	7.75e-11	10	22113050	22149270	protein_coding	RIKEN cDNA E030030I06 gene [Source:MGI Symbol;Acc:MGI:2442914]			ENSMUSG00000042340	Ctf1	182.498	-1.47959	0.15131	-9.77854	1.39205e-22	3.37452e-21	7	127712736	127718192	protein_coding	cardiotrophin 1 [Source:MGI Symbol;Acc:MGI:105115]
ENSMUSG00000037242	Clic4	1985.67	0.599191	0.0861133	6.95817	3.45e-12	7.89e-11	4	135213969	135272814	protein_coding	chloride intracellular channel 4 (mitochondrial) [Source:MGI Symbol;Acc:MGI:1352754]			ENSMUSG00000041544	Disp3	1085.11	0.95018	0.0971904	9.77648	1.4207e-22	3.44035e-21	4	148240264	148287965	protein_coding	dispatched RND transporter family member 3 [Source:MGI Symbol;Acc:MGI:2444403]
ENSMUSG00000026109	Tmeff2	1922.76	-0.804291	0.115602	-6.95739	3.47e-12	7.93e-11	1	50900647	51187270	protein_coding	transmembrane protein with EGF-like and two follistatin-like domains 2 [Source:MGI Symbol;Acc:MGI:1861735]			ENSMUSG00000025140	Pycr1	137.74	1.61562	0.165384	9.76892	1.5308e-22	3.70308e-21	11	120635712	120643769	protein_coding	pyrroline-5-carboxylate reductase 1 [Source:MGI Symbol;Acc:MGI:2384795]
ENSMUSG00000039533	Mmd2	5100.57	-0.881752	0.126852	-6.95103	3.63e-12	8.28e-11	5	142562358	142608800	protein_coding	monocyte to macrophage differentiation-associated 2 [Source:MGI Symbol;Acc:MGI:1922354]			ENSMUSG00000076437	Selenoh	724.131	1.05904	0.108417	9.76817	1.54207e-22	3.72645e-21	2	84669215	84670770	protein_coding	selenoprotein H [Source:MGI Symbol;Acc:MGI:1919907]
ENSMUSG00000025616	Usp16	870.931	0.561121	0.0807399	6.94973	3.66e-12	8.34e-11	16	87454703	87483517	protein_coding	ubiquitin specific peptidase 16 [Source:MGI Symbol;Acc:MGI:1921362]			ENSMUSG00000022780	Meltf	46.6126	-4.03991	0.413618	-9.76725	1.55622e-22	3.75673e-21	16	31878810	31899020	protein_coding	melanotransferrin [Source:MGI Symbol;Acc:MGI:1353421]
ENSMUSG00000078234	Klhdc7a	723.001	1.02933	0.14814	6.94839	3.69e-12	8.41e-11	4	139960220	139968026	protein_coding	kelch domain containing 7A [Source:MGI Symbol;Acc:MGI:2444612]			ENSMUSG00000031616	Ednra	227.915	-1.33927	0.137156	-9.76457	1.59785e-22	3.85319e-21	8	77663031	77724464	protein_coding	endothelin receptor type A [Source:MGI Symbol;Acc:MGI:105923]
ENSMUSG00000062309	Rpp25	98.0751	-1.59279	0.22924	-6.94815	3.7e-12	8.42e-11	9	57504026	57505448	protein_coding	ribonuclease P/MRP 25 subunit [Source:MGI Symbol;Acc:MGI:2143151]			ENSMUSG00000039004	Bmp6	12588.5	-1.67059	0.171106	-9.76346	1.61542e-22	3.89149e-21	13	38345107	38500302	protein_coding	bone morphogenetic protein 6 [Source:MGI Symbol;Acc:MGI:88182]
ENSMUSG00000025437	Usp33	1245.7	-0.642555	0.092575	-6.94092	3.9e-12	8.85e-11	3	152346478	152393617	protein_coding	ubiquitin specific peptidase 33 [Source:MGI Symbol;Acc:MGI:2159711]			ENSMUSG00000038615	Nfe2l1	11215.6	-0.559155	0.0572815	-9.76153	1.64657e-22	3.9624e-21	11	96817414	96829968	protein_coding	nuclear factor
ENSMUSG00000023044	Csad	871.703	0.670907	0.0968383	6.92812	4.26e-12	9.67e-11	15	102176998	102189043	protein_coding	cysteine sulfinic acid decarboxylase [Source:MGI Symbol;Acc:MGI:2180098]			ENSMUSG00000035934	Pknox2	774.81	0.793696	0.0813123	9.76107	1.65394e-22	3.97601e-21	9	36890982	37147407	protein_coding	Pbx/knotted 1 homeobox 2 [Source:MGI Symbol;Acc:MGI:2445415]
ENSMUSG00000031380	Vegfd	370.885	0.95857	0.138474	6.92237	4.44e-12	1.01e-10	X	164373378	164402650	protein_coding	vascular endothelial growth factor D [Source:MGI Symbol;Acc:MGI:108037]			ENSMUSG00000025007	Aldh18a1	1121.04	0.820554	0.0841965	9.74571	1.92426e-22	4.61623e-21	19	40550257	40588463	protein_coding	aldehyde dehydrogenase 18 family
ENSMUSG00000026430	Rassf5	237.124	-1.40655	0.203196	-6.92214	4.45e-12	1.01e-10	1	131176410	131245258	protein_coding	Ras association (RalGDS/AF-6) domain family member 5 [Source:MGI Symbol;Acc:MGI:1926375]			ENSMUSG00000004951	Hspb1	47.7252	-2.99649	0.307539	-9.74344	1.96779e-22	4.71575e-21	5	135887919	135889563	protein_coding	heat shock protein 1 [Source:MGI Symbol;Acc:MGI:96240]
ENSMUSG00000003283	Hck	55.7581	1.61126	0.232837	6.92012	4.51e-12	1.02e-10	2	153108468	153151441	protein_coding	hemopoietic cell kinase [Source:MGI Symbol;Acc:MGI:96052]			ENSMUSG00000035150	Eif2s3x	676.96	0.947398	0.0973054	9.73634	2.11025e-22	5.0467e-21	X	94188707	94212862	protein_coding	eukaryotic translation initiation factor 2
ENSMUSG00000022892	App	65030.6	0.645033	0.0932939	6.91399	4.71e-12	1.06e-10	16	84954440	85173707	protein_coding	amyloid beta (A4) precursor protein [Source:MGI Symbol;Acc:MGI:88059]			ENSMUSG00000042417	Ccno	186.079	-1.80811	0.185753	-9.73398	2.15974e-22	5.15969e-21	13	112987802	112990777	protein_coding	cyclin O [Source:MGI Symbol;Acc:MGI:2145534]
ENSMUSG00000025158	Rfng	2117.24	-0.806249	0.116641	-6.9122	4.77e-12	1.08e-10	11	120780746	120784207	protein_coding	RFNG O-fucosylpeptide 3-beta-N-acetylglucosaminyltransferase [Source:MGI Symbol;Acc:MGI:894275]			ENSMUSG00000045333	Zfp423	1439.97	-1.06951	0.10996	-9.72635	2.32805e-22	5.55605e-21	8	87661810	87959595	protein_coding	zinc finger protein 423 [Source:MGI Symbol;Acc:MGI:1891217]
ENSMUSG00000056204	Pgpep1	1406.65	0.71036	0.10284	6.90741	4.94e-12	1.11e-10	8	70646435	70660388	protein_coding	pyroglutamyl-peptidase I [Source:MGI Symbol;Acc:MGI:1913772]			ENSMUSG00000047793	Sned1	1126.1	-1.68006	0.172748	-9.72551	2.34716e-22	5.59587e-21	1	93235841	93301065	protein_coding	sushi
ENSMUSG00000079363	Gbp4	49.1488	2.44293	0.353732	6.90618	4.98e-12	1.12e-10	5	105115767	105139586	protein_coding	guanylate binding protein 4 [Source:MGI Symbol;Acc:MGI:97072]			ENSMUSG00000071669	Snx29	214.73	1.20987	0.124438	9.72265	2.41427e-22	5.74994e-21	16	11322908	11755472	protein_coding	sorting nexin 29 [Source:MGI Symbol;Acc:MGI:1921728]
ENSMUSG00000042622	Maff	192.118	1.14684	0.166072	6.90568	5e-12	1.12e-10	15	79347541	79359072	protein_coding	v-maf musculoaponeurotic fibrosarcoma oncogene family			ENSMUSG00000052273	Dnah3	121.9	-1.82263	0.187477	-9.72189	2.43236e-22	5.78705e-21	7	119922671	120095280	protein_coding	dynein
ENSMUSG00000039735	Fnbp1l	5356.41	-0.82727	0.119875	-6.9011	5.16e-12	1.16e-10	3	122538719	122619715	protein_coding	formin binding protein 1-like [Source:MGI Symbol;Acc:MGI:1925642]			ENSMUSG00000039313	AF529169	169.631	1.56111	0.160607	9.72005	2.47663e-22	5.88632e-21	9	89587216	89623125	protein_coding	cDNA sequence AF529169 [Source:MGI Symbol;Acc:MGI:2667167]
ENSMUSG00000003949	Hlf	355.472	-0.933578	0.135282	-6.90096	5.17e-12	1.16e-10	11	90336536	90390895	protein_coding	hepatic leukemia factor [Source:MGI Symbol;Acc:MGI:96108]			ENSMUSG00000032766	Gng11	35.7667	-3.11249	0.320233	-9.71944	2.4915e-22	5.91559e-21	6	4003904	4008445	protein_coding	guanine nucleotide binding protein (G protein)
ENSMUSG00000029763	Exoc4	4346.22	0.529079	0.0767003	6.898	5.27e-12	1.18e-10	6	33249085	33973979	protein_coding	exocyst complex component 4 [Source:MGI Symbol;Acc:MGI:1096376]			ENSMUSG00000030894	Tpp1	4343.73	-1.05531	0.108683	-9.70998	2.73381e-22	6.48424e-21	7	105744811	105752235	protein_coding	tripeptidyl peptidase I [Source:MGI Symbol;Acc:MGI:1336194]
ENSMUSG00000042589	Cux2	1164.63	-0.846702	0.122754	-6.89755	5.29e-12	1.18e-10	5	121856366	122050102	protein_coding	cut-like homeobox 2 [Source:MGI Symbol;Acc:MGI:107321]			ENSMUSG00000037664	Cdkn1c	161.563	-1.56165	0.160843	-9.70918	2.75547e-22	6.5289e-21	7	143458339	143461050	protein_coding	cyclin-dependent kinase inhibitor 1C (P57) [Source:MGI Symbol;Acc:MGI:104564]
ENSMUSG00000022889	Mrpl39	992.114	0.754006	0.109318	6.89738	5.3e-12	1.19e-10	16	84717576	84735742	protein_coding	mitochondrial ribosomal protein L39 [Source:MGI Symbol;Acc:MGI:1351620]			ENSMUSG00000031447	Lamp1	16840.5	-0.61939	0.0638432	-9.70174	2.96412e-22	7.01609e-21	8	13159161	13175338	protein_coding	lysosomal-associated membrane protein 1 [Source:MGI Symbol;Acc:MGI:96745]
ENSMUSG00000068299	Nat8f4	180.024	0.96964	0.14072	6.89057	5.56e-12	1.24e-10	6	85899051	85904884	protein_coding	N-acetyltransferase 8 (GCN5-related) family member 4 [Source:MGI Symbol;Acc:MGI:1922791]			ENSMUSG00000010825	Grid2ip	62.998	2.69917	0.278335	9.69756	3.08804e-22	7.30192e-21	5	143357338	143392152	protein_coding	glutamate receptor
ENSMUSG00000029671	Wnt16	15.9507	5.44592	0.790919	6.88557	5.76e-12	1.29e-10	6	22288227	22298522	protein_coding	wingless-type MMTV integration site family			ENSMUSG00000067158	Col4a4	541.86	-1.10425	0.113908	-9.69422	3.19057e-22	7.52897e-21	1	82448423	82586849	protein_coding	collagen
ENSMUSG00000004891	Nes	6959.16	0.825091	0.119886	6.88231	5.89e-12	1.31e-10	3	87971078	87980451	protein_coding	nestin [Source:MGI Symbol;Acc:MGI:101784]			ENSMUSG00000040473	Cfap69	647.733	-1.35215	0.139479	-9.69428	3.18892e-22	7.52897e-21	5	5579278	5664239	protein_coding	cilia and flagella associated protein 69 [Source:MGI Symbol;Acc:MGI:2443778]
ENSMUSG00000039058	Ak5	1036.87	-1.00751	0.14641	-6.8814	5.93e-12	1.32e-10	3	152462815	152668360	protein_coding	adenylate kinase 5 [Source:MGI Symbol;Acc:MGI:2677491]			ENSMUSG00000073102	Drc1	810.977	-1.09693	0.11316	-9.69361	3.20965e-22	7.56626e-21	5	30281388	30366695	protein_coding	dynein regulatory complex subunit 1 [Source:MGI Symbol;Acc:MGI:2685906]
ENSMUSG00000021573	Tppp	1311.97	-1.50598	0.218983	-6.87716	6.11e-12	1.36e-10	13	74009407	74035753	protein_coding	tubulin polymerization promoting protein [Source:MGI Symbol;Acc:MGI:1920198]			ENSMUSG00000022246	Rai14	426.836	-1.2682	0.130846	-9.69231	3.25107e-22	7.65608e-21	15	10568979	10714631	protein_coding	retinoic acid induced 14 [Source:MGI Symbol;Acc:MGI:1922896]
ENSMUSG00000039153	Runx2	226.762	1.04134	0.151475	6.87468	6.21e-12	1.38e-10	17	44495987	44814797	protein_coding	runt related transcription factor 2 [Source:MGI Symbol;Acc:MGI:99829]			ENSMUSG00000042073	Abhd14b	338.741	-1.18359	0.122127	-9.69147	3.27774e-22	7.71103e-21	9	106447459	106452923	protein_coding	abhydrolase domain containing 14b [Source:MGI Symbol;Acc:MGI:1923741]
ENSMUSG00000024339	Tap2	617.643	0.902162	0.131234	6.87443	6.22e-12	1.38e-10	17	34203527	34216321	protein_coding	transporter 2			ENSMUSG00000002227	Mov10	434.791	-1.02626	0.10591	-9.68987	3.32943e-22	7.82466e-21	3	104794836	104818563	protein_coding	Moloney leukemia virus 10 [Source:MGI Symbol;Acc:MGI:97054]
ENSMUSG00000074971	Fibin	70.3924	1.63037	0.237299	6.87055	6.4e-12	1.42e-10	2	110360917	110363183	protein_coding	fin bud initiation factor homolog (zebrafish) [Source:MGI Symbol;Acc:MGI:1914856]			ENSMUSG00000031822	Gse1	1323.08	1.46302	0.150997	9.68906	3.3561e-22	7.87933e-21	8	120228456	120581390	protein_coding	genetic suppressor element 1
ENSMUSG00000005124	Wisp1	346.052	1.30793	0.190369	6.87049	6.4e-12	1.42e-10	15	66891320	66923201	protein_coding	WNT1 inducible signaling pathway protein 1 [Source:MGI Symbol;Acc:MGI:1197008]			ENSMUSG00000071637	Cebpd	411.728	-1.52455	0.157375	-9.68736	3.41225e-22	8.00303e-21	16	15887286	15891031	protein_coding	CCAAT/enhancer binding protein (C/EBP)
ENSMUSG00000044986	Tst	737.47	0.765049	0.111387	6.86838	6.49e-12	1.44e-10	15	78399556	78405859	protein_coding	thiosulfate sulfurtransferase			ENSMUSG00000021759	Plpp1	935.683	-1.15247	0.118977	-9.68644	3.44324e-22	8.06752e-21	13	112800792	112867894	protein_coding	phospholipid phosphatase 1 [Source:MGI Symbol;Acc:MGI:108412]
ENSMUSG00000026425	Srgap2	4422.97	-0.490322	0.0713922	-6.868	6.51e-12	1.44e-10	1	131285251	131527352	protein_coding	SLIT-ROBO Rho GTPase activating protein 2 [Source:MGI Symbol;Acc:MGI:109605]			ENSMUSG00000047669	Msl3l2	87.7294	-1.80656	0.186552	-9.68399	3.52692e-22	8.25522e-21	10	56106917	56116880	protein_coding	male-specific lethal 3-like 2 (Drosophila) [Source:MGI Symbol;Acc:MGI:1920640]
ENSMUSG00000027215	Cd82	710.743	0.977409	0.142326	6.86741	6.54e-12	1.45e-10	2	93419111	93463140	protein_coding	CD82 antigen [Source:MGI Symbol;Acc:MGI:104651]			ENSMUSG00000049001	Ndnf	227.186	2.05277	0.211982	9.68367	3.53769e-22	8.27204e-21	6	65671590	65712326	protein_coding	neuron-derived neurotrophic factor [Source:MGI Symbol;Acc:MGI:1915419]
ENSMUSG00000055629	B4galnt4	2196.67	-1.50378	0.219013	-6.86619	6.59e-12	1.46e-10	7	141061104	141072400	protein_coding	beta-1			ENSMUSG00000043183	Simc1	362.748	0.958294	0.0989726	9.68242	3.58143e-22	8.36585e-21	13	54503779	54551290	protein_coding	SUMO-interacting motifs containing 1 [Source:MGI Symbol;Acc:MGI:2442599]
ENSMUSG00000030089	Slc41a3	278.348	0.723457	0.105384	6.86496	6.65e-12	1.47e-10	6	90604725	90646412	protein_coding	solute carrier family 41			ENSMUSG00000026739	Bmi1	841.385	0.927352	0.0958442	9.67562	3.82773e-22	8.93213e-21	2	18677018	18686629	protein_coding	Bmi1 polycomb ring finger oncogene [Source:MGI Symbol;Acc:MGI:88174]
ENSMUSG00000027803	Wwtr1	2519.43	0.742723	0.108193	6.86478	6.66e-12	1.47e-10	3	57455649	57575910	protein_coding	WW domain containing transcription regulator 1 [Source:MGI Symbol;Acc:MGI:1917649]			ENSMUSG00000024411	Aqp4	8492.39	-1.61807	0.167343	-9.66921	4.07519e-22	9.50001e-21	18	15389394	15403684	protein_coding	aquaporin 4 [Source:MGI Symbol;Acc:MGI:107387]
ENSMUSG00000037643	Prkci	1553.88	0.596904	0.0869824	6.86235	6.77e-12	1.49e-10	3	30995747	31052959	protein_coding	protein kinase C			ENSMUSG00000024601	Isoc1	1007.38	0.971592	0.100496	9.66794	4.12597e-22	9.60869e-21	18	58659482	58679570	protein_coding	isochorismatase domain containing 1 [Source:MGI Symbol;Acc:MGI:1913557]
ENSMUSG00000049775	Tmsb4x	14606.9	0.45689	0.066592	6.86103	6.84e-12	1.5e-10	X	167207093	167209315	protein_coding	thymosin			ENSMUSG00000039533	Mmd2	5100.57	1.22514	0.126752	9.66568	4.21826e-22	9.81373e-21	5	142562358	142608800	protein_coding	monocyte to macrophage differentiation-associated 2 [Source:MGI Symbol;Acc:MGI:1922354]
ENSMUSG00000004633	Chn2	319.021	-1.06144	0.154766	-6.85836	6.97e-12	1.53e-10	6	54039554	54301810	protein_coding	chimerin 2 [Source:MGI Symbol;Acc:MGI:1917243]			ENSMUSG00000027016	Zfp385b	210.897	1.50552	0.155769	9.6651	4.24207e-22	9.85919e-21	2	77410634	77819639	protein_coding	zinc finger protein 385B [Source:MGI Symbol;Acc:MGI:2444734]
ENSMUSG00000058975	Kcnc1	2049.46	-0.836693	0.122029	-6.85653	7.06e-12	1.55e-10	7	46396497	46438704	protein_coding	potassium voltage gated channel			ENSMUSG00000028673	Fuca1	1662.87	-1.08907	0.112697	-9.66374	4.29894e-22	9.98132e-21	4	135920735	135940311	protein_coding	fucosidase
ENSMUSG00000020604	Arsg	856.148	0.790381	0.115292	6.85547	7.11e-12	1.56e-10	11	109473374	109573330	protein_coding	arylsulfatase G [Source:MGI Symbol;Acc:MGI:1921258]			ENSMUSG00000020585	Laptm4a	21530.2	-1.31324	0.135953	-9.65945	4.48273e-22	1.03976e-20	12	8921664	8938742	protein_coding	lysosomal-associated protein transmembrane 4A [Source:MGI Symbol;Acc:MGI:108017]
ENSMUSG00000046879	Irgm1	404.779	1.5593	0.227474	6.85483	7.14e-12	1.56e-10	11	48861968	48871683	protein_coding	immunity-related GTPase family M member 1 [Source:MGI Symbol;Acc:MGI:107567]			ENSMUSG00000022098	Bmp1	3758.74	-1.08831	0.112674	-9.65895	4.50461e-22	1.04379e-20	14	70474557	70520260	protein_coding	bone morphogenetic protein 1 [Source:MGI Symbol;Acc:MGI:88176]
ENSMUSG00000005881	Ergic3	4224.57	0.43712	0.0637821	6.85333	7.21e-12	1.58e-10	2	156008045	156018279	protein_coding	ERGIC and golgi 3 [Source:MGI Symbol;Acc:MGI:1913616]			ENSMUSG00000040605	Bace2	4865.08	-1.35448	0.140291	-9.65478	4.69165e-22	1.08604e-20	16	97356728	97439012	protein_coding	beta-site APP-cleaving enzyme 2 [Source:MGI Symbol;Acc:MGI:1860440]
ENSMUSG00000048304	Slitrk3	1015.01	-1.85476	0.270662	-6.8527	7.25e-12	1.58e-10	3	73047265	73057803	protein_coding	SLIT and NTRK-like family			ENSMUSG00000015133	Lrrk1	1312.25	-1.73748	0.180078	-9.64853	4.98666e-22	1.15317e-20	7	66226912	66388350	protein_coding	leucine-rich repeat kinase 1 [Source:MGI Symbol;Acc:MGI:2142227]
ENSMUSG00000057969	Sema3b	492.025	0.946065	0.138115	6.84985	7.39e-12	1.61e-10	9	107597674	107609229	protein_coding	sema domain			ENSMUSG00000095041	AC149090.1	1608.28	1.13134	0.117295	9.64525	5.14844e-22	1.18897e-20	JH584304.1	52190	59690	protein_coding
ENSMUSG00000040605	Bace2	4865.08	0.959566	0.140117	6.8483	7.47e-12	1.63e-10	16	97356728	97439012	protein_coding	beta-site APP-cleaving enzyme 2 [Source:MGI Symbol;Acc:MGI:1860440]			ENSMUSG00000031902	Nfatc3	664.964	-0.984589	0.102081	-9.64519	5.15177e-22	1.18897e-20	8	106058840	106130537	protein_coding	nuclear factor of activated T cells
ENSMUSG00000026749	Nek6	2752.07	0.755272	0.110294	6.84781	7.5e-12	1.63e-10	2	38511643	38594606	protein_coding	NIMA (never in mitosis gene a)-related expressed kinase 6 [Source:MGI Symbol;Acc:MGI:1891638]			ENSMUSG00000031004	Mki67	1985.35	0.865244	0.0897566	9.63989	5.42473e-22	1.25072e-20	7	135689784	135716361	protein_coding	antigen identified by monoclonal antibody Ki 67 [Source:MGI Symbol;Acc:MGI:106035]
ENSMUSG00000017721	Pigt	9861.02	0.801565	0.117142	6.84265	7.77e-12	1.69e-10	2	164497520	164508301	protein_coding	phosphatidylinositol glycan anchor biosynthesis			ENSMUSG00000060268	Gm1661	172.874	-1.69613	0.175959	-9.63933	5.45451e-22	1.25633e-20	4	117213333	117252125	protein_coding	predicted gene 1661 [Source:MGI Symbol;Acc:MGI:2686507]
ENSMUSG00000032737	Inppl1	2193.19	0.83385	0.121933	6.8386	8e-12	1.74e-10	7	101822632	101838229	protein_coding	inositol polyphosphate phosphatase-like 1 [Source:MGI Symbol;Acc:MGI:1333787]			ENSMUSG00000005087	Cd44	1217.86	-1.47743	0.153326	-9.63586	5.64173e-22	1.29816e-20	2	102811141	102901665	protein_coding	CD44 antigen [Source:MGI Symbol;Acc:MGI:88338]
ENSMUSG00000040147	Maob	66.9403	1.44196	0.21109	6.83103	8.43e-12	1.83e-10	X	16709282	16817366	protein_coding	monoamine oxidase B [Source:MGI Symbol;Acc:MGI:96916]			ENSMUSG00000042284	Itga1	1606.66	-1.6323	0.169469	-9.63184	5.8668e-22	1.3486e-20	13	114953096	115101964	protein_coding	integrin alpha 1 [Source:MGI Symbol;Acc:MGI:96599]
ENSMUSG00000037405	Icam1	283.567	1.59347	0.233341	6.82894	8.55e-12	1.86e-10	9	21015985	21028817	protein_coding	intercellular adhesion molecule 1 [Source:MGI Symbol;Acc:MGI:96392]			ENSMUSG00000030966	Trim21	216.229	-2.16081	0.224443	-9.62742	6.12476e-22	1.4065e-20	7	102557921	102565486	protein_coding	tripartite motif-containing 21 [Source:MGI Symbol;Acc:MGI:106657]
ENSMUSG00000018899	Irf1	346.402	0.926827	0.135799	6.82502	8.79e-12	1.9e-10	11	53770014	53778374	protein_coding	interferon regulatory factor 1 [Source:MGI Symbol;Acc:MGI:96590]			ENSMUSG00000026546	Cfap45	256.591	-1.73576	0.180385	-9.62256	6.42154e-22	1.47319e-20	1	172520801	172545870	protein_coding	cilia and flagella associated protein 45 [Source:MGI Symbol;Acc:MGI:1919120]
ENSMUSG00000045975	C2cd2	749.003	0.610292	0.0894343	6.82391	8.86e-12	1.92e-10	16	97855210	97922633	protein_coding	C2 calcium-dependent domain containing 2 [Source:MGI Symbol;Acc:MGI:1891883]			ENSMUSG00000043964	Orai3	451.503	-1.19838	0.12455	-9.62163	6.47972e-22	1.48507e-20	7	127769815	127775150	protein_coding	ORAI calcium release-activated calcium modulator 3 [Source:MGI Symbol;Acc:MGI:3039586]
ENSMUSG00000033392	Clasp2	5106.29	-0.809849	0.118737	-6.82053	9.07e-12	1.96e-10	9	113741473	113919682	protein_coding	CLIP associating protein 2 [Source:MGI Symbol;Acc:MGI:1923749]			ENSMUSG00000049521	Cdc42ep1	1554.25	-1.46192	0.151979	-9.61925	6.63144e-22	1.51833e-20	15	78842647	78850902	protein_coding	CDC42 effector protein (Rho GTPase binding) 1 [Source:MGI Symbol;Acc:MGI:1929763]
ENSMUSG00000027316	Gfra4	364.396	-1.54651	0.226825	-6.81805	9.23e-12	1.99e-10	2	131039632	131043088	protein_coding	glial cell line derived neurotrophic factor family receptor alpha 4 [Source:MGI Symbol;Acc:MGI:1341873]			ENSMUSG00000037196	Pacrg	545.022	-1.2706	0.132111	-9.61768	6.73298e-22	1.54005e-20	17	10403012	10840311	protein_coding	PARK2 co-regulated [Source:MGI Symbol;Acc:MGI:1916560]
ENSMUSG00000022940	Pigp	530.869	0.686732	0.100741	6.8168	9.31e-12	2.01e-10	16	94358763	94371015	protein_coding	phosphatidylinositol glycan anchor biosynthesis			ENSMUSG00000030559	Rab38	34.3501	-5.83983	0.607332	-9.61554	6.87499e-22	1.57098e-20	7	88430273	88491572	protein_coding	RAB38
ENSMUSG00000001435	Col18a1	4222.35	1.21231	0.178031	6.80957	9.79e-12	2.11e-10	10	77052178	77166548	protein_coding	collagen			ENSMUSG00000057719	Sh3rf2	81.8515	-2.07865	0.216222	-9.61352	7.01102e-22	1.60048e-20	18	42053667	42158960	protein_coding	SH3 domain containing ring finger 2 [Source:MGI Symbol;Acc:MGI:2444628]
ENSMUSG00000021365	Nedd9	1838.42	0.802533	0.117862	6.80912	9.82e-12	2.11e-10	13	41309581	41487362	protein_coding	neural precursor cell expressed			ENSMUSG00000022935	Grik1	575.308	1.89648	0.197317	9.61135	7.16069e-22	1.63303e-20	16	87895901	88290258	protein_coding	glutamate receptor
ENSMUSG00000068263	Efcc1	80.4248	1.26041	0.185234	6.80444	1.01e-11	2.18e-10	6	87730869	87755908	protein_coding	EF hand and coiled-coil domain containing 1 [Source:MGI Symbol;Acc:MGI:3611451]			ENSMUSG00000030584	Dpf1	1378.47	1.20693	0.125585	9.61045	7.22322e-22	1.64567e-20	7	29303951	29318243	protein_coding	D4
ENSMUSG00000024064	Galnt14	352.086	-1.40365	0.206281	-6.80452	1.01e-11	2.18e-10	17	73493228	73710453	protein_coding	UDP-N-acetyl-alpha-D-galactosamine:polypeptide N-acetylgalactosaminyltransferase 14 [Source:MGI Symbol;Acc:MGI:1918935]			ENSMUSG00000031488	Rab11fip1	379.255	-1.30683	0.135999	-9.60911	7.31794e-22	1.66561e-20	8	27138773	27174646	protein_coding	RAB11 family interacting protein 1 (class I) [Source:MGI Symbol;Acc:MGI:1923017]
ENSMUSG00000032679	Cd59a	294.239	1.00101	0.147189	6.80085	1.04e-11	2.23e-10	2	104095801	104115354	protein_coding	CD59a antigen [Source:MGI Symbol;Acc:MGI:109177]			ENSMUSG00000032841	Prr5l	250.199	-2.04662	0.213003	-9.6084	7.36863e-22	1.67549e-20	2	101714285	101883027	protein_coding	proline rich 5 like [Source:MGI Symbol;Acc:MGI:1919696]
ENSMUSG00000028364	Tnc	11997.2	0.952114	0.140034	6.79919	1.05e-11	2.25e-10	4	63959785	64047015	protein_coding	tenascin C [Source:MGI Symbol;Acc:MGI:101922]			ENSMUSG00000050321	Neto1	706.809	2.29514	0.238891	9.60747	7.43546e-22	1.68903e-20	18	86394952	86501897	protein_coding	neuropilin (NRP) and tolloid (TLL)-like 1 [Source:MGI Symbol;Acc:MGI:2180216]
ENSMUSG00000039851	4932438H23Rik	153.786	1.25334	0.18435	6.79869	1.06e-11	2.26e-10	16	91053935	91095122	protein_coding	RIKEN cDNA 4932438H23 gene [Source:MGI Symbol;Acc:MGI:1921637]			ENSMUSG00000060176	Kif27	434.631	-1.51016	0.157267	-9.60249	7.80322e-22	1.77083e-20	13	58287502	58359122	protein_coding	kinesin family member 27 [Source:MGI Symbol;Acc:MGI:1922300]
ENSMUSG00000024747	Aldh1a7	64.7257	1.5242	0.224203	6.79829	1.06e-11	2.26e-10	19	20692953	20727562	protein_coding	aldehyde dehydrogenase family 1			ENSMUSG00000038074	Fkbp14	589.013	-1.07991	0.112478	-9.60107	7.91193e-22	1.79373e-20	6	54577604	54597308	protein_coding	FK506 binding protein 14 [Source:MGI Symbol;Acc:MGI:2387639]
ENSMUSG00000026817	Ak1	2618.62	0.526819	0.0775217	6.79576	1.08e-11	2.3e-10	2	32621758	32635058	protein_coding	adenylate kinase 1 [Source:MGI Symbol;Acc:MGI:87977]			ENSMUSG00000026094	Stk17b	292.732	-1.52788	0.159141	-9.60081	7.93204e-22	1.79653e-20	1	53755506	53785224	protein_coding	serine/threonine kinase 17b (apoptosis-inducing) [Source:MGI Symbol;Acc:MGI:2138162]
ENSMUSG00000045095	Magi1	2987.2	-0.41964	0.061757	-6.79502	1.08e-11	2.31e-10	6	93675455	94283917	protein_coding	membrane associated guanylate kinase			ENSMUSG00000028246	Faxc	865.092	1.43407	0.149384	9.59993	7.99985e-22	1.81011e-20	4	21931329	21996839	protein_coding	failed axon connections homolog [Source:MGI Symbol;Acc:MGI:1923382]
ENSMUSG00000033007	Asic4	124.437	-1.73534	0.255424	-6.79393	1.09e-11	2.33e-10	1	75450436	75474343	protein_coding	acid-sensing (proton-gated) ion channel family member 4 [Source:MGI Symbol;Acc:MGI:2652846]			ENSMUSG00000057335	Cep170	3695.69	0.757861	0.078948	9.5995	8.03344e-22	1.81593e-20	1	176733653	176814067	protein_coding	centrosomal protein 170 [Source:MGI Symbol;Acc:MGI:1918348]
ENSMUSG00000031139	Mcf2	55.4077	-1.90343	0.280321	-6.7902	1.12e-11	2.38e-10	X	60055956	60179089	protein_coding	mcf.2 transforming sequence [Source:MGI Symbol;Acc:MGI:96932]			ENSMUSG00000017830	Dhx58	77.1072	-2.70432	0.281756	-9.59811	8.14231e-22	1.83874e-20	11	100694884	100704271	protein_coding	DEXH (Asp-Glu-X-His) box polypeptide 58 [Source:MGI Symbol;Acc:MGI:1931560]
ENSMUSG00000022935	Grik1	575.308	-1.34573	0.198334	-6.78517	1.16e-11	2.47e-10	16	87895901	88290258	protein_coding	glutamate receptor			ENSMUSG00000026970	Rbms1	826.994	-1.03657	0.108007	-9.5973	8.20657e-22	1.85145e-20	2	60750193	60963192	protein_coding	RNA binding motif
ENSMUSG00000025912	Mybl1	524.075	0.922856	0.13635	6.76831	1.3e-11	2.77e-10	1	9667415	9700209	protein_coding	myeloblastosis oncogene-like 1 [Source:MGI Symbol;Acc:MGI:99925]			ENSMUSG00000037762	Slc16a9	903.308	-1.31454	0.137	-9.5952	8.3753e-22	1.88767e-20	10	70245100	70285968	protein_coding	solute carrier family 16 (monocarboxylic acid transporters)
ENSMUSG00000020647	Ncoa1	2249.62	-0.460705	0.0680729	-6.76782	1.31e-11	2.77e-10	12	4247362	4477182	protein_coding	nuclear receptor coactivator 1 [Source:MGI Symbol;Acc:MGI:1276523]			ENSMUSG00000021256	Vash1	1143.02	1.436	0.149675	9.59408	8.46682e-22	1.90644e-20	12	86678700	86692091	protein_coding	vasohibin 1 [Source:MGI Symbol;Acc:MGI:2442543]
ENSMUSG00000035413	Tmem98	661.074	0.822747	0.121571	6.76761	1.31e-11	2.78e-10	11	80810175	80822033	protein_coding	transmembrane protein 98 [Source:MGI Symbol;Acc:MGI:1923457]			ENSMUSG00000072945	Ripply1	124.026	-1.94816	0.203071	-9.59348	8.5164e-22	1.91573e-20	X	139779549	139782353	protein_coding	ripply transcriptional repressor 1 [Source:MGI Symbol;Acc:MGI:3614797]
ENSMUSG00000024647	Cbln2	147.682	-1.66259	0.245703	-6.76664	1.32e-11	2.79e-10	18	86711110	86718283	protein_coding	cerebellin 2 precursor protein [Source:MGI Symbol;Acc:MGI:88282]			ENSMUSG00000034459	Ifit1	459.711	-4.48244	0.467252	-9.5932	8.53946e-22	1.91905e-20	19	34640871	34650009	protein_coding	interferon-induced protein with tetratricopeptide repeats 1 [Source:MGI Symbol;Acc:MGI:99450]
ENSMUSG00000026113	Inpp4a	1996.76	-0.820335	0.121247	-6.76582	1.33e-11	2.81e-10	1	37299865	37410736	protein_coding	inositol polyphosphate-4-phosphatase			ENSMUSG00000037440	Vnn1	99.4953	-2.1178	0.220827	-9.59031	8.78239e-22	1.97173e-20	10	23894688	23905343	protein_coding	vanin 1 [Source:MGI Symbol;Acc:MGI:108395]
ENSMUSG00000047497	Adamts12	78.4621	1.68953	0.249899	6.76085	1.37e-11	2.9e-10	15	11064790	11346867	protein_coding	a disintegrin-like and metallopeptidase (reprolysin type) with thrombospondin type 1 motif			ENSMUSG00000030091	Nup210	1707.41	1.12709	0.117533	9.58954	8.8476e-22	1.98444e-20	6	91013068	91116829	protein_coding	nucleoporin 210 [Source:MGI Symbol;Acc:MGI:1859555]
ENSMUSG00000002771	Grin2d	384.402	-1.62863	0.241015	-6.7574	1.4e-11	2.97e-10	7	45831883	45878378	protein_coding	glutamate receptor			ENSMUSG00000031628	Casp3	1143.72	0.795457	0.083001	9.58371	9.36218e-22	2.09782e-20	8	46617291	46639689	protein_coding	caspase 3 [Source:MGI Symbol;Acc:MGI:107739]
ENSMUSG00000026796	Fam129b	2233.23	0.748202	0.110777	6.75413	1.44e-11	3.03e-10	2	32876114	32925254	protein_coding	family with sequence similarity 129			ENSMUSG00000021411	Pxdc1	1974.28	-1.29318	0.134953	-9.58244	9.47791e-22	2.12169e-20	13	34627834	34653486	protein_coding	PX domain containing 1 [Source:MGI Symbol;Acc:MGI:1914145]
ENSMUSG00000021198	Unc79	1302.89	-0.76775	0.113726	-6.75085	1.47e-11	3.1e-10	12	102948859	103184065	protein_coding	unc-79 homolog (C. elegans) [Source:MGI Symbol;Acc:MGI:2684729]			ENSMUSG00000042129	Rassf4	2390.61	-1.49588	0.156115	-9.58193	9.52501e-22	2.13017e-20	6	116633008	116673952	protein_coding	Ras association (RalGDS/AF-6) domain family member 4 [Source:MGI Symbol;Acc:MGI:2386853]
ENSMUSG00000052155	Acvr2a	2591	-1.09771	0.162634	-6.74955	1.48e-11	3.12e-10	2	48814109	48903269	protein_coding	activin receptor IIA [Source:MGI Symbol;Acc:MGI:102806]			ENSMUSG00000090150	Acad11	728.325	-0.948109	0.0990492	-9.57211	1.04746e-21	2.34028e-20	9	104063377	104127725	protein_coding	acyl-Coenzyme A dehydrogenase family
ENSMUSG00000031387	Renbp	64.3697	1.43235	0.212621	6.73663	1.62e-11	3.4e-10	X	73922121	73930850	protein_coding	renin binding protein [Source:MGI Symbol;Acc:MGI:105940]			ENSMUSG00000019892	Lrriq1	206.644	-1.59453	0.166597	-9.57118	1.05697e-21	2.35925e-20	10	103046031	103236322	protein_coding	leucine-rich repeats and IQ motif containing 1 [Source:MGI Symbol;Acc:MGI:1922228]
ENSMUSG00000021087	Rtn1	37147.2	-1.01533	0.150737	-6.73577	1.63e-11	3.42e-10	12	72211752	72409054	protein_coding	reticulon 1 [Source:MGI Symbol;Acc:MGI:1933947]			ENSMUSG00000003283	Hck	55.7581	-2.51979	0.263288	-9.5705	1.06392e-21	2.37245e-20	2	153108468	153151441	protein_coding	hemopoietic cell kinase [Source:MGI Symbol;Acc:MGI:96052]
ENSMUSG00000026000	Lancl1	1851.3	-0.387464	0.0575392	-6.73391	1.65e-11	3.46e-10	1	67000517	67038872	protein_coding	LanC (bacterial lantibiotic synthetase component C)-like 1 [Source:MGI Symbol;Acc:MGI:1336997]			ENSMUSG00000045573	Penk	281.367	2.17191	0.226986	9.56848	1.08489e-21	2.41688e-20	4	4133531	4138819	protein_coding	preproenkephalin [Source:MGI Symbol;Acc:MGI:104629]
ENSMUSG00000041308	Sntb2	409.588	0.958746	0.142403	6.73262	1.67e-11	3.49e-10	8	106935750	107019714	protein_coding	syntrophin			ENSMUSG00000014329	Bicc1	409.214	-1.44559	0.151087	-9.56794	1.09059e-21	2.42725e-20	10	70922832	71159700	protein_coding	BicC family RNA binding protein 1 [Source:MGI Symbol;Acc:MGI:1933388]
ENSMUSG00000017943	Gdap1l1	1555.61	-1.02859	0.152795	-6.73187	1.67e-11	3.5e-10	2	163438476	163455324	protein_coding	ganglioside-induced differentiation-associated protein 1-like 1 [Source:MGI Symbol;Acc:MGI:2385163]			ENSMUSG00000078591	Hs3st4	128.539	1.50067	0.156916	9.56349	1.13848e-21	2.52895e-20	7	123982869	124398989	protein_coding	heparan sulfate (glucosamine) 3-O-sulfotransferase 4 [Source:MGI Symbol;Acc:MGI:1333792]
ENSMUSG00000063626	Unc5d	1327.89	-1.80336	0.26789	-6.73171	1.68e-11	3.5e-10	8	28646717	29219636	protein_coding	unc-5 netrin receptor D [Source:MGI Symbol;Acc:MGI:2389364]			ENSMUSG00000052837	Junb	498.418	-1.44153	0.150731	-9.56357	1.13765e-21	2.52895e-20	8	84974484	84978718	protein_coding	jun B proto-oncogene [Source:MGI Symbol;Acc:MGI:96647]
ENSMUSG00000046546	Fam43a	248.643	1.25223	0.186025	6.73148	1.68e-11	3.51e-10	16	30599723	30602797	protein_coding	family with sequence similarity 43			ENSMUSG00000050534	Htr5b	100.975	-2.29023	0.23949	-9.56295	1.14449e-21	2.53988e-20	1	121509842	121528465	protein_coding	5-hydroxytryptamine (serotonin) receptor 5B [Source:MGI Symbol;Acc:MGI:96284]
ENSMUSG00000004270	Lpcat3	2689.59	0.683415	0.101552	6.72972	1.7e-11	3.55e-10	6	124663027	124704418	protein_coding	lysophosphatidylcholine acyltransferase 3 [Source:MGI Symbol;Acc:MGI:1315211]			ENSMUSG00000027378	Nphp1	801.107	-1.14176	0.119403	-9.56227	1.15199e-21	2.55406e-20	2	127740732	127788897	protein_coding	nephronophthisis 1 (juvenile) homolog (human) [Source:MGI Symbol;Acc:MGI:1858233]
ENSMUSG00000028078	Dclk2	3082.62	-0.704865	0.104747	-6.72919	1.71e-11	3.56e-10	3	86786151	86920852	protein_coding	doublecortin-like kinase 2 [Source:MGI Symbol;Acc:MGI:1918012]			ENSMUSG00000034681	Rnps1	971.41	0.923488	0.096621	9.55784	1.20244e-21	2.66336e-20	17	24414675	24425895	protein_coding	ribonucleic acid binding protein S1 [Source:MGI Symbol;Acc:MGI:97960]
ENSMUSG00000031827	Cotl1	5237.17	0.688887	0.102431	6.7254	1.75e-11	3.65e-10	8	119809222	119840544	protein_coding	coactosin-like 1 (Dictyostelium) [Source:MGI Symbol;Acc:MGI:1919292]			ENSMUSG00000052861	Dnah6	930.541	-1.70728	0.178666	-9.55571	1.22739e-21	2.716e-20	6	73017606	73221651	protein_coding	dynein
ENSMUSG00000020256	Aldh1l2	416.256	-0.729947	0.108542	-6.72504	1.76e-11	3.65e-10	10	83487450	83534140	protein_coding	aldehyde dehydrogenase 1 family			ENSMUSG00000029622	Arpc1b	458.68	-1.26197	0.132074	-9.55505	1.2352e-21	2.73068e-20	5	145114215	145130705	protein_coding	actin related protein 2/3 complex
ENSMUSG00000025140	Pycr1	137.74	-1.14008	0.169538	-6.72466	1.76e-11	3.66e-10	11	120635712	120643769	protein_coding	pyrroline-5-carboxylate reductase 1 [Source:MGI Symbol;Acc:MGI:2384795]			ENSMUSG00000041040	Fam117b	1083.12	0.746726	0.0781722	9.55232	1.26819e-21	2.80094e-20	1	59913006	59985346	protein_coding	family with sequence similarity 117
ENSMUSG00000001773	Folh1	1643.5	1.02938	0.1531	6.72359	1.77e-11	3.68e-10	7	86718977	86775943	protein_coding	folate hydrolase 1 [Source:MGI Symbol;Acc:MGI:1858193]			ENSMUSG00000037921	Ddx60	264.682	-3.23004	0.338151	-9.55206	1.2714e-21	2.80533e-20	8	61928087	62038244	protein_coding	DEAD (Asp-Glu-Ala-Asp) box polypeptide 60 [Source:MGI Symbol;Acc:MGI:2384570]
ENSMUSG00000025355	Mmp19	63.0833	1.41972	0.211199	6.72216	1.79e-11	3.71e-10	10	128790910	128800824	protein_coding	matrix metallopeptidase 19 [Source:MGI Symbol;Acc:MGI:1927899]			ENSMUSG00000095687	Rnaset2a	166.211	-1.20451	0.126115	-9.55095	1.28514e-21	2.83295e-20	17	8128610	8148097	protein_coding	ribonuclease T2A [Source:MGI Symbol;Acc:MGI:1915445]
ENSMUSG00000050989	Selenon	2139.75	0.621413	0.0924664	6.72042	1.81e-11	3.76e-10	4	134537892	134552166	protein_coding	selenoprotein N [Source:MGI Symbol;Acc:MGI:2151208]			ENSMUSG00000033446	Lpar6	206.243	-1.36499	0.142975	-9.54706	1.33427e-21	2.93844e-20	14	73237895	73243294	protein_coding	lysophosphatidic acid receptor 6 [Source:MGI Symbol;Acc:MGI:1914418]
ENSMUSG00000035305	Ror1	538.651	1.0301	0.153284	6.72022	1.81e-11	3.76e-10	4	100095791	100444765	protein_coding	receptor tyrosine kinase-like orphan receptor 1 [Source:MGI Symbol;Acc:MGI:1347520]			ENSMUSG00000046733	Gprc5a	34.5723	-4.45563	0.467139	-9.53812	1.45445e-21	3.20007e-20	6	135065651	135084709	protein_coding	G protein-coupled receptor
ENSMUSG00000003541	Ier3	85.8051	1.42048	0.211428	6.71852	1.84e-11	3.8e-10	17	35821684	35822923	protein_coding	immediate early response 3 [Source:MGI Symbol;Acc:MGI:104814]			ENSMUSG00000028565	Nfia	3189.31	-0.752644	0.0789363	-9.53482	1.5015e-21	3.29784e-20	4	97772734	98118874	protein_coding	nuclear factor I/A [Source:MGI Symbol;Acc:MGI:108056]
ENSMUSG00000017491	Rarb	125.548	1.10409	0.164344	6.71817	1.84e-11	3.8e-10	14	16430839	16819156	protein_coding	retinoic acid receptor			ENSMUSG00000075254	Heg1	9191.17	-1.37201	0.143895	-9.5348	1.50174e-21	3.29784e-20	16	33684466	33771576	protein_coding	heart development protein with EGF-like domains 1 [Source:MGI Symbol;Acc:MGI:1924696]
ENSMUSG00000027715	Ccna2	644.333	0.599014	0.0891652	6.71802	1.84e-11	3.8e-10	3	36564865	36572150	protein_coding	cyclin A2 [Source:MGI Symbol;Acc:MGI:108069]			ENSMUSG00000050677	Ccdc96	461.524	-1.41768	0.148772	-9.52925	1.58428e-21	3.47579e-20	5	36484588	36488172	protein_coding	coiled-coil domain containing 96 [Source:MGI Symbol;Acc:MGI:1913967]
ENSMUSG00000042608	Stk40	1043.68	0.513425	0.0764443	6.71632	1.86e-11	3.84e-10	4	126103957	126141029	protein_coding	serine/threonine kinase 40 [Source:MGI Symbol;Acc:MGI:1921428]			ENSMUSG00000043587	Pxylp1	305.007	1.23651	0.129809	9.5256	1.64095e-21	3.5967e-20	9	96823336	96892669	protein_coding	2-phosphoxylose phosphatase 1 [Source:MGI Symbol;Acc:MGI:2442444]
ENSMUSG00000079465	Col4a3	344.413	0.913946	0.136116	6.71444	1.89e-11	3.89e-10	1	82586921	82722059	protein_coding	collagen			ENSMUSG00000021668	Polk	425.792	-1.25726	0.132001	-9.52463	1.65635e-21	3.62702e-20	13	96480690	96542579	protein_coding	polymerase (DNA directed)
ENSMUSG00000030029	Lrig1	2130.63	0.520523	0.0775273	6.71406	1.89e-11	3.9e-10	6	94604529	94700158	protein_coding	leucine-rich repeats and immunoglobulin-like domains 1 [Source:MGI Symbol;Acc:MGI:107935]			ENSMUSG00000021866	Anxa11	589.618	-1.47415	0.154787	-9.52373	1.67079e-21	3.65516e-20	14	25842156	25886804	protein_coding	annexin A11 [Source:MGI Symbol;Acc:MGI:108481]
ENSMUSG00000038213	Tapbpl	202.526	1.04841	0.156194	6.71224	1.92e-11	3.94e-10	6	125223933	125231860	protein_coding	TAP binding protein-like [Source:MGI Symbol;Acc:MGI:2384853]			ENSMUSG00000028270	Gbp2	340.136	-2.84404	0.298754	-9.51967	1.73724e-21	3.79695e-20	3	142620602	142638008	protein_coding	guanylate binding protein 2 [Source:MGI Symbol;Acc:MGI:102772]
ENSMUSG00000026018	Ica1l	263.319	-1.40004	0.208728	-6.70751	1.98e-11	4.07e-10	1	59982490	60043184	protein_coding	islet cell autoantigen 1-like [Source:MGI Symbol;Acc:MGI:1917625]			ENSMUSG00000027864	Ptgfrn	4164.27	-1.00037	0.105126	-9.51594	1.8007e-21	3.93193e-20	3	101040232	101110278	protein_coding	prostaglandin F2 receptor negative regulator [Source:MGI Symbol;Acc:MGI:1277114]
ENSMUSG00000024245	Tmem178	357.476	-0.979205	0.145991	-6.70732	1.98e-11	4.07e-10	17	80944632	81001816	protein_coding	transmembrane protein 178 [Source:MGI Symbol;Acc:MGI:1915277]			ENSMUSG00000037784	Dzip1l	1254.22	-0.95321	0.100192	-9.51387	1.83699e-21	4.00738e-20	9	99629496	99669256	protein_coding	DAZ interacting protein 1-like [Source:MGI Symbol;Acc:MGI:1919757]
ENSMUSG00000028465	Tln1	4506.86	0.848826	0.126602	6.70467	2.02e-11	4.14e-10	4	43531519	43562691	protein_coding	talin 1 [Source:MGI Symbol;Acc:MGI:1099832]			ENSMUSG00000037049	Smpd1	3847.49	-0.567798	0.0596919	-9.51215	1.86765e-21	4.07043e-20	7	105554360	105558389	protein_coding	sphingomyelin phosphodiesterase 1
ENSMUSG00000021286	Zfyve21	404.063	0.703838	0.104992	6.70375	2.03e-11	4.16e-10	12	111814170	111832192	protein_coding	zinc finger			ENSMUSG00000037820	Tgm2	243.206	-1.87314	0.196947	-9.51087	1.89071e-21	4.11679e-20	2	158116402	158146436	protein_coding	transglutaminase 2
ENSMUSG00000047735	Samd9l	431.561	1.43618	0.214305	6.70159	2.06e-11	4.22e-10	6	3372257	3399572	protein_coding	sterile alpha motif domain containing 9-like [Source:MGI Symbol;Acc:MGI:1343184]			ENSMUSG00000037492	Zmat4	108.638	1.89175	0.199128	9.5002	2.09479e-21	4.55686e-20	8	23636019	24156585	protein_coding	zinc finger
ENSMUSG00000044288	Cnr1	2864.04	-1.74296	0.260219	-6.69803	2.11e-11	4.32e-10	4	33924593	33948831	protein_coding	cannabinoid receptor 1 (brain) [Source:MGI Symbol;Acc:MGI:104615]			ENSMUSG00000091415	Ak9	281.451	-1.91011	0.201075	-9.49947	2.10957e-21	4.58469e-20	10	41303980	41434534	protein_coding	adenylate kinase 9 [Source:MGI Symbol;Acc:MGI:2685080]
ENSMUSG00000000861	Bcl11a	1649.77	-1.28914	0.192491	-6.69715	2.13e-11	4.34e-10	11	24078056	24174123	protein_coding	B cell CLL/lymphoma 11A (zinc finger protein) [Source:MGI Symbol;Acc:MGI:106190]			ENSMUSG00000067199	Frat1	156.733	2.30173	0.242338	9.49802	2.13917e-21	4.64465e-20	19	41829970	41832583	protein_coding	frequently rearranged in advanced T cell lymphomas [Source:MGI Symbol;Acc:MGI:109450]
ENSMUSG00000030101	Sumf1	1078.44	0.638742	0.0954303	6.69328	2.18e-11	4.45e-10	6	108107028	108185582	protein_coding	sulfatase modifying factor 1 [Source:MGI Symbol;Acc:MGI:1889844]			ENSMUSG00000090439	Gm17455	410.055	-1.79436	0.188938	-9.49709	2.15837e-21	4.68194e-20	10	60399726	60403559	protein_coding	predicted gene
ENSMUSG00000035929	H2-Q4	361.577	1.83891	0.27483	6.69107	2.22e-11	4.52e-10	17	35379617	35385290	protein_coding	histocompatibility 2			ENSMUSG00000042228	Lyn	142.423	-1.6324	0.171896	-9.49643	2.1721e-21	4.70731e-20	4	3678115	3813122	protein_coding	LYN proto-oncogene
ENSMUSG00000041859	Mcm3	694.647	0.776355	0.11605	6.68981	2.23e-11	4.55e-10	1	20802968	20820312	protein_coding	minichromosome maintenance complex component 3 [Source:MGI Symbol;Acc:MGI:101845]			ENSMUSG00000044037	Als2cl	569.32	-1.33429	0.14051	-9.49602	2.18057e-21	4.72122e-20	9	110879870	110900530	protein_coding	ALS2 C-terminal like [Source:MGI Symbol;Acc:MGI:2447532]
ENSMUSG00000022456	2020-09-03	8565.95	-1.12946	0.168921	-6.68633	2.29e-11	4.66e-10	15	82274935	82294442	protein_coding	septin 3 [Source:MGI Symbol;Acc:MGI:1345148]			ENSMUSG00000024909	Efemp2	2187.36	-1.24613	0.13126	-9.49357	2.23248e-21	4.82909e-20	19	5473973	5481853	protein_coding	epidermal growth factor-containing fibulin-like extracellular matrix protein 2 [Source:MGI Symbol;Acc:MGI:1891209]
ENSMUSG00000042246	Tmc7	428.3	-0.99571	0.149031	-6.68124	2.37e-11	4.82e-10	7	118535841	118584736	protein_coding	transmembrane channel-like gene family 7 [Source:MGI Symbol;Acc:MGI:2443317]			ENSMUSG00000073077	Gm7173	196.811	-1.76049	0.185445	-9.49336	2.23704e-21	4.83444e-20	X	79266559	79517285	protein_coding	predicted gene 7173 [Source:MGI Symbol;Acc:MGI:3645063]
ENSMUSG00000015291	Gdi1	10788.9	-0.682038	0.102146	-6.67706	2.44e-11	4.95e-10	X	74304998	74311862	protein_coding	guanosine diphosphate (GDP) dissociation inhibitor 1 [Source:MGI Symbol;Acc:MGI:99846]			ENSMUSG00000054720	Lrrc8c	1812.18	-0.930201	0.0979929	-9.49254	2.25482e-21	4.8683e-20	5	105519388	105613018	protein_coding	leucine rich repeat containing 8 family
ENSMUSG00000030092	Cntn6	114.682	-1.23773	0.185369	-6.67711	2.44e-11	4.95e-10	6	104492790	104863406	protein_coding	contactin 6 [Source:MGI Symbol;Acc:MGI:1858223]			ENSMUSG00000029026	Trp73	169.125	-1.60842	0.169469	-9.49094	2.2897e-21	4.939e-20	4	154056253	154140208	protein_coding	transformation related protein 73 [Source:MGI Symbol;Acc:MGI:1336991]
ENSMUSG00000037321	Tap1	1247.8	0.948155	0.142028	6.67585	2.46e-11	4.99e-10	17	34187553	34197225	protein_coding	transporter 1			ENSMUSG00000030757	Zkscan2	765.453	0.749255	0.0789471	9.4906	2.29718e-21	4.9505e-20	7	123475384	123500449	protein_coding	zinc finger with KRAB and SCAN domains 2 [Source:MGI Symbol;Acc:MGI:2444060]
ENSMUSG00000029470	P2rx4	342.885	1.08471	0.162505	6.67494	2.47e-11	5.01e-10	5	122707544	122729738	protein_coding	purinergic receptor P2X			ENSMUSG00000038740	Mvb12b	3317.08	0.794387	0.083741	9.48624	2.3952e-21	5.15694e-20	2	33729953	33887946	protein_coding	multivesicular body subunit 12B [Source:MGI Symbol;Acc:MGI:1919793]
ENSMUSG00000051323	Pcdh19	1999.97	-1.70567	0.255573	-6.67391	2.49e-11	5.04e-10	X	133582860	133688987	protein_coding	protocadherin 19 [Source:MGI Symbol;Acc:MGI:2685563]			ENSMUSG00000061393	Acvr2b	120.66	1.53704	0.162045	9.48524	2.41818e-21	5.20157e-20	9	119402118	119434995	protein_coding	activin receptor IIB [Source:MGI Symbol;Acc:MGI:87912]
ENSMUSG00000027006	Dnajc10	3820.45	0.586059	0.0878359	6.67221	2.52e-11	5.1e-10	2	80315466	80354043	protein_coding	DnaJ heat shock protein family (Hsp40) member C10 [Source:MGI Symbol;Acc:MGI:1914111]			ENSMUSG00000001665	Gstt3	71.2731	-2.12773	0.224444	-9.48001	2.54269e-21	5.4643e-20	10	75774115	75781414	protein_coding	glutathione S-transferase
ENSMUSG00000018900	Slc22a5	540.35	0.665684	0.0997768	6.67174	2.53e-11	5.11e-10	11	53864542	53891660	protein_coding	solute carrier family 22 (organic cation transporter)			ENSMUSG00000038765	Lmx1b	50.1805	-4.05159	0.427398	-9.47966	2.55111e-21	5.47729e-20	2	33560965	33640511	protein_coding	LIM homeobox transcription factor 1 beta [Source:MGI Symbol;Acc:MGI:1100513]
ENSMUSG00000032254	Kif23	474.568	0.759844	0.113906	6.67081	2.54e-11	5.13e-10	9	61915905	61946774	protein_coding	kinesin family member 23 [Source:MGI Symbol;Acc:MGI:1919069]			ENSMUSG00000041957	Pkp2	304.832	-1.66778	0.175966	-9.47781	2.59673e-21	5.57007e-20	16	16213318	16272712	protein_coding	plakophilin 2 [Source:MGI Symbol;Acc:MGI:1914701]
ENSMUSG00000074818	Pdzd7	55.7341	-1.67346	0.250859	-6.67093	2.54e-11	5.13e-10	19	45026906	45046614	protein_coding	PDZ domain containing 7 [Source:MGI Symbol;Acc:MGI:3608325]			ENSMUSG00000040848	Sft2d2	1770.05	-1.24863	0.131789	-9.47447	2.68115e-21	5.74582e-20	1	165174337	165194438	protein_coding	SFT2 domain containing 2 [Source:MGI Symbol;Acc:MGI:1917362]
ENSMUSG00000016494	Cd34	235.364	1.08656	0.162943	6.66834	2.59e-11	5.21e-10	1	194938819	194961279	protein_coding	CD34 antigen [Source:MGI Symbol;Acc:MGI:88329]			ENSMUSG00000026831	1700007K13Rik	460.93	-1.41207	0.14908	-9.47193	2.74719e-21	5.88189e-20	2	28462001	28466332	protein_coding	RIKEN cDNA 1700007K13 gene [Source:MGI Symbol;Acc:MGI:1916577]
ENSMUSG00000038855	Itpkb	1932.98	0.877316	0.131582	6.66745	2.6e-11	5.24e-10	1	180330485	180424802	protein_coding	inositol 1			ENSMUSG00000032489	Kif9	689.437	-1.56164	0.164882	-9.47122	2.76591e-21	5.91649e-20	9	110476958	110525179	protein_coding	kinesin family member 9 [Source:MGI Symbol;Acc:MGI:1098237]
ENSMUSG00000029608	Rph3a	1648.7	-1.73297	0.260042	-6.66419	2.66e-11	5.35e-10	5	120940499	121010092	protein_coding	rabphilin 3A [Source:MGI Symbol;Acc:MGI:102788]			ENSMUSG00000055320	Tead1	3337.23	-0.996377	0.10531	-9.46138	3.03911e-21	6.49487e-20	7	112679318	112906807	protein_coding	TEA domain family member 1 [Source:MGI Symbol;Acc:MGI:101876]
ENSMUSG00000037868	Egr2	70.8139	1.66324	0.249624	6.663	2.68e-11	5.39e-10	10	67535475	67542188	protein_coding	early growth response 2 [Source:MGI Symbol;Acc:MGI:95296]			ENSMUSG00000052310	Slc39a1	1432.35	-0.902464	0.095418	-9.45801	3.13865e-21	6.69522e-20	3	90248172	90253612	protein_coding	solute carrier family 39 (zinc transporter)
ENSMUSG00000031990	Jam3	993.144	0.796291	0.119666	6.6543	2.85e-11	5.71e-10	9	27097384	27155421	protein_coding	junction adhesion molecule 3 [Source:MGI Symbol;Acc:MGI:1933825]			ENSMUSG00000031762	Mt2	1835.41	-1.27325	0.134669	-9.45466	3.24086e-21	6.90687e-20	8	94172664	94173568	protein_coding	metallothionein 2 [Source:MGI Symbol;Acc:MGI:97172]
ENSMUSG00000052135	Foxo6	918.088	-1.44399	0.217017	-6.65381	2.86e-11	5.73e-10	4	120267079	120287349	protein_coding	forkhead box O6 [Source:MGI Symbol;Acc:MGI:2676586]			ENSMUSG00000076431	Sox4	4037.84	1.46571	0.155216	9.44301	3.62228e-21	7.71262e-20	13	28948919	28953713	protein_coding	SRY (sex determining region Y)-box 4 [Source:MGI Symbol;Acc:MGI:98366]
ENSMUSG00000040495	Chrm4	310.723	-1.33991	0.201472	-6.65059	2.92e-11	5.85e-10	2	91927249	91928688	protein_coding	cholinergic receptor			ENSMUSG00000050069	Grem2	64.9151	2.50218	0.265185	9.4356	3.88765e-21	8.27004e-20	1	174833785	174921819	protein_coding	gremlin 2
ENSMUSG00000026683	Nuf2	311.196	0.709389	0.106682	6.64959	2.94e-11	5.88e-10	1	169497934	169531464	protein_coding	NUF2			ENSMUSG00000036466	Megf11	1454.42	-0.97852	0.103747	-9.43181	4.03088e-21	8.56683e-20	9	64385626	64709205	protein_coding	multiple EGF-like-domains 11 [Source:MGI Symbol;Acc:MGI:1920951]
ENSMUSG00000026604	Ptpn14	2613.86	1.01951	0.153362	6.64771	2.98e-11	5.95e-10	1	189728268	189876695	protein_coding	protein tyrosine phosphatase			ENSMUSG00000022358	Fbxo32	202.787	-1.53488	0.162787	-9.42877	4.14922e-21	8.81024e-20	15	58175879	58214892	protein_coding	F-box protein 32 [Source:MGI Symbol;Acc:MGI:1914981]
ENSMUSG00000034525	Ice1	4356.19	-0.707809	0.106476	-6.64759	2.98e-11	5.95e-10	13	70551707	70637634	protein_coding	interactor of little elongation complex ELL subunit 1 [Source:MGI Symbol;Acc:MGI:2385865]			ENSMUSG00000063296	Tmem117	382.952	-0.969436	0.102897	-9.42145	4.44892e-21	9.43791e-20	15	94629185	95096097	protein_coding	transmembrane protein 117 [Source:MGI Symbol;Acc:MGI:2444580]
ENSMUSG00000018339	Gpx3	47.3742	1.85875	0.279664	6.64637	3e-11	6e-10	11	54902453	54910377	protein_coding	glutathione peroxidase 3 [Source:MGI Symbol;Acc:MGI:105102]			ENSMUSG00000039501	Znfx1	1470.19	-0.87431	0.0928066	-9.42078	4.47763e-21	9.49011e-20	2	167035793	167063015	protein_coding	zinc finger
ENSMUSG00000015476	Prrt1	2488.35	-1.28999	0.194093	-6.64622	3.01e-11	6e-10	17	34629533	34633126	protein_coding	proline-rich transmembrane protein 1 [Source:MGI Symbol;Acc:MGI:1932118]			ENSMUSG00000024039	Cbs	319.663	1.49383	0.158682	9.41397	4.77723e-21	1.01158e-19	17	31612623	31637199	protein_coding	cystathionine beta-synthase [Source:MGI Symbol;Acc:MGI:88285]
ENSMUSG00000029468	P2rx7	132.431	1.27683	0.192141	6.64526	3.03e-11	6.03e-10	5	122643911	122691432	protein_coding	purinergic receptor P2X			ENSMUSG00000034707	Gns	5955.53	-0.781197	0.0829867	-9.41352	4.798e-21	1.01505e-19	10	121365090	121397249	protein_coding	glucosamine (N-acetyl)-6-sulfatase [Source:MGI Symbol;Acc:MGI:1922862]
ENSMUSG00000073889	Il11ra1	744.415	0.797839	0.120067	6.64494	3.03e-11	6.04e-10	4	41699989	41769474	protein_coding	interleukin 11 receptor			ENSMUSG00000069874	Irgm2	220.914	-2.49336	0.264942	-9.41096	4.91648e-21	1.03916e-19	11	58199618	58222782	protein_coding	immunity-related GTPase family M member 2 [Source:MGI Symbol;Acc:MGI:1926262]
ENSMUSG00000026980	Ly75	25.4662	2.40801	0.362471	6.64331	3.07e-11	6.1e-10	2	60292103	60383303	protein_coding	lymphocyte antigen 75 [Source:MGI Symbol;Acc:MGI:106662]			ENSMUSG00000030125	Lrrc23	436.348	-1.79067	0.190351	-9.4072	5.0952e-21	1.07595e-19	6	124769863	124779727	protein_coding	leucine rich repeat containing 23 [Source:MGI Symbol;Acc:MGI:1315192]
ENSMUSG00000025370	Cdh9	185.165	-1.68899	0.254244	-6.64318	3.07e-11	6.1e-10	15	16778101	16857094	protein_coding	cadherin 9 [Source:MGI Symbol;Acc:MGI:107433]			ENSMUSG00000034457	Eda2r	711.318	-1.15546	0.122835	-9.40658	5.12519e-21	1.0813e-19	X	97333840	97377216	protein_coding	ectodysplasin A2 receptor [Source:MGI Symbol;Acc:MGI:2442860]
ENSMUSG00000039456	Morc3	953.286	0.51746	0.0779232	6.64064	3.12e-11	6.2e-10	16	93832121	93876072	protein_coding	microrchidia 3 [Source:MGI Symbol;Acc:MGI:2136841]			ENSMUSG00000034898	Filip1	131.201	1.96165	0.208608	9.40352	5.27692e-21	1.11229e-19	9	79815051	80012851	protein_coding	filamin A interacting protein 1 [Source:MGI Symbol;Acc:MGI:1917848]
ENSMUSG00000031748	Gnao1	23675.5	-0.775223	0.11683	-6.6355	3.23e-11	6.41e-10	8	93809966	93969388	protein_coding	guanine nucleotide binding protein			ENSMUSG00000040003	Magi2	1385.06	0.955921	0.101665	9.40263	5.3215e-21	1.12067e-19	5	19227036	20704792	protein_coding	membrane associated guanylate kinase
ENSMUSG00000033214	Slitrk5	1272.21	-1.32663	0.20006	-6.63118	3.33e-11	6.6e-10	14	111675115	111683134	protein_coding	SLIT and NTRK-like family			ENSMUSG00000028360	Slc44a5	1186.8	-1.03516	0.110139	-9.3987	5.52426e-21	1.16231e-19	3	153973436	154271722	protein_coding	solute carrier family 44
ENSMUSG00000040188	Scamp2	1169.46	0.550522	0.0830478	6.62897	3.38e-11	6.69e-10	9	57560943	57588795	protein_coding	secretory carrier membrane protein 2 [Source:MGI Symbol;Acc:MGI:1346518]			ENSMUSG00000039037	St6galnac5	1440.09	1.70075	0.180959	9.39853	5.53322e-21	1.16313e-19	3	152817081	152982246	protein_coding	ST6 (alpha-N-acetyl-neuraminyl-2
ENSMUSG00000021996	Esd	740.78	0.623631	0.0940864	6.62828	3.4e-11	6.71e-10	14	74732297	74750765	protein_coding	esterase D/formylglutathione hydrolase [Source:MGI Symbol;Acc:MGI:95421]			ENSMUSG00000070802	Pnmal2	6082.71	1.05261	0.112006	9.39778	5.57241e-21	1.17031e-19	7	16944682	16948828	protein_coding	PNMA-like 2 [Source:MGI Symbol;Acc:MGI:3645856]
ENSMUSG00000044229	Nxpe4	266.34	-0.725511	0.109589	-6.62029	3.58e-11	7.08e-10	9	48162023	48400025	protein_coding	neurexophilin and PC-esterase domain family			ENSMUSG00000020950	Foxg1	3974.38	1.77929	0.189403	9.39423	5.76405e-21	1.20946e-19	12	49382660	49386861	protein_coding	forkhead box G1 [Source:MGI Symbol;Acc:MGI:1347464]
ENSMUSG00000067795	4930444P10Rik	39.6225	1.84698	0.279079	6.61814	3.64e-11	7.18e-10	1	16065979	16093325	protein_coding	RIKEN cDNA 4930444P10 gene [Source:MGI Symbol;Acc:MGI:1923049]			ENSMUSG00000032902	Slc16a1	3683.54	-1.20778	0.128568	-9.39408	5.772e-21	1.21003e-19	3	104638668	104658462	protein_coding	solute carrier family 16 (monocarboxylic acid transporters)
ENSMUSG00000066197	Gpr139	80.713	-2.21984	0.335464	-6.61723	3.66e-11	7.22e-10	7	119140747	119184603	protein_coding	G protein-coupled receptor 139 [Source:MGI Symbol;Acc:MGI:2685341]			ENSMUSG00000030691	Fchsd2	1725.51	0.684724	0.0728936	9.39347	5.80532e-21	1.21591e-19	7	101092863	101284405	protein_coding	FCH and double SH3 domains 2 [Source:MGI Symbol;Acc:MGI:2448475]
ENSMUSG00000001761	Smo	3222.66	0.874943	0.132273	6.61466	3.72e-11	7.34e-10	6	29735503	29761365	protein_coding	smoothened			ENSMUSG00000031893	Tsnaxip1	135.875	-2.07218	0.220603	-9.39325	5.81743e-21	1.21734e-19	8	105827731	105844680	protein_coding	translin-associated factor X (Tsnax) interacting protein 1 [Source:MGI Symbol;Acc:MGI:1919486]
ENSMUSG00000048583	Igf2	222.014	-1.96925	0.297979	-6.60869	3.88e-11	7.63e-10	7	142650766	142666816	protein_coding	insulin-like growth factor 2 [Source:MGI Symbol;Acc:MGI:96434]			ENSMUSG00000025612	Bach1	836.346	0.657228	0.0700074	9.38797	6.11657e-21	1.27878e-19	16	87698945	87733346	protein_coding	BTB and CNC homology 1
ENSMUSG00000007080	Pole	402.609	0.840862	0.127292	6.60578	3.95e-11	7.78e-10	5	110286306	110337474	protein_coding	polymerase (DNA directed)			ENSMUSG00000048385	Scrt1	1329.84	1.9274	0.205381	9.3845	6.3213e-21	1.32039e-19	15	76516203	76522129	protein_coding	scratch family zinc finger 1 [Source:MGI Symbol;Acc:MGI:2176606]
ENSMUSG00000038150	Ormdl3	2022.1	0.430372	0.0651589	6.60496	3.98e-11	7.81e-10	11	98581256	98587368	protein_coding	ORM1-like 3 (S. cerevisiae) [Source:MGI Symbol;Acc:MGI:1913862]			ENSMUSG00000053414	Hunk	1040.83	-0.920959	0.0982676	-9.37194	7.12091e-21	1.48606e-19	16	90386397	90499553	protein_coding	hormonally upregulated Neu-associated kinase [Source:MGI Symbol;Acc:MGI:1347352]
ENSMUSG00000020773	Trim47	57.9598	1.65632	0.250883	6.60196	4.06e-11	7.96e-10	11	116105752	116127210	protein_coding	tripartite motif-containing 47 [Source:MGI Symbol;Acc:MGI:1917374]			ENSMUSG00000061411	Nol4l	1446.02	1.41801	0.151319	9.37099	7.18538e-21	1.49816e-19	2	153407462	153529971	protein_coding	nucleolar protein 4-like [Source:MGI Symbol;Acc:MGI:1918765]
ENSMUSG00000039683	Sdk1	712.487	0.938555	0.142217	6.59948	4.13e-11	8.09e-10	5	141241490	142215586	protein_coding	sidekick cell adhesion molecule 1 [Source:MGI Symbol;Acc:MGI:2444413]			ENSMUSG00000004872	Pax3	102.683	-11.139	1.18918	-9.36689	7.47021e-21	1.55615e-19	1	78101267	78197134	protein_coding	paired box 3 [Source:MGI Symbol;Acc:MGI:97487]
ENSMUSG00000002325	Irf9	800.097	0.799072	0.12125	6.59027	4.39e-11	8.6e-10	14	55603571	55610030	protein_coding	interferon regulatory factor 9 [Source:MGI Symbol;Acc:MGI:107587]			ENSMUSG00000035403	Crb2	5456.12	-1.31051	0.139944	-9.36453	7.63864e-21	1.5898e-19	2	37776249	37799103	protein_coding	crumbs family member 2 [Source:MGI Symbol;Acc:MGI:2679260]
ENSMUSG00000024052	Lpin2	1771.29	-0.439498	0.0667115	-6.58804	4.46e-11	8.72e-10	17	71182560	71249817	protein_coding	lipin 2 [Source:MGI Symbol;Acc:MGI:1891341]			ENSMUSG00000041852	Tcf20	2209.1	0.841098	0.0899048	9.35543	8.32621e-21	1.73134e-19	15	82808629	82912134	protein_coding	transcription factor 20 [Source:MGI Symbol;Acc:MGI:108399]
ENSMUSG00000039646	Vasn	3206.11	1.06278	0.161322	6.5879	4.46e-11	8.72e-10	16	4639941	4650802	protein_coding	vasorin [Source:MGI Symbol;Acc:MGI:2177651]			ENSMUSG00000042210	Abhd14a	698.594	-0.800977	0.0856794	-9.34854	8.88687e-21	1.8451e-19	9	106440051	106447678	protein_coding	abhydrolase domain containing 14A [Source:MGI Symbol;Acc:MGI:1915894]
ENSMUSG00000062646	Ganc	582.29	0.627453	0.0953057	6.58358	4.59e-11	8.97e-10	2	120403896	120461700	protein_coding	glucosidase			ENSMUSG00000038650	Rnh1	1115.98	-1.01317	0.108378	-9.34851	8.88926e-21	1.8451e-19	7	141160326	141172857	protein_coding	ribonuclease/angiogenin inhibitor 1 [Source:MGI Symbol;Acc:MGI:1195456]
ENSMUSG00000031824	6430548M08Rik	2100.01	-0.645836	0.0981052	-6.58309	4.61e-11	9e-10	8	120114152	120165306	protein_coding	RIKEN cDNA 6430548M08 gene [Source:MGI Symbol;Acc:MGI:2443793]			ENSMUSG00000002105	Slc39a13	1257.91	-0.878299	0.0939537	-9.34821	8.91465e-21	1.84871e-19	2	91061791	91070417	protein_coding	solute carrier family 39 (metal ion transporter)
ENSMUSG00000018593	Sparc	147142	0.848833	0.128944	6.58293	4.61e-11	9e-10	11	55394500	55423183	protein_coding	secreted acidic cysteine rich glycoprotein [Source:MGI Symbol;Acc:MGI:98373]			ENSMUSG00000003352	Cacnb3	2574.95	1.29319	0.138355	9.34694	9.02199e-21	1.86929e-19	15	98632220	98644530	protein_coding	calcium channel
ENSMUSG00000063605	Ccdc102a	373.313	1.07293	0.163065	6.57973	4.71e-11	9.17e-10	8	94902869	94918098	protein_coding	coiled-coil domain containing 102A [Source:MGI Symbol;Acc:MGI:2686927]			ENSMUSG00000056870	Gulp1	516.913	-1.46254	0.156505	-9.34502	9.18695e-21	1.90006e-19	1	44551511	44796838	protein_coding	GULP
ENSMUSG00000026478	Lamc1	10579.7	0.855023	0.13	6.5771	4.8e-11	9.32e-10	1	153218922	153332786	protein_coding	laminin			ENSMUSG00000027712	Anxa5	4389.66	-1.29248	0.138317	-9.34429	9.25055e-21	1.91151e-19	3	36448923	36475894	protein_coding	annexin A5 [Source:MGI Symbol;Acc:MGI:106008]
ENSMUSG00000042155	Klhl23	1377.67	-0.937301	0.142524	-6.57643	4.82e-11	9.36e-10	2	69821944	69836651	protein_coding	kelch-like 23 [Source:MGI Symbol;Acc:MGI:2683536]			ENSMUSG00000039298	Cdk5rap2	2029.1	-0.907577	0.0971464	-9.34237	9.42026e-21	1.94483e-19	4	70216856	70410443	protein_coding	CDK5 regulatory subunit associated protein 2 [Source:MGI Symbol;Acc:MGI:2384875]
ENSMUSG00000045377	Tmem88	31.8533	2.72796	0.414987	6.57362	4.91e-11	9.53e-10	11	69396519	69398234	protein_coding	transmembrane protein 88 [Source:MGI Symbol;Acc:MGI:1914270]			ENSMUSG00000019843	Fyn	5017.85	0.935806	0.100185	9.34079	9.56211e-21	1.97236e-19	10	39368855	39565381	protein_coding	Fyn proto-oncogene [Source:MGI Symbol;Acc:MGI:95602]
ENSMUSG00000035910	Dcdc2a	106.588	1.17895	0.179427	6.57068	5.01e-11	9.7e-10	13	25056004	25210706	protein_coding	doublecortin domain containing 2a [Source:MGI Symbol;Acc:MGI:2652818]			ENSMUSG00000032564	Cpne4	571.525	2.10595	0.2255	9.33903	9.72177e-21	2.0035e-19	9	104547286	105034544	protein_coding	copine IV [Source:MGI Symbol;Acc:MGI:1921270]
ENSMUSG00000031565	Fgfr1	11686	0.694333	0.105671	6.57071	5.01e-11	9.7e-10	8	25513654	25575718	protein_coding	fibroblast growth factor receptor 1 [Source:MGI Symbol;Acc:MGI:95522]			ENSMUSG00000051427	Ccdc157	1477.68	-0.828029	0.0886683	-9.33849	9.77166e-21	2.01199e-19	11	4141123	4160293	protein_coding	coiled-coil domain containing 157 [Source:MGI Symbol;Acc:MGI:3041210]
ENSMUSG00000029603	Dtx1	3383.64	-0.928201	0.14128	-6.56995	5.03e-11	9.74e-10	5	120680202	120711927	protein_coding	deltex 1			ENSMUSG00000040268	Plekha1	1082.26	1.0161	0.108886	9.33184	1.04051e-20	2.1405e-19	7	130865756	130913312	protein_coding	pleckstrin homology domain containing
ENSMUSG00000024085	Man2a1	366.78	0.91958	0.139978	6.56947	5.05e-11	9.76e-10	17	64600736	64755110	protein_coding	mannosidase 2			ENSMUSG00000039208	Metrnl	510.759	-1.11002	0.118999	-9.32798	1.07909e-20	2.21789e-19	11	121701544	121716306	protein_coding	meteorin
ENSMUSG00000031636	Pdlim3	14.4285	4.31865	0.657629	6.567	5.13e-11	9.92e-10	8	45885461	45919548	protein_coding	PDZ and LIM domain 3 [Source:MGI Symbol;Acc:MGI:1859274]			ENSMUSG00000039115	Itga9	239.233	-1.24492	0.133462	-9.32786	1.0803e-20	2.21841e-19	9	118606690	118901003	protein_coding	integrin alpha 9 [Source:MGI Symbol;Acc:MGI:104756]
ENSMUSG00000034906	Ncaph	326.412	0.771765	0.117668	6.55883	5.42e-11	1.05e-09	2	127103809	127133954	protein_coding	non-SMC condensin I complex			ENSMUSG00000041703	Zic5	205.05	-1.39581	0.149652	-9.32706	1.08853e-20	2.23332e-19	14	122456795	122465677	protein_coding	zinc finger protein of the cerebellum 5 [Source:MGI Symbol;Acc:MGI:1929518]
ENSMUSG00000043913	Ccdc60	100.625	1.23828	0.188927	6.55428	5.59e-11	1.08e-09	5	116124641	116288985	protein_coding	coiled-coil domain containing 60 [Source:MGI Symbol;Acc:MGI:2141043]			ENSMUSG00000053113	Socs3	303.972	-1.33638	0.143343	-9.32292	1.13178e-20	2.31999e-19	11	117966079	117970047	protein_coding	suppressor of cytokine signaling 3 [Source:MGI Symbol;Acc:MGI:1201791]
ENSMUSG00000027977	Ndst3	149.07	-1.1395	0.173863	-6.554	5.6e-11	1.08e-09	3	123526166	123690853	protein_coding	N-deacetylase/N-sulfotransferase (heparan glucosaminyl) 3 [Source:MGI Symbol;Acc:MGI:1932544]			ENSMUSG00000024079	Eif2ak2	716.375	-1.73883	0.186537	-9.32164	1.14553e-20	2.34609e-19	17	78852564	78882573	protein_coding	eukaryotic translation initiation factor 2-alpha kinase 2 [Source:MGI Symbol;Acc:MGI:1353449]
ENSMUSG00000021614	Vcan	1007.85	-0.819226	0.125074	-6.54991	5.76e-11	1.11e-09	13	89655312	89742509	protein_coding	versican [Source:MGI Symbol;Acc:MGI:102889]			ENSMUSG00000041688	Amot	2155.48	-0.862312	0.0925097	-9.32132	1.14902e-20	2.35118e-19	X	145446425	145505181	protein_coding	angiomotin [Source:MGI Symbol;Acc:MGI:108440]
ENSMUSG00000058897	Col25a1	359.916	-1.81033	0.276569	-6.54566	5.92e-11	1.14e-09	3	130131501	130599877	protein_coding	collagen			ENSMUSG00000034449	Dhrs11	181.434	-1.57631	0.169146	-9.31927	1.17144e-20	2.39491e-19	11	84820856	84828994	protein_coding	dehydrogenase/reductase (SDR family) member 11 [Source:MGI Symbol;Acc:MGI:2652816]
ENSMUSG00000051675	Trim32	2652.33	-0.751011	0.114738	-6.54543	5.93e-11	1.14e-09	4	65604986	65616238	protein_coding	tripartite motif-containing 32 [Source:MGI Symbol;Acc:MGI:1917057]			ENSMUSG00000036377	C530008M17Rik	4267.91	1.58117	0.169751	9.31464	1.22365e-20	2.49945e-19	5	76656512	76873554	protein_coding	RIKEN cDNA C530008M17 gene [Source:MGI Symbol;Acc:MGI:2444817]
ENSMUSG00000027570	Col9a3	219.701	1.09856	0.167906	6.54272	6.04e-11	1.16e-09	2	180597790	180622189	protein_coding	collagen			ENSMUSG00000064280	Ccdc146	207.097	-1.9847	0.213081	-9.31433	1.22721e-20	2.50417e-19	5	21292961	21424677	protein_coding	coiled-coil domain containing 146 [Source:MGI Symbol;Acc:MGI:1922422]
ENSMUSG00000058248	Kcnh1	498.884	-1.79352	0.274188	-6.54119	6.1e-11	1.17e-09	1	192190774	192510159	protein_coding	potassium voltage-gated channel			ENSMUSG00000029561	Oasl2	752.318	-4.11933	0.442336	-9.31267	1.24656e-20	2.5395e-19	5	114896936	114912234	protein_coding	2'-5' oligoadenylate synthetase-like 2 [Source:MGI Symbol;Acc:MGI:1344390]
ENSMUSG00000029403	Cdkl2	850.369	-1.40656	0.215084	-6.53961	6.17e-11	1.18e-09	5	92006074	92043883	protein_coding	cyclin-dependent kinase-like 2 (CDC2-related kinase) [Source:MGI Symbol;Acc:MGI:1858227]			ENSMUSG00000000386	Mx1	65.3653	-3.55108	0.381654	-9.30445	1.34688e-20	2.74147e-19	16	97447035	97462907	protein_coding	MX dynamin-like GTPase 1 [Source:MGI Symbol;Acc:MGI:97243]
ENSMUSG00000060429	Sntb1	143.655	1.25541	0.192018	6.53795	6.24e-11	1.19e-09	15	55638843	55906949	protein_coding	syntrophin			ENSMUSG00000062031	Pgghg	608.813	-1.24661	0.133982	-9.30428	1.34905e-20	2.74346e-19	7	140941391	140947664	protein_coding	protein glucosylgalactosylhydroxylysine glucosidase [Source:MGI Symbol;Acc:MGI:2444047]
ENSMUSG00000028970	Abcb1b	127.755	0.99378	0.152038	6.53637	6.3e-11	1.2e-09	5	8798147	8866315	protein_coding	ATP-binding cassette			ENSMUSG00000031586	Rbpms	242.819	-1.87357	0.201506	-9.29784	1.43323e-20	2.91209e-19	8	33782643	33929863	protein_coding	RNA binding protein gene with multiple splicing [Source:MGI Symbol;Acc:MGI:1334446]
ENSMUSG00000041762	Gpr155	685.469	-1.205	0.184516	-6.53058	6.55e-11	1.25e-09	2	73341506	73386572	protein_coding	G protein-coupled receptor 155 [Source:MGI Symbol;Acc:MGI:1915776]			ENSMUSG00000049580	Tsku	887.959	-1.29205	0.139015	-9.2943	1.48181e-20	3.00816e-19	7	98350668	98361328	protein_coding	tsukushi
ENSMUSG00000041633	Kctd12b	186.962	0.906934	0.138946	6.52722	6.7e-11	1.28e-09	X	153685154	153696391	protein_coding	potassium channel tetramerisation domain containing 12b [Source:MGI Symbol;Acc:MGI:2444667]			ENSMUSG00000034310	Tmem132d	153.245	1.68025	0.180799	9.2935	1.49295e-20	3.02811e-19	5	127781630	128433077	protein_coding	transmembrane protein 132D [Source:MGI Symbol;Acc:MGI:3044963]
ENSMUSG00000032925	Itgbl1	143.109	-1.33673	0.204817	-6.52648	6.73e-11	1.28e-09	14	123659971	123975618	protein_coding	integrin			ENSMUSG00000052369	Tmem106c	789.663	-0.936583	0.10081	-9.2906	1.53423e-20	3.10911e-19	15	97964229	97970286	protein_coding	transmembrane protein 106C [Source:MGI Symbol;Acc:MGI:1196384]
ENSMUSG00000030782	Tgfb1i1	479.462	0.975324	0.149449	6.52616	6.75e-11	1.29e-09	7	128246812	128255699	protein_coding	transforming growth factor beta 1 induced transcript 1 [Source:MGI Symbol;Acc:MGI:102784]			ENSMUSG00000024810	Il33	85.0332	-2.10644	0.226876	-9.28455	1.62394e-20	3.28801e-19	19	29925114	29960718	protein_coding	interleukin 33 [Source:MGI Symbol;Acc:MGI:1924375]
ENSMUSG00000028019	Pdgfc	293.387	0.733142	0.112367	6.52454	6.82e-11	1.3e-09	3	81036416	81214040	protein_coding	platelet-derived growth factor			ENSMUSG00000022012	Enox1	697.546	1.06175	0.114405	9.28064	1.6847e-20	3.40507e-19	14	77156763	77721760	protein_coding	ecto-NOX disulfide-thiol exchanger 1 [Source:MGI Symbol;Acc:MGI:2444896]
ENSMUSG00000022477	Aco2	12249.3	-0.377758	0.0579508	-6.5186	7.1e-11	1.35e-09	15	81872309	81915133	protein_coding	aconitase 2			ENSMUSG00000104301	Wdr49	42.747	-2.73366	0.294632	-9.27823	1.7231e-20	3.47964e-19	3	75274988	75482156	protein_coding	WD repeat domain 49 [Source:MGI Symbol;Acc:MGI:3645287]
ENSMUSG00000026640	Plxna2	5415.24	-0.803762	0.123332	-6.51705	7.17e-11	1.36e-09	1	194618218	194816869	protein_coding	plexin A2 [Source:MGI Symbol;Acc:MGI:107684]			ENSMUSG00000024084	Qpct	243.071	1.43777	0.154984	9.27689	1.74491e-20	3.5206e-19	17	79051906	79090243	protein_coding	glutaminyl-peptide cyclotransferase (glutaminyl cyclase) [Source:MGI Symbol;Acc:MGI:1917786]
ENSMUSG00000056481	Cd248	111.12	1.48058	0.227221	6.51605	7.22e-11	1.37e-09	19	5068078	5070637	protein_coding	CD248 antigen			ENSMUSG00000035873	Pawr	1521.81	-1.39841	0.150778	-9.27465	1.78205e-20	3.59241e-19	10	108332121	108414240	protein_coding	PRKC
ENSMUSG00000046417	Lrrc75a	276.046	0.776006	0.119207	6.50975	7.53e-11	1.43e-09	11	62604884	62648523	protein_coding	leucine rich repeat containing 75A [Source:MGI Symbol;Acc:MGI:2682293]			ENSMUSG00000036893	Ehmt1	1603.48	0.58662	0.0632726	9.27132	1.83858e-20	3.70313e-19	2	24789928	24919614	protein_coding	euchromatic histone methyltransferase 1 [Source:MGI Symbol;Acc:MGI:1924933]
ENSMUSG00000048612	Myof	691.284	1.21901	0.187269	6.5094	7.54e-11	1.43e-09	19	37899036	38043577	protein_coding	myoferlin [Source:MGI Symbol;Acc:MGI:1919192]			ENSMUSG00000020053	Igf1	789.368	-1.46419	0.157936	-9.27078	1.84797e-20	3.7188e-19	10	87858265	87937042	protein_coding	insulin-like growth factor 1 [Source:MGI Symbol;Acc:MGI:96432]
ENSMUSG00000029070	Mxra8	1210.8	0.751082	0.115443	6.5061	7.71e-11	1.46e-09	4	155839680	155844088	protein_coding	matrix-remodelling associated 8 [Source:MGI Symbol;Acc:MGI:1922011]			ENSMUSG00000078161	Erich3	697.328	-0.917348	0.0989529	-9.27055	1.85188e-20	3.72343e-19	3	154663859	154767790	protein_coding	glutamate rich 3 [Source:MGI Symbol;Acc:MGI:1919095]
ENSMUSG00000048578	Mlec	8675.96	0.471495	0.072483	6.50491	7.77e-11	1.47e-09	5	115142981	115158179	protein_coding	malectin [Source:MGI Symbol;Acc:MGI:1924015]			ENSMUSG00000049775	Tmsb4x	14606.9	-0.617386	0.0666374	-9.26485	1.95348e-20	3.92429e-19	X	167207093	167209315	protein_coding	thymosin
ENSMUSG00000050855	Zfp940	198.555	-0.940123	0.144533	-6.50454	7.79e-11	1.47e-09	7	29833620	29853669	protein_coding	zinc finger protein 940 [Source:MGI Symbol;Acc:MGI:2446235]			ENSMUSG00000028211	Trp53inp1	2537.88	-1.07428	0.115968	-9.26356	1.97725e-20	3.96858e-19	4	11156431	11174379	protein_coding	transformation related protein 53 inducible nuclear protein 1 [Source:MGI Symbol;Acc:MGI:1926609]
ENSMUSG00000055320	Tead1	3337.23	0.682972	0.105047	6.50157	7.95e-11	1.5e-09	7	112679318	112906807	protein_coding	TEA domain family member 1 [Source:MGI Symbol;Acc:MGI:101876]			ENSMUSG00000051043	Gprc5c	67.832	-2.12277	0.229298	-9.2577	2.08875e-20	4.18873e-19	11	114851152	114872617	protein_coding	G protein-coupled receptor
ENSMUSG00000026833	Olfm1	10359.8	-1.18347	0.182029	-6.50152	7.95e-11	1.5e-09	2	28192992	28230736	protein_coding	olfactomedin 1 [Source:MGI Symbol;Acc:MGI:1860437]			ENSMUSG00000012017	Scarf2	858.66	-1.55212	0.167741	-9.25306	2.18164e-20	4.37122e-19	16	17797282	17808287	protein_coding	scavenger receptor class F
ENSMUSG00000029090	Adgra3	1998.31	0.605688	0.0932013	6.49871	8.1e-11	1.53e-09	5	49959956	50059006	protein_coding	adhesion G protein-coupled receptor A3 [Source:MGI Symbol;Acc:MGI:1917943]			ENSMUSG00000025154	Arhgap19	240.533	1.06254	0.11487	9.24992	2.24658e-20	4.49745e-19	19	41766588	41802084	protein_coding	Rho GTPase activating protein 19 [Source:MGI Symbol;Acc:MGI:1918335]
ENSMUSG00000030327	Necap1	2063	-0.833132	0.128209	-6.49823	8.13e-11	1.53e-09	6	122874474	122888941	protein_coding	NECAP endocytosis associated 1 [Source:MGI Symbol;Acc:MGI:1914852]			ENSMUSG00000028832	Stmn1	3558.98	1.60897	0.173976	9.24823	2.28234e-20	4.56508e-19	4	134468320	134473843	protein_coding	stathmin 1 [Source:MGI Symbol;Acc:MGI:96739]
ENSMUSG00000027584	Oprl1	807.946	-1.76523	0.271753	-6.49571	8.26e-11	1.55e-09	2	181715016	181720985	protein_coding	opioid receptor-like 1 [Source:MGI Symbol;Acc:MGI:97440]			ENSMUSG00000032057	4833427G06Rik	48.8279	-2.5414	0.274988	-9.24188	2.42208e-20	4.84039e-19	9	51081115	51102078	protein_coding	RIKEN cDNA 4833427G06 gene [Source:MGI Symbol;Acc:MGI:1921013]
ENSMUSG00000030095	Tmem43	3510.99	0.544444	0.0838294	6.49467	8.32e-11	1.56e-09	6	91473703	91488463	protein_coding	transmembrane protein 43 [Source:MGI Symbol;Acc:MGI:1921372]			ENSMUSG00000027339	Rassf2	853.914	0.957757	0.103639	9.24124	2.43659e-20	4.86517e-19	2	131989415	132030258	protein_coding	Ras association (RalGDS/AF-6) domain family member 2 [Source:MGI Symbol;Acc:MGI:2442060]
ENSMUSG00000040249	Lrp1	33090.8	0.903081	0.139095	6.49255	8.44e-11	1.58e-09	10	127538161	127621148	protein_coding	low density lipoprotein receptor-related protein 1 [Source:MGI Symbol;Acc:MGI:96828]			ENSMUSG00000026640	Plxna2	5415.24	1.13848	0.123221	9.23934	2.4802e-20	4.94797e-19	1	194618218	194816869	protein_coding	plexin A2 [Source:MGI Symbol;Acc:MGI:107684]
ENSMUSG00000037172	E330009J07Rik	787.018	-0.508099	0.0783009	-6.48906	8.64e-11	1.62e-09	6	40401375	40436135	protein_coding	RIKEN cDNA E330009J07 gene [Source:MGI Symbol;Acc:MGI:2444256]			ENSMUSG00000031483	Erlin2	4869.17	-0.892308	0.0965984	-9.23729	2.52811e-20	5.03921e-19	8	27023261	27040328	protein_coding	ER lipid raft associated 2 [Source:MGI Symbol;Acc:MGI:2387215]
ENSMUSG00000037606	Osbpl5	2949.35	0.680615	0.104897	6.48842	8.67e-11	1.62e-09	7	143688762	143756985	protein_coding	oxysterol binding protein-like 5 [Source:MGI Symbol;Acc:MGI:1930265]			ENSMUSG00000026224	4933407L21Rik	148.332	-1.75646	0.190152	-9.23713	2.53199e-20	5.0426e-19	1	85928483	85940624	protein_coding	RIKEN cDNA 4933407L21 gene [Source:MGI Symbol;Acc:MGI:1918391]
ENSMUSG00000025237	Parp6	1927.26	-1.16048	0.178872	-6.4878	8.71e-11	1.63e-09	9	59617284	59650285	protein_coding	poly (ADP-ribose) polymerase family			ENSMUSG00000058975	Kcnc1	2049.46	1.1247	0.12178	9.23549	2.57109e-20	5.11392e-19	7	46396497	46438704	protein_coding	potassium voltage gated channel
ENSMUSG00000040710	St8sia4	432.812	-1.558	0.24019	-6.48652	8.78e-11	1.64e-09	1	95587682	95667571	protein_coding	ST8 alpha-N-acetyl-neuraminide alpha-2			ENSMUSG00000043020	Wdr63	713.996	-1.63476	0.177009	-9.23544	2.57223e-20	5.11392e-19	3	146040526	146108130	protein_coding	WD repeat domain 63 [Source:MGI Symbol;Acc:MGI:3045269]
ENSMUSG00000039316	Rftn1	159.922	-1.48925	0.229641	-6.48512	8.87e-11	1.66e-09	17	49992257	50190674	protein_coding	raftlin lipid raft linker 1 [Source:MGI Symbol;Acc:MGI:1923688]			ENSMUSG00000035062	Zc4h2	353.673	1.14596	0.124147	9.23063	2.69054e-20	5.33994e-19	X	95639193	95658509	protein_coding	zinc finger
ENSMUSG00000044456	Rin3	42.7131	1.96951	0.303704	6.48497	8.88e-11	1.66e-09	12	102283048	102390855	protein_coding	Ras and Rab interactor 3 [Source:MGI Symbol;Acc:MGI:2385708]			ENSMUSG00000017943	Gdap1l1	1555.61	1.4071	0.15246	9.22934	2.72315e-20	5.40002e-19	2	163438476	163455324	protein_coding	ganglioside-induced differentiation-associated protein 1-like 1 [Source:MGI Symbol;Acc:MGI:2385163]
ENSMUSG00000032232	Cgnl1	427.197	0.855404	0.131913	6.48462	8.9e-11	1.66e-09	9	71626509	71771602	protein_coding	cingulin-like 1 [Source:MGI Symbol;Acc:MGI:1915428]			ENSMUSG00000053617	Sh3pxd2a	835.398	-0.852408	0.0923662	-9.22856	2.74292e-20	5.43455e-19	19	47260174	47464411	protein_coding	SH3 and PX domains 2A [Source:MGI Symbol;Acc:MGI:1298393]
ENSMUSG00000002985	Apoe	65940.2	0.712815	0.109993	6.48057	9.14e-11	1.7e-09	7	19696109	19699188	protein_coding	apolipoprotein E [Source:MGI Symbol;Acc:MGI:88057]			ENSMUSG00000000305	Cdh4	2812.45	0.651525	0.0706233	9.22535	2.82623e-20	5.59483e-19	2	179442431	179899373	protein_coding	cadherin 4 [Source:MGI Symbol;Acc:MGI:99218]
ENSMUSG00000030987	Stim1	2056.15	0.394797	0.060929	6.47962	9.2e-11	1.71e-09	7	102267806	102437319	protein_coding	stromal interaction molecule 1 [Source:MGI Symbol;Acc:MGI:107476]			ENSMUSG00000037852	Cpe	64498	-0.759836	0.0823653	-9.22519	2.83059e-20	5.59865e-19	8	64592542	64693054	protein_coding	carboxypeptidase E [Source:MGI Symbol;Acc:MGI:101932]
ENSMUSG00000021756	Il6st	5914.4	0.701879	0.10834	6.47848	9.26e-11	1.72e-09	13	112464070	112510086	protein_coding	interleukin 6 signal transducer [Source:MGI Symbol;Acc:MGI:96560]			ENSMUSG00000039632	Ccdc151	442.327	-1.19197	0.129236	-9.22319	2.88403e-20	5.69947e-19	9	21989871	22002634	protein_coding	coiled-coil domain containing 151 [Source:MGI Symbol;Acc:MGI:1924859]
ENSMUSG00000055805	Fmnl1	722.869	-1.37133	0.211722	-6.47701	9.36e-11	1.74e-09	11	103171107	103198901	protein_coding	formin-like 1 [Source:MGI Symbol;Acc:MGI:1888994]			ENSMUSG00000018581	Dnah11	324.989	-1.5053	0.163331	-9.21627	3.07619e-20	6.07404e-19	12	117877982	118199043	protein_coding	dynein
ENSMUSG00000028944	Prkag2	1467.08	-0.481766	0.0743987	-6.47546	9.45e-11	1.75e-09	5	24862744	25100642	protein_coding	protein kinase			ENSMUSG00000047021	Cfap65	804.264	-1.50877	0.163867	-9.20726	3.34556e-20	6.60026e-19	1	74902071	74935599	protein_coding	cilia and flagella associated protein 65 [Source:MGI Symbol;Acc:MGI:2444274]
ENSMUSG00000054679	Srsf12	325.128	-0.96474	0.148993	-6.47506	9.48e-11	1.76e-09	4	33208991	33233340	protein_coding	serine/arginine-rich splicing factor 12 [Source:MGI Symbol;Acc:MGI:2661424]			ENSMUSG00000029659	Medag	45.9876	-7.06298	0.767619	-9.20115	3.54135e-20	6.98056e-19	5	149411749	149431723	protein_coding	mesenteric estrogen dependent adipogenesis [Source:MGI Symbol;Acc:MGI:1917967]
ENSMUSG00000024544	Ldlrad4	337.929	0.837876	0.129483	6.47093	9.74e-11	1.8e-09	18	67933257	68255549	protein_coding	low density lipoprotein receptor class A domain containing 4 [Source:MGI Symbol;Acc:MGI:1277150]			ENSMUSG00000022200	Golph3	1718.41	-0.93672	0.101818	-9.19995	3.581e-20	7.0527e-19	15	12321496	12351265	protein_coding	golgi phosphoprotein 3 [Source:MGI Symbol;Acc:MGI:1913879]
ENSMUSG00000020892	Aloxe3	103.047	-1.21446	0.187731	-6.46912	9.86e-11	1.83e-09	11	69125896	69149115	protein_coding	arachidonate lipoxygenase 3 [Source:MGI Symbol;Acc:MGI:1345140]			ENSMUSG00000035042	Ccl5	80.101	-4.53854	0.493409	-9.19832	3.63582e-20	7.15458e-19	11	83525778	83530518	protein_coding	chemokine (C-C motif) ligand 5 [Source:MGI Symbol;Acc:MGI:98262]
ENSMUSG00000011884	Gltp	936.888	0.625793	0.0967803	6.46612	1.01e-10	1.86e-09	5	114669398	114690984	protein_coding	glycolipid transfer protein [Source:MGI Symbol;Acc:MGI:1929253]			ENSMUSG00000044519	Zfp488	30.4567	4.31839	0.470036	9.18737	4.02553e-20	7.90798e-19	14	33967070	33978764	protein_coding	zinc finger protein 488 [Source:MGI Symbol;Acc:MGI:2686052]
ENSMUSG00000039929	Urb1	596.035	0.599871	0.0927907	6.46478	1.01e-10	1.87e-09	16	90751527	90810413	protein_coding	URB1 ribosome biogenesis 1 homolog (S. cerevisiae) [Source:MGI Symbol;Acc:MGI:2146468]			ENSMUSG00000032434	Cmtm6	1142.35	-0.940381	0.102428	-9.18088	4.27589e-20	8.39265e-19	9	114731116	114749344	protein_coding	CKLF-like MARVEL transmembrane domain containing 6 [Source:MGI Symbol;Acc:MGI:2447165]
ENSMUSG00000041852	Tcf20	2209.1	-0.582949	0.0901934	-6.46332	1.02e-10	1.89e-09	15	82808629	82912134	protein_coding	transcription factor 20 [Source:MGI Symbol;Acc:MGI:108399]			ENSMUSG00000045659	Plekha7	2551.21	-1.25318	0.136511	-9.1801	4.307e-20	8.44654e-19	7	116123485	116308376	protein_coding	pleckstrin homology domain containing
ENSMUSG00000071723	Gspt2	670.578	-0.591094	0.0914801	-6.46145	1.04e-10	1.91e-09	X	94636069	94643244	protein_coding	G1 to S phase transition 2 [Source:MGI Symbol;Acc:MGI:1316727]			ENSMUSG00000037613	Tnfrsf23	98.4494	-2.04268	0.222583	-9.17715	4.4265e-20	8.67355e-19	7	143665809	143685872	protein_coding	tumor necrosis factor receptor superfamily
ENSMUSG00000025921	Rdh10	1695.24	0.725903	0.112374	6.45971	1.05e-10	1.93e-09	1	16105774	16133734	protein_coding	retinol dehydrogenase 10 (all-trans) [Source:MGI Symbol;Acc:MGI:1924238]			ENSMUSG00000020388	Pdlim4	683.221	-1.13405	0.123623	-9.17347	4.58021e-20	8.96011e-19	11	54054928	54069014	protein_coding	PDZ and LIM domain 4 [Source:MGI Symbol;Acc:MGI:1353470]
ENSMUSG00000051855	Mest	1650	0.8473	0.13117	6.45954	1.05e-10	1.93e-09	6	30723547	30748465	protein_coding	mesoderm specific transcript [Source:MGI Symbol;Acc:MGI:96968]			ENSMUSG00000072663	Spef2	374.933	-1.703	0.185644	-9.17347	4.58051e-20	8.96011e-19	15	9578193	9748868	protein_coding	sperm flagellar 2 [Source:MGI Symbol;Acc:MGI:2443727]
ENSMUSG00000078307	AI593442	947.941	-1.43565	0.222284	-6.45862	1.06e-10	1.94e-09	9	52673042	52679780	protein_coding	expressed sequence AI593442 [Source:MGI Symbol;Acc:MGI:2143099]			ENSMUSG00000001988	Npas1	350.374	-1.29306	0.141	-9.17063	4.70272e-20	9.1914e-19	7	16455721	16477728	protein_coding	neuronal PAS domain protein 1 [Source:MGI Symbol;Acc:MGI:109205]
ENSMUSG00000028469	Npr2	1880.71	0.805422	0.124722	6.45776	1.06e-10	1.95e-09	4	43631935	43651244	protein_coding	natriuretic peptide receptor 2 [Source:MGI Symbol;Acc:MGI:97372]			ENSMUSG00000022136	Dnajc3	3920.9	-1.07143	0.116851	-9.16921	4.76489e-20	9.30503e-19	14	118937932	118981702	protein_coding	DnaJ heat shock protein family (Hsp40) member C3 [Source:MGI Symbol;Acc:MGI:107373]
ENSMUSG00000032042	Srpr	1695.28	0.57327	0.0888784	6.45005	1.12e-10	2.05e-09	9	35200175	35247973	protein_coding	signal recognition particle receptor ('docking protein') [Source:MGI Symbol;Acc:MGI:1914648]			ENSMUSG00000022867	Usp25	847.282	-0.901345	0.0983698	-9.16282	5.05565e-20	9.8645e-19	16	77014069	77116779	protein_coding	ubiquitin specific peptidase 25 [Source:MGI Symbol;Acc:MGI:1353655]
ENSMUSG00000026220	Slc16a14	722.011	-0.983793	0.152536	-6.44958	1.12e-10	2.06e-09	1	84905898	84935134	protein_coding	solute carrier family 16 (monocarboxylic acid transporters)			ENSMUSG00000026749	Nek6	2752.07	-1.01279	0.110546	-9.1617	5.10877e-20	9.95973e-19	2	38511643	38594606	protein_coding	NIMA (never in mitosis gene a)-related expressed kinase 6 [Source:MGI Symbol;Acc:MGI:1891638]
ENSMUSG00000057147	Dph6	281.643	0.718754	0.111454	6.44886	1.13e-10	2.07e-09	2	114516416	114654964	protein_coding	diphthamine biosynthesis 6 [Source:MGI Symbol;Acc:MGI:1913882]			ENSMUSG00000046719	Nxph3	53.2805	2.30255	0.251423	9.15808	5.28281e-20	1.02903e-18	11	95509845	95514570	protein_coding	neurexophilin 3 [Source:MGI Symbol;Acc:MGI:1336188]
ENSMUSG00000025665	Rps6ka6	254.241	-1.03352	0.160281	-6.44815	1.13e-10	2.07e-09	X	111388192	111537959	protein_coding	ribosomal protein S6 kinase polypeptide 6 [Source:MGI Symbol;Acc:MGI:1914321]			ENSMUSG00000072082	Ccnf	367.431	0.896925	0.0979828	9.1539	5.49119e-20	1.06872e-18	17	24223232	24251409	protein_coding	cyclin F [Source:MGI Symbol;Acc:MGI:102551]
ENSMUSG00000046634	Pkd1l1	60.2524	-1.40227	0.217482	-6.44775	1.14e-10	2.08e-09	11	8826708	8973266	protein_coding	polycystic kidney disease 1 like 1 [Source:MGI Symbol;Acc:MGI:2156538]			ENSMUSG00000043541	Casc1	301.378	-1.54793	0.169126	-9.15255	5.56049e-20	1.0813e-18	6	145174834	145211005	protein_coding	cancer susceptibility candidate 1 [Source:MGI Symbol;Acc:MGI:2444480]
ENSMUSG00000040111	Gramd1b	1866.14	-1.04306	0.161855	-6.44438	1.16e-10	2.12e-09	9	40293233	40531383	protein_coding	GRAM domain containing 1B [Source:MGI Symbol;Acc:MGI:1925037]			ENSMUSG00000020593	Lpin1	1773.59	-1.06106	0.115941	-9.15168	5.60536e-20	1.0882e-18	12	16535669	16610966	protein_coding	lipin 1 [Source:MGI Symbol;Acc:MGI:1891340]
ENSMUSG00000038388	Mpp6	2438.52	0.718975	0.111571	6.44407	1.16e-10	2.12e-09	6	50110241	50198939	protein_coding	membrane protein			ENSMUSG00000003541	Ier3	85.8051	-2.05876	0.224959	-9.15168	5.60537e-20	1.0882e-18	17	35821684	35822923	protein_coding	immediate early response 3 [Source:MGI Symbol;Acc:MGI:104814]
ENSMUSG00000071708	Sms	857.238	-0.962573	0.14942	-6.44206	1.18e-10	2.15e-09	X	157443855	157492287	protein_coding	spermine synthase [Source:MGI Symbol;Acc:MGI:109490]			ENSMUSG00000032911	Cspg4	410.564	1.29058	0.141031	9.15108	5.63687e-20	1.09339e-18	9	56865033	56899870	protein_coding	chondroitin sulfate proteoglycan 4 [Source:MGI Symbol;Acc:MGI:2153093]
ENSMUSG00000028555	Ttc39a	42.0463	1.83607	0.285156	6.43881	1.2e-10	2.2e-09	4	109406623	109444745	protein_coding	tetratricopeptide repeat domain 39A [Source:MGI Symbol;Acc:MGI:2444350]			ENSMUSG00000026342	Slc35f5	1286.92	-0.839059	0.091724	-9.14765	5.8186e-20	1.1277e-18	1	125560595	125595820	protein_coding	solute carrier family 35
ENSMUSG00000020806	Rhbdf2	156.387	1.3429	0.20863	6.43676	1.22e-10	2.22e-09	11	116598165	116627019	protein_coding	rhomboid 5 homolog 2 [Source:MGI Symbol;Acc:MGI:2442473]			ENSMUSG00000066152	Slc31a2	319.191	-1.03364	0.113079	-9.14092	6.19256e-20	1.19917e-18	4	62262562	62298411	protein_coding	solute carrier family 31
ENSMUSG00000049946	BC030500	74.0176	-1.61791	0.251365	-6.4365	1.22e-10	2.23e-09	8	58911755	58914298	protein_coding	cDNA sequence BC030500 [Source:MGI Symbol;Acc:MGI:2447770]			ENSMUSG00000022665	Ccdc80	2285.9	-0.836102	0.09147	-9.14073	6.20328e-20	1.20024e-18	16	45093402	45127924	protein_coding	coiled-coil domain containing 80 [Source:MGI Symbol;Acc:MGI:1915146]
[truncated: 7,969 more rows]
