# Supplementary material for: Rescue of deficits by Brwd1 copy number restoration in the Ts65Dn mouse model of Down syndrome
Source: Nat Commun. 2022 Oct 26;13:6384. doi: 10.1038/s41467-022-34200-0 (PMC9606253; doi:10.1038/s41467-022-34200-0)
Supplement: Supplementary file 6 — Supplementary Data 4 [file 41467_2022_34200_MOESM6_ESM.xlsx]

## Sheet: S4
Supplementary Data 4: Adult hippocampus (male) RNA-seq data [DESeq2 (pair-wise comparisons) significant PCGs; FDR<0.1]; Associated with Fig. 2
Fulton et al., 2022
Ts65Dn vs. euploid																Ts65Dn;Brwd1+/– vs. Ts65Dn
ENTREZID	baseMean	log2FoldChange	lfcSE	stat	pvalue	padj	ENSEMBL	SYMBOL	GENENAME							ENTREZID	baseMean	log2FoldChange	lfcSE	stat	pvalue	padj	ENSEMBL	SYMBOL	GENENAME
66578	462.461	0.814216	0.104611	7.78326	7.07e-15	1.14e-10	ENSMUSG00000022978	Mis18a	MIS18 kinetochore protein A							109349	15567.6	-0.421654	0.0660959	-6.37942	1.78e-10	1.79e-06	ENSMUSG00000009216	Fam163b	family with sequence similarity 163, member B
241688	12237.4	-0.260221	0.0356057	-7.30841	2.7e-13	2.19e-09	ENSMUSG00000037259	Dzank1	double zinc ribbon and ankyrin repeat domains 1							14396	3142.48	0.463786	0.0788269	5.8836	4.01e-09	1.01e-05	ENSMUSG00000031343	Gabra3	gamma-aminobutyric acid (GABA) A receptor, subunit alpha 3
207932	1239.11	0.591911	0.0852987	6.93927	3.94e-12	1.59e-08	ENSMUSG00000039929	Urb1	URB1 ribosome biogenesis 1 homolog (S. cerevisiae)							269060	12804	-0.292411	0.0491708	-5.94685	2.73e-09	1.01e-05	ENSMUSG00000035735	Dagla	diacylglycerol lipase, alpha
22350	5765.03	0.534438	0.0769571	6.94462	3.79e-12	1.59e-08	ENSMUSG00000052397	Ezr	ezrin							545156	42573.7	-0.221548	0.0374298	-5.91904	3.24e-09	1.01e-05	ENSMUSG00000061751	Kalrn	kalirin, RhoGEF kinase
66467	3326.01	0.546723	0.0803302	6.80595	1e-11	2.71e-08	ENSMUSG00000034345	Gtf2h5	general transcription factor IIH, polypeptide 5							69554	6300.94	0.168337	0.0289661	5.81152	6.19e-09	1.24e-05	ENSMUSG00000020978	Klhdc2	kelch domain containing 2
67367	3379.17	0.620287	0.0908004	6.83133	8.41e-12	2.71e-08	ENSMUSG00000022974	Paxbp1	PAX3 and PAX7 binding protein 1							54525	23921	-0.269405	0.0479617	-5.61709	1.94e-08	3.25e-05	ENSMUSG00000024743	Syt7	synaptotagmin VII
16522	3269.94	0.650076	0.0963792	6.74498	1.53e-11	2.98e-08	ENSMUSG00000043301	Kcnj6	potassium inwardly-rectifying channel, subfamily J, member 6							16504	17440.5	-0.239639	0.0443848	-5.39912	6.7e-08	9.62e-05	ENSMUSG00000062785	Kcnc3	potassium voltage gated channel, Shaw-related subfamily, member 3
18749	20778.3	-0.212715	0.031591	-6.73341	1.66e-11	2.98e-08	ENSMUSG00000005034	Prkacb	protein kinase, cAMP dependent, catalytic, beta							13821	37683.5	-0.144953	0.027306	-5.30849	1.11e-07	0.000101023	ENSMUSG00000027624	Epb41l1	erythrocyte membrane protein band 4.1 like 1
66609	2410.42	0.509377	0.0754316	6.75284	1.45e-11	2.98e-08	ENSMUSG00000058240	Cryzl1	crystallin, zeta (quinone reductase)-like 1							15254	4714.84	0.24451	0.0456446	5.35683	8.47e-08	0.000101023	ENSMUSG00000020267	Hint1	histidine triad nucleotide binding protein 1
11820	134024	0.526562	0.0799954	6.58241	4.63e-11	7.28e-08	ENSMUSG00000022892	App	amyloid beta (A4) precursor protein							16210	9437.69	0.254442	0.0478776	5.31442	1.07e-07	0.000101023	ENSMUSG00000024423	Impact	impact, RWD domain protein
12469	10769.7	0.494187	0.0751919	6.57235	4.95e-11	7.28e-08	ENSMUSG00000025613	Cct8	chaperonin containing Tcp1, subunit 8 (theta)							20356	8119.43	-0.355297	0.0667867	-5.31988	1.04e-07	0.000101023	ENSMUSG00000022231	Sema5a	sema domain, seven thrombospondin repeats (type 1 and type 1-like), transmembrane domain (TM) and short cytoplasmic domain, (semaphorin) 5A
15312	1571.22	0.520545	0.079642	6.53605	6.32e-11	8.51e-08	ENSMUSG00000040681	Hmgn1	high mobility group nucleosomal binding domain 1							16826	2037.64	0.482234	0.0911343	5.29146	1.21e-07	0.000101655	ENSMUSG00000039706	Ldb2	LIM domain binding 2
13185	2189.6	0.583728	0.0901094	6.47799	9.3e-11	1.16e-07	ENSMUSG00000022898	Vps26c	VPS26 endosomal protein sorting factor C							14432	8505.41	0.338026	0.0642228	5.26334	1.41e-07	0.000107205	ENSMUSG00000047261	Gap43	growth associated protein 43
321007	2298.09	0.615932	0.0957194	6.43476	1.24e-10	1.43e-07	ENSMUSG00000015659	Serac1	serine active site containing 1							20191	19156.3	-0.218229	0.0416411	-5.24071	1.6e-07	0.000107205	ENSMUSG00000021313	Ryr2	ryanodine receptor 2, cardiac
15975	3540.69	0.520645	0.0815508	6.3843	1.72e-10	1.55e-07	ENSMUSG00000022967	Ifnar1	interferon (alpha and beta) receptor 1							432530	87511.1	-0.429445	0.0817464	-5.25338	1.49e-07	0.000107205	ENSMUSG00000020431	Adcy1	adenylate cyclase 1
16404	2464.08	0.665744	0.104019	6.40021	1.55e-10	1.55e-07	ENSMUSG00000025348	Itga7	integrin alpha 7							244310	4022.61	-0.243993	0.0467017	-5.2245	1.75e-07	0.000109719	ENSMUSG00000047495	Dlgap2	DLG associated protein 2
16443	14383.2	0.539045	0.0843582	6.38996	1.66e-10	1.55e-07	ENSMUSG00000022957	Itsn1	intersectin 1 (SH3 domain protein 1A)							216874	40349.3	-0.217312	0.0418192	-5.19645	2.03e-07	0.000120119	ENSMUSG00000040712	Camta2	calmodulin binding transcription activator 2
402727	61.3485	2.313	0.361855	6.39206	1.64e-10	1.55e-07	NA	A730009L09Rik	RIKEN cDNA A730009L09 gene							230257	1950.77	-0.271513	0.0525449	-5.16726	2.38e-07	0.000132673	ENSMUSG00000028382	Ptbp3	polypyrimidine tract binding protein 3
11957	6664.56	0.523877	0.0825349	6.34734	2.19e-10	1.86e-07	ENSMUSG00000022890	Atp5j	ATP synthase, H+ transporting, mitochondrial F0 complex, subunit F							70435	8018.63	-0.356297	0.0694616	-5.12941	2.91e-07	0.000153783	ENSMUSG00000037679	Inf2	inverted formin, FH2 and WH2 domain containing
100041649	629.274	0.75483	0.119442	6.31962	2.62e-10	2.12e-07	NA	Mpc1-ps	mitochondrial pyruvate carrier 1, pseudogene							268480	16772.3	-0.169813	0.0333274	-5.0953	3.48e-07	0.000175021	ENSMUSG00000038020	Rapgefl1	Rap guanine nucleotide exchange factor (GEF)-like 1
68001	1923.15	0.513448	0.0818906	6.26992	3.61e-10	2.78e-07	ENSMUSG00000022972	Cfap298	cilia and flagella associate protien 298							13712	5690.25	-0.258642	0.0509357	-5.07781	3.82e-07	0.000181111	ENSMUSG00000009406	Elk1	ELK1, member of ETS oncogene family
70028	7831.32	0.52519	0.0844685	6.21758	5.05e-10	3.71e-07	ENSMUSG00000022946	Dop1b	DOP1 leucine zipper like protein B							219140	1345.24	-0.475932	0.0938592	-5.07071	3.96e-07	0.000181111	ENSMUSG00000021990	Spata13	spermatogenesis associated 13
280621	72.4953	1.85524	0.3001	6.18207	6.33e-10	4.45e-07	ENSMUSG00000046750	Selenov	selenoprotein V							107932	12970	-0.166388	0.0331066	-5.02584	5.01e-07	0.000219086	ENSMUSG00000063870	Chd4	chromodomain helicase DNA binding protein 4
93871	7257.33	0.525193	0.0853018	6.15688	7.42e-10	5e-07	ENSMUSG00000022914	Brwd1	bromodomain and WD repeat domain containing 1							213742	16372.7	-4.07468	0.81439	-5.00335	5.63e-07	0.000226563	ENSMUSG00000086503	Xist	inactive X specific transcripts
207781	1072.46	0.620498	0.101731	6.09938	1.06e-09	6.89e-07	ENSMUSG00000045975	C2cd2	C2 calcium-dependent domain containing 2							320528	6127.07	-0.264449	0.0528502	-5.00374	5.62e-07	0.000226563	ENSMUSG00000035284	Vps13c	vacuolar protein sorting 13C
14390	1720.08	0.499836	0.0821332	6.08568	1.16e-09	6.95e-07	ENSMUSG00000008976	Gabpa	GA repeat binding protein, alpha							12323	99882.2	-0.239159	0.0479285	-4.98991	6.04e-07	0.000233563	ENSMUSG00000057897	Camk2b	calcium/calmodulin-dependent protein kinase II, beta
54720	4065.43	0.548211	0.0900517	6.08774	1.15e-09	6.95e-07	ENSMUSG00000022951	Rcan1	regulator of calcineurin 1							226971	12415.5	0.126748	0.0255713	4.95667	7.17e-07	0.000257469	ENSMUSG00000026123	Plekhb2	pleckstrin homology domain containing, family B (evectins) member 2
338467	1482.94	0.562486	0.092782	6.06245	1.34e-09	7.74e-07	ENSMUSG00000039456	Morc3	microrchidia 3							58208	11613.6	-0.273567	0.0551791	-4.95781	7.13e-07	0.000257469	ENSMUSG00000048251	Bcl11b	B cell leukemia/lymphoma 11B
14450	2130.79	0.518125	0.0855483	6.05652	1.39e-09	7.76e-07	ENSMUSG00000022962	Gart	phosphoribosylglycinamide formyltransferase							66445	8129.92	0.108373	0.021901	4.94834	7.48e-07	0.00025947	ENSMUSG00000022551	Cyc1	cytochrome c-1
224432	3388.69	0.540057	0.0895092	6.03354	1.6e-09	8.37e-07	ENSMUSG00000022983	Scaf4	SR-related CTD-associated factor 4							21413	24218.6	-0.153316	0.0312612	-4.90436	9.37e-07	0.000303969	ENSMUSG00000053477	Tcf4	transcription factor 4
74112	1838.35	0.489593	0.0811067	6.03641	1.58e-09	8.37e-07	ENSMUSG00000025616	Usp16	ubiquitin specific peptidase 16							22353	825.189	0.424939	0.0865395	4.91035	9.09e-07	0.000303969	ENSMUSG00000019772	Vip	vasoactive intestinal polypeptide
28080	8925.08	0.493994	0.0819997	6.02433	1.7e-09	8.58e-07	ENSMUSG00000022956	Atp5o	ATP synthase, H+ transporting, mitochondrial F1 complex, O subunit							216441	714.206	-0.558817	0.114267	-4.89046	1.01e-06	0.000306465	ENSMUSG00000040441	Slc26a10	solute carrier family 26, member 10
15976	1464.05	0.569959	0.0949829	6.00065	1.97e-09	9.35e-07	ENSMUSG00000022971	Ifnar2	interferon (alpha and beta) receptor 2							52666	17217.2	-0.188911	0.0385973	-4.8944	9.86e-07	0.000306465	ENSMUSG00000019467	Arhgef25	Rho guanine nucleotide exchange factor (GEF) 25
60364	1212.09	0.630221	0.104989	6.00274	1.94e-09	9.35e-07	ENSMUSG00000022960	Donson	downstream neighbor of SON							382018	26135.7	-0.176738	0.0362218	-4.87933	1.06e-06	0.000312512	ENSMUSG00000034799	Unc13a	unc-13 homolog A
224440	361.326	0.604414	0.102966	5.87005	4.36e-09	2.01e-06	ENSMUSG00000022948	Setd4	SET domain containing 4							77590	3270.25	-0.258457	0.0530168	-4.87501	1.09e-06	0.000312512	ENSMUSG00000030930	Chst15	carbohydrate sulfotransferase 15
26559	3646.89	0.593437	0.101407	5.85204	4.86e-09	2.18e-06	ENSMUSG00000053414	Hunk	hormonally upregulated Neu-associated kinase							66995	16450.9	0.155808	0.0320539	4.86082	1.17e-06	0.000326453	ENSMUSG00000031428	Zcchc18	zinc finger, CCHC domain containing 18
68936	513.516	0.623355	0.106835	5.83473	5.39e-09	2.32e-06	ENSMUSG00000051989	Smim11	small integral membrane protein 11							21858	17981.7	0.552484	0.114368	4.83076	1.36e-06	0.000369554	ENSMUSG00000017466	Timp2	tissue inhibitor of metalloproteinase 2
70544	2139.29	0.479947	0.0822882	5.83251	5.46e-09	2.32e-06	ENSMUSG00000004945	Tmem242	transmembrane protein 242							72097	21168.1	-0.218598	0.0454398	-4.81073	1.5e-06	0.000387641	ENSMUSG00000026090	Cracdl	capping protein inhibiting regulator of actin like
77975	7365.98	0.481937	0.0828221	5.81894	5.92e-09	2.46e-06	ENSMUSG00000022964	Tmem50b	transmembrane protein 50B							76898	16651.1	-0.143212	0.0297455	-4.81458	1.48e-06	0.000387641	ENSMUSG00000045994	B3gat1	beta-1,3-glucuronyltransferase 1 (glucuronosyltransferase P)
51791	7193.87	0.324785	0.0562346	5.77554	7.67e-09	3.1e-06	ENSMUSG00000052087	Rgs14	regulator of G-protein signaling 14							380921	1873.01	-0.423758	0.0882773	-4.80031	1.58e-06	0.000398154	ENSMUSG00000034731	Dgkh	diacylglycerol kinase, eta
242443	1051.64	-0.442963	0.0770606	-5.74824	9.02e-09	3.56e-06	ENSMUSG00000039579	Grin3a	glutamate receptor ionotropic, NMDA3A							108829	5736.34	-0.131512	0.0274266	-4.79506	1.63e-06	0.000398751	ENSMUSG00000037876	Jmjd1c	jumonji domain containing 1C
13508	6205.74	0.477367	0.0836248	5.70844	1.14e-08	4.39e-06	ENSMUSG00000050272	Dscam	DS cell adhesion molecule							108829	5736.34	-0.131512	0.0274266	-4.79506	1.63e-06	0.000398751	ENSMUSG00000116315	Jmjd1c	jumonji domain containing 1C
106583	4511.26	0.413442	0.07253	5.70029	1.2e-08	4.5e-06	ENSMUSG00000046201	Scaf8	SR-related CTD-associated factor 8							14073	9562.8	-0.156734	0.0328592	-4.76987	1.84e-06	0.000431388	ENSMUSG00000034171	Faah	fatty acid amide hydrolase
14396	3142.48	-0.447426	0.0788228	-5.67635	1.38e-08	5.06e-06	ENSMUSG00000031343	Gabra3	gamma-aminobutyric acid (GABA) A receptor, subunit alpha 3							70396	850.93	0.195035	0.0408906	4.76968	1.85e-06	0.000431388	ENSMUSG00000026095	Asnsd1	asparagine synthetase domain containing 1
12408	3671.67	0.459894	0.0815282	5.64092	1.69e-08	6.08e-06	ENSMUSG00000051483	Cbr1	carbonyl reductase 1							13179	2659.73	1.21064	0.255624	4.73603	2.18e-06	0.000486901	ENSMUSG00000019929	Dcn	decorin
14783	1707.38	-0.429651	0.0765085	-5.61573	1.96e-08	6.88e-06	ENSMUSG00000020176	Grb10	growth factor receptor bound protein 10							53890	3174.63	-0.136612	0.0288314	-4.73832	2.15e-06	0.000486901	ENSMUSG00000018974	Sart3	squamous cell carcinoma antigen recognized by T cells 3
78913	4553.69	0.453985	0.0823067	5.51577	3.47e-08	1.19e-05	ENSMUSG00000052299	Ltn1	listerin E3 ubiquitin protein ligase 1							70853	677.681	-0.346379	0.0733495	-4.7223	2.33e-06	0.000509621	ENSMUSG00000050122	Vwa3b	von Willebrand factor A domain containing 3B
114604	1260.24	0.427042	0.0775695	5.50528	3.69e-08	1.22e-05	ENSMUSG00000014039	Prdm15	PR domain containing 15							19130	3865.01	-0.40843	0.0865747	-4.71766	2.39e-06	0.000510302	ENSMUSG00000010175	Prox1	prospero homeobox 1
15980	4476.01	0.566547	0.102916	5.50496	3.69e-08	1.22e-05	ENSMUSG00000022965	Ifngr2	interferon gamma receptor 2							17449	31280.7	0.11989	0.0255155	4.69872	2.62e-06	0.000548297	ENSMUSG00000020321	Mdh1	malate dehydrogenase 1, NAD (soluble)
71446	3290.72	0.48979	0.0890565	5.49977	3.8e-08	1.23e-05	ENSMUSG00000023147	Get1	guided entry of tail-anchored proteins factor 1							20778	1888.46	-0.194657	0.0415545	-4.68438	2.81e-06	0.000576129	ENSMUSG00000037936	Scarb1	scavenger receptor class B, member 1
20655	7833.93	0.430893	0.078483	5.49027	4.01e-08	1.25e-05	ENSMUSG00000022982	Sod1	superoxide dismutase 1, soluble							243743	13846.6	-0.224222	0.0480851	-4.66302	3.12e-06	0.000626511	ENSMUSG00000029765	Plxna4	plexin A4
215160	4237.38	-0.203443	0.0370387	-5.49273	3.96e-08	1.25e-05	ENSMUSG00000039917	Rhbdd2	rhomboid domain containing 2							72900	4606.27	0.148286	0.0318324	4.65834	3.19e-06	0.000628345	ENSMUSG00000024099	Ndufv2	NADH:ubiquinone oxidoreductase core subunit V2
57276	545.535	0.699665	0.127682	5.47976	4.26e-08	1.3e-05	ENSMUSG00000001943	Vsig2	V-set and immunoglobulin domain containing 2							114249	1842.38	-0.389512	0.083704	-4.65344	3.26e-06	0.000631098	ENSMUSG00000040998	Npnt	nephronectin
20658	23915.3	0.571506	0.104504	5.46874	4.53e-08	1.36e-05	ENSMUSG00000022961	Son	Son DNA binding protein							242443	1051.64	0.356688	0.0772186	4.6192	3.85e-06	0.000730683	ENSMUSG00000039579	Grin3a	glutamate receptor ionotropic, NMDA3A
66832	339.903	0.628547	0.115113	5.46026	4.75e-08	1.4e-05	ENSMUSG00000073471	Rsph3a	radial spoke 3A homolog (Chlamydomonas)							192195	10365.4	-0.126989	0.0275596	-4.60779	4.07e-06	0.000743874	ENSMUSG00000028053	Ash1l	ASH1 like histone lysine methyltransferase
28015	8895.76	-0.202337	0.037282	-5.4272	5.72e-08	1.65e-05	ENSMUSG00000032199	Polr2m	polymerase (RNA) II (DNA directed) polypeptide M							245038	1462.64	-0.388544	0.0842945	-4.60936	4.04e-06	0.000743874	ENSMUSG00000032500	Dclk3	doublecortin-like kinase 3
24001	2477.02	0.634968	0.117341	5.41132	6.26e-08	1.77e-05	ENSMUSG00000023800	Tiam2	T cell lymphoma invasion and metastasis 2							22385	7660.9	-0.142804	0.031083	-4.59429	4.34e-06	0.000769969	ENSMUSG00000002748	Baz1b	bromodomain adjacent to zinc finger domain, 1B
109857	745.547	0.549778	0.102576	5.35974	8.33e-08	2.32e-05	ENSMUSG00000022947	Cbr3	carbonyl reductase 3							330319	34273.6	-0.302463	0.0658507	-4.59317	4.37e-06	0.000769969	ENSMUSG00000086040	Wipf3	WAS/WASL interacting protein family, member 3
67374	2791.38	0.563496	0.105309	5.35088	8.75e-08	2.4e-05	ENSMUSG00000053062	Jam2	junction adhesion molecule 2							72930	5963.27	0.143746	0.0313238	4.58903	4.45e-06	0.000771862	ENSMUSG00000024500	Ppp2r2b	protein phosphatase 2, regulatory subunit B, beta
75296	969.874	0.481765	0.0901248	5.34553	9.02e-08	2.43e-05	ENSMUSG00000069135	Cep43	centrosomal protein 43							73728	37395.1	-0.211442	0.0461411	-4.58251	4.59e-06	0.000782804	ENSMUSG00000037126	Psd	pleckstrin and Sec7 domain containing
70435	8018.63	0.370999	0.0694533	5.3417	9.21e-08	2.44e-05	ENSMUSG00000037679	Inf2	inverted formin, FH2 and WH2 domain containing							140579	12126.8	-0.147054	0.0321736	-4.57064	4.86e-06	0.000814676	ENSMUSG00000017670	Elmo2	engulfment and cell motility 2
106489	732.515	0.500541	0.0941629	5.3157	1.06e-07	2.77e-05	ENSMUSG00000073468	Sft2d1	SFT2 domain containing 1							12322	329007	-0.208695	0.0462068	-4.51654	6.29e-06	0.00103594	ENSMUSG00000024617	Camk2a	calcium/calmodulin-dependent protein kinase II alpha
13548	5905.61	0.428171	0.0809199	5.2913	1.21e-07	3.08e-05	ENSMUSG00000022897	Dyrk1a	dual-specificity tyrosine-(Y)-phosphorylation regulated kinase 1a							19157	5638.72	-0.14784	0.0330973	-4.46683	7.94e-06	0.00128724	ENSMUSG00000017132	Cyth1	cytohesin 1
71833	16119.4	-0.2086	0.039426	-5.29092	1.22e-07	3.08e-05	ENSMUSG00000049354	Dcaf7	DDB1 and CUL4 associated factor 7							11735	14859.3	-0.159128	0.0358588	-4.43762	9.1e-06	0.00145144	ENSMUSG00000069601	Ank3	ankyrin 3, epithelial
624086	646.846	0.451353	0.0854307	5.28326	1.27e-07	3.16e-05	NA	A230045G11Rik	RIKEN cDNA A230045G11 gene							18548	875.265	0.3633	0.0825331	4.40187	1.07e-05	0.00161028	ENSMUSG00000021587	Pcsk1	proprotein convertase subtilisin/kexin type 1
338370	6382.67	-0.18678	0.0354322	-5.27146	1.35e-07	3.32e-05	ENSMUSG00000000197	Nalcn	sodium leak channel, non-selective							225642	757.275	0.94571	0.214475	4.40942	1.04e-05	0.00161028	ENSMUSG00000024517	Grp	gastrin releasing peptide
69017	25548.3	0.220084	0.041786	5.26693	1.39e-07	3.35e-05	ENSMUSG00000045114	Prrt2	proline-rich transmembrane protein 2							244349	5001.87	-0.158522	0.0360054	-4.40274	1.07e-05	0.00161028	ENSMUSG00000031540	Kat6a	K(lysine) acetyltransferase 6A
227618	143.812	0.802209	0.15464	5.18761	2.13e-07	5.07e-05	ENSMUSG00000026961	Lrrc26	leucine rich repeat containing 26							338370	6382.67	0.156191	0.0354716	4.40327	1.07e-05	0.00161028	ENSMUSG00000000197	Nalcn	sodium leak channel, non-selective
19157	5638.72	0.170387	0.0330753	5.1515	2.58e-07	5.97e-05	ENSMUSG00000017132	Cyth1	cytohesin 1							214058	1182.29	0.373946	0.0850147	4.3986	1.09e-05	0.00161072	ENSMUSG00000036466	Megf11	multiple EGF-like-domains 11
213742	16372.7	4.1954	0.814078	5.15356	2.56e-07	5.97e-05	ENSMUSG00000086503	Xist	inactive X specific transcripts							68099	1927.1	0.19269	0.0439003	4.38926	1.14e-05	0.0016571	ENSMUSG00000028218	Cibar1	CBY1 interacting BAR domain containing 1
56176	959.258	0.479519	0.0932679	5.14131	2.73e-07	6.15e-05	ENSMUSG00000022940	Pigp	phosphatidylinositol glycan anchor biosynthesis, class P							108100	20879.7	-0.176061	0.0401714	-4.38274	1.17e-05	0.00168306	ENSMUSG00000025372	Baiap2	brain-specific angiogenesis inhibitor 1-associated protein 2
667114	26.9843	1.6729	0.325428	5.14063	2.74e-07	6.15e-05	NA	Gm8465	predicted gene 8465							233020	2668.78	-0.281479	0.0644735	-4.36581	1.27e-05	0.00179333	ENSMUSG00000040424	Hipk4	homeodomain interacting protein kinase 4
18548	875.265	-0.422859	0.0824	-5.13178	2.87e-07	6.36e-05	ENSMUSG00000021587	Pcsk1	proprotein convertase subtilisin/kexin type 1							208650	1964.92	-0.204306	0.0469414	-4.35236	1.35e-05	0.00188047	ENSMUSG00000022637	Cblb	Casitas B-lineage lymphoma b
270669	1867.14	-0.185104	0.0363388	-5.09385	3.51e-07	7.67e-05	ENSMUSG00000046873	Mbtps2	membrane-bound transcription factor peptidase, site 2							216963	26593.2	-0.229899	0.0529914	-4.33842	1.44e-05	0.0019763	ENSMUSG00000011877	Git1	GIT ArfGAP 1
20227	3451.55	0.162312	0.0319978	5.07261	3.92e-07	8.46e-05	ENSMUSG00000039148	Sart1	squamous cell carcinoma antigen recognized by T cells 1							13841	9668.1	-0.328983	0.075921	-4.33323	1.47e-05	0.00199616	ENSMUSG00000028289	Epha7	Eph receptor A7
237806	1714.48	0.293586	0.0580864	5.0543	4.32e-07	9.19e-05	ENSMUSG00000056752	Dnah9	dynein, axonemal, heavy chain 9							104383	792.246	-0.249497	0.0577161	-4.32282	1.54e-05	0.00200433	ENSMUSG00000024968	Rcor2	REST corepressor 2
27393	1831.69	0.454616	0.0900961	5.0459	4.51e-07	9.48e-05	ENSMUSG00000022889	Mrpl39	mitochondrial ribosomal protein L39							109934	45377.2	-0.145233	0.0336566	-4.31514	1.6e-05	0.00200433	ENSMUSG00000017631	Abr	active BCR-related gene
22129	68907.1	0.424864	0.0843	5.03991	4.66e-07	9.66e-05	ENSMUSG00000040785	Ttc3	tetratricopeptide repeat domain 3							16404	2464.08	-0.448722	0.103932	-4.31745	1.58e-05	0.00200433	ENSMUSG00000025348	Itga7	integrin alpha 7
239985	11420.5	0.456433	0.0909272	5.01976	5.17e-07	0.000104316	ENSMUSG00000069729	Arid1b	AT rich interactive domain 1B (SWI-like)							19726	4941.7	-0.230351	0.0533237	-4.31987	1.56e-05	0.00200433	ENSMUSG00000040929	Rfx3	regulatory factor X, 3 (influences HLA class II expression)
56088	626.112	0.39582	0.0788408	5.02049	5.15e-07	0.000104316	ENSMUSG00000022913	Psmg1	proteasome (prosome, macropain) assembly chaperone 1							215445	9227	-0.153689	0.0355335	-4.32518	1.52e-05	0.00200433	ENSMUSG00000037098	Rab11fip3	RAB11 family interacting protein 3 (class II)
72536	107.028	0.987306	0.196759	5.01785	5.23e-07	0.000104316	ENSMUSG00000033450	Tagap	T cell activation Rho GTPase activating protein							83679	14332.1	-0.12024	0.027796	-4.32579	1.52e-05	0.00200433	ENSMUSG00000038170	Pde4dip	phosphodiesterase 4D interacting protein (myomegalin)
66863	11154.9	0.179562	0.0358182	5.01315	5.35e-07	0.000105597	ENSMUSG00000022761	Lztr1	leucine-zipper-like transcriptional regulator, 1							13839	8884.32	-0.267379	0.0620769	-4.30722	1.65e-05	0.00205182	ENSMUSG00000029245	Epha5	Eph receptor A5
93961	5456.34	0.46246	0.0925127	4.99888	5.77e-07	0.000112348	ENSMUSG00000074892	B3galt5	UDP-Gal:betaGlcNAc beta 1,3-galactosyltransferase, polypeptide 5							69188	6409.14	-0.148282	0.0344852	-4.29986	1.71e-05	0.00209524	ENSMUSG00000029004	Kmt2e	lysine (K)-specific methyltransferase 2E
319616	150.099	0.906134	0.182103	4.97596	6.49e-07	0.000124991	ENSMUSG00000072591	Fzd10os	frizzled class receptor 10, opposite strand							69519	1060.17	0.347625	0.0814341	4.26878	1.97e-05	0.00238052	ENSMUSG00000032417	Rwdd2a	RWD domain containing 2A
99412	5987.39	0.110445	0.0222255	4.96929	6.72e-07	0.00012784	ENSMUSG00000002546	Golga2	golgi autoantigen, golgin subfamily a, 2							57340	20868	-0.18078	0.0426195	-4.24172	2.22e-05	0.00265467	ENSMUSG00000025318	Jph3	junctophilin 3
11924	131.152	1.45854	0.294603	4.95085	7.39e-07	0.000138936	ENSMUSG00000027967	Neurog2	neurogenin 2							54725	9116.46	0.309259	0.0729768	4.23777	2.26e-05	0.00266991	ENSMUSG00000032076	Cadm1	cell adhesion molecule 1
224661	181.337	-0.437447	0.0884132	-4.94775	7.51e-07	0.000139543	ENSMUSG00000036196	Slc26a8	solute carrier family 26, member 8							18133	6842.52	0.533199	0.126026	4.23085	2.33e-05	0.00269014	ENSMUSG00000037362	Ccn3	cellular communication network factor 3
52666	17217.2	0.190133	0.0385891	4.92712	8.35e-07	0.000151628	ENSMUSG00000019467	Arhgef25	Rho guanine nucleotide exchange factor (GEF) 25							20361	8885.44	-0.264301	0.0624609	-4.23146	2.32e-05	0.00269014	ENSMUSG00000038264	Sema7a	sema domain, immunoglobulin domain (Ig), and GPI membrane anchor, (semaphorin) 7A
74443	3919.46	-0.188252	0.0382031	-4.92766	8.32e-07	0.000151628	ENSMUSG00000006675	P4htm	prolyl 4-hydroxylase, transmembrane (endoplasmic reticulum)							232813	13482.8	-0.179535	0.0425374	-4.22064	2.44e-05	0.00275172	ENSMUSG00000053550	Shisa7	shisa family member 7
26426	1359.43	0.224525	0.04561	4.92271	8.54e-07	0.000153361	ENSMUSG00000039183	Nubp2	nucleotide binding protein 2							245666	18438.8	-0.159961	0.0378854	-4.22222	2.42e-05	0.00275172	ENSMUSG00000041115	Iqsec2	IQ motif and Sec7 domain 2
15193	4833.63	0.145466	0.0297795	4.88475	1.04e-06	0.000184033	ENSMUSG00000002833	Hdgfl2	HDGF like 2							20743	83129.2	-0.209677	0.0497698	-4.21293	2.52e-05	0.00278483	ENSMUSG00000067889	Sptbn2	spectrin beta, non-erythrocytic 2
78709	861.646	0.377043	0.0773121	4.8769	1.08e-06	0.000189423	ENSMUSG00000050074	Spink8	serine peptidase inhibitor, Kazal type 8							53310	15209	-0.142201	0.0337484	-4.21357	2.51e-05	0.00278483	ENSMUSG00000000881	Dlg3	discs large MAGUK scaffold protein 3
20364	32271.4	0.170952	0.0350966	4.87091	1.11e-06	0.000193156	ENSMUSG00000041571	Selenow	selenoprotein W							11949	7579.76	0.103422	0.0245665	4.20989	2.55e-05	0.00279185	ENSMUSG00000025781	Atp5c1	ATP synthase, H+ transporting, mitochondrial F1 complex, gamma polypeptide 1
100040525	2082.37	1.43196	0.294293	4.86577	1.14e-06	0.000196134	NA	Tmem181c-ps	transmembrane protein 181C, pseudogene							24050	39580.1	-0.118515	0.0282864	-4.18981	2.79e-05	0.00301789	ENSMUSG00000022456	Septin3	septin 3
239405	1225.43	-0.496567	0.102114	-4.86286	1.16e-06	0.000196949	ENSMUSG00000051920	Rspo2	R-spondin 2							74206	17213.7	-0.254832	0.0609674	-4.17981	2.92e-05	0.00312016	ENSMUSG00000030583	Sipa1l3	signal-induced proliferation-associated 1 like 3
58243	14169.4	-0.275263	0.0568436	-4.84246	1.28e-06	0.000216018	ENSMUSG00000055430	Nap1l5	nucleosome assembly protein 1-like 5							245607	5780.33	0.258194	0.0618145	4.17691	2.95e-05	0.00312691	ENSMUSG00000072966	Gprasp2	G protein-coupled receptor associated sorting protein 2
57344	559.31	0.359985	0.0744027	4.83833	1.31e-06	0.000218285	ENSMUSG00000003559	As3mt	arsenite methyltransferase							20408	1302.39	0.200246	0.0479724	4.17419	2.99e-05	0.00313166	ENSMUSG00000030638	Sh3gl3	SH3-domain GRB2-like 3
23872	5448.9	0.422587	0.0876258	4.82263	1.42e-06	0.000232102	ENSMUSG00000022895	Ets2	E26 avian leukemia oncogene 2, 3' domain							16590	4953.35	0.453126	0.10868	4.16938	3.05e-05	0.00316544	ENSMUSG00000005672	Kit	KIT proto-oncogene receptor tyrosine kinase
23984	5776.2	0.405464	0.0840854	4.82204	1.42e-06	0.000232102	ENSMUSG00000023868	Pde10a	phosphodiesterase 10A							13642	2172.06	0.381815	0.0917885	4.15973	3.19e-05	0.00326848	ENSMUSG00000001300	Efnb2	ephrin B2
114565	1458.85	0.367078	0.0764215	4.80333	1.56e-06	0.000252341	ENSMUSG00000046962	Zbtb21	zinc finger and BTB domain containing 21							20741	19062.6	-0.163963	0.039609	-4.13955	3.48e-05	0.00351864	ENSMUSG00000021061	Sptb	spectrin beta, erythrocytic
50795	122.986	0.775609	0.162214	4.78141	1.74e-06	0.000278706	ENSMUSG00000040666	Sh3bgr	SH3-binding domain glutamic acid-rich protein							319974	7823.74	-0.218001	0.05268	-4.13822	3.5e-05	0.00351864	ENSMUSG00000029673	Auts2	autism susceptibility candidate 2
73728	37395.1	0.219138	0.0461398	4.74943	2.04e-06	0.000323409	ENSMUSG00000037126	Psd	pleckstrin and Sec7 domain containing							319974	7823.74	-0.218001	0.05268	-4.13822	3.5e-05	0.00351864	ENSMUSG00000110939	Auts2	autism susceptibility candidate 2
19303	2840.33	0.447035	0.0945555	4.72775	2.27e-06	0.000356426	ENSMUSG00000029528	Pxn	paxillin							18557	1638.53	0.313839	0.0759068	4.13453	3.56e-05	0.00354032	ENSMUSG00000026437	Cdk18	cyclin-dependent kinase 18
21844	10446.8	0.485854	0.103121	4.71148	2.46e-06	0.000382387	ENSMUSG00000002489	Tiam1	T cell lymphoma invasion and metastasis 1							100042480	4696.85	-0.26794	0.065002	-4.12202	3.76e-05	0.00370148	ENSMUSG00000079481	Nhsl2	NHS-like 2
319752	1447.84	-0.329053	0.0698918	-4.70803	2.5e-06	0.000385213	NA	B230209E15Rik	RIKEN cDNA B230209E15 gene							12609	932.326	-0.32608	0.0798936	-4.08143	4.48e-05	0.00436855	ENSMUSG00000071637	Cebpd	CCAAT/enhancer binding protein (C/EBP), delta
121022	1056.89	0.497268	0.105753	4.70215	2.57e-06	0.00039274	ENSMUSG00000039680	Mrps6	mitochondrial ribosomal protein S6							29864	11585.1	0.146857	0.036068	4.07167	4.67e-05	0.00451205	ENSMUSG00000028557	Rnf11	ring finger protein 11
104015	42361.3	0.451618	0.0961364	4.69768	2.63e-06	0.000397668	ENSMUSG00000022973	Synj1	synaptojanin 1							108911	7399.38	-0.13797	0.0339757	-4.06085	4.89e-05	0.00468138	ENSMUSG00000040945	Rcc2	regulator of chromosome condensation 2
18710	2752.72	-0.236416	0.0505428	-4.67753	2.9e-06	0.000434743	ENSMUSG00000028698	Pik3r3	phosphoinositide-3-kinase regulatory subunit 3							20273	26138.6	-0.136443	0.0336265	-4.0576	4.96e-05	0.00470207	ENSMUSG00000023033	Scn8a	sodium channel, voltage-gated, type VIII, alpha
18710	2752.72	-0.236416	0.0505428	-4.67753	2.9e-06	0.000434743	ENSMUSG00000111410	Pik3r3	phosphoinositide-3-kinase regulatory subunit 3							51791	7193.87	-0.227805	0.0562222	-4.05186	5.08e-05	0.00472969	ENSMUSG00000052087	Rgs14	regulator of G-protein signaling 14
214952	4933.44	0.160808	0.0345397	4.65574	3.23e-06	0.000478932	ENSMUSG00000025733	Rhot2	ras homolog family member T2							74901	14446.6	-0.194566	0.0480149	-4.05221	5.07e-05	0.00472969	ENSMUSG00000055675	Kbtbd11	kelch repeat and BTB (POZ) domain containing 11
224481	267.085	0.521188	0.11215	4.64724	3.36e-06	0.000494539	ENSMUSG00000036983	Tfb1m	transcription factor B1, mitochondrial							18975	3293.56	-0.137314	0.0340134	-4.03705	5.41e-05	0.00498903	ENSMUSG00000039176	Polg	polymerase (DNA directed), gamma
60599	755.737	-0.340841	0.0734619	-4.6397	3.49e-06	0.000508318	ENSMUSG00000028211	Trp53inp1	transformation related protein 53 inducible nuclear protein 1							228359	3157.11	0.153355	0.0380057	4.03505	5.46e-05	0.00498903	ENSMUSG00000027247	Arhgap1	Rho GTPase activating protein 1
228777	3133.58	-0.283251	0.0613073	-4.62018	3.83e-06	0.00055359	ENSMUSG00000059361	Nrsn2	neurensin 2							26406	1550.92	-0.172438	0.0428309	-4.02602	5.67e-05	0.00513776	ENSMUSG00000020700	Map3k3	mitogen-activated protein kinase kinase kinase 3
67768	1145.44	0.472268	0.102338	4.61479	3.93e-06	0.000563121	ENSMUSG00000044442	N6amt1	N-6 adenine-specific DNA methyltransferase 1 (putative)							18013	13378.8	-0.300778	0.074875	-4.01707	5.89e-05	0.0052891	ENSMUSG00000038255	Neurod2	neurogenic differentiation 2
213084	600.703	0.299335	0.0651392	4.59531	4.32e-06	0.000612126	ENSMUSG00000020389	Cdkl3	cyclin-dependent kinase-like 3							110750	3163.88	0.137634	0.0343586	4.00582	6.18e-05	0.00549825	ENSMUSG00000002718	Cse1l	chromosome segregation 1-like (S. cerevisiae)
382018	26135.7	0.166362	0.0362148	4.59377	4.35e-06	0.000612126	ENSMUSG00000034799	Unc13a	unc-13 homolog A							109620	4171.21	-0.618616	0.154723	-3.99821	6.38e-05	0.00556522	ENSMUSG00000054889	Dsp	desmoplakin
208748	1756.73	-0.286065	0.0624638	-4.57969	4.66e-06	0.000649147	ENSMUSG00000033361	Prrg3	proline rich Gla (G-carboxyglutamic acid) 3 (transmembrane)							170758	895.943	0.231316	0.0578758	3.99676	6.42e-05	0.00556522	ENSMUSG00000018012	Rac3	Rac family small GTPase 3
70266	733.235	0.277661	0.0607829	4.56808	4.92e-06	0.000680296	ENSMUSG00000039648	Kyat1	kynurenine aminotransferase 1							67834	10520.1	0.103236	0.0258123	3.99948	6.35e-05	0.00556522	ENSMUSG00000032279	Idh3a	isocitrate dehydrogenase 3 (NAD+) alpha
20975	5400.95	0.456445	0.0999934	4.56475	5e-06	0.000685341	ENSMUSG00000023805	Synj2	synaptojanin 2							19328	4568.63	0.129089	0.032331	3.99273	6.53e-05	0.00561216	ENSMUSG00000023460	Rab12	RAB12, member RAS oncogene family
19153	266.804	0.705884	0.154885	4.55747	5.18e-06	0.000703565	ENSMUSG00000053198	Prx	periaxin							11819	1576.75	0.762593	0.191182	3.98883	6.64e-05	0.00565685	ENSMUSG00000030551	Nr2f2	nuclear receptor subfamily 2, group F, member 2
373864	687.853	0.501012	0.110021	4.55378	5.27e-06	0.000710063	ENSMUSG00000045672	Col27a1	collagen, type XXVII, alpha 1							228662	14899.6	-0.234419	0.0588149	-3.9857	6.73e-05	0.00568391	ENSMUSG00000062098	Btbd3	BTB (POZ) domain containing 3
246738	946.199	0.440072	0.0967823	4.54703	5.44e-06	0.000727135	ENSMUSG00000039763	Dnajc28	DnaJ heat shock protein family (Hsp40) member C28							14677	10915.3	0.193841	0.048722	3.97851	6.93e-05	0.0057757	ENSMUSG00000057614	Gnai1	guanine nucleotide binding protein (G protein), alpha inhibiting 1
78217	62.3302	0.955097	0.21063	4.53449	5.77e-06	0.000765383	ENSMUSG00000026963	Tmem210	transmembrane protein 210							58243	14169.4	0.226158	0.0568533	3.97793	6.95e-05	0.0057757	ENSMUSG00000055430	Nap1l5	nucleosome assembly protein 1-like 5
216505	1730.05	-0.241716	0.0533738	-4.52873	5.93e-06	0.000780133	ENSMUSG00000034614	Pik3ip1	phosphoinositide-3-kinase interacting protein 1							83814	10413.3	-0.19707	0.0496397	-3.97	7.19e-05	0.00592236	ENSMUSG00000024589	Nedd4l	neural precursor cell expressed, developmentally down-regulated gene 4-like
244551	24.7325	-1.13195	0.250391	-4.52073	6.16e-06	0.000803693	ENSMUSG00000056155	Nanos3	nanos C2HC-type zinc finger 3							94229	13572.4	0.186017	0.0469234	3.96426	7.36e-05	0.00601733	ENSMUSG00000026904	Slc4a10	solute carrier family 4, sodium bicarbonate cotransporter-like, member 10
100316903	101.488	0.853251	0.189351	4.50619	6.6e-06	0.000853873	NA	Gm20605	predicted gene 20605							18111	19449.5	0.535203	0.135476	3.95053	7.8e-05	0.006322	ENSMUSG00000067786	Nnat	neuronatin
70337	382.032	0.591477	0.131567	4.49565	6.94e-06	0.000890148	ENSMUSG00000019762	Iyd	iodotyrosine deiodinase							13631	3031.03	-0.138606	0.0352451	-3.93264	8.4e-05	0.00660799	ENSMUSG00000035064	Eef2k	eukaryotic elongation factor-2 kinase
56380	350.065	0.330229	0.0735743	4.48837	7.18e-06	0.000913855	ENSMUSG00000004661	Arid3b	AT rich interactive domain 3B (BRIGHT-like)							19736	8574.3	0.256266	0.0652268	3.92884	8.54e-05	0.00660799	ENSMUSG00000038530	Rgs4	regulator of G-protein signaling 4
18552	983.426	-0.302667	0.0675094	-4.48334	7.35e-06	0.000928382	ENSMUSG00000024713	Pcsk5	proprotein convertase subtilisin/kexin type 5							208439	3892.18	-0.169915	0.0432454	-3.92908	8.53e-05	0.00660799	ENSMUSG00000020627	Klhl29	kelch-like 29
11629	311.662	0.559849	0.125209	4.4713	7.77e-06	0.000974593	ENSMUSG00000024397	Aif1	allograft inflammatory factor 1							214812	4197.15	-0.151733	0.0385501	-3.936	8.29e-05	0.00660799	ENSMUSG00000040524	Zfp609	zinc finger protein 609
223915	346.253	0.522613	0.117027	4.46576	7.98e-06	0.000992444	ENSMUSG00000063661	Krt73	keratin 73							53328	12754.2	0.206828	0.052598	3.93224	8.42e-05	0.00660799	ENSMUSG00000006373	Pgrmc1	progesterone receptor membrane component 1
100503311	64.9516	-0.892007	0.199997	-4.46009	8.19e-06	0.00101129	ENSMUSG00000010136	Pifo	primary cilia formation							77552	4766.09	0.277963	0.0707541	3.92857	8.55e-05	0.00660799	ENSMUSG00000041889	Shisa4	shisa family member 4
53858	665.557	0.530953	0.119187	4.45479	8.4e-06	0.00102876	ENSMUSG00000041079	Rwdd2b	RWD domain containing 2B							17686	1242.49	0.148255	0.0379248	3.90917	9.26e-05	0.00710713	ENSMUSG00000014850	Msh3	mutS homolog 3
224454	3370.68	0.447712	0.100576	4.4515	8.53e-06	0.00103681	ENSMUSG00000034265	Zdhhc14	zinc finger, DHHC domain containing 14							242481	2560.37	-0.185977	0.0476286	-3.90474	9.43e-05	0.00715112	NA	NA	NA
53817	6347.5	0.15039	0.033957	4.42884	9.47e-06	0.00114334	ENSMUSG00000019432	Ddx39b	DEAD box helicase 39b							53619	4821.99	0.182316	0.0466997	3.90402	9.46e-05	0.00715112	ENSMUSG00000067787	Blcap	bladder cancer associated protein
13113	46.8514	1.16452	0.264797	4.39779	1.09e-05	0.00130994	ENSMUSG00000029727	Cyp3a13	cytochrome P450, family 3, subfamily a, polypeptide 13							69635	10690.6	-0.187858	0.0481765	-3.89937	9.64e-05	0.00723526	ENSMUSG00000021559	Dapk1	death associated protein kinase 1
238323	2794.08	0.199119	0.0453341	4.39227	1.12e-05	0.00133379	ENSMUSG00000019235	Rps6kl1	ribosomal protein S6 kinase-like 1							26562	203082	-0.159215	0.0408731	-3.89536	9.81e-05	0.00724809	ENSMUSG00000028833	Ncdn	neurochondrin
12013	1023.98	0.430806	0.0981736	4.38821	1.14e-05	0.00133924	ENSMUSG00000025612	Bach1	BTB and CNC homology 1, basic leucine zipper transcription factor 1							66049	10896	-0.111407	0.0285941	-3.89616	9.77e-05	0.00724809	ENSMUSG00000022540	Rogdi	rogdi homolog
17311	1322	-0.384528	0.087604	-4.38939	1.14e-05	0.00133924	ENSMUSG00000019966	Kitl	kit ligand							102941	2181.53	0.258038	0.0664606	3.88258	0.000103355	0.00742166	ENSMUSG00000052364	B630019K06Rik	F-box and leucine-rich repeat protein 17 pseudogene
13417	448.064	1.0502	0.239655	4.38214	1.18e-05	0.0013672	ENSMUSG00000033826	Dnah8	dynein, axonemal, heavy chain 8							16498	47880	-0.159924	0.041162	-3.88524	0.00010223	0.00742166	ENSMUSG00000028931	Kcnab2	potassium voltage-gated channel, shaker-related subfamily, beta member 2
268936	1987.53	-0.214941	0.0491438	-4.37371	1.22e-05	0.00141093	ENSMUSG00000063952	Brpf3	bromodomain and PHD finger containing, 3							20503	579.272	-0.280389	0.0721565	-3.88585	0.000101973	0.00742166	ENSMUSG00000020102	Slc16a7	solute carrier family 16 (monocarboxylic acid transporters), member 7
68655	1493.32	0.879183	0.201654	4.35986	1.3e-05	0.00149262	ENSMUSG00000071984	Fndc1	fibronectin type III domain containing 1							239719	14032.3	-0.15713	0.040455	-3.88406	0.000102729	0.00742166	ENSMUSG00000009569	Mrtfb	myocardin related transcription factor B
53310	15209	0.146752	0.0337372	4.34985	1.36e-05	0.00155143	ENSMUSG00000000881	Dlg3	discs large MAGUK scaffold protein 3							320878	27052.6	-0.123852	0.0319256	-3.8794	0.000104713	0.00746584	ENSMUSG00000038244	Mical2	microtubule associated monooxygenase, calponin and LIM domain containing 2
12458	102.624	1.13339	0.260694	4.34759	1.38e-05	0.0015565	ENSMUSG00000040899	Ccr6	chemokine (C-C motif) receptor 6							105377	782.819	0.274663	0.0709071	3.87356	0.000107259	0.00756832	ENSMUSG00000021597	Slf1	SMC5-SMC6 complex localization factor 1
17389	1186.82	-0.296084	0.0684319	-4.32669	1.51e-05	0.00169141	ENSMUSG00000028226	Mmp16	matrix metallopeptidase 16							382034	10136	-0.302191	0.0780321	-3.87265	0.000107656	0.00756832	ENSMUSG00000031822	Gse1	genetic suppressor element 1, coiled-coil protein
66616	729.242	0.422501	0.0976596	4.32626	1.52e-05	0.00169141	ENSMUSG00000002365	Snx9	sorting nexin 9							102278	10325.4	0.700205	0.180948	3.86966	0.000108988	0.00760872	ENSMUSG00000034796	Cpne7	copine VII
53421	4686.94	0.118576	0.02742	4.32442	1.53e-05	0.00169392	ENSMUSG00000030082	Sec61a1	Sec61 alpha 1 subunit (S. cerevisiae)							53895	2249.08	0.130391	0.0337705	3.8611	0.000112876	0.0078258	ENSMUSG00000002660	Clpp	caseinolytic mitochondrial matrix peptidase proteolytic subunit
140500	9681.08	0.174246	0.0403548	4.31786	1.58e-05	0.00173318	ENSMUSG00000029033	Acap3	ArfGAP with coiled-coil, ankyrin repeat and PH domains 3							19679	17720.4	-0.184273	0.0477513	-3.85901	0.000113845	0.00783896	ENSMUSG00000029406	Pitpnm2	phosphatidylinositol transfer protein, membrane-associated 2
83762	339.008	-0.737989	0.171229	-4.30996	1.63e-05	0.00178409	ENSMUSG00000062372	Otof	otoferlin							110446	4627.19	0.11674	0.0303447	3.84712	0.000119514	0.00795675	ENSMUSG00000032047	Acat1	acetyl-Coenzyme A acetyltransferase 1
16210	9437.69	-0.20612	0.047877	-4.30521	1.67e-05	0.00181059	ENSMUSG00000024423	Impact	impact, RWD domain protein							21885	3815.61	-0.192269	0.0499304	-3.85074	0.000117761	0.00795675	ENSMUSG00000008305	Tle1	transducin-like enhancer of split 1
100039239	2588.12	0.288906	0.0672123	4.29842	1.72e-05	0.00185453	NA	Gm2115	predicted gene 2115							21982	1496.65	0.208401	0.0541639	3.84759	0.000119283	0.00795675	ENSMUSG00000029234	Tmem165	transmembrane protein 165
328734	223.006	0.596344	0.139037	4.28911	1.79e-05	0.00191095	NA	Pisd-ps2	phosphatidylserine decarboxylase, pseudogene 2							22335	1993.74	0.138121	0.0358765	3.8499	0.000118167	0.00795675	ENSMUSG00000008892	Vdac3	voltage-dependent anion channel 3
54614	4057.33	0.256878	0.0598948	4.28883	1.8e-05	0.00191095	ENSMUSG00000023007	Prpf40b	pre-mRNA processing factor 40B							93843	3945.94	0.368336	0.0955927	3.85319	0.000116591	0.00795675	ENSMUSG00000002012	Pnck	pregnancy upregulated non-ubiquitously expressed CaM kinase
110948	970.111	0.470575	0.110133	4.27279	1.93e-05	0.00202852	ENSMUSG00000040820	Hlcs	holocarboxylase synthetase (biotin- [propriony-Coenzyme A-carboxylase (ATP-hydrolysing)] ligase)							12554	2022.92	0.259478	0.0674758	3.8455	0.000120306	0.00795681	ENSMUSG00000031841	Cdh13	cadherin 13
85030	482.753	0.730447	0.170959	4.27263	1.93e-05	0.00202852	ENSMUSG00000024793	Tnfrsf25	tumor necrosis factor receptor superfamily, member 25							213464	3350.27	-0.117079	0.03048	-3.84116	0.000122453	0.00799366	ENSMUSG00000026439	Rbbp5	retinoblastoma binding protein 5, histone lysine methyltransferase complex subunit
11545	7018.93	0.200265	0.0471415	4.24816	2.16e-05	0.00222248	ENSMUSG00000026496	Parp1	poly (ADP-ribose) polymerase family, member 1							269717	6355.38	-0.233949	0.0608999	-3.84154	0.000122266	0.00799366	ENSMUSG00000039747	Orai2	ORAI calcium release-activated calcium modulator 2
11812	43.9482	-1.07965	0.25416	-4.24791	2.16e-05	0.00222248	ENSMUSG00000040564	Apoc1	apolipoprotein C-I							18193	8795.24	-0.111438	0.0291127	-3.82782	0.000129283	0.00838506	ENSMUSG00000021488	Nsd1	nuclear receptor-binding SET-domain protein 1
12554	2022.92	-0.286557	0.0674194	-4.25037	2.13e-05	0.00222248	ENSMUSG00000031841	Cdh13	cadherin 13							11744	1999.59	-0.302033	0.0791981	-3.81363	0.000136939	0.00876846	ENSMUSG00000021866	Anxa11	annexin A11
17769	2237.32	0.263885	0.0621441	4.24634	2.17e-05	0.00222395	ENSMUSG00000029009	Mthfr	methylenetetrahydrofolate reductase							22784	4876.72	-0.249414	0.0653741	-3.81517	0.000136087	0.00876846	ENSMUSG00000029151	Slc30a3	solute carrier family 30 (zinc transporter), member 3
319767	150.769	-0.63348	0.149393	-4.24035	2.23e-05	0.00226979	ENSMUSG00000055415	Atp10b	ATPase, class V, type 10B							26445	2566.18	0.142559	0.0374098	3.81074	0.000138553	0.00878313	ENSMUSG00000028837	Psmb2	proteasome (prosome, macropain) subunit, beta type 2
233020	2668.78	0.273006	0.0644307	4.23721	2.26e-05	0.00228735	ENSMUSG00000040424	Hipk4	homeodomain interacting protein kinase 4							80884	2383.18	0.168705	0.0442784	3.81009	0.000138915	0.00878313	ENSMUSG00000025268	Maged2	MAGE family member D2
20203	5002.84	0.243128	0.0574304	4.23345	2.3e-05	0.00231151	ENSMUSG00000033208	S100b	S100 protein, beta polypeptide, neural							235281	15682	-0.181074	0.047567	-3.80671	0.000140828	0.00884157	ENSMUSG00000049281	Scn3b	sodium channel, voltage-gated, type III, beta
107684	1558.48	-0.253937	0.0600683	-4.22747	2.36e-05	0.00235912	ENSMUSG00000028337	Coro2a	coronin, actin binding protein 2A							52696	16047.7	0.153321	0.0402908	3.80536	0.000141599	0.00884157	ENSMUSG00000019923	Zwint	ZW10 interactor
52830	1833.8	-0.260259	0.0617294	-4.21612	2.49e-05	0.00246576	ENSMUSG00000028675	Pnrc2	proline-rich nuclear receptor coactivator 2							78248	3178.16	0.112734	0.0296595	3.80096	0.000144139	0.00894463	ENSMUSG00000033460	Armcx1	armadillo repeat containing, X-linked 1
14630	1270.07	-0.23008	0.0546868	-4.20723	2.59e-05	0.00254912	ENSMUSG00000028124	Gclm	glutamate-cysteine ligase, modifier subunit							17886	7327.24	-0.182042	0.0479611	-3.79563	0.000147271	0.00897283	ENSMUSG00000022443	Myh9	myosin, heavy polypeptide 9, non-muscle
53970	788.263	-0.352561	0.0838479	-4.20476	2.61e-05	0.00255477	ENSMUSG00000005774	Rfx5	regulatory factor X, 5 (influences HLA class II expression)							20605	1433.91	0.446231	0.117497	3.79782	0.000145973	0.00897283	ENSMUSG00000035431	Sstr1	somatostatin receptor 1
54216	3434.2	-0.268366	0.0638362	-4.20399	2.62e-05	0.00255477	ENSMUSG00000029108	Pcdh7	protocadherin 7							66193	3544.86	0.140573	0.0370306	3.79614	0.000146968	0.00897283	ENSMUSG00000028669	Pithd1	PITH (C-terminal proteasome-interacting domain of thioredoxin-like) domain containing 1
56631	170.218	0.528932	0.125863	4.20243	2.64e-05	0.00255697	ENSMUSG00000036964	Trim17	tripartite motif-containing 17							57257	642.704	-0.362818	0.0956331	-3.79386	0.000148325	0.00898258	ENSMUSG00000033721	Vav3	vav 3 oncogene
53420	7434.79	-0.180985	0.04311	-4.19821	2.69e-05	0.00258962	ENSMUSG00000004961	Syt5	synaptotagmin V							12848	4555.17	0.109105	0.0289102	3.77394	0.000160686	0.00955846	ENSMUSG00000027206	Cops2	COP9 signalosome subunit 2
70314	712.367	0.297158	0.0708961	4.19146	2.77e-05	0.00265208	ENSMUSG00000030727	Rabep2	rabaptin, RAB GTPase binding effector protein 2							13838	25204.5	-0.232509	0.0615937	-3.77488	0.000160082	0.00955846	ENSMUSG00000026235	Epha4	Eph receptor A4
100038392	130.051	0.682806	0.163357	4.17984	2.92e-05	0.00277485	ENSMUSG00000085169	Gm10785	predicted gene 10785							20185	15998.2	-0.0894645	0.0236953	-3.77562	0.000159607	0.00955846	ENSMUSG00000018501	Ncor1	nuclear receptor co-repressor 1
80515	5331.79	-0.143452	0.0343339	-4.17813	2.94e-05	0.00277944	ENSMUSG00000043419	Rnf227	ring finger protein 227							217124	93741.5	-0.188626	0.0500307	-3.77019	0.00016312	0.00964616	ENSMUSG00000038976	Ppp1r9b	protein phosphatase 1, regulatory subunit 9B
75747	1657.34	-0.263402	0.0631158	-4.17332	3e-05	0.00282235	ENSMUSG00000032009	Sesn3	sestrin 3							226413	2404.82	-0.470407	0.124857	-3.76758	0.000164837	0.00968648	ENSMUSG00000026354	Lct	lactase
11516	308.043	-0.895011	0.215041	-4.16204	3.15e-05	0.00294832	ENSMUSG00000024256	Adcyap1	adenylate cyclase activating polypeptide 1							382117	1183.46	0.150745	0.0400254	3.76623	0.000165729	0.00968648	ENSMUSG00000046603	Tcaim	T cell activation inhibitor, mitochondrial
69551	5046.69	-0.261362	0.0630229	-4.1471	3.37e-05	0.00312934	ENSMUSG00000031983	2310022B05Rik	RIKEN cDNA 2310022B05 gene							15926	2508.29	0.210434	0.0559126	3.76362	0.000167473	0.00971726	ENSMUSG00000025950	Idh1	isocitrate dehydrogenase 1 (NADP+), soluble
100038614	128.365	0.691678	0.167221	4.1363	3.53e-05	0.00326141	ENSMUSG00000115518	Gm10791	predicted gene 10791							239405	1225.43	0.384437	0.102213	3.76112	0.000169156	0.00971726	ENSMUSG00000051920	Rspo2	R-spondin 2
21856	2353.44	0.192414	0.0465994	4.12912	3.64e-05	0.0033459	ENSMUSG00000002949	Timm44	translocase of inner mitochondrial membrane 44							59095	6375.9	0.343355	0.0912687	3.76202	0.000168545	0.00971726	ENSMUSG00000066705	Fxyd6	FXYD domain-containing ion transport regulator 6
20768	1955.64	-0.185047	0.0448577	-4.12521	3.7e-05	0.00338407	ENSMUSG00000049091	Sephs2	selenophosphate synthetase 2							110891	27953.5	-0.212928	0.0566876	-3.75616	0.00017254	0.00985536	ENSMUSG00000030376	Slc8a2	solute carrier family 8 (sodium/calcium exchanger), member 2
192119	4119.91	-0.110955	0.0270086	-4.10815	3.99e-05	0.00361615	ENSMUSG00000041415	Dicer1	dicer 1, ribonuclease type III							14199	3826.59	0.259846	0.0692447	3.75257	0.000175031	0.00988531	ENSMUSG00000023092	Fhl1	four and a half LIM domains 1
24051	3521.62	0.121204	0.0295111	4.10707	4.01e-05	0.00361615	ENSMUSG00000029156	Sgcb	sarcoglycan, beta (dystrophin-associated glycoprotein)							15572	3595.68	0.192625	0.0513164	3.75367	0.000174267	0.00988531	ENSMUSG00000028546	Elavl4	ELAV like RNA binding protein 4
30948	18187.5	0.138027	0.0336158	4.10603	4.03e-05	0.00361615	ENSMUSG00000024381	Bin1	bridging integrator 1							270120	4923.29	-0.28054	0.0748437	-3.74834	0.000178008	0.00999729	ENSMUSG00000074505	Fat3	FAT atypical cadherin 3
320609	3291.77	0.416433	0.101554	4.10062	4.12e-05	0.00368131	ENSMUSG00000039629	Strip2	striatin interacting protein 2							11774	3950.02	-0.114331	0.0305332	-3.74448	0.000180769	0.0100763	ENSMUSG00000021686	Ap3b1	adaptor-related protein complex 3, beta 1 subunit
16590	4953.35	-0.444686	0.108676	-4.09184	4.28e-05	0.00380245	ENSMUSG00000005672	Kit	KIT proto-oncogene receptor tyrosine kinase							83669	9871.11	0.355336	0.0949189	3.74358	0.000181419	0.0100763	ENSMUSG00000066357	Wdr6	WD repeat domain 6
66995	16450.9	-0.130898	0.0320487	-4.08434	4.42e-05	0.00390013	ENSMUSG00000031428	Zcchc18	zinc finger, CCHC domain containing 18							30960	5304.97	0.152645	0.040832	3.73837	0.000185216	0.0102306	ENSMUSG00000024091	Vapa	vesicle-associated membrane protein, associated protein A
70503	592.596	0.422581	0.103487	4.08342	4.44e-05	0.00390013	ENSMUSG00000063428	Ddo	D-aspartate oxidase							18749	20778.3	0.118098	0.0316126	3.7358	0.000187121	0.0102792	ENSMUSG00000005034	Prkacb	protein kinase, cAMP dependent, catalytic, beta
110147	15072.2	0.150529	0.0368795	4.08165	4.47e-05	0.00390879	ENSMUSG00000013787	Ehmt2	euchromatic histone lysine N-methyltransferase 2							244745	3773.59	0.202756	0.0542938	3.73443	0.000188139	0.0102792	ENSMUSG00000043067	Dpy19l1	dpy-19-like 1 (C. elegans)
11647	280.778	-0.487667	0.119609	-4.07717	4.56e-05	0.00396338	ENSMUSG00000028766	Alpl	alkaline phosphatase, liver/bone/kidney							67326	2466.33	0.177712	0.0476663	3.72825	0.000192811	0.0104774	ENSMUSG00000027327	1700037H04Rik	RIKEN cDNA 1700037H04 gene
266781	4265.68	-0.127627	0.0313296	-4.07368	4.63e-05	0.00399428	ENSMUSG00000029146	Snx17	sorting nexin 17							13418	1569.67	-0.193307	0.0519181	-3.7233	0.000196636	0.0105207	ENSMUSG00000026740	Dnajc1	DnaJ heat shock protein family (Hsp40) member C1
320878	27052.6	0.129991	0.0319201	4.07239	4.65e-05	0.00399428	ENSMUSG00000038244	Mical2	microtubule associated monooxygenase, calponin and LIM domain containing 2							232944	6865.07	-0.152307	0.0409081	-3.72316	0.000196746	0.0105207	ENSMUSG00000030397	Mark4	MAP/microtubule affinity regulating kinase 4
66460	2302.56	-0.221166	0.0543187	-4.07164	4.67e-05	0.00399428	ENSMUSG00000045503	Sys1	SYS1 Golgi-localized integral membrane protein homolog (S. cerevisiae)							56397	6224.51	0.130448	0.035018	3.72518	0.000195176	0.0105207	ENSMUSG00000031422	Morf4l2	mortality factor 4 like 2
320111	4792.8	0.624907	0.153695	4.06589	4.78e-05	0.00407248	ENSMUSG00000055945	Prr18	proline rich 18							232174	1129.82	-0.448102	0.120448	-3.72031	0.000198981	0.0105839	ENSMUSG00000063415	Cyp26b1	cytochrome P450, family 26, subfamily b, polypeptide 1
21338	161.369	-1.31105	0.323288	-4.05534	5.01e-05	0.00421802	ENSMUSG00000028172	Tacr3	tachykinin receptor 3							13855	10427.7	-0.109787	0.0295268	-3.7182	0.000200643	0.0106162	ENSMUSG00000001036	Epn2	epsin 2
73040	2413.55	0.36108	0.0890668	4.05403	5.03e-05	0.00421802	ENSMUSG00000099696	2900052N01Rik	RIKEN cDNA 2900052N01 gene							110862	2729.31	-0.260396	0.0701357	-3.71275	0.000205019	0.0107909	ENSMUSG00000056258	Kcnq3	potassium voltage-gated channel, subfamily Q, member 3
80743	3287.96	0.136588	0.0336897	4.05429	5.03e-05	0.00421802	ENSMUSG00000027411	Vps16	VSP16 CORVET/HOPS core subunit							52389	3687.25	0.296891	0.0800688	3.70794	0.000208951	0.0109006	ENSMUSG00000025475	Adgra1	adhesion G protein-coupled receptor A1
16816	1722.84	0.290037	0.0717679	4.04132	5.32e-05	0.00443045	ENSMUSG00000035237	Lcat	lecithin cholesterol acyltransferase							72832	5930.73	0.331862	0.0895097	3.70755	0.000209272	0.0109006	ENSMUSG00000042401	Crtac1	cartilage acidic protein 1
234365	826.898	0.352612	0.0873147	4.0384	5.38e-05	0.00446299	ENSMUSG00000048967	Yjefn3	YjeF N-terminal domain containing 3							231760	8165.5	-0.247214	0.0667609	-3.70297	0.000213087	0.0110421	ENSMUSG00000029420	Rimbp2	RIMS binding protein 2
18546	5836.94	0.564718	0.139914	4.03618	5.43e-05	0.00448241	ENSMUSG00000090223	Pcp4	Purkinje cell protein 4							109900	799.514	0.260083	0.0703692	3.69598	0.000219043	0.0110655	ENSMUSG00000025533	Asl	argininosuccinate lyase
399510	2894.29	0.144121	0.0357483	4.03153	5.54e-05	0.00454872	ENSMUSG00000034761	Map4k5	mitogen-activated protein kinase kinase kinase kinase 5							18573	10685.7	0.310896	0.0840453	3.69915	0.000216325	0.0110655	ENSMUSG00000059173	Pde1a	phosphodiesterase 1A, calmodulin-dependent
15260	3538.9	-0.105553	0.0262084	-4.02744	5.64e-05	0.00460517	ENSMUSG00000022702	Hira	histone cell cycle regulator							227154	1510.64	0.144094	0.0389821	3.6964	0.000218677	0.0110655	ENSMUSG00000026027	Stradb	STE20-related kinase adaptor beta
22422	2985.83	-0.24568	0.0610397	-4.02493	5.7e-05	0.00463134	ENSMUSG00000022382	Wnt7b	wingless-type MMTV integration site family, member 7B							241175	725.205	-0.366543	0.0991729	-3.696	0.000219025	0.0110655	ENSMUSG00000067028	Cntnap5b	contactin associated protein-like 5B
233733	3308.42	0.153893	0.0382482	4.02355	5.73e-05	0.00463521	ENSMUSG00000038296	Galnt18	polypeptide N-acetylgalactosaminyltransferase 18							52897	20756.5	-0.133975	0.0362021	-3.70076	0.000214954	0.0110655	ENSMUSG00000025576	Rbfox3	RNA binding protein, fox-1 homolog (C. elegans) 3
14724	500.801	0.439789	0.109355	4.02166	5.78e-05	0.00464939	ENSMUSG00000050761	Gp1bb	glycoprotein Ib, beta polypeptide							23992	720.65	0.19891	0.0538709	3.69235	0.000222195	0.0111686	ENSMUSG00000002731	Prkra	protein kinase, interferon inducible double stranded RNA dependent activator
13855	10427.7	0.118135	0.0295076	4.00355	6.24e-05	0.0049751	ENSMUSG00000001036	Epn2	epsin 2							17425	6192.54	-0.190418	0.0516527	-3.68652	0.000227345	0.0113144	ENSMUSG00000056493	Foxk1	forkhead box K1
56433	3994.41	0.162651	0.0406287	4.00334	6.25e-05	0.0049751	ENSMUSG00000029462	Vps29	VPS29 retromer complex component							19170	4577.72	0.0982979	0.0266573	3.68747	0.000226494	0.0113144	ENSMUSG00000014769	Psmb1	proteasome (prosome, macropain) subunit, beta type 1
117150	9323.4	0.170597	0.0426712	3.99795	6.39e-05	0.00506484	ENSMUSG00000025417	Pip4k2c	phosphatidylinositol-5-phosphate 4-kinase, type II, gamma							14421	9494.37	-0.108813	0.0295964	-3.67655	0.000236413	0.0117077	ENSMUSG00000006731	B4galnt1	beta-1,4-N-acetyl-galactosaminyl transferase 1
18557	1638.53	-0.30302	0.0758813	-3.99334	6.51e-05	0.00513904	ENSMUSG00000026437	Cdk18	cyclin-dependent kinase 18							72657	612.051	0.217738	0.0592596	3.67431	0.00023849	0.0117526	ENSMUSG00000076437	Selenoh	selenoprotein H
224824	4618.23	0.226271	0.056701	3.9906	6.59e-05	0.0051736	ENSMUSG00000002763	Pex6	peroxisomal biogenesis factor 6							17207	8979.42	-0.131417	0.035793	-3.67157	0.000241064	0.0117916	ENSMUSG00000031442	Mcf2l	mcf.2 transforming sequence-like
13642	2172.06	-0.365842	0.0917785	-3.98614	6.72e-05	0.00524634	ENSMUSG00000001300	Efnb2	ephrin B2							20602	22602.1	-0.268422	0.07312	-3.67098	0.000241627	0.0117916	ENSMUSG00000029478	Ncor2	nuclear receptor co-repressor 2
16784	3608.05	-0.178391	0.0448857	-3.97434	7.06e-05	0.0054868	ENSMUSG00000016534	Lamp2	lysosomal-associated membrane protein 2							14783	1707.38	0.280437	0.0766774	3.65737	0.00025482	0.0123754	ENSMUSG00000020176	Grb10	growth factor receptor bound protein 10
16155	608.889	0.475156	0.119714	3.96908	7.21e-05	0.00558247	ENSMUSG00000022969	Il10rb	interleukin 10 receptor, beta							12261	2910.79	0.157196	0.043064	3.65029	0.000261947	0.0124981	ENSMUSG00000018446	C1qbp	complement component 1, q subcomponent binding protein
11504	1796.92	0.462669	0.117109	3.95075	7.79e-05	0.00599927	ENSMUSG00000022893	Adamts1	a disintegrin-like and metallopeptidase (reprolysin type) with thrombospondin type 1 motif, 1							13199	143533	-0.231797	0.06349	-3.65093	0.000261297	0.0124981	ENSMUSG00000059213	Ddn	dendrin
225861	3636.66	0.191748	0.048558	3.94884	7.85e-05	0.00600145	ENSMUSG00000056185	Snx32	sorting nexin 32							13840	4041.98	-0.283787	0.0778027	-3.64752	0.000264782	0.0124981	ENSMUSG00000055540	Epha6	Eph receptor A6
330319	34273.6	0.259994	0.0658482	3.94839	7.87e-05	0.00600145	ENSMUSG00000086040	Wipf3	WAS/WASL interacting protein family, member 3							14007	24993.1	-0.147787	0.0405366	-3.64576	0.000266608	0.0124981	ENSMUSG00000002107	Celf2	CUGBP, Elav-like family member 2
11749	8070.9	0.172656	0.0437936	3.9425	8.06e-05	0.00612189	ENSMUSG00000018340	Anxa6	annexin A6							14658	9312.74	0.111543	0.0305449	3.65177	0.000260441	0.0124981	ENSMUSG00000028020	Glrb	glycine receptor, beta subunit
18975	3293.56	0.133711	0.0339523	3.93819	8.21e-05	0.00619737	ENSMUSG00000039176	Polg	polymerase (DNA directed), gamma							15560	2529.2	0.825065	0.226202	3.64747	0.000264832	0.0124981	ENSMUSG00000041380	Htr2c	5-hydroxytryptamine (serotonin) receptor 2C
20743	83129.2	0.19596	0.04977	3.93732	8.24e-05	0.00619737	ENSMUSG00000067889	Sptbn2	spectrin beta, non-erythrocytic 2							226591	2239.9	0.112156	0.0307689	3.6451	0.000267292	0.0124981	ENSMUSG00000040843	Tiprl	TIP41, TOR signalling pathway regulator-like (S. cerevisiae)
233836	31.5454	-1.08289	0.275481	-3.9309	8.46e-05	0.00633589	ENSMUSG00000030769	Slc5a11	solute carrier family 5 (sodium/glucose cotransporter), member 11							69487	1160.09	0.146183	0.0400858	3.64675	0.000265579	0.0124981	ENSMUSG00000027384	Ndufaf5	NADH:ubiquinone oxidoreductase complex assembly factor 5
277154	1047.07	-0.257977	0.065741	-3.92414	8.7e-05	0.00648621	ENSMUSG00000075592	Nynrin	NYN domain and retroviral integrase containing							223593	2316.93	0.1082	0.0297296	3.63948	0.000273185	0.0127145	ENSMUSG00000022350	Washc5	WASH complex subunit 5
71373	217.764	-0.408288	0.104077	-3.92294	8.75e-05	0.00648875	ENSMUSG00000073565	Prr16	proline rich 16							76983	1421.8	0.138847	0.0382064	3.63414	0.000278914	0.0129213	ENSMUSG00000020952	Scfd1	Sec1 family domain containing 1
101214	2647.07	0.216824	0.0553521	3.91718	8.96e-05	0.00661536	ENSMUSG00000029817	Tra2a	transformer 2 alpha							64099	818.264	-0.31889	0.0878071	-3.63171	0.000281554	0.0129838	ENSMUSG00000022439	Parvg	parvin, gamma
74136	17877.7	0.17016	0.043466	3.91477	9.05e-05	0.00665141	ENSMUSG00000020823	Sec14l1	SEC14-like lipid binding 1							18750	21505.2	-0.199493	0.0549549	-3.63011	0.000283296	0.0130044	ENSMUSG00000050965	Prkca	protein kinase C, alpha
73242	2128.65	-0.128954	0.0329706	-3.91118	9.18e-05	0.00672059	ENSMUSG00000024426	Atat1	alpha tubulin acetyltransferase 1							22422	2985.83	0.220178	0.0610776	3.6049	0.000312277	0.0142697	ENSMUSG00000022382	Wnt7b	wingless-type MMTV integration site family, member 7B
104776	2859.35	-0.17826	0.0456319	-3.90648	9.36e-05	0.00676108	ENSMUSG00000021238	Aldh6a1	aldehyde dehydrogenase family 6, subfamily A1							330192	2426.88	-0.185414	0.0514705	-3.60234	0.000315367	0.0143456	ENSMUSG00000066278	Vps37b	vacuolar protein sorting 37B
66961	5739.7	0.341098	0.087279	3.90813	9.3e-05	0.00676108	ENSMUSG00000092274	Neat1	nuclear paraspeckle assembly transcript 1 (non-protein coding)							109624	2122.01	-0.15531	0.0431556	-3.59884	0.000319638	0.0144744	ENSMUSG00000029761	Cald1	caldesmon 1
76429	1223.66	0.243251	0.0622687	3.90647	9.37e-05	0.00676108	ENSMUSG00000030946	Lhpp	phospholysine phosphohistidine inorganic pyrophosphate phosphatase							66144	2307.21	0.115379	0.0320967	3.59473	0.000324732	0.0146391	ENSMUSG00000004285	Atp6v1f	ATPase, H+ transporting, lysosomal V1 subunit F
20843	3253.93	-0.156632	0.0401607	-3.90014	9.61e-05	0.00690934	ENSMUSG00000025862	Stag2	stromal antigen 2							109246	3281.39	0.257881	0.0718023	3.59154	0.000328735	0.0147117	ENSMUSG00000030352	Tspan9	tetraspanin 9
30853	26310.1	0.0777869	0.0199614	3.89686	9.74e-05	0.00694198	ENSMUSG00000030120	Mlf2	myeloid leukemia factor 2							109711	5168.98	-0.159279	0.0443794	-3.58902	0.00033192	0.0147117	ENSMUSG00000015143	Actn1	actinin, alpha 1
60596	1963.86	-0.291941	0.0749066	-3.8974	9.72e-05	0.00694198	ENSMUSG00000033910	Gucy1a1	guanylate cyclase 1, soluble, alpha 1							55984	12515.1	-0.16372	0.0456198	-3.58881	0.000332196	0.0147117	ENSMUSG00000020785	Camkk1	calcium/calmodulin-dependent protein kinase kinase 1, alpha
103573	4216.66	0.148551	0.0381738	3.89144	9.97e-05	0.00706791	ENSMUSG00000020290	Xpo1	exportin 1							71927	10991.4	0.124857	0.0347812	3.58978	0.00033096	0.0147117	ENSMUSG00000031703	Itfg1	integrin alpha FG-GAP repeat containing 1
20983	7091.79	-0.170037	0.0437352	-3.88788	0.000101123	0.00714089	ENSMUSG00000024261	Syt4	synaptotagmin IV							80892	982.202	-0.297356	0.082917	-3.58618	0.000335555	0.0147953	ENSMUSG00000025255	Zfhx4	zinc finger homeodomain 4
381290	6900.61	-0.640927	0.164924	-3.88619	0.00010183	0.00715957	ENSMUSG00000026463	Atp2b4	ATPase, Ca++ transporting, plasma membrane 4							74007	1415.6	0.232962	0.0650464	3.58147	0.000341663	0.0149989	ENSMUSG00000020042	Btbd11	BTB (POZ) domain containing 11
12827	5297.44	0.601748	0.154929	3.88402	0.000102746	0.00719263	ENSMUSG00000031503	Col4a2	collagen, type IV, alpha 2							14009	2279.47	0.38942	0.108795	3.57939	0.000344404	0.0150402	ENSMUSG00000004151	Etv1	ets variant 1
13446	1168.84	-0.392367	0.101099	-3.88102	0.00010402	0.00725049	ENSMUSG00000052301	Doc2a	double C2, alpha							66046	3674.99	0.135139	0.0377644	3.57848	0.000345596	0.0150402	ENSMUSG00000027673	Ndufb5	NADH:ubiquinone oxidoreductase subunit B5
78070	8143.46	0.136409	0.035207	3.87448	0.000106854	0.00741606	ENSMUSG00000007783	Cpt1c	carnitine palmitoyltransferase 1c							19229	63409.9	-0.193879	0.0543458	-3.56751	0.000360387	0.0155435	ENSMUSG00000059456	Ptk2b	PTK2 protein tyrosine kinase 2 beta
30794	498.06	-0.274539	0.0709514	-3.86939	0.000109109	0.00754015	ENSMUSG00000020388	Pdlim4	PDZ and LIM domain 4							329628	2593.21	-0.266324	0.074674	-3.56649	0.0003618	0.0155435	ENSMUSG00000046743	Fat4	FAT atypical cadherin 4
110084	537.55	-0.481546	0.124524	-3.8671	0.000110137	0.00757883	ENSMUSG00000019027	Dnah1	dynein, axonemal, heavy chain 1							76954	1686.67	-0.211733	0.0593448	-3.56785	0.000359929	0.0155435	ENSMUSG00000031024	Denn2b	DENN domain containing 2B
14164	3702.97	0.271123	0.0701422	3.86533	0.000110939	0.00760167	ENSMUSG00000036585	Fgf1	fibroblast growth factor 1							195018	4668.17	-0.109224	0.0306444	-3.56425	0.000364892	0.0155748	ENSMUSG00000055670	Zzef1	zinc finger, ZZ-type with EF hand domain 1
17533	190.509	-0.750648	0.194279	-3.86377	0.000111648	0.00761798	ENSMUSG00000026712	Mrc1	mannose receptor, C type 1							58234	26272.8	-0.180439	0.050632	-3.56373	0.000365628	0.0155748	ENSMUSG00000022623	Shank3	SH3 and multiple ankyrin repeat domains 3
224903	6101.23	0.12877	0.0333413	3.86218	0.00011238	0.00763572	ENSMUSG00000071054	Safb	scaffold attachment factor B							108841	1411.78	0.407249	0.114367	3.56091	0.000369571	0.0156764	ENSMUSG00000008435	Rdh13	retinol dehydrogenase 13 (all-trans and 9-cis)
67329	60.4125	-0.670508	0.173671	-3.86078	0.000113024	0.0076473	NA	1700018L02Rik	RIKEN cDNA 1700018L02 gene							28015	8895.76	0.132784	0.0373189	3.55808	0.000373578	0.0157797	ENSMUSG00000032199	Polr2m	polymerase (RNA) II (DNA directed) polypeptide M
23893	1085.17	-0.341808	0.0885785	-3.85882	0.000113937	0.00767699	ENSMUSG00000050069	Grem2	gremlin 2, DAN family BMP antagonist							20364	32271.4	-0.124737	0.0350963	-3.55412	0.000379241	0.0159319	ENSMUSG00000041571	Selenow	selenoprotein W
12265	78.3756	0.648072	0.168034	3.8568	0.000114881	0.00770849	ENSMUSG00000022504	Ciita	class II transactivator							21429	8772.58	-0.130344	0.0366819	-3.55336	0.00038035	0.0159319	ENSMUSG00000020923	Ubtf	upstream binding transcription factor, RNA polymerase I
72898	6330.81	0.130548	0.0338707	3.85431	0.000116056	0.00775516	ENSMUSG00000029348	Asphd2	aspartate beta-hydroxylase domain containing 2							67178	3593.41	-0.192652	0.0543211	-3.54654	0.000390319	0.0162816	ENSMUSG00000009076	Zmat5	zinc finger, matrin type 5
69554	6300.94	-0.111573	0.0289681	-3.85158	0.000117358	0.00780987	ENSMUSG00000020978	Klhdc2	kelch domain containing 2							70120	751.103	0.172837	0.0487837	3.54293	0.000395703	0.016438	ENSMUSG00000022792	Yars2	tyrosyl-tRNA synthetase 2 (mitochondrial)
140743	1153.47	0.35066	0.0911273	3.84802	0.000119074	0.00788601	ENSMUSG00000022176	Rem2	rad and gem related GTP binding protein 2							210982	4091.64	-0.120137	0.0340197	-3.53138	0.000413393	0.0171022	ENSMUSG00000036568	Bicral	BRD4 interacting chromatin remodeling complex associated protein like
72500	875.801	-0.379704	0.0986964	-3.8472	0.000119478	0.00788601	ENSMUSG00000089762	Ier5l	immediate early response 5-like							228852	9178.78	-0.201054	0.0569764	-3.52872	0.000417573	0.0172044	ENSMUSG00000037754	Ppp1r16b	protein phosphatase 1, regulatory subunit 16B
76229	97.8849	-0.642327	0.167348	-3.83826	0.000123907	0.00814511	ENSMUSG00000095730	Vmn2r29	vomeronasal 2, receptor 29							104418	35132.8	-0.194119	0.0551153	-3.52205	0.000428231	0.0174471	ENSMUSG00000040479	Dgkz	diacylglycerol kinase zeta
76229	97.8849	-0.642327	0.167348	-3.83826	0.000123907	0.00814511	ENSMUSG00000110105	Vmn2r29	vomeronasal 2, receptor 29							241732	1076.46	0.144591	0.0410458	3.52268	0.000427211	0.0174471	ENSMUSG00000074671	Tspyl3	TSPY-like 3
22342	1990.97	0.192045	0.0500951	3.83361	0.000126276	0.00826726	ENSMUSG00000003872	Lin7b	lin-7 homolog B (C. elegans)							76438	796.652	0.410636	0.116599	3.52177	0.000428671	0.0174471	ENSMUSG00000039316	Rftn1	raftlin lipid raft linker 1
19272	3171.88	-0.217835	0.0569119	-3.82758	0.000129408	0.00843813	ENSMUSG00000019889	Ptprk	protein tyrosine phosphatase, receptor type, K							665775	5010.75	-0.108226	0.0307579	-3.51865	0.00043375	0.0175826	ENSMUSG00000061755	Bod1l	biorientation of chromosomes in cell division 1-like
23969	28139.2	0.128733	0.0336697	3.8234	0.000131623	0.00854808	ENSMUSG00000040276	Pacsin1	protein kinase C and casein kinase substrate in neurons 1							66588	2992.47	0.127781	0.0363456	3.51572	0.000438571	0.0177066	ENSMUSG00000028719	Cmpk1	cytidine monophosphate (UMP-CMP) kinase 1
114229	357.231	-0.359804	0.0941681	-3.82087	0.000132981	0.00860174	ENSMUSG00000035773	Kiss1r	KISS1 receptor							320027	609.536	-0.307996	0.0877145	-3.51134	0.000445845	0.0179283	ENSMUSG00000036264	Fstl4	follistatin-like 4
12331	15958.4	0.1292	0.0339246	3.80844	0.000139844	0.00893578	ENSMUSG00000028656	Cap1	CAP, adenylate cyclase-associated protein 1 (yeast)							232288	1616	-0.197512	0.0562891	-3.50888	0.00045	0.0179518	ENSMUSG00000030064	Frmd4b	FERM domain containing 4B
12826	4404.04	0.521475	0.136993	3.80657	0.000140908	0.00893578	ENSMUSG00000031502	Col4a1	collagen, type IV, alpha 1							67298	28473.1	0.153557	0.043753	3.50964	0.000448722	0.0179518	ENSMUSG00000043384	Gprasp1	G protein-coupled receptor associated sorting protein 1
14362	769.657	-0.334841	0.0879599	-3.80675	0.000140804	0.00893578	ENSMUSG00000044674	Fzd1	frizzled class receptor 1							69804	2362.81	0.147648	0.042134	3.50424	0.000457912	0.0181952	ENSMUSG00000006315	Tmem147	transmembrane protein 147
54721	1259.33	0.223501	0.0586824	3.80865	0.000139729	0.00893578	ENSMUSG00000032175	Tyk2	tyrosine kinase 2							100042056	978.471	-0.357134	0.102119	-3.49724	0.000470096	0.0186058	ENSMUSG00000073067	9130019P16Rik	RIKEN cDNA 9130019P16 gene
55951	1092.29	0.370943	0.0974157	3.80783	0.00014019	0.00893578	ENSMUSG00000023861	Mpc1	mitochondrial pyruvate carrier 1							217692	24773.1	-0.139217	0.0398282	-3.49543	0.000473303	0.018645	ENSMUSG00000042700	Sipa1l1	signal-induced proliferation-associated 1 like 1
67050	881.095	-0.193937	0.051041	-3.79962	0.000144917	0.00915408	ENSMUSG00000016409	Nkap	NFKB activating protein							54712	3249	0.246356	0.0704963	3.49459	0.000474795	0.018645	ENSMUSG00000074785	Plxnc1	plexin C1
319358	133.073	0.630248	0.166092	3.79457	0.000147902	0.00930633	NA	C530047H08Rik	RIKEN cDNA C530047H08 gene							245683	3600.14	-0.218522	0.0625705	-3.49242	0.000478663	0.0187237	ENSMUSG00000047485	Klhl34	kelch-like 34
59022	3764.35	0.101896	0.0268794	3.79087	0.000150123	0.00940944	ENSMUSG00000015092	Edf1	endothelial differentiation-related factor 1							12054	2652.31	-0.112703	0.0322918	-3.49014	0.000482761	0.0188108	ENSMUSG00000029681	Bcl7b	B cell CLL/lymphoma 7B
216152	2429.58	-0.351527	0.0928243	-3.78702	0.000152466	0.00951941	ENSMUSG00000035835	Plppr3	phospholipid phosphatase related 3							226016	1861.4	0.137211	0.0393421	3.48763	0.00048733	0.0189155	ENSMUSG00000047368	Abhd17b	abhydrolase domain containing 17B
56323	8006.4	0.217129	0.0575217	3.77473	0.000160179	0.00994263	ENSMUSG00000036052	Dnajb5	DnaJ heat shock protein family (Hsp40) member B5							21770	7022.27	-0.0815043	0.0234183	-3.48037	0.00050072	0.0193605	ENSMUSG00000059409	Ppp2r5d	protein phosphatase 2, regulatory subunit B', delta
67684	9325.9	0.21082	0.055857	3.77427	0.000160474	0.00994263	ENSMUSG00000020863	Luc7l3	LUC7-like 3 (S. cerevisiae)							216395	1131.97	0.156123	0.0449046	3.47678	0.000507473	0.0195465	ENSMUSG00000034620	Rxylt1	ribitol xylosyltransferase 1
100038709	71.186	0.732408	0.194107	3.77321	0.00016116	0.00994702	NA	Gm10789	predicted gene 10789							69237	1630.05	0.149751	0.0430919	3.47514	0.000510582	0.0195911	ENSMUSG00000021149	Gtpbp4	GTP binding protein 4
103765	223.659	-0.333701	0.0885779	-3.76731	0.000165013	0.0101461	ENSMUSG00000049904	Tmem17	transmembrane protein 17							54004	1606.31	-0.166719	0.0480474	-3.46989	0.000520677	0.0197904	ENSMUSG00000034480	Diaph2	diaphanous related formin 2
54393	46459.2	0.120895	0.0321371	3.76186	0.000168653	0.0103306	ENSMUSG00000024462	Gabbr1	gamma-aminobutyric acid (GABA) B receptor, 1							70456	2762.81	0.108391	0.0312424	3.46937	0.000521682	0.0197904	ENSMUSG00000026568	Mpc2	mitochondrial pyruvate carrier 2
103978	2375.61	-0.18606	0.0495342	-3.75619	0.000172517	0.0105076	ENSMUSG00000022112	Gpc5	glypican 5							75302	1738.34	-0.140211	0.0404051	-3.47013	0.000520216	0.0197904	ENSMUSG00000037486	Asxl2	additional sex combs like 2, transcriptional regulator
21858	17981.7	-0.42951	0.114377	-3.75522	0.000173191	0.0105076	ENSMUSG00000017466	Timp2	tissue inhibitor of metalloproteinase 2							20983	7091.79	0.151744	0.0437583	3.46778	0.000524771	0.0198328	ENSMUSG00000024261	Syt4	synaptotagmin IV
269389	1582.75	-0.366988	0.0977388	-3.75478	0.000173491	0.0105076	ENSMUSG00000074607	Tox2	TOX high mobility group box family member 2							69017	25548.3	-0.144719	0.0417823	-3.46364	0.000532926	0.0200656	ENSMUSG00000045114	Prrt2	proline-rich transmembrane protein 2
70381	7720.4	0.202445	0.0540059	3.74858	0.00017784	0.0107054	ENSMUSG00000066621	Tecpr1	tectonin beta-propeller repeat containing 1							19762	3911.4	0.18153	0.0524583	3.46046	0.000539261	0.0202283	ENSMUSG00000057455	Rit2	Ras-like without CAAX 2
72042	5296.56	0.254691	0.0679496	3.74824	0.000178081	0.0107054	ENSMUSG00000031827	Cotl1	coactosin-like 1 (Dictyostelium)							433938	1934.11	-0.216656	0.0627326	-3.45365	0.000553063	0.0206689	ENSMUSG00000070576	Mn1	meningioma 1
26570	2489.39	-0.406483	0.108501	-3.74635	0.000179429	0.0107068	ENSMUSG00000027737	Slc7a11	solute carrier family 7 (cationic amino acid transporter, y+ system), member 11							20357	1366.03	-0.186146	0.053939	-3.45105	0.0005584	0.0207622	ENSMUSG00000052133	Sema5b	sema domain, seven thrombospondin repeats (type 1 and type 1-like), transmembrane domain (TM) and short cytoplasmic domain, (semaphorin) 5B
383563	546.77	-0.291396	0.0777692	-3.74693	0.000179013	0.0107068	ENSMUSG00000052759	Gpr25	G protein-coupled receptor 25							230753	4353.24	-0.115717	0.0335371	-3.45043	0.000559689	0.0207622	ENSMUSG00000043962	Thrap3	thyroid hormone receptor associated protein 3
232855	383.535	-0.381483	0.101882	-3.74438	0.00018084	0.0107513	ENSMUSG00000066838	Zfp772	zinc finger protein 772							12014	672.05	-0.251108	0.0728935	-3.44486	0.000571351	0.0207994	ENSMUSG00000040270	Bach2	BTB and CNC homology, basic leucine zipper transcription factor 2
26394	5606.78	0.14211	0.037972	3.74249	0.000182207	0.0107929	ENSMUSG00000028670	Lypla2	lysophospholipase 2							12301	2954.24	0.13039	0.0378517	3.44475	0.000571584	0.0207994	ENSMUSG00000014226	Cacybp	calcyclin binding protein
68842	4715.14	0.366185	0.0978717	3.74148	0.000182938	0.0107967	ENSMUSG00000034377	Tulp4	tubby like protein 4							13386	679.443	1.47819	0.430027	3.43743	0.000587255	0.0207994	ENSMUSG00000040856	Dlk1	delta like non-canonical Notch ligand 1
12759	49232.6	-0.186879	0.0501074	-3.72958	0.000191802	0.0112787	ENSMUSG00000022037	Clu	clusterin							13386	679.443	1.47819	0.430027	3.43743	0.000587255	0.0207994	ENSMUSG00000098411	Dlk1	delta like non-canonical Notch ligand 1
21415	391.896	-0.335526	0.0900233	-3.7271	0.000193693	0.0113486	ENSMUSG00000055799	Tcf7l1	transcription factor 7 like 1 (T cell specific, HMG box)							20227	3451.55	-0.110101	0.0320015	-3.44049	0.000580662	0.0207994	ENSMUSG00000039148	Sart1	squamous cell carcinoma antigen recognized by T cells 1
13610	559.523	-0.316488	0.0849961	-3.72355	0.000196438	0.0114678	ENSMUSG00000067586	S1pr3	sphingosine-1-phosphate receptor 3							224826	5357.83	-0.0868171	0.0252354	-3.4403	0.000581077	0.0207994	ENSMUSG00000023977	Ubr2	ubiquitin protein ligase E3 component n-recognin 2
320613	28.8789	1.30697	0.351837	3.71472	0.000203432	0.0118335	NA	Spag17os	sperm associated antigen 17, opposite strand							227120	2493.64	-0.306421	0.0890289	-3.44182	0.000577819	0.0207994	ENSMUSG00000038349	Plcl1	phospholipase C-like 1
70300	764.025	-0.216941	0.0584198	-3.71348	0.000204429	0.0118488	ENSMUSG00000011658	Fuz	fuzzy planar cell polarity protein							234577	2438.42	0.699247	0.202888	3.44647	0.000567971	0.0207994	ENSMUSG00000034361	Cpne2	copine II
66085	5618.49	-0.163087	0.0439468	-3.71101	0.000206435	0.0119224	ENSMUSG00000031029	Eif3f	eukaryotic translation initiation factor 3, subunit F							240427	2994.74	-0.151566	0.0440741	-3.43888	0.000584118	0.0207994	ENSMUSG00000024548	Setbp1	SET binding protein 1
11606	1005.09	-0.634863	0.171339	-3.70531	0.000211136	0.012137	ENSMUSG00000031980	Agt	angiotensinogen (serpin peptidase inhibitor, clade A, member 8)							272396	1992.58	0.135611	0.0393783	3.4438	0.000573602	0.0207994	ENSMUSG00000030515	Tarsl2	threonyl-tRNA synthetase-like 2
208213	294.743	-0.378994	0.102301	-3.70469	0.000211653	0.012137	ENSMUSG00000034324	Tmem132c	transmembrane protein 132C							56030	5837.59	-0.137913	0.0401228	-3.43728	0.000587589	0.0207994	ENSMUSG00000026116	Tmem131	transmembrane protein 131
12180	79.3737	0.759229	0.205025	3.7031	0.000212985	0.0121702	ENSMUSG00000055027	Smyd1	SET and MYND domain containing 1							57339	3531.11	-0.26583	0.0771226	-3.44685	0.000567165	0.0207994	ENSMUSG00000042686	Jph1	junctophilin 1
74763	4250.1	-0.108805	0.0294094	-3.69965	0.000215898	0.0122933	ENSMUSG00000005982	Naa60	N(alpha)-acetyltransferase 60, NatF catalytic subunit							70312	1735.66	-0.127379	0.0370445	-3.43854	0.000584854	0.0207994	ENSMUSG00000034889	Cactin	cactin, spliceosome C complex subunit
14369	874.844	-0.291189	0.078805	-3.69506	0.000219833	0.0124734	ENSMUSG00000041075	Fzd7	frizzled class receptor 7							72140	645.65	-0.225754	0.0655738	-3.44275	0.00057583	0.0207994	ENSMUSG00000023072	Cep89	centrosomal protein 89
109711	5168.98	0.163766	0.0443495	3.69261	0.00022196	0.0125063	ENSMUSG00000015143	Actn1	actinin, alpha 1							228033	11069.7	0.0961275	0.028003	3.43276	0.000597478	0.0210752	ENSMUSG00000018770	Atp5g3	ATP synthase, H+ transporting, mitochondrial F0 complex, subunit C3 (subunit 9)
53602	2017.45	-0.30364	0.0822149	-3.69325	0.00022141	0.0125063	ENSMUSG00000071379	Hpcal1	hippocalcin-like 1							77629	17632.3	-0.183033	0.0534607	-3.4237	0.000617743	0.0217139	ENSMUSG00000026163	Sphkap	SPHK1 interactor, AKAP domain containing
67252	14041.8	0.156063	0.0423148	3.68815	0.000225893	0.0126838	ENSMUSG00000021373	Cap2	CAP, adenylate cyclase-associated protein, 2 (yeast)							56249	2361.05	0.0927784	0.0271299	3.41979	0.000626705	0.0218759	ENSMUSG00000015971	Actr8	ARP8 actin-related protein 8
71837	1413.8	-0.187078	0.0509544	-3.67147	0.000241157	0.0134474	ENSMUSG00000030030	1700003E16Rik	RIKEN cDNA 1700003E16 gene							58810	14344.2	0.0662463	0.0193676	3.42048	0.000625119	0.0218759	ENSMUSG00000028692	Akr1a1	aldo-keto reductase family 1, member A1 (aldehyde reductase)
73884	1207.89	-0.511935	0.139432	-3.67157	0.000241062	0.0134474	ENSMUSG00000027520	Zdbf2	zinc finger, DBF-type containing 2							11519	11115.9	-0.187027	0.0547928	-3.41336	0.00064167	0.0221044	ENSMUSG00000030000	Add2	adducin 2 (beta)
280668	357.44	0.376007	0.102481	3.66903	0.000243472	0.0135299	ENSMUSG00000072647	Adam1a	a disintegrin and metallopeptidase domain 1a							11941	29064.5	-0.197603	0.0579096	-3.41227	0.000644245	0.0221044	ENSMUSG00000030302	Atp2b2	ATPase, Ca++ transporting, plasma membrane 2
213435	132.01	0.874428	0.238623	3.66448	0.000247845	0.0137257	ENSMUSG00000031698	Mylk3	myosin light chain kinase 3							54403	11241.9	-0.182801	0.0535564	-3.41324	0.00064196	0.0221044	ENSMUSG00000060961	Slc4a4	solute carrier family 4 (anion exchanger), member 4
100526469	483.056	0.250359	0.0685941	3.64986	0.000262381	0.0144811	ENSMUSG00000093273	Mir3064	microRNA 3064							64074	2087.95	-0.270863	0.0793625	-3.41299	0.000642543	0.0221044	ENSMUSG00000023886	Smoc2	SPARC related modular calcium binding 2
236790	2528.81	0.265568	0.0727923	3.6483	0.000263985	0.0145201	ENSMUSG00000035967	Ints6l	integrator complex subunit 6 like							74136	17877.7	-0.148415	0.04347	-3.4142	0.000639704	0.0221044	ENSMUSG00000020823	Sec14l1	SEC14-like lipid binding 1
70396	850.93	-0.14917	0.0408986	-3.64731	0.000264996	0.0145263	ENSMUSG00000026095	Asnsd1	asparagine synthetase domain containing 1							207165	7721.8	-0.100703	0.0295249	-3.41079	0.000647745	0.0221489	ENSMUSG00000040481	Bptf	bromodomain PHD finger transcription factor
211007	3571.68	0.10979	0.0301277	3.64417	0.000268258	0.0145571	ENSMUSG00000040365	Trim41	tripartite motif-containing 41							59025	6202.95	0.157713	0.0462931	3.40684	0.000657186	0.0223956	ENSMUSG00000047879	Usp14	ubiquitin specific peptidase 14
245607	5780.33	-0.225247	0.0618085	-3.64428	0.000268145	0.0145571	ENSMUSG00000072966	Gprasp2	G protein-coupled receptor associated sorting protein 2							22273	12144.4	0.0740187	0.0217391	3.40487	0.000661965	0.0224822	ENSMUSG00000025651	Uqcrc1	ubiquinol-cytochrome c reductase core protein 1
27081	1205.92	-0.233277	0.0640125	-3.64423	0.00026819	0.0145571	ENSMUSG00000031365	Zfp275	zinc finger protein 275							22273	12144.4	0.0740187	0.0217391	3.40487	0.000661965	0.0224822	ENSMUSG00000107235	Uqcrc1	ubiquinol-cytochrome c reductase core protein 1
106393	966.443	0.280681	0.0770518	3.64276	0.000269726	0.0145877	ENSMUSG00000022519	Srl	sarcalumenin							19711	1342.59	0.547492	0.160871	3.4033	0.000665778	0.0225356	ENSMUSG00000033061	Resp18	regulated endocrine-specific protein 18
17687	105.682	1.22822	0.33729	3.64143	0.000271131	0.0146148	ENSMUSG00000007035	Msh5	mutS homolog 5							380928	7801.75	-0.143576	0.0422218	-3.40052	0.000672574	0.0226892	ENSMUSG00000033060	Lmo7	LIM domain only 7
12950	1725.18	0.196531	0.0540295	3.63748	0.000275324	0.0147916	ENSMUSG00000021613	Hapln1	hyaluronan and proteoglycan link protein 1							245446	1175.86	0.183552	0.0540102	3.39846	0.000677655	0.0227096	ENSMUSG00000046699	Slitrk4	SLIT and NTRK-like family, member 4
75801	233.132	0.471227	0.129705	3.63306	0.00028008	0.0149972	ENSMUSG00000021098	4930447C04Rik	RIKEN cDNA 4930447C04 gene							66253	1130.36	0.187891	0.0552872	3.39845	0.000677696	0.0227096	ENSMUSG00000019806	Aig1	androgen-induced 1
83679	14332.1	0.100877	0.0277737	3.63212	0.000281106	0.0150025	ENSMUSG00000038170	Pde4dip	phosphodiesterase 4D interacting protein (myomegalin)							14194	4108.98	0.1004	0.0295704	3.39528	0.000685575	0.0228973	ENSMUSG00000026526	Fh1	fumarate hydratase 1
319551	215.669	0.439822	0.121199	3.62894	0.00028459	0.0151385	ENSMUSG00000109898	6330420H09Rik	RIKEN cDNA 6330420H09 gene							269608	10582.8	-0.189325	0.0558064	-3.39252	0.000692516	0.0230525	ENSMUSG00000039713	Plekhg5	pleckstrin homology domain containing, family G (with RhoGef domain) member 5
319740	4936.45	0.103614	0.0286195	3.62039	0.000294163	0.0155964	ENSMUSG00000018820	Zfyve27	zinc finger, FYVE domain containing 27							12764	3081.61	0.113501	0.0335035	3.38773	0.000704727	0.0233816	ENSMUSG00000030282	Cmas	cytidine monophospho-N-acetylneuraminic acid synthetase
214685	798.581	-0.254908	0.0704597	-3.61779	0.000297131	0.0157023	ENSMUSG00000063765	Chadl	chondroadherin-like							27058	1917.65	0.126314	0.0373053	3.38595	0.000709328	0.0234568	ENSMUSG00000026511	Srp9	signal recognition particle 9
11480	3033.62	-0.215908	0.0597075	-3.6161	0.000299079	0.0157026	ENSMUSG00000052155	Acvr2a	activin receptor IIA							20586	11551.1	-0.107524	0.0318069	-3.38051	0.000723503	0.0238471	ENSMUSG00000032187	Smarca4	SWI/SNF related, matrix associated, actin dependent regulator of chromatin, subfamily a, member 4
13644	1137.53	-0.286497	0.0792141	-3.61674	0.000298335	0.0157026	ENSMUSG00000022203	Efs	embryonal Fyn-associated substrate							228777	3133.58	0.20739	0.0613722	3.37922	0.00072693	0.0238818	ENSMUSG00000059361	Nrsn2	neurensin 2
26432	530.018	0.318811	0.088202	3.61456	0.000300861	0.0157451	ENSMUSG00000032374	Plod2	procollagen lysine, 2-oxoglutarate 5-dioxygenase 2							18231	1391.56	0.199989	0.0593121	3.3718	0.000746787	0.0244542	ENSMUSG00000046178	Nxph1	neurexophilin 1
76282	823.713	0.256977	0.0711114	3.61372	0.000301839	0.0157453	ENSMUSG00000022546	Gpt	glutamic pyruvic transaminase, soluble							67772	6653.13	-0.0871333	0.0258502	-3.3707	0.000749773	0.0244723	ENSMUSG00000053754	Chd8	chromodomain helicase DNA binding protein 8
68379	3460.73	0.15495	0.0429226	3.60999	0.00030621	0.0159219	ENSMUSG00000039205	Ciz1	CDKN1A interacting zinc finger protein 1							19894	23535.3	-0.215361	0.064048	-3.3625	0.000772406	0.0250755	ENSMUSG00000029608	Rph3a	rabphilin 3A
16430	1758.42	-0.159917	0.0443087	-3.60915	0.000307196	0.015922	ENSMUSG00000032116	Stt3a	STT3, subunit of the oligosaccharyltransferase complex, homolog A (S. cerevisiae)							29820	4094.34	-0.147982	0.0440136	-3.3622	0.000773242	0.0250755	ENSMUSG00000060548	Tnfrsf19	tumor necrosis factor receptor superfamily, member 19
57813	2199.79	-0.11989	0.0332375	-3.60707	0.00030967	0.015999	ENSMUSG00000035824	Tk2	thymidine kinase 2, mitochondrial							18107	6362.41	-0.123744	0.0368518	-3.35787	0.000785441	0.0253892	ENSMUSG00000020936	Nmt1	N-myristoyltransferase 1
13839	8884.32	0.223791	0.0620586	3.60613	0.000310795	0.0160059	ENSMUSG00000029245	Epha5	Eph receptor A5							17101	5526.34	-0.202496	0.0603923	-3.35301	0.000799383	0.0257571	ENSMUSG00000019726	Lyst	lysosomal trafficking regulator
53890	3174.63	0.103458	0.0287262	3.60151	0.000316374	0.0162415	ENSMUSG00000018974	Sart3	squamous cell carcinoma antigen recognized by T cells 3							21802	2509.23	-0.215068	0.0641832	-3.35084	0.000805666	0.0258766	ENSMUSG00000029999	Tgfa	transforming growth factor alpha
12075	44.2119	0.684125	0.190123	3.59832	0.000320277	0.0163899	ENSMUSG00000027420	Bfsp1	beaded filament structural protein 1, in lens-CP94							387609	1691.35	-0.172958	0.0516508	-3.34861	0.000812195	0.0259206	ENSMUSG00000071757	Zhx2	zinc fingers and homeoboxes 2
66779	52.8759	0.782011	0.217477	3.59583	0.000323355	0.0164952	ENSMUSG00000116557	4933432I09Rik	RIKEN cDNA 4933432I09 gene							67824	655.324	0.290769	0.0868133	3.34936	0.000809986	0.0259206	ENSMUSG00000063445	Nmral1	NmrA-like family domain containing 1
17179	9366.36	0.143521	0.0399737	3.59038	0.000330195	0.0167911	ENSMUSG00000004933	Matk	megakaryocyte-associated tyrosine kinase							106393	966.443	-0.257553	0.0771123	-3.33998	0.000837857	0.026655	ENSMUSG00000022519	Srl	sarcalumenin
19358	2259.31	0.146945	0.0410197	3.58231	0.000340564	0.0172157	ENSMUSG00000003813	Rad23a	RAD23 homolog A, nucleotide excision repair protein							17261	10160.3	-0.170702	0.051187	-3.33488	0.000853376	0.0270631	ENSMUSG00000001419	Mef2d	myocyte enhancer factor 2D
29877	5159.2	-0.127144	0.0354931	-3.58223	0.000340674	0.0172157	ENSMUSG00000025104	Hdgfl3	HDGF like 3							382056	19141.5	-0.161153	0.0483592	-3.33242	0.000860945	0.0272172	ENSMUSG00000003575	Crtc1	CREB regulated transcription coactivator 1
14149	712.521	0.262869	0.073411	3.58078	0.000342571	0.0172577	ENSMUSG00000018861	Fdxr	ferredoxin reductase							17532	13289.4	-0.111282	0.0334187	-3.32994	0.000868651	0.0273748	ENSMUSG00000032470	Mras	muscle and microspikes RAS
67201	2907.56	-0.137907	0.0386139	-3.57144	0.000355022	0.0178294	ENSMUSG00000017286	Glod4	glyoxalase domain containing 4							76787	14271	-0.136585	0.041028	-3.32906	0.000871384	0.0273751	ENSMUSG00000003863	Ppfia3	protein tyrosine phosphatase, receptor type, f polypeptide (PTPRF), interacting protein (liprin), alpha 3
11744	1999.59	0.282331	0.0791353	3.5677	0.000360124	0.0180296	ENSMUSG00000021866	Anxa11	annexin A11							72125	1862.5	-0.158515	0.0476367	-3.32759	0.000875998	0.0274343	ENSMUSG00000021986	Amer2	APC membrane recruitment 2
240752	1457.84	0.271439	0.0761036	3.5667	0.0003615	0.0180427	ENSMUSG00000026447	Pik3c2b	phosphatidylinositol-4-phosphate 3-kinase catalytic subunit type 2 beta							212127	2199.69	-0.17474	0.0526222	-3.32066	0.000898047	0.0279955	ENSMUSG00000049504	Proser1	proline and serine rich 1
380924	136.399	0.649165	0.182199	3.56294	0.000366725	0.0182471	ENSMUSG00000022026	Olfm4	olfactomedin 4							30930	2819.23	0.104994	0.0316286	3.3196	0.000901466	0.0279955	ENSMUSG00000020078	Vps26a	VPS26 retromer complex component A
19300	788.217	0.191993	0.0539094	3.5614	0.000368882	0.0182981	ENSMUSG00000021240	Abcd4	ATP-binding cassette, sub-family D (ALD), member 4							71990	3271.75	-0.124474	0.0374994	-3.31935	0.000902272	0.0279955	ENSMUSG00000029599	Ddx54	DEAD box helicase 54
384214	1938.45	-0.133136	0.0374348	-3.55646	0.000375879	0.0185882	ENSMUSG00000033805	Ephx4	epoxide hydrolase 4							242748	3642.26	-0.18277	0.0550822	-3.31814	0.000906206	0.028031	ENSMUSG00000041544	Disp3	dispatched RND transporter family member 3
232947	9372.29	0.12955	0.0364931	3.54998	0.000385262	0.0188972	ENSMUSG00000051403	Ppp1r37	protein phosphatase 1, regulatory subunit 37							19167	2073.03	0.0981924	0.0296376	3.3131	0.000922665	0.0284526	ENSMUSG00000060073	Psma3	proteasome subunit alpha 3
57869	1320.43	-0.185392	0.0522271	-3.54972	0.000385634	0.0188972	ENSMUSG00000046947	Adck2	aarF domain containing kinase 2							13844	2248.72	-0.191061	0.0577739	-3.30705	0.000942842	0.0288735	ENSMUSG00000028664	Ephb2	Eph receptor B2
71927	10991.4	-0.123465	0.0347662	-3.55129	0.000383341	0.0188972	ENSMUSG00000031703	Itfg1	integrin alpha FG-GAP repeat containing 1							171567	2892.15	0.130713	0.0395152	3.30793	0.000939894	0.0288735	ENSMUSG00000026575	Nme7	NME/NM23 family member 7
12261	2910.79	-0.152363	0.0430255	-3.54123	0.000398265	0.0194572	ENSMUSG00000018446	C1qbp	complement component 1, q subcomponent binding protein							66882	4892.24	0.11193	0.0338522	3.30643	0.000944932	0.0288735	ENSMUSG00000051223	Bzw1	basic leucine zipper and W2 domains 1
244238	486.969	-0.268513	0.0759192	-3.53683	0.000404963	0.0197249	ENSMUSG00000048965	Mrgpre	MAS-related GPR, member E							16828	9956.37	0.107901	0.0327156	3.29814	0.000973261	0.0296491	ENSMUSG00000063229	Ldha	lactate dehydrogenase A
26381	953.328	-0.267231	0.0755958	-3.535	0.000407778	0.0198023	ENSMUSG00000026610	Esrrg	estrogen-related receptor gamma							11739	32620	0.0692425	0.0210071	3.29615	0.000980184	0.0296907	ENSMUSG00000031633	Slc25a4	solute carrier family 25 (mitochondrial carrier, adenine nucleotide translocator), member 4
11658	5545.81	-0.229432	0.0650064	-3.52937	0.000416547	0.0201263	ENSMUSG00000022636	Alcam	activated leukocyte cell adhesion molecule							226751	16434.2	-0.116083	0.0352574	-3.29244	0.000993222	0.0296907	ENSMUSG00000026490	Cdc42bpa	CDC42 binding protein kinase alpha
116871	2750.46	-0.136356	0.0386373	-3.52912	0.000416939	0.0201263	ENSMUSG00000055817	Mta3	metastasis associated 3							228880	7981.02	-0.0905918	0.0275133	-3.29265	0.000992475	0.0296907	ENSMUSG00000039671	Zmynd8	zinc finger, MYND-type containing 8
67861	787.006	0.226392	0.0641666	3.5282	0.000418399	0.0201367	ENSMUSG00000061758	Akr1b10	aldo-keto reductase family 1, member B10 (aldose reductase)							237806	1714.48	-0.191061	0.0580554	-3.29102	0.000998256	0.0296907	ENSMUSG00000056752	Dnah9	dynein, axonemal, heavy chain 9
232232	10787	-0.0983949	0.027932	-3.52266	0.000427235	0.020501	ENSMUSG00000034245	Hdac11	histone deacetylase 11							66226	660.78	0.178636	0.0542703	3.2916	0.000996197	0.0296907	ENSMUSG00000079317	Trappc2	trafficking protein particle complex 2
214058	1182.29	-0.299134	0.085034	-3.51781	0.000435116	0.0207559	ENSMUSG00000036466	Megf11	multiple EGF-like-domains 11							66970	3510.55	0.191795	0.0582362	3.2934	0.000989835	0.0296907	ENSMUSG00000003992	Ssbp2	single-stranded DNA binding protein 2
67900	5343.44	-0.231539	0.0658184	-3.51784	0.000435074	0.0207559	ENSMUSG00000004748	Mtfp1	mitochondrial fission process 1							71772	5506.96	-0.181452	0.0551108	-3.2925	0.000993019	0.0296907	ENSMUSG00000029598	Plbd2	phospholipase B domain containing 2
12153	3736.26	0.365187	0.104089	3.5084	0.000450805	0.0214411	ENSMUSG00000022098	Bmp1	bone morphogenetic protein 1							83436	2312.27	-0.300754	0.0913753	-3.29142	0.000996846	0.0296907	ENSMUSG00000031557	Plekha2	pleckstrin homology domain-containing, family A (phosphoinositide binding specific) member 2
56264	364.766	-0.28944	0.0826169	-3.5034	0.000459365	0.021751	ENSMUSG00000027408	Cpxm1	carboxypeptidase X 1 (M14 family)							328572	5165.81	-0.121991	0.0371033	-3.28787	0.0010095	0.0299365	ENSMUSG00000055024	Ep300	E1A binding protein p300
83669	9871.11	-0.332501	0.0949182	-3.50302	0.000460011	0.021751	ENSMUSG00000066357	Wdr6	WD repeat domain 6							20194	561.433	0.391365	0.119147	3.28471	0.00102086	0.0299387	ENSMUSG00000041959	S100a10	S100 calcium binding protein A10 (calpactin)
76917	396.426	0.338309	0.0966665	3.49976	0.000465679	0.0219548	ENSMUSG00000023911	Flywch2	FLYWCH family member 2							22166	2360.33	0.12887	0.0392154	3.28621	0.00101546	0.0299387	ENSMUSG00000028367	Txn1	thioredoxin 1
13631	3031.03	0.123025	0.035173	3.49771	0.000469266	0.0220596	ENSMUSG00000035064	Eef2k	eukaryotic elongation factor-2 kinase							233863	10148.9	-0.0882731	0.0268641	-3.28591	0.00101654	0.0299387	ENSMUSG00000032777	Gtf3c1	general transcription factor III C 1
67445	7713.31	-0.204382	0.0584771	-3.49507	0.000473938	0.0222147	ENSMUSG00000040794	C1qtnf4	C1q and tumor necrosis factor related protein 4							56279	2850.8	0.11215	0.0341448	3.28454	0.00102148	0.0299387	ENSMUSG00000036186	Dipk1b	divergent protein kinase domain 1B
67445	7713.31	-0.204382	0.0584771	-3.49507	0.000473938	0.0222147	ENSMUSG00000110961	C1qtnf4	C1q and tumor necrosis factor related protein 4							56224	10715.4	-0.179134	0.0546606	-3.2772	0.00104841	0.0306384	ENSMUSG00000028152	Tspan5	tetraspanin 5
20637	10831.5	0.217386	0.0622679	3.49114	0.000480973	0.0224792	ENSMUSG00000063511	Snrnp70	small nuclear ribonucleoprotein 70 (U1)							20927	2441.06	-0.211397	0.0645412	-3.27538	0.0010552	0.0306587	ENSMUSG00000040136	Abcc8	ATP-binding cassette, sub-family C (CFTR/MRP), member 8
22084	7592.49	-0.125834	0.0361152	-3.48424	0.000493544	0.0230003	ENSMUSG00000002496	Tsc2	TSC complex subunit 2							245404	3188.52	0.161051	0.049162	3.27592	0.00105319	0.0306587	ENSMUSG00000045284	Dcaf12l1	DDB1 and CUL4 associated factor 12-like 1
406220	307.733	-0.464486	0.133425	-3.48124	0.000499092	0.0230791	ENSMUSG00000067594	Krt77	keratin 77							407812	951.563	0.333655	0.101976	3.27189	0.00106831	0.0309501	ENSMUSG00000060314	Zfp941	zinc finger protein 941
545527	84.9859	0.517626	0.148676	3.48157	0.000498487	0.0230791	ENSMUSG00000070471	Erich6	glutamate rich 6							30785	10992.8	-0.129582	0.0396287	-3.26991	0.00107583	0.0309893	ENSMUSG00000000416	Cttnbp2	cortactin binding protein 2
76890	1120.74	0.168501	0.0484056	3.48102	0.000499516	0.0230791	ENSMUSG00000058704	Memo1	mediator of cell motility 1							320609	3291.77	-0.332153	0.101557	-3.2706	0.00107321	0.0309893	ENSMUSG00000039629	Strip2	striatin interacting protein 2
18016	8876.51	0.105747	0.0303913	3.47952	0.000502314	0.0231422	ENSMUSG00000009073	Nf2	neurofibromin 2							227331	4588.7	-0.113847	0.0348263	-3.26899	0.00107931	0.0310009	ENSMUSG00000048000	Gigyf2	GRB10 interacting GYF protein 2
231889	947.808	0.171875	0.0494089	3.47863	0.000503981	0.0231531	ENSMUSG00000038722	Bud31	BUD31 homolog							70572	8584.53	0.0924286	0.0282996	3.26607	0.00109052	0.0312335	ENSMUSG00000030662	Ipo5	importin 5
226101	462.783	-0.532945	0.153283	-3.47688	0.00050729	0.0232391	ENSMUSG00000048612	Myof	myoferlin							30928	31284.2	-0.178634	0.054765	-3.26183	0.00110694	0.0314353	ENSMUSG00000063659	Zbtb18	zinc finger and BTB domain containing 18
18616	9953.48	-0.162689	0.0468188	-3.47485	0.000511133	0.023349	ENSMUSG00000002265	Peg3	paternally expressed 3							58244	5150.32	-0.0986651	0.030238	-3.26295	0.0011026	0.0314353	ENSMUSG00000026470	Stx6	syntaxin 6
19711	1342.59	-0.558793	0.160857	-3.47385	0.000513048	0.0233704	ENSMUSG00000033061	Resp18	regulated endocrine-specific protein 18							66810	1917.83	-0.102077	0.0312892	-3.26237	0.00110485	0.0314353	ENSMUSG00000024604	Rbm22	RNA binding motif protein 22
100041581	1860.42	-0.27747	0.0799118	-3.47221	0.000516196	0.0234478	ENSMUSG00000038630	Zkscan16	zinc finger with KRAB and SCAN domains 16							100039768	1294.46	-0.264018	0.0810023	-3.25939	0.00111652	0.0316179	NA	1700024F20Rik	RIKEN cDNA 1700024F20 gene
13640	416.126	-0.600814	0.173653	-3.45985	0.000540475	0.0241437	ENSMUSG00000048915	Efna5	ephrin A5							12331	15958.4	-0.110296	0.0339326	-3.25046	0.0011522	0.0325366	ENSMUSG00000028656	Cap1	CAP, adenylate cyclase-associated protein 1 (yeast)
15904	2718.13	-0.226333	0.0653499	-3.4634	0.000533394	0.0241437	ENSMUSG00000021379	Id4	inhibitor of DNA binding 4							17984	14289.6	0.194353	0.0598084	3.24959	0.0011557	0.0325441	ENSMUSG00000033585	Ndn	necdin, MAGE family member
242594	197.736	0.602668	0.174162	3.4604	0.000539382	0.0241437	ENSMUSG00000078612	Fyb2	FYN binding protein 2							170737	7788.34	-0.143393	0.0441411	-3.24852	0.00116006	0.0325756	ENSMUSG00000033545	Znrf1	zinc and ring finger 1
28075	7496.74	0.153523	0.0443534	3.46135	0.000537473	0.0241437	ENSMUSG00000022472	Desi1	desumoylating isopeptidase 1							53761	36511.9	-0.120939	0.0372825	-3.24384	0.00117929	0.0330233	ENSMUSG00000024393	Prrc2a	proline-rich coiled-coil 2A
50914	9116.54	0.272247	0.0786769	3.46031	0.000539546	0.0241437	ENSMUSG00000046160	Olig1	oligodendrocyte transcription factor 1							70536	646.521	0.242822	0.0749062	3.24168	0.00118827	0.0331825	ENSMUSG00000024084	Qpct	glutaminyl-peptide cyclotransferase (glutaminyl cyclase)
56533	3409.93	-0.188485	0.0544339	-3.46265	0.000534887	0.0241437	ENSMUSG00000019775	Rgs17	regulator of G-protein signaling 17							76709	13515.4	-0.16168	0.0498887	-3.24082	0.00119188	0.033191	ENSMUSG00000006304	Arpc2	actin related protein 2/3 complex, subunit 2
103551	2995.75	-0.329512	0.0953349	-3.45636	0.000547524	0.0242576	ENSMUSG00000043439	Epop	elongin BC and polycomb repressive complex 2 associated protein							232989	7173.31	-0.110498	0.0341241	-3.23812	0.00120319	0.0334134	ENSMUSG00000040725	Hnrnpul1	heterogeneous nuclear ribonucleoprotein U-like 1
227700	9021.2	0.118975	0.0344119	3.45738	0.000545465	0.0242576	ENSMUSG00000026860	Sh3glb2	SH3-domain GRB2-like endophilin B2							207683	2233.95	-0.18671	0.0576852	-3.2367	0.00120919	0.0334876	ENSMUSG00000022790	Igsf11	immunoglobulin superfamily, member 11
50769	1055.66	-0.1886	0.0545553	-3.45704	0.000546139	0.0242576	ENSMUSG00000021983	Atp8a2	ATPase, aminophospholipid transporter-like, class I, type 8A, member 2							329679	1133.18	-0.183953	0.0568566	-3.23538	0.00121483	0.0335512	ENSMUSG00000061175	Fnip2	folliculin interacting protein 2
320840	7084.11	-0.269157	0.0779927	-3.45105	0.000558407	0.0246721	ENSMUSG00000040037	Negr1	neuronal growth regulator 1							19055	73049.8	-0.171732	0.0531009	-3.23407	0.00122039	0.0336126	ENSMUSG00000028161	Ppp3ca	protein phosphatase 3, catalytic subunit, alpha isoform
14348	3568.91	-0.354583	0.102771	-3.45024	0.000560093	0.0246768	ENSMUSG00000055373	Fut9	fucosyltransferase 9							72898	6330.81	-0.109549	0.0338867	-3.23279	0.00122586	0.0336708	ENSMUSG00000029348	Asphd2	aspartate beta-hydroxylase domain containing 2
17968	2380.2	-0.212866	0.0617218	-3.4488	0.00056309	0.0246768	ENSMUSG00000022762	Ncam2	neural cell adhesion molecule 2							77087	14701.9	-0.114894	0.0355648	-3.23056	0.00123546	0.0338423	ENSMUSG00000035569	Ankrd11	ankyrin repeat domain 11
19054	459.68	0.319051	0.0925017	3.44914	0.000562382	0.0246768	ENSMUSG00000093803	Ppp2r3d	protein phosphatase 2 (formerly 2A), regulatory subunit B'', delta							320234	726.213	-0.162705	0.0503871	-3.2291	0.00124179	0.0339231	ENSMUSG00000046753	Ccdc66	coiled-coil domain containing 66
19054	459.68	0.319051	0.0925017	3.44914	0.000562382	0.0246768	ENSMUSG00000099077	Ppp2r3d	protein phosphatase 2 (formerly 2A), regulatory subunit B'', delta							20652	1242.11	-0.172609	0.053487	-3.22712	0.00125041	0.0340661	ENSMUSG00000026600	Soat1	sterol O-acyltransferase 1
72844	6492.13	0.142342	0.041358	3.4417	0.000578066	0.0252646	ENSMUSG00000033287	Kctd17	potassium channel tetramerisation domain containing 17							21872	6449.89	-0.108723	0.0337039	-3.22581	0.00125616	0.0340789	ENSMUSG00000030516	Tjp1	tight junction protein 1
22215	2694.77	-0.18785	0.0546122	-3.43971	0.000582337	0.0253827	ENSMUSG00000025326	Ube3a	ubiquitin protein ligase E3A							66423	1011.59	0.145165	0.0450058	3.22547	0.00125766	0.0340789	ENSMUSG00000031458	Coprs	coordinator of PRMT5, differentiation stimulator
228033	11069.7	-0.0961685	0.0279846	-3.43648	0.000589332	0.0255498	ENSMUSG00000018770	Atp5g3	ATP synthase, H+ transporting, mitochondrial F0 complex, subunit C3 (subunit 9)							11790	12205.5	-0.148297	0.0460212	-3.22236	0.00127141	0.0343588	ENSMUSG00000026207	Speg	SPEG complex locus
54725	9116.46	-0.250806	0.0729803	-3.43662	0.000589016	0.0255498	ENSMUSG00000032076	Cadm1	cell adhesion molecule 1							16319	688.135	-0.279035	0.0867125	-3.21793	0.0012912	0.0347856	ENSMUSG00000024660	Incenp	inner centromere protein
72865	3583.53	-0.157857	0.0459946	-3.43208	0.000598964	0.025898	ENSMUSG00000051851	Rtl8c	retrotransposon Gag like 8C							260305	1631.28	-0.218932	0.0680489	-3.21728	0.00129412	0.0347856	ENSMUSG00000039577	Nphp4	nephronophthisis 4 (juvenile) homolog (human)
72865	3583.53	-0.157857	0.0459946	-3.43208	0.000598964	0.025898	ENSMUSG00000115995	Rtl8c	retrotransposon Gag like 8C							215008	2109.22	0.135874	0.0422614	3.21508	0.00130409	0.0349602	ENSMUSG00000036099	Vezt	vezatin, adherens junctions transmembrane protein
242409	6380.57	0.285604	0.0832668	3.42998	0.00060362	0.0260297	ENSMUSG00000078716	Tmem8b	transmembrane protein 8B							231659	5897.5	-0.106708	0.0332193	-3.21223	0.00131711	0.0352152	ENSMUSG00000041638	Gcn1	GCN1 activator of EIF2AK4
226866	54.9512	0.767457	0.224221	3.42277	0.000619865	0.0266592	ENSMUSG00000032719	Sbspon	somatomedin B and thrombospondin, type 1 domain containing							223701	5835.36	-0.164929	0.0513849	-3.20968	0.00132883	0.0354343	ENSMUSG00000042292	Mrtfa	myocardin related transcription factor A
58233	4105.54	0.13179	0.0385429	3.4193	0.000627814	0.0269294	ENSMUSG00000032285	Dnaja4	DnaJ heat shock protein family (Hsp40) member A4							13796	688.728	-0.224851	0.0701668	-3.20452	0.00135288	0.0358852	ENSMUSG00000033726	Emx1	empty spiracles homeobox 1
78618	7772.57	0.16439	0.0480977	3.41782	0.000631239	0.0270047	ENSMUSG00000049076	Acap2	ArfGAP with coiled-coil, ankyrin repeat and PH domains 2							226641	5796.52	-0.182349	0.0568943	-3.20504	0.00135044	0.0358852	ENSMUSG00000026663	Atf6	activating transcription factor 6
100042056	978.471	0.348413	0.102039	3.4145	0.000638988	0.0270051	ENSMUSG00000073067	9130019P16Rik	RIKEN cDNA 9130019P16 gene							277414	5256.54	-0.186813	0.0583327	-3.20254	0.00136221	0.035943	ENSMUSG00000068735	Trp53i11	transformation related protein 53 inducible protein 11
12161	638.742	-0.466654	0.136744	-3.41261	0.000643447	0.0270051	ENSMUSG00000039004	Bmp6	bone morphogenetic protein 6							72693	2571.61	0.499045	0.155815	3.2028	0.00136096	0.035943	ENSMUSG00000036699	Zcchc12	zinc finger, CCHC domain containing 12
17349	84.5451	-0.695838	0.203883	-3.41293	0.000642684	0.0270051	ENSMUSG00000048416	Mlf1	myeloid leukemia factor 1							213006	4257.81	-0.193658	0.0604975	-3.20109	0.0013691	0.0360302	ENSMUSG00000059149	Mfsd4a	major facilitator superfamily domain containing 4A
19211	6542.72	-0.122623	0.0359001	-3.41566	0.000636281	0.0270051	ENSMUSG00000013663	Pten	phosphatase and tensin homolog							20403	3209.24	-0.128722	0.04025	-3.19806	0.00138358	0.036182	ENSMUSG00000020640	Itsn2	intersectin 2
219140	1345.24	0.319671	0.0936339	3.41405	0.000640051	0.0270051	ENSMUSG00000021990	Spata13	spermatogenesis associated 13							58249	1568.75	0.127458	0.0398593	3.19769	0.00138532	0.036182	ENSMUSG00000024911	Fibp	fibroblast growth factor (acidic) intracellular binding protein
22003	9462.14	0.128245	0.0375853	3.41212	0.000644609	0.0270051	ENSMUSG00000032366	Tpm1	tropomyosin 1, alpha							666060	1017.5	-0.196281	0.0613869	-3.19744	0.00138655	0.036182	ENSMUSG00000035615	Frmpd1	FERM and PDZ domain containing 1
27205	1958.84	-0.316055	0.0925266	-3.41583	0.000635882	0.0270051	ENSMUSG00000025608	Podxl	podocalyxin-like							67889	2172	0.113233	0.0354198	3.19687	0.00138926	0.036182	ENSMUSG00000026889	Rbm18	RNA binding motif protein 18
66970	3510.55	-0.198614	0.0582079	-3.41215	0.000644538	0.0270051	ENSMUSG00000003992	Ssbp2	single-stranded DNA binding protein 2							215693	722.118	0.178295	0.055785	3.19611	0.00139292	0.0361835	ENSMUSG00000052676	Zmat1	zinc finger, matrin type 1
329064	76.8495	0.846784	0.248444	3.40835	0.000653581	0.0273102	ENSMUSG00000037578	Pkd2l1	polycystic kidney disease 2-like 1							77980	17490.9	-0.12467	0.0390163	-3.19532	0.00139677	0.0361899	ENSMUSG00000036529	Sbf1	SET binding factor 1
107951	3395.51	0.146263	0.0429355	3.40657	0.000657846	0.0274176	ENSMUSG00000009555	Cdk9	cyclin-dependent kinase 9 (CDC2-related kinase)							12914	3512.78	-0.162495	0.0508881	-3.19319	0.00140709	0.0362705	ENSMUSG00000022521	Crebbp	CREB binding protein
226971	12415.5	-0.0870606	0.0255668	-3.40523	0.000661095	0.0274409	ENSMUSG00000026123	Plekhb2	pleckstrin homology domain containing, family B (evectins) member 2							56506	776.216	0.23462	0.073464	3.19367	0.00140475	0.0362705	ENSMUSG00000037493	Cib2	calcium and integrin binding family member 2
244310	4022.61	0.158736	0.0466194	3.40493	0.000661799	0.0274409	ENSMUSG00000047495	Dlgap2	DLG associated protein 2							216233	610.457	0.337117	0.105646	3.19099	0.00141784	0.0364541	ENSMUSG00000020027	Socs2	suppressor of cytokine signaling 2
72388	122.225	0.795783	0.234013	3.4006	0.000672388	0.0278087	ENSMUSG00000005251	Ripk4	receptor-interacting serine-threonine kinase 4							18578	4353.04	0.11324	0.0355195	3.18812	0.001432	0.0366309	ENSMUSG00000028525	Pde4b	phosphodiesterase 4B, cAMP specific
26420	11186.3	-0.0753168	0.0221593	-3.39888	0.000676613	0.027912	ENSMUSG00000020366	Mapk9	mitogen-activated protein kinase 9							98710	1480.7	0.0951791	0.0298482	3.18877	0.00142879	0.0366309	ENSMUSG00000042229	Rabif	RAB interacting factor
171508	4458.84	0.112315	0.033061	3.39722	0.000680749	0.0279881	ENSMUSG00000030284	Creld1	cysteine-rich with EGF-like domains 1							14403	1397.97	-0.264534	0.0830064	-3.18691	0.001438	0.036691	ENSMUSG00000029054	Gabrd	gamma-aminobutyric acid (GABA) A receptor, subunit delta
230991	1471.31	-0.192819	0.0567659	-3.39675	0.000681919	0.0279881	ENSMUSG00000074738	Fndc10	fibronectin type III domain containing 10							278795	3824.5	-0.245742	0.0771354	-3.18585	0.00144328	0.0367324	ENSMUSG00000090291	Lrrc10b	leucine rich repeat containing 10B
208691	2994.33	-0.138522	0.0408285	-3.39278	0.000691874	0.0283248	ENSMUSG00000050192	Eif5a2	eukaryotic translation initiation factor 5A2							67564	3176.84	0.187087	0.0587568	3.1841	0.00145207	0.0368627	ENSMUSG00000033578	Tmem35a	transmembrane protein 35A
19332	33.6095	-1.14229	0.337057	-3.389	0.00070147	0.0286451	ENSMUSG00000031504	Rab20	RAB20, member RAS oncogene family							71795	4306.49	-0.141414	0.0444411	-3.18206	0.00146232	0.0370296	ENSMUSG00000040430	Pitpnc1	phosphatidylinositol transfer protein, cytoplasmic 1
20300	141.178	-0.434523	0.128266	-3.38767	0.000704896	0.028707	ENSMUSG00000023235	Ccl25	chemokine (C-C motif) ligand 25							26407	3727.04	-0.16586	0.0521723	-3.17908	0.00147744	0.0372248	ENSMUSG00000014426	Map3k4	mitogen-activated protein kinase kinase kinase 4
52552	1915.99	0.201679	0.0595444	3.38703	0.000706535	0.028707	ENSMUSG00000021725	Parp8	poly (ADP-ribose) polymerase family, member 8							68520	594.444	0.173843	0.0546748	3.17958	0.00147487	0.0372248	ENSMUSG00000021286	Zfyve21	zinc finger, FYVE domain containing 21
244682	231.675	-0.419395	0.123886	-3.38532	0.000710955	0.0288142	ENSMUSG00000039488	Cntn5	contactin 5							241638	16410.5	-0.14235	0.0448639	-3.17293	0.00150909	0.0378811	ENSMUSG00000037703	Lzts3	leucine zipper, putative tumor suppressor family member 3
70377	64.2815	-0.599629	0.177165	-3.38457	0.000712894	0.0288205	ENSMUSG00000009092	Derl3	Der1-like domain family, member 3							546071	33990.6	-0.194174	0.0612043	-3.17256	0.00151102	0.0378811	ENSMUSG00000031833	Mast3	microtubule associated serine/threonine kinase 3
76763	424.457	0.204976	0.0605931	3.38283	0.000717443	0.0289321	ENSMUSG00000061778	Mospd2	motile sperm domain containing 2							546071	33990.6	-0.194174	0.0612043	-3.17256	0.00151102	0.0378811	ENSMUSG00000110763	Mast3	microtubule associated serine/threonine kinase 3
109801	8928.6	0.506479	0.149901	3.37875	0.000728167	0.0292188	ENSMUSG00000024026	Glo1	glyoxalase 1							97487	8446.13	0.170584	0.0538086	3.17019	0.00152338	0.0380959	ENSMUSG00000096188	Cmtm4	CKLF-like MARVEL transmembrane domain containing 4
67606	109.911	-0.672018	0.198888	-3.37888	0.000727811	0.0292188	ENSMUSG00000074971	Fibin	fin bud initiation factor homolog (zebrafish)							11671	2543.9	0.116944	0.0369282	3.16679	0.00154132	0.0384488	ENSMUSG00000010025	Aldh3a2	aldehyde dehydrogenase family 3, subfamily A2
116838	4361.06	-0.130295	0.0386426	-3.3718	0.000746792	0.0294546	ENSMUSG00000037386	Rims2	regulating synaptic membrane exocytosis 2							268902	6242.2	-0.152771	0.0482853	-3.16392	0.00155658	0.0387334	ENSMUSG00000052516	Robo2	roundabout guidance receptor 2
11766	497.402	0.557545	0.165227	3.37442	0.000739721	0.0294546	ENSMUSG00000040701	Ap1g2	adaptor protein complex AP-1, gamma 2 subunit							110196	1384.76	0.170349	0.0538537	3.16318	0.00156057	0.0387368	ENSMUSG00000059743	Fdps	farnesyl diphosphate synthetase
11819	1576.75	-0.645012	0.191215	-3.37323	0.000742922	0.0294546	ENSMUSG00000030551	Nr2f2	nuclear receptor subfamily 2, group F, member 2							71175	3034.86	-0.147649	0.046726	-3.15988	0.00157834	0.0390047	ENSMUSG00000022141	Nipbl	NIPBL cohesin loading factor
170758	895.943	-0.195176	0.057861	-3.37319	0.000743031	0.0294546	ENSMUSG00000018012	Rac3	Rac family small GTPase 3							72023	1428.26	-0.135557	0.0429014	-3.15974	0.00157912	0.0390047	ENSMUSG00000048796	Cyb561d1	cytochrome b-561 domain containing 1
19092	230.165	-0.471235	0.139729	-3.3725	0.00074489	0.0294546	ENSMUSG00000029334	Prkg2	protein kinase, cGMP-dependent, type II							216831	10209.6	-0.146362	0.0463879	-3.15518	0.001604	0.0395222	ENSMUSG00000033389	Arhgap44	Rho GTPase activating protein 44
20638	2729.65	-0.146752	0.0435152	-3.37244	0.00074505	0.0294546	ENSMUSG00000027404	Snrpb	small nuclear ribonucleoprotein B							12290	19116.4	-0.156409	0.0495976	-3.15356	0.00161294	0.0396362	ENSMUSG00000004110	Cacna1e	calcium channel, voltage-dependent, R type, alpha 1E subunit
69225	2148.86	0.133158	0.0394765	3.37311	0.000743254	0.0294546	ENSMUSG00000031505	Naxd	NAD(P)HX dehydratase							73473	2178.73	-0.148174	0.0469958	-3.15291	0.00161652	0.0396362	ENSMUSG00000024384	Iws1	IWS1, SUPT6 interacting protein
20192	6211.15	0.234223	0.0694832	3.37092	0.000749168	0.0294764	ENSMUSG00000057378	Ryr3	ryanodine receptor 3							70082	2388.12	0.128756	0.0408588	3.15124	0.00162579	0.0397666	ENSMUSG00000032184	Lysmd2	LysM, putative peptidoglycan-binding, domain containing 2
14560	897.598	-0.27974	0.0832049	-3.36206	0.00077362	0.0303646	ENSMUSG00000021943	Gdf10	growth differentiation factor 10							54713	2184.46	0.313021	0.0995492	3.14439	0.00166435	0.040611	ENSMUSG00000021743	Fezf2	Fez family zinc finger 2
18709	11569.5	0.120534	0.0358659	3.36068	0.000777514	0.03037	ENSMUSG00000031834	Pik3r2	phosphoinositide-3-kinase regulatory subunit 2							13385	59889.1	-0.109227	0.0347869	-3.1399	0.00169008	0.0408422	ENSMUSG00000020886	Dlg4	discs large MAGUK scaffold protein 4
18709	11569.5	0.120534	0.0358659	3.36068	0.000777514	0.03037	ENSMUSG00000111826	Pik3r2	phosphoinositide-3-kinase regulatory subunit 2							15204	18560.1	-0.0972283	0.0309592	-3.14053	0.0016864	0.0408422	ENSMUSG00000030451	Herc2	HECT and RLD domain containing E3 ubiquitin protein ligase 2
66273	971.121	0.145134	0.0431793	3.3612	0.000776049	0.03037	ENSMUSG00000035642	Aamdc	adipogenesis associated Mth938 domain containing							328778	2062.23	0.272519	0.0867901	3.13998	0.00168961	0.0408422	ENSMUSG00000079657	Rab26	RAB26, member RAS oncogene family
66208	503.719	-0.25326	0.0753824	-3.35967	0.000780369	0.0304081	ENSMUSG00000037499	Nenf	neuron derived neurotrophic factor							622675	2623.29	-0.133847	0.0426004	-3.14191	0.0016785	0.0408422	ENSMUSG00000071064	Zfp827	zinc finger protein 827
51944	51.9675	-0.473618	0.141051	-3.35778	0.000785706	0.0305425	ENSMUSG00000027331	Knstrn	kinetochore-localized astrin/SPAG5 binding							225432	2063.39	-0.131808	0.0420624	-3.13363	0.0017266	0.0416247	ENSMUSG00000024491	Rbm27	RNA binding motif protein 27
76898	16651.1	0.0997816	0.0297236	3.35698	0.000787984	0.0305575	ENSMUSG00000045994	B3gat1	beta-1,3-glucuronyltransferase 1 (glucuronosyltransferase P)							13854	32050.8	-0.117987	0.0376824	-3.1311	0.00174155	0.0418799	ENSMUSG00000035203	Epn1	epsin 1
66412	708.902	0.241345	0.0719209	3.35571	0.000791617	0.030625	ENSMUSG00000042659	Arrdc4	arrestin domain containing 4							68477	7401.49	-0.105227	0.0336142	-3.13043	0.00174552	0.0418799	ENSMUSG00000002222	Rmnd5a	required for meiotic nuclear division 5 homolog A
14432	8505.41	-0.215481	0.0642407	-3.35427	0.000795752	0.0307115	ENSMUSG00000047261	Gap43	growth associated protein 43							19231	4918.45	-0.204241	0.0652744	-3.12897	0.00175423	0.0419887	ENSMUSG00000026238	Ptma	prothymosin alpha
217715	1720.92	0.135753	0.0404948	3.35236	0.00080125	0.03085	ENSMUSG00000004788	Eif2b2	eukaryotic translation initiation factor 2B, subunit 2 beta							238323	2794.08	-0.141795	0.0453318	-3.12794	0.00176036	0.0420355	ENSMUSG00000019235	Rps6kl1	ribosomal protein S6 kinase-like 1
13386	679.443	-1.43945	0.430039	-3.34726	0.000816142	0.0310537	ENSMUSG00000040856	Dlk1	delta like non-canonical Notch ligand 1							58200	5651.91	-0.194106	0.0620712	-3.12715	0.00176511	0.0420489	ENSMUSG00000022490	Ppp1r1a	protein phosphatase 1, regulatory inhibitor subunit 1A
13386	679.443	-1.43945	0.430039	-3.34726	0.000816142	0.0310537	ENSMUSG00000098411	Dlk1	delta like non-canonical Notch ligand 1							109658	2252.6	-0.132255	0.0423548	-3.12255	0.00179291	0.0422353	ENSMUSG00000053841	Txlna	taxilin alpha
212892	336.866	-0.487795	0.145725	-3.34736	0.000815849	0.0310537	ENSMUSG00000039552	Rsph4a	radial spoke head 4 homolog A (Chlamydomonas)							12464	4257.49	0.122072	0.0390967	3.12231	0.00179439	0.0422353	ENSMUSG00000007739	Cct4	chaperonin containing Tcp1, subunit 4 (delta)
380969	1880.49	0.158814	0.0474199	3.3491	0.000810752	0.0310537	ENSMUSG00000023009	Nckap5l	NCK-associated protein 5-like							13167	3770.22	0.213658	0.0684477	3.12148	0.00179947	0.0422353	ENSMUSG00000026385	Dbi	diazepam binding inhibitor
50784	178.394	-0.414666	0.123875	-3.34746	0.000815562	0.0310537	ENSMUSG00000052151	Plpp2	phospholipid phosphatase 2							207592	4248.66	-0.132472	0.0424638	-3.11964	0.00181074	0.0422353	ENSMUSG00000039976	Tbc1d16	TBC1 domain family, member 16
54646	1407.23	-0.144641	0.0431788	-3.34981	0.000808657	0.0310537	ENSMUSG00000039556	Ppp1r3f	protein phosphatase 1, regulatory subunit 3F							209966	12861.3	-0.187314	0.0600217	-3.12077	0.0018038	0.0422353	ENSMUSG00000050751	Pgbd5	piggyBac transposable element derived 5
80719	47.364	0.724291	0.216434	3.34647	0.000818461	0.0310689	ENSMUSG00000035004	Igsf6	immunoglobulin superfamily, member 6							243548	18613.6	-0.135396	0.0434007	-3.11968	0.00181049	0.0422353	ENSMUSG00000030020	Prickle2	prickle planar cell polarity protein 2
140781	203.271	-0.572061	0.171006	-3.34527	0.000822031	0.0311313	ENSMUSG00000053093	Myh7	myosin, heavy polypeptide 7, cardiac muscle, beta							329910	2005.07	-0.238722	0.0764392	-3.12303	0.00179001	0.0422353	ENSMUSG00000034853	Acot11	acyl-CoA thioesterase 11
29856	516.346	0.350299	0.104745	3.34431	0.000824873	0.0311659	ENSMUSG00000020439	Smtn	smoothelin							67988	3320.84	0.094305	0.0302172	3.1209	0.00180297	0.0422353	ENSMUSG00000024614	Tmx3	thioredoxin-related transmembrane protein 3
104718	10605.9	-0.118936	0.0356126	-3.33973	0.0008386	0.0315565	ENSMUSG00000033530	Ttc7b	tetratricopeptide repeat domain 7B							70097	7078.94	-0.180187	0.0577403	-3.12064	0.00180457	0.0422353	ENSMUSG00000015305	Sash1	SAM and SH3 domain containing 1
108767	2067.63	-0.29869	0.0894528	-3.33908	0.000840576	0.0315565	ENSMUSG00000040128	Pnrc1	proline-rich nuclear receptor coactivator 1							66921	2850.88	-0.155368	0.049834	-3.11772	0.00182258	0.0424129	ENSMUSG00000027881	Prpf38b	PRP38 pre-mRNA processing factor 38 (yeast) domain containing B
665574	317.7	0.340635	0.10202	3.33891	0.000841065	0.0315565	ENSMUSG00000102752	Gm7694	predicted gene 7694							19337	828.945	0.183798	0.058992	3.11564	0.00183547	0.0425161	ENSMUSG00000031104	Rab33a	RAB33A, member RAS oncogene family
52389	3687.25	-0.267274	0.0800711	-3.33796	0.00084396	0.0315918	ENSMUSG00000025475	Adgra1	adhesion G protein-coupled receptor A1							231413	4575.67	0.0950561	0.0305079	3.11579	0.00183455	0.0425161	ENSMUSG00000044221	Grsf1	G-rich RNA sequence binding factor 1
224405	167.327	0.560382	0.168129	3.33305	0.000858996	0.0318915	ENSMUSG00000041134	Cyyr1	cysteine and tyrosine-rich protein 1							74776	1443.46	0.126512	0.0406164	3.1148	0.0018407	0.0425392	ENSMUSG00000028013	Ppa2	pyrophosphatase (inorganic) 2
245578	252.486	-0.522056	0.156588	-3.33395	0.000856219	0.0318915	ENSMUSG00000034755	Pcdh11x	protocadherin 11 X-linked							338523	4243.5	-0.188162	0.0604351	-3.11346	0.00184906	0.0426345	ENSMUSG00000042599	Kdm7a	lysine (K)-specific demethylase 7A
30785	10992.8	0.132092	0.0396134	3.33453	0.000854449	0.0318915	ENSMUSG00000000416	Cttnbp2	cortactin binding protein 2							56349	1340.31	-0.301674	0.096964	-3.1112	0.00186331	0.0428648	ENSMUSG00000021215	Net1	neuroepithelial cell transforming gene 1
56036	2300.68	0.211087	0.0633367	3.33277	0.000859853	0.0318915	ENSMUSG00000029068	Ccnl2	cyclin L2							108899	4751.41	-0.133962	0.0431701	-3.10312	0.00191494	0.0433984	ENSMUSG00000053080	2700081O15Rik	RIKEN cDNA 2700081O15 gene
107733	1634.04	0.128404	0.0385583	3.33014	0.00086803	0.0321211	ENSMUSG00000036850	Mrpl41	mitochondrial ribosomal protein L41							13527	8059.55	-0.119886	0.0386282	-3.10358	0.00191194	0.0433984	ENSMUSG00000024302	Dtna	dystrobrevin alpha
21987	987.649	-0.221492	0.0665448	-3.32846	0.000873283	0.0322417	ENSMUSG00000000296	Tpd52l1	tumor protein D52-like 1							231130	1046.54	-0.188755	0.0608329	-3.10284	0.00191673	0.0433984	ENSMUSG00000059866	Tnip2	TNFAIP3 interacting protein 2
108100	20879.7	0.133385	0.0401592	3.32142	0.000895619	0.032916	ENSMUSG00000025372	Baiap2	brain-specific angiogenesis inhibitor 1-associated protein 2							23945	12302.6	-0.153797	0.0495625	-3.10308	0.00191515	0.0433984	ENSMUSG00000033174	Mgll	monoglyceride lipase
224705	5421.71	0.181423	0.0546163	3.32178	0.000894462	0.032916	ENSMUSG00000024319	Vps52	VPS52 GARP complex subunit							67130	663.679	0.141195	0.0454883	3.10398	0.00190935	0.0433984	ENSMUSG00000022450	Ndufa6	NADH:ubiquinone oxidoreductase subunit A6
67916	17659.7	-0.151854	0.0457315	-3.32056	0.00089837	0.0329423	ENSMUSG00000028517	Plpp3	phospholipid phosphatase 3							78885	4598.41	-0.126875	0.0408506	-3.10582	0.00189751	0.0433984	ENSMUSG00000039637	Coro7	coronin 7
56378	5639.08	0.118421	0.0356716	3.31976	0.00090096	0.0329625	ENSMUSG00000029465	Arpc3	actin related protein 2/3 complex, subunit 3							99296	3899.86	0.337864	0.108798	3.10541	0.00190014	0.0433984	ENSMUSG00000039059	Hrh3	histamine receptor H3
102442	3903.67	-0.110741	0.0333685	-3.31874	0.000904237	0.0330077	ENSMUSG00000053641	Dennd4a	DENN/MADD domain containing 4A							233107	933.767	-0.201108	0.0648792	-3.09974	0.00193694	0.0437148	ENSMUSG00000030499	Kctd15	potassium channel tetramerisation domain containing 15
54651	919.286	-0.22644	0.0683119	-3.31479	0.000917104	0.033402	ENSMUSG00000046269	Usp27x	ubiquitin specific peptidase 27, X chromosome							73884	1207.89	0.432365	0.139524	3.09886	0.00194265	0.0437148	ENSMUSG00000027520	Zdbf2	zinc finger, DBF-type containing 2
71990	3271.75	0.124049	0.037448	3.31256	0.000924457	0.0335941	ENSMUSG00000029599	Ddx54	DEAD box helicase 54							75616	2578.34	0.145944	0.0470986	3.0987	0.00194375	0.0437148	ENSMUSG00000071180	Smim15	small integral membrane protein 15
102414	2918.8	0.153346	0.0463239	3.3103	0.000931952	0.0336418	ENSMUSG00000032316	Clk3	CDC-like kinase 3							13829	20522	-0.0935478	0.030198	-3.09782	0.00194951	0.0437337	ENSMUSG00000022099	Dmtn	dematin actin binding protein
11668	2543.66	0.318387	0.0962068	3.30941	0.000934936	0.0336418	ENSMUSG00000053279	Aldh1a1	aldehyde dehydrogenase family 1, subfamily A1							22350	5765.03	-0.238164	0.0768956	-3.09724	0.00195329	0.0437337	ENSMUSG00000052397	Ezr	ezrin
30878	1223.75	0.364142	0.110045	3.30904	0.00093617	0.0336418	ENSMUSG00000037010	Apln	apelin							56430	6670.24	-0.10179	0.0328735	-3.09641	0.00195877	0.0437589	ENSMUSG00000049550	Clip1	CAP-GLY domain containing linker protein 1
58859	557.017	-0.25833	0.0780557	-3.30956	0.000934411	0.0336418	ENSMUSG00000024909	Efemp2	epidermal growth factor-containing fibulin-like extracellular matrix protein 2							231871	2424.93	-0.125885	0.0406723	-3.09511	0.00196741	0.0438095	ENSMUSG00000039206	Daglb	diacylglycerol lipase, beta
78890	361.394	0.25339	0.0765261	3.31116	0.00092909	0.0336418	ENSMUSG00000029097	Trmt44	tRNA methyltransferase 44							245670	4267.18	0.160397	0.0518287	3.09476	0.00196975	0.0438095	ENSMUSG00000041658	Rragb	Ras-related GTP binding B
380601	431.538	-0.252214	0.0762951	-3.30577	0.00094717	0.0339616	ENSMUSG00000079043	Fastkd5	FAST kinase domains 5							26878	2593.5	0.238482	0.0771345	3.09177	0.0019897	0.0440746	ENSMUSG00000033849	B3galt2	UDP-Gal:betaGlcNAc beta 1,3-galactosyltransferase, polypeptide 2
225845	2047.59	-0.162196	0.0490773	-3.30491	0.000950055	0.0339897	ENSMUSG00000060675	Plaat3	phospholipase A and acyltransferase 3							58226	10827.6	-0.213557	0.06909	-3.091	0.00199482	0.0440746	ENSMUSG00000024112	Cacna1h	calcium channel, voltage-dependent, T type, alpha 1H subunit
102693	9154.67	0.280872	0.0851324	3.29924	0.00096946	0.0346074	ENSMUSG00000048537	Phldb1	pleckstrin homology like domain, family B, member 1							68567	655.252	0.228307	0.0738476	3.0916	0.00199081	0.0440746	ENSMUSG00000029161	Cgref1	cell growth regulator with EF hand domain 1
16911	9222.62	-0.160698	0.048729	-3.29779	0.000974502	0.0347107	ENSMUSG00000028266	Lmo4	LIM domain only 4							71766	2919.56	-0.124652	0.0403611	-3.08842	0.00201225	0.0443623	ENSMUSG00000010205	Raver1	ribonucleoprotein, PTB-binding 1
224902	3737.5	0.158152	0.0479799	3.29621	0.000979995	0.0348297	ENSMUSG00000042625	Safb2	scaffold attachment factor B2							243362	1499.89	-0.16706	0.0541056	-3.08767	0.00201732	0.0443765	ENSMUSG00000016128	Stard13	StAR-related lipid transfer (START) domain containing 13
71703	1260.26	0.157493	0.0477956	3.29514	0.000983719	0.0348854	ENSMUSG00000049047	Armcx3	armadillo repeat containing, X-linked 3							16800	8995.64	-0.118774	0.038493	-3.08559	0.00203147	0.0444932	ENSMUSG00000028059	Arhgef2	rho/rac guanine nucleotide exchange factor (GEF) 2
66500	1399.35	-0.138039	0.041913	-3.29346	0.000989632	0.0350182	ENSMUSG00000054414	Slc30a7	solute carrier family 30 (zinc transporter), member 7							77938	2347.35	-0.198441	0.064305	-3.08594	0.00202913	0.0444932	ENSMUSG00000030956	Fam53b	family with sequence similarity 53, member B
228410	1737.99	0.130922	0.039772	3.29182	0.00099542	0.0351462	ENSMUSG00000027176	Cstf3	cleavage stimulation factor, 3' pre-RNA, subunit 3							207227	10721.4	-0.133662	0.0433472	-3.08351	0.00204572	0.0447079	ENSMUSG00000022829	Stxbp5l	syntaxin binding protein 5-like
100042178	1269.4	-0.316103	0.0960679	-3.29041	0.00100043	0.0352461	ENSMUSG00000085069	Prdm16os	Prdm16 opposite strand transcript							225887	2763.24	0.106003	0.0344761	3.07468	0.00210729	0.0459535	ENSMUSG00000059734	Ndufs8	NADH:ubiquinone oxidoreductase core subunit S8
382117	1183.46	-0.131455	0.0399594	-3.28971	0.0010029	0.0352563	ENSMUSG00000046603	Tcaim	T cell activation inhibitor, mitochondrial							320127	1873.1	-0.272097	0.088537	-3.07326	0.00211737	0.0460734	ENSMUSG00000038665	Dgki	diacylglycerol kinase, iota
19134	5193.58	0.120615	0.0366749	3.28877	0.00100627	0.0352982	ENSMUSG00000021413	Prpf4b	pre-mRNA processing factor 4B							23934	15045.1	0.293881	0.0956882	3.07124	0.00213172	0.0462855	ENSMUSG00000022577	Ly6h	lymphocyte antigen 6 complex, locus H
207259	161.546	-0.428885	0.130522	-3.28592	0.0010165	0.0353669	ENSMUSG00000044646	Zbtb7c	zinc finger and BTB domain containing 7C							19052	16792.7	0.0885042	0.0288463	3.06813	0.002154	0.0465638	ENSMUSG00000020349	Ppp2ca	protein phosphatase 2 (formerly 2A), catalytic subunit, alpha isoform
214579	5779.61	-0.100528	0.0305948	-3.28579	0.00101698	0.0353669	ENSMUSG00000035936	Aldh5a1	aldhehyde dehydrogenase family 5, subfamily A1							74287	3128.4	0.11969	0.0390184	3.06752	0.00215843	0.0465638	ENSMUSG00000055239	Kcmf1	potassium channel modulatory factor 1
68922	198.658	-0.424813	0.129261	-3.28648	0.00101449	0.0353669	ENSMUSG00000061322	Dnaic1	dynein, axonemal, intermediate chain 1							98952	8453.98	-0.118274	0.0385537	-3.06778	0.00215653	0.0465638	ENSMUSG00000039157	Fam102a	family with sequence similarity 102, member A
69291	444.422	-0.400387	0.121805	-3.28713	0.00101215	0.0353669	NA	1700001L05Rik	RIKEN cDNA 1700001L05 gene							67252	14041.8	-0.129725	0.0423194	-3.06538	0.0021739	0.0467971	ENSMUSG00000021373	Cap2	CAP, adenylate cyclase-associated protein, 2 (yeast)
22411	62.4465	0.679208	0.20687	3.28326	0.00102614	0.0355324	ENSMUSG00000015957	Wnt11	wingless-type MMTV integration site family, member 11							11769	10789.8	0.151728	0.0495618	3.0614	0.00220305	0.0469222	ENSMUSG00000004849	Ap1s1	adaptor protein complex AP-1, sigma 1
54712	3249	-0.23143	0.0704804	-3.28362	0.00102484	0.0355324	ENSMUSG00000074785	Plxnc1	plexin C1							13728	6594.74	-0.11632	0.0379929	-3.06164	0.00220129	0.0469222	ENSMUSG00000024969	Mark2	MAP/microtubule affinity regulating kinase 2
72749	723.71	0.3635	0.110773	3.28149	0.00103261	0.0356803	ENSMUSG00000059323	Tonsl	tonsoku-like, DNA repair protein							19731	6942.87	-0.118544	0.0387114	-3.06225	0.00219683	0.0469222	ENSMUSG00000026482	Rgl1	ral guanine nucleotide dissociation stimulator,-like 1
20361	8885.44	0.204836	0.0624402	3.28052	0.00103617	0.0357269	ENSMUSG00000038264	Sema7a	sema domain, immunoglobulin domain (Ig), and GPI membrane anchor, (semaphorin) 7A							217837	3934.94	-0.160569	0.0524283	-3.06265	0.00219387	0.0469222	ENSMUSG00000057963	Itpk1	inositol 1,3,4-triphosphate 5/6 kinase
66884	2073.73	-0.143414	0.0437812	-3.27569	0.00105403	0.0362652	ENSMUSG00000018481	Appbp2	amyloid beta precursor protein (cytoplasmic tail) binding protein 2							74150	978.952	0.259038	0.0845576	3.06345	0.002188	0.0469222	ENSMUSG00000026342	Slc35f5	solute carrier family 35, member F5
353504	18.4575	-1.77967	0.544167	-3.27044	0.0010738	0.0367891	ENSMUSG00000113581	Dio3os	deiodinase, iodothyronine type III, opposite strand							80290	1349.25	-0.163266	0.0533445	-3.0606	0.00220893	0.0469479	ENSMUSG00000044197	Gpr146	G protein-coupled receptor 146
69207	6114.3	0.149197	0.0456116	3.27102	0.0010716	0.0367891	ENSMUSG00000055436	Srsf11	serine and arginine-rich splicing factor 11							103967	6178.72	0.151201	0.0495593	3.05091	0.00228148	0.0482858	ENSMUSG00000040265	Dnm3	dynamin 3
110304	46.761	-0.785367	0.240687	-3.26302	0.00110232	0.0376069	ENSMUSG00000038257	Glra3	glycine receptor, alpha 3 subunit							11907	4907.02	0.114741	0.0376012	3.05154	0.00227674	0.0482858	ENSMUSG00000030850	Ate1	arginyltransferase 1
12915	5566.99	0.129883	0.0397997	3.26341	0.00110082	0.0376069	ENSMUSG00000015461	Atf6b	activating transcription factor 6 beta							218236	10380.6	-0.070926	0.0232706	-3.04789	0.00230458	0.0486721	ENSMUSG00000038014	Fam120a	family with sequence similarity 120, member A
12315	126201	0.122872	0.0376693	3.26186	0.00110684	0.037628	ENSMUSG00000019370	Calm3	calmodulin 3							26557	6037.62	-0.217835	0.0715525	-3.04442	0.00233133	0.0491339	ENSMUSG00000025813	Homer2	homer scaffolding protein 2
74325	7234.87	0.100555	0.0308294	3.26167	0.0011076	0.037628	ENSMUSG00000047547	Cltb	clathrin, light polypeptide (Lcb)							269152	1007.24	-0.236922	0.077863	-3.04281	0.00234382	0.0492236	ENSMUSG00000026494	Kif26b	kinesin family member 26B
12815	2000.71	0.336341	0.10314	3.26102	0.00111013	0.037635	ENSMUSG00000024330	Col11a2	collagen, type XI, alpha 2							66787	1747.1	0.134995	0.0443682	3.04261	0.00234538	0.0492236	ENSMUSG00000044715	Gskip	GSK3B interacting protein
57265	730.194	-0.414439	0.127199	-3.2582	0.0011212	0.037931	ENSMUSG00000050288	Fzd2	frizzled class receptor 2							101739	6007.1	0.139892	0.0459931	3.04159	0.00235334	0.0492877	ENSMUSG00000028484	Psip1	PC4 and SFRS1 interacting protein 1
12411	1466.09	-0.30136	0.0925726	-3.25539	0.00113237	0.0382287	ENSMUSG00000024039	Cbs	cystathionine beta-synthase							216152	2429.58	0.282261	0.0928796	3.03899	0.00237369	0.0496107	ENSMUSG00000035835	Plppr3	phospholipid phosphatase related 3
71519	242.52	-0.335891	0.103211	-3.25443	0.00113622	0.0382788	ENSMUSG00000027983	Cyp2u1	cytochrome P450, family 2, subfamily u, polypeptide 1							13131	7884.16	-0.0896858	0.0295234	-3.03778	0.00238327	0.0497074	ENSMUSG00000028519	Dab1	disabled 1
71519	242.52	-0.335891	0.103211	-3.25443	0.00113622	0.0382788	ENSMUSG00000116063	Cyp2u1	cytochrome P450, family 2, subfamily u, polypeptide 1							20481	13163.4	-0.113381	0.0373349	-3.03685	0.00239062	0.0497534	ENSMUSG00000029050	Ski	ski sarcoma viral oncogene homolog (avian)
56458	2991.82	-0.26355	0.0810124	-3.2532	0.00114112	0.0383641	ENSMUSG00000044167	Foxo1	forkhead box O1							403187	2065.84	-0.120396	0.0396527	-3.03625	0.00239537	0.0497534	ENSMUSG00000052214	Opa3	optic atrophy 3
66960	2045.27	0.152837	0.0469973	3.25204	0.00114581	0.0384415	ENSMUSG00000026767	Mindy3	MINDY lysine 48 deubiquitinase 3							67216	1579.08	-0.127286	0.0420178	-3.02933	0.00245094	0.0508028	ENSMUSG00000020646	Mboat2	membrane bound O-acyltransferase domain containing 2
100042464	1022.33	-0.279074	0.085886	-3.24936	0.00115665	0.0385727	NA	NA	NA							18585	781.167	0.280618	0.0928748	3.02146	0.00251556	0.0519281	ENSMUSG00000041119	Pde9a	phosphodiesterase 9A
19099	22056.8	0.125905	0.0387406	3.24994	0.00115427	0.0385727	ENSMUSG00000027223	Mapk8ip1	mitogen-activated protein kinase 8 interacting protein 1							71982	6005.75	0.134245	0.0444276	3.02166	0.00251396	0.0519281	ENSMUSG00000038301	Snx10	sorting nexin 10
380608	597.098	0.277475	0.0853951	3.24931	0.00115687	0.0385727	ENSMUSG00000052031	Tagap1	T cell activation GTPase activating protein 1							13046	14204.9	-0.077095	0.0255356	-3.01912	0.00253511	0.0521147	ENSMUSG00000005506	Celf1	CUGBP, Elav-like family member 1
29819	4453.08	-0.155989	0.0480206	-3.24837	0.00116069	0.0386204	ENSMUSG00000025920	Stau2	staufen double-stranded RNA binding protein 2							13046	14204.9	-0.077095	0.0255356	-3.01912	0.00253511	0.0521147	ENSMUSG00000110883	Celf1	CUGBP, Elav-like family member 1
15444	104881	0.2172	0.0669563	3.2439	0.00117905	0.0391507	ENSMUSG00000028785	Hpca	hippocalcin							232232	10787	0.0843844	0.0279556	3.01852	0.00254016	0.0521147	ENSMUSG00000034245	Hdac11	histone deacetylase 11
69654	13233.8	0.0788395	0.0243224	3.24144	0.00118929	0.0394097	ENSMUSG00000025410	Dctn2	dynactin 2							69150	1655.73	0.141069	0.0467268	3.01901	0.00253602	0.0521147	ENSMUSG00000022808	Snx4	sorting nexin 4
76972	728.741	0.263867	0.0814928	3.23792	0.00120404	0.0398171	ENSMUSG00000086859	Snhg20	small nucleolar RNA host gene 20							67863	6006.14	0.0751683	0.0249134	3.01718	0.0025514	0.0522388	ENSMUSG00000014606	Slc25a11	solute carrier family 25 (mitochondrial carrier oxoglutarate carrier), member 11
227059	6747.21	-0.141235	0.0436285	-3.23721	0.00120703	0.0398238	ENSMUSG00000025986	Slc39a10	solute carrier family 39 (zinc transporter), member 10							27406	3914.91	0.0743563	0.0246505	3.01642	0.00255776	0.0522625	ENSMUSG00000003234	Abcf3	ATP-binding cassette, sub-family F (GCN20), member 3
67547	237.41	0.375403	0.115983	3.23671	0.00120917	0.0398238	ENSMUSG00000053897	Slc39a8	solute carrier family 39 (metal ion transporter), member 8							240057	15744.6	-0.128033	0.0425053	-3.01217	0.00259384	0.0527851	ENSMUSG00000067629	Syngap1	synaptic Ras GTPase activating protein 1 homolog (rat)
216441	714.206	0.368318	0.113871	3.23453	0.00121844	0.0400477	ENSMUSG00000040441	Slc26a10	solute carrier family 26, member 10							53382	3813.49	0.0884011	0.0293426	3.01273	0.00258912	0.0527851	ENSMUSG00000024583	Txnl1	thioredoxin-like 1
74094	1497.02	0.3084	0.0954011	3.23267	0.0012264	0.0402274	ENSMUSG00000012296	Tjap1	tight junction associated protein 1							76199	6707.29	-0.140678	0.0467169	-3.01129	0.0026014	0.0528321	ENSMUSG00000018076	Med13l	mediator complex subunit 13-like
14387	22964.4	-0.218373	0.0676797	-3.22657	0.00125282	0.0408447	ENSMUSG00000025579	Gaa	glucosidase, alpha, acid							50755	3274.24	0.102544	0.0340673	3.01004	0.00261211	0.0529427	ENSMUSG00000058594	Fbh1	F-box DNA helicase 1
16970	112.532	0.602788	0.186798	3.22695	0.00125116	0.0408447	ENSMUSG00000030263	Lrmp	lymphoid-restricted membrane protein							20492	820.888	0.153278	0.0509519	3.00829	0.00262718	0.053141	ENSMUSG00000004642	Slbp	stem-loop binding protein
319634	238.285	0.298416	0.0925034	3.226	0.00125532	0.0408447	ENSMUSG00000050944	Efcab5	EF-hand calcium binding domain 5							100986	4615.36	-0.102184	0.0339748	-3.00764	0.00263287	0.0531491	ENSMUSG00000040407	Akap9	A kinase (PRKA) anchor protein (yotiao) 9
55947	336.893	-0.246052	0.0762573	-3.2266	0.0012527	0.0408447	ENSMUSG00000025077	Dclre1a	DNA cross-link repair 1A							11946	50308.5	0.0611119	0.0203419	3.00423	0.00266251	0.0536397	ENSMUSG00000025428	Atp5a1	ATP synthase, H+ transporting, mitochondrial F1 complex, alpha subunit 1
14823	402.724	-0.525516	0.163051	-3.22302	0.00126849	0.0409513	ENSMUSG00000024211	Grm8	glutamate receptor, metabotropic 8							11946	50308.5	0.0611119	0.0203419	3.00423	0.00266251	0.0536397	ENSMUSG00000116276	Atp5a1	ATP synthase, H+ transporting, mitochondrial F1 complex, alpha subunit 1
23947	1326.1	-0.160115	0.0496793	-3.22296	0.00126873	0.0409513	ENSMUSG00000000266	Mid2	midline 2							30795	2968.69	0.0979647	0.0326423	3.00116	0.00268955	0.0540762	ENSMUSG00000020949	Fkbp3	FK506 binding protein 3
620246	70.2432	-0.550424	0.170696	-3.22459	0.00126153	0.0409513	ENSMUSG00000118401	Gpr52	G protein-coupled receptor 52							100040297	1617.03	0.167061	0.0556878	2.99995	0.0027002	0.0541331	NA	NA	NA
99237	4307.71	-0.159752	0.0495506	-3.22401	0.00126409	0.0409513	ENSMUSG00000068040	Tm9sf4	transmembrane 9 superfamily protein member 4							192652	2464.89	-0.126329	0.0421149	-2.99962	0.00270315	0.0541331	ENSMUSG00000045374	Wdr81	WD repeat domain 81
76832	444.402	0.236015	0.0733316	3.21846	0.00128879	0.041516	ENSMUSG00000050555	Hyls1	HYLS1, centriolar and ciliogenesis associated							22334	7507.07	0.0745712	0.0248748	2.99786	0.00271879	0.0542302	ENSMUSG00000021771	Vdac2	voltage-dependent anion channel 2
67902	653.139	-0.158007	0.0491053	-3.21771	0.00129219	0.0415427	ENSMUSG00000025538	Sumf2	sulfatase modifying factor 2							27061	2553.76	0.0878999	0.0293183	2.99813	0.00271643	0.0542302	ENSMUSG00000002015	Bcap31	B cell receptor associated protein 31
66556	9492.31	0.132767	0.0413047	3.21432	0.00130754	0.0419529	ENSMUSG00000024914	Drap1	Dr1 associated protein 1 (negative cofactor 2 alpha)							75734	8326.83	0.0766363	0.0255935	2.99437	0.00275014	0.0547468	ENSMUSG00000026150	Mff	mitochondrial fission factor
112403	990.017	0.212091	0.0660747	3.20987	0.00132797	0.0425239	ENSMUSG00000040482	Dxo	decapping exoribonuclease							14708	12222.1	-0.131367	0.0438849	-2.99344	0.00275851	0.0548048	ENSMUSG00000048240	Gng7	guanine nucleotide binding protein (G protein), gamma 7
243369	150.233	0.770093	0.240073	3.20774	0.00133782	0.0427546	ENSMUSG00000029797	Sspo	SCO-spondin							20901	6761.75	0.0846703	0.0282917	2.99276	0.00276467	0.0548189	ENSMUSG00000030224	Strap	serine/threonine kinase receptor associated protein
17304	9295.56	-0.268436	0.0837138	-3.20659	0.00134318	0.0428413	ENSMUSG00000030605	Mfge8	milk fat globule-EGF factor 8 protein							67874	1770.61	0.280657	0.0938218	2.99138	0.00277719	0.0549588	ENSMUSG00000075334	Rprm	reprimo, TP53 dependent G2 arrest mediator candidate
17527	2367.56	-0.118434	0.0369437	-3.20579	0.00134691	0.0428756	ENSMUSG00000107283	Mpv17	MpV17 mitochondrial inner membrane protein							226090	5116.89	-0.132314	0.0442811	-2.98805	0.00280763	0.0554522	ENSMUSG00000046324	Ermp1	endoplasmic reticulum metallopeptidase 1
228812	1088.66	-0.13161	0.0410686	-3.20463	0.00135235	0.042927	ENSMUSG00000038383	Pigu	phosphatidylinositol glycan anchor biosynthesis, class U							72043	8012.39	0.203443	0.068154	2.98505	0.00283533	0.0558894	ENSMUSG00000006800	Sulf2	sulfatase 2
244810	344.106	-0.826591	0.257962	-3.20432	0.00135383	0.042927	ENSMUSG00000038112	AW551984	expressed sequence AW551984							18951	29423.2	-0.118871	0.0398928	-2.97976	0.00288474	0.0567521	ENSMUSG00000072214	Septin5	septin 5
11855	4782.13	-0.152574	0.0476326	-3.20315	0.00135933	0.0430172	ENSMUSG00000035133	Arhgap5	Rho GTPase activating protein 5							383348	757.324	-0.238206	0.079973	-2.97858	0.00289586	0.0568596	ENSMUSG00000051401	Kctd16	potassium channel tetramerisation domain containing 16
223701	5835.36	0.164493	0.051364	3.20249	0.00136245	0.0430316	ENSMUSG00000042292	Mrtfa	myocardin related transcription factor A							216877	4442.67	-0.23106	0.0775976	-2.97767	0.00290451	0.0569181	ENSMUSG00000040620	Dhx33	DEAH (Asp-Glu-Ala-His) box polypeptide 33
53379	23698.1	0.106633	0.0333136	3.20089	0.00137002	0.0431862	ENSMUSG00000004980	Hnrnpa2b1	heterogeneous nuclear ribonucleoprotein A2/B1							269629	911.037	0.207702	0.0698117	2.97518	0.00292814	0.0571585	ENSMUSG00000106379	Lhfpl3	lipoma HMGIC fusion partner-like 3
17285	79.4648	0.597411	0.187003	3.19466	0.00139998	0.0437893	ENSMUSG00000001493	Meox1	mesenchyme homeobox 1							80906	3876.49	-0.159354	0.0535603	-2.97523	0.00292771	0.0571585	ENSMUSG00000025221	Kcnip2	Kv channel-interacting protein 2
237831	421.756	-0.305215	0.0955286	-3.19501	0.00139824	0.0437893	ENSMUSG00000020805	Slc13a5	solute carrier family 13 (sodium-dependent citrate transporter), member 5							11864	15974.6	0.136289	0.0458208	2.9744	0.00293563	0.0571937	ENSMUSG00000015709	Arnt2	aryl hydrocarbon receptor nuclear translocator 2
241062	1664.34	-0.268871	0.0841617	-3.1947	0.00139977	0.0437893	ENSMUSG00000073678	Pgap1	post-GPI attachment to proteins 1							18577	7712.09	-0.105865	0.0356086	-2.97302	0.00294882	0.0573394	ENSMUSG00000032177	Pde4a	phosphodiesterase 4A, cAMP specific
72475	7065.16	-0.118472	0.037065	-3.19632	0.00139193	0.0437893	ENSMUSG00000061887	Ssbp3	single-stranded DNA binding protein 3							67972	53374.2	-0.156731	0.0527959	-2.96863	0.00299135	0.0580541	ENSMUSG00000019943	Atp2b1	ATPase, Ca++ transporting, plasma membrane 1
15483	1521.94	0.325312	0.101929	3.19155	0.00141514	0.0441779	ENSMUSG00000016194	Hsd11b1	hydroxysteroid 11-beta dehydrogenase 1							53869	5002.26	0.0849457	0.0286349	2.96651	0.00301204	0.0583431	ENSMUSG00000004771	Rab11a	RAB11A, member RAS oncogene family
16157	612.306	0.227805	0.0714069	3.19024	0.00142156	0.0442078	ENSMUSG00000073889	Il11ra1	interleukin 11 receptor, alpha chain 1							105005	6476.8	-0.138961	0.0468769	-2.96439	0.00303287	0.0585211	ENSMUSG00000020607	Lratd1	LRAT domain containing 1
53325	1663.38	0.387022	0.121297	3.19069	0.00141936	0.0442078	ENSMUSG00000025316	Banp	BTG3 associated nuclear protein							105653	40706.4	-0.107934	0.0364096	-2.96444	0.00303238	0.0585211	ENSMUSG00000003469	Phyhip	phytanoyl-CoA hydroxylase interacting protein
353234	131.123	-0.428983	0.134508	-3.18927	0.00142635	0.0442714	ENSMUSG00000104148	Pcdha2	protocadherin alpha 2							244668	4215.15	-0.246551	0.0832319	-2.96222	0.00305432	0.0586119	ENSMUSG00000001995	Sipa1l2	signal-induced proliferation-associated 1 like 2
102334	2471.67	0.174584	0.0547575	3.18831	0.00143105	0.0443323	ENSMUSG00000031508	Ankrd10	ankyrin repeat domain 10							75141	4218.92	-0.204562	0.0690589	-2.96214	0.00305507	0.0586119	ENSMUSG00000034472	Rasd2	RASD family, member 2
237403	3547.76	0.326101	0.102322	3.18702	0.00143746	0.0443609	ENSMUSG00000051067	Lingo3	leucine rich repeat and Ig domain containing 3							76566	682.774	-0.347874	0.11741	-2.9629	0.00304755	0.0586119	ENSMUSG00000020846	Rflnb	refilin B
69546	1814.31	0.148101	0.0464649	3.18738	0.00143569	0.0443609	ENSMUSG00000041775	Mapk1ip1	mitogen-activated protein kinase 1 interacting protein 1							11776	12122.9	-0.0730366	0.0246631	-2.96137	0.00306273	0.0586468	ENSMUSG00000020198	Ap3d1	adaptor-related protein complex 3, delta 1 subunit
330230	271.407	-0.338767	0.106329	-3.18603	0.0014424	0.0444288	ENSMUSG00000093910	Zfp853	zinc finger protein 853							109050	6252.11	-0.179582	0.060663	-2.96031	0.00307325	0.0587365	ENSMUSG00000048458	Inka2	inka box actin regulator 2
20527	7569.39	-0.13251	0.0415995	-3.18537	0.00144569	0.0444453	ENSMUSG00000003153	Slc2a3	solute carrier family 2 (facilitated glucose transporter), member 3							17219	974.839	-0.235419	0.0796017	-2.95747	0.00310179	0.0591011	ENSMUSG00000026355	Mcm6	minichromosome maintenance complex component 6
105833	313.741	-0.299128	0.0939532	-3.1838	0.00145355	0.0445177	ENSMUSG00000003354	Ccdc65	coiled-coil domain containing 65							71949	1533.8	0.138003	0.046666	2.95724	0.00310409	0.0591011	ENSMUSG00000023021	Cers5	ceramide synthase 5
65246	4235.03	-0.0758303	0.0238173	-3.18383	0.00145341	0.0445177	ENSMUSG00000022100	Xpo7	exportin 7							68059	6446.83	0.0806141	0.0272761	2.95548	0.00312183	0.0593267	ENSMUSG00000025544	Tm9sf2	transmembrane 9 superfamily member 2
107999	819.097	0.207635	0.0652401	3.18263	0.00145944	0.0446136	ENSMUSG00000033434	Gtpbp6	GTP binding protein 6 (putative)							71458	1676.71	-0.193882	0.0656422	-2.95362	0.00314073	0.0595732	ENSMUSG00000040363	Bcor	BCL6 interacting corepressor
67504	24.5897	0.812149	0.255349	3.18054	0.00146999	0.0448515	ENSMUSG00000008482	Rnf151	ring finger protein 151							67019	873.41	0.151848	0.0514345	2.95225	0.00315467	0.0596126	ENSMUSG00000019948	Actr6	ARP6 actin-related protein 6
232807	5976.73	0.129981	0.0409103	3.17722	0.00148694	0.0452831	ENSMUSG00000019254	Ppp1r12c	protein phosphatase 1, regulatory subunit 12C							67416	5129.82	0.10359	0.0350817	2.95282	0.00314884	0.0596126	ENSMUSG00000033436	Armcx2	armadillo repeat containing, X-linked 2
18292	310.237	0.331242	0.10437	3.17374	0.00150487	0.0456739	ENSMUSG00000001103	Sebox	SEBOX homeobox							268859	28725.8	-0.169434	0.0574266	-2.95045	0.00317316	0.0598495	ENSMUSG00000008658	Rbfox1	RNA binding protein, fox-1 homolog (C. elegans) 1
228543	419.364	-0.315879	0.0995365	-3.1735	0.00150611	0.0456739	ENSMUSG00000034226	Rhov	ras homolog family member V							216439	115412	-0.162208	0.0550279	-2.94774	0.00320101	0.0602618	ENSMUSG00000025422	Agap2	ArfGAP with GTPase domain, ankyrin repeat and PH domain 2
69700	312.484	0.706916	0.222784	3.17309	0.00150825	0.0456739	ENSMUSG00000079022	Col22a1	collagen, type XXII, alpha 1							70650	1701.85	-0.117176	0.0397626	-2.94689	0.00320986	0.0603154	ENSMUSG00000029427	Zcchc8	zinc finger, CCHC domain containing 8
140579	12126.8	0.101933	0.0321447	3.17107	0.00151881	0.0459077	ENSMUSG00000017670	Elmo2	engulfment and cell motility 2							57138	36787.5	-0.0800895	0.0271914	-2.9454	0.00322541	0.0604946	ENSMUSG00000017740	Slc12a5	solute carrier family 12, member 5
100503099	79.0867	0.46292	0.146036	3.16991	0.00152486	0.0460047	NA	Gm19554	predicted gene, 19554							22634	1204.47	0.675725	0.229555	2.94363	0.00324388	0.0607276	ENSMUSG00000019817	Plagl1	pleiomorphic adenoma gene-like 1
71902	9181.49	-0.101126	0.0319408	-3.16604	0.00154527	0.0465338	ENSMUSG00000020114	Cand1	cullin associated and neddylation disassociated 1							80982	2053.04	-0.24604	0.083634	-2.94186	0.00326242	0.0609612	ENSMUSG00000052353	Cemip	cell migration inducing protein, hyaluronan binding
22680	5141.45	0.123696	0.0390875	3.16458	0.00155306	0.0465946	ENSMUSG00000017421	Zfp207	zinc finger protein 207							237759	781.87	0.730172	0.248471	2.93867	0.00329627	0.0614794	ENSMUSG00000063564	Col23a1	collagen, type XXIII, alpha 1
67500	2746.04	0.124604	0.0393732	3.16469	0.00155248	0.0465946	ENSMUSG00000020074	Ccar1	cell division cycle and apoptosis regulator 1							11652	3006.38	-0.146215	0.0498187	-2.93495	0.00333605	0.0621061	ENSMUSG00000004056	Akt2	thymoma viral proto-oncogene 2
20776	180.114	-0.460722	0.14587	-3.15845	0.00158612	0.0474983	ENSMUSG00000049555	Tmie	transmembrane inner ear							52357	3152.79	-0.131374	0.044804	-2.9322	0.00336574	0.0624277	ENSMUSG00000031563	Wwc2	WW, C2 and coiled-coil domain containing 2
102032	1080.13	-0.180103	0.0570781	-3.15538	0.00160292	0.0479127	ENSMUSG00000031534	Smim19	small integral membrane protein 19							68497	9677.27	-0.093868	0.0320106	-2.93241	0.00336344	0.0624277	ENSMUSG00000042350	Arel1	apoptosis resistant E3 ubiquitin protein ligase 1
11949	7579.76	-0.0773496	0.0245505	-3.15063	0.00162918	0.048393	ENSMUSG00000025781	Atp5c1	ATP synthase, H+ transporting, mitochondrial F1 complex, gamma polypeptide 1							11863	1958.91	-0.165467	0.0565054	-2.92834	0.00340772	0.0629567	ENSMUSG00000015522	Arnt	aryl hydrocarbon receptor nuclear translocator
15382	2930.59	0.127739	0.0405392	3.151	0.0016271	0.048393	ENSMUSG00000046434	Hnrnpa1	heterogeneous nuclear ribonucleoprotein A1							54561	3187.15	0.162196	0.0553975	2.92786	0.00341305	0.0629567	ENSMUSG00000055733	Nap1l3	nucleosome assembly protein 1-like 3
22678	833.898	-0.171507	0.0544372	-3.15054	0.0016297	0.048393	ENSMUSG00000049321	Zfp2	zinc finger protein 2							72477	2337.04	0.0942229	0.0321783	2.92815	0.00340987	0.0629567	ENSMUSG00000014353	Tmem87b	transmembrane protein 87B
24050	39580.1	0.0890889	0.0282794	3.15031	0.00163096	0.048393	ENSMUSG00000022456	Septin3	septin 3							72042	5296.56	-0.198885	0.067951	-2.92688	0.0034238	0.0630393	ENSMUSG00000031827	Cotl1	coactosin-like 1 (Dictyostelium)
232943	131.153	0.485245	0.154057	3.14977	0.00163396	0.0483935	ENSMUSG00000040714	Klc3	kinesin light chain 3							214685	798.581	0.206388	0.0706457	2.92145	0.00348405	0.0640314	ENSMUSG00000063765	Chadl	chondroadherin-like
231440	2169.4	-0.256603	0.0814898	-3.14889	0.0016389	0.0484509	ENSMUSG00000034981	Parm1	prostate androgen-regulated mucin-like protein 1							100503659	18056.1	0.11163	0.0382826	2.91594	0.00354614	0.0648169	ENSMUSG00000035640	Cbarp	calcium channel, voltage-dependent, beta subunit associated regulatory protein
13549	1942.98	-0.210059	0.0667808	-3.14551	0.00165798	0.048571	ENSMUSG00000002409	Dyrk1b	dual-specificity tyrosine-(Y)-phosphorylation regulated kinase 1b							67095	11851.7	-0.10686	0.0366448	-2.91612	0.00354419	0.0648169	ENSMUSG00000032536	Trak1	trafficking protein, kinesin binding 1
20360	1896.67	0.235435	0.0748206	3.14667	0.00165143	0.048571	ENSMUSG00000038777	Sema6c	sema domain, transmembrane domain (TM), and cytoplasmic domain, (semaphorin) 6C							77480	23874.3	-0.079615	0.0272971	-2.91661	0.00353857	0.0648169	ENSMUSG00000036333	Kidins220	kinase D-interacting substrate 220
66725	1557.94	-0.196858	0.0625644	-3.14649	0.00165245	0.048571	ENSMUSG00000036273	Lrrk2	leucine-rich repeat kinase 2							13803	66324	-0.167019	0.0573098	-2.91432	0.00356469	0.0650378	ENSMUSG00000041773	Enc1	ectodermal-neural cortex 1
66931	80.8695	0.716293	0.227667	3.14624	0.00165386	0.048571	ENSMUSG00000023873	1700010I14Rik	RIKEN cDNA 1700010I14 gene							76884	62793.6	-0.108262	0.0371586	-2.91352	0.00357382	0.0650862	ENSMUSG00000020340	Cyfip2	cytoplasmic FMR1 interacting protein 2
74764	1153.39	0.146878	0.0466944	3.14552	0.00165794	0.048571	ENSMUSG00000003546	Klc4	kinesin light chain 4							386655	2014.58	0.139383	0.0478764	2.91131	0.00359917	0.0653199	ENSMUSG00000046058	Eid2	EP300 interacting inhibitor of differentiation 2
105651	492.159	-0.494567	0.157574	-3.13863	0.00169739	0.0487634	ENSMUSG00000072494	Ppp1r3e	protein phosphatase 1, regulatory subunit 3E							69241	749.189	0.129153	0.044363	2.91127	0.00359964	0.0653199	ENSMUSG00000024258	Polr2d	polymerase (RNA) II (DNA directed) polypeptide D
11761	418.63	-0.318238	0.101357	-3.13977	0.00169083	0.0487634	ENSMUSG00000063558	Aox1	aldehyde oxidase 1							215476	4435.33	-0.118398	0.0406809	-2.9104	0.00360965	0.0653835	ENSMUSG00000054280	Prr14l	proline rich 14-like
22045	182.531	-1.22409	0.389556	-3.14226	0.00167648	0.0487634	ENSMUSG00000038760	Trhr	thyrotropin releasing hormone receptor							67117	6381.36	0.114703	0.0394307	2.90898	0.0036261	0.0655633	ENSMUSG00000031176	Dynlt3	dynein light chain Tctex-type 3
229937	691.645	0.165294	0.0526208	3.14123	0.00168241	0.0487634	ENSMUSG00000074182	Znhit6	zinc finger, HIT type 6							319520	1393.19	-0.217914	0.0749563	-2.90721	0.0036467	0.0658173	ENSMUSG00000031530	Dusp4	dual specificity phosphatase 4
233271	6820.02	0.225399	0.0717088	3.14326	0.00167079	0.0487634	ENSMUSG00000063297	Luzp2	leucine zipper protein 2							19646	6244.24	0.067737	0.023317	2.90505	0.00367196	0.0661545	ENSMUSG00000057236	Rbbp4	retinoblastoma binding protein 4, chromatin remodeling factor
241638	16410.5	0.140859	0.0448571	3.14017	0.0016885	0.0487634	ENSMUSG00000037703	Lzts3	leucine zipper, putative tumor suppressor family member 3							13435	4623.38	-0.144476	0.0497566	-2.90366	0.00368824	0.0662105	ENSMUSG00000020661	Dnmt3a	DNA methyltransferase 3A
56739	49.1659	-1.8982	0.60465	-3.13934	0.00169331	0.0487634	ENSMUSG00000002324	Rec8	REC8 meiotic recombination protein							69875	2805.5	0.126241	0.0434688	2.90416	0.00368236	0.0662105	ENSMUSG00000002379	Ndufa11	NADH:ubiquinone oxidoreductase subunit A11
66871	1456.26	0.198033	0.0630797	3.13941	0.0016929	0.0487634	ENSMUSG00000052560	Cpne8	copine VIII							12669	17511.8	-0.118587	0.0408802	-2.90084	0.00372161	0.066256	ENSMUSG00000032773	Chrm1	cholinergic receptor, muscarinic 1, CNS
67278	1152.77	0.176331	0.0561818	3.13857	0.00169772	0.0487634	ENSMUSG00000107068	Pagr1a	PAXIP1 associated glutamate rich protein 1A							245386	1834.15	0.46375	0.159877	2.90066	0.00372373	0.066256	ENSMUSG00000036502	Tmem255a	transmembrane protein 255A
68080	491.016	0.204244	0.0650707	3.13881	0.00169635	0.0487634	ENSMUSG00000029464	Gpn3	GPN-loop GTPase 3							73288	3512.39	0.106503	0.0367009	2.90192	0.00370883	0.066256	ENSMUSG00000001376	Vps50	VPS50 EARP/GARPII complex subunit
68565	1804.57	0.110556	0.035219	3.13909	0.00169472	0.0487634	ENSMUSG00000023967	Mrps18a	mitochondrial ribosomal protein S18A							74309	5724.93	-0.140573	0.0484415	-2.90191	0.00370893	0.066256	ENSMUSG00000020435	Osbp2	oxysterol binding protein 2
23967	149.611	-0.60166	0.191732	-3.13802	0.00170092	0.0487689	ENSMUSG00000048387	Osr1	odd-skipped related transcription factor 1							81907	1941.86	-0.19069	0.0657339	-2.90095	0.00372037	0.066256	ENSMUSG00000042757	Tmem108	transmembrane protein 108
193796	4883.57	0.151342	0.0482562	3.13621	0.00171145	0.0489839	ENSMUSG00000024201	Kdm4b	lysine (K)-specific demethylase 4B							16177	866.376	-0.328345	0.113283	-2.89844	0.00375024	0.0666	ENSMUSG00000026072	Il1r1	interleukin 1 receptor, type I
110265	2478.11	0.17197	0.0548543	3.13504	0.00171832	0.0490936	ENSMUSG00000054733	Msra	methionine sulfoxide reductase A							320165	8334.53	-0.151245	0.0521985	-2.89749	0.00376159	0.0666	ENSMUSG00000065954	Tacc1	transforming, acidic coiled-coil containing protein 1
15040	246.265	-0.46967	0.149919	-3.13283	0.00173129	0.0493769	ENSMUSG00000067212	H2-T23	histocompatibility 2, T region locus 23							67488	5524.89	-0.0871954	0.0300946	-2.89738	0.00376293	0.0666	ENSMUSG00000023055	Calcoco1	calcium binding and coiled coil domain 1
55994	770.008	-0.160644	0.0513238	-3.13001	0.00174799	0.0497518	ENSMUSG00000027796	Smad9	SMAD family member 9							16508	7119.56	-0.148155	0.0511456	-2.89673	0.00377079	0.0666217	ENSMUSG00000060882	Kcnd2	potassium voltage-gated channel, Shal-related family, member 2
67917	788.786	-0.208411	0.0665939	-3.12958	0.00175059	0.0497518	ENSMUSG00000074682	Zcchc3	zinc finger, CCHC domain containing 3							226744	2848.35	-0.111754	0.0386164	-2.89396	0.00380416	0.0670856	ENSMUSG00000038949	Cnst	consortin, connexin sorting protein
231691	70.8033	0.635032	0.203032	3.12775	0.00176151	0.0498869	ENSMUSG00000029597	Sds	serine dehydratase							56699	2528.99	-0.205422	0.0709957	-2.89345	0.00381039	0.0670856	ENSMUSG00000041598	Cdc42ep4	CDC42 effector protein (Rho GTPase binding) 4
654795	2619.45	-0.0978439	0.0312814	-3.12786	0.00176081	0.0498869	ENSMUSG00000022223	Sdr39u1	short chain dehydrogenase/reductase family 39U, member 1							12300	2680.84	-0.158298	0.054723	-2.89271	0.00381937	0.0671261	ENSMUSG00000019146	Cacng2	calcium channel, voltage-dependent, gamma subunit 2
20450	247.074	-0.374416	0.119748	-3.12669	0.00176784	0.0499786	ENSMUSG00000025789	St8sia2	ST8 alpha-N-acetyl-neuraminide alpha-2,8-sialyltransferase 2							17933	14441.9	-0.0979578	0.0338819	-2.89115	0.00383829	0.0673409	ENSMUSG00000061911	Myt1l	myelin transcription factor 1-like
72657	612.051	-0.185103	0.0592242	-3.12546	0.0017753	0.0501019	ENSMUSG00000076437	Selenoh	selenoprotein H							269643	36239.6	-0.106691	0.0369164	-2.89008	0.00385147	0.0674544	ENSMUSG00000029120	Ppp2r2c	protein phosphatase 2, regulatory subunit B, gamma
66297	1458.22	0.220067	0.0704609	3.12325	0.00178867	0.0503912	ENSMUSG00000060424	Pantr1	POU domain, class 3, transcription factor 3 adjacent noncoding transcript 1							16438	30616.6	-0.155728	0.0538988	-2.88927	0.00386134	0.0675096	ENSMUSG00000030102	Itpr1	inositol 1,4,5-trisphosphate receptor 1
17904	4469.35	0.106302	0.0340652	3.12055	0.00180512	0.0507662	ENSMUSG00000090841	Myl6	myosin, light polypeptide 6, alkali, smooth muscle and non-muscle							76936	6655.39	-0.121257	0.0419829	-2.88826	0.0038738	0.0676098	ENSMUSG00000059208	Hnrnpm	heterogeneous nuclear ribonucleoprotein M
73902	30.1258	1.11065	0.356113	3.11883	0.00181574	0.0509761	ENSMUSG00000072423	Psmb11	proteasome (prosome, macropain) subunit, beta type, 11							67281	2224.43	0.155004	0.0536791	2.88761	0.00388186	0.0676331	ENSMUSG00000041841	Rpl37	ribosomal protein L37
229503	1184.09	0.179537	0.0576001	3.11695	0.00182731	0.0511828	ENSMUSG00000004896	Rrnad1	ribosomal RNA adenine dimethylase domain containing 1							74123	3956.34	-0.149182	0.0516735	-2.88701	0.00388917	0.0676433	ENSMUSG00000023991	Foxp4	forkhead box P4
74551	2291.17	0.152926	0.0490679	3.11661	0.00182943	0.0511828	ENSMUSG00000040618	Pck2	phosphoenolpyruvate carboxykinase 2 (mitochondrial)							74123	3956.34	-0.149182	0.0516735	-2.88701	0.00388917	0.0676433	ENSMUSG00000116496	Foxp4	forkhead box P4
67511	3452.84	0.108706	0.0349052	3.11432	0.0018437	0.0514929	ENSMUSG00000058569	Tmed9	transmembrane p24 trafficking protein 9							244059	3458.18	-0.0892559	0.030924	-2.8863	0.00389803	0.0676802	ENSMUSG00000078671	Chd2	chromodomain helicase DNA binding protein 2
100041098	136.854	0.337959	0.10855	3.11339	0.00184949	0.0515269	NA	NA	NA							16443	14383.2	-0.243247	0.0843312	-2.88442	0.00392134	0.0679677	ENSMUSG00000022957	Itsn1	intersectin 1 (SH3 domain protein 1A)
378702	1283.27	0.120201	0.0386111	3.11311	0.00185129	0.0515269	ENSMUSG00000074884	Serf2	small EDRK-rich factor 2							26875	19370.4	-0.15148	0.0525416	-2.88305	0.0039385	0.0681425	ENSMUSG00000061601	Pclo	piccolo (presynaptic cytomatrix protein)
14073	9562.8	0.102135	0.0328207	3.1119	0.00185887	0.0516492	ENSMUSG00000034171	Faah	fatty acid amide hydrolase							75687	10606.3	-0.12565	0.0435904	-2.88253	0.00394498	0.0681425	ENSMUSG00000038604	Ripor1	RHO family interacting cell polarization regulator 1
108037	1091.64	0.172511	0.0555015	3.10822	0.00188216	0.0521975	ENSMUSG00000025403	Shmt2	serine hydroxymethyltransferase 2 (mitochondrial)							15444	104881	-0.192891	0.066954	-2.88095	0.00396476	0.0682495	ENSMUSG00000028785	Hpca	hippocalcin
16653	5165.99	-0.103666	0.033357	-3.10777	0.00188506	0.0521975	ENSMUSG00000030265	Kras	Kirsten rat sarcoma viral oncogene homolog							20926	17658.6	-0.103691	0.0359888	-2.88121	0.00396155	0.0682495	ENSMUSG00000002052	Supt6	SPT6, histone chaperone and transcription elongation factor
72699	2322.78	0.26872	0.0866408	3.10154	0.00192515	0.0532164	ENSMUSG00000090077	Lime1	Lck interacting transmembrane adaptor 1							213491	2156.51	-0.0902302	0.0313468	-2.87845	0.00399631	0.068675	ENSMUSG00000040842	Szrd1	SUZ RNA binding domain containing 1
51812	1748.37	0.112548	0.0363068	3.09991	0.0019358	0.0534196	ENSMUSG00000037570	Mcrs1	microspherule protein 1							67869	5062.68	0.0930574	0.03236	2.8757	0.00403139	0.0691596	ENSMUSG00000037058	Paip2	polyadenylate-binding protein-interacting protein 2
327942	407.998	0.192688	0.0622063	3.09756	0.00195118	0.0535698	ENSMUSG00000014245	Pigl	phosphatidylinositol glycan anchor biosynthesis, class L							26419	5441.09	0.0922496	0.0320852	2.87515	0.00403837	0.0691614	ENSMUSG00000021936	Mapk8	mitogen-activated protein kinase 8
56174	1494.74	-0.142259	0.045924	-3.0977	0.00195031	0.0535698	ENSMUSG00000034744	Nagk	N-acetylglucosamine kinase							213575	761.557	0.152618	0.0531037	2.87396	0.00405362	0.0693046	ENSMUSG00000024253	Dync2li1	dynein cytoplasmic 2 light intermediate chain 1
668504	36.5101	-2.2529	0.727102	-3.09847	0.00194521	0.0535698	NA	Gm9209	armadillo repeat containing 10 pseudogene							18574	8001.12	-0.141327	0.0491958	-2.87274	0.00406933	0.0693672	ENSMUSG00000022489	Pde1b	phosphodiesterase 1B, Ca2+-calmodulin dependent
320078	3092.24	0.338201	0.109288	3.09458	0.0019709	0.0540194	ENSMUSG00000038463	Olfml2b	olfactomedin-like 2B							54604	12623.2	-0.119381	0.0415584	-2.8726	0.00407109	0.0693672	ENSMUSG00000021140	Pcnx	pecanex homolog
50868	3510.24	-0.094753	0.0306492	-3.09153	0.00199127	0.0544854	ENSMUSG00000003308	Keap1	kelch-like ECH-associated protein 1							11658	5545.81	0.186213	0.0650322	2.86339	0.00419132	0.0707304	ENSMUSG00000022636	Alcam	activated leukocyte cell adhesion molecule
13040	3337.97	0.281634	0.0911738	3.08898	0.00200843	0.0545356	ENSMUSG00000038642	Ctss	cathepsin S							15273	19958.9	-0.116977	0.0408548	-2.86324	0.0041933	0.0707304	ENSMUSG00000015501	Hivep2	human immunodeficiency virus type I enhancer binding protein 2
13043	9036.41	0.111113	0.0359847	3.08777	0.00201662	0.0545356	ENSMUSG00000031078	Cttn	cortactin							17977	10024.2	-0.101726	0.0355095	-2.86475	0.00417333	0.0707304	ENSMUSG00000020647	Ncoa1	nuclear receptor coactivator 1
20908	2038.45	0.198692	0.0643554	3.08742	0.00201905	0.0545356	ENSMUSG00000041488	Stx3	syntaxin 3							57778	8204.38	-0.137793	0.0481249	-2.86325	0.0041932	0.0707304	ENSMUSG00000055805	Fmnl1	formin-like 1
239650	1278.81	-0.210046	0.0680003	-3.0889	0.00200896	0.0545356	ENSMUSG00000029875	Ccdc184	coiled-coil domain containing 184							67530	1136.98	0.122738	0.0428294	2.86573	0.00416046	0.0707304	ENSMUSG00000021520	Uqcrb	ubiquinol-cytochrome c reductase binding protein
66383	2098.09	-0.142286	0.0460835	-3.08758	0.00201794	0.0545356	ENSMUSG00000025825	Iscu	iron-sulfur cluster assembly enzyme							70495	10969.9	0.108003	0.0377177	2.86345	0.00419056	0.0707304	ENSMUSG00000031007	Atp6ap2	ATPase, H+ transporting, lysosomal accessory protein 2
68195	142.377	0.776622	0.251415	3.089	0.00200834	0.0545356	ENSMUSG00000094724	Rnaset2b	ribonuclease T2B							214931	67956.9	-0.121286	0.0424092	-2.8599	0.00423781	0.0710065	ENSMUSG00000025738	Fbxl16	F-box and leucine-rich repeat protein 16
77810	222.38	0.510344	0.165306	3.08726	0.00202009	0.0545356	NA	A930015D03Rik	RIKEN cDNA A930015D03 gene							26965	5937.1	0.0901085	0.0315136	2.85936	0.00424499	0.0710065	ENSMUSG00000029686	Cul1	cullin 1
84035	1418.23	0.187262	0.0606161	3.08932	0.00200618	0.0545356	ENSMUSG00000020393	Kremen1	kringle containing transmembrane protein 1							654795	2619.45	0.0896906	0.0313507	2.86088	0.00422468	0.0710065	ENSMUSG00000022223	Sdr39u1	short chain dehydrogenase/reductase family 39U, member 1
243339	11162.5	-0.176109	0.0570807	-3.08527	0.00203368	0.054811	ENSMUSG00000043388	Tmem130	transmembrane protein 130							68441	5924.86	0.111188	0.0388804	2.85974	0.00423994	0.0710065	ENSMUSG00000070934	Rraga	Ras-related GTP binding A
107585	190.327	-1.55261	0.503557	-3.08329	0.00204724	0.0549932	ENSMUSG00000075707	Dio3	deiodinase, iodothyronine type III							83603	3167.4	0.127062	0.0444175	2.86064	0.00422787	0.0710065	ENSMUSG00000032262	Elovl4	elongation of very long chain fatty acids (FEN1/Elo2, SUR4/Elo3, yeast)-like 4
67676	463.701	0.199566	0.0647219	3.08343	0.00204629	0.0549932	ENSMUSG00000024446	Rpp21	ribonuclease P 21 subunit							252838	620.833	0.346945	0.121469	2.85623	0.004287	0.0712351	ENSMUSG00000041272	Tox	thymocyte selection-associated high mobility group box
245555	3412.91	-0.146821	0.0476538	-3.08099	0.00206314	0.0553284	ENSMUSG00000046449	Nexmif	neurite extension and migration factor							56295	2656.28	0.108141	0.0378487	2.85719	0.00427412	0.0712351	ENSMUSG00000038412	Higd1a	HIG1 domain family, member 1A
223664	1460.75	-0.128951	0.0418662	-3.08007	0.00206949	0.0554067	ENSMUSG00000033728	Lrrc14	leucine rich repeat containing 14							56336	3014.46	-0.141543	0.0495517	-2.85648	0.00428373	0.0712351	ENSMUSG00000017929	B4galt5	UDP-Gal:betaGlcNAc beta 1,4-galactosyltransferase, polypeptide 5
279561	2014.48	-0.138246	0.044892	-3.07952	0.00207336	0.0554188	ENSMUSG00000041245	Wnk3	WNK lysine deficient protein kinase 3							67671	1772.37	0.14534	0.0508805	2.8565	0.00428341	0.0712351	ENSMUSG00000057322	Rpl38	ribosomal protein L38
68966	767.906	0.2648	0.0861127	3.07504	0.00210473	0.0561645	ENSMUSG00000022204	Ngdn	neuroguidin, EIF4E binding protein							18537	6516.14	0.0854201	0.0299139	2.85553	0.00429647	0.0712745	ENSMUSG00000019795	Pcmt1	protein-L-isoaspartate (D-aspartate) O-methyltransferase 1
15118	273.543	0.302065	0.0982562	3.07426	0.00211028	0.0562196	ENSMUSG00000031910	Has3	hyaluronan synthase 3							18537	6516.14	0.0854201	0.0299139	2.85553	0.00429647	0.0712745	ENSMUSG00000116405	Pcmt1	protein-L-isoaspartate (D-aspartate) O-methyltransferase 1
13590	486.152	0.314678	0.102394	3.07321	0.00211766	0.0562311	ENSMUSG00000038793	Lefty1	left right determination factor 1							12671	3116.84	-0.208581	0.0730988	-2.85341	0.00432523	0.0712811	ENSMUSG00000046159	Chrm3	cholinergic receptor, muscarinic 3, cardiac
66943	1505.3	0.159102	0.0517645	3.07356	0.0021152	0.0562311	ENSMUSG00000034006	Slc66a2	solute carrier family 66 member 2							17164	2017.49	0.116861	0.0409502	2.85374	0.00432082	0.0712811	ENSMUSG00000016528	Mapkapk2	MAP kinase-activated protein kinase 2
69327	137.087	-0.450535	0.146627	-3.07266	0.00212158	0.0562428	ENSMUSG00000026831	1700007K13Rik	RIKEN cDNA 1700007K13 gene							233870	1151.93	-0.117394	0.0411353	-2.85384	0.00431942	0.0712811	ENSMUSG00000073838	Tufm	Tu translation elongation factor, mitochondrial
18133	6842.52	-0.387124	0.126044	-3.07133	0.00213107	0.0563097	ENSMUSG00000037362	Ccn3	cellular communication network factor 3							668661	2178.61	0.0985819	0.0345301	2.85496	0.00430424	0.0712811	ENSMUSG00000045411	2410002F23Rik	RIKEN cDNA 2410002F23 gene
231769	4200.5	0.143093	0.046583	3.0718	0.00212775	0.0563097	ENSMUSG00000029439	Sfswap	splicing factor SWAP							216166	1225.1	-0.274458	0.0962246	-2.85227	0.00434088	0.0713797	ENSMUSG00000035486	Plk5	polo like kinase 5
208922	3915.31	-0.143301	0.0466792	-3.06992	0.00214117	0.0564844	ENSMUSG00000039652	Cpeb3	cytoplasmic polyadenylation element binding protein 3							330050	974.797	0.157785	0.0553257	2.85193	0.00434541	0.0713797	ENSMUSG00000047221	Fam185a	family with sequence similarity 185, member A
208922	3915.31	-0.143301	0.0466792	-3.06992	0.00214117	0.0564844	ENSMUSG00000111861	Cpeb3	cytoplasmic polyadenylation element binding protein 3							11749	8070.9	-0.124823	0.0437968	-2.85004	0.00437133	0.0716647	ENSMUSG00000018340	Anxa6	annexin A6
12010	3845.57	0.300091	0.0977737	3.06924	0.00214601	0.0564901	ENSMUSG00000060802	B2m	beta-2 microglobulin							12833	1242.91	1.0961	0.384838	2.84822	0.00439639	0.0716647	ENSMUSG00000001119	Col6a1	collagen, type VI, alpha 1
66167	345.639	0.282404	0.0920208	3.06891	0.00214838	0.0564901	ENSMUSG00000091537	Tma7	translational machinery associated 7							16924	1212.2	0.162747	0.0571252	2.84895	0.00438632	0.0716647	ENSMUSG00000029228	Lnx1	ligand of numb-protein X 1
23964	10425.7	-0.170795	0.0556901	-3.06689	0.00216301	0.0566965	ENSMUSG00000049336	Tenm2	teneurin transmembrane protein 2							19246	3785.58	-0.126635	0.0444635	-2.84808	0.0043984	0.0716647	ENSMUSG00000027540	Ptpn1	protein tyrosine phosphatase, non-receptor type 1
67956	2449.6	0.146703	0.0478351	3.06685	0.00216324	0.0566965	ENSMUSG00000049327	Kmt5a	lysine methyltransferase 5A							22722	899.748	-0.134492	0.0472108	-2.84875	0.00438908	0.0716647	ENSMUSG00000027551	Zfp64	zinc finger protein 64
229007	3006.15	0.193846	0.0632384	3.06532	0.00217436	0.0568957	ENSMUSG00000027582	Zgpat	zinc finger, CCCH-type with G patch domain							11966	23761	0.102174	0.0358902	2.84686	0.00441532	0.0718239	ENSMUSG00000006273	Atp6v1b2	ATPase, H+ transporting, lysosomal V1 subunit B2
71101	647.286	-0.243268	0.0794572	-3.06162	0.00220142	0.0575108	ENSMUSG00000037355	Uvssa	UV stimulated scaffold protein A							65114	8656.08	0.0852662	0.0299614	2.84586	0.00442911	0.0719318	ENSMUSG00000031696	Vps35	VPS35 retromer complex component
13796	688.728	0.214408	0.0700505	3.06076	0.00220774	0.0575829	ENSMUSG00000033726	Emx1	empty spiracles homeobox 1							70381	7720.4	-0.153639	0.054007	-2.84479	0.00444404	0.0719723	ENSMUSG00000066621	Tecpr1	tectonin beta-propeller repeat containing 1
11861	1506.93	-0.195757	0.0640243	-3.05755	0.00223153	0.0581097	ENSMUSG00000047446	Arl4a	ADP-ribosylation factor-like 4A							99712	1557.3	0.130616	0.0459161	2.84466	0.00444592	0.0719723	ENSMUSG00000040774	Cept1	choline/ethanolaminephosphotransferase 1
239691	141.378	0.378182	0.123769	3.05554	0.00224654	0.0584065	ENSMUSG00000051669	AU021092	expressed sequence AU021092							330941	10919.6	-0.178872	0.0629895	-2.83972	0.00451537	0.0729791	ENSMUSG00000078307	AI593442	expressed sequence AI593442
214253	130.505	-0.434774	0.142371	-3.05381	0.00225952	0.0586496	ENSMUSG00000070644	Etnk2	ethanolamine kinase 2							108797	1526.94	-0.219788	0.0774273	-2.83863	0.00453071	0.0729923	ENSMUSG00000057706	Mex3b	mex3 RNA binding family member B
53870	315.367	-0.43134	0.141326	-3.05209	0.00227251	0.0588923	ENSMUSG00000030092	Cntn6	contactin 6							268721	11505.8	-0.098514	0.0346992	-2.83908	0.00452435	0.0729923	ENSMUSG00000021819	Zswim8	zinc finger SWIM-type containing 8
20605	1433.91	-0.358653	0.117534	-3.05147	0.0022772	0.0589194	ENSMUSG00000035431	Sstr1	somatostatin receptor 1							101706	7204.03	-0.12122	0.0427338	-2.83664	0.00455909	0.0732149	ENSMUSG00000066306	Numa1	nuclear mitotic apparatus protein 1
234086	370.37	0.235419	0.0772165	3.04882	0.00229746	0.0592538	ENSMUSG00000051978	Erich1	glutamate rich 1							193796	4883.57	-0.136944	0.0482766	-2.83665	0.00455895	0.0732149	ENSMUSG00000024201	Kdm4b	lysine (K)-specific demethylase 4B
67164	241.234	-0.295835	0.0970297	-3.04892	0.00229668	0.0592538	ENSMUSG00000030725	Lipt2	lipoyl(octanoyl) transferase 2 (putative)							100039239	2588.12	-0.190427	0.0671913	-2.83409	0.00459558	0.0733895	NA	Gm2115	predicted gene 2115
56072	27.6597	-0.9565	0.31381	-3.04802	0.00230352	0.0593156	ENSMUSG00000024972	Lgals12	lectin, galactose binding, soluble 12							14314	2225.19	0.147448	0.0520072	2.83515	0.00458035	0.0733895	ENSMUSG00000022816	Fstl1	follistatin-like 1
13712	5690.25	0.154952	0.0508747	3.04575	0.00232097	0.0594809	ENSMUSG00000009406	Elk1	ELK1, member of ETS oncogene family							16599	1811.62	-0.168351	0.0594365	-2.83245	0.00461926	0.0733895	ENSMUSG00000029178	Klf3	Kruppel-like factor 3 (basic)
232164	2968.66	-0.0970545	0.0318628	-3.04601	0.00231897	0.0594809	ENSMUSG00000045896	Paip2b	poly(A) binding protein interacting protein 2B							237553	2777.15	-0.235347	0.0830901	-2.83243	0.00461961	0.0733895	ENSMUSG00000050663	Trhde	TRH-degrading enzyme
320678	3754.6	0.125465	0.0411915	3.0459	0.00231987	0.0594809	ENSMUSG00000038271	Iffo1	intermediate filament family orphan 1							241694	1575.03	-0.147078	0.0519129	-2.83316	0.00460902	0.0733895	ENSMUSG00000037110	Ralgapa2	Ral GTPase activating protein, alpha subunit 2 (catalytic)
79456	121.281	0.616467	0.202445	3.04511	0.00232592	0.0595135	ENSMUSG00000033762	Recql4	RecQ protein-like 4							64085	8994.88	-0.139264	0.0491699	-2.8323	0.00462143	0.0733895	ENSMUSG00000032452	Clstn2	calsyntenin 2
72175	859.285	-0.165963	0.0545266	-3.04371	0.00233678	0.0596967	ENSMUSG00000025759	Mfsd8	major facilitator superfamily domain containing 8							67610	1434.39	0.113638	0.040129	2.83182	0.00462836	0.0733895	ENSMUSG00000050079	Rspry1	ring finger and SPRY domain containing 1
72175	859.285	-0.165963	0.0545266	-3.04371	0.00233678	0.0596967	ENSMUSG00000116169	Mfsd8	major facilitator superfamily domain containing 8							93871	7257.33	-0.241459	0.0852548	-2.8322	0.00462286	0.0733895	ENSMUSG00000022914	Brwd1	bromodomain and WD repeat domain containing 1
229900	334.284	0.267638	0.0880779	3.03865	0.00237641	0.0606134	ENSMUSG00000040253	Gbp7	guanylate binding protein 7							399603	1261.95	-0.343417	0.121302	-2.83109	0.00463892	0.073441	ENSMUSG00000072568	Lratd2	LRAT domain containing 1
17346	1885.4	0.122556	0.0403489	3.0374	0.00238629	0.0607697	ENSMUSG00000028708	Mknk1	MAP kinase-interacting serine/threonine kinase 1							13870	804.134	-0.173797	0.0614896	-2.82645	0.00470673	0.0736908	ENSMUSG00000003549	Ercc1	excision repair cross-complementing rodent repair deficiency, complementation group 1
23971	3627.5	0.136873	0.0450939	3.03528	0.00240312	0.0611019	ENSMUSG00000028032	Papss1	3'-phosphoadenosine 5'-phosphosulfate synthase 1							18162	1288.36	0.320753	0.113458	2.82705	0.00469783	0.0736908	ENSMUSG00000022206	Npr3	natriuretic peptide receptor 3
14634	645.579	-0.211801	0.0699117	-3.02955	0.00244917	0.061906	ENSMUSG00000021318	Gli3	GLI-Kruppel family member GLI3							18676	3978.82	-0.11966	0.0423258	-2.82712	0.00469693	0.0736908	ENSMUSG00000038025	Phf2	PHD finger protein 2
223918	11023.4	0.111084	0.0366647	3.02973	0.00244773	0.061906	ENSMUSG00000036966	Spryd3	SPRY domain containing 3							19224	757.664	-0.182554	0.0645981	-2.826	0.00471333	0.0736908	ENSMUSG00000047250	Ptgs1	prostaglandin-endoperoxide synthase 1
56208	4488.2	0.0847605	0.0279687	3.03055	0.0024411	0.061906	ENSMUSG00000035086	Becn1	beclin 1, autophagy related							212326	953.548	0.186362	0.0659305	2.82665	0.00470381	0.0736908	ENSMUSG00000070044	Fam149a	family with sequence similarity 149, member A
67298	28473.1	-0.132542	0.0437514	-3.02944	0.00245005	0.061906	ENSMUSG00000043384	Gprasp1	G protein-coupled receptor associated sorting protein 1							226089	2755.71	-0.122934	0.0434696	-2.82804	0.00468347	0.0736908	ENSMUSG00000038658	Ric1	RAB6A GEF complex partner 1
80294	1513.06	0.123976	0.0409555	3.02709	0.0024692	0.0622924	ENSMUSG00000020260	Pofut2	protein O-fucosyltransferase 2							242083	3371.19	-0.165655	0.0585889	-2.82741	0.00469264	0.0736908	ENSMUSG00000027784	Ppm1l	protein phosphatase 1 (formerly 2C)-like
80285	162.829	0.311756	0.103032	3.02581	0.00247965	0.0624586	ENSMUSG00000022906	Parp9	poly (ADP-ribose) polymerase family, member 9							72552	2657.89	0.0920004	0.0325199	2.82905	0.00466862	0.0736908	ENSMUSG00000034189	Hsdl1	hydroxysteroid dehydrogenase like 1
107993	158.365	0.654515	0.216493	3.02326	0.00250063	0.0626378	ENSMUSG00000032556	Bfsp2	beaded filament structural protein 2, phakinin							215194	1324.43	-0.116338	0.0411786	-2.82521	0.0047249	0.0737569	ENSMUSG00000035047	Kri1	KRI1 homolog
109042	717.255	-0.194684	0.0643996	-3.02307	0.00250226	0.0626378	ENSMUSG00000037060	Cavin3	caveolae associated 3							73072	4671.04	-0.185958	0.0658563	-2.82369	0.00474743	0.0739936	ENSMUSG00000064125	Prr36	proline rich 36
76886	6405.84	-0.154443	0.05107	-3.02413	0.00249346	0.0626378	ENSMUSG00000032224	Fam81a	family with sequence similarity 81, member A							14405	1063.85	0.25119	0.088977	2.82309	0.00475628	0.0740169	ENSMUSG00000001260	Gabrg1	gamma-aminobutyric acid (GABA) A receptor, subunit gamma 1
77739	589.78	-0.273594	0.0904938	-3.02334	0.00249999	0.0626378	ENSMUSG00000066113	Adamtsl1	ADAMTS-like 1							329650	2458.85	-0.133765	0.0473967	-2.82225	0.00476886	0.074075	ENSMUSG00000056476	Med12l	mediator complex subunit 12-like
20409	1142.76	0.317111	0.104925	3.02225	0.002509	0.0627096	ENSMUSG00000024725	Ostf1	osteoclast stimulating factor 1							78286	4206.18	-0.149463	0.0529665	-2.82185	0.00477475	0.074075	ENSMUSG00000052512	Nav2	neuron navigator 2
70439	2458.93	0.167206	0.0553465	3.02108	0.00251874	0.0628558	ENSMUSG00000020680	Taf15	TATA-box binding protein associated factor 15							18754	45917	-0.139378	0.0494251	-2.81999	0.00480257	0.0743556	ENSMUSG00000045038	Prkce	protein kinase C, epsilon
68332	788.255	-0.164058	0.0543246	-3.01995	0.00252813	0.0629928	ENSMUSG00000074211	Sdhaf1	succinate dehydrogenase complex assembly factor 1							22062	566.848	-0.347766	0.123337	-2.81965	0.00480763	0.0743556	ENSMUSG00000029026	Trp73	transformation related protein 73
14030	9188.22	0.110092	0.0364728	3.01846	0.00254064	0.0632073	ENSMUSG00000009079	Ewsr1	Ewing sarcoma breakpoint region 1							53375	1527.62	0.123071	0.0436703	2.81819	0.00482958	0.0745802	ENSMUSG00000027099	Mtx2	metaxin 2
57028	7081.5	-0.177372	0.0587848	-3.01731	0.00255027	0.0632523	ENSMUSG00000116165	Pdxp	pyridoxal (pyridoxine, vitamin B6) phosphatase							66890	5772.34	-0.123455	0.0438413	-2.81594	0.00486344	0.074988	ENSMUSG00000021484	Lman2	lectin, mannose-binding 2
60507	633.546	0.211103	0.0699583	3.01755	0.00254825	0.0632523	ENSMUSG00000002825	Qtrt1	queuine tRNA-ribosyltransferase catalytic subunit 1							18016	8876.51	-0.08557	0.0304075	-2.81411	0.0048913	0.0753021	ENSMUSG00000009073	Nf2	neurofibromin 2
14314	2225.19	-0.156733	0.0519532	-3.01682	0.00255444	0.0632585	ENSMUSG00000022816	Fstl1	follistatin-like 1							14805	897.429	0.296849	0.105588	2.8114	0.00493265	0.0758225	ENSMUSG00000022935	Grik1	glutamate receptor, ionotropic, kainate 1
212124	51.2213	-0.674064	0.223515	-3.01574	0.00256354	0.06329	ENSMUSG00000049571	Cfap46	cilia and flagella associated protein 46							232164	2968.66	0.089659	0.0319281	2.80816	0.00498261	0.0764736	ENSMUSG00000045896	Paip2b	poly(A) binding protein interacting protein 2B
93873	142.631	-0.517889	0.171727	-3.01577	0.00256329	0.06329	ENSMUSG00000051599	Pcdhb2	protocadherin beta 2							210274	11469.6	-0.15845	0.0565231	-2.80328	0.0050586	0.0775215	ENSMUSG00000037541	Shank2	SH3 and multiple ankyrin repeat domains 2
100504519	415.553	0.326069	0.108165	3.01455	0.00257362	0.0633456	NA	NA	NA							231051	6562.15	-0.123242	0.0439967	-2.80117	0.00509174	0.0779106	ENSMUSG00000038056	Kmt2c	lysine (K)-specific methyltransferase 2C
17060	321.352	0.5103	0.169261	3.01487	0.00257092	0.0633456	ENSMUSG00000061132	Blnk	B cell linker							330409	657.166	-0.272634	0.097353	-2.80047	0.00510286	0.0779622	ENSMUSG00000071226	Cecr2	CECR2, histone acetyl-lysine reader
100861830	84.6026	0.446238	0.148146	3.01216	0.00259396	0.0634317	NA	NA	NA							360013	11450.2	-0.0767336	0.0274258	-2.79786	0.00514431	0.078476	ENSMUSG00000000631	Myo18a	myosin XVIIIA
12514	382.647	-0.227479	0.0754972	-3.01308	0.00258609	0.0634317	ENSMUSG00000018774	Cd68	CD68 antigen							623279	687.115	-0.28485	0.101849	-2.79679	0.00516138	0.0786172	ENSMUSG00000073514	Dok6	docking protein 6
229473	1199.95	0.213202	0.0707646	3.01283	0.00258821	0.0634317	ENSMUSG00000033767	Tmem131l	transmembrane 131 like							56199	2111.86	-0.161745	0.0578449	-2.79619	0.00517094	0.0786437	ENSMUSG00000031974	Abcb10	ATP-binding cassette, sub-family B (MDR/TAP), member 10
272347	793.591	-0.174744	0.058019	-3.01184	0.00259673	0.0634317	ENSMUSG00000062519	Zfp398	zinc finger protein 398							240174	787.152	-0.144062	0.0515483	-2.79469	0.00519492	0.078836	ENSMUSG00000024251	Thada	thyroid adenoma associated
353342	16538.1	-0.118421	0.0393172	-3.01193	0.00259593	0.0634317	ENSMUSG00000106847	Peg13	paternally expressed 13							66861	4641.37	0.113041	0.0404525	2.79442	0.00519927	0.078836	ENSMUSG00000027006	Dnajc10	DnaJ heat shock protein family (Hsp40) member C10
109637	16.9527	1.03729	0.344618	3.00997	0.00261275	0.0637267	ENSMUSG00000006313	Upk1a	uroplakin 1A							215474	2870.49	-0.0760234	0.0272103	-2.79392	0.00520736	0.0788397	ENSMUSG00000061536	Sec22c	SEC22 homolog C, vesicle trafficking protein
69072	2208.36	0.116531	0.0387234	3.00932	0.00261831	0.063766	ENSMUSG00000028729	Ebna1bp2	EBNA1 binding protein 2							19877	1535.63	-0.137558	0.0492434	-2.79342	0.00521535	0.0788419	ENSMUSG00000024290	Rock1	Rho-associated coiled-coil containing protein kinase 1
20720	5823.23	-0.14723	0.0489331	-3.0088	0.0026228	0.0637793	ENSMUSG00000026249	Serpine2	serine (or cysteine) peptidase inhibitor, clade E, member 2							56215	6570.47	-0.123316	0.044218	-2.78882	0.00528997	0.0798499	ENSMUSG00000022185	Acin1	apoptotic chromatin condensation inducer 1
80883	2205.9	-0.229527	0.0763526	-3.00614	0.00264584	0.0642432	ENSMUSG00000059857	Ntng1	netrin G1							16969	9187.96	-0.106825	0.0383155	-2.78804	0.00530275	0.0799229	ENSMUSG00000035011	Zbtb7a	zinc finger and BTB domain containing 7a
16373	34.0847	-1.17176	0.390065	-3.00402	0.00266437	0.0644993	ENSMUSG00000031734	Irx3	Iroquois related homeobox 3							208117	1618.87	0.131937	0.0473433	2.78682	0.00532284	0.0801055	ENSMUSG00000032375	Aph1b	aph1 homolog B, gamma secretase subunit
18037	248.86	0.298406	0.0993351	3.00404	0.00266423	0.0644993	ENSMUSG00000023947	Nfkbie	nuclear factor of kappa light polypeptide gene enhancer in B cells inhibitor, epsilon							66234	3615.82	0.152671	0.054803	2.78582	0.00533928	0.0801131	ENSMUSG00000031604	Msmo1	methylsterol monoxygenase 1
52837	13781.9	-0.101733	0.0338987	-3.0011	0.00269009	0.0650245	ENSMUSG00000034723	Tmx4	thioredoxin-related transmembrane protein 4							80515	5331.79	0.0957942	0.0343861	2.78584	0.00533894	0.0801131	ENSMUSG00000043419	Rnf227	ring finger protein 227
17207	8979.42	0.107225	0.0357659	2.99797	0.00271788	0.0655983	ENSMUSG00000031442	Mcf2l	mcf.2 transforming sequence-like							14282	645.956	0.482785	0.173417	2.78395	0.00537019	0.0802558	ENSMUSG00000003545	Fosb	FBJ osteosarcoma oncogene B
50873	447.68	0.266957	0.0890623	2.99742	0.00272273	0.0656174	ENSMUSG00000023826	Prkn	parkin RBR E3 ubiquitin protein ligase							18389	2745.05	0.169557	0.0609035	2.78403	0.00536884	0.0802558	ENSMUSG00000027584	Oprl1	opioid receptor-like 1
12870	674.807	-0.387362	0.129306	-2.99569	0.00273824	0.0656975	ENSMUSG00000003617	Cp	ceruloplasmin							319478	1020.74	0.198274	0.0712243	2.78379	0.00537274	0.0802558	ENSMUSG00000044365	Cxxc4	CXXC finger 4
13004	11564.3	0.244974	0.0817715	2.99583	0.00273697	0.0656975	ENSMUSG00000002341	Ncan	neurocan							241688	12237.4	0.0990339	0.0356542	2.77762	0.00547588	0.0815541	ENSMUSG00000037259	Dzank1	double zinc ribbon and ankyrin repeat domains 1
69634	797.931	-0.180109	0.0601225	-2.9957	0.00273812	0.0656975	ENSMUSG00000025545	Clybl	citrate lyase beta like							381582	1240.07	0.15545	0.055962	2.77777	0.00547332	0.0815541	ENSMUSG00000084845	Tmem240	transmembrane protein 240
19142	1020.6	-0.242077	0.0808376	-2.99461	0.00274796	0.0657355	ENSMUSG00000027978	Prss12	protease, serine 12 neurotrypsin (motopsin)							216860	8017.45	-0.0817347	0.0294387	-2.77644	0.00549581	0.0817298	ENSMUSG00000047284	Neurl4	neuralized E3 ubiquitin protein ligase 4
399566	3135.07	-0.130322	0.0435125	-2.99505	0.00274403	0.0657355	ENSMUSG00000002803	Btbd6	BTB (POZ) domain containing 6							228812	1088.66	0.114325	0.0412177	2.77369	0.00554239	0.0823008	ENSMUSG00000038383	Pigu	phosphatidylinositol glycan anchor biosynthesis, class U
11877	2457.46	0.137601	0.0459854	2.99229	0.00276897	0.0658486	ENSMUSG00000000325	Arvcf	armadillo repeat gene deleted in velocardiofacial syndrome							19823	1388.73	0.0864341	0.0311979	2.77051	0.00559693	0.0828659	ENSMUSG00000051234	Rnf7	ring finger protein 7
11877	2457.46	0.137601	0.0459854	2.99229	0.00276897	0.0658486	ENSMUSG00000098615	Arvcf	armadillo repeat gene deleted in velocardiofacial syndrome							240334	1195.26	-0.130506	0.0471002	-2.77082	0.00559153	0.0828659	ENSMUSG00000024579	Pcyox1l	prenylcysteine oxidase 1 like
266690	1270.73	0.201049	0.0671871	2.99237	0.0027682	0.0658486	ENSMUSG00000032872	Cyb5r4	cytochrome b5 reductase 4							71745	3051.38	0.0895643	0.0323389	2.76956	0.00561324	0.0829852	ENSMUSG00000024231	Cul2	cullin 2
52857	5952.27	0.121653	0.0406448	2.99307	0.00276185	0.0658486	ENSMUSG00000001248	Gramd1a	GRAM domain containing 1A							22272	4133.46	0.0911936	0.032945	2.76805	0.00563924	0.0832471	ENSMUSG00000044894	Uqcrq	ubiquinol-cytochrome c reductase, complex III subunit VII
69930	1410.32	0.144538	0.048292	2.993	0.00276247	0.0658486	ENSMUSG00000012640	Zfp715	zinc finger protein 715							94112	4740.15	-0.110524	0.0399543	-2.76625	0.00567047	0.0835854	ENSMUSG00000012114	Med15	mediator complex subunit 15
234542	89.863	0.557096	0.186297	2.99037	0.00278638	0.0659715	ENSMUSG00000048617	Rtbdn	retbindin							23908	3286.82	0.0772946	0.0279617	2.76431	0.00570442	0.0839627	ENSMUSG00000040151	Hs2st1	heparan sulfate 2-O-sulfotransferase 1
26419	5441.09	-0.0958592	0.0320549	-2.99047	0.00278549	0.0659715	ENSMUSG00000021936	Mapk8	mitogen-activated protein kinase 8							286940	5415.89	-0.178224	0.0645442	-2.76127	0.00575772	0.0846234	ENSMUSG00000025278	Flnb	filamin, beta
332397	1466.84	-0.161716	0.054077	-2.99048	0.00278537	0.0659715	ENSMUSG00000072437	Nanos1	nanos C2HC-type zinc finger 1							73844	3133.8	-0.146702	0.0531496	-2.76017	0.00577711	0.0847843	ENSMUSG00000044835	Ankrd45	ankyrin repeat domain 45
16498	47880	0.123006	0.0411586	2.98858	0.00280281	0.0662636	ENSMUSG00000028931	Kcnab2	potassium voltage-gated channel, shaker-related subfamily, beta member 2							13669	11024.7	-0.0693376	0.0251357	-2.75853	0.00580612	0.0850859	ENSMUSG00000024991	Eif3a	eukaryotic translation initiation factor 3, subunit A
107227	698.434	-0.208103	0.0696512	-2.98779	0.00281002	0.066337	ENSMUSG00000036278	Macrod1	mono-ADP ribosylhydrolase 1							12834	568.347	0.605522	0.219666	2.75656	0.00584121	0.0854755	ENSMUSG00000020241	Col6a2	collagen, type VI, alpha 2
19283	12865	-0.151562	0.0507922	-2.98396	0.00284542	0.0668018	ENSMUSG00000068748	Ptprz1	protein tyrosine phosphatase, receptor type Z, polypeptide 1							83493	3932.61	0.0897482	0.0325684	2.75568	0.00585695	0.0855812	ENSMUSG00000025240	Sacm1l	SAC1 suppressor of actin mutations 1-like (yeast)
414093	1371.77	-0.147399	0.0493842	-2.98473	0.00283826	0.0668018	ENSMUSG00000112280	A830082N09Rik	RIKEN cDNA A830082N09 gene							16882	1662.87	-0.128245	0.0465713	-2.75373	0.00589204	0.0858934	ENSMUSG00000020697	Lig3	ligase III, DNA, ATP-dependent
432479	1004.66	0.188584	0.0631873	2.98452	0.00284021	0.0668018	ENSMUSG00000020234	4930404N11Rik	RIKEN cDNA 4930404N11 gene							22248	1526.39	0.138673	0.0503617	2.75354	0.0058954	0.0858934	ENSMUSG00000002058	Unc119	unc-119 lipid binding chaperone
51799	18707.8	0.0836943	0.0280489	2.98387	0.00284623	0.0668018	ENSMUSG00000006575	Rundc3a	RUN domain containing 3A							170738	682.55	-0.264514	0.096122	-2.75185	0.00592595	0.086089	ENSMUSG00000059742	Kcnh7	potassium voltage-gated channel, subfamily H (eag-related), member 7
330502	234.349	0.233207	0.0781747	2.98315	0.00285296	0.0668625	ENSMUSG00000098022	Zfp82	zinc finger protein 82							99412	5987.39	-0.0611842	0.0222306	-2.75226	0.0059186	0.086089	ENSMUSG00000002546	Golga2	golgi autoantigen, golgin subfamily a, 2
193740	305.527	0.402829	0.135082	2.9821	0.00286283	0.0669968	ENSMUSG00000091971	Hspa1a	heat shock protein 1A							20832	1562.03	0.103558	0.0376626	2.74963	0.00596624	0.0865492	ENSMUSG00000002014	Ssr4	signal sequence receptor, delta
279618	206.112	-0.275702	0.0925065	-2.98036	0.00287913	0.0672809	ENSMUSG00000082226	Gm715	predicted gene 715							117146	7295.22	-0.0938753	0.0341964	-2.74518	0.00604778	0.0875158	ENSMUSG00000029577	Ube3b	ubiquitin protein ligase E3B
279618	206.112	-0.275702	0.0925065	-2.98036	0.00287913	0.0672809	ENSMUSG00000106809	Gm715	predicted gene 715							16517	1171.41	0.284864	0.103774	2.74504	0.00605028	0.0875158	ENSMUSG00000051497	Kcnj16	potassium inwardly-rectifying channel, subfamily J, member 16
22632	2522.92	-0.140875	0.0472829	-2.97941	0.00288808	0.0673421	ENSMUSG00000021264	Yy1	YY1 transcription factor							12632	3155.5	0.0940997	0.0343089	2.74272	0.00609322	0.0880103	ENSMUSG00000062929	Cfl2	cofilin 2, muscle
320302	41.9652	-0.718754	0.241258	-2.97919	0.00289008	0.0673421	ENSMUSG00000031286	Glt28d2	glycosyltransferase 28 domain containing 2							12617	1152.13	0.122261	0.0446009	2.74122	0.00612107	0.0882857	ENSMUSG00000029253	Cenpc1	centromere protein C1
100504651	88.5996	0.423866	0.142434	2.97587	0.00292154	0.0676241	NA	NA	NA							16974	3188.45	-0.10843	0.0395758	-2.7398	0.0061477	0.0884345	ENSMUSG00000030201	Lrp6	low density lipoprotein receptor-related protein 6
102941	2181.53	-0.197786	0.0664668	-2.97571	0.00292309	0.0676241	ENSMUSG00000052364	B630019K06Rik	F-box and leucine-rich repeat protein 17 pseudogene							73467	1381.83	0.126933	0.0463304	2.73973	0.00614898	0.0884345	ENSMUSG00000038323	1700066M21Rik	RIKEN cDNA 1700066M21 gene
11435	139.342	0.362319	0.121745	2.97606	0.00291976	0.0676241	ENSMUSG00000027107	Chrna1	cholinergic receptor, nicotinic, alpha polypeptide 1 (muscle)							14733	9140.34	-0.201112	0.0734929	-2.73648	0.00621011	0.0891861	ENSMUSG00000034220	Gpc1	glypican 1
23938	2147	-0.102051	0.0342759	-2.97734	0.00290762	0.0676241	ENSMUSG00000058444	Map2k5	mitogen-activated protein kinase kinase 5							237107	12345.2	0.108999	0.0398653	2.73419	0.00625334	0.0896788	ENSMUSG00000025266	Gnl3l	guanine nucleotide binding protein-like 3 (nucleolar)-like
76816	1207.79	0.135523	0.0455286	2.97665	0.0029142	0.0676241	ENSMUSG00000026504	Sdccag8	serologically defined colon cancer antigen 8							12540	13082.4	0.0554352	0.0203063	2.72995	0.00633445	0.09064	ENSMUSG00000006699	Cdc42	cell division cycle 42
219228	5034.24	-0.195542	0.0657524	-2.97391	0.00294032	0.0678379	ENSMUSG00000035566	Pcdh17	protocadherin 17							16522	3269.94	-0.262651	0.0962511	-2.7288	0.00635643	0.09064	ENSMUSG00000043301	Kcnj6	potassium inwardly-rectifying channel, subfamily J, member 6
78108	816.71	-0.171752	0.0577539	-2.97387	0.00294072	0.0678379	ENSMUSG00000108591	Particl	promoter of Mat2a antisense radiation induced circulating long non-coding RNA							20360	1896.67	-0.204215	0.0748346	-2.72889	0.00635477	0.09064	ENSMUSG00000038777	Sema6c	sema domain, transmembrane domain (TM), and cytoplasmic domain, (semaphorin) 6C
208898	1443.46	-0.624738	0.210145	-2.9729	0.00295004	0.0679559	ENSMUSG00000062151	Unc13c	unc-13 homolog C							94219	2326.11	-0.132813	0.0486597	-2.72942	0.00634451	0.09064	ENSMUSG00000064105	Cnnm2	cyclin M2
74302	6321.36	-0.0680824	0.0229275	-2.96946	0.00298319	0.0686219	ENSMUSG00000034354	Mtmr3	myotubularin related protein 3							12452	2836.81	-0.144578	0.0529981	-2.72798	0.00637229	0.09069	ENSMUSG00000029385	Ccng2	cyclin G2
83946	3108.47	-0.193021	0.0650423	-2.96762	0.00300117	0.0689374	ENSMUSG00000032253	Phip	pleckstrin homology domain interacting protein							18709	11569.5	-0.0978345	0.0358733	-2.72722	0.006387	0.09069	ENSMUSG00000031834	Pik3r2	phosphoinositide-3-kinase regulatory subunit 2
654803	339.09	0.248759	0.0838663	2.96614	0.00301564	0.0691715	NA	B130055M24Rik	RIKEN cDNA B130055M24 gene							18709	11569.5	-0.0978345	0.0358733	-2.72722	0.006387	0.09069	ENSMUSG00000111826	Pik3r2	phosphoinositide-3-kinase regulatory subunit 2
76522	1065.55	0.164728	0.0555536	2.96521	0.0030248	0.0692834	ENSMUSG00000044155	Lsm8	LSM8 homolog, U6 small nuclear RNA associated							319468	5544.42	-0.119545	0.0438336	-2.72724	0.00638666	0.09069	ENSMUSG00000034613	Ppm1h	protein phosphatase 1H (PP2C domain containing)
56876	52391.5	0.150805	0.0508753	2.96422	0.00303456	0.0694085	ENSMUSG00000006476	Nsmf	NMDA receptor synaptonuclear signaling and neuronal migration factor							228357	3028.99	-0.169344	0.0621895	-2.72302	0.00646872	0.0917207	ENSMUSG00000027253	Lrp4	low density lipoprotein receptor-related protein 4
21917	1611.8	-0.155244	0.0523867	-2.96341	0.00304248	0.0694913	ENSMUSG00000019961	Tmpo	thymopoietin							242864	1965.27	-0.167446	0.0615528	-2.72037	0.00652093	0.0920908	ENSMUSG00000044968	Napepld	N-acyl phosphatidylethanolamine phospholipase D
229214	66.2844	-0.966384	0.326544	-2.95943	0.00308206	0.0702961	ENSMUSG00000058400	Qrfpr	pyroglutamylated RFamide peptide receptor							54214	6024.49	-0.0836171	0.0307381	-2.7203	0.00652218	0.0920908	ENSMUSG00000038708	Golga4	golgi autoantigen, golgin subfamily a, 4
12123	4263.08	0.233695	0.0790065	2.95792	0.00309727	0.0704396	ENSMUSG00000046607	Hrk	harakiri, BCL2 interacting protein (contains only BH3 domain)							93761	1409.16	0.162406	0.0597015	2.7203	0.0065223	0.0920908	ENSMUSG00000031099	Smarca1	SWI/SNF related, matrix associated, actin dependent regulator of chromatin, subfamily a, member 1
14409	46.2167	0.618347	0.209086	2.95739	0.00310258	0.0704396	ENSMUSG00000023267	Gabrr2	gamma-aminobutyric acid (GABA) C receptor, subunit rho 2							97961	1081.78	-0.139662	0.0513503	-2.71979	0.00653239	0.0921039	ENSMUSG00000033099	Nol12	nucleolar protein 12
193452	121.198	-0.325107	0.109942	-2.95707	0.00310577	0.0704396	ENSMUSG00000006720	Zfp184	zinc finger protein 184 (Kruppel-like)							20719	1298.1	0.121448	0.0446777	2.71831	0.00656163	0.0923866	ENSMUSG00000060147	Serpinb6a	serine (or cysteine) peptidase inhibitor, clade B, member 6a
22259	212.876	0.355773	0.120289	2.95765	0.00309998	0.0704396	ENSMUSG00000002108	Nr1h3	nuclear receptor subfamily 1, group H, member 3							30878	1223.75	-0.299059	0.110038	-2.71778	0.00657218	0.0924058	ENSMUSG00000037010	Apln	apelin
223435	13690.2	0.108664	0.0368064	2.95233	0.00315388	0.0714306	ENSMUSG00000022263	Trio	triple functional domain (PTPRF interacting)							210094	2392.96	-0.162278	0.0597311	-2.71681	0.00659143	0.0925043	ENSMUSG00000013367	Iglon5	IgLON family member 5
71003	58.186	0.96738	0.327755	2.95153	0.00316199	0.0715141	ENSMUSG00000024114	Prss41	protease, serine 41							57317	4400.29	-0.115917	0.0426716	-2.7165	0.00659759	0.0925043	ENSMUSG00000028911	Srsf4	serine and arginine-rich splicing factor 4
70591	4538.47	-0.0991355	0.0336086	-2.94971	0.00318072	0.0718371	ENSMUSG00000057181	5730455P16Rik	RIKEN cDNA 5730455P16 gene							73024	3010.36	0.0887729	0.0326855	2.71597	0.00660818	0.0925238	ENSMUSG00000055943	Emc7	ER membrane protein complex subunit 7
382245	333.97	0.215628	0.0731287	2.94861	0.00319204	0.0719924	ENSMUSG00000041353	Tmem29	transmembrane protein 29							14738	1595.05	-0.12775	0.0470634	-2.71443	0.00663891	0.0926994	ENSMUSG00000041468	Gpr12	G-protein coupled receptor 12
109050	6252.11	0.178687	0.0606482	2.94629	0.00321612	0.0721506	ENSMUSG00000048458	Inka2	inka box actin regulator 2							72865	3583.53	0.124998	0.0460498	2.71442	0.00663917	0.0926994	ENSMUSG00000051851	Rtl8c	retrotransposon Gag like 8C
11551	866.708	-0.406198	0.137931	-2.94493	0.00323029	0.0721506	ENSMUSG00000033717	Adra2a	adrenergic receptor, alpha 2a							72865	3583.53	0.124998	0.0460498	2.71442	0.00663917	0.0926994	ENSMUSG00000115995	Rtl8c	retrotransposon Gag like 8C
223693	5162.63	0.129606	0.0439762	2.94719	0.0032068	0.0721506	ENSMUSG00000009035	Tmem184b	transmembrane protein 184b							108068	4848.23	-0.263872	0.0972412	-2.71359	0.00665592	0.0927578	ENSMUSG00000023192	Grm2	glutamate receptor, metabotropic 2
29859	24684.6	0.0906854	0.0307834	2.94592	0.00321996	0.0721506	ENSMUSG00000018865	Sult4a1	sulfotransferase family 4A, member 1							16538	554.712	0.28788	0.106139	2.71228	0.00668226	0.0927578	ENSMUSG00000040164	Kcns1	K+ voltage-gated channel, subfamily S, 1
328133	3149.4	-0.0851761	0.0289222	-2.94501	0.00322945	0.0721506	ENSMUSG00000048833	Slc39a9	solute carrier family 39 (zinc transporter), member 9							20660	15061.4	-0.161777	0.0596494	-2.71213	0.00668533	0.0927578	ENSMUSG00000049313	Sorl1	sortilin-related receptor, LDLR class A repeats-containing
71667	2906.11	-0.0938627	0.0318582	-2.94626	0.0032164	0.0721506	ENSMUSG00000053094	Tmem248	transmembrane protein 248							208266	3874.02	-0.228615	0.0843106	-2.71158	0.0066963	0.0927578	ENSMUSG00000061589	Dot1l	DOT1-like, histone H3 methyltransferase (S. cerevisiae)
72599	157.416	0.29829	0.101285	2.94507	0.00322879	0.0721506	ENSMUSG00000022844	Pdia5	protein disulfide isomerase associated 5							236511	6951.76	-0.0748089	0.0275895	-2.7115	0.006698	0.0927578	ENSMUSG00000041530	Ago1	argonaute RISC catalytic subunit 1
110639	1911.17	-0.154129	0.0523938	-2.94175	0.00326367	0.0722971	ENSMUSG00000025742	Prps2	phosphoribosyl pyrophosphate synthetase 2							65019	2209.18	0.121285	0.0447306	2.71146	0.00669872	0.0927578	ENSMUSG00000071415	Rpl23	ribosomal protein L23
18018	447.199	-0.297141	0.101005	-2.94183	0.00326278	0.0722971	ENSMUSG00000033016	Nfatc1	nuclear factor of activated T cells, cytoplasmic, calcineurin dependent 1							226562	12033.7	-0.10016	0.036973	-2.70901	0.0067484	0.0932693	ENSMUSG00000040225	Prrc2c	proline-rich coiled-coil 2C
20856	237.148	0.482066	0.163858	2.94198	0.00326119	0.0722971	ENSMUSG00000020303	Stc2	stanniocalcin 2							23885	1411.02	0.114695	0.0423429	2.70873	0.00675421	0.0932693	ENSMUSG00000001157	Gmcl1	germ cell-less, spermatogenesis associated 1
243755	1097.22	-0.955126	0.324612	-2.94236	0.00325719	0.0722971	ENSMUSG00000029843	Slc13a4	solute carrier family 13 (sodium/sulfate symporters), member 4							211187	3510.97	-0.163855	0.0605269	-2.70715	0.00678641	0.0934573	ENSMUSG00000055003	Lrtm2	leucine-rich repeats and transmembrane domains 2
56430	6670.24	0.0966379	0.0328422	2.94249	0.0032558	0.0722971	ENSMUSG00000049550	Clip1	CAP-GLY domain containing linker protein 1							320129	6291.58	0.142802	0.0527479	2.70726	0.00678419	0.0934573	ENSMUSG00000042249	Grk3	G protein-coupled receptor kinase 3
72774	383.028	0.270757	0.0920028	2.94293	0.00325127	0.0722971	ENSMUSG00000032298	Neil1	nei endonuclease VIII-like 1 (E. coli)							19943	1965.47	0.123243	0.0455341	2.7066	0.00679764	0.0934839	ENSMUSG00000030432	Rpl28	ribosomal protein L28
243373	1428.09	-0.141657	0.0481753	-2.94045	0.00327731	0.0723019	ENSMUSG00000053297	AI854703	expressed sequence AI854703							66218	6129.44	0.0850965	0.0314496	2.7058	0.00681391	0.0935795	ENSMUSG00000022354	Ndufb9	NADH:ubiquinone oxidoreductase subunit B9
382064	16.9909	-1.53218	0.520997	-2.94086	0.00327302	0.0723019	ENSMUSG00000079644	Gm1110	predicted gene 1110							13139	866.73	-0.188005	0.0695767	-2.70212	0.00688985	0.0943364	ENSMUSG00000025357	Dgka	diacylglycerol kinase, alpha
77920	153.97	0.381837	0.12983	2.94105	0.00327098	0.0723019	ENSMUSG00000086363	A330102I10Rik	RIKEN cDNA A330102I10 gene							215114	2829.3	-0.125374	0.0464112	-2.70138	0.0069053	0.0943364	ENSMUSG00000039959	Hip1	huntingtin interacting protein 1
16453	408.041	0.22288	0.0758121	2.93991	0.00328311	0.0723313	ENSMUSG00000031805	Jak3	Janus kinase 3							224647	17490.1	-0.0816762	0.0302394	-2.70098	0.00691349	0.0943364	ENSMUSG00000056692	Ilrun	inflammation and lipid regulator with UBA-like and NBR1-like domains
13345	64.4352	-0.474689	0.161542	-2.93849	0.00329812	0.0725631	ENSMUSG00000007805	Twist2	twist basic helix-loop-helix transcription factor 2							237403	3547.76	-0.276307	0.10232	-2.70041	0.00692533	0.0943364	ENSMUSG00000051067	Lingo3	leucine rich repeat and Ig domain containing 3
19088	1888.46	-0.200559	0.0682764	-2.93745	0.00330919	0.0727078	ENSMUSG00000002997	Prkar2b	protein kinase, cAMP dependent regulatory, type II beta							65079	5304.01	-0.140123	0.0518862	-2.70058	0.00692189	0.0943364	ENSMUSG00000043811	Rtn4r	reticulon 4 receptor
54131	891.976	0.231739	0.0789372	2.93574	0.00332753	0.0730116	ENSMUSG00000003184	Irf3	interferon regulatory factor 3							65079	5304.01	-0.140123	0.0518862	-2.70058	0.00692189	0.0943364	ENSMUSG00000111113	Rtn4r	reticulon 4 receptor
212439	153.624	0.351367	0.119724	2.93479	0.00333769	0.0731352	ENSMUSG00000042510	AA986860	expressed sequence AA986860							68212	1292.98	0.115616	0.042779	2.70264	0.00687909	0.0943364	ENSMUSG00000020225	Tmbim4	transmembrane BAX inhibitor motif containing 4
170833	812.655	0.257789	0.0878673	2.93384	0.00334795	0.0732607	ENSMUSG00000052566	Hook2	hook microtubule tethering protein 2							214968	4788.87	-0.157821	0.0584629	-2.69951	0.00694424	0.0944662	ENSMUSG00000027200	Sema6d	sema domain, transmembrane domain (TM), and cytoplasmic domain, (semaphorin) 6D
74023	95.9891	-0.6891	0.234921	-2.93332	0.00335354	0.0732839	ENSMUSG00000049353	Rd3	retinal degeneration 3							94275	35418.9	0.106332	0.039408	2.69823	0.00697102	0.0947023	ENSMUSG00000025151	Maged1	MAGE family member D1
74023	95.9891	-0.6891	0.234921	-2.93332	0.00335354	0.0732839	ENSMUSG00000111723	Rd3	retinal degeneration 3							208748	1756.73	0.168876	0.0626115	2.6972	0.00699254	0.0948664	ENSMUSG00000033361	Prrg3	proline rich Gla (G-carboxyglutamic acid) 3 (transmembrane)
16978	3269.5	0.157644	0.0537604	2.93235	0.00336406	0.0733807	ENSMUSG00000026305	Lrrfip1	leucine rich repeat (in FLII) interacting protein 1							18769	2971.42	-0.141435	0.0524591	-2.69611	0.00701549	0.0950494	ENSMUSG00000035268	Pkig	protein kinase inhibitor, gamma
69769	112.22	0.332826	0.113561	2.93082	0.00338066	0.0733807	ENSMUSG00000013707	Tnfaip8l2	tumor necrosis factor, alpha-induced protein 8-like 2							263764	9679.16	-0.121172	0.0450321	-2.69079	0.00712829	0.0964478	ENSMUSG00000050967	Creg2	cellular repressor of E1A-stimulated genes 2
70617	127.656	0.630658	0.215153	2.9312	0.00337651	0.0733807	ENSMUSG00000050549	Fam241a	family with sequence similarity 241, member A							100336	1727	0.0959985	0.0357197	2.68755	0.00719789	0.0968098	ENSMUSG00000028882	Ppp1r8	protein phosphatase 1, regulatory subunit 8
72605	2834.42	-0.261237	0.0891036	-2.93184	0.00336964	0.0733807	ENSMUSG00000056158	Car10	carbonic anhydrase 10							13663	4955.08	0.0664895	0.0247547	2.68593	0.00723275	0.0968098	ENSMUSG00000062762	Ei24	etoposide induced 2.4 mRNA
78889	6101.75	0.227476	0.0776035	2.93126	0.00337588	0.0733807	ENSMUSG00000017677	Wsb1	WD repeat and SOCS box-containing 1							228355	16559.5	-0.0952183	0.0354094	-2.68907	0.00716516	0.0968098	ENSMUSG00000040687	Madd	MAP-kinase activating death domain
13179	2659.73	-0.749247	0.25572	-2.92995	0.0033902	0.0734605	ENSMUSG00000019929	Dcn	decorin							50786	1694.57	0.243458	0.090624	2.68646	0.00722141	0.0968098	ENSMUSG00000062184	Hs6st2	heparan sulfate 6-O-sulfotransferase 2
216233	610.457	-0.309359	0.105596	-2.92965	0.00339342	0.0734605	ENSMUSG00000020027	Socs2	suppressor of cytokine signaling 2							53618	3682.07	-0.0979792	0.0364785	-2.68594	0.0072326	0.0968098	ENSMUSG00000021065	Fut8	fucosyltransferase 8
107568	1695.25	-0.15451	0.0527478	-2.92923	0.00339802	0.0734618	ENSMUSG00000041058	Wwp1	WW domain containing E3 ubiquitin protein ligase 1							66866	630.853	-0.147631	0.0549571	-2.68629	0.00722511	0.0968098	ENSMUSG00000025078	Nhlrc2	NHL repeat containing 2
77987	1167.29	-0.159236	0.0543874	-2.92781	0.00341356	0.0736991	ENSMUSG00000038774	Ascc3	activating signal cointegrator 1 complex subunit 3							68045	1540.1	0.11796	0.0439006	2.68698	0.00721014	0.0968098	ENSMUSG00000021807	Rtraf	RNA transcription, translation and transport factor
14427	17.5867	-1.58157	0.540304	-2.92719	0.00342041	0.0737485	ENSMUSG00000024553	Galr1	galanin receptor 1							70497	1102.84	-0.138723	0.0516132	-2.68775	0.0071936	0.0968098	ENSMUSG00000030766	Arhgap17	Rho GTPase activating protein 17
70572	8584.53	-0.0827638	0.0282797	-2.92662	0.0034267	0.0737859	ENSMUSG00000030662	Ipo5	importin 5							76179	6981.06	-0.120711	0.0449487	-2.68552	0.00724172	0.0968098	ENSMUSG00000063317	Usp31	ubiquitin specific peptidase 31
81703	2116.75	0.190169	0.0650222	2.92468	0.00344814	0.0741206	ENSMUSG00000034271	Jdp2	Jun dimerization protein 2							320011	3405.98	-0.100301	0.0373647	-2.68436	0.00726679	0.0969758	ENSMUSG00000037470	Uggt1	UDP-glucose glycoprotein glucosyltransferase 1
94229	13572.4	-0.137215	0.0469212	-2.92438	0.00345141	0.0741206	ENSMUSG00000026904	Slc4a10	solute carrier family 4, sodium bicarbonate cotransporter-like, member 10							329877	780.424	-0.155124	0.0578089	-2.68339	0.00728799	0.0969758	ENSMUSG00000038024	Dennd4c	DENN/MADD domain containing 4C
211550	414.198	-0.410722	0.140606	-2.92108	0.00348819	0.074811	ENSMUSG00000046688	Tifa	TRAF-interacting protein with forkhead-associated domain							387314	3806.66	-0.163018	0.0607558	-2.68317	0.00729272	0.0969758	ENSMUSG00000030306	Tmtc1	transmembrane and tetratricopeptide repeat containing 1
77595	33.8389	0.692893	0.237284	2.9201	0.00349923	0.0749484	ENSMUSG00000027939	Nup210l	nucleoporin 210-like							54723	3046.41	-0.110684	0.0412493	-2.68329	0.00729027	0.0969758	ENSMUSG00000029345	Tfip11	tuftelin interacting protein 11
15353	932.796	0.176274	0.0603979	2.91855	0.00351668	0.0752225	ENSMUSG00000020232	Hmg20b	high mobility group 20B							271457	3738.25	0.103632	0.0386379	2.68212	0.00731564	0.0970239	ENSMUSG00000017831	Rab5a	RAB5A, member RAS oncogene family
74007	1415.6	-0.189732	0.0650535	-2.91656	0.00353916	0.0756035	ENSMUSG00000020042	Btbd11	BTB (POZ) domain containing 11							76642	1166.75	-0.145352	0.0541928	-2.68213	0.00731554	0.0970239	ENSMUSG00000096935	1700113A16Rik	RIKEN cDNA 1700113A16 gene
72058	37.0442	0.997737	0.342325	2.91459	0.00356157	0.0758816	ENSMUSG00000000159	Igsf5	immunoglobulin superfamily, member 5							15193	4833.63	-0.0797834	0.0297724	-2.67978	0.00736709	0.0973993	ENSMUSG00000002833	Hdgfl2	HDGF like 2
77558	60.873	-0.577338	0.198082	-2.91464	0.00356097	0.0758816	ENSMUSG00000097166	9330179D12Rik	RIKEN cDNA 9330179D12 gene							20810	2526.81	0.133411	0.0497894	2.67951	0.00737301	0.0973993	ENSMUSG00000006442	Srm	spermidine synthase
170460	765.531	0.158167	0.054302	2.91272	0.00358293	0.0762105	ENSMUSG00000046027	Stard5	StAR-related lipid transfer (START) domain containing 5							64009	27365.6	-0.145725	0.0543715	-2.68017	0.0073584	0.0973993	ENSMUSG00000096054	Syne1	spectrin repeat containing, nuclear envelope 1
232491	306.902	0.204263	0.0701444	2.91203	0.00359091	0.0762105	ENSMUSG00000041671	Pyroxd1	pyridine nucleotide-disulphide oxidoreductase domain 1							66964	1679.7	0.107875	0.0403056	2.67642	0.00744124	0.0981716	ENSMUSG00000030245	Golt1b	golgi transport 1B
385668	92.4578	0.43861	0.150621	2.91201	0.00359114	0.0762105	ENSMUSG00000045275	Lca5l	Leber congenital amaurosis 5-like							211401	2882.6	0.121404	0.0453698	2.67587	0.00745363	0.0982062	ENSMUSG00000022353	Mtss1	MTSS I-BAR domain containing 1
66799	3086.05	0.111115	0.03819	2.90954	0.0036196	0.0767137	ENSMUSG00000025939	Ube2w	ubiquitin-conjugating enzyme E2W (putative)							16783	15304.4	0.0804649	0.0300797	2.67506	0.00747157	0.0983138	ENSMUSG00000031447	Lamp1	lysosomal-associated membrane protein 1
66185	2735.45	0.0962718	0.0330967	2.9088	0.00362814	0.076794	ENSMUSG00000040720	Virma	vir like m6A methyltransferase associated							231329	3707.33	0.0866188	0.0324128	2.67236	0.00753193	0.0984636	ENSMUSG00000029250	Polr2b	polymerase (RNA) II (DNA directed) polypeptide B
68818	1013.38	0.158008	0.0543415	2.90768	0.00364117	0.0768045	ENSMUSG00000026197	Zfand2b	zinc finger, AN1 type domain 2B							381157	661.891	0.280727	0.105009	2.67335	0.00750984	0.0984636	ENSMUSG00000042942	Greb1l	growth regulation by estrogen in breast cancer-like
70967	134.46	0.471343	0.162111	2.90754	0.00364288	0.0768045	ENSMUSG00000039903	Eva1c	eva-1 homolog C (C. elegans)							66142	4108.88	0.11094	0.0415083	2.67272	0.00752389	0.0984636	ENSMUSG00000031231	Cox7b	cytochrome c oxidase subunit 7B
77980	17490.9	0.113427	0.0390057	2.90795	0.00363802	0.0768045	ENSMUSG00000036529	Sbf1	SET binding factor 1							74365	1557.05	-0.173804	0.0650253	-2.67287	0.00752053	0.0984636	ENSMUSG00000016239	Lonrf3	LON peptidase N-terminal domain and ring finger 3
59095	6375.9	-0.265325	0.0912828	-2.90662	0.00365351	0.0768283	ENSMUSG00000066705	Fxyd6	FXYD domain-containing ion transport regulator 6							94232	8068.12	-0.0808021	0.0302279	-2.6731	0.00751539	0.0984636	ENSMUSG00000008604	Ubqln4	ubiquilin 4
93689	87.1661	-0.688294	0.236786	-2.90681	0.00365133	0.0768283	ENSMUSG00000048096	Lmod1	leiomodin 1 (smooth muscle)							21854	1883.14	0.120473	0.0450957	2.6715	0.00755124	0.0984637	ENSMUSG00000062580	Timm17a	translocase of inner mitochondrial membrane 17a
14256	147.353	0.390941	0.134543	2.9057	0.00366427	0.0769144	ENSMUSG00000110206	Flt3l	FMS-like tyrosine kinase 3 ligand							50794	12241.3	-0.107982	0.0404202	-2.67149	0.00755153	0.0984637	ENSMUSG00000052040	Klf13	Kruppel-like factor 13
15572	3595.68	-0.149092	0.0513215	-2.90506	0.00367187	0.0769144	ENSMUSG00000028546	Elavl4	ELAV like RNA binding protein 4							71751	1617.27	-0.15304	0.0573073	-2.67052	0.00757341	0.0986211	ENSMUSG00000033618	Map3k13	mitogen-activated protein kinase kinase kinase 13
74270	7269.85	0.118936	0.0409396	2.90516	0.00367068	0.0769144	ENSMUSG00000026854	Usp20	ubiquitin specific peptidase 20							12354	887.392	-0.223426	0.0837515	-2.66773	0.00763655	0.0988092	ENSMUSG00000031883	Car7	carbonic anhydrase 7
215445	9227	0.102994	0.0354984	2.90137	0.00371536	0.0776242	ENSMUSG00000037098	Rab11fip3	RAB11 family interacting protein 3 (class II)							16502	12876.6	-0.0972998	0.0364599	-2.66868	0.00761498	0.0988092	ENSMUSG00000058975	Kcnc1	potassium voltage gated channel, Shaw-related subfamily, member 1
26878	2593.5	-0.223768	0.077119	-2.9016	0.00371265	0.0776242	ENSMUSG00000033849	B3galt2	UDP-Gal:betaGlcNAc beta 1,3-galactosyltransferase, polypeptide 2							20639	909.751	0.114102	0.0427714	2.66771	0.00763699	0.0988092	ENSMUSG00000008333	Snrpb2	U2 small nuclear ribonucleoprotein B
18752	35897.9	0.286929	0.0989154	2.90075	0.00372267	0.0776766	ENSMUSG00000078816	Prkcg	protein kinase C, gamma							70510	3579.61	-0.0907612	0.0340092	-2.66872	0.00761407	0.0988092	ENSMUSG00000040746	Rnf167	ring finger protein 167
18752	35897.9	0.286929	0.0989154	2.90075	0.00372267	0.0776766	ENSMUSG00000097449	Prkcg	protein kinase C, gamma							83997	4862.88	-0.107315	0.0402244	-2.6679	0.00763261	0.0988092	ENSMUSG00000021870	Slmap	sarcolemma associated protein
11774	3950.02	0.0882881	0.030455	2.89896	0.00374399	0.0780207	ENSMUSG00000021686	Ap3b1	adaptor-related protein complex 3, beta 1 subunit							19364	1242.37	-0.137877	0.0517022	-2.66675	0.00765896	0.098867	ENSMUSG00000018841	Rad51d	RAD51 paralog D
72938	266.024	0.227137	0.0783963	2.8973	0.00376395	0.0783358	ENSMUSG00000063172	Hspb11	heat shock protein family B (small), member 11							27355	1088.94	-0.15111	0.0566759	-2.66622	0.00767097	0.098867	ENSMUSG00000020092	Pald1	phosphatase domain containing, paladin 1
21888	3324.15	-0.103679	0.0358004	-2.89602	0.00377931	0.0784065	ENSMUSG00000024642	Tle4	transducin-like enhancer of split 4							53420	7434.79	0.115043	0.0431466	2.66633	0.00766851	0.098867	ENSMUSG00000004961	Syt5	synaptotagmin V
239408	675.926	-0.214257	0.0739755	-2.89632	0.0037757	0.0784065	ENSMUSG00000054409	Tmem74	transmembrane protein 74							107734	1561	0.119725	0.0449398	2.66412	0.00771904	0.098979	ENSMUSG00000026087	Mrpl30	mitochondrial ribosomal protein L30
53328	12754.2	-0.152315	0.0525985	-2.8958	0.0037819	0.0784065	ENSMUSG00000006373	Pgrmc1	progesterone receptor membrane component 1							54616	9213.56	-0.087131	0.0327052	-2.66414	0.00771864	0.098979	ENSMUSG00000021978	Extl3	exostosin-like glycosyltransferase 3
13134	292.579	-0.356132	0.123075	-2.89362	0.00380827	0.0787513	ENSMUSG00000055639	Dach1	dachshund family transcription factor 1							56724	1354.95	0.156862	0.0588757	2.66429	0.00771509	0.098979	ENSMUSG00000024146	Cript	cysteine-rich PDZ-binding protein
50786	1694.57	-0.262111	0.0905719	-2.89395	0.00380425	0.0787513	ENSMUSG00000062184	Hs6st2	heparan sulfate 6-O-sulfotransferase 2							74330	3543.92	-0.0947036	0.035537	-2.66493	0.00770039	0.098979	ENSMUSG00000025354	Dnajc14	DnaJ heat shock protein family (Hsp40) member C14
117591	197.17	0.238571	0.0825094	2.89144	0.00383479	0.0791984	ENSMUSG00000005107	Slc2a9	solute carrier family 2 (facilitated glucose transporter), member 9							12123	4263.08	-0.21043	0.079013	-2.66324	0.00773932	0.0991126	ENSMUSG00000046607	Hrk	harakiri, BCL2 interacting protein (contains only BH3 domain)
17152	121.858	-0.401166	0.13886	-2.88899	0.00386476	0.0793296	ENSMUSG00000021363	Mak	male germ cell-associated kinase							14588	1614.64	0.156015	0.0586205	2.66144	0.00778063	0.0993884	ENSMUSG00000027316	Gfra4	glial cell line derived neurotrophic factor family receptor alpha 4
230161	20.3189	-1.36595	0.472716	-2.88959	0.00385748	0.0793296	ENSMUSG00000070985	Acnat1	acyl-coenzyme A amino acid N-acyltransferase 1							15257	8117.43	-0.098331	0.036941	-2.66184	0.00777154	0.0993884	ENSMUSG00000008730	Hipk1	homeodomain interacting protein kinase 1
242642	196.992	0.393242	0.136074	2.88991	0.0038535	0.0793296	ENSMUSG00000043155	Hpdl	4-hydroxyphenylpyruvate dioxygenase-like							223435	13690.2	-0.0979112	0.0368171	-2.6594	0.00782805	0.0997406	ENSMUSG00000022263	Trio	triple functional domain (PTPRF interacting)
29805	1622.97	-0.116369	0.0402741	-2.88942	0.00385958	0.0793296	ENSMUSG00000075227	Znhit2	zinc finger, HIT domain containing 2							67299	2259.33	0.098235	0.0369376	2.65949	0.00782597	0.0997406	ENSMUSG00000028556	Dock7	dedicator of cytokinesis 7
328918	143.893	0.304405	0.105373	2.88883	0.00386681	0.0793296	NA	Zscan30	zinc finger and SCAN domain containing 30							67902	653.139	0.13113	0.0493391	2.65773	0.00786684	0.100108	ENSMUSG00000025538	Sumf2	sulfatase modifying factor 2
50934	5750.52	-0.138779	0.0480449	-2.88852	0.00387058	0.0793296	ENSMUSG00000022180	Slc7a8	solute carrier family 7 (cationic amino acid transporter, y+ system), member 8							223666	9590.15	-0.143211	0.0539624	-2.6539	0.00795663	0.101123	ENSMUSG00000033697	Arhgap39	Rho GTPase activating protein 39
224671	10957.9	0.184168	0.0638038	2.88648	0.0038958	0.0797455	ENSMUSG00000062202	Btbd9	BTB (POZ) domain containing 9							110532	12071.7	-0.121217	0.0456844	-2.65336	0.00796958	0.101159	ENSMUSG00000020262	Adarb1	adenosine deaminase, RNA-specific, B1
19290	1334.49	-0.17389	0.0602777	-2.88481	0.00391646	0.080067	ENSMUSG00000043991	Pura	purine rich element binding protein A							17258	5313	-0.114013	0.0429799	-2.6527	0.00798518	0.101229	ENSMUSG00000030557	Mef2a	myocyte enhancer factor 2A
26557	6037.62	0.206321	0.0715361	2.88415	0.00392473	0.0801348	ENSMUSG00000025813	Homer2	homer scaffolding protein 2							238024	2123.24	-0.108765	0.0410105	-2.65211	0.00799894	0.101276	ENSMUSG00000039253	Fn3krp	fructosamine 3 kinase related protein
11928	40792.1	-0.0884427	0.0306988	-2.88098	0.00396437	0.0807047	ENSMUSG00000033161	Atp1a1	ATPase, Na+/K+ transporting, alpha 1 polypeptide							71436	1984.86	0.16737	0.0631313	2.65113	0.00802222	0.101443	ENSMUSG00000051379	Flrt3	fibronectin leucine rich transmembrane protein 3
14544	11692.8	-0.206334	0.0716414	-2.8801	0.00397553	0.0807047	ENSMUSG00000058624	Gda	guanine deaminase							26362	3422.35	-0.101807	0.0384118	-2.65041	0.00803932	0.101532	ENSMUSG00000002602	Axl	AXL receptor tyrosine kinase
15361	588.809	-0.327506	0.113735	-2.87956	0.00398228	0.0807047	ENSMUSG00000046711	Hmga1	high mobility group AT-hook 1							227333	7538.7	-0.0788262	0.0297749	-2.6474	0.00811131	0.102168	ENSMUSG00000070738	Dgkd	diacylglycerol kinase, delta
320977	2718.8	0.338585	0.117583	2.87954	0.00398258	0.0807047	ENSMUSG00000096929	A330023F24Rik	RIKEN cDNA A330023F24 gene							29808	4151.33	-0.0898774	0.0339444	-2.64778	0.00810213	0.102168	ENSMUSG00000033943	Mga	MAX gene associated
330192	2426.88	0.148038	0.0513878	2.88079	0.00396674	0.0807047	ENSMUSG00000066278	Vps37b	vacuolar protein sorting 37B							66461	1294.44	0.126622	0.0478356	2.64703	0.00812018	0.102168	ENSMUSG00000063235	Ptpmt1	protein tyrosine phosphatase, mitochondrial 1
381148	696.843	0.203182	0.0705443	2.8802	0.00397424	0.0807047	ENSMUSG00000073600	Prob1	proline rich basic protein 1							66461	1294.44	0.126622	0.0478356	2.64703	0.00812018	0.102168	ENSMUSG00000110860	Ptpmt1	protein tyrosine phosphatase, mitochondrial 1
223455	15948.4	-0.0822077	0.0285582	-2.8786	0.00399443	0.0807578	ENSMUSG00000039100	Marchf6	membrane associated ring-CH-type finger 6							26431	1928.94	-0.108538	0.0410605	-2.64336	0.00820865	0.103152	ENSMUSG00000041890	Git2	GIT ArfGAP 2
26879	2063.1	-0.102039	0.0354481	-2.87854	0.00399519	0.0807578	ENSMUSG00000043300	B3galnt1	UDP-GalNAc:betaGlcNAc beta 1,3-galactosaminyltransferase, polypeptide 1							68732	1622.16	-0.156323	0.0591564	-2.64254	0.00822874	0.103275	ENSMUSG00000021338	Carmil1	capping protein regulator and myosin 1 linker 1
14470	8293.32	-0.124076	0.0431195	-2.87749	0.00400847	0.080925	ENSMUSG00000003380	Rabac1	Rab acceptor 1 (prenylated)							102866	14014.8	0.109717	0.0415521	2.64047	0.00827904	0.103536	ENSMUSG00000016382	Pls3	plastin 3 (T-isoform)
319481	2146.88	0.095628	0.0332379	2.87707	0.00401381	0.0809319	ENSMUSG00000031959	Wdr59	WD repeat domain 59							105853	10751.6	0.147682	0.0559309	2.64043	0.00827997	0.103536	ENSMUSG00000024479	Mal2	mal, T cell differentiation protein 2
338360	161.925	0.423291	0.147198	2.87566	0.0040319	0.0811953	ENSMUSG00000046415	B430212C06Rik	RIKEN cDNA B430212C06 gene							66932	4457.27	-0.106172	0.0402102	-2.64042	0.00828037	0.103536	ENSMUSG00000047417	Rexo1	REX1, RNA exonuclease 1
53626	657.477	-0.312038	0.108564	-2.87424	0.00405004	0.0814593	ENSMUSG00000068154	Insm1	insulinoma-associated 1							12315	126201	-0.0994385	0.0376684	-2.63984	0.00829461	0.103585	ENSMUSG00000019370	Calm3	calmodulin 3
104806	718.417	-0.20215	0.0703855	-2.87204	0.00407837	0.0817677	ENSMUSG00000055884	Fancm	Fanconi anemia, complementation group M							24127	1225.91	-0.128482	0.0486992	-2.63828	0.00833288	0.103898	ENSMUSG00000032410	Xrn1	5'-3' exoribonuclease 1
14371	360.192	-0.317149	0.110433	-2.87187	0.00408055	0.0817677	ENSMUSG00000049551	Fzd9	frizzled class receptor 9							57316	1534.8	0.125683	0.0476439	2.63797	0.00834035	0.103898	ENSMUSG00000000581	C1d	C1D nuclear receptor co-repressor
216395	1131.97	-0.12883	0.0448515	-2.87237	0.00407408	0.0817677	ENSMUSG00000034620	Rxylt1	ribitol xylosyltransferase 1							210925	845.847	-0.122902	0.046641	-2.63507	0.00841207	0.104403	ENSMUSG00000021975	Ints9	integrator complex subunit 9
240057	15744.6	0.121974	0.0424953	2.87029	0.00410102	0.0820762	ENSMUSG00000067629	Syngap1	synaptic Ras GTPase activating protein 1 homolog (rat)							277854	3496.31	-0.0824342	0.0312803	-2.63534	0.00840528	0.104403	ENSMUSG00000037426	Depdc5	DEP domain containing 5
11886	2132.32	0.109861	0.0383281	2.86633	0.00415258	0.0830054	ENSMUSG00000031591	Asah1	N-acylsphingosine amidohydrolase 1							74782	661.782	-0.208151	0.0789797	-2.6355	0.00840131	0.104403	ENSMUSG00000020251	Glt8d2	glycosyltransferase 8 domain containing 2
71951	166.52	0.387041	0.135134	2.86413	0.00418158	0.083482	ENSMUSG00000029510	Gpc2	glypican 2 (cerebroglycan)							319740	4936.45	-0.0754389	0.0286414	-2.63391	0.00844086	0.104631	ENSMUSG00000018820	Zfyve27	zinc finger, FYVE domain containing 27
14609	11726.4	-0.151293	0.0528672	-2.86175	0.00421307	0.0840068	ENSMUSG00000050953	Gja1	gap junction protein, alpha 1							243937	1047.65	-0.242923	0.0922945	-2.63205	0.00848723	0.105077	ENSMUSG00000043456	Zfp536	zinc finger protein 536
104418	35132.8	0.157588	0.0551121	2.8594	0.00424445	0.084261	ENSMUSG00000040479	Dgkz	diacylglycerol kinase zeta							231605	6440.43	0.155633	0.0591536	2.631	0.00851344	0.105142	ENSMUSG00000033316	Galnt9	polypeptide N-acetylgalactosaminyltransferase 9
12014	672.05	0.207813	0.0726701	2.85968	0.00424063	0.084261	ENSMUSG00000040270	Bach2	BTB and CNC homology, basic leucine zipper transcription factor 2							54338	8777.14	-0.0977037	0.0371303	-2.63137	0.00850412	0.105142	ENSMUSG00000027340	Slc23a2	solute carrier family 23 (nucleobase transporters), member 2
14632	192.343	-0.568831	0.198955	-2.8591	0.00424846	0.084261	ENSMUSG00000025407	Gli1	GLI-Kruppel family member GLI1							21763	8361.12	-0.0829735	0.031554	-2.62957	0.00854924	0.105455	ENSMUSG00000040548	Tex2	testis expressed gene 2
14852	7088.19	-0.0888393	0.0310752	-2.85884	0.00425187	0.084261	ENSMUSG00000062203	Gspt1	G1 to S phase transition 1							11877	2457.46	-0.120993	0.0460288	-2.62863	0.0085729	0.105491	ENSMUSG00000000325	Arvcf	armadillo repeat gene deleted in velocardiofacial syndrome
83382	38.4398	-0.678143	0.23714	-2.85967	0.00424085	0.084261	ENSMUSG00000030474	Siglece	sialic acid binding Ig-like lectin E							11877	2457.46	-0.120993	0.0460288	-2.62863	0.0085729	0.105491	ENSMUSG00000098615	Arvcf	armadillo repeat gene deleted in velocardiofacial syndrome
52430	1049.8	0.322196	0.112789	2.85662	0.00428183	0.0846473	ENSMUSG00000028601	Echdc2	enoyl Coenzyme A hydratase domain containing 2							12308	2056.86	0.732468	0.278781	2.6274	0.00860404	0.105491	ENSMUSG00000003657	Calb2	calbindin 2
78751	1165.74	-0.184051	0.0644283	-2.85668	0.00428101	0.0846473	ENSMUSG00000042851	Zc3h6	zinc finger CCCH type containing 6							54709	3410.16	0.0635366	0.0241879	2.62679	0.00861953	0.105491	ENSMUSG00000028798	Eif3i	eukaryotic translation initiation factor 3, subunit I
107376	79.5455	0.405425	0.141964	2.85584	0.00429236	0.0847519	ENSMUSG00000053117	E330013P04Rik	RIKEN cDNA E330013P04 gene							58521	12566.2	0.113878	0.0433515	2.62685	0.00861794	0.105491	ENSMUSG00000091337	Eid1	EP300 interacting inhibitor of differentiation 1
59041	14550.7	0.0686951	0.024058	2.85539	0.00429834	0.0847664	ENSMUSG00000026277	Stk25	serine/threonine kinase 25 (yeast)							68070	3808.38	-0.242973	0.0924657	-2.62771	0.00859616	0.105491	ENSMUSG00000022197	Pdzd2	PDZ domain containing 2
12167	1223.14	-0.172713	0.0605283	-2.85342	0.00432519	0.0848958	ENSMUSG00000052430	Bmpr1b	bone morphogenetic protein receptor, type 1B							69274	1772.51	-0.141605	0.0539057	-2.6269	0.00861678	0.105491	ENSMUSG00000047409	Ctdspl	CTD (carboxy-terminal domain, RNA polymerase II, polypeptide A) small phosphatase-like
18113	44.2024	-0.980154	0.34337	-2.85451	0.00431033	0.0848958	ENSMUSG00000032271	Nnmt	nicotinamide N-methyltransferase							69726	1130.58	0.115498	0.0439734	2.62655	0.00862565	0.105491	ENSMUSG00000055067	Smyd3	SET and MYND domain containing 3
22138	235.958	0.509229	0.178466	2.85336	0.0043259	0.0848958	ENSMUSG00000051747	Ttn	titin							106931	3531.96	-0.129454	0.049344	-2.6235	0.00870317	0.10554	ENSMUSG00000036225	Kctd1	potassium channel tetramerisation domain containing 1
433485	1766.34	0.188147	0.0659258	2.85392	0.00431836	0.0848958	ENSMUSG00000074736	Syndig1	synapse differentiation inducing 1							142682	7298.96	-0.110368	0.0420607	-2.62401	0.00869005	0.10554	ENSMUSG00000061410	Zcchc14	zinc finger, CCHC domain containing 14
13383	5371.7	-0.126495	0.0443705	-2.85087	0.00435999	0.085461	ENSMUSG00000022770	Dlg1	discs large MAGUK scaffold protein 1							234135	5453.24	-0.0852706	0.0325011	-2.62363	0.00869992	0.10554	ENSMUSG00000054823	Nsd3	nuclear receptor binding SET domain protein 3
15220	350.921	-0.356128	0.124983	-2.84941	0.00438005	0.0857504	ENSMUSG00000038415	Foxq1	forkhead box Q1							235626	3922.67	-0.113915	0.0433947	-2.6251	0.0086623	0.10554	ENSMUSG00000044791	Setd2	SET domain containing 2
14674	3730.33	-0.108379	0.0380496	-2.84836	0.00439458	0.085929	ENSMUSG00000020611	Gna13	guanine nucleotide binding protein, alpha 13							56381	7008.41	-0.133091	0.0506957	-2.62529	0.0086574	0.10554	ENSMUSG00000040761	Spen	spen family transcription repressor
20276	453.542	-0.350749	0.123157	-2.84798	0.0043998	0.085929	ENSMUSG00000030340	Scnn1a	sodium channel, nonvoltage-gated 1 alpha							68725	783.249	0.181312	0.0690814	2.62462	0.00867468	0.10554	ENSMUSG00000046999	1110032F04Rik	RIKEN cDNA 1110032F04 gene
234353	35700.3	-0.124127	0.0436128	-2.84611	0.00442565	0.0863295	ENSMUSG00000030465	Psd3	pleckstrin and Sec7 domain containing 3							70350	23474	0.15151	0.0577214	2.62484	0.00866898	0.10554	ENSMUSG00000045763	Basp1	brain abundant, membrane attached signal protein 1
76795	14085.4	-0.16547	0.0581493	-2.84561	0.00443262	0.0863613	ENSMUSG00000036644	Tbc1d9b	TBC1 domain family, member 9B							384214	1938.45	0.0984721	0.0375468	2.62265	0.00872493	0.105677	ENSMUSG00000033805	Ephx4	epoxide hydrolase 4
104086	226.559	0.369513	0.129963	2.84322	0.00446596	0.0864139	ENSMUSG00000026170	Cyp27a1	cytochrome P450, family 27, subfamily a, polypeptide 1							111173	4577.68	-0.11315	0.0431566	-2.62185	0.00874551	0.105709	ENSMUSG00000030172	Erc1	ELKS/RAB6-interacting/CAST family member 1
12810	336.689	-0.605531	0.212872	-2.84458	0.00444696	0.0864139	ENSMUSG00000020953	Coch	cochlin							223664	1460.75	0.110056	0.0419856	2.62127	0.00876021	0.105709	ENSMUSG00000033728	Lrrc14	leucine rich repeat containing 14
229357	60.4841	-0.508227	0.178749	-2.84324	0.00446578	0.0864139	ENSMUSG00000043441	Gpr149	G protein-coupled receptor 149							233733	3308.42	-0.100252	0.0382475	-2.62115	0.00876338	0.105709	ENSMUSG00000038296	Galnt18	polypeptide N-acetylgalactosaminyltransferase 18
268721	11505.8	0.0985884	0.0346833	2.84253	0.00447566	0.0864139	ENSMUSG00000021819	Zswim8	zinc finger SWIM-type containing 8							243961	44546.8	-0.177617	0.0677694	-2.62091	0.00876966	0.105709	ENSMUSG00000038738	Shank1	SH3 and multiple ankyrin repeat domains 1
56198	231.178	-0.4151	0.146023	-2.84271	0.00447318	0.0864139	ENSMUSG00000032744	Heyl	hairy/enhancer-of-split related with YRPW motif-like							17281	4663.53	-0.153785	0.0587346	-2.6183	0.00883695	0.106316	ENSMUSG00000025241	Fyco1	FYVE and coiled-coil domain containing 1
56637	12742.2	-0.0678099	0.0238459	-2.84367	0.00445966	0.0864139	ENSMUSG00000022812	Gsk3b	glycogen synthase kinase 3 beta							226026	1499.59	-0.128802	0.0492036	-2.61773	0.00885172	0.106316	ENSMUSG00000024943	Smc5	structural maintenance of chromosomes 5
64602	3551.45	-0.0780487	0.0274428	-2.84405	0.00445445	0.0864139	ENSMUSG00000032293	Ireb2	iron responsive element binding protein 2							74186	928.144	-0.280657	0.107201	-2.61804	0.00884362	0.106316	ENSMUSG00000026676	Ccdc3	coiled-coil domain containing 3
72306	2040.47	-0.108668	0.0382317	-2.84236	0.00447807	0.0864139	ENSMUSG00000071477	Zfp777	zinc finger protein 777							50527	1114.17	0.127872	0.0488702	2.61657	0.00888182	0.10655	ENSMUSG00000021831	Ero1a	endoplasmic reticulum oxidoreductase 1 alpha
14199	3826.59	-0.196783	0.0692468	-2.84177	0.00448637	0.0864709	ENSMUSG00000023092	Fhl1	four and a half LIM domains 1							218461	4289.06	-0.112912	0.0431735	-2.61531	0.00891461	0.106816	ENSMUSG00000021684	Pde8b	phosphodiesterase 8B
243853	3707.32	-0.0997484	0.0351214	-2.8401	0.00450991	0.0868211	ENSMUSG00000048920	Fkrp	fukutin related protein							240332	4497.05	0.156066	0.0596894	2.61463	0.00893235	0.106901	ENSMUSG00000052026	Slc6a7	solute carrier family 6 (neurotransmitter transporter, L-proline), member 7
76441	6493.8	0.186991	0.0658545	2.83946	0.00451896	0.0868919	ENSMUSG00000040260	Daam2	dishevelled associated activator of morphogenesis 2							16539	1810.01	-0.158377	0.0606052	-2.61326	0.00896836	0.107196	ENSMUSG00000050963	Kcns2	K+ voltage-gated channel, subfamily S, 2
19156	100106	-0.118451	0.0417843	-2.83482	0.00458508	0.0877772	ENSMUSG00000004207	Psap	prosaposin							18810	11928	-0.123812	0.0474001	-2.61207	0.00899963	0.107196	ENSMUSG00000022565	Plec	plectin
20256	295.527	0.226402	0.0798822	2.8342	0.00459406	0.0877772	ENSMUSG00000004473	Clec11a	C-type lectin domain family 11, member a							26404	6525.17	-0.0667536	0.0255503	-2.61263	0.00898484	0.107196	ENSMUSG00000023050	Map3k12	mitogen-activated protein kinase kinase kinase 12
381113	1029.85	-0.20749	0.0732136	-2.83404	0.00459634	0.0877772	ENSMUSG00000033966	Cdkl4	cyclin-dependent kinase-like 4							67864	2571.98	0.10212	0.0390911	2.61237	0.00899176	0.107196	ENSMUSG00000024072	Yipf4	Yip1 domain family, member 4
73690	38.6335	-0.667159	0.235333	-2.83496	0.0045832	0.0877772	ENSMUSG00000056888	Glipr1	GLI pathogenesis-related 1 (glioma)							217517	5875.84	-0.176125	0.0675059	-2.60903	0.00907996	0.108025	ENSMUSG00000046314	Stxbp6	syntaxin binding protein 6 (amisyn)
76156	7920.59	-0.110377	0.0389447	-2.83419	0.00459417	0.0877772	ENSMUSG00000029861	Fam131b	family with sequence similarity 131, member B							380969	1880.49	-0.123747	0.0474411	-2.60843	0.00909575	0.108085	ENSMUSG00000023009	Nckap5l	NCK-associated protein 5-like
76524	700.807	-0.203722	0.0718862	-2.83396	0.00459757	0.0877772	ENSMUSG00000032245	Cln6	ceroid-lipofuscinosis, neuronal 6							26922	728.997	-0.128012	0.0490891	-2.60775	0.00911405	0.108174	ENSMUSG00000028910	Mecr	mitochondrial trans-2-enoyl-CoA reductase
109979	115.985	0.343011	0.121115	2.8321	0.00462435	0.0878736	ENSMUSG00000034842	Art3	ADP-ribosyltransferase 3							233813	753.669	-0.208419	0.0799552	-2.6067	0.00914198	0.108378	ENSMUSG00000030889	Vwa3a	von Willebrand factor A domain containing 3A
14155	8376.04	-0.0869438	0.030692	-2.83278	0.00461448	0.0878736	ENSMUSG00000032244	Fem1b	fem 1 homolog b							67266	1453.11	0.125789	0.048275	2.60567	0.00916945	0.108575	ENSMUSG00000029270	Dipk1a	divergent protein kinase domain 1A
30805	428.977	-0.250091	0.0882971	-2.83238	0.00462022	0.0878736	ENSMUSG00000020334	Slc22a4	solute carrier family 22 (organic cation transporter), member 4							207212	23321.5	-0.13636	0.052377	-2.60344	0.00922937	0.109004	ENSMUSG00000032875	Arhgef17	Rho guanine nucleotide exchange factor (GEF) 17
72792	1128.7	-0.232464	0.0820662	-2.83263	0.00461661	0.0878736	ENSMUSG00000026227	2810459M11Rik	RIKEN cDNA 2810459M11 gene							237860	2699.93	-0.104213	0.0400277	-2.60352	0.00922722	0.109004	ENSMUSG00000037926	Ssh2	slingshot protein phosphatase 2
225642	757.275	-0.607769	0.21468	-2.83104	0.00463963	0.0880604	ENSMUSG00000024517	Grp	gastrin releasing peptide							67199	1936.25	0.0953911	0.036645	2.60311	0.00923819	0.109004	ENSMUSG00000024346	Pfdn1	prefoldin 1
217698	195.887	0.25404	0.0897727	2.82982	0.00465748	0.088089	ENSMUSG00000042540	Acot5	acyl-CoA thioesterase 5							107094	2880.3	-0.114601	0.0440396	-2.60224	0.00926177	0.109021	ENSMUSG00000035049	Rrp12	ribosomal RNA processing 12 homolog
73133	388.042	-0.257418	0.0909553	-2.83017	0.00465239	0.088089	NA	NA	NA							330267	2431.39	-0.230771	0.0886755	-2.60242	0.00925684	0.109021	ENSMUSG00000032625	Thsd7a	thrombospondin, type I, domain containing 7A
94353	1969.5	0.111848	0.0395238	2.8299	0.00465627	0.088089	ENSMUSG00000066456	Hmgn3	high mobility group nucleosomal binding domain 3							68090	691.441	0.156136	0.0600094	2.60185	0.00927218	0.109021	ENSMUSG00000024875	Yif1a	Yip1 interacting factor homolog A (S. cerevisiae)
100862268	24.4257	0.867085	0.306548	2.82854	0.00467603	0.0882506	ENSMUSG00000097456	Gm16958	predicted gene, 16958							79566	2965.14	-0.0963303	0.0370462	-2.60028	0.00931485	0.109395	ENSMUSG00000013646	Sh3bp5l	SH3 binding domain protein 5 like
11922	12969.4	0.179402	0.0634689	2.82662	0.00470422	0.0882506	ENSMUSG00000037984	Neurod6	neurogenic differentiation 6							140481	15423.5	-0.078797	0.0303389	-2.59723	0.00939795	0.11021	ENSMUSG00000038886	Man2a2	mannosidase 2, alpha 2
12293	10268.9	-0.118494	0.0419124	-2.82718	0.00469595	0.0882506	ENSMUSG00000040118	Cacna2d1	calcium channel, voltage-dependent, alpha2/delta subunit 1							223722	901.432	0.103206	0.0397415	2.59693	0.00940615	0.11021	ENSMUSG00000048755	Mcat	malonyl CoA:ACP acyltransferase (mitochondrial)
19345	7062.1	0.0784427	0.0277497	2.8268	0.00470163	0.0882506	ENSMUSG00000019173	Rab5c	RAB5C, member RAS oncogene family							225631	566.565	-0.292769	0.112831	-2.59477	0.00946544	0.110775	ENSMUSG00000045991	Onecut2	one cut domain, family member 2
211482	31.6212	-0.807535	0.285664	-2.82687	0.00470053	0.0882506	ENSMUSG00000023931	Efhb	EF hand domain family, member B							108800	1972.58	-0.140605	0.0542755	-2.59057	0.00958175	0.111488	ENSMUSG00000020961	Ston2	stonin 2
67451	1945.13	0.271008	0.0958422	2.82764	0.00468919	0.0882506	ENSMUSG00000041957	Pkp2	plakophilin 2							15502	6067.68	0.0858052	0.0331191	2.5908	0.00957524	0.111488	ENSMUSG00000028410	Dnaja1	DnaJ heat shock protein family (Hsp40) member A1
74585	3641.45	-0.0812298	0.0287239	-2.82795	0.00468471	0.0882506	ENSMUSG00000029550	Sppl3	signal peptide peptidase 3							53605	5876.44	0.082082	0.0316749	2.59139	0.00955894	0.111488	ENSMUSG00000058799	Nap1l1	nucleosome assembly protein 1-like 1
319615	594.653	0.143855	0.0509143	2.82543	0.00472167	0.0884752	ENSMUSG00000033972	Zfp944	zinc finger protein 944							66055	1353.42	0.107561	0.0415143	2.59093	0.00957169	0.111488	ENSMUSG00000037361	Sf3b6	splicing factor 3B, subunit 6
319845	748.317	-0.16076	0.056916	-2.82452	0.00473515	0.0885476	ENSMUSG00000035919	Bbs9	Bardet-Biedl syndrome 9 (human)							68703	15453.5	-0.14076	0.0543277	-2.59094	0.00957151	0.111488	ENSMUSG00000039852	Rere	arginine glutamic acid dipeptide (RE) repeats
625018	177.496	0.666277	0.235898	2.82443	0.00473648	0.0885476	ENSMUSG00000015451	C4a	complement component 4A (Rodgers blood group)							192198	6917.89	-0.0724037	0.0279703	-2.58859	0.00963696	0.112	ENSMUSG00000049939	Lrrc4	leucine rich repeat containing 4
240067	796.244	-0.176121	0.0623944	-2.82271	0.00476203	0.0888854	ENSMUSG00000053390	Zfp952	zinc finger protein 952							56275	1856.96	-0.0974036	0.0376412	-2.58769	0.00966228	0.112165	ENSMUSG00000006456	Rbm14	RNA binding motif protein 14
72615	2010.58	0.138703	0.0491424	2.82247	0.00476555	0.0888854	ENSMUSG00000022515	Anks3	ankyrin repeat and sterile alpha motif domain containing 3							16527	768.185	0.226485	0.0876716	2.58333	0.00978524	0.113287	ENSMUSG00000049265	Kcnk3	potassium channel, subfamily K, member 3
26920	940.738	0.153285	0.0543293	2.82141	0.00478131	0.0890766	ENSMUSG00000057110	Cntrl	centriolin							20788	14064	-0.0945664	0.0366102	-2.58306	0.00979277	0.113287	ENSMUSG00000022463	Srebf2	sterol regulatory element binding factor 2
21389	45.4144	0.621797	0.22046	2.82045	0.00479556	0.0891368	ENSMUSG00000030699	Tbx6	T-box 6							66108	5090.41	0.0856732	0.0331614	2.58352	0.00977965	0.113287	ENSMUSG00000000399	Ndufa9	NADH:ubiquinone oxidoreductase subunit A9
230233	4202.68	-0.132554	0.0469961	-2.82053	0.0047945	0.0891368	ENSMUSG00000028431	Elp1	elongator complex protein 1							22330	2659.69	-0.108307	0.0419469	-2.58201	0.0098228	0.113374	ENSMUSG00000021823	Vcl	vinculin
80749	3394.34	-0.133648	0.0474116	-2.81888	0.00481913	0.089472	ENSMUSG00000030600	Lrfn1	leucine rich repeat and fibronectin type III domain containing 1							52915	16365.4	-0.100423	0.0388891	-2.58229	0.0098147	0.113374	ENSMUSG00000041164	Zmiz2	zinc finger, MIZ-type containing 2
19216	602.336	0.298144	0.105812	2.81768	0.00483717	0.0896542	ENSMUSG00000019464	Ptger1	prostaglandin E receptor 1 (subtype EP1)							100683	10920.2	-0.0919366	0.0356525	-2.57869	0.00991767	0.113816	ENSMUSG00000045482	Trrap	transformation/transcription domain-associated protein
26406	1550.92	0.120158	0.0426515	2.81721	0.00484434	0.0896542	ENSMUSG00000020700	Map3k3	mitogen-activated protein kinase kinase kinase 3							18129	2937.37	-0.197366	0.0765412	-2.57856	0.00992129	0.113816	ENSMUSG00000027878	Notch2	notch 2
268663	32.2489	-0.687054	0.243885	-2.81712	0.00484557	0.0896542	ENSMUSG00000034918	Cdhr2	cadherin-related family member 2							235606	1302.7	-0.150995	0.0585863	-2.57731	0.00995734	0.113816	ENSMUSG00000032590	Apeh	acylpeptide hydrolase
17918	26786.1	-0.0951343	0.0337876	-2.81566	0.00486779	0.0898596	ENSMUSG00000034593	Myo5a	myosin VA							239857	12768.9	-0.212389	0.0823407	-2.57939	0.00989752	0.113816	ENSMUSG00000064115	Cadm2	cell adhesion molecule 2
50722	70.2152	-0.94391	0.335231	-2.8157	0.00486713	0.0898596	ENSMUSG00000030792	Dkkl1	dickkopf-like 1							269642	24528.8	-0.107118	0.0415624	-2.57729	0.0099578	0.113816	ENSMUSG00000048142	Nat8l	N-acetyltransferase 8-like
75136	241.26	-0.307967	0.109395	-2.81518	0.004875	0.0898901	NA	Rsph10b	radial spoke head 10 homolog B (Chlamydomonas)							27215	2923.25	0.0814307	0.0315746	2.57899	0.00990883	0.113816	ENSMUSG00000039285	Azi2	5-azacytidine induced gene 2
268291	693.091	-0.345541	0.122791	-2.81406	0.00489197	0.0899979	ENSMUSG00000063760	Rnf217	ring finger protein 217							52585	3440.26	0.0777443	0.0301663	2.57719	0.00996085	0.113816	ENSMUSG00000002332	Dhrs1	dehydrogenase/reductase (SDR family) member 1
73710	3843.55	0.156059	0.0554509	2.81436	0.00488749	0.0899979	ENSMUSG00000045136	Tubb2b	tubulin, beta 2B class IIB							56216	15044	-0.0959566	0.0372342	-2.57711	0.009963	0.113816	ENSMUSG00000030806	Stx1b	syntaxin 1B
21983	399.971	-0.618108	0.21973	-2.81303	0.00490766	0.0901838	ENSMUSG00000035274	Tpbg	trophoblast glycoprotein							60409	1922.73	0.0917228	0.0355716	2.57854	0.00992178	0.113816	ENSMUSG00000032112	Trappc4	trafficking protein particle complex 4
21990	17.5799	-1.24164	0.441595	-2.81172	0.0049278	0.0904511	ENSMUSG00000040046	Tph1	tryptophan hydroxylase 1							320790	1387.11	-0.167777	0.0651681	-2.57453	0.0100377	0.114431	ENSMUSG00000041235	Chd7	chromodomain helicase DNA binding protein 7
67068	4869.4	0.0813645	0.0289679	2.80878	0.00497298	0.0911769	ENSMUSG00000047459	Dynlrb1	dynein light chain roadblock-type 1							59029	3493.14	0.100931	0.0392108	2.57407	0.010051	0.114431	ENSMUSG00000026914	Psmd14	proteasome (prosome, macropain) 26S subunit, non-ATPase, 14
109901	90.3618	-0.377713	0.134498	-2.80833	0.00497997	0.0912017	ENSMUSG00000023031	Cela1	chymotrypsin-like elastase family, member 1							76789	3364.08	0.0923304	0.0358677	2.57419	0.0100475	0.114431	ENSMUSG00000033186	Mzt1	mitotic spindle organizing protein 1
66515	1834.01	-0.163269	0.0581761	-2.80646	0.00500896	0.0916288	ENSMUSG00000038545	Cul7	cullin 7							227298	12696.9	-0.0646884	0.0251392	-2.57321	0.0100761	0.114587	ENSMUSG00000049339	Retreg2	reticulophagy regulator family member 2
208990	33.7428	0.633912	0.226154	2.80301	0.00506278	0.0925086	ENSMUSG00000044034	Npb	neuropeptide B							21672	7321.19	0.0856756	0.033303	2.57261	0.0100935	0.114655	ENSMUSG00000005161	Prdx2	peroxiredoxin 2
71743	1345.1	0.136375	0.0486624	2.80248	0.00507116	0.0925573	ENSMUSG00000001755	Coasy	Coenzyme A synthase							19172	6756.77	0.0663212	0.0257872	2.57186	0.0101154	0.114774	ENSMUSG00000005779	Psmb4	proteasome (prosome, macropain) subunit, beta type 4
14991	69.4456	-0.48852	0.174415	-2.80091	0.00509587	0.0929035	ENSMUSG00000016206	H2-M3	histocompatibility 2, M region locus 3							227835	1967.66	0.0928608	0.0361248	2.57056	0.0101535	0.115051	ENSMUSG00000036890	Gtdc1	glycosyltransferase-like domain containing 1
17874	316.163	0.261948	0.0935632	2.7997	0.00511508	0.0931485	ENSMUSG00000032508	Myd88	myeloid differentiation primary response gene 88							232947	9372.29	-0.0938115	0.0364991	-2.57025	0.0101627	0.115051	ENSMUSG00000051403	Ppp1r37	protein phosphatase 1, regulatory subunit 37
72607	989.216	-0.184471	0.0659243	-2.79822	0.00513844	0.0933637	ENSMUSG00000056900	Usp13	ubiquitin specific peptidase 13 (isopeptidase T-3)							544963	6816.57	-0.179046	0.0696755	-2.56971	0.0101783	0.115098	ENSMUSG00000021676	Iqgap2	IQ motif containing GTPase activating protein 2
97487	8446.13	-0.150559	0.0538023	-2.79838	0.0051359	0.0933637	ENSMUSG00000096188	Cmtm4	CKLF-like MARVEL transmembrane domain containing 4							211652	4961.17	-0.0946342	0.0368887	-2.5654	0.0103057	0.116227	ENSMUSG00000018849	Wwc1	WW, C2 and coiled-coil domain containing 1
20815	2141.21	0.108311	0.038725	2.79692	0.00515915	0.093439	ENSMUSG00000004865	Srpk1	serine/arginine-rich protein specific kinase 1							243529	1686.17	0.221588	0.0863836	2.56516	0.0103128	0.116227	ENSMUSG00000044927	H1f10	H1.10 linker histone
328795	56.6445	0.543085	0.194159	2.79711	0.00515616	0.093439	ENSMUSG00000042345	Ubash3a	ubiquitin associated and SH3 domain containing, A							68926	3760.22	-0.0895931	0.0349201	-2.56566	0.010298	0.116227	ENSMUSG00000028433	Ubap2	ubiquitin-associated protein 2
66627	1493.42	0.111325	0.0398034	2.79688	0.00515992	0.093439	ENSMUSG00000023707	Ogfod2	2-oxoglutarate and iron-dependent oxygenase domain containing 2							14284	3437.67	0.283202	0.110435	2.56443	0.0103344	0.116231	ENSMUSG00000029135	Fosl2	fos-like antigen 2
67824	655.324	-0.242655	0.0867896	-2.79589	0.00517563	0.0936187	ENSMUSG00000063445	Nmral1	NmrA-like family domain containing 1							228012	4752.82	-0.0885646	0.0345418	-2.56398	0.0103478	0.116231	ENSMUSG00000041997	Tlk1	tousled-like kinase 1
75731	630.047	0.138354	0.0495017	2.79492	0.00519118	0.0937951	ENSMUSG00000050002	Idnk	idnK gluconokinase homolog (E. coli)							381270	1658.94	-0.142752	0.0556691	-2.56429	0.0103386	0.116231	ENSMUSG00000039372	Marchf4	membrane associated ring-CH-type finger 4
19826	1837.52	-0.291285	0.104309	-2.79251	0.00523007	0.0942989	ENSMUSG00000034681	Rnps1	RNA binding protein with serine rich domain 1							227800	5142.71	0.0649146	0.0253258	2.56319	0.0103717	0.116369	ENSMUSG00000035437	Rabgap1	RAB GTPase activating protein 1
66162	947.893	0.180801	0.064746	2.79247	0.00523073	0.0942989	ENSMUSG00000047721	Bola2	bolA-like 2 (E. coli)							18822	1506.78	-0.155758	0.0608169	-2.5611	0.0104342	0.11673	ENSMUSG00000019055	Plod1	procollagen-lysine, 2-oxoglutarate 5-dioxygenase 1
20682	2680.87	-0.23042	0.0825518	-2.79122	0.00525099	0.0945587	ENSMUSG00000000567	Sox9	SRY (sex determining region Y)-box 9							20402	15246.5	-0.128501	0.0501848	-2.56056	0.0104503	0.11673	ENSMUSG00000027288	Zfp106	zinc finger protein 106
73390	929.05	-0.144025	0.0516196	-2.79011	0.00526894	0.0947764	ENSMUSG00000047669	Msl3l2	MSL3 like 2							381921	9487.68	-0.0781837	0.0305297	-2.56091	0.0104399	0.11673	ENSMUSG00000059981	Taok2	TAO kinase 2
213056	5432.5	-0.135969	0.0487549	-2.78882	0.00528998	0.0949437	ENSMUSG00000038174	Fam126b	family with sequence similarity 126, member B							56484	1826.05	-0.193055	0.0753828	-2.561	0.0104371	0.11673	ENSMUSG00000048756	Foxo3	forkhead box O3
226470	1494.22	-0.141788	0.0508391	-2.78896	0.00528778	0.0949437	ENSMUSG00000033964	Zbtb41	zinc finger and BTB domain containing 41							20591	4309.37	-0.134751	0.0526383	-2.55994	0.010469	0.116809	ENSMUSG00000025332	Kdm5c	lysine (K)-specific demethylase 5C
100040654	58.5893	0.548267	0.19669	2.78747	0.0053122	0.0952368	NA	NA	NA							96979	1710.96	0.108871	0.0425383	2.55937	0.0104861	0.11687	ENSMUSG00000026820	Ptges2	prostaglandin E synthase 2
30959	2057.49	-0.126342	0.0453357	-2.7868	0.00532307	0.095326	ENSMUSG00000032101	Ddx25	DEAD box helicase 25							20742	60496.7	-0.106525	0.0416432	-2.55805	0.0105262	0.117187	ENSMUSG00000020315	Sptbn1	spectrin beta, non-erythrocytic 1
55932	197.212	0.446285	0.160207	2.78568	0.00534155	0.0955512	ENSMUSG00000028268	Gbp3	guanylate binding protein 3							56191	11159.5	0.109572	0.0428436	2.5575	0.0105428	0.117242	ENSMUSG00000025272	Tro	trophinin
12558	5056.57	-0.10748	0.0385981	-2.7846	0.00535933	0.0956576	ENSMUSG00000024304	Cdh2	cadherin 2							66943	1505.3	-0.13239	0.0518152	-2.55505	0.0106173	0.11794	ENSMUSG00000034006	Slc66a2	solute carrier family 66 member 2
237759	781.87	-0.691981	0.248487	-2.78478	0.00535642	0.0956576	ENSMUSG00000063564	Col23a1	collagen, type XXIII, alpha 1							101488	1247.01	-0.173103	0.0678102	-2.55276	0.0106872	0.118455	ENSMUSG00000030737	Slco2b1	solute carrier organic anion transporter family, member 2b1
382427	111.941	0.508346	0.18282	2.78058	0.00542623	0.0965319	ENSMUSG00000020169	Best3	bestrophin 3							97130	1100.24	0.223665	0.0876067	2.55306	0.0106782	0.118455	ENSMUSG00000050390	C77080	expressed sequence C77080
433408	911.076	-0.170845	0.0614315	-2.78107	0.00541806	0.0965319	NA	Gm13375	predicted gene 13375							11836	7311.97	0.0698063	0.0273584	2.55155	0.0107246	0.118738	ENSMUSG00000001127	Araf	Araf proto-oncogene, serine/threonine kinase
71952	1045.28	-0.164175	0.0590413	-2.78068	0.00542448	0.0965319	ENSMUSG00000046791	Riox1	ribosomal oxygenase 1							270035	587.209	-0.183215	0.0718583	-2.54967	0.0107826	0.118988	ENSMUSG00000037363	Letm2	leucine zipper-EF-hand containing transmembrane protein 2
320806	1522.57	0.107341	0.03862	2.77942	0.00544554	0.0967691	ENSMUSG00000021666	Gfm2	G elongation factor, mitochondrial 2							56736	18010.4	0.0735439	0.0288421	2.54988	0.010776	0.118988	ENSMUSG00000060450	Rnf14	ring finger protein 14
104383	792.246	0.159381	0.0573704	2.7781	0.00546779	0.0967769	ENSMUSG00000024968	Rcor2	REST corepressor 2							58233	4105.54	-0.0983415	0.0385639	-2.55009	0.0107695	0.118988	ENSMUSG00000032285	Dnaja4	DnaJ heat shock protein family (Hsp40) member A4
15931	29667.4	-0.114869	0.0413408	-2.7786	0.00545941	0.0967769	ENSMUSG00000035847	Ids	iduronate 2-sulfatase							244867	4302.79	-0.109523	0.0429846	-2.54796	0.0108356	0.119441	ENSMUSG00000053199	Arhgap20	Rho GTPase activating protein 20
17434	2228.36	0.0934033	0.033629	2.77746	0.00547855	0.0967769	ENSMUSG00000015536	Mocs2	molybdenum cofactor synthesis 2							72745	976.097	0.141738	0.0556705	2.54602	0.0108958	0.119973	ENSMUSG00000035762	Tmem161b	transmembrane protein 161B
17886	7327.24	0.133091	0.0479215	2.77726	0.00548189	0.0967769	ENSMUSG00000022443	Myh9	myosin, heavy polypeptide 9, non-muscle							320046	865.473	-0.18568	0.0729581	-2.54502	0.0109271	0.120186	ENSMUSG00000052125	F730043M19Rik	RIKEN cDNA F730043M19 gene
214931	67956.9	0.117788	0.0424088	2.77744	0.00547895	0.0967769	ENSMUSG00000025738	Fbxl16	F-box and leucine-rich repeat protein 16							381113	1029.85	0.186456	0.0732963	2.54387	0.0109633	0.120453	ENSMUSG00000033966	Cdkl4	cyclin-dependent kinase-like 4
60406	333.069	-0.279891	0.10076	-2.7778	0.00547281	0.0967769	ENSMUSG00000031609	Sap30	sin3 associated polypeptide							22381	2285.09	0.116646	0.045874	2.54276	0.0109981	0.120703	ENSMUSG00000042712	Tceal9	transcription elongation factor A like 9
15039	288.724	-0.417665	0.150436	-2.77636	0.0054971	0.0969396	ENSMUSG00000056116	H2-T22	histocompatibility 2, T region locus 22							108857	4109.64	-0.0866385	0.0340827	-2.54201	0.0110217	0.12083	ENSMUSG00000024483	Ankhd1	ankyrin repeat and KH domain containing 1
15211	2422.18	0.109059	0.0392944	2.77543	0.00551286	0.0970964	ENSMUSG00000025232	Hexa	hexosaminidase A							192232	1132.38	-0.180168	0.0708964	-2.54129	0.0110444	0.120946	ENSMUSG00000042328	Hps4	HPS4, biogenesis of lysosomal organelles complex 3 subunit 2
320720	665.963	-0.145936	0.0525871	-2.77513	0.005518	0.0970964	ENSMUSG00000027086	Fastkd1	FAST kinase domains 1							240614	2557.06	0.110899	0.0436657	2.53973	0.0110939	0.121357	ENSMUSG00000074909	Ranbp6	RAN binding protein 6
213575	761.557	-0.146984	0.0529802	-2.77432	0.00553168	0.097229	ENSMUSG00000024253	Dync2li1	dynein cytoplasmic 2 light intermediate chain 1							13682	21069.1	0.0822617	0.0324015	2.53882	0.0111226	0.121407	ENSMUSG00000022884	Eif4a2	eukaryotic translation initiation factor 4A2
231130	1046.54	0.168344	0.0606951	2.77361	0.00554381	0.097229	ENSMUSG00000059866	Tnip2	TNFAIP3 interacting protein 2							494468	1095.98	0.177903	0.0700729	2.53883	0.0111224	0.121407	ENSMUSG00000072969	Armcx5	armadillo repeat containing, X-linked 5
23934	15045.1	-0.265377	0.095691	-2.77327	0.00554959	0.097229	ENSMUSG00000022577	Ly6h	lymphocyte antigen 6 complex, locus H							12570	26493.9	-0.130214	0.051329	-2.53686	0.0111852	0.121782	ENSMUSG00000090071	Cdk5r2	cyclin-dependent kinase 5, regulatory subunit 2 (p39)
26383	9717.54	-0.101832	0.0367187	-2.7733	0.00554914	0.097229	ENSMUSG00000055932	Fto	fat mass and obesity associated							16971	37805.3	-0.128029	0.0504727	-2.53661	0.0111933	0.121782	ENSMUSG00000040249	Lrp1	low density lipoprotein receptor-related protein 1
99730	504.628	0.199836	0.0720805	2.77241	0.00556433	0.0973819	ENSMUSG00000048100	Taf13	TATA-box binding protein associated factor 13							276952	21834.1	-0.145203	0.0572262	-2.53736	0.0111692	0.121782	ENSMUSG00000020684	Rasl10b	RAS-like, family 10, member B
207474	307.167	-0.228851	0.0825575	-2.77202	0.00557098	0.0973928	ENSMUSG00000041633	Kctd12b	potassium channel tetramerisation domain containing 12b							13619	3177.01	-0.118367	0.0467273	-2.53315	0.0113042	0.122056	ENSMUSG00000040669	Phc1	polyhomeotic 1
18212	31389.2	-0.108632	0.0392004	-2.77121	0.0055849	0.0975306	ENSMUSG00000055254	Ntrk2	neurotrophic tyrosine kinase, receptor, type 2							210998	3856.16	0.075037	0.0296261	2.5328	0.0113156	0.122056	ENSMUSG00000037119	Fam91a1	family with sequence similarity 91, member A1
12560	81.9185	-2.15121	0.776682	-2.76974	0.00561016	0.0978661	ENSMUSG00000061048	Cdh3	cadherin 3							210998	3856.16	0.075037	0.0296261	2.5328	0.0113156	0.122056	ENSMUSG00000116351	Fam91a1	family with sequence similarity 91, member A1
66253	1130.36	-0.152952	0.0552554	-2.76809	0.00563863	0.098151	ENSMUSG00000019806	Aig1	androgen-induced 1							218543	2881.07	-0.12594	0.0497163	-2.53318	0.0113034	0.122056	ENSMUSG00000032621	Srek1	splicing regulatory glutamine/lysine-rich protein 1
66753	2035.64	-0.111929	0.0404338	-2.7682	0.00563669	0.098151	ENSMUSG00000020311	Erlec1	endoplasmic reticulum lectin 1							224903	6101.23	-0.0845457	0.0333498	-2.53512	0.0112408	0.122056	ENSMUSG00000071054	Safb	scaffold attachment factor B
66642	1662.11	0.126244	0.04562	2.7673	0.00565226	0.0982824	ENSMUSG00000027649	Ctnnbl1	catenin, beta like 1							54383	4917.72	-0.0921302	0.0363697	-2.53316	0.011304	0.122056	ENSMUSG00000028796	Phc2	polyhomeotic 2
665270	81.6569	0.428795	0.15502	2.76606	0.00567385	0.0985518	ENSMUSG00000029134	Plb1	phospholipase B1							60611	2855.86	-0.10225	0.0403498	-2.53409	0.011274	0.122056	ENSMUSG00000003154	Foxj2	forkhead box J2
212326	953.548	-0.182017	0.0658414	-2.76447	0.00570148	0.0989256	ENSMUSG00000070044	Fam149a	family with sequence similarity 149, member A							67003	10707.2	0.0734421	0.0289947	2.53295	0.0113108	0.122056	ENSMUSG00000030884	Uqcrc2	ubiquinol cytochrome c reductase core protein 2
13139	866.73	0.192018	0.0694772	2.76375	0.00571407	0.0989495	ENSMUSG00000025357	Dgka	diacylglycerol kinase, alpha							81000	2240.69	-0.0768885	0.030334	-2.53473	0.0112533	0.122056	ENSMUSG00000040661	Rad54l2	RAD54 like 2 (S. cerevisiae)
17965	6991.98	0.317525	0.114906	2.76335	0.00572122	0.0989495	ENSMUSG00000041120	Nbl1	NBL1, DAN family BMP antagonist							73694	1409.23	0.147481	0.0582596	2.53144	0.0113594	0.122396	ENSMUSG00000024082	Ndufaf7	NADH:ubiquinone oxidoreductase complex assembly factor 7
57738	1993.4	-0.214117	0.0774768	-2.76362	0.00571634	0.0989495	ENSMUSG00000022899	Slc15a2	solute carrier family 15 (H+/peptide transporter), member 2							18572	1949.88	-0.100578	0.0397398	-2.53091	0.0113768	0.122453	ENSMUSG00000025047	Pdcd11	programmed cell death 11
53319	3522.9	0.142928	0.0517319	2.76287	0.00572959	0.0989885	ENSMUSG00000010097	Nxf1	nuclear RNA export factor 1							15571	18290.2	-0.0734056	0.0290344	-2.52823	0.0114641	0.12326	ENSMUSG00000003410	Elavl3	ELAV like RNA binding protein 3
18111	19449.5	-0.373983	0.135487	-2.76029	0.00577498	0.0993481	ENSMUSG00000067786	Nnat	neuronatin							14544	11692.8	0.180849	0.0716485	2.52411	0.0115991	0.124182	ENSMUSG00000058624	Gda	guanine deaminase
268970	49.0999	-0.834928	0.302458	-2.76047	0.00577178	0.0993481	ENSMUSG00000024043	Arhgap28	Rho GTPase activating protein 28							20404	16832.2	0.123463	0.0489072	2.52444	0.0115883	0.124182	ENSMUSG00000028488	Sh3gl2	SH3-domain GRB2-like 2
553127	877.154	-0.134379	0.0486756	-2.76071	0.00576755	0.0993481	ENSMUSG00000067924	Rtl8b	retrotransposon Gag like 8B							66191	1837.92	0.109442	0.0433434	2.52501	0.0115695	0.124182	ENSMUSG00000090000	Ier3ip1	immediate early response 3 interacting protein 1
553127	877.154	-0.134379	0.0486756	-2.76071	0.00576755	0.0993481	ENSMUSG00000116363	Rtl8b	retrotransposon Gag like 8B							70354	9292.91	-0.112691	0.0446459	-2.52411	0.0115992	0.124182	ENSMUSG00000035093	Secisbp2l	SECIS binding protein 2-like
57912	4354.04	0.104884	0.0379968	2.76034	0.0057741	0.0993481	ENSMUSG00000046722	Cdc42se1	CDC42 small effector 1							57344	559.31	-0.186778	0.0740876	-2.52104	0.0117009	0.125137	ENSMUSG00000003559	As3mt	arsenite methyltransferase
22276	1198.71	0.134637	0.0487875	2.75966	0.00578624	0.099436	ENSMUSG00000030979	Uros	uroporphyrinogen III synthase							229488	674.522	-0.237456	0.0942778	-2.51868	0.0117795	0.125711	ENSMUSG00000051000	Fam160a1	family with sequence similarity 160, member A1
217837	3934.94	0.144474	0.0523853	2.75791	0.0058173	0.099551	ENSMUSG00000057963	Itpk1	inositol 1,3,4-triphosphate 5/6 kinase							442834	839.684	-0.232142	0.092166	-2.51873	0.0117778	0.125711	NA	D830031N03Rik	RIKEN cDNA D830031N03 gene
229731	145.159	-0.334663	0.121356	-2.75769	0.00582121	0.099551	ENSMUSG00000040322	Slc25a24	solute carrier family 25 (mitochondrial carrier, phosphate carrier), member 24							170936	719.894	-0.156127	0.0620277	-2.51706	0.0118339	0.126093	ENSMUSG00000021514	Zfp369	zinc finger protein 369
329178	18329.3	-0.135003	0.0489558	-2.75765	0.00582193	0.099551	ENSMUSG00000055567	Unc80	unc-80, NALCN activator							75695	3446.43	-0.140792	0.0559392	-2.51687	0.0118404	0.126093	ENSMUSG00000029392	Rilpl1	Rab interacting lysosomal protein-like 1
67120	9062.42	0.220042	0.0797725	2.75837	0.00580898	0.099551	ENSMUSG00000027677	Ttc14	tetratricopeptide repeat domain 14							214162	11405.1	-0.13375	0.0531689	-2.51557	0.011884	0.126423	ENSMUSG00000002028	Kmt2a	lysine (K)-specific methyltransferase 2A
94190	2279.3	0.135953	0.0493023	2.75755	0.00582371	0.099551	ENSMUSG00000031214	Ophn1	oligophrenin 1							227723	44385.4	-0.108843	0.0432768	-2.51505	0.0119016	0.126477	ENSMUSG00000039262	Prrc2b	proline-rich coiled-coil 2B
235493	2650.74	-0.174624	0.0633631	-2.75592	0.00585269	0.0999407	ENSMUSG00000034858	Fam214a	family with sequence similarity 214, member A							330938	5199.63	-0.0860788	0.0342312	-2.51463	0.0119156	0.126492	ENSMUSG00000032064	Dixdc1	DIX domain containing 1
108071	15030.3	-0.120986	0.043919	-2.75476	0.00587354	0.100191	ENSMUSG00000049583	Grm5	glutamate receptor, metabotropic 5							78108	816.71	0.145619	0.0579246	2.51395	0.0119389	0.126605	ENSMUSG00000108591	Particl	promoter of Mat2a antisense radiation induced circulating long non-coding RNA
68695	1010.52	-0.419151	0.152178	-2.75435	0.00588097	0.100212	ENSMUSG00000030532	Hddc3	HD domain containing 3							13367	3423.14	-0.114688	0.0456526	-2.51219	0.0119983	0.126949	ENSMUSG00000024456	Diaph1	diaphanous related formin 1
12916	558.659	-0.181757	0.0660054	-2.75367	0.00589309	0.100313	ENSMUSG00000063889	Crem	cAMP responsive element modulator							224143	2449.97	0.0837219	0.033329	2.51198	0.0120054	0.126949	ENSMUSG00000034064	Poglut1	protein O-glucosyltransferase 1
12166	3202.54	-0.098365	0.0357573	-2.75091	0.00594304	0.100633	ENSMUSG00000021796	Bmpr1a	bone morphogenetic protein receptor, type 1A							226517	5820.15	-0.0829151	0.0330092	-2.51187	0.0120092	0.126949	ENSMUSG00000042772	Smg7	Smg-7 homolog, nonsense mediated mRNA decay factor (C. elegans)
12739	53.0213	-0.678505	0.246613	-2.75129	0.00593603	0.100633	ENSMUSG00000070473	Cldn3	claudin 3							11861	1506.93	0.161024	0.0641298	2.51091	0.0120421	0.127029	ENSMUSG00000047446	Arl4a	ADP-ribosylation factor-like 4A
245404	3188.52	-0.135224	0.0491396	-2.75184	0.00592614	0.100633	ENSMUSG00000045284	Dcaf12l1	DDB1 and CUL4 associated factor 12-like 1							68947	1518.48	0.192212	0.0765495	2.51095	0.0120408	0.127029	ENSMUSG00000060402	Chst8	carbohydrate sulfotransferase 8
67071	257.555	-0.293111	0.10652	-2.75169	0.00592886	0.100633	ENSMUSG00000025665	Rps6ka6	ribosomal protein S6 kinase polypeptide 6							16500	12101.6	-0.117486	0.0468052	-2.5101	0.0120696	0.127053	ENSMUSG00000050556	Kcnb1	potassium voltage gated channel, Shab-related subfamily, member 1
67071	257.555	-0.293111	0.10652	-2.75169	0.00592886	0.100633	ENSMUSG00000116203	Rps6ka6	ribosomal protein S6 kinase polypeptide 6							72611	1674.38	0.119116	0.0474512	2.51029	0.0120632	0.127053	ENSMUSG00000007812	Zfp655	zinc finger protein 655
68870	99.222	-0.4404	0.160074	-2.75124	0.0059371	0.100633	ENSMUSG00000026807	Ak8	adenylate kinase 8							18477	2958.27	0.0813763	0.0324344	2.50895	0.0121091	0.127335	ENSMUSG00000028691	Prdx1	peroxiredoxin 1
192160	4333.13	0.0823373	0.0299413	2.74995	0.00596036	0.100821	ENSMUSG00000078676	Casc3	cancer susceptibility candidate 3							228858	4063.43	0.0881304	0.0351333	2.50846	0.012126	0.12738	ENSMUSG00000017943	Gdap1l1	ganglioside-induced differentiation-associated protein 1-like 1
638247	4939.11	-0.0903242	0.0328644	-2.74839	0.00598887	0.101198	ENSMUSG00000097006	9530082P21Rik	RIKEN cDNA 9530082P21 gene							224742	4720.78	-0.0863748	0.0344466	-2.5075	0.0121588	0.127591	ENSMUSG00000038762	Abcf1	ATP-binding cassette, sub-family F (GCN20), member 1
381677	17868.4	-0.191537	0.069721	-2.7472	0.00601071	0.101355	ENSMUSG00000037428	Vgf	VGF nerve growth factor inducible							217707	785.409	0.11684	0.0466117	2.50667	0.0121874	0.127602	ENSMUSG00000021235	Coq6	coenzyme Q6 monooxygenase
73112	618.683	0.229275	0.0834547	2.74729	0.00600893	0.101355	ENSMUSG00000078453	Abracl	ABRA C-terminal like							319984	44597.6	-0.116519	0.0464892	-2.50637	0.0121979	0.127602	ENSMUSG00000022208	Jph4	junctophilin 4
66890	5772.34	0.120311	0.0438114	2.7461	0.00603084	0.101588	ENSMUSG00000021484	Lman2	lectin, mannose-binding 2							50791	7308.32	-0.0903941	0.0360601	-2.50676	0.0121843	0.127602	ENSMUSG00000040003	Magi2	membrane associated guanylate kinase, WW and PDZ domain containing 2
242894	6526.66	0.136304	0.0497414	2.74026	0.00613903	0.103303	ENSMUSG00000056367	Actr3b	ARP3 actin-related protein 3B							228140	8776.77	-0.102849	0.0410514	-2.50536	0.0122325	0.127831	ENSMUSG00000033955	Tnks1bp1	tankyrase 1 binding protein 1
14405	1063.85	-0.243536	0.088919	-2.73885	0.0061655	0.103627	ENSMUSG00000001260	Gabrg1	gamma-aminobutyric acid (GABA) A receptor, subunit gamma 1							18213	4840.98	-0.0924664	0.0369442	-2.50286	0.0123193	0.128604	ENSMUSG00000059146	Ntrk3	neurotrophic tyrosine kinase, receptor, type 3
218763	315.312	-0.268479	0.0980415	-2.73843	0.00617341	0.103627	ENSMUSG00000045201	Lrrc3b	leucine rich repeat containing 3B							14886	14840.2	-0.0505511	0.0202054	-2.50186	0.0123541	0.128701	ENSMUSG00000060261	Gtf2i	general transcription factor II I
434204	1218.47	0.172155	0.0628713	2.73821	0.00617753	0.103627	ENSMUSG00000045795	Whamm	WAS protein homolog associated with actin, golgi membranes and microtubules							66860	9715.45	-0.162657	0.0650108	-2.50201	0.0123492	0.128701	ENSMUSG00000035168	Tanc1	tetratricopeptide repeat, ankyrin repeat and coiled-coil containing 1
17472	123.971	0.461007	0.168491	2.7361	0.00621728	0.104186	ENSMUSG00000079363	Gbp4	guanylate binding protein 4							20420	948.196	0.139593	0.0558243	2.50057	0.0123994	0.129039	ENSMUSG00000039154	Shd	src homology 2 domain-containing transforming protein D
83814	10413.3	0.135716	0.0496146	2.73541	0.0062302	0.104295	ENSMUSG00000024589	Nedd4l	neural precursor cell expressed, developmentally down-regulated gene 4-like							56392	2891.57	0.0805167	0.0322138	2.49945	0.0124386	0.129312	ENSMUSG00000024976	Shoc2	Shoc2, leucine rich repeat scaffold protein
243912	233.121	-0.330878	0.121017	-2.73414	0.00625438	0.104591	ENSMUSG00000036854	Hspb6	heat shock protein, alpha-crystallin-related, B6							210293	5550.93	-0.170999	0.0684299	-2.49889	0.0124583	0.129357	ENSMUSG00000038608	Dock10	dedicator of cytokinesis 10
67477	69.6787	0.43627	0.1596	2.73352	0.00626621	0.104681	ENSMUSG00000000686	Abhd15	abhydrolase domain containing 15							68979	1250.46	0.103424	0.0413929	2.4986	0.0124686	0.129357	ENSMUSG00000018433	Nol11	nucleolar protein 11
12055	444.016	-0.222426	0.0813994	-2.73253	0.00628508	0.104888	ENSMUSG00000030814	Bcl7c	B cell CLL/lymphoma 7C							106740	656.242	0.148168	0.0593227	2.49767	0.0125013	0.129429	NA	NA	NA
12684	51.0134	0.451129	0.165117	2.73218	0.00629169	0.10489	ENSMUSG00000022219	Cideb	cell death-inducing DNA fragmentation factor, alpha subunit-like effector B							67369	1166.45	-0.137716	0.0551355	-2.49777	0.0124977	0.129429	ENSMUSG00000030407	Qpctl	glutaminyl-peptide cyclotransferase-like
17978	6002.92	-0.0718648	0.0263107	-2.7314	0.00630666	0.105031	ENSMUSG00000005886	Ncoa2	nuclear receptor coactivator 2							74347	642.996	-0.127083	0.0508958	-2.49692	0.0125277	0.129569	ENSMUSG00000034105	Meak7	MTOR associated protein , eak-7 homolog
26611	5866.85	-0.102637	0.0376049	-2.72935	0.00634585	0.105466	ENSMUSG00000032320	Rcn2	reticulocalbin 2							99003	982.68	-0.173784	0.06961	-2.49654	0.0125411	0.129574	ENSMUSG00000074994	Qser1	glutamine and serine rich 1
278507	155.028	-1.08159	0.39627	-2.72942	0.00634458	0.105466	ENSMUSG00000044177	Wfikkn2	WAP, follistatin/kazal, immunoglobulin, kunitz and netrin domain containing 2							16648	5278.38	0.0833858	0.0334201	2.49508	0.0125929	0.129577	ENSMUSG00000021929	Kpna3	karyopherin (importin) alpha 3
12663	382.689	-0.233829	0.0857154	-2.72797	0.00637247	0.10579	ENSMUSG00000078185	Chml	choroideremia-like							215085	2549.52	0.188451	0.0754971	2.49613	0.0125555	0.129577	ENSMUSG00000038602	Slc35f1	solute carrier family 35, member F1
386655	2014.58	-0.13047	0.0478321	-2.72767	0.00637839	0.10579	ENSMUSG00000046058	Eid2	EP300 interacting inhibitor of differentiation 2							226856	9972.15	0.0685032	0.0274524	2.49534	0.0125836	0.129577	ENSMUSG00000026623	Lpgat1	lysophosphatidylglycerol acyltransferase 1
66082	2778.11	0.125363	0.0459689	2.72712	0.00638907	0.105858	ENSMUSG00000025277	Abhd6	abhydrolase domain containing 6							54721	1259.33	-0.146379	0.0586521	-2.49572	0.0125702	0.129577	ENSMUSG00000032175	Tyk2	tyrosine kinase 2
12520	15404.2	-0.0775208	0.0284361	-2.72614	0.00640802	0.105867	ENSMUSG00000037706	Cd81	CD81 antigen							53883	21272.8	-0.104332	0.0418395	-2.49364	0.0126442	0.129839	ENSMUSG00000068740	Celsr2	cadherin, EGF LAG seven-pass G-type receptor 2
13384	4604.44	0.17242	0.0632344	2.72668	0.00639756	0.105867	ENSMUSG00000052373	Mpp3	membrane protein, palmitoylated 3 (MAGUK p55 subfamily member 3)							66711	2709.37	0.09723	0.038987	2.49391	0.0126345	0.129839	ENSMUSG00000025337	Sbds	SBDS ribosome maturation factor
56773	53.5694	-0.385673	0.141476	-2.72608	0.00640923	0.105867	ENSMUSG00000031952	Chst5	carbohydrate (N-acetylglucosamine 6-O) sulfotransferase 5							69195	882.457	0.141066	0.056589	2.49281	0.0126737	0.130009	ENSMUSG00000049036	Tmem121	transmembrane protein 121
17357	3909.93	-0.208081	0.0763859	-2.72408	0.00644812	0.106327	ENSMUSG00000047945	Marcksl1	MARCKS-like 1							83398	1397.35	0.255595	0.102553	2.49232	0.0126912	0.130056	ENSMUSG00000027977	Ndst3	N-deacetylase/N-sulfotransferase (heparan glucosaminyl) 3
68342	4739.99	-0.108384	0.0397891	-2.72397	0.00645023	0.106327	ENSMUSG00000040048	Ndufb10	NADH:ubiquinone oxidoreductase subunit B10							21454	6939.22	0.079388	0.0318664	2.49127	0.0127286	0.130306	ENSMUSG00000068039	Tcp1	t-complex protein 1
210027	2607.49	0.186012	0.0683116	2.72299	0.00646942	0.106399	ENSMUSG00000057060	Slc35f3	solute carrier family 35, member F3							16510	4029.11	-0.144042	0.0578316	-2.49072	0.0127485	0.130377	ENSMUSG00000058248	Kcnh1	potassium voltage-gated channel, subfamily H (eag-related), member 1
216869	2917.15	0.0989818	0.03635	2.72302	0.00646877	0.106399	ENSMUSG00000060216	Arrb2	arrestin, beta 2							20462	1293.91	0.107627	0.0432312	2.48956	0.0127902	0.130461	ENSMUSG00000022858	Tra2b	transformer 2 beta
217310	7800.08	0.0875124	0.0321413	2.72274	0.00647434	0.106399	ENSMUSG00000034586	Hid1	HID1 domain containing							319481	2146.88	-0.0829079	0.0333005	-2.48969	0.0127855	0.130461	ENSMUSG00000031959	Wdr59	WD repeat domain 59
106200	1426.21	-0.118443	0.04351	-2.72219	0.00648502	0.106419	ENSMUSG00000022498	Txndc11	thioredoxin domain containing 11							494448	28991.3	-0.0758721	0.030478	-2.48941	0.0127956	0.130461	ENSMUSG00000089715	Cbx6	chromobox 6
22158	1034.34	-0.161716	0.0594105	-2.722	0.00648872	0.106419	ENSMUSG00000001521	Tulp3	tubby-like protein 3							76563	702.918	0.120282	0.0483371	2.48839	0.0128323	0.130702	ENSMUSG00000019863	Qrsl1	glutaminyl-tRNA synthase (glutamine-hydrolyzing)-like 1
67178	3593.41	0.147679	0.054264	2.72149	0.00649888	0.106478	ENSMUSG00000009076	Zmat5	zinc finger, matrin type 5							13163	1454.4	-0.0946492	0.0380589	-2.48692	0.0128856	0.130914	ENSMUSG00000002307	Daxx	Fas death domain-associated protein
216858	154.09	-0.317709	0.116861	-2.71869	0.00655413	0.107166	ENSMUSG00000046731	Kctd11	potassium channel tetramerisation domain containing 11							50785	3992.99	-0.134113	0.0539315	-2.48673	0.0128922	0.130914	ENSMUSG00000045216	Hs6st1	heparan sulfate 6-O-sulfotransferase 1
22228	2142.14	-0.556328	0.204623	-2.7188	0.006552	0.107166	ENSMUSG00000033685	Ucp2	uncoupling protein 2 (mitochondrial, proton carrier)							70571	601.32	0.519978	0.209064	2.48717	0.0128763	0.130914	ENSMUSG00000091002	Tcerg1l	transcription elongation regulator 1-like
320158	2844.27	-0.218441	0.0803671	-2.71804	0.00656696	0.107267	ENSMUSG00000037492	Zmat4	zinc finger, matrin type 4							210573	9447.51	-0.125726	0.0505666	-2.48633	0.0129066	0.130929	ENSMUSG00000096847	Tmem151b	transmembrane protein 151B
22671	25005.4	0.125394	0.0461485	2.71718	0.00658412	0.107439	ENSMUSG00000010086	Rnf112	ring finger protein 112							102182	893.58	0.125506	0.0504965	2.48543	0.0129394	0.131128	ENSMUSG00000037134	Prmt9	protein arginine methyltransferase 9
53895	2249.08	-0.0916714	0.0337542	-2.71585	0.00661059	0.107762	ENSMUSG00000002660	Clpp	caseinolytic mitochondrial matrix peptidase proteolytic subunit							68140	739.586	0.156684	0.0630649	2.48449	0.0129736	0.131343	ENSMUSG00000049232	Tigd2	tigger transposable element derived 2
14862	7351.66	-0.19757	0.0728157	-2.71328	0.00666201	0.108491	ENSMUSG00000058135	Gstm1	glutathione S-transferase, mu 1							319555	4748.44	-0.144217	0.0580821	-2.48298	0.0130288	0.131661	ENSMUSG00000048148	Nwd1	NACHT and WD repeat domain containing 1
22083	3739.01	0.0759609	0.0280005	2.71284	0.00667095	0.108527	ENSMUSG00000005609	Ctr9	CTR9 homolog, Paf1/RNA polymerase II complex component							71678	2118.15	0.0807609	0.0325266	2.48292	0.0130312	0.131661	ENSMUSG00000046836	Brox	BRO1 domain and CAAX motif containing
56045	993.926	0.136588	0.0503655	2.71193	0.00668929	0.108716	ENSMUSG00000027639	Samhd1	SAM domain and HD domain, 1							56459	4506.4	0.138816	0.0559217	2.48232	0.0130528	0.131747	ENSMUSG00000052833	Sae1	SUMO1 activating enzyme subunit 1
239318	327.511	-0.336965	0.12435	-2.70981	0.00673216	0.109245	ENSMUSG00000049148	Plcxd3	phosphatidylinositol-specific phospholipase C, X domain containing 3							23873	1238.63	0.157655	0.0635492	2.48084	0.0131073	0.132164	ENSMUSG00000032463	Faim	Fas apoptotic inhibitory molecule
26922	728.997	0.132657	0.0489571	2.70965	0.00673536	0.109245	ENSMUSG00000028910	Mecr	mitochondrial trans-2-enoyl-CoA reductase							22066	2645.96	0.21662	0.0873699	2.47934	0.0131627	0.132589	ENSMUSG00000027748	Trpc4	transient receptor potential cation channel, subfamily C, member 4
21915	1048.43	-0.119685	0.0441832	-2.70883	0.00675214	0.109408	ENSMUSG00000026281	Dtymk	deoxythymidylate kinase							68094	22845.9	-0.0734546	0.0296317	-2.47892	0.0131781	0.132612	ENSMUSG00000025369	Smarcc2	SWI/SNF related, matrix associated, actin dependent regulator of chromatin, subfamily c, member 2
16826	2037.64	-0.246801	0.0912459	-2.7048	0.00683465	0.110618	ENSMUSG00000039706	Ldb2	LIM domain binding 2							69372	765.155	0.172195	0.0694947	2.47782	0.0132188	0.132846	ENSMUSG00000074576	Mocs3	molybdenum cofactor synthesis 3
75533	294.195	-0.2581	0.0954332	-2.70451	0.00684051	0.110618	ENSMUSG00000035984	Nme5	NME/NM23 family member 5							98396	6888.79	-0.115728	0.04671	-2.47758	0.0132278	0.132846	ENSMUSG00000013275	Slc41a1	solute carrier family 41, member 1
225280	1182.97	0.132691	0.0490827	2.70341	0.00686317	0.110829	ENSMUSG00000047989	Ino80c	INO80 complex subunit C							70093	5732.3	0.0701712	0.0283303	2.47689	0.0132532	0.132968	ENSMUSG00000042572	Ube2q1	ubiquitin-conjugating enzyme E2Q family member 1
321014	51.6724	0.405208	0.149917	2.70288	0.00687413	0.110829	ENSMUSG00000060029	4930473A02Rik	RIKEN cDNA 4930473A02 gene							12653	42748.7	-0.199916	0.0807395	-2.47606	0.0132842	0.133147	ENSMUSG00000027350	Chgb	chromogranin B
66603	258.15	0.175263	0.0648373	2.70312	0.00686912	0.110829	ENSMUSG00000060121	Gemin2	gem nuclear organelle associated protein 2							245944	1608.22	0.118733	0.0480029	2.47346	0.0133812	0.133852	ENSMUSG00000020128	Vps54	VPS54 GARP complex subunit
17868	22.6511	0.966275	0.357902	2.69983	0.0069375	0.111614	ENSMUSG00000002100	Mybpc3	myosin binding protein C, cardiac							72736	1497.54	0.095329	0.0385369	2.47371	0.0133719	0.133852	ENSMUSG00000021072	Tmx1	thioredoxin-related transmembrane protein 1
207819	332.321	-0.373463	0.138314	-2.70012	0.0069315	0.111614	ENSMUSG00000048905	Bnip5	BCL2 interacting protein 5							227624	10140.1	-0.0681741	0.0275676	-2.47298	0.0133993	0.133899	ENSMUSG00000015087	Rabl6	RAB, member RAS oncogene family-like 6
67934	23.6094	-0.700382	0.259445	-2.69954	0.00694355	0.111614	ENSMUSG00000099354	1700124L16Rik	RIKEN cDNA 1700124L16 gene							68188	7092.42	-0.113682	0.0459955	-2.47158	0.0134519	0.134291	ENSMUSG00000023118	Sympk	symplekin
26942	596.83	-0.1657	0.061404	-2.69853	0.00696475	0.111844	ENSMUSG00000037617	Spag1	sperm associated antigen 1							22289	1859.52	-0.155964	0.0631419	-2.47005	0.0135093	0.134458	ENSMUSG00000037369	Kdm6a	lysine (K)-specific demethylase 6A
207777	15703.7	0.226835	0.0842196	2.69338	0.00707317	0.113472	ENSMUSG00000034156	Tspoap1	TSPO associated protein 1							319752	1447.84	0.173186	0.0700945	2.47075	0.0134832	0.134458	NA	B230209E15Rik	RIKEN cDNA B230209E15 gene
18481	7138.31	-0.133548	0.0496157	-2.69164	0.00711017	0.113953	ENSMUSG00000031284	Pak3	p21 (RAC1) activated kinase 3							66058	666.657	0.175785	0.0711762	2.46972	0.013522	0.134458	ENSMUSG00000023367	Tmem176a	transmembrane protein 176A
23801	462.086	-0.356587	0.132506	-2.6911	0.00712166	0.114024	ENSMUSG00000020892	Aloxe3	arachidonate lipoxygenase 3							66648	2906.95	0.148292	0.0600417	2.46981	0.0135185	0.134458	ENSMUSG00000024269	Tpgs2	tubulin polyglutamylase complex subunit 2
54630	91.1066	0.397959	0.147934	2.69011	0.00714293	0.114252	ENSMUSG00000031145	Prickle3	prickle planar cell polarity protein 3							210789	610.269	-0.166667	0.0675284	-2.46811	0.0135829	0.13493	ENSMUSG00000033083	Tbc1d4	TBC1 domain family, member 4
16562	9331.63	0.135848	0.0505251	2.68873	0.00717236	0.114535	ENSMUSG00000020821	Kif1c	kinesin family member 1C							20740	74750.5	-0.0631341	0.0255849	-2.46764	0.0136009	0.134975	ENSMUSG00000057738	Sptan1	spectrin alpha, non-erythrocytic 1
270627	4578.83	-0.0699219	0.0260066	-2.68862	0.00717481	0.114535	ENSMUSG00000031314	Taf1	TATA-box binding protein associated factor 1							97863	2073.79	0.249479	0.101189	2.46548	0.0136829	0.135655	ENSMUSG00000069237	Fam8a1	family with sequence similarity 8, member A1
170441	119.776	-0.30057	0.111844	-2.68741	0.00720086	0.114724	ENSMUSG00000027661	Slc2a10	solute carrier family 2 (facilitated glucose transporter), member 10							217378	8227.14	0.0689852	0.0279922	2.46445	0.0137225	0.135914	ENSMUSG00000020657	Dnajc27	DnaJ heat shock protein family (Hsp40) member C27
239420	1955.17	-0.176142	0.0655353	-2.68774	0.0071938	0.114724	ENSMUSG00000022311	Csmd3	CUB and Sushi multiple domains 3							545622	5315.15	-0.157796	0.0640397	-2.46403	0.0137383	0.135936	ENSMUSG00000038764	Ptpn3	protein tyrosine phosphatase, non-receptor type 3
19286	897.552	-0.131504	0.0489439	-2.68683	0.00721326	0.114809	ENSMUSG00000032067	Pts	6-pyruvoyl-tetrahydropterin synthase							18570	2578.59	0.0848949	0.0344628	2.46338	0.0137634	0.136051	ENSMUSG00000021576	Pdcd6	programmed cell death 6
192159	14986.1	-0.0890591	0.0331647	-2.68535	0.0072453	0.115092	ENSMUSG00000020850	Prpf8	pre-mRNA processing factor 8							57813	2199.79	0.0821552	0.0333557	2.463	0.0137779	0.136061	ENSMUSG00000035824	Tk2	thymidine kinase 2, mitochondrial
72289	23346.7	0.444796	0.165635	2.6854	0.00724434	0.115092	ENSMUSG00000092341	Malat1	metastasis associated lung adenocarcinoma transcript 1 (non-coding RNA)							15510	3992.07	0.0868109	0.0352543	2.46242	0.0138003	0.136147	ENSMUSG00000025980	Hspd1	heat shock protein 1 (chaperonin)
18146	13939	0.100245	0.0373395	2.68469	0.0072597	0.115208	ENSMUSG00000015094	Npdc1	neural proliferation, differentiation and control 1							223697	2162.77	-0.159807	0.0649932	-2.45883	0.0139391	0.137383	ENSMUSG00000042524	Sun2	Sad1 and UNC84 domain containing 2
214290	3006.19	0.113317	0.0422299	2.68334	0.00728918	0.115557	ENSMUSG00000035248	Tut7	terminal uridylyl transferase 7							108030	2465.1	0.166553	0.067768	2.45769	0.0139833	0.137434	ENSMUSG00000019906	Lin7a	lin-7 homolog A (C. elegans)
23863	512.454	0.193554	0.0721406	2.68302	0.00729615	0.115557	ENSMUSG00000053226	Dand5	DAN domain family member 5, BMP antagonist							108653	1843.45	0.194102	0.0789652	2.45807	0.0139685	0.137434	ENSMUSG00000040649	Rimklb	ribosomal modification protein rimK-like family member B
27389	30.6786	0.539134	0.200967	2.68269	0.00730317	0.115557	ENSMUSG00000021768	Dusp13	dual specificity phosphatase 13							110460	1154.29	0.155411	0.063251	2.45705	0.0140081	0.137434	ENSMUSG00000023832	Acat2	acetyl-Coenzyme A acetyltransferase 2
23992	720.65	-0.144491	0.0538806	-2.68169	0.00732512	0.115791	ENSMUSG00000002731	Prkra	protein kinase, interferon inducible double stranded RNA dependent activator							15566	631.56	0.261023	0.106244	2.45683	0.0140169	0.137434	ENSMUSG00000024798	Htr7	5-hydroxytryptamine (serotonin) receptor 7
21923	528.109	-0.328705	0.122631	-2.68044	0.00735259	0.1161	ENSMUSG00000028364	Tnc	tenascin C							76976	1364.8	0.118617	0.0482815	2.45678	0.0140188	0.137434	ENSMUSG00000048040	Arxes2	adipocyte-related X-chromosome expressed sequence 2
50913	2021.75	0.217589	0.0811856	2.68015	0.00735902	0.1161	ENSMUSG00000039830	Olig2	oligodendrocyte transcription factor 2							78943	588.982	-0.163862	0.0667032	-2.45659	0.0140264	0.137434	ENSMUSG00000020715	Ern1	endoplasmic reticulum (ER) to nucleus signalling 1
233863	10148.9	0.0718818	0.026833	2.67886	0.00738731	0.116433	ENSMUSG00000032777	Gtf3c1	general transcription factor III C 1							14387	22964.4	0.166084	0.0676851	2.45377	0.0141367	0.13825	ENSMUSG00000025579	Gaa	glucosidase, alpha, acid
223665	760.827	-0.186272	0.0695607	-2.67784	0.00740985	0.116674	ENSMUSG00000116138	C030006K11Rik	RIKEN cDNA C030006K11 gene							68052	1875.34	0.0992908	0.0404648	2.45376	0.0141372	0.13825	ENSMUSG00000090862	Rps13	ribosomal protein S13
68053	2321.3	0.148321	0.0554147	2.67656	0.00743822	0.117007	ENSMUSG00000028243	Ubxn2b	UBX domain protein 2B							269116	20098.9	-0.121945	0.0497049	-2.45338	0.014152	0.138261	ENSMUSG00000026442	Nfasc	neurofascin
66336	98.9327	0.31843	0.119068	2.67435	0.00748741	0.117667	ENSMUSG00000021391	Cenpp	centromere protein P							216739	8359.08	-0.095732	0.0390296	-2.4528	0.0141748	0.138349	ENSMUSG00000020333	Acsl6	acyl-CoA synthetase long-chain family member 6
243529	1686.17	-0.230846	0.0863417	-2.67364	0.00750339	0.117689	ENSMUSG00000044927	H1f10	H1.10 linker histone							213783	1572.58	-0.287552	0.117277	-2.4519	0.0142105	0.138562	ENSMUSG00000040624	Plekhg1	pleckstrin homology domain containing, family G (with RhoGef domain) member 1
76365	125.628	-0.465223	0.173996	-2.67376	0.00750068	0.117689	ENSMUSG00000032419	Tbx18	T-box18							12468	8664.47	0.0627584	0.0256108	2.45047	0.0142671	0.13898	ENSMUSG00000030007	Cct7	chaperonin containing Tcp1, subunit 7 (eta)
13865	3013.4	-0.157512	0.0589575	-2.67163	0.00754847	0.118281	ENSMUSG00000069171	Nr2f1	nuclear receptor subfamily 2, group F, member 1							53614	779.442	-0.222337	0.0907487	-2.45003	0.0142844	0.139014	ENSMUSG00000028476	Reck	reversion-inducing-cysteine-rich protein with kazal motifs
328971	58.0143	0.466022	0.174521	2.6703	0.00757839	0.118635	ENSMUSG00000044176	Spink10	serine peptidase inhibitor, Kazal type 10							76441	6493.8	-0.161342	0.065863	-2.44966	0.0142992	0.139023	ENSMUSG00000040260	Daam2	dishevelled associated activator of morphogenesis 2
233115	4207.93	0.121824	0.0456384	2.66934	0.00760011	0.11886	ENSMUSG00000043671	Dpy19l3	dpy-19-like 3 (C. elegans)							20262	9824.03	0.0601257	0.0245625	2.44787	0.0143705	0.139581	ENSMUSG00000027581	Stmn3	stathmin-like 3
12426	855.043	-0.467237	0.175176	-2.66724	0.00764761	0.119372	ENSMUSG00000030898	Cckbr	cholecystokinin B receptor							56513	1109.62	0.112848	0.046131	2.44626	0.0144347	0.139935	ENSMUSG00000005699	Pard6a	par-6 family cell polarity regulator alpha
233870	1151.93	0.109394	0.0410129	2.6673	0.00764638	0.119372	ENSMUSG00000073838	Tufm	Tu translation elongation factor, mitochondrial							57028	7081.5	0.143868	0.0588033	2.4466	0.0144211	0.139935	ENSMUSG00000116165	Pdxp	pyridoxal (pyridoxine, vitamin B6) phosphatase
232879	1536.9	-0.140999	0.0528767	-2.66656	0.0076633	0.119502	ENSMUSG00000049600	Zbtb45	zinc finger and BTB domain containing 45							75659	654.396	0.133388	0.0545392	2.44572	0.0144562	0.140008	ENSMUSG00000030032	Wdr54	WD repeat domain 54
214704	149.926	-0.410629	0.154094	-2.6648	0.00770342	0.120012	ENSMUSG00000046192	Iqub	IQ motif and ubiquitin domain containing							53321	21902	-0.127772	0.0522921	-2.44342	0.0145487	0.140768	ENSMUSG00000017167	Cntnap1	contactin associated protein-like 1
17470	4550.04	-0.134378	0.0504433	-2.66393	0.00772328	0.120063	ENSMUSG00000022661	Cd200	CD200 antigen							76969	21002.6	-0.112716	0.0461378	-2.44303	0.0145645	0.140785	ENSMUSG00000027221	Chst1	carbohydrate sulfotransferase 1
214917	2632.98	0.0977806	0.0367089	2.66367	0.00772925	0.120063	ENSMUSG00000057411	Antkmt	adenine nucleotide translocase lysine methyltransferase							215193	1166.78	-0.117428	0.0480944	-2.44161	0.0146219	0.140934	ENSMUSG00000016181	Utp25	UTP25 small subunit processome component
27078	499.024	-0.2056	0.0771923	-2.66348	0.00773378	0.120063	ENSMUSG00000001039	B9d1	B9 protein domain 1							66753	2035.64	0.0989571	0.0405277	2.44172	0.0146176	0.140934	ENSMUSG00000020311	Erlec1	endoplasmic reticulum lectin 1
67295	27900.2	-0.176625	0.0663166	-2.66336	0.00773639	0.120063	ENSMUSG00000021700	Rab3c	RAB3C, member RAS oncogene family							76820	12437.3	-0.101358	0.0415087	-2.44186	0.014612	0.140934	ENSMUSG00000020589	Cyria	CYFIP related Rac1 interactor A
93838	45.9379	0.561015	0.210761	2.66186	0.00777111	0.120486	ENSMUSG00000009145	Dqx1	DEAQ RNA-dependent ATPase							319604	18918.8	-0.0735967	0.0301586	-2.44032	0.0146741	0.141302	ENSMUSG00000029461	Fam168a	family with sequence similarity 168, member A
18674	11986.2	-0.0819447	0.0308185	-2.65895	0.00783848	0.121414	ENSMUSG00000061904	Slc25a3	solute carrier family 25 (mitochondrial carrier, phosphate carrier), member 3							99526	911.278	-0.118306	0.0484986	-2.43938	0.0147126	0.141537	ENSMUSG00000039701	Usp53	ubiquitin specific peptidase 53
70551	681.584	-0.192277	0.0723227	-2.6586	0.0078466	0.121423	ENSMUSG00000041594	Tmtc4	transmembrane and tetratricopeptide repeat containing 4							230735	2496.89	-0.18925	0.0775937	-2.43898	0.0147287	0.141556	ENSMUSG00000028876	Epha10	Eph receptor A10
100038347	1962.45	0.103009	0.03878	2.65623	0.00790208	0.122048	ENSMUSG00000078670	Fam174b	family with sequence similarity 174, member B							73242	2128.65	0.0806906	0.033112	2.43689	0.014814	0.14224	ENSMUSG00000024426	Atat1	alpha tubulin acetyltransferase 1
67949	1512.01	0.13816	0.0520104	2.65639	0.00789813	0.122048	ENSMUSG00000026377	Nifk	nucleolar protein interacting with the FHA domain of MKI67							67698	3066.86	0.0849223	0.0348589	2.43617	0.0148436	0.142389	ENSMUSG00000051185	Fam174a	family with sequence similarity 174, member A
110446	4627.19	-0.0805385	0.0303291	-2.65548	0.00791952	0.122118	ENSMUSG00000032047	Acat1	acetyl-Coenzyme A acetyltransferase 1							170753	4550.91	-0.130654	0.0536424	-2.43564	0.0148653	0.14246	ENSMUSG00000040209	Zfp704	zinc finger protein 704
19246	3785.58	0.117946	0.0444186	2.65533	0.00792304	0.122118	ENSMUSG00000027540	Ptpn1	protein tyrosine phosphatase, non-receptor type 1							13178	1292.31	0.101937	0.0418624	2.43504	0.0148902	0.142563	ENSMUSG00000029366	Dck	deoxycytidine kinase
665033	104.99	-0.870809	0.32798	-2.65507	0.00792925	0.122118	ENSMUSG00000091345	Col6a5	collagen, type VI, alpha 5							14977	4764.52	-0.0829363	0.0340683	-2.43442	0.0149159	0.142673	ENSMUSG00000024327	Slc39a7	solute carrier family 39 (zinc transporter), member 7
11652	3006.38	0.132067	0.0497611	2.65402	0.00795386	0.12238	ENSMUSG00000004056	Akt2	thymoma viral proto-oncogene 2							22186	2450.89	0.1071	0.0440056	2.43377	0.0149424	0.142677	ENSMUSG00000090137	Uba52	ubiquitin A-52 residue ribosomal protein fusion product 1
13602	92846.6	-0.0873676	0.0329269	-2.65338	0.00796901	0.122497	ENSMUSG00000029309	Sparcl1	SPARC-like 1							56086	3724.03	0.110974	0.0455986	2.43372	0.0149447	0.142677	ENSMUSG00000054766	Set	SET nuclear oncogene
17916	209.328	0.320701	0.120883	2.65299	0.0079783	0.122523	ENSMUSG00000024300	Myo1f	myosin IF							326622	3140.4	-0.110047	0.045233	-2.43289	0.014979	0.142869	ENSMUSG00000043241	Upf2	UPF2 regulator of nonsense transcripts homolog (yeast)
50782	1398.65	0.351277	0.132464	2.65187	0.00800472	0.122812	ENSMUSG00000024186	Rgs11	regulator of G-protein signaling 11							215814	1050.56	0.214815	0.0883387	2.43173	0.015027	0.143056	ENSMUSG00000059554	Ccdc28a	coiled-coil domain containing 28A
11984	5076.12	-0.354585	0.133747	-2.65117	0.00802142	0.122941	ENSMUSG00000024121	Atp6v0c	ATPase, H+ transporting, lysosomal V0 subunit C							69596	845.889	-0.101741	0.0418338	-2.43203	0.0150143	0.143056	ENSMUSG00000068264	Ap5s1	adaptor-related protein 5 complex, sigma 1 subunit
12727	11625.6	-0.064675	0.0244035	-2.65024	0.00804349	0.122941	ENSMUSG00000000605	Clcn4	chloride channel, voltage-sensitive 4							20924	12196.1	-0.0621265	0.0255688	-2.42978	0.0151081	0.143556	ENSMUSG00000003435	Supt5	suppressor of Ty 5, DSIF elongation factor subunit
15161	8341.66	-0.0816172	0.0307946	-2.65037	0.00804027	0.122941	ENSMUSG00000031386	Hcfc1	host cell factor C1							76686	40147	-0.0809552	0.0333156	-2.42995	0.0151009	0.143556	ENSMUSG00000013921	Clip3	CAP-GLY domain containing linker protein 3
224742	4720.78	0.0912063	0.034412	2.65042	0.00803913	0.122941	ENSMUSG00000038762	Abcf1	ATP-binding cassette, sub-family F (GCN20), member 1							14251	5797.46	0.0963207	0.0396634	2.42846	0.0151633	0.143944	ENSMUSG00000059714	Flot1	flotillin 1
16548	396.114	-0.191904	0.0724444	-2.64898	0.00807353	0.123226	ENSMUSG00000029162	Khk	ketohexokinase							17713	1834.42	0.0894583	0.0368524	2.42747	0.0152044	0.144198	ENSMUSG00000029198	Grpel1	GrpE-like 1, mitochondrial
16939	1038.19	-0.339511	0.12819	-2.6485	0.00808502	0.123226	ENSMUSG00000043165	Lor	loricrin							15452	3183.46	0.0908541	0.0374422	2.42651	0.0152447	0.144294	ENSMUSG00000025630	Hprt	hypoxanthine guanine phosphoribosyl transferase
67103	145.954	0.372972	0.140821	2.64854	0.00808398	0.123226	ENSMUSG00000028378	Ptgr1	prostaglandin reductase 1							16549	6339.22	-0.0909749	0.0375193	-2.42475	0.015319	0.144294	ENSMUSG00000007670	Khsrp	KH-type splicing regulatory protein
15929	7723.14	0.0597047	0.0225535	2.64725	0.00811499	0.123566	ENSMUSG00000002010	Idh3g	isocitrate dehydrogenase 3 (NAD+), gamma							16562	9331.63	-0.122535	0.0505369	-2.42467	0.0153223	0.144294	ENSMUSG00000020821	Kif1c	kinesin family member 1C
26361	51.0999	0.544894	0.205914	2.64622	0.00813977	0.123711	ENSMUSG00000026432	Avpr1b	arginine vasopressin receptor 1B							20678	1879.12	0.131887	0.0543877	2.42495	0.0153106	0.144294	ENSMUSG00000041540	Sox5	SRY (sex determining region Y)-box 5
66138	1427.41	0.11048	0.0417486	2.64632	0.00813739	0.123711	ENSMUSG00000005378	Bud23	BUD23, rRNA methyltransferase and ribosome maturation factor							23881	16051.5	0.0841145	0.0346776	2.42561	0.0152826	0.144294	ENSMUSG00000029405	G3bp2	GTPase activating protein (SH3 domain) binding protein 2
20917	282.485	-0.235948	0.0892037	-2.64505	0.00816794	0.123827	ENSMUSG00000061838	Suclg2	succinate-Coenzyme A ligase, GDP-forming, beta subunit							320299	1129.99	0.121924	0.0502571	2.426	0.0152664	0.144294	ENSMUSG00000022837	Iqcb1	IQ calmodulin-binding motif containing 1
21380	68.0665	-0.640036	0.241985	-2.64495	0.00817039	0.123827	ENSMUSG00000009097	Tbx1	T-box 1							66286	2260.63	0.106567	0.0439543	2.4245	0.0153294	0.144294	ENSMUSG00000024516	Sec11c	SEC11 homolog C, signal peptidase complex subunit
72722	1778.49	0.11506	0.0435006	2.64502	0.00816871	0.123827	ENSMUSG00000002017	Fam98a	family with sequence similarity 98, member A							77739	589.78	0.220239	0.0907612	2.42658	0.0152419	0.144294	ENSMUSG00000066113	Adamtsl1	ADAMTS-like 1
20618	226.434	0.366195	0.138492	2.64415	0.00818959	0.123834	ENSMUSG00000023064	Sncg	synuclein, gamma							22282	2827.17	-0.0921933	0.038053	-2.42276	0.015403	0.144851	ENSMUSG00000058239	Usf2	upstream transcription factor 2
211612	404.805	-0.335711	0.126962	-2.64419	0.00818875	0.123834	ENSMUSG00000041552	Ptchd1	patched domain containing 1							17126	1971.35	0.0787696	0.0325217	2.42206	0.0154327	0.144996	ENSMUSG00000024563	Smad2	SMAD family member 2
50524	5047.11	-0.141929	0.0536812	-2.64393	0.008195	0.123834	ENSMUSG00000049532	Sall2	spalt like transcription factor 2							107566	6478.96	0.0591988	0.0244479	2.42143	0.0154596	0.145113	ENSMUSG00000031776	Arl2bp	ADP-ribosylation factor-like 2 binding protein
60510	454.124	-0.853401	0.32281	-2.64366	0.00820148	0.123834	ENSMUSG00000062542	Syt9	synaptotagmin IX							212996	11187.9	-0.132074	0.0545551	-2.42093	0.015481	0.145178	ENSMUSG00000034040	Galnt17	polypeptide N-acetylgalactosaminyltransferase 17
331026	598.099	0.166411	0.0629675	2.64281	0.00822222	0.124031	ENSMUSG00000070284	Gmppb	GDP-mannose pyrophosphorylase B							16157	612.306	-0.172789	0.0714272	-2.41909	0.0155593	0.145558	ENSMUSG00000073889	Il11ra1	interleukin 11 receptor, alpha chain 1
11502	3121.8	0.0998522	0.0378138	2.64063	0.00827525	0.124483	ENSMUSG00000031555	Adam9	a disintegrin and metallopeptidase domain 9 (meltrin gamma)							18682	890.85	-0.154983	0.0640639	-2.41919	0.0155551	0.145558	ENSMUSG00000025537	Phkg1	phosphorylase kinase gamma 1
14128	51.8685	0.422535	0.16	2.64085	0.00826986	0.124483	ENSMUSG00000005540	Fcer2a	Fc receptor, IgE, low affinity II, alpha polypeptide							225348	1606.13	0.10785	0.0446283	2.41663	0.015665	0.145558	ENSMUSG00000038299	Wdr36	WD repeat domain 36
16852	702.189	0.302098	0.114384	2.64109	0.00826401	0.124483	ENSMUSG00000068220	Lgals1	lectin, galactose binding, soluble 1							22644	2848.97	0.100436	0.0415691	2.41612	0.0156867	0.145558	ENSMUSG00000052656	Rnf103	ring finger protein 103
108015	55.1425	-1.67589	0.634858	-2.6398	0.0082956	0.124633	ENSMUSG00000035200	Chrnb4	cholinergic receptor, nicotinic, beta polypeptide 4							230721	808.363	-0.107679	0.044542	-2.41747	0.0156289	0.145558	ENSMUSG00000011257	Pabpc4	poly(A) binding protein, cytoplasmic 4
21646	95.0371	0.396886	0.150359	2.63959	0.00830063	0.124633	ENSMUSG00000038347	Tcte2	t-complex-associated testis expressed 2							270210	6479.55	-0.0876143	0.0362503	-2.41692	0.0156523	0.145558	ENSMUSG00000013419	Zfp651	zinc finger protein 651
227580	4705.11	-0.215219	0.0815576	-2.63886	0.00831859	0.124692	ENSMUSG00000049630	C1ql3	C1q-like 3							50817	1773.49	-0.122237	0.0505427	-2.41849	0.0155849	0.145558	ENSMUSG00000037326	Capn15	calpain 15
29863	931.996	-0.180346	0.0683439	-2.6388	0.00831997	0.124692	ENSMUSG00000019990	Pde7b	phosphodiesterase 7B							58994	7597.43	-0.1261	0.0521459	-2.41822	0.0155965	0.145558	ENSMUSG00000031906	Smpd3	sphingomyelin phosphodiesterase 3, neutral
17449	31280.7	-0.0673154	0.0255161	-2.63815	0.00833588	0.124699	ENSMUSG00000020321	Mdh1	malate dehydrogenase 1, NAD (soluble)							67345	1327.13	0.0909299	0.0376273	2.41659	0.0156665	0.145558	ENSMUSG00000020064	Herc4	hect domain and RLD 4
232035	583.501	-0.187399	0.0710293	-2.63833	0.00833144	0.124699	ENSMUSG00000039578	Ccser1	coiled-coil serine rich 1							67895	3219.47	0.103177	0.0426693	2.41807	0.0156031	0.145558	ENSMUSG00000020089	Ppa1	pyrophosphatase (inorganic) 1
233274	716.049	0.20634	0.0782354	2.63742	0.00835399	0.124854	ENSMUSG00000051504	Siglech	sialic acid binding Ig-like lectin H							68917	667.321	0.144453	0.059792	2.41592	0.0156953	0.145558	ENSMUSG00000028470	Hint2	histidine triad nucleotide binding protein 2
71870	193.119	-0.336838	0.127732	-2.63706	0.00836275	0.12487	ENSMUSG00000026546	Cfap45	cilia and flagella associated protein 45							76863	1834.85	0.144998	0.06	2.41664	0.0156646	0.145558	ENSMUSG00000032002	Dcun1d5	DCN1, defective in cullin neddylation 1, domain containing 5 (S. cerevisiae)
213556	618.284	0.226442	0.0858968	2.63621	0.00838377	0.125068	ENSMUSG00000040852	Plekhh2	pleckstrin homology domain containing, family H (with MyTH4 domain) member 2							213012	694.209	0.125499	0.0519712	2.41478	0.0157445	0.145781	ENSMUSG00000033157	Abhd10	abhydrolase domain containing 10
14114	735.128	-0.401037	0.152169	-2.63547	0.0084022	0.125112	ENSMUSG00000006369	Fbln1	fibulin 1							70425	3202.6	0.0932692	0.038631	2.41436	0.0157628	0.145781	ENSMUSG00000073563	Csnk1g3	casein kinase 1, gamma 3
72053	3133.68	-0.0882282	0.0334745	-2.63568	0.00839682	0.125112	ENSMUSG00000034757	Tmub2	transmembrane and ubiquitin-like domain containing 2							83962	3263.3	0.139033	0.0575845	2.41441	0.0157607	0.145781	ENSMUSG00000025103	Btbd1	BTB (POZ) domain containing 1
75572	653.976	0.144947	0.0550063	2.6351	0.00841116	0.125131	ENSMUSG00000060923	Acyp2	acylphosphatase 2, muscle type							11426	22566.9	-0.0951305	0.039444	-2.41179	0.0158745	0.146627	ENSMUSG00000028649	Macf1	microtubule-actin crosslinking factor 1
667118	2373.48	0.218821	0.08306	2.63449	0.00842627	0.12524	ENSMUSG00000094410	Zbed6	zinc finger, BED type containing 6							72844	6492.13	-0.0997428	0.0413599	-2.41158	0.0158835	0.146627	ENSMUSG00000033287	Kctd17	potassium channel tetramerisation domain containing 17
66917	2752.66	0.1402	0.0532634	2.63221	0.00848324	0.125855	ENSMUSG00000001774	Chordc1	cysteine and histidine-rich domain (CHORD)-containing, zinc-binding protein 1							13665	1475.56	0.0813954	0.0337727	2.41009	0.0159485	0.147	ENSMUSG00000021116	Eif2s1	eukaryotic translation initiation factor 2, subunit 1 alpha
68304	307.888	-0.218487	0.0829975	-2.63246	0.00847695	0.125855	ENSMUSG00000034487	Poglut3	protein O-glucosyltransferase 3							329559	2983.64	-0.111793	0.0463873	-2.40999	0.0159532	0.147	ENSMUSG00000039834	Zfp335	zinc finger protein 335
16997	27.4894	0.940212	0.357293	2.63148	0.00850129	0.125892	ENSMUSG00000002020	Ltbp2	latent transforming growth factor beta binding protein 2							72542	3002.37	0.0850121	0.0352948	2.40863	0.0160125	0.147412	ENSMUSG00000029500	Pgam5	phosphoglycerate mutase family member 5
55978	1970.1	0.124166	0.0471815	2.63167	0.00849653	0.125892	ENSMUSG00000001105	Ift20	intraflagellar transport 20							13865	3013.4	0.142038	0.0589916	2.40776	0.0160505	0.147627	ENSMUSG00000069171	Nr2f1	nuclear receptor subfamily 2, group F, member 1
27632	1260.64	-0.0972501	0.0369834	-2.62956	0.0085496	0.126492	ENSMUSG00000024369	Nelfe	negative elongation factor complex member E, Rdbp							12388	4035.11	-0.0770231	0.0319963	-2.40725	0.0160732	0.1477	ENSMUSG00000034101	Ctnnd1	catenin (cadherin associated protein), delta 1
209707	842.592	-0.179478	0.0682814	-2.6285	0.00857631	0.126744	ENSMUSG00000015882	Lcorl	ligand dependent nuclear receptor corepressor-like							14630	1270.07	0.132094	0.054907	2.40577	0.0161383	0.148163	ENSMUSG00000028124	Gclm	glutamate-cysteine ligase, modifier subunit
57773	1310.85	0.116326	0.0442598	2.62826	0.00858229	0.126744	ENSMUSG00000024037	Wdr4	WD repeat domain 4							22200	3464.16	0.078127	0.0324834	2.40513	0.0161666	0.148287	ENSMUSG00000030061	Uba3	ubiquitin-like modifier activating enzyme 3
15511	361.104	0.363507	0.138359	2.62728	0.00860709	0.126894	ENSMUSG00000090877	Hspa1b	heat shock protein 1B							14810	31048.3	-0.121152	0.0503815	-2.40469	0.0161863	0.148333	ENSMUSG00000026959	Grin1	glutamate receptor, ionotropic, NMDA1 (zeta 1)
19325	10383.3	0.0915525	0.0348557	2.62662	0.00862385	0.126894	ENSMUSG00000020671	Rab10	RAB10, member RAS oncogene family							105239	11724.2	-0.0973511	0.0405055	-2.4034	0.0162433	0.148584	ENSMUSG00000034928	Rnf44	ring finger protein 44
66660	3838.89	0.104452	0.0397651	2.62674	0.00862079	0.126894	ENSMUSG00000032212	Sltm	SAFB-like, transcription modulator							320706	5481.85	-0.119131	0.0495653	-2.40352	0.0162381	0.148584	ENSMUSG00000055485	Soga1	suppressor of glucose, autophagy associated 1
80902	265.21	-0.207293	0.0789053	-2.62711	0.00861122	0.126894	ENSMUSG00000025602	Zfp202	zinc finger protein 202							27425	980.91	0.123942	0.0515854	2.40265	0.0162766	0.148618	ENSMUSG00000038717	Atp5l	ATP synthase, H+ transporting, mitochondrial F0 complex, subunit G
320129	6291.58	-0.138486	0.0527334	-2.62615	0.00863576	0.126953	ENSMUSG00000042249	Grk3	G protein-coupled receptor kinase 3							69632	15039.5	-0.0965347	0.0401736	-2.40294	0.0162639	0.148618	ENSMUSG00000059495	Arhgef12	Rho guanine nucleotide exchange factor (GEF) 12
12419	12734.3	-0.0895846	0.0341291	-2.62487	0.0086681	0.127313	ENSMUSG00000009575	Cbx5	chromobox 5							109284	7444.53	-0.101708	0.0423477	-2.40173	0.0163176	0.148723	ENSMUSG00000035781	R3hdm4	R3H domain containing 4
114301	1780.37	-0.216784	0.0826195	-2.62389	0.00869328	0.127567	ENSMUSG00000033377	Palmd	palmdelphin							76897	3258.1	0.101382	0.0422115	2.40175	0.0163167	0.148723	ENSMUSG00000039717	Ralyl	RALY RNA binding protein-like
23882	767.629	-0.290781	0.11085	-2.6232	0.00871094	0.12771	ENSMUSG00000021453	Gadd45g	growth arrest and DNA-damage-inducible 45 gamma							16468	2099.17	-0.126654	0.0527948	-2.39899	0.0164404	0.149706	ENSMUSG00000038518	Jarid2	jumonji, AT rich interactive domain 2
217716	1597.28	-0.105842	0.040367	-2.62199	0.0087417	0.128045	ENSMUSG00000021245	Mlh3	mutL homolog 3							12295	7158.28	-0.0947618	0.0395223	-2.39768	0.0164993	0.149995	ENSMUSG00000020882	Cacnb1	calcium channel, voltage-dependent, beta 1 subunit
30949	2892.77	0.0945369	0.0360702	2.62091	0.0087695	0.12822	ENSMUSG00000030763	Lcmt1	leucine carboxyl methyltransferase 1							56045	993.926	-0.120973	0.0504555	-2.39762	0.016502	0.149995	ENSMUSG00000027639	Samhd1	SAM domain and HD domain, 1
74022	11994.6	0.0591941	0.0225831	2.62116	0.008763	0.12822	ENSMUSG00000022536	Glyr1	glyoxylate reductase 1 homolog (Arabidopsis)							26559	3646.89	-0.242542	0.101309	-2.39408	0.0166622	0.151315	ENSMUSG00000053414	Hunk	hormonally upregulated Neu-associated kinase
83965	10103.2	-0.0749856	0.0286254	-2.61955	0.00880451	0.128616	ENSMUSG00000023960	Enpp5	ectonucleotide pyrophosphatase/phosphodiesterase 5							14683	74240.2	0.0898017	0.0375153	2.39374	0.0166777	0.151319	ENSMUSG00000027523	Gnas	GNAS (guanine nucleotide binding protein, alpha stimulating) complex locus
268567	1531.39	-0.105299	0.0402273	-2.61762	0.00885466	0.129232	ENSMUSG00000046157	Tmem229b	transmembrane protein 229B							56469	3012.33	-0.0873042	0.0364863	-2.39279	0.0167206	0.151571	ENSMUSG00000032405	Pias1	protein inhibitor of activated STAT 1
22693	605.386	-0.162347	0.0620986	-2.61434	0.00893993	0.130124	ENSMUSG00000047473	Zfp30	zinc finger protein 30							22642	1797.98	-0.0885972	0.0370358	-2.39221	0.0167474	0.151677	ENSMUSG00000006215	Zbtb17	zinc finger and BTB domain containing 17
264064	942.805	0.116151	0.0444207	2.6148	0.008928	0.130124	ENSMUSG00000029635	Cdk8	cyclin-dependent kinase 8							70551	681.584	0.173237	0.0724701	2.39047	0.0168269	0.152123	ENSMUSG00000041594	Tmtc4	transmembrane and tetratricopeptide repeat containing 4
381598	31.666	0.636959	0.243624	2.61452	0.00893519	0.130124	ENSMUSG00000071793	2610005L07Rik	cadherin 11 pseudogene							71952	1045.28	0.141445	0.0591681	2.39056	0.0168228	0.152123	ENSMUSG00000046791	Riox1	ribosomal oxygenase 1
243725	15085.4	-0.0792066	0.0303102	-2.6132	0.00896978	0.130441	ENSMUSG00000032827	Ppp1r9a	protein phosphatase 1, regulatory subunit 9A							18203	1113.28	0.0843982	0.0353251	2.38918	0.016886	0.152162	ENSMUSG00000022681	Ntan1	N-terminal Asn amidase
104175	7444.49	0.167232	0.0640573	2.61066	0.00903672	0.131061	ENSMUSG00000042978	Sbk1	SH3-binding kinase 1							208292	6103.1	-0.12615	0.0528032	-2.38906	0.0168917	0.152162	ENSMUSG00000024298	Zfp871	zinc finger protein 871
14009	2279.47	-0.284153	0.108819	-2.61124	0.0090215	0.131061	ENSMUSG00000004151	Etv1	ets variant 1							242667	24579.6	-0.112915	0.0472523	-2.38962	0.0168657	0.152162	ENSMUSG00000042388	Dlgap3	DLG associated protein 3
330427	1677.02	-0.120592	0.0461896	-2.6108	0.00903309	0.131061	ENSMUSG00000107879	9330102E08Rik	RIKEN cDNA 9330102E08 gene							329735	4696.74	-0.0957063	0.0400458	-2.38992	0.016852	0.152162	ENSMUSG00000086968	4933431E20Rik	RIKEN cDNA 4933431E20 gene
18143	1493.38	-0.211101	0.0809128	-2.60899	0.00908102	0.131468	ENSMUSG00000026077	Npas2	neuronal PAS domain protein 2							328365	9250.2	-0.0953192	0.0399125	-2.3882	0.0169309	0.152334	ENSMUSG00000007817	Zmiz1	zinc finger, MIZ-type containing 1
50497	1663.97	0.0938391	0.0359643	2.60923	0.00907459	0.131468	ENSMUSG00000051396	Hspa14	heat shock protein 14							68995	1488.81	0.128394	0.0537667	2.38798	0.0169412	0.152334	ENSMUSG00000000355	Mcts1	malignant T cell amplified sequence 1
50497	1663.97	0.0938391	0.0359643	2.60923	0.00907459	0.131468	ENSMUSG00000109865	Hspa14	heat shock protein 14							17254	6209.32	0.0899893	0.0377034	2.38677	0.0169973	0.152566	ENSMUSG00000010095	Slc3a2	solute carrier family 3 (activators of dibasic and neutral amino acid transport), member 2
75690	159.148	-0.27384	0.104977	-2.60857	0.00909217	0.131511	ENSMUSG00000070604	Vsig10l	V-set and immunoglobulin domain containing 10 like							18607	8457.79	-0.0960819	0.0402551	-2.38683	0.0169944	0.152566	ENSMUSG00000024122	Pdpk1	3-phosphoinositide dependent protein kinase 1
67885	1115.68	0.149999	0.0575198	2.60778	0.00911321	0.131698	ENSMUSG00000051319	Mtln	mitoregulin							12927	5106.32	-0.12285	0.0515093	-2.385	0.0170793	0.152673	ENSMUSG00000031955	Bcar1	breast cancer anti-estrogen resistance 1
18004	1748.73	0.147984	0.0567679	2.60683	0.00913849	0.13171	ENSMUSG00000031644	Nek1	NIMA (never in mitosis gene a)-related expressed kinase 1							13837	711.992	-0.232937	0.0976727	-2.38487	0.0170852	0.152673	ENSMUSG00000052504	Epha3	Eph receptor A3
20187	1751.84	0.102423	0.039289	2.60691	0.00913638	0.13171	ENSMUSG00000032547	Ryk	receptor-like tyrosine kinase							17470	4550.04	0.120379	0.0504702	2.38516	0.0170719	0.152673	ENSMUSG00000022661	Cd200	CD200 antigen
234594	7268.71	-0.0616882	0.0236587	-2.60742	0.00912282	0.13171	ENSMUSG00000036550	Cnot1	CCR4-NOT transcription complex, subunit 1							330814	34903.3	-0.100782	0.0422556	-2.38506	0.0170764	0.152673	ENSMUSG00000013033	Adgrl1	adhesion G protein-coupled receptor L1
20788	14064	0.0953591	0.0365987	2.60553	0.00917318	0.132081	ENSMUSG00000022463	Srebf2	sterol regulatory element binding factor 2							64337	551.303	0.198239	0.0830804	2.38611	0.0170278	0.152673	ENSMUSG00000025739	Gng13	guanine nucleotide binding protein (G protein), gamma 13
235300	1326.08	0.122147	0.046885	2.60526	0.00918056	0.132081	ENSMUSG00000048503	Tlcd5	TLC domain containing 5							329154	580.22	0.165996	0.0696546	2.38313	0.0171659	0.153259	ENSMUSG00000052331	Ankrd44	ankyrin repeat domain 44
56468	7201.26	-0.110413	0.0423922	-2.60455	0.00919961	0.132237	ENSMUSG00000037104	Socs5	suppressor of cytokine signaling 5							107976	1728.54	0.104925	0.0440508	2.3819	0.0172235	0.153636	ENSMUSG00000052139	Babam2	BRISC and BRCA1 A complex member 2
320214	132.562	-0.435198	0.16712	-2.60411	0.00921137	0.132289	ENSMUSG00000022805	Maats1	MYCBP-associated, testis expressed 1							13483	22604.7	-0.0819838	0.0344325	-2.381	0.0172656	0.153738	ENSMUSG00000061576	Dpp6	dipeptidylpeptidase 6
320484	170.287	0.33748	0.129639	2.60323	0.00923495	0.13251	ENSMUSG00000052142	Rasal3	RAS protein activator like 3							67680	6099.87	0.0629093	0.0264207	2.38106	0.0172628	0.153738	ENSMUSG00000009863	Sdhb	succinate dehydrogenase complex, subunit B, iron sulfur (Ip)
100502772	220.968	-0.234692	0.0902213	-2.60129	0.00928728	0.133025	NA	NA	NA							78689	2473.83	0.0862305	0.0362246	2.38044	0.0172921	0.153839	ENSMUSG00000021555	Naa35	N(alpha)-acetyltransferase 35, NatC auxiliary subunit
18408	632.553	0.136631	0.0525181	2.6016	0.0092791	0.133025	ENSMUSG00000031482	Slc25a15	solute carrier family 25 (mitochondrial carrier ornithine transporter), member 15							94212	1926.3	-0.144565	0.0607678	-2.37897	0.0173609	0.154314	ENSMUSG00000027508	Pag1	phosphoprotein associated with glycosphingolipid microdomains 1
213760	19305.4	-0.113593	0.0436935	-2.59977	0.00932865	0.133235	ENSMUSG00000024127	Prepl	prolyl endopeptidase-like							66256	2703.65	0.0934487	0.0392969	2.37802	0.017406	0.154578	ENSMUSG00000041355	Ssr2	signal sequence receptor, beta
233067	1966.85	-0.158829	0.0610987	-2.59954	0.00933475	0.133235	ENSMUSG00000036957	Lrfn3	leucine rich repeat and fibronectin type III domain containing 3							11668	2543.66	-0.22863	0.0961897	-2.37686	0.0174606	0.154926	ENSMUSG00000053279	Aldh1a1	aldehyde dehydrogenase family 1, subfamily A1
59002	1285.65	0.127773	0.0491493	2.59969	0.0093307	0.133235	ENSMUSG00000029029	Wrap73	WD repeat containing, antisense to Trp73							386753	1639.12	-0.211097	0.0888549	-2.37575	0.0175132	0.155256	ENSMUSG00000029878	Dbpht2	DNA binding protein with his-thr domain
63993	43.0914	-1.27771	0.491515	-2.59954	0.00933495	0.133235	ENSMUSG00000023945	Slc5a7	solute carrier family 5 (choline transporter), member 7							110323	7582.82	0.0847015	0.0356727	2.3744	0.0175773	0.155525	ENSMUSG00000036751	Cox6b1	cytochrome c oxidase, subunit 6B1
12193	1632.6	-0.232256	0.0893761	-2.59864	0.0093595	0.133468	ENSMUSG00000045817	Zfp36l2	zinc finger protein 36, C3H type-like 2							18128	2210.69	-0.145334	0.0612153	-2.37414	0.01759	0.155525	ENSMUSG00000026923	Notch1	notch 1
106878	674.711	0.238157	0.091698	2.59719	0.009399	0.133715	ENSMUSG00000038059	Smim3	small integral membrane protein 3							66314	2066.43	0.0993471	0.0418414	2.37437	0.0175789	0.155525	ENSMUSG00000000827	Tpd52l2	tumor protein D52-like 2
252838	620.833	-0.315484	0.121476	-2.59709	0.00940161	0.133715	ENSMUSG00000041272	Tox	thymocyte selection-associated high mobility group box							19271	6622.26	-0.133898	0.0564161	-2.3734	0.0176253	0.155701	ENSMUSG00000025314	Ptprj	protein tyrosine phosphatase, receptor type, J
56293	18.9923	-0.734327	0.282717	-2.59739	0.00939355	0.133715	ENSMUSG00000018776	Slc35g3	solute carrier family 35, member G3							15531	8013.72	-0.0811506	0.034241	-2.36998	0.0177889	0.157008	ENSMUSG00000054008	Ndst1	N-deacetylase/N-sulfotransferase (heparan glucosaminyl) 1
18750	21505.2	0.142627	0.0549459	2.59577	0.00943799	0.133949	ENSMUSG00000050965	Prkca	protein kinase C, alpha							106947	5025	-0.0762987	0.032205	-2.36916	0.0178286	0.157114	ENSMUSG00000046822	Slc39a3	solute carrier family 39 (zinc transporter), member 3
242384	1026.04	-0.1904	0.0733409	-2.5961	0.00942881	0.133949	ENSMUSG00000045083	Lingo2	leucine rich repeat and Ig domain containing 2							76972	728.741	0.191249	0.080727	2.36908	0.0178322	0.157114	ENSMUSG00000086859	Snhg20	small nucleolar RNA host gene 20
327747	112.153	0.563988	0.217287	2.59559	0.00944298	0.133949	ENSMUSG00000045555	Mettl24	methyltransferase like 24							66867	4896.36	-0.0725202	0.0306254	-2.36798	0.0178856	0.157447	ENSMUSG00000032329	Hmg20a	high mobility group 20A
12308	2056.86	-0.723369	0.278784	-2.59473	0.00946656	0.134166	ENSMUSG00000003657	Calb2	calbindin 2							104009	1535.25	-0.135992	0.0574941	-2.36532	0.0180143	0.157751	ENSMUSG00000033684	Qsox1	quiescin Q6 sulfhydryl oxidase 1
22210	7349.1	0.0698107	0.0269186	2.5934	0.00950328	0.134348	ENSMUSG00000020390	Ube2b	ubiquitin-conjugating enzyme E2B							13660	5028.11	-0.12089	0.0511016	-2.36569	0.0179967	0.157751	ENSMUSG00000024772	Ehd1	EH-domain containing 1
68135	4122.46	-0.0815705	0.0314523	-2.59347	0.00950123	0.134348	ENSMUSG00000022312	Eif3h	eukaryotic translation initiation factor 3, subunit H							13660	5028.11	-0.12089	0.0511016	-2.36569	0.0179967	0.157751	ENSMUSG00000107039	Ehd1	EH-domain containing 1
72350	143.227	-0.347745	0.134091	-2.59336	0.00950431	0.134348	ENSMUSG00000045064	Zc2hc1c	zinc finger, C2HC-type containing 1C							20442	1847.71	-0.258751	0.109346	-2.36635	0.0179644	0.157751	ENSMUSG00000013846	St3gal1	ST3 beta-galactoside alpha-2,3-sialyltransferase 1
241289	1333.63	-0.147888	0.0571239	-2.58889	0.00962854	0.135985	ENSMUSG00000035829	Ppp1r26	protein phosphatase 1, regulatory subunit 26							214791	1183.86	-0.173621	0.0733992	-2.36543	0.018009	0.157751	ENSMUSG00000016262	Sertad4	SERTA domain containing 4
57775	1055.24	-0.242084	0.0935267	-2.58839	0.00964245	0.136063	ENSMUSG00000051527	Usp29	ubiquitin specific peptidase 29							218454	2296.79	-0.15683	0.06628	-2.36617	0.0179734	0.157751	ENSMUSG00000045312	Lhfpl2	lipoma HMGIC fusion partner-like 2
12028	1623.7	0.109655	0.0423821	2.58729	0.00967334	0.136261	ENSMUSG00000003873	Bax	BCL2-associated X protein							59288	3685.53	0.061229	0.0258842	2.36549	0.0180061	0.157751	ENSMUSG00000030868	Dctn5	dynactin 5
19018	2041.71	-0.164611	0.0636164	-2.58756	0.0096658	0.136261	ENSMUSG00000046229	Scand1	SCAN domain-containing 1							77407	4199.13	-0.067445	0.028539	-2.36325	0.0181154	0.15836	ENSMUSG00000029518	Rab35	RAB35, member RAS oncogene family
21859	6244.64	-0.141105	0.0545794	-2.58532	0.00972873	0.136922	ENSMUSG00000020044	Timp3	tissue inhibitor of metalloproteinase 3							98404	2011.61	0.0993002	0.0420164	2.36337	0.0181096	0.15836	ENSMUSG00000010290	AI597479	expressed sequence AI597479
268480	16772.3	0.0860351	0.0333003	2.58361	0.00977712	0.137483	ENSMUSG00000038020	Rapgefl1	Rap guanine nucleotide exchange factor (GEF)-like 1							13424	40985.7	-0.113621	0.0480921	-2.36256	0.0181491	0.158384	ENSMUSG00000018707	Dync1h1	dynein cytoplasmic 1 heavy chain 1
545192	527.24	-0.761765	0.295081	-2.58155	0.00983584	0.137949	ENSMUSG00000047507	Baiap3	BAI1-associated protein 3							245049	3953.98	-0.138951	0.058814	-2.36255	0.0181496	0.158384	ENSMUSG00000041794	Myrip	myosin VIIA and Rab interacting protein
68190	145.54	0.694903	0.269174	2.58162	0.00983389	0.137949	NA	Dubr	Dppa2 upstream binding RNA							72194	3922.3	-0.0665677	0.028182	-2.36207	0.0181733	0.158453	ENSMUSG00000020883	Fbxl20	F-box and leucine-rich repeat protein 20
76794	44.2923	0.516356	0.200013	2.58161	0.00983396	0.137949	ENSMUSG00000086728	Man2c1os	mannosidase, alpha, class 2C, member 1, opposite strand							16816	1722.84	-0.169341	0.0717089	-2.36151	0.0182006	0.158553	ENSMUSG00000035237	Lcat	lecithin cholesterol acyltransferase
20405	2273.5	0.141517	0.0548294	2.58103	0.00985055	0.138036	ENSMUSG00000003200	Sh3gl1	SH3-domain GRB2-like 1							328329	4689.9	-0.134712	0.0570746	-2.36029	0.0182608	0.15894	ENSMUSG00000034751	Mast4	microtubule associated serine/threonine kinase family member 4
226977	13470.2	0.0902678	0.0349965	2.57934	0.00989907	0.138595	ENSMUSG00000037351	Actr1b	ARP1 actin-related protein 1B, centractin beta							77286	1872.86	0.109704	0.0464923	2.35962	0.0182934	0.159086	ENSMUSG00000044149	Nkrf	NF-kappaB repressing factor
21815	60.4559	-0.48735	0.189058	-2.57778	0.00994384	0.139102	ENSMUSG00000047407	Tgif1	TGFB-induced factor homeobox 1							14025	7445.7	-0.0910665	0.0386021	-2.35911	0.0183189	0.15917	ENSMUSG00000000861	Bcl11a	B cell CLL/lymphoma 11A (zinc finger protein)
13649	712.824	-0.179028	0.0694939	-2.57616	0.00999039	0.139448	ENSMUSG00000020122	Egfr	epidermal growth factor receptor							18194	1103.19	0.124028	0.0525959	2.35812	0.0183676	0.159456	ENSMUSG00000031349	Nsdhl	NAD(P) dependent steroid dehydrogenase-like
18071	110.424	0.542026	0.210382	2.57639	0.00998378	0.139448	ENSMUSG00000051251	Nhlh1	nescient helix loop helix 1							117600	1454.45	-0.135505	0.0575378	-2.35507	0.0185193	0.160198	ENSMUSG00000020121	Srgap1	SLIT-ROBO Rho GTPase activating protein 1
212980	90.0587	0.425535	0.16521	2.57572	0.0100031	0.139448	ENSMUSG00000026435	Slc45a3	solute carrier family 45, member 3							14084	1843.1	0.134012	0.0569103	2.3548	0.0185329	0.160198	ENSMUSG00000010517	Faf1	Fas-associated factor 1
380683	139.142	-0.876847	0.340393	-2.57598	0.00999551	0.139448	ENSMUSG00000054986	Sec14l3	SEC14-like lipid binding 3							56876	52391.5	-0.119831	0.0508743	-2.35543	0.0185014	0.160198	ENSMUSG00000006476	Nsmf	NMDA receptor synaptonuclear signaling and neuronal migration factor
108052	1167.48	-0.196256	0.0762223	-2.57478	0.0100304	0.139708	ENSMUSG00000059336	Slc14a1	solute carrier family 14 (urea transporter), member 1							66958	4527.47	0.0846928	0.0359513	2.35577	0.0184845	0.160198	ENSMUSG00000050043	Tmx2	thioredoxin-related transmembrane protein 2
108052	1167.48	-0.196256	0.0762223	-2.57478	0.0100304	0.139708	ENSMUSG00000116373	Slc14a1	solute carrier family 14 (urea transporter), member 1							76233	1270.41	0.103405	0.0438964	2.35566	0.0184897	0.160198	ENSMUSG00000017299	Dnttip1	deoxynucleotidyltransferase, terminal, interacting protein 1
72205	10433.9	0.121777	0.0473158	2.57372	0.0100613	0.140018	ENSMUSG00000040811	Eml2	echinoderm microtubule associated protein like 2							105638	1417.98	0.090834	0.038601	2.35315	0.018615	0.16022	ENSMUSG00000021905	Dph3	diphthamine biosynthesis 3
73825	3866.39	0.0850505	0.033052	2.57323	0.0100754	0.140094	ENSMUSG00000034709	Ppp1r21	protein phosphatase 1, regulatory subunit 21							11972	10628.3	0.0537683	0.0228417	2.35395	0.0185751	0.16022	ENSMUSG00000013160	Atp6v0d1	ATPase, H+ transporting, lysosomal V0 subunit D1
14733	9140.34	0.189033	0.0734839	2.57244	0.0100985	0.140295	ENSMUSG00000034220	Gpc1	glypican 1							214663	947.925	0.211382	0.0898052	2.35379	0.0185833	0.16022	ENSMUSG00000021265	Slc25a29	solute carrier family 25 (mitochondrial carrier, palmitoylcarnitine transporter), member 29
12236	48.5601	-0.869966	0.33825	-2.57196	0.0101125	0.140302	ENSMUSG00000040084	Bub1b	BUB1B, mitotic checkpoint serine/threonine kinase							226251	6608.86	-0.120801	0.051329	-2.35347	0.0185993	0.16022	ENSMUSG00000025085	Ablim1	actin-binding LIM protein 1
320939	3255.97	-0.181295	0.0704926	-2.57182	0.0101164	0.140302	NA	5930403L14Rik	RIKEN cDNA 5930403L14 gene							228356	5348.55	0.0878198	0.0373165	2.35338	0.0186038	0.16022	ENSMUSG00000040591	1110051M20Rik	RIKEN cDNA 1110051M20 gene
330544	1586.92	-0.134244	0.0522107	-2.57119	0.0101349	0.140438	NA	NA	NA							74522	2807.54	-0.0818539	0.0347927	-2.35261	0.018642	0.160315	ENSMUSG00000034543	Morc2a	microrchidia 2A
13860	2601.64	0.133456	0.0519497	2.56895	0.0102007	0.140736	ENSMUSG00000015766	Eps8	epidermal growth factor receptor pathway substrate 8							66676	5249.15	0.0678916	0.0288652	2.35202	0.0186717	0.160433	ENSMUSG00000033184	Tmed7	transmembrane p24 trafficking protein 7
18567	518.495	-0.163112	0.0635002	-2.56868	0.0102086	0.140736	ENSMUSG00000014771	Pdcd2	programmed cell death 2							17979	2617.68	-0.138677	0.0589813	-2.3512	0.0187128	0.160649	ENSMUSG00000027678	Ncoa3	nuclear receptor coactivator 3
192232	1132.38	0.181977	0.0708118	2.56987	0.0101737	0.140736	ENSMUSG00000042328	Hps4	HPS4, biogenesis of lysosomal organelles complex 3 subunit 2							73389	2138.05	-0.0871136	0.0370601	-2.3506	0.018743	0.160771	ENSMUSG00000002996	Hbp1	high mobility group box transcription factor 1
241075	2953.46	-0.0959364	0.0373461	-2.56885	0.0102038	0.140736	ENSMUSG00000051344	Plekhm3	pleckstrin homology domain containing, family M, member 3							104718	10605.9	0.0837229	0.0356345	2.34949	0.0187992	0.161115	ENSMUSG00000033530	Ttc7b	tetratricopeptide repeat domain 7B
69387	52.5403	-0.657338	0.255825	-2.56948	0.0101851	0.140736	ENSMUSG00000030708	Dnajb13	DnaJ heat shock protein family (Hsp40) member B13							231440	2169.4	0.19142	0.0815533	2.34717	0.0189166	0.161914	ENSMUSG00000034981	Parm1	prostate androgen-regulated mucin-like protein 1
70719	418.073	0.249879	0.0972764	2.56875	0.0102066	0.140736	ENSMUSG00000035697	Arhgap45	Rho GTPase activating protein 45							234365	826.898	-0.204523	0.0871535	-2.3467	0.0189406	0.161914	ENSMUSG00000048967	Yjefn3	YjeF N-terminal domain containing 3
243914	2337.7	-0.177475	0.0691014	-2.56833	0.010219	0.14076	ENSMUSG00000036560	Lgi4	leucine-rich repeat LGI family, member 4							53611	3664.94	-0.121933	0.0519594	-2.3467	0.0189407	0.161914	ENSMUSG00000024983	Vti1a	vesicle transport through interaction with t-SNAREs 1A
213945	28.9884	0.837728	0.32628	2.56751	0.010243	0.14097	ENSMUSG00000068794	Col28a1	collagen, type XXVIII, alpha 1							84035	1418.23	-0.142285	0.0606431	-2.34627	0.0189623	0.161961	ENSMUSG00000020393	Kremen1	kringle containing transmembrane protein 1
18585	781.167	-0.238281	0.0928584	-2.56606	0.010286	0.141441	ENSMUSG00000041119	Pde9a	phosphodiesterase 9A							109042	717.255	0.151524	0.0646164	2.34498	0.019028	0.162384	ENSMUSG00000037060	Cavin3	caveolae associated 3
12368	165.771	0.261225	0.101832	2.56526	0.0103098	0.141527	ENSMUSG00000027997	Casp6	caspase 6							18861	825.524	0.129266	0.0551487	2.34395	0.0190808	0.162578	ENSMUSG00000079109	Pms2	PMS1 homolog2, mismatch repair system component
214505	2768.98	-0.115418	0.0449895	-2.56544	0.0103046	0.141527	ENSMUSG00000035521	Gnptg	N-acetylglucosamine-1-phosphotransferase, gamma subunit							18861	825.524	0.129266	0.0551487	2.34395	0.0190808	0.162578	ENSMUSG00000075569	Pms2	PMS1 homolog2, mismatch repair system component
69608	1511.96	0.600459	0.234121	2.56473	0.0103255	0.141623	ENSMUSG00000039234	Sec24d	Sec24 related gene family, member D (S. cerevisiae)							381813	4977.26	-0.136552	0.0582582	-2.3439	0.0190831	0.162578	ENSMUSG00000030350	Prmt8	protein arginine N-methyltransferase 8
107885	33.6334	-0.455462	0.177638	-2.564	0.0103474	0.141804	ENSMUSG00000066442	Mthfs	5, 10-methenyltetrahydrofolate synthetase							57750	1489.2	0.105045	0.0448428	2.34252	0.0191541	0.163045	ENSMUSG00000026019	Wdr12	WD repeat domain 12
208144	991.834	-0.156367	0.0610067	-2.56311	0.010374	0.142048	ENSMUSG00000029480	Dhx37	DEAH (Asp-Glu-Ala-His) box polypeptide 37							13644	1137.53	0.185983	0.0794423	2.34111	0.0192266	0.163057	ENSMUSG00000022203	Efs	embryonal Fyn-associated substrate
13603	73.7459	-0.506768	0.197799	-2.56204	0.0104059	0.142364	ENSMUSG00000026525	Opn3	opsin 3							55946	1582.87	0.0984515	0.0420575	2.34088	0.0192383	0.163057	ENSMUSG00000021824	Ap3m1	adaptor-related protein complex 3, mu 1 subunit
13418	1569.67	0.132508	0.0517398	2.56105	0.0104356	0.142573	ENSMUSG00000026740	Dnajc1	DnaJ heat shock protein family (Hsp40) member C1							67912	1035.25	0.121824	0.0520484	2.3406	0.0192528	0.163057	ENSMUSG00000050088	1600012H06Rik	RIKEN cDNA 1600012H06 gene
18949	5426.8	0.118896	0.0464372	2.56036	0.0104565	0.142573	ENSMUSG00000020994	Pnn	pinin							69101	812.66	0.130708	0.0558161	2.34177	0.0191926	0.163057	ENSMUSG00000041774	Ydjc	YdjC homolog (bacterial)
78806	298.199	0.480091	0.187492	2.5606	0.0104491	0.142573	ENSMUSG00000028801	Stpg1	sperm tail PG rich repeat containing 1							71041	809.461	-0.156995	0.0670453	-2.34163	0.0191996	0.163057	ENSMUSG00000025050	Pcgf6	polycomb group ring finger 6
99738	4886.76	-0.182913	0.0714288	-2.56077	0.010444	0.142573	ENSMUSG00000027895	Kcnc4	potassium voltage gated channel, Shaw-related subfamily, member 4							72179	1976.18	0.14189	0.0605992	2.34145	0.0192092	0.163057	ENSMUSG00000032507	Fbxl2	F-box and leucine-rich repeat protein 2
330166	31242.6	0.299003	0.116819	2.55953	0.0104813	0.142791	ENSMUSG00000097767	Miat	myocardial infarction associated transcript (non-protein coding)							18114	17610.7	-0.070304	0.0300482	-2.33971	0.0192989	0.163309	ENSMUSG00000061032	Rrp1	ribosomal RNA processing 1
18081	960.702	-0.155384	0.0607208	-2.55898	0.0104978	0.142896	ENSMUSG00000037966	Ninj1	ninjurin 1							229715	7323.89	-0.0962887	0.0411746	-2.33855	0.0193589	0.16368	ENSMUSG00000050947	Amigo1	adhesion molecule with Ig like domain 1
320092	369.751	0.35025	0.136909	2.55827	0.0105195	0.143071	ENSMUSG00000053279	E030003E18Rik	RIKEN cDNA E030003E18 gene							233532	3637.45	-0.115049	0.0492044	-2.33819	0.0193776	0.1637	ENSMUSG00000035623	Rsf1	remodeling and spacing factor 1
81845	439.542	-0.161671	0.0632038	-2.55793	0.0105297	0.143089	ENSMUSG00000092417	Gpank1	G patch domain and ankyrin repeats 1							110279	9232.78	-0.08746	0.0374255	-2.33691	0.019444	0.16407	ENSMUSG00000009681	Bcr	BCR activator of RhoGEF and GTPase
237611	47.8125	0.698288	0.273141	2.55651	0.0105728	0.143434	ENSMUSG00000040287	Stac3	SH3 and cysteine rich domain 3							94187	1109.78	0.268527	0.114917	2.33672	0.019454	0.16407	ENSMUSG00000045333	Zfp423	zinc finger protein 423
635702	27.321	-0.562837	0.220138	-2.55674	0.0105657	0.143434	ENSMUSG00000102758	Naaladl2	N-acetylated alpha-linked acidic dipeptidase-like 2							15114	11616.6	0.396583	0.169794	2.33567	0.0195083	0.164198	ENSMUSG00000006930	Hap1	huntingtin-associated protein 1
22271	129.32	0.441911	0.172924	2.55552	0.010603	0.143605	ENSMUSG00000020407	Upp1	uridine phosphorylase 1							15183	4916.78	0.079734	0.0341452	2.33515	0.0195358	0.164198	ENSMUSG00000024454	Hdac3	histone deacetylase 3
68420	2630.74	0.152899	0.0598309	2.55551	0.0106032	0.143605	ENSMUSG00000041870	Ankrd13a	ankyrin repeat domain 13a							21813	1135.19	-0.171387	0.0733944	-2.33515	0.0195358	0.164198	ENSMUSG00000032440	Tgfbr2	transforming growth factor, beta receptor II
210510	34.9347	-0.620569	0.242912	-2.55471	0.0106276	0.143815	ENSMUSG00000040140	Tdrd6	tudor domain containing 6							320661	8193.64	-0.111177	0.0476007	-2.33562	0.019511	0.164198	ENSMUSG00000029190	D5Ertd579e	DNA segment, Chr 5, ERATO Doi 579, expressed
14619	347.788	-0.626298	0.245275	-2.55345	0.0106661	0.144216	ENSMUSG00000046352	Gjb2	gap junction protein, beta 2							69019	2900.94	0.0873922	0.0374293	2.33486	0.0195509	0.164198	ENSMUSG00000021917	Spcs1	signal peptidase complex subunit 1 homolog (S. cerevisiae)
277743	137.393	-0.346496	0.135722	-2.55299	0.0106802	0.144285	ENSMUSG00000006218	Fam131c	family with sequence similarity 131, member C							211007	3571.68	-0.0703726	0.0301464	-2.33436	0.0195767	0.164278	ENSMUSG00000040365	Trim41	tripartite motif-containing 41
217980	3772.75	-0.0777058	0.0304482	-2.55207	0.0107086	0.144548	ENSMUSG00000033499	Larp4b	La ribonucleoprotein domain family, member 4B							76614	6449.52	0.0656955	0.0281513	2.33366	0.0196136	0.16445	ENSMUSG00000052337	Immt	inner membrane protein, mitochondrial
22035	189.721	0.37761	0.147984	2.55169	0.01072	0.144582	ENSMUSG00000039304	Tnfsf10	tumor necrosis factor (ligand) superfamily, member 10							104923	1187.07	0.136396	0.05846	2.33316	0.0196399	0.164533	ENSMUSG00000020629	Adi1	acireductone dioxygenase 1
237716	665.624	-0.161454	0.0633022	-2.55052	0.0107562	0.144708	ENSMUSG00000043999	Gpr75	G protein-coupled receptor 75							12864	5247.67	0.0951892	0.0408148	2.33222	0.0196889	0.164806	ENSMUSG00000014313	Cox6c	cytochrome c oxidase subunit 6C
52892	500.332	-0.163371	0.0640524	-2.55058	0.0107544	0.144708	ENSMUSG00000069844	Sco1	SCO1 cytochrome c oxidase assembly protein							109135	2566.69	-0.140196	0.0601393	-2.33119	0.0197436	0.165038	ENSMUSG00000030231	Plekha5	pleckstrin homology domain containing, family A member 5
69228	1578.2	-0.0930283	0.0364742	-2.55052	0.0107561	0.144708	ENSMUSG00000057691	Zfp746	zinc finger protein 746							69902	681.926	0.119314	0.0511839	2.33108	0.0197494	0.165038	ENSMUSG00000028741	Mrto4	mRNA turnover 4, ribosome maturation factor
17423	1021.59	-0.1491	0.0585539	-2.54637	0.0108849	0.146317	ENSMUSG00000039308	Ndst2	N-deacetylase/N-sulfotransferase (heparan glucosaminyl) 2							12291	4303.74	0.336073	0.144194	2.3307	0.0197691	0.165066	ENSMUSG00000020866	Cacna1g	calcium channel, voltage-dependent, T type, alpha 1G subunit
12609	932.326	0.202655	0.0796213	2.54523	0.0109206	0.146318	ENSMUSG00000071637	Cebpd	CCAAT/enhancer binding protein (C/EBP), delta							19089	4740.89	-0.0581492	0.0249569	-2.32998	0.019807	0.165245	ENSMUSG00000003402	Prkcsh	protein kinase C substrate 80K-H
243270	66.1631	-0.675372	0.265263	-2.54605	0.0108951	0.146318	ENSMUSG00000049241	Hcar1	hydrocarboxylic acid receptor 1							54391	1645.68	0.124646	0.0535092	2.32943	0.0198364	0.165352	ENSMUSG00000024712	Rfk	riboflavin kinase
54411	19819.6	-0.0426728	0.0167674	-2.54498	0.0109284	0.146318	ENSMUSG00000019087	Atp6ap1	ATPase, H+ transporting, lysosomal accessory protein 1							71970	635.371	0.267513	0.114862	2.329	0.0198591	0.165405	ENSMUSG00000034173	Zbed5	zinc finger, BED type containing 5
56224	10715.4	0.139071	0.0546443	2.54503	0.0109268	0.146318	ENSMUSG00000028152	Tspan5	tetraspanin 5							223626	2645.78	-0.107323	0.0461001	-2.32805	0.0199094	0.165687	ENSMUSG00000056665	Them6	thioesterase superfamily member 6
72552	2657.89	-0.0826347	0.0324704	-2.54492	0.0109302	0.146318	ENSMUSG00000034189	Hsdl1	hydroxysteroid dehydrogenase like 1							20167	4632.34	-0.133603	0.0574021	-2.32749	0.0199391	0.165796	ENSMUSG00000030401	Rtn2	reticulon 2 (Z-band associated protein)
12168	2486.55	-0.202623	0.0796401	-2.54423	0.0109519	0.146366	ENSMUSG00000067336	Bmpr2	bone morphogenetic protein receptor, type II (serine/threonine kinase)							225339	2213.75	-0.0852159	0.0366408	-2.32571	0.0200341	0.166189	ENSMUSG00000041915	Ammecr1l	AMME chromosomal region gene 1-like
320513	60.0335	-0.531007	0.208692	-2.54446	0.0109448	0.146366	NA	NA	NA							320595	1852.53	-0.101732	0.0437333	-2.3262	0.0200079	0.166189	ENSMUSG00000041229	Phf8	PHD finger protein 8
100503720	56.4709	0.491247	0.193108	2.5439	0.0109624	0.146385	NA	NA	NA							56438	3708.59	0.0685673	0.0294828	2.32567	0.020036	0.166189	ENSMUSG00000022400	Rbx1	ring-box 1
22249	2588.02	0.18005	0.0708069	2.54284	0.0109957	0.146709	ENSMUSG00000028456	Unc13b	unc-13 homolog B							22169	1338.55	-0.148787	0.0639872	-2.32526	0.0200581	0.166236	ENSMUSG00000020638	Cmpk2	cytidine monophosphate (UMP-CMP) kinase 2, mitochondrial
100141474	175.238	0.272279	0.107115	2.54193	0.0110244	0.146729	ENSMUSG00000047988	4933428G20Rik	RIKEN cDNA 4933428G20 gene							433667	2980.38	0.0931716	0.0400961	2.32371	0.0201411	0.166512	ENSMUSG00000039988	Ankrd13c	ankyrin repeat domain 13c
13876	246.015	0.240458	0.0946028	2.54177	0.0110293	0.146729	ENSMUSG00000040732	Erg	ETS transcription factor							59031	1188.45	-0.123715	0.0532362	-2.32389	0.0201314	0.166512	ENSMUSG00000036599	Chst12	carbohydrate sulfotransferase 12
20014	4584	-0.090299	0.0355333	-2.54125	0.0110456	0.146729	ENSMUSG00000027642	Rpn2	ribophorin II							67427	3072.54	0.10077	0.0433605	2.32401	0.0201249	0.166512	ENSMUSG00000028234	Rps20	ribosomal protein S20
22782	2115.66	-0.160731	0.0632373	-2.54172	0.011031	0.146729	ENSMUSG00000037434	Slc30a1	solute carrier family 30 (zinc transporter), member 1							18786	2216.25	0.0845109	0.0363922	2.32223	0.0202208	0.167033	ENSMUSG00000028577	Plaa	phospholipase A2, activating protein
22782	2115.66	-0.160731	0.0632373	-2.54172	0.011031	0.146729	ENSMUSG00000110850	Slc30a1	solute carrier family 30 (zinc transporter), member 1							67738	2773.71	0.086592	0.0373074	2.32104	0.0202848	0.167424	ENSMUSG00000027804	Ppid	peptidylprolyl isomerase D (cyclophilin D)
244233	40.8377	0.654704	0.257679	2.54078	0.0110607	0.146729	ENSMUSG00000025461	Cd163l1	CD163 molecule-like 1							16001	4273.36	-0.104985	0.0452615	-2.31952	0.0203668	0.167488	ENSMUSG00000005533	Igf1r	insulin-like growth factor I receptor
331474	910.161	-0.282477	0.111175	-2.54083	0.0110591	0.146729	ENSMUSG00000049191	Rtl5	retrotransposon Gag like 5							16170	2543.28	-0.195549	0.0842812	-2.32019	0.0203304	0.167488	ENSMUSG00000001741	Il16	interleukin 16
69719	1581.86	-0.159683	0.0628313	-2.54145	0.0110392	0.146729	ENSMUSG00000013629	Cad	carbamoyl-phosphate synthetase 2, aspartate transcarbamylase, and dihydroorotase							17992	8177.68	0.0854649	0.0368368	2.3201	0.0203356	0.167488	ENSMUSG00000029632	Ndufa4	Ndufa4, mitochondrial complex associated
14697	6027.56	0.088406	0.034819	2.53902	0.0111164	0.147146	ENSMUSG00000032192	Gnb5	guanine nucleotide binding protein (G protein), beta 5							227648	4659.29	-0.0847645	0.0365398	-2.31979	0.0203523	0.167488	ENSMUSG00000026924	Sec16a	SEC16 homolog A, endoplasmic reticulum export factor
22761	3729.81	0.210964	0.0830755	2.53943	0.0111034	0.147146	ENSMUSG00000049577	Zfpm1	zinc finger protein, multitype 1							239170	2714.33	-0.0896446	0.0386507	-2.31935	0.0203758	0.167488	ENSMUSG00000022095	Fam160b2	family with sequence similarity 160, member B2
53324	2119.63	0.259775	0.102317	2.53892	0.0111194	0.147146	ENSMUSG00000059991	Nptx2	neuronal pentraxin 2							231214	1815.24	-0.120193	0.0518468	-2.31824	0.0204363	0.167848	ENSMUSG00000039765	Cc2d2a	coiled-coil and C2 domain containing 2A
100504527	112.84	0.317563	0.125123	2.53801	0.0111486	0.147171	NA	Gm10374	predicted gene 10374							80909	6024.5	-0.126445	0.0545675	-2.31722	0.0204915	0.168164	ENSMUSG00000015944	Castor2	cytosolic arginine sensor for mTORC1 subunit 2
16011	12941.2	-0.258673	0.101899	-2.53853	0.0111319	0.147171	ENSMUSG00000026185	Igfbp5	insulin-like growth factor binding protein 5							18027	2491.4	-0.137416	0.0593129	-2.31679	0.0205152	0.168221	ENSMUSG00000028565	Nfia	nuclear factor I/A
407803	132.513	-0.43891	0.172933	-2.53804	0.0111477	0.147171	ENSMUSG00000092564	BC051226	cDNA sequence BC051226							11551	866.708	0.31979	0.13805	2.31647	0.0205324	0.168225	ENSMUSG00000033717	Adra2a	adrenergic receptor, alpha 2a
106326	1534.42	0.107002	0.0421896	2.53623	0.0112055	0.147749	ENSMUSG00000022807	Osbpl11	oxysterol binding protein-like 11							109019	726.681	0.22414	0.0967871	2.31581	0.0205689	0.168288	ENSMUSG00000026107	Nabp1	nucleic acid binding protein 1
66664	755.916	0.105279	0.0415129	2.53606	0.0112107	0.147749	ENSMUSG00000022856	Tmem41a	transmembrane protein 41a							208691	2994.33	0.0947315	0.040908	2.31572	0.0205736	0.168288	ENSMUSG00000050192	Eif5a2	eukaryotic translation initiation factor 5A2
100503842	133.255	-0.332426	0.131099	-2.53568	0.011223	0.14779	ENSMUSG00000100017	2410022M11Rik	RIKEN cDNA 2410022M11 gene							20779	10235.5	-0.0904766	0.0391384	-2.31171	0.0207938	0.169951	ENSMUSG00000027646	Src	Rous sarcoma oncogene
17076	72.9656	0.45119	0.177995	2.53485	0.0112495	0.14802	ENSMUSG00000026980	Ly75	lymphocyte antigen 75							102032	1080.13	0.132276	0.05724	2.31089	0.0208388	0.17018	ENSMUSG00000031534	Smim19	small integral membrane protein 19
56443	8989.58	0.067872	0.0267887	2.5336	0.0112897	0.148427	ENSMUSG00000029621	Arpc1a	actin related protein 2/3 complex, subunit 1A							93742	1342.46	-0.156513	0.0677388	-2.31054	0.0208585	0.170203	ENSMUSG00000025812	Pard3	par-3 family cell polarity regulator
432964	42.3504	0.484746	0.19149	2.53144	0.0113597	0.149226	ENSMUSG00000102018	Iqank1	IQ motif and ankyrin repeat containing 1							67452	5397.53	0.059461	0.025746	2.30952	0.0209149	0.170525	ENSMUSG00000036257	Pnpla8	patatin-like phospholipase domain containing 8
18010	3780.64	0.087547	0.0345976	2.53043	0.0113922	0.149411	ENSMUSG00000007038	Neu1	neuraminidase 1							74256	7470.71	-0.0949104	0.04112	-2.30814	0.0209916	0.171012	ENSMUSG00000036712	Cyld	CYLD lysine 63 deubiquitinase
238205	2614.98	-0.0915869	0.0361904	-2.5307	0.0113837	0.149411	ENSMUSG00000035653	Lrfn5	leucine rich repeat and fibronectin type III domain containing 5							18191	13951	-0.1297	0.0562749	-2.30476	0.0211798	0.171572	ENSMUSG00000066392	Nrxn3	neurexin III
225583	1766.78	-0.165267	0.0653499	-2.52896	0.0114401	0.149553	ENSMUSG00000050875	Minar2	membrane integral NOTCH2 associated receptor 2							194388	4337.22	-0.103796	0.0450326	-2.30491	0.0211719	0.171572	ENSMUSG00000034832	Tet3	tet methylcytosine dioxygenase 3
28064	3079.54	0.0730823	0.028893	2.52941	0.0114254	0.149553	ENSMUSG00000071074	Yipf3	Yip1 domain family, member 3							227446	3851.28	0.0699424	0.0303458	2.30485	0.021175	0.171572	ENSMUSG00000026319	Relch	RAB11 binding and LisH domain, coiled-coil and HEAT repeat containing
67031	1858.1	0.112584	0.0445171	2.529	0.0114387	0.149553	ENSMUSG00000038398	Upf3a	UPF3 regulator of nonsense transcripts homolog A (yeast)							54216	3434.2	0.147387	0.0639147	2.30599	0.0211111	0.171572	ENSMUSG00000029108	Pcdh7	protocadherin 7
94213	2330.74	0.0800309	0.0316435	2.52914	0.0114342	0.149553	ENSMUSG00000020076	Ddx50	DExD box helicase 50							56406	5188.98	-0.0758666	0.0329026	-2.30579	0.0211222	0.171572	ENSMUSG00000038369	Ncoa6	nuclear receptor coactivator 6
26431	1928.94	0.103555	0.0409712	2.5275	0.0114878	0.150004	ENSMUSG00000041890	Git2	GIT ArfGAP 2							66229	1769.23	0.0821049	0.035621	2.30496	0.021169	0.171572	ENSMUSG00000063888	Rpl7l1	ribosomal protein L7-like 1
68212	1292.98	-0.107895	0.0426913	-2.52734	0.0114931	0.150004	ENSMUSG00000020225	Tmbim4	transmembrane BAX inhibitor motif containing 4							68675	2264.29	0.106147	0.0460446	2.30531	0.0211492	0.171572	ENSMUSG00000064138	Fam172a	family with sequence similarity 172, member A
64291	7910.44	-0.152161	0.0602163	-2.5269	0.0115075	0.15007	ENSMUSG00000044252	Osbpl1a	oxysterol binding protein-like 1A							19286	897.552	0.113125	0.0491099	2.30351	0.0212504	0.171878	ENSMUSG00000032067	Pts	6-pyruvoyl-tetrahydropterin synthase
74114	1331.81	0.119555	0.047323	2.52637	0.0115249	0.150177	ENSMUSG00000003623	Crot	carnitine O-octanoyltransferase							66945	22038.8	0.0459151	0.0199329	2.30348	0.0212518	0.171878	ENSMUSG00000021577	Sdha	succinate dehydrogenase complex, subunit A, flavoprotein (Fp)
100046763	159.952	-0.38494	0.152437	-2.52524	0.011562	0.150418	NA	NA	NA							17524	2039.26	-0.0962874	0.0418254	-2.30213	0.0213279	0.172217	ENSMUSG00000031402	Mpp1	membrane protein, palmitoylated
214240	30044.5	-0.152056	0.060209	-2.52546	0.0115546	0.150418	ENSMUSG00000040035	Disp2	dispatched RND tramsporter family member 2							67710	2539.31	0.0730087	0.0317112	2.3023	0.0213184	0.172217	ENSMUSG00000071662	Polr2g	polymerase (RNA) II (DNA directed) polypeptide G
77288	265.679	-0.304035	0.1205	-2.5231	0.0116325	0.151213	NA	9430021M05Rik	RIKEN cDNA 9430021M05 gene							16413	969.453	0.13565	0.0590163	2.29852	0.0215321	0.173321	ENSMUSG00000062352	Itgb1bp1	integrin beta 1 binding protein 1
68137	2688.23	-0.0835012	0.0331164	-2.52144	0.0116875	0.151806	ENSMUSG00000002778	Kdelr1	KDEL (Lys-Asp-Glu-Leu) endoplasmic reticulum protein retention receptor 1							24075	1216.13	0.226196	0.0984005	2.29872	0.0215207	0.173321	ENSMUSG00000043866	Taf10	TATA-box binding protein associated factor 10
72097	21168.1	0.114515	0.0454223	2.52111	0.0116984	0.151825	ENSMUSG00000026090	Cracdl	capping protein inhibiting regulator of actin like							52014	5452.03	0.0711069	0.030943	2.29799	0.0215622	0.173321	ENSMUSG00000023068	Nus1	NUS1 dehydrodolichyl diphosphate synthase subunit
20979	84790.6	-0.094683	0.0375712	-2.5201	0.0117322	0.151831	ENSMUSG00000035864	Syt1	synaptotagmin I							56550	1990.09	0.0898276	0.0390913	2.29789	0.0215681	0.173321	ENSMUSG00000091896	Ube2d2a	ubiquitin-conjugating enzyme E2D 2A
234875	1671.37	0.122903	0.0487717	2.51997	0.0117364	0.151831	ENSMUSG00000037300	Ttc13	tetratricopeptide repeat domain 13							66576	4560.66	0.0762668	0.0331867	2.29811	0.0215555	0.173321	ENSMUSG00000063882	Uqcrh	ubiquinol-cytochrome c reductase hinge protein
320472	26161.4	0.114027	0.0452415	2.52041	0.0117217	0.151831	ENSMUSG00000046442	Ppm1e	protein phosphatase 1E (PP2C domain containing)							75560	5922.44	-0.0877352	0.0381653	-2.29882	0.0215151	0.173321	ENSMUSG00000029505	Ep400	E1A binding protein p400
353258	805.44	0.128987	0.051172	2.52066	0.0117137	0.151831	ENSMUSG00000019814	Ltv1	LTV1 ribosome biogenesis factor							68365	11088.6	0.0687655	0.0299417	2.29664	0.0216391	0.173752	ENSMUSG00000026878	Rab14	RAB14, member RAS oncogene family
94217	3578.54	-0.198859	0.0789586	-2.51852	0.0117851	0.152339	ENSMUSG00000049252	Lrp1b	low density lipoprotein-related protein 1B							269593	7137.69	-0.111035	0.0483772	-2.29518	0.0217226	0.174231	ENSMUSG00000001089	Luzp1	leucine zipper protein 1
11603	14006.5	0.136744	0.0543211	2.51732	0.0118252	0.152735	ENSMUSG00000041936	Agrn	agrin							78757	3491.13	-0.0750064	0.0326826	-2.295	0.0217334	0.174231	ENSMUSG00000050310	Rictor	RPTOR independent companion of MTOR, complex 2
21871	2572.28	0.111519	0.0443301	2.51564	0.0118816	0.153342	ENSMUSG00000038023	Atp6v0a2	ATPase, H+ transporting, lysosomal V0 subunit A2							98828	2931.22	0.0637682	0.0278061	2.29331	0.0218299	0.174866	ENSMUSG00000039128	Cdc123	cell division cycle 123
21676	1836.04	-0.208502	0.0828971	-2.5152	0.0118967	0.153414	ENSMUSG00000055320	Tead1	TEA domain family member 1							50907	3646.78	-0.0589973	0.0257335	-2.29263	0.0218694	0.175042	ENSMUSG00000045302	Preb	prolactin regulatory element binding
217869	9464.13	-0.0855829	0.0340334	-2.51467	0.0119142	0.153518	ENSMUSG00000021282	Eif5	eukaryotic translation initiation factor 5							230775	47953.4	-0.104909	0.045799	-2.29065	0.0219839	0.175819	ENSMUSG00000028782	Adgrb2	adhesion G protein-coupled receptor B2
106581	1248.89	0.181083	0.0720423	2.51356	0.0119518	0.153875	ENSMUSG00000024187	Fam234a	family with sequence similarity 234, member A							64339	5328.22	0.0700812	0.0306017	2.29011	0.022015	0.175928	ENSMUSG00000038552	Fndc4	fibronectin type III domain containing 4
109658	2252.6	0.106181	0.0422523	2.51301	0.0119705	0.153875	ENSMUSG00000053841	Txlna	taxilin alpha							110198	1523.98	0.0910596	0.0397807	2.28904	0.0220769	0.176142	ENSMUSG00000028743	Akr7a5	aldo-keto reductase family 7, member A5 (aflatoxin aldehyde reductase)
26378	1125.51	-0.278735	0.110909	-2.51319	0.0119645	0.153875	ENSMUSG00000036775	Decr2	2-4-dienoyl-Coenzyme A reductase 2, peroxisomal							69953	598.994	-0.169383	0.0739917	-2.28922	0.0220666	0.176142	ENSMUSG00000049881	2810025M15Rik	RIKEN cDNA 2810025M15 gene
22275	2038.33	0.0975099	0.0388373	2.51073	0.0120483	0.154435	ENSMUSG00000028684	Urod	uroporphyrinogen decarboxylase							20440	1283.64	0.114464	0.0500297	2.28793	0.0221415	0.176146	ENSMUSG00000022885	St6gal1	beta galactoside alpha 2,6 sialyltransferase 1
230972	49.6636	-0.668455	0.26623	-2.51081	0.0120453	0.154435	ENSMUSG00000029032	Arhgef16	Rho guanine nucleotide exchange factor (GEF) 16							26920	940.738	-0.124493	0.0544124	-2.28795	0.0221406	0.176146	ENSMUSG00000057110	Cntrl	centriolin
77037	22.1134	0.973335	0.387658	2.51081	0.0120456	0.154435	ENSMUSG00000039956	Mrap	melanocortin 2 receptor accessory protein							64291	7910.44	0.137789	0.060227	2.28783	0.0221474	0.176146	ENSMUSG00000044252	Osbpl1a	oxysterol binding protein-like 1A
78284	16.2537	-0.868747	0.34603	-2.51061	0.0120522	0.154435	ENSMUSG00000027938	Creb3l4	cAMP responsive element binding protein 3-like 4							93706	4488.34	-0.12648	0.0552771	-2.28811	0.0221311	0.176146	ENSMUSG00000102918	Pcdhgc3	protocadherin gamma subfamily C, 3
15114	11616.6	-0.426181	0.169796	-2.50995	0.0120747	0.154477	ENSMUSG00000006930	Hap1	huntingtin-associated protein 1							19084	39555.6	0.0515466	0.0225548	2.28539	0.02229	0.177139	ENSMUSG00000020612	Prkar1a	protein kinase, cAMP dependent regulatory, type I, alpha
16865	1473.01	0.104566	0.0416565	2.5102	0.0120663	0.154477	ENSMUSG00000026427	Eif2d	eukaryotic translation initiation factor 2D							232670	1610.04	0.214852	0.094079	2.28374	0.0223867	0.177404	ENSMUSG00000001763	Tspan33	tetraspanin 33
118452	8633.34	-0.0750215	0.0299103	-2.50822	0.0121342	0.155117	ENSMUSG00000022296	Baalc	brain and acute leukemia, cytoplasmic							53325	1663.38	-0.277001	0.121263	-2.2843	0.0223541	0.177404	ENSMUSG00000025316	Banp	BTG3 associated nuclear protein
118452	8633.34	-0.0750215	0.0299103	-2.50822	0.0121342	0.155117	ENSMUSG00000107249	Baalc	brain and acute leukemia, cytoplasmic							67412	4976.43	-0.111257	0.0487099	-2.28407	0.0223674	0.177404	ENSMUSG00000038916	Soga3	SOGA family member 3
16773	1102.14	-0.165418	0.065985	-2.5069	0.0121794	0.155326	ENSMUSG00000019899	Lama2	laminin, alpha 2							78334	4326.16	-0.131644	0.0576473	-2.28362	0.0223939	0.177404	ENSMUSG00000038481	Cdk19	cyclin-dependent kinase 19
22284	9453	-0.110925	0.0442459	-2.50701	0.0121757	0.155326	ENSMUSG00000031010	Usp9x	ubiquitin specific peptidase 9, X chromosome							116848	4686.08	-0.0841963	0.0369048	-2.28144	0.0225222	0.177655	ENSMUSG00000040054	Baz2a	bromodomain adjacent to zinc finger domain, 2A
22403	17.5152	1.1581	0.461879	2.50737	0.0121635	0.155326	ENSMUSG00000027656	Ccn5	cellular communication network factor 5							17828	763.959	0.147184	0.0645045	2.28177	0.022503	0.177655	ENSMUSG00000038982	Bloc1s5	biogenesis of lysosomal organelles complex-1, subunit 5, muted
79196	1406.26	0.157138	0.0627073	2.5059	0.0122141	0.155645	ENSMUSG00000037606	Osbpl5	oxysterol binding protein-like 5							208647	618.453	-0.157489	0.0690139	-2.28199	0.0224897	0.177655	ENSMUSG00000038648	Creb3l2	cAMP responsive element binding protein 3-like 2
12876	158842	-0.109161	0.0435667	-2.50561	0.0122242	0.155652	ENSMUSG00000037852	Cpe	carboxypeptidase E							216344	2853.36	0.0858909	0.0376532	2.2811	0.0225422	0.177655	ENSMUSG00000020132	Rab21	RAB21, member RAS oncogene family
224530	186.035	0.415735	0.165967	2.50493	0.0122476	0.155827	ENSMUSG00000062480	Acat3	acetyl-Coenzyme A acetyltransferase 3							230868	2243.32	0.214377	0.0939845	2.28099	0.0225492	0.177655	ENSMUSG00000040972	Igsf21	immunoglobulin superfamily, member 21
230917	5828.39	0.120923	0.0482814	2.50455	0.0122606	0.15587	ENSMUSG00000044700	Tmem201	transmembrane protein 201							66972	37411	-0.0732831	0.0321176	-2.28171	0.0225063	0.177655	ENSMUSG00000046329	Slc25a23	solute carrier family 25 (mitochondrial carrier; phosphate carrier), member 23
192662	14943.2	0.0663994	0.0265223	2.50353	0.0122961	0.156198	ENSMUSG00000025132	Arhgdia	Rho GDP dissociation inhibitor (GDI) alpha							68209	644.376	-0.181342	0.0794716	-2.28185	0.0224982	0.177655	ENSMUSG00000024925	Rnaseh2c	ribonuclease H2, subunit C
12409	41.6202	-0.784382	0.313424	-2.50262	0.0123278	0.156477	ENSMUSG00000025150	Cbr2	carbonyl reductase 2							227195	2066.25	-0.137882	0.0604744	-2.28001	0.0226069	0.177969	ENSMUSG00000040865	Ino80d	INO80 complex subunit D
14871	334.072	-0.252716	0.101017	-2.50171	0.0123595	0.156758	ENSMUSG00000001663	Gstt1	glutathione S-transferase, theta 1							226525	6321.88	-0.10544	0.0462695	-2.27883	0.0226772	0.178244	ENSMUSG00000070565	Rasal2	RAS protein activator like 2
230582	147.046	-0.254753	0.101848	-2.5013	0.0123738	0.156815	ENSMUSG00000028621	Cyb5rl	cytochrome b5 reductase-like							78294	1688.13	0.124783	0.0547519	2.27906	0.0226638	0.178244	ENSMUSG00000020460	Rps27a	ribosomal protein S27A
102680	490.432	-0.468906	0.187524	-2.50051	0.0124015	0.157043	ENSMUSG00000036814	Slc6a20a	solute carrier family 6 (neurotransmitter transporter), member 20A							17974	2571.85	-0.129063	0.056683	-2.27692	0.0227909	0.178858	ENSMUSG00000066877	Nck2	non-catalytic region of tyrosine kinase adaptor protein 2
11993	3522.85	0.081754	0.0327476	2.49649	0.0125431	0.158249	ENSMUSG00000068328	Aup1	ancient ubiquitous protein 1							78618	7772.57	-0.109528	0.0480994	-2.27711	0.0227794	0.178858	ENSMUSG00000049076	Acap2	ArfGAP with coiled-coil, ankyrin repeat and PH domains 2
16000	472.237	0.198624	0.0795441	2.49703	0.012524	0.158249	ENSMUSG00000020053	Igf1	insulin-like growth factor 1							227197	6881.4	0.0568508	0.0249831	2.27557	0.0228716	0.178962	ENSMUSG00000025968	Ndufs1	NADH:ubiquinone oxidoreductase core subunit S1
217378	8227.14	-0.0698507	0.0279687	-2.49746	0.0125087	0.158249	ENSMUSG00000020657	Dnajc27	DnaJ heat shock protein family (Hsp40) member C27							236732	2190.24	-0.103685	0.0455526	-2.27615	0.0228368	0.178962	ENSMUSG00000031060	Rbm10	RNA binding motif protein 10
269181	2525.99	0.115351	0.0462119	2.49614	0.0125554	0.158249	ENSMUSG00000026110	Mgat4a	mannoside acetylglucosaminyltransferase 4, isoenzyme A							56174	1494.74	0.104807	0.0460526	2.27581	0.0228575	0.178962	ENSMUSG00000034744	Nagk	N-acetylglucosamine kinase
320311	396.679	-0.335541	0.134416	-2.49629	0.0125501	0.158249	ENSMUSG00000047496	Rnf152	ring finger protein 152							56697	1528.02	-0.0979566	0.0430482	-2.27551	0.0228753	0.178962	ENSMUSG00000047804	Akap10	A kinase (PRKA) anchor protein 10
71900	9911	-0.0710547	0.0284591	-2.49673	0.0125343	0.158249	ENSMUSG00000029571	Tmem106b	transmembrane protein 106B							16009	1042.22	0.274078	0.120509	2.27433	0.0229463	0.179099	ENSMUSG00000020427	Igfbp3	insulin-like growth factor binding protein 3
12614	917.463	-0.195724	0.0784958	-2.49343	0.0126515	0.158876	ENSMUSG00000016028	Celsr1	cadherin, EGF LAG seven-pass G-type receptor 1							26572	2332.7	0.0849426	0.0373438	2.27461	0.0229292	0.179099	ENSMUSG00000019373	Cops3	COP9 signalosome subunit 3
14419	39.203	-0.755493	0.302941	-2.49386	0.0126361	0.158876	ENSMUSG00000024907	Gal	galanin and GMAP prepropeptide							97761	10036.5	-0.129491	0.056924	-2.27481	0.0229173	0.179099	ENSMUSG00000038351	Sgsm2	small G protein signaling modulator 2
15234	165.571	-0.292082	0.117144	-2.49335	0.0126543	0.158876	ENSMUSG00000028864	Hgf	hepatocyte growth factor							20661	44372.2	-0.0879914	0.0387567	-2.27035	0.0231861	0.18069	ENSMUSG00000068747	Sort1	sortilin 1
333182	139.908	-0.408258	0.163736	-2.49339	0.012653	0.158876	ENSMUSG00000051811	Cox6b2	cytochrome c oxidase subunit 6B2							223918	11023.4	-0.0832622	0.0366716	-2.27048	0.0231785	0.18069	ENSMUSG00000036966	Spryd3	SPRY domain containing 3
631331	125.329	0.334611	0.134151	2.49428	0.0126212	0.158876	NA	NA	NA							20527	7569.39	0.0944845	0.0416289	2.26969	0.0232266	0.180736	ENSMUSG00000003153	Slc2a3	solute carrier family 2 (facilitated glucose transporter), member 3
57316	1534.8	-0.118593	0.047581	-2.49245	0.0126866	0.159159	ENSMUSG00000000581	C1d	C1D nuclear receptor co-repressor							230796	6190.62	-0.0884837	0.0389878	-2.26953	0.0232363	0.180736	ENSMUSG00000037622	Wdtc1	WD and tetratricopeptide repeats 1
229488	674.522	0.234531	0.0941454	2.49116	0.0127326	0.159276	ENSMUSG00000051000	Fam160a1	family with sequence similarity 160, member A1							269587	1232.71	-0.227647	0.100313	-2.26937	0.0232459	0.180736	ENSMUSG00000028906	Epb41	erythrocyte membrane protein band 4.1
58188	1954.44	-0.204301	0.0820127	-2.49109	0.0127353	0.159276	ENSMUSG00000039257	Vstm2b	V-set and transmembrane domain containing 2B							18102	2299.86	0.120503	0.0531419	2.26757	0.0233552	0.181339	ENSMUSG00000037601	Nme1	NME/NM23 nucleoside diphosphate kinase 1
74309	5724.93	0.120613	0.0484137	2.4913	0.0127278	0.159276	ENSMUSG00000020435	Osbp2	oxysterol binding protein 2							245684	14743.3	-0.119092	0.0525214	-2.2675	0.0233596	0.181339	ENSMUSG00000025658	Cnksr2	connector enhancer of kinase suppressor of Ras 2
93724	1032.7	0.242615	0.0973812	2.49139	0.0127243	0.159276	ENSMUSG00000102428	Pcdhga12	protocadherin gamma subfamily A, 12							105351	973.589	0.118677	0.0523836	2.26553	0.02348	0.182133	ENSMUSG00000039182	AW209491	expressed sequence AW209491
12545	862.558	0.17323	0.0695932	2.48918	0.0128036	0.159371	ENSMUSG00000029283	Cdc7	cell division cycle 7 (S. cerevisiae)							11566	4704.47	0.0844708	0.037293	2.26505	0.0235093	0.182145	ENSMUSG00000015961	Adss	adenylosuccinate synthetase, non muscle
16150	2218.27	0.101706	0.0408543	2.48949	0.0127926	0.159371	ENSMUSG00000031537	Ikbkb	inhibitor of kappaB kinase beta							20322	769.421	0.134655	0.0594525	2.26492	0.0235178	0.182145	ENSMUSG00000027227	Sord	sorbitol dehydrogenase
17925	3423.62	0.179476	0.0720881	2.48968	0.0127859	0.159371	ENSMUSG00000004677	Myo9b	myosin IXb							101240	1668.29	-0.106595	0.0470953	-2.26338	0.0236124	0.18237	ENSMUSG00000058486	Wdr91	WD repeat domain 91
18858	1026.25	-0.264636	0.106329	-2.48883	0.0128163	0.159371	ENSMUSG00000018217	Pmp22	peripheral myelin protein 22							21969	4280.83	-0.0933744	0.0412541	-2.2634	0.0236112	0.18237	ENSMUSG00000070544	Top1	topoisomerase (DNA) I
19737	818.237	0.271586	0.109129	2.48868	0.0128218	0.159371	ENSMUSG00000026678	Rgs5	regulator of G-protein signaling 5							66416	1852.16	0.103944	0.0459266	2.26327	0.0236194	0.18237	ENSMUSG00000041881	Ndufa7	NADH:ubiquinone oxidoreductase subunit A7
243548	18613.6	0.108048	0.0433905	2.49012	0.0127699	0.159371	ENSMUSG00000030020	Prickle2	prickle planar cell polarity protein 2							76089	11474.8	-0.0984676	0.0434954	-2.26386	0.0235827	0.18237	ENSMUSG00000062232	Rapgef2	Rap guanine nucleotide exchange factor (GEF) 2
76954	1686.67	0.147334	0.0591906	2.48914	0.0128054	0.159371	ENSMUSG00000031024	Denn2b	DENN domain containing 2B							215436	804.212	0.104174	0.0460355	2.26291	0.023641	0.182397	ENSMUSG00000060181	Slc35e3	solute carrier family 35, member E3
77097	9540.34	-0.0927637	0.0372626	-2.48946	0.0127939	0.159371	ENSMUSG00000053580	Tanc2	tetratricopeptide repeat, ankyrin repeat and coiled-coil containing 2							17537	1833.61	-0.101128	0.0447052	-2.2621	0.0236912	0.182644	ENSMUSG00000041420	Meis3	Meis homeobox 3
216227	449.438	0.347747	0.139771	2.48798	0.012847	0.159438	ENSMUSG00000019935	Slc17a8	solute carrier family 17 (sodium-dependent inorganic phosphate cotransporter), member 8							108664	7402.7	0.110151	0.0487184	2.26098	0.0237603	0.183036	ENSMUSG00000033793	Atp6v1h	ATPase, H+ transporting, lysosomal V1 subunit H
73744	3167.37	0.133656	0.0537155	2.48822	0.0128383	0.159438	ENSMUSG00000032295	Man2c1	mannosidase, alpha, class 2C, member 1							15259	5761.23	-0.101298	0.0448156	-2.26034	0.0238003	0.183174	ENSMUSG00000027177	Hipk3	homeodomain interacting protein kinase 3
13639	34.2985	0.529808	0.212985	2.48753	0.0128634	0.159519	ENSMUSG00000028040	Efna4	ephrin A4							433408	911.076	0.139186	0.0615838	2.26011	0.0238146	0.183174	NA	Gm13375	predicted gene 13375
17347	2829.94	0.144023	0.0579215	2.48652	0.0128998	0.15966	ENSMUSG00000020190	Mknk2	MAP kinase-interacting serine/threonine kinase 2							66169	1387.96	0.106822	0.0472746	2.25962	0.0238452	0.183269	ENSMUSG00000028998	Tomm7	translocase of outer mitochondrial membrane 7
233057	716.741	-0.134117	0.0539402	-2.4864	0.0129043	0.15966	ENSMUSG00000050855	Zfp940	zinc finger protein 940							17118	7626.34	0.172703	0.0764501	2.25902	0.023882	0.183411	ENSMUSG00000069662	Marcks	myristoylated alanine rich protein kinase C substrate
26965	5937.1	-0.0783032	0.0314892	-2.48667	0.0128945	0.15966	ENSMUSG00000029686	Cul1	cullin 1							19775	7586.41	-0.0987071	0.0437104	-2.25821	0.0239327	0.183652	ENSMUSG00000026469	Xpr1	xenotropic and polytropic retrovirus receptor 1
12339	2594.74	0.0842216	0.0338911	2.48506	0.0129529	0.160016	ENSMUSG00000021893	Capn7	calpain 7							76582	3255.54	0.0672661	0.029791	2.25793	0.0239498	0.183652	ENSMUSG00000042590	Ipo11	importin 11
58994	7597.43	0.129555	0.0521318	2.48514	0.0129502	0.160016	ENSMUSG00000031906	Smpd3	sphingomyelin phosphodiesterase 3, neutral							110058	2652.64	0.318042	0.140946	2.25648	0.0240403	0.184129	ENSMUSG00000058420	Syt17	synaptotagmin XVII
12314	49206.8	0.0837549	0.0337193	2.48389	0.0129957	0.160238	ENSMUSG00000036438	Calm2	calmodulin 2							140740	4905.96	-0.0529641	0.0234761	-2.25609	0.024065	0.184129	ENSMUSG00000019802	Sec63	SEC63-like (S. cerevisiae)
14588	1614.64	-0.14548	0.0585726	-2.48375	0.0130006	0.160238	ENSMUSG00000027316	Gfra4	glial cell line derived neurotrophic factor family receptor alpha 4							15194	11191	-0.0852724	0.0378068	-2.25547	0.0241036	0.184129	ENSMUSG00000029104	Htt	huntingtin
210544	339.883	0.176659	0.0711187	2.48401	0.0129913	0.160238	ENSMUSG00000022364	Tbc1d31	TBC1 domain family, member 31							18597	10024	0.057418	0.0254543	2.25573	0.0240877	0.184129	ENSMUSG00000031299	Pdha1	pyruvate dehydrogenase E1 alpha 1
229706	32244.4	-0.0866375	0.0348855	-2.48348	0.0130105	0.160238	ENSMUSG00000027894	Slc6a17	solute carrier family 6 (neurotransmitter transporter), member 17							69784	668.076	0.178782	0.079256	2.25575	0.0240862	0.184129	ENSMUSG00000087651	1500009L16Rik	RIKEN cDNA 1500009L16 gene
14205	172.48	-0.688341	0.27733	-2.48203	0.0130637	0.16065	ENSMUSG00000031380	Vegfd	vascular endothelial growth factor D							22661	5276	-0.0733393	0.0325318	-2.25439	0.0241715	0.184356	ENSMUSG00000022811	Zfp148	zinc finger protein 148
19762	3911.4	-0.130204	0.0524589	-2.48202	0.0130638	0.16065	ENSMUSG00000057455	Rit2	Ras-like without CAAX 2							242894	6526.66	-0.112156	0.0497512	-2.25434	0.0241749	0.184356	ENSMUSG00000056367	Actr3b	ARP3 actin-related protein 3B
224008	301.43	0.220763	0.0890666	2.47863	0.0131888	0.161783	ENSMUSG00000041974	Spidr	scaffolding protein involved in DNA repair							68537	1175.82	0.11972	0.0531117	2.25412	0.0241883	0.184356	ENSMUSG00000022370	Mrpl13	mitochondrial ribosomal protein L13
245424	542.63	-0.680948	0.274749	-2.47844	0.0131959	0.161783	ENSMUSG00000036357	Gpr101	G protein-coupled receptor 101							67498	2422.5	0.140255	0.0622452	2.25327	0.024242	0.184625	ENSMUSG00000022342	Kcnv1	potassium channel, subfamily V, member 1
666945	54.9043	-0.485346	0.195804	-2.47874	0.0131848	0.161783	NA	Gm10638	predicted gene 10638							12785	11033.4	0.0659864	0.029291	2.25279	0.0242724	0.184716	ENSMUSG00000030057	Cnbp	cellular nucleic acid binding protein
70358	133.451	-1.5456	0.623445	-2.47912	0.0131707	0.161783	ENSMUSG00000015652	Steap1	six transmembrane epithelial antigen of the prostate 1							215351	4076.56	-0.0621336	0.0275891	-2.25211	0.0243155	0.184902	ENSMUSG00000034252	Senp6	SUMO/sentrin specific peptidase 6
13132	716.295	-0.299889	0.121021	-2.47799	0.0132127	0.161865	ENSMUSG00000022150	Dab2	disabled 2, mitogen-responsive phosphoprotein							81904	4114.2	-0.145654	0.0646828	-2.25182	0.0243336	0.184902	ENSMUSG00000069806	Cacng7	calcium channel, voltage-dependent, gamma subunit 7
22095	19.2358	-0.889338	0.358974	-2.47744	0.0132328	0.161989	ENSMUSG00000020963	Tshr	thyroid stimulating hormone receptor							81904	4114.2	-0.145654	0.0646828	-2.25182	0.0243336	0.184902	ENSMUSG00000096998	Cacng7	calcium channel, voltage-dependent, gamma subunit 7
14807	3874.98	-0.251212	0.101434	-2.47661	0.0132635	0.162021	ENSMUSG00000001985	Grik3	glutamate receptor, ionotropic, kainate 3							229542	1763.91	-0.101233	0.0449731	-2.25097	0.0243874	0.185032	ENSMUSG00000042390	Gatad2b	GATA zinc finger domain containing 2B
21975	382.5	-0.190284	0.0768339	-2.47656	0.0132654	0.162021	ENSMUSG00000002814	Top3a	topoisomerase (DNA) III alpha							28006	6231.15	-0.0789701	0.0350827	-2.25097	0.0243875	0.185032	ENSMUSG00000024104	Washc2	WASH complex subunit 2`
54367	1420.15	0.108493	0.0438044	2.47676	0.0132582	0.162021	ENSMUSG00000029290	Zfp326	zinc finger protein 326							68617	3380.05	-0.163439	0.0726219	-2.25055	0.0244138	0.185092	ENSMUSG00000052105	Mtcl1	microtubule crosslinking factor 1
17391	3114.41	0.10241	0.0413628	2.47589	0.0132904	0.162203	ENSMUSG00000027612	Mmp24	matrix metallopeptidase 24							218460	1935.21	0.0747478	0.0332314	2.24932	0.0244924	0.185548	ENSMUSG00000042015	Wdr41	WD repeat domain 41
14805	897.429	0.262877	0.10621	2.47506	0.0133214	0.162458	ENSMUSG00000022935	Grik1	glutamate receptor, ionotropic, kainate 1							24136	15364.4	-0.129329	0.0575114	-2.24876	0.0245276	0.185674	ENSMUSG00000026872	Zeb2	zinc finger E-box binding homeobox 2
23980	6588.54	0.0859573	0.0347364	2.47456	0.0133402	0.162565	ENSMUSG00000032959	Pebp1	phosphatidylethanolamine binding protein 1							66569	2395.26	0.0879354	0.0391175	2.24798	0.0245776	0.185774	ENSMUSG00000061666	Gdpd1	glycerophosphodiester phosphodiesterase domain containing 1
11785	22412.1	0.0677225	0.027371	2.47424	0.0133519	0.162585	ENSMUSG00000037032	Apbb1	amyloid beta (A4) precursor protein-binding, family B, member 1							67155	14699.3	-0.100691	0.0447877	-2.2482	0.0245637	0.185774	ENSMUSG00000024921	Smarca2	SWI/SNF related, matrix associated, actin dependent regulator of chromatin, subfamily a, member 2
66291	491.956	0.241446	0.0976029	2.47376	0.0133699	0.162683	ENSMUSG00000028295	Smim8	small integral membrane protein 8							246317	6298.67	0.221279	0.0984605	2.24739	0.0246154	0.185919	ENSMUSG00000050321	Neto1	neuropilin (NRP) and tolloid (TLL)-like 1
231801	3956.46	0.108642	0.0439419	2.4724	0.0134209	0.16318	ENSMUSG00000029722	Agfg2	ArfGAP with FG repeats 2							101631	1824.66	-0.169423	0.075408	-2.24675	0.0246559	0.186086	ENSMUSG00000060260	Pwwp2b	PWWP domain containing 2B
22601	1343.59	-0.118425	0.0479122	-2.4717	0.0134471	0.163376	ENSMUSG00000053110	Yap1	yes-associated protein 1							101631	1824.66	-0.169423	0.075408	-2.24675	0.0246559	0.186086	ENSMUSG00000110798	Pwwp2b	PWWP domain containing 2B
56188	1503.14	-0.230899	0.093437	-2.47117	0.0134672	0.163496	ENSMUSG00000036570	Fxyd1	FXYD domain-containing ion transport regulator 1							239273	799.675	-0.170999	0.0761354	-2.24598	0.0247052	0.186318	ENSMUSG00000032849	Abcc4	ATP-binding cassette, sub-family C (CFTR/MRP), member 4
18951	29423.2	0.0984814	0.0398876	2.46897	0.0135501	0.163857	ENSMUSG00000072214	Septin5	septin 5							23874	2892.99	0.0908049	0.0404533	2.24468	0.0247885	0.186482	ENSMUSG00000026245	Farsb	phenylalanyl-tRNA synthetase, beta subunit
19646	6244.24	-0.0574871	0.0232857	-2.46878	0.0135576	0.163857	ENSMUSG00000057236	Rbbp4	retinoblastoma binding protein 4, chromatin remodeling factor							381353	11450.8	-0.0975714	0.0434716	-2.24449	0.0248012	0.186482	ENSMUSG00000029419	Ajm1	apical junction component 1
213948	239.751	-0.2936	0.118883	-2.46965	0.0135245	0.163857	ENSMUSG00000038295	Atg9b	autophagy related 9B							70568	885.319	-0.109078	0.0485808	-2.24529	0.0247494	0.186482	ENSMUSG00000028228	Cpne3	copine III
270035	587.209	0.177043	0.0716996	2.46924	0.0135402	0.163857	ENSMUSG00000037363	Letm2	leucine zipper-EF-hand containing transmembrane protein 2							74648	762.448	-0.13248	0.0590183	-2.24473	0.0247855	0.186482	ENSMUSG00000040928	S100pbp	S100P binding protein
72997	2039.72	-0.0963427	0.0390185	-2.46915	0.0135433	0.163857	ENSMUSG00000087403	Kantr	Kdm5c adjacent non-coding transcript							21832	692.774	-0.232997	0.103851	-2.24356	0.0248606	0.186786	ENSMUSG00000022847	Thpo	thrombopoietin
74091	141.587	0.261247	0.105764	2.47009	0.0135077	0.163857	ENSMUSG00000042684	Npl	N-acetylneuraminate pyruvate lyase							72162	4637.01	0.0661917	0.0295067	2.24328	0.0248788	0.186786	ENSMUSG00000027770	Dhx36	DEAH (Asp-Glu-Ala-His) box polypeptide 36
80904	12596.6	0.111513	0.0451807	2.46817	0.0135807	0.164014	ENSMUSG00000040415	Dtx3	deltex 3, E3 ubiquitin ligase							100861876	663.431	-0.152225	0.0678958	-2.24203	0.0249592	0.186839	NA	NA	NA
12821	30.7576	-1.124	0.455592	-2.46713	0.0136201	0.16416	ENSMUSG00000025064	Col17a1	collagen, type XVII, alpha 1							13853	649.267	0.223889	0.0998608	2.24201	0.0249607	0.186839	ENSMUSG00000055493	Epm2a	epilepsy, progressive myoclonic epilepsy, type 2 gene alpha
19109	299.802	-3.95808	1.60438	-2.46704	0.0136234	0.16416	ENSMUSG00000021342	Prl	prolactin							20713	11292.2	0.137324	0.0612658	2.24144	0.0249973	0.186839	ENSMUSG00000027834	Serpini1	serine (or cysteine) peptidase inhibitor, clade I, member 1
382571	4051.42	-0.407272	0.165056	-2.46749	0.0136066	0.16416	ENSMUSG00000051726	Kcnf1	potassium voltage-gated channel, subfamily F, member 1							407821	877.641	-0.177911	0.0793418	-2.24234	0.0249397	0.186839	ENSMUSG00000041961	Znrf3	zinc and ring finger 3
17537	1833.61	0.110128	0.0446518	2.46638	0.0136485	0.16425	ENSMUSG00000041420	Meis3	Meis homeobox 3							67778	1029.34	0.0848216	0.0378374	2.24174	0.024978	0.186839	ENSMUSG00000027667	Zfp639	zinc finger protein 639
53619	4821.99	-0.115193	0.0467065	-2.46631	0.0136511	0.16425	ENSMUSG00000067787	Blcap	bladder cancer associated protein							68379	3460.73	-0.0961983	0.0429179	-2.24145	0.0249972	0.186839	ENSMUSG00000039205	Ciz1	CDKN1A interacting zinc finger protein 1
230815	2257.19	-0.190145	0.0771297	-2.46527	0.0136911	0.164486	ENSMUSG00000037306	Man1c1	mannosidase, alpha, class 1C, member 1							216613	5907.45	-0.119502	0.0533313	-2.24074	0.025043	0.187024	ENSMUSG00000032878	Ccdc85a	coiled-coil domain containing 85A
67326	2466.33	-0.117546	0.0476782	-2.46541	0.0136856	0.164486	ENSMUSG00000027327	1700037H04Rik	RIKEN cDNA 1700037H04 gene							72170	1545.66	0.106045	0.047331	2.24049	0.0250593	0.187024	ENSMUSG00000034203	Chchd4	coiled-coil-helix-coiled-coil-helix domain containing 4
17690	1457.32	-0.142784	0.0579545	-2.46373	0.0137502	0.164626	ENSMUSG00000054256	Msi1	musashi RNA-binding protein 1							26896	5441.46	-0.0707965	0.0316053	-2.24002	0.0250896	0.187111	ENSMUSG00000064127	Med14	mediator complex subunit 14
240476	1029.84	-0.139093	0.0564536	-2.46385	0.0137453	0.164626	ENSMUSG00000048410	Zfp407	zinc finger protein 407							69228	1578.2	0.0819041	0.0365843	2.23878	0.0251703	0.187574	ENSMUSG00000057691	Zfp746	zinc finger protein 746
329002	3130.74	-0.103736	0.0421068	-2.46364	0.0137536	0.164626	ENSMUSG00000041258	Zfp236	zinc finger protein 236							55994	770.008	0.115388	0.0515611	2.23789	0.0252282	0.187866	ENSMUSG00000027796	Smad9	SMAD family member 9
547109	16.4135	0.648686	0.263225	2.46438	0.0137252	0.164626	ENSMUSG00000090693	Trim43a	tripartite motif-containing 43A							13244	4284.22	0.0849794	0.0380012	2.23623	0.0253366	0.188394	ENSMUSG00000038633	Degs1	delta(4)-desaturase, sphingolipid 1
64242	188.915	-0.769458	0.312299	-2.46385	0.0137454	0.164626	ENSMUSG00000021032	Ngb	neuroglobin							18643	11435.2	-0.172208	0.077007	-2.23626	0.0253345	0.188394	ENSMUSG00000018293	Pfn1	profilin 1
667766	31.9143	0.876093	0.355682	2.46313	0.0137728	0.164734	NA	Gm8801	protein phosphatase 1, regulatory subunit 10 pseudogene							74764	1153.39	-0.10446	0.0467194	-2.23589	0.0253588	0.18842	ENSMUSG00000003546	Klc4	kinesin light chain 4
117167	35.2237	-0.911342	0.370212	-2.46167	0.013829	0.164973	ENSMUSG00000012428	Steap4	STEAP family member 4							13382	6245.81	0.0664693	0.0297381	2.23515	0.0254073	0.188641	ENSMUSG00000020664	Dld	dihydrolipoamide dehydrogenase
230101	5662.14	0.0904043	0.0367252	2.46164	0.0138303	0.164973	ENSMUSG00000028467	Gba2	glucosidase beta 2							17035	2069.48	0.1374	0.0615038	2.23401	0.0254822	0.189057	ENSMUSG00000047557	Lxn	latexin
242050	217.067	-0.234531	0.0952522	-2.46221	0.0138084	0.164973	ENSMUSG00000036334	Igsf10	immunoglobulin superfamily, member 10							68083	2090.59	0.0828374	0.0370979	2.23294	0.0255527	0.189441	ENSMUSG00000038683	Pak1ip1	PAK1 interacting protein 1
93671	82.2657	-0.562866	0.228663	-2.46155	0.0138336	0.164973	ENSMUSG00000008845	Cd163	CD163 antigen							52882	14995.2	-0.107993	0.0483892	-2.23175	0.0256315	0.189884	ENSMUSG00000021719	Rgs7bp	regulator of G-protein signalling 7 binding protein
12345	12642.1	0.0894435	0.0363659	2.45954	0.0139114	0.165481	ENSMUSG00000028745	Capzb	capping protein (actin filament) muscle Z-line, beta							20102	1837.56	0.0959803	0.0430142	2.23136	0.0256572	0.189935	ENSMUSG00000031320	Rps4x	ribosomal protein S4, X-linked
20970	15653.9	-0.0866362	0.0352155	-2.46017	0.013887	0.165481	ENSMUSG00000025743	Sdc3	syndecan 3							68420	2630.74	-0.133516	0.0598609	-2.23044	0.0257186	0.190249	ENSMUSG00000041870	Ankrd13a	ankyrin repeat domain 13a
230088	2503.21	0.11197	0.0455274	2.45939	0.0139172	0.165481	ENSMUSG00000036002	Fam214b	family with sequence similarity 214, member B							104027	15417.2	-0.118944	0.0533376	-2.23002	0.0257464	0.190315	ENSMUSG00000043079	Synpo	synaptopodin
93695	261.048	0.687484	0.279495	2.45974	0.0139039	0.165481	ENSMUSG00000029816	Gpnmb	glycoprotein (transmembrane) nmb							101471	3555.06	-0.0771848	0.0346187	-2.22957	0.0257761	0.190395	ENSMUSG00000038611	Phrf1	PHD and ring finger domains 1
21828	751.554	-0.522625	0.21258	-2.45849	0.0139524	0.165657	ENSMUSG00000021702	Thbs4	thrombospondin 4							237761	10242.3	-0.137158	0.0615338	-2.22899	0.0258147	0.1904	ENSMUSG00000044352	Sowaha	sosondowah ankyrin repeat domain family member A
67138	279.731	-0.199577	0.0811764	-2.45856	0.0139495	0.165657	ENSMUSG00000029798	Herc6	hect domain and RLD 6							26926	1234.83	-0.116156	0.0521097	-2.22908	0.0258089	0.1904	ENSMUSG00000036932	Aifm1	apoptosis-inducing factor, mitochondrion-associated 1
18569	4199.86	-0.116534	0.0474168	-2.45766	0.0139845	0.165708	ENSMUSG00000024975	Pdcd4	programmed cell death 4							268783	3691.72	-0.122652	0.05504	-2.22842	0.0258524	0.190539	ENSMUSG00000039458	Mtmr12	myotubularin related protein 12
22183	4888.41	-0.137124	0.055785	-2.45808	0.0139682	0.165708	ENSMUSG00000044068	Zrsr1	zinc finger (CCCH type), RNA binding motif and serine/arginine rich 1							11632	3881.85	0.0772232	0.0346708	2.22733	0.0259256	0.190805	ENSMUSG00000024847	Aip	aryl-hydrocarbon receptor-interacting protein
243219	7278.65	0.157061	0.0639085	2.45759	0.0139874	0.165708	ENSMUSG00000051339	2900026A02Rik	RIKEN cDNA 2900026A02 gene							11632	3881.85	0.0772232	0.0346708	2.22733	0.0259256	0.190805	ENSMUSG00000097319	Aip	aryl-hydrocarbon receptor-interacting protein
100182	346.59	-0.194531	0.0791748	-2.45698	0.014011	0.165779	ENSMUSG00000039158	Akna	AT-hook transcription factor							12832	755.585	0.540392	0.242714	2.22646	0.0259835	0.190805	ENSMUSG00000026042	Col5a2	collagen, type V, alpha 2
108160	913.536	-0.13567	0.0552894	-2.45381	0.0141353	0.165779	ENSMUSG00000001962	Fam50a	family with sequence similarity 50, member A							12913	2065.25	0.069126	0.0310468	2.22651	0.0259803	0.190805	ENSMUSG00000028466	Creb3	cAMP responsive element binding protein 3
11989	373.96	-0.480026	0.19545	-2.456	0.0140495	0.165779	ENSMUSG00000031297	Slc7a3	solute carrier family 7 (cationic amino acid transporter, y+ system), member 3							270685	858.54	0.177061	0.0795078	2.22697	0.0259494	0.190805	ENSMUSG00000040675	Mthfd1l	methylenetetrahydrofolate dehydrogenase (NADP+ dependent) 1-like
13809	146.345	0.296149	0.120651	2.4546	0.0141042	0.165779	ENSMUSG00000028024	Enpep	glutamyl aminopeptidase							67510	1568.82	-0.0822611	0.0369442	-2.22663	0.0259718	0.190805	ENSMUSG00000014177	Tvp23b	trans-golgi network vesicle protein 23B
16800	8995.64	0.0943961	0.0384667	2.45397	0.0141289	0.165779	ENSMUSG00000028059	Arhgef2	rho/rac guanine nucleotide exchange factor (GEF) 2							56195	5092.15	0.0783371	0.0351903	2.2261	0.0260074	0.190841	ENSMUSG00000028134	Ptbp2	polypyrimidine tract binding protein 2
170770	1096.59	-0.546726	0.222618	-2.45589	0.0140536	0.165779	ENSMUSG00000002083	Bbc3	BCL2 binding component 3							68263	5048.97	0.0750473	0.0337192	2.22565	0.0260375	0.190923	ENSMUSG00000021748	Pdhb	pyruvate dehydrogenase (lipoamide) beta
18526	7013.12	-0.135041	0.0550439	-2.45333	0.014154	0.165779	ENSMUSG00000049100	Pcdh10	protocadherin 10							320078	3092.24	-0.243161	0.109273	-2.22527	0.0260634	0.190973	ENSMUSG00000038463	Olfml2b	olfactomedin-like 2B
19152	39.6763	-0.552108	0.225053	-2.45324	0.0141577	0.165779	ENSMUSG00000057729	Prtn3	proteinase 3							83704	2217.31	-0.0975209	0.0438385	-2.22455	0.0261114	0.191186	ENSMUSG00000037344	Slc12a9	solute carrier family 12 (potassium/chloride transporters), member 9
20265	6518.93	-0.122697	0.0500283	-2.45255	0.0141846	0.165779	ENSMUSG00000064329	Scn1a	sodium channel, voltage-gated, type I, alpha							106205	1976.52	0.0941962	0.0423783	2.22275	0.026233	0.191796	ENSMUSG00000037965	Zc3h7a	zinc finger CCCH type containing 7 A
20716	2801.34	0.178388	0.0726831	2.45433	0.0141147	0.165779	ENSMUSG00000021091	Serpina3n	serine (or cysteine) peptidase inhibitor, clade A, member 3N							229473	1199.95	-0.157324	0.0707745	-2.22289	0.026223	0.191796	ENSMUSG00000033767	Tmem131l	transmembrane 131 like
213436	277.083	0.388672	0.158384	2.45399	0.0141282	0.165779	ENSMUSG00000047686	Rtl3	retrotransposon Gag like 3							12176	2311.8	0.0917793	0.0413277	2.22077	0.0263667	0.192634	ENSMUSG00000078566	Bnip3	BCL2/adenovirus E1B interacting protein 3
244958	223.836	-0.421162	0.171712	-2.45273	0.0141777	0.165779	ENSMUSG00000042761	Mrap2	melanocortin 2 receptor accessory protein 2							93739	1796.78	0.0789923	0.0355927	2.21934	0.0264637	0.193203	ENSMUSG00000031950	Gabarapl2	gamma-aminobutyric acid (GABA) A receptor-associated protein-like 2
320429	19073.8	0.173237	0.0706378	2.45246	0.0141883	0.165779	ENSMUSG00000062296	Trank1	tetratricopeptide repeat and ankyrin repeat containing 1							233545	2615.58	-0.0901291	0.0406259	-2.21852	0.0265197	0.193471	ENSMUSG00000035401	Emsy	EMSY, BRCA2-interacting transcriptional repressor
433375	1398.76	-0.108498	0.0441905	-2.45524	0.0140792	0.165779	ENSMUSG00000040713	Creg1	cellular repressor of E1A-stimulated genes 1							218699	1929.48	-0.0899185	0.0405372	-2.21817	0.026543	0.193501	ENSMUSG00000033885	Pxk	PX domain containing serine/threonine kinase
52014	5452.03	-0.0758088	0.0309044	-2.45301	0.0141665	0.165779	ENSMUSG00000023068	Nus1	NUS1 dehydrodolichyl diphosphate synthase subunit							11947	64417.7	0.0498872	0.022507	2.21652	0.0266559	0.193637	ENSMUSG00000025393	Atp5b	ATP synthase, H+ transporting mitochondrial F1 complex, beta subunit
54645	5031.86	0.0747952	0.0304884	2.45324	0.0141577	0.165779	ENSMUSG00000031153	Gripap1	GRIP1 associated protein 1							19070	2920.83	0.0892566	0.0402679	2.21657	0.0266524	0.193637	ENSMUSG00000025979	Mob4	MOB family member 4, phocein
56282	1582.57	0.0790863	0.0322372	2.45326	0.0141567	0.165779	ENSMUSG00000039640	Mrpl12	mitochondrial ribosomal protein L12							223690	785.05	0.131509	0.0593196	2.21696	0.0266256	0.193637	ENSMUSG00000033055	Ankrd54	ankyrin repeat domain 54
664849	92.5071	0.305651	0.1246	2.45306	0.0141646	0.165779	NA	Gm7367	1110014K08Rik pseudogene							225583	1766.78	0.14499	0.0654143	2.21649	0.026658	0.193637	ENSMUSG00000050875	Minar2	membrane integral NOTCH2 associated receptor 2
67936	524.719	0.170856	0.0696571	2.45281	0.0141744	0.165779	ENSMUSG00000042660	Wdr55	WD repeat domain 55							28169	12136.2	-0.0599297	0.0270269	-2.21741	0.0265953	0.193637	ENSMUSG00000001211	Agpat3	1-acylglycerol-3-phosphate O-acyltransferase 3
100041655	34.1803	0.561462	0.229001	2.45179	0.0142146	0.165967	ENSMUSG00000075555	Gm10863	predicted gene 10863							241289	1333.63	0.126792	0.0572176	2.21596	0.0266942	0.19376	ENSMUSG00000035829	Ppp1r26	protein phosphatase 1, regulatory subunit 26
11370	2790.48	0.0911089	0.0371768	2.45069	0.0142581	0.166025	ENSMUSG00000018574	Acadvl	acyl-Coenzyme A dehydrogenase, very long chain							57740	4704.64	-0.0881486	0.0397877	-2.21547	0.0267275	0.193861	ENSMUSG00000015981	Stk32c	serine/threonine kinase 32C
14866	5220.33	-0.117654	0.0480121	-2.45052	0.0142652	0.166025	ENSMUSG00000004032	Gstm5	glutathione S-transferase, mu 5							57740	4704.64	-0.0881486	0.0397877	-2.21547	0.0267275	0.193861	ENSMUSG00000111536	Stk32c	serine/threonine kinase 32C
231329	3707.33	-0.0793195	0.0323704	-2.45037	0.0142709	0.166025	ENSMUSG00000029250	Polr2b	polymerase (RNA) II (DNA directed) polypeptide B							108123	9692.27	0.0667007	0.0301107	2.21518	0.0267477	0.193868	ENSMUSG00000024581	Napg	N-ethylmaleimide sensitive fusion protein attachment protein gamma
69656	263.536	-0.254623	0.103909	-2.45045	0.0142676	0.166025	ENSMUSG00000031379	Pir	pirin							66674	2101.32	0.0857282	0.0387158	2.2143	0.0268084	0.194168	ENSMUSG00000021930	Spryd7	SPRY domain containing 7
71660	192.753	-0.330639	0.134883	-2.4513	0.0142342	0.166025	ENSMUSG00000009281	Rarres2	retinoic acid receptor responder (tazarotene induced) 2							14533	1050.9	0.0895752	0.0404621	2.2138	0.0268423	0.194273	ENSMUSG00000090247	Bloc1s1	biogenesis of lysosomal organelles complex-1, subunit 1
234847	2946.12	0.0877448	0.0358166	2.44984	0.0142921	0.16609	ENSMUSG00000000738	Spg7	SPG7, paraplegin matrix AAA peptidase subunit							223776	845.043	0.131223	0.0593205	2.2121	0.0269595	0.194841	ENSMUSG00000035757	Selenoo	selenoprotein O
72727	9152.7	0.100201	0.0409031	2.44971	0.014297	0.16609	ENSMUSG00000071649	B3gat3	beta-1,3-glucuronyltransferase 3 (glucuronosyltransferase I)							75763	770.823	-0.132137	0.0597303	-2.21223	0.0269509	0.194841	ENSMUSG00000041966	Dcaf17	DDB1 and CUL4 associated factor 17
22642	1797.98	0.0905193	0.036956	2.44938	0.0143101	0.166123	ENSMUSG00000006215	Zbtb17	zinc finger and BTB domain containing 17							26422	21311.6	-0.0853572	0.0385983	-2.21142	0.0270065	0.195041	ENSMUSG00000027799	Nbea	neurobeachin
66548	258.906	0.30328	0.123858	2.44862	0.0143404	0.166355	ENSMUSG00000043822	Adamtsl5	ADAMTS-like 5							381979	15628.1	-0.080253	0.0363023	-2.21068	0.0270577	0.19513	ENSMUSG00000035390	Brsk1	BR serine/threonine kinase 1
17126	1971.35	-0.0794029	0.032446	-2.44723	0.0143959	0.166879	ENSMUSG00000024563	Smad2	SMAD family member 2							70012	831.199	-0.132507	0.0599317	-2.21096	0.0270385	0.19513	ENSMUSG00000037443	Cep85	centrosomal protein 85
11671	2543.9	-0.0902488	0.0368975	-2.44593	0.0144478	0.16736	ENSMUSG00000010025	Aldh3a2	aldehyde dehydrogenase family 3, subfamily A2							27402	2675.09	0.0665189	0.0301419	2.20685	0.0273242	0.196911	ENSMUSG00000010914	Pdhx	pyruvate dehydrogenase complex, component X
114664	1696.84	-0.409045	0.167267	-2.44545	0.014467	0.167463	ENSMUSG00000029311	Hsd17b11	hydroxysteroid (17-beta) dehydrogenase 11							52469	2394.09	0.117709	0.0533485	2.20642	0.0273544	0.19697	ENSMUSG00000017188	Coa3	cytochrome C oxidase assembly factor 3
109079	1489.23	-0.113067	0.0462574	-2.44431	0.014513	0.167876	ENSMUSG00000026662	Sephs1	selenophosphate synthetase 1							68929	1064.11	-0.11409	0.0517141	-2.20618	0.0273717	0.19697	ENSMUSG00000037221	Mospd3	motile sperm domain containing 3
21841	4843.07	0.15093	0.0617633	2.44368	0.0145384	0.168049	ENSMUSG00000071337	Tia1	cytotoxic granule-associated RNA binding protein 1							18738	17335.7	0.0571445	0.0259158	2.20501	0.0274537	0.197137	ENSMUSG00000017781	Pitpna	phosphatidylinositol transfer protein, alpha
69537	87.5775	0.364047	0.148993	2.44338	0.0145505	0.168069	ENSMUSG00000019088	Dnase1l1	deoxyribonuclease 1-like 1							240185	5613.98	-0.110244	0.0499943	-2.20513	0.0274452	0.197137	ENSMUSG00000033960	Jcad	junctional cadherin 5 associated
71753	42.102	0.786979	0.322286	2.44186	0.0146116	0.168534	ENSMUSG00000016942	Tmprss6	transmembrane serine protease 6							27055	2123.58	-0.100075	0.0453809	-2.20522	0.0274385	0.197137	ENSMUSG00000029781	Fkbp9	FK506 binding protein 9
97820	6641.62	0.0627068	0.0256795	2.44191	0.01461	0.168534	ENSMUSG00000025871	4833439L19Rik	RIKEN cDNA 4833439L19 gene							26936	12375.8	-0.0875037	0.0397028	-2.20397	0.0275266	0.197519	ENSMUSG00000005417	Mprip	myosin phosphatase Rho interacting protein
99899	46.7023	0.764695	0.3132	2.44155	0.0146242	0.168559	ENSMUSG00000028037	Ifi44	interferon-induced protein 44							18536	5383.45	-0.0730535	0.0331519	-2.2036	0.0275528	0.197567	ENSMUSG00000031592	Pcm1	pericentriolar material 1
12521	1598.15	0.198763	0.081481	2.43938	0.0147124	0.169038	ENSMUSG00000027215	Cd82	CD82 antigen							69116	15086.2	-0.0843252	0.0382759	-2.20309	0.0275887	0.197683	ENSMUSG00000066036	Ubr4	ubiquitin protein ligase E3 component n-recognin 4
15213	2803.55	0.107365	0.0440085	2.43964	0.0147018	0.169038	ENSMUSG00000040289	Hey1	hairy/enhancer-of-split related with YRPW motif 1							66297	1458.22	-0.155186	0.0704518	-2.20273	0.0276137	0.197721	ENSMUSG00000060424	Pantr1	POU domain, class 3, transcription factor 3 adjacent noncoding transcript 1
17999	26500.9	-0.0753943	0.0309023	-2.43977	0.0146968	0.169038	ENSMUSG00000032216	Nedd4	neural precursor cell expressed, developmentally down-regulated 4							58188	1954.44	0.180692	0.0820589	2.20198	0.0276665	0.197959	ENSMUSG00000039257	Vstm2b	V-set and transmembrane domain containing 2B
448987	170.892	-0.387829	0.158995	-2.43924	0.014718	0.169038	ENSMUSG00000043556	Fbxl7	F-box and leucine-rich repeat protein 7							72124	2214.08	0.0796696	0.0361937	2.2012	0.0277218	0.198213	ENSMUSG00000079614	Seh1l	SEH1-like (S. cerevisiae
67815	4104.82	0.099035	0.0405954	2.43956	0.0147051	0.169038	ENSMUSG00000003585	Sec14l2	SEC14-like lipid binding 2							243219	7278.65	-0.140655	0.0639176	-2.20057	0.0277668	0.198393	ENSMUSG00000051339	2900026A02Rik	RIKEN cDNA 2900026A02 gene
22030	586.288	0.142896	0.0585881	2.43899	0.0147285	0.169038	ENSMUSG00000026942	Traf2	TNF receptor-associated factor 2							57354	2199.64	-0.135786	0.0617207	-2.2	0.0278066	0.198537	ENSMUSG00000038002	Cramp1l	cramped chromatin regulator homolog 1
110962	3576.08	0.331482	0.135972	2.43786	0.0147744	0.169445	ENSMUSG00000025409	Mbd6	methyl-CpG binding domain protein 6							105689	27798.7	-0.0713831	0.0324745	-2.19813	0.0279399	0.199042	ENSMUSG00000033004	Mycbp2	MYC binding protein 2, E3 ubiquitin protein ligase
209601	245.166	-0.228027	0.0935456	-2.4376	0.0147851	0.169447	ENSMUSG00000078161	Erich3	glutamate rich 3							12040	1042.48	0.123089	0.056003	2.19789	0.0279566	0.199042	ENSMUSG00000032263	Bckdhb	branched chain ketoacid dehydrogenase E1, beta polypeptide
268510	3726.38	-0.135785	0.0557173	-2.43704	0.0148081	0.169471	ENSMUSG00000043857	Mgat5b	mannoside acetylglucosaminyltransferase 5, isoenzyme B							330695	21701.5	-0.0824406	0.0375067	-2.19802	0.0279475	0.199042	ENSMUSG00000048644	Ctxn1	cortexin 1
74356	791.09	0.126277	0.0518156	2.43706	0.0148074	0.169471	ENSMUSG00000014837	4931428F04Rik	RIKEN cDNA 4931428F04 gene							94040	9518.74	-0.101034	0.0459594	-2.19833	0.0279255	0.199042	ENSMUSG00000021097	Clmn	calmin
26422	21311.6	-0.0939463	0.0385688	-2.43581	0.0148583	0.169925	ENSMUSG00000027799	Nbea	neurobeachin							20348	1526.81	-0.222996	0.10153	-2.19635	0.028067	0.199687	ENSMUSG00000028780	Sema3c	sema domain, immunoglobulin domain (Ig), short basic domain, secreted, (semaphorin) 3C
12667	3544.03	0.200216	0.0822094	2.43544	0.0148739	0.169982	ENSMUSG00000006958	Chrd	chordin							14811	2111.69	-0.188897	0.0860297	-2.19572	0.0281122	0.199737	ENSMUSG00000059003	Grin2a	glutamate receptor, ionotropic, NMDA2A (epsilon 1)
320152	64.4422	0.612084	0.251392	2.43478	0.0149009	0.170171	NA	4930412C18Rik	RIKEN cDNA 4930412C18 gene							66481	5339.26	0.110606	0.0503741	2.1957	0.0281138	0.199737	ENSMUSG00000039001	Rps21	ribosomal protein S21
101490	6482.86	0.093203	0.0383203	2.43221	0.015007	0.170536	ENSMUSG00000042105	Inpp5f	inositol polyphosphate-5-phosphatase F							252972	3168.48	-0.0929582	0.0423478	-2.19511	0.0281554	0.199892	ENSMUSG00000032741	Tpcn1	two pore channel 1
11595	342.127	0.285536	0.117356	2.43308	0.014971	0.170536	ENSMUSG00000030607	Acan	aggrecan							13618	3076.17	0.143438	0.0653652	2.19441	0.028206	0.200109	ENSMUSG00000022122	Ednrb	endothelin receptor type B
116939	759.62	0.283062	0.116413	2.43153	0.0150353	0.170536	ENSMUSG00000041653	Pnpla3	patatin-like phospholipase domain containing 3							56378	5639.08	-0.0782861	0.0356806	-2.19408	0.0282297	0.200136	ENSMUSG00000029465	Arpc3	actin related protein 2/3 complex, subunit 3
14420	1505.96	-0.0995289	0.0409387	-2.43117	0.0150502	0.170536	ENSMUSG00000021003	Galc	galactosylceramidase							13198	1033.67	-0.130831	0.0596467	-2.19343	0.0282767	0.200248	ENSMUSG00000025408	Ddit3	DNA-damage inducible transcript 3
18163	16045.1	-0.13278	0.0545918	-2.43223	0.0150063	0.170536	ENSMUSG00000022240	Ctnnd2	catenin (cadherin associated protein), delta 2							56442	51598.2	0.0662697	0.0302145	2.19331	0.0282853	0.200248	ENSMUSG00000019877	Serinc1	serine incorporator 1
194237	1003.4	0.1287	0.0529514	2.43054	0.0150765	0.170536	ENSMUSG00000048899	Rimkla	ribosomal modification protein rimK-like family member A							13885	1560.54	0.0937804	0.0427831	2.19199	0.0283799	0.200267	ENSMUSG00000021996	Esd	esterase D/formylglutathione hydrolase
20272	141.911	-0.482706	0.198558	-2.43106	0.0150547	0.170536	ENSMUSG00000034810	Scn7a	sodium channel, voltage-gated, type VII, alpha							15562	706.696	0.242858	0.11076	2.19265	0.0283329	0.200267	ENSMUSG00000026322	Htr4	5 hydroxytryptamine (serotonin) receptor 4
20512	33884.4	-0.11886	0.0488902	-2.43117	0.0150503	0.170536	ENSMUSG00000005360	Slc1a3	solute carrier family 1 (glial high affinity glutamate transporter), member 3							19377	7462.84	-0.0929327	0.0423985	-2.19189	0.0283876	0.200267	ENSMUSG00000062115	Rai1	retinoic acid induced 1
217708	730.992	-0.127265	0.0522979	-2.43346	0.0149552	0.170536	ENSMUSG00000085793	Lin52	lin-52 homolog (C. elegans)							22670	1200.71	-0.114541	0.0522468	-2.1923	0.0283581	0.200267	ENSMUSG00000024457	Trim26	tripartite motif-containing 26
235574	12500.5	0.104561	0.0430179	2.43064	0.0150723	0.170536	ENSMUSG00000032570	Atp2c1	ATPase, Ca++-sequestering							229534	4553.2	-0.0894571	0.0408108	-2.192	0.0283798	0.200267	ENSMUSG00000042613	Pbxip1	pre B cell leukemia transcription factor interacting protein 1
23928	396.335	-0.303996	0.124988	-2.4322	0.0150076	0.170536	ENSMUSG00000026840	Lamc3	laminin gamma 3							218693	3216.17	0.0803155	0.0366488	2.19149	0.0284162	0.200328	ENSMUSG00000025451	Paip1	polyadenylate binding protein-interacting protein 1
68090	691.441	-0.145651	0.0599029	-2.43144	0.0150389	0.170536	ENSMUSG00000024875	Yif1a	Yip1 interacting factor homolog A (S. cerevisiae)							12520	15404.2	0.0623426	0.028455	2.19092	0.0284575	0.200479	ENSMUSG00000037706	Cd81	CD81 antigen
71481	819.774	-0.738254	0.303753	-2.43044	0.0150805	0.170536	ENSMUSG00000028028	Alpk1	alpha-kinase 1							20515	6896.8	0.107654	0.0491612	2.18982	0.028537	0.200898	ENSMUSG00000027397	Slc20a1	solute carrier family 20, member 1
74013	1839.23	-0.138161	0.0568427	-2.43058	0.0150746	0.170536	ENSMUSG00000025978	Rftn2	raftlin family member 2							64340	2823.68	-0.0750635	0.0342947	-2.18878	0.0286131	0.201293	ENSMUSG00000037993	Dhx38	DEAH (Asp-Glu-Ala-His) box polypeptide 38
12539	8495.16	0.0554602	0.0228292	2.42936	0.0151256	0.170754	ENSMUSG00000019471	Cdc37	cell division cycle 37							12933	16190.6	-0.0925611	0.0422983	-2.18829	0.0286482	0.201399	ENSMUSG00000029121	Crmp1	collapsin response mediator protein 1
19696	84.6227	-0.34281	0.141135	-2.42895	0.0151427	0.170754	ENSMUSG00000020275	Rel	reticuloendotheliosis oncogene							228889	1710.3	-0.0898023	0.0410682	-2.18666	0.0287672	0.202015	ENSMUSG00000017999	Ddx27	DEAD box helicase 27
20751	1956.12	0.106442	0.0438316	2.42842	0.0151648	0.170754	ENSMUSG00000033735	Spr	sepiapterin reductase							56323	8006.4	-0.125752	0.0575118	-2.18654	0.0287761	0.202015	ENSMUSG00000036052	Dnajb5	DnaJ heat shock protein family (Hsp40) member B5
20911	1707.95	0.257503	0.106028	2.42863	0.0151561	0.170754	ENSMUSG00000004626	Stxbp2	syntaxin binding protein 2							70317	1029.78	0.110385	0.0504985	2.1859	0.0288229	0.202203	ENSMUSG00000057594	Arl16	ADP-ribosylation factor-like 16
56463	6194.39	0.0951384	0.0391828	2.42807	0.0151796	0.170754	ENSMUSG00000001424	Snd1	staphylococcal nuclease and tudor domain containing 1							16911	9222.62	0.106524	0.0487525	2.185	0.0288887	0.202308	ENSMUSG00000028266	Lmo4	LIM domain only 4
71145	90.3432	-0.948187	0.390331	-2.42919	0.0151328	0.170754	ENSMUSG00000022032	Scara5	scavenger receptor class A, member 5							52206	2838.1	0.0894152	0.0409247	2.18487	0.0288983	0.202308	ENSMUSG00000029176	Anapc4	anaphase promoting complex subunit 4
72750	4816.16	-0.0679987	0.0279995	-2.42856	0.0151587	0.170754	ENSMUSG00000041040	Fam117b	family with sequence similarity 117, member B							545554	4852.05	-0.0759767	0.0347717	-2.18501	0.0288879	0.202308	ENSMUSG00000049097	Ankrd34a	ankyrin repeat domain 34A
74530	84.2375	-0.356071	0.146655	-2.42796	0.0151842	0.170754	ENSMUSG00000045008	9030612E09Rik	RIKEN cDNA 9030612E09 gene							243339	11162.5	0.124667	0.0570967	2.18343	0.0290044	0.20291	ENSMUSG00000043388	Tmem130	transmembrane protein 130
68854	84.2974	0.461184	0.19	2.42728	0.0152126	0.170954	ENSMUSG00000031382	Asb11	ankyrin repeat and SOCS box-containing 11							19419	38287.9	-0.141917	0.0650453	-2.18181	0.0291234	0.203411	ENSMUSG00000027347	Rasgrp1	RAS guanyl releasing protein 1
93835	233.216	-0.393298	0.162099	-2.42628	0.0152545	0.171306	ENSMUSG00000021278	Amn	amnionless							380916	1046.27	-0.108951	0.0499324	-2.18198	0.0291109	0.203411	ENSMUSG00000068015	Lrch1	leucine-rich repeats and calponin homology (CH) domain containing 1
18667	1474.18	-0.136722	0.0563704	-2.42543	0.0152904	0.17159	ENSMUSG00000031870	Pgr	progesterone receptor							432479	1004.66	-0.137861	0.0631917	-2.18163	0.0291368	0.203411	ENSMUSG00000020234	4930404N11Rik	RIKEN cDNA 4930404N11 gene
223666	9590.15	0.130806	0.0539483	2.42465	0.0153231	0.171837	ENSMUSG00000033697	Arhgap39	Rho GTPase activating protein 39							18803	4012.99	-0.0860116	0.0394401	-2.18081	0.0291972	0.203691	ENSMUSG00000016933	Plcg1	phospholipase C, gamma 1
67707	935.08	0.109527	0.0451863	2.42391	0.0153546	0.172072	ENSMUSG00000019710	Mrpl24	mitochondrial ribosomal protein L24							102462	1177.13	0.111266	0.0510433	2.17984	0.0292694	0.203913	ENSMUSG00000032288	Imp3	IMP3, U3 small nucleolar ribonucleoprotein
101476	5070.49	0.143115	0.0590712	2.42276	0.0154033	0.17213	ENSMUSG00000040268	Plekha1	pleckstrin homology domain containing, family A (phosphoinositide binding specific) member 1							20192	6211.15	-0.151457	0.0694772	-2.17996	0.0292607	0.203913	ENSMUSG00000057378	Ryr3	ryanodine receptor 3
108654	2714.39	-0.0845887	0.0349125	-2.42287	0.0153983	0.17213	ENSMUSG00000038121	Fam210a	family with sequence similarity 210, member A							16337	3647.68	-0.0657275	0.0301628	-2.17909	0.0293251	0.204118	ENSMUSG00000005534	Insr	insulin receptor
231807	4606.12	0.0808733	0.0333839	2.42253	0.015413	0.17213	ENSMUSG00000036948	Map11	microtubule associated protein 11							26901	905.27	0.103563	0.0475301	2.17889	0.0293396	0.204118	ENSMUSG00000032526	Ss18l2	SS18, nBAF chromatin remodeling complex subunit like 2
73673	23.4209	0.716985	0.29595	2.42266	0.0154075	0.17213	ENSMUSG00000074269	Rec114	REC114 meiotic recombination protein							68194	583.852	0.118094	0.0542175	2.17815	0.0293947	0.20436	ENSMUSG00000022820	Ndufb4	NADH:ubiquinone oxidoreductase subunit B4
78246	2146.3	0.118188	0.0487871	2.42253	0.0154129	0.17213	ENSMUSG00000018572	Phf23	PHD finger protein 23							227059	6747.21	0.0950285	0.0436606	2.17653	0.0295157	0.204695	ENSMUSG00000025986	Slc39a10	solute carrier family 39 (zinc transporter), member 10
14025	7445.7	0.0934513	0.0385842	2.42201	0.015435	0.172138	ENSMUSG00000000861	Bcl11a	B cell CLL/lymphoma 11A (zinc finger protein)							66075	2136.79	0.0995956	0.0457606	2.17645	0.0295216	0.204695	ENSMUSG00000053768	Chchd3	coiled-coil-helix-coiled-coil-helix domain containing 3
674895	137.15	-0.361155	0.149102	-2.42221	0.0154266	0.172138	ENSMUSG00000042567	Nek10	NIMA (never in mitosis gene a)- related kinase 10							72020	943.302	-0.102679	0.047174	-2.1766	0.0295105	0.204695	ENSMUSG00000047141	Zfp654	zinc finger protein 654
72371	511.607	0.151454	0.0625534	2.4212	0.0154693	0.172401	ENSMUSG00000071252	2210408I21Rik	RIKEN cDNA 2210408I21 gene							76467	1186	-0.114023	0.0523905	-2.17641	0.0295244	0.204695	ENSMUSG00000023094	Msrb2	methionine sulfoxide reductase B2
240069	97.4761	0.318566	0.131591	2.42088	0.0154832	0.172437	ENSMUSG00000048602	Morc2b	microrchidia 2B							56044	3067.26	0.0737629	0.0338964	2.17613	0.0295458	0.204703	ENSMUSG00000008859	Rala	v-ral simian leukemia viral oncogene A (ras related)
56431	7286.96	0.0673864	0.0278392	2.42056	0.0154967	0.172469	ENSMUSG00000015932	Dstn	destrin							14567	31391.9	0.0527355	0.0242421	2.17537	0.0296022	0.204786	ENSMUSG00000015291	Gdi1	guanosine diphosphate (GDP) dissociation inhibitor 1
69168	387.972	-0.178368	0.0736965	-2.4203	0.0155078	0.172473	ENSMUSG00000015943	Bola1	bolA-like 1 (E. coli)							18100	789.682	0.134725	0.0619297	2.17545	0.0295967	0.204786	ENSMUSG00000022706	Mrpl40	mitochondrial ribosomal protein L40
209586	9779.82	0.141673	0.0585512	2.41964	0.0155358	0.172666	ENSMUSG00000053838	Nudcd3	NudC domain containing 3							93760	10933.1	-0.100007	0.0459772	-2.17515	0.0296188	0.204786	ENSMUSG00000007880	Arid1a	AT rich interactive domain 1A (SWI-like)
237823	1753.31	-0.101459	0.0419541	-2.41833	0.0155919	0.173012	ENSMUSG00000020899	Pfas	phosphoribosylformylglycinamidine synthase (FGAR amidotransferase)							22668	10982	-0.0952506	0.0438017	-2.17459	0.0296611	0.204937	ENSMUSG00000024949	Sf1	splicing factor 1
547127	3565.83	0.323573	0.133809	2.41816	0.015599	0.173012	NA	Tmem181b-ps	transmembrane protein 181B, pseudogene							22668	10982	-0.0952506	0.0438017	-2.17459	0.0296611	0.204937	ENSMUSG00000106722	Sf1	splicing factor 1
66053	3034.75	0.0820958	0.0339466	2.41838	0.0155896	0.173012	ENSMUSG00000022771	Ppil2	peptidylprolyl isomerase (cyclophilin)-like 2							215113	4214.52	-0.132089	0.0607545	-2.17415	0.0296941	0.205024	ENSMUSG00000038178	Slc43a2	solute carrier family 43, member 2
11798	4503.95	-0.0758584	0.0313917	-2.41651	0.0156701	0.173681	ENSMUSG00000025860	Xiap	X-linked inhibitor of apoptosis							71755	775.341	-0.182964	0.0842436	-2.17184	0.0298676	0.20608	ENSMUSG00000011382	Dhdh	dihydrodiol dehydrogenase (dimeric)
56741	4225.55	-0.121754	0.050407	-2.41541	0.0157175	0.17385	ENSMUSG00000032816	Igdcc4	immunoglobulin superfamily, DCC subclass, member 4							407786	1431.9	0.111669	0.0514245	2.17151	0.0298926	0.206111	ENSMUSG00000047242	Taf9b	TATA-box binding protein associated factor 9B
68219	341.837	-0.152795	0.0632582	-2.41542	0.0157171	0.17385	ENSMUSG00000031754	Nudt21	nudix (nucleoside diphosphate linked moiety X)-type motif 21							170729	8537.26	-0.11788	0.0543376	-2.1694	0.0300525	0.207072	ENSMUSG00000048385	Scrt1	scratch family zinc finger 1
75273	2291.85	0.0867559	0.0359177	2.41541	0.0157176	0.17385	ENSMUSG00000018921	Pelp1	proline, glutamic acid and leucine rich protein 1							14645	50989.5	-0.103153	0.0475584	-2.16898	0.0300843	0.207149	ENSMUSG00000026473	Glul	glutamate-ammonia ligase (glutamine synthetase)
100503380	440.828	0.187915	0.0778451	2.41396	0.0157803	0.174305	ENSMUSG00000117869	Snhg4	small nucleolar RNA host gene 4							56320	20062.5	-0.0823623	0.0379907	-2.16796	0.0301615	0.207275	ENSMUSG00000034675	Dbn1	drebrin 1
353371	26.2894	-0.563247	0.233317	-2.41408	0.0157748	0.174305	ENSMUSG00000076438	Oxct2b	3-oxoacid CoA transferase 2B							67247	1772.26	0.115917	0.0534649	2.16809	0.0301518	0.207275	ENSMUSG00000073481	Mtarc2	mitochondrial amidoxime reducing component 2
17885	101.525	0.614314	0.254557	2.41327	0.0158103	0.174398	ENSMUSG00000055775	Myh8	myosin, heavy polypeptide 8, skeletal muscle, perinatal							77038	3085.74	-0.0590822	0.0272529	-2.16792	0.0301645	0.207275	ENSMUSG00000027255	Arfgap2	ADP-ribosylation factor GTPase activating protein 2
434156	1723.78	-0.125389	0.0519581	-2.41328	0.0158099	0.174398	ENSMUSG00000070705	Eid2b	EP300 interacting inhibitor of differentiation 2B							26611	5866.85	0.0815661	0.0376413	2.16693	0.0302401	0.207653	ENSMUSG00000032320	Rcn2	reticulocalbin 2
233781	1549.91	-0.234204	0.0970662	-2.41283	0.0158291	0.1744	ENSMUSG00000030657	Xylt1	xylosyltransferase 1							13714	1057.75	-0.119894	0.0553384	-2.16655	0.030269	0.207709	ENSMUSG00000026436	Elk4	ELK4, member of ETS oncogene family
54397	1819.17	0.117354	0.048639	2.41277	0.015832	0.1744	ENSMUSG00000015474	Ppt2	palmitoyl-protein thioesterase 2							16981	3898.2	0.0744908	0.0343926	2.1659	0.0303189	0.20791	ENSMUSG00000036295	Lrrn3	leucine rich repeat protein 3, neuronal
29873	14925.3	-0.105599	0.043779	-2.4121	0.0158608	0.174503	ENSMUSG00000032482	Cspg5	chondroitin sulfate proteoglycan 5							73095	1996.12	-0.133183	0.0615172	-2.16498	0.0303896	0.208252	ENSMUSG00000002346	Slc25a42	solute carrier family 25, member 42
70887	226.81	-0.25668	0.106416	-2.41205	0.0158629	0.174503	ENSMUSG00000031323	Dmrtc1a	DMRT-like family C1a							13848	4571.14	0.105406	0.0487271	2.16318	0.0305273	0.208879	ENSMUSG00000029869	Ephb6	Eph receptor B6
19258	1622.88	-0.161235	0.0668529	-2.41179	0.0158745	0.174511	ENSMUSG00000026384	Ptpn4	protein tyrosine phosphatase, non-receptor type 4							228836	17874.8	-0.0730812	0.0337916	-2.1627	0.0305641	0.208879	ENSMUSG00000061689	Dlgap4	DLG associated protein 4
68421	8898.05	-0.0802848	0.0332971	-2.41117	0.0159016	0.17469	ENSMUSG00000073725	Lmbrd1	LMBR1 domain containing 1							29877	5159.2	0.0768851	0.0355498	2.16274	0.030561	0.208879	ENSMUSG00000025104	Hdgfl3	HDGF like 3
78933	284.247	-0.216629	0.0898608	-2.41072	0.0159213	0.174788	ENSMUSG00000061298	Agbl4	ATP/GTP binding protein-like 4							70611	2379.52	0.106478	0.0492157	2.16349	0.0305034	0.208879	ENSMUSG00000035329	Fbxo33	F-box protein 33
108121	789.958	0.117093	0.048578	2.41041	0.0159345	0.174815	ENSMUSG00000061613	U2af1	U2 small nuclear ribonucleoprotein auxiliary factor (U2AF) 1							12345	12642.1	-0.0786437	0.0363759	-2.16197	0.0306204	0.209036	ENSMUSG00000028745	Capzb	capping protein (actin filament) muscle Z-line, beta
192199	157.459	0.61319	0.254551	2.40891	0.0160004	0.1753	ENSMUSG00000028871	Rspo1	R-spondin 1							227541	15234.8	-0.126749	0.0586294	-2.16186	0.0306287	0.209036	ENSMUSG00000039145	Camk1d	calcium/calmodulin-dependent protein kinase ID
22666	871.375	-0.128121	0.0531832	-2.40905	0.0159942	0.1753	ENSMUSG00000049672	Zbtb14	zinc finger and BTB domain containing 14							270097	1987.46	0.422608	0.195603	2.16054	0.0307311	0.209593	ENSMUSG00000046844	Vat1l	vesicle amine transport protein 1 like
67581	1608.22	-0.121563	0.0504945	-2.40745	0.0160644	0.175882	ENSMUSG00000022749	Tbc1d23	TBC1 domain family, member 23							17920	7437.99	-0.0916922	0.0424498	-2.16001	0.0307717	0.209727	ENSMUSG00000033577	Myo6	myosin VI
72140	645.65	0.157008	0.0652307	2.40696	0.0160859	0.175998	ENSMUSG00000023072	Cep89	centrosomal protein 89							226250	840.574	-0.251829	0.116609	-2.15961	0.0308032	0.2098	ENSMUSG00000025083	Afap1l2	actin filament associated protein 1-like 2
225998	769.626	-0.210197	0.0873698	-2.40583	0.0161358	0.176424	ENSMUSG00000036192	Rorb	RAR-related orphan receptor beta							13063	1086.91	0.112884	0.0523135	2.15785	0.0309397	0.210587	ENSMUSG00000063694	Cycs	cytochrome c, somatic
20181	2318.81	-0.142252	0.0591619	-2.40445	0.0161967	0.17656	ENSMUSG00000015846	Rxra	retinoid X receptor alpha							18483	14980.7	-0.10221	0.0473826	-2.15712	0.030996	0.210827	ENSMUSG00000035863	Palm	paralemmin
57437	2032.2	0.118969	0.0494676	2.40499	0.0161728	0.17656	ENSMUSG00000015341	Golga7	golgi autoantigen, golgin subfamily a, 7							11982	592.551	-0.260115	0.120616	-2.15655	0.0310409	0.210837	ENSMUSG00000025324	Atp10a	ATPase, class V, type 10A
68106	1529.9	-0.106953	0.0444839	-2.40432	0.0162028	0.17656	ENSMUSG00000017176	Nt5c3b	5'-nucleotidase, cytosolic IIIB							19645	2247.71	-0.134494	0.0623727	-2.1563	0.0310603	0.210837	ENSMUSG00000022105	Rb1	RB transcriptional corepressor 1
93882	264.551	-0.299237	0.124448	-2.40451	0.016194	0.17656	ENSMUSG00000051486	Pcdhb11	protocadherin beta 11							320799	2386.77	-0.13277	0.0615712	-2.15636	0.0310553	0.210837	ENSMUSG00000035877	Zhx3	zinc fingers and homeoboxes 3
98396	6888.79	0.112293	0.0466878	2.4052	0.0161637	0.17656	ENSMUSG00000013275	Slc41a1	solute carrier family 41, member 1							17758	34851.2	-0.0861866	0.0399839	-2.15553	0.0311203	0.211102	ENSMUSG00000032479	Map4	microtubule-associated protein 4
269116	20098.9	0.119442	0.0496987	2.40332	0.0162469	0.176922	ENSMUSG00000026442	Nfasc	neurofascin							227659	1963.42	-0.10851	0.0503486	-2.15518	0.0311477	0.211145	ENSMUSG00000036067	Slc2a6	solute carrier family 2 (facilitated glucose transporter), member 6
16478	10413.9	-0.138437	0.0576158	-2.40276	0.016272	0.177076	ENSMUSG00000071076	Jund	jun D proto-oncogene							72931	3785.42	0.0661964	0.030724	2.15455	0.0311974	0.211339	ENSMUSG00000044627	Swi5	SWI5 recombination repair homolog (yeast)
16478	10413.9	-0.138437	0.0576158	-2.40276	0.016272	0.177076	ENSMUSG00000110974	Jund	jun D proto-oncogene							30959	2057.49	0.0978264	0.0454226	2.15369	0.0312641	0.211537	ENSMUSG00000032101	Ddx25	DEAD box helicase 25
212285	4504.53	0.172595	0.0718522	2.40208	0.0163021	0.177284	ENSMUSG00000037999	Arap2	ArfGAP with RhoGAP domain, ankyrin repeat and PH domain 2							67800	4969.46	-0.18703	0.0868436	-2.15364	0.0312687	0.211537	ENSMUSG00000030747	Dgat2	diacylglycerol O-acyltransferase 2
66993	3803.27	-0.113269	0.0471671	-2.40144	0.0163305	0.177474	ENSMUSG00000028949	Smarcd3	SWI/SNF related, matrix associated, actin dependent regulator of chromatin, subfamily d, member 3							230757	5712.27	-0.0707475	0.032855	-2.15332	0.0312932	0.211561	ENSMUSG00000073755	5730409E04Rik	RIKEN cDNA 5730409E04Rik gene
21974	5942.33	-0.102675	0.0427665	-2.40082	0.0163583	0.177656	ENSMUSG00000017485	Top2b	topoisomerase (DNA) II beta							14705	3876.74	0.0769192	0.035748	2.15171	0.0314205	0.211947	ENSMUSG00000071657	Bscl2	Berardinelli-Seip congenital lipodystrophy 2 (seipin)
22163	31.1941	-0.619889	0.258239	-2.40045	0.0163751	0.177719	ENSMUSG00000029075	Tnfrsf4	tumor necrosis factor receptor superfamily, member 4							14854	1126.29	-0.130272	0.0605487	-2.15153	0.0314346	0.211947	ENSMUSG00000027610	Gss	glutathione synthetase
12162	473.904	-0.373782	0.155751	-2.39987	0.0164007	0.177878	ENSMUSG00000008999	Bmp7	bone morphogenetic protein 7							64138	1850.78	-0.139961	0.0650501	-2.15159	0.03143	0.211947	ENSMUSG00000016256	Ctsz	cathepsin Z
77053	4565.49	0.0780018	0.032506	2.39962	0.0164123	0.177884	ENSMUSG00000036817	Sun1	Sad1 and UNC84 domain containing 1							73178	10233.7	-0.0897063	0.0416815	-2.15218	0.031383	0.211947	ENSMUSG00000029684	Wasl	WASP like actin nucleation promoting factor
432467	430.106	0.166269	0.0693026	2.39918	0.0164319	0.177978	ENSMUSG00000020069	Hnrnph3	heterogeneous nuclear ribonucleoprotein H3							212880	5074.28	-0.0729189	0.0339011	-2.15093	0.0314817	0.212122	ENSMUSG00000021500	Ddx46	DEAD box helicase 46
227526	91.8758	0.353191	0.147229	2.39892	0.0164437	0.177986	ENSMUSG00000039496	Cdnf	cerebral dopamine neurotrophic factor							80284	1920.24	0.079399	0.036936	2.14964	0.031584	0.212668	ENSMUSG00000042380	Smim12	small integral membrane protein 12
71776	206.183	0.2388	0.0995575	2.39862	0.0164571	0.178012	ENSMUSG00000017713	Tha1	threonine aldolase 1							100198	578.023	-0.12931	0.0601814	-2.14867	0.0316604	0.21304	ENSMUSG00000028980	H6pd	hexose-6-phosphate dehydrogenase (glucose 1-dehydrogenase)
67549	1291.72	0.106888	0.044585	2.3974	0.0165118	0.178484	ENSMUSG00000028096	Gpr89	G protein-coupled receptor 89							74018	3574.93	-0.114733	0.0534223	-2.14766	0.0317409	0.213439	ENSMUSG00000026024	Als2	alsin Rho guanine nucleotide exchange factor
269633	196.408	-1.1599	0.483968	-2.39665	0.0165458	0.178731	ENSMUSG00000055235	Wdr86	WD repeat domain 86							19268	5821.87	0.139231	0.0648553	2.14679	0.0318097	0.213758	ENSMUSG00000033295	Ptprf	protein tyrosine phosphatase, receptor type, F
77481	115.284	-0.395486	0.165033	-2.39641	0.0165567	0.178731	NA	C030048H21Rik	RIKEN cDNA C030048H21 gene							18762	8887.59	-0.0587539	0.027378	-2.14603	0.0318708	0.213883	ENSMUSG00000029053	Prkcz	protein kinase C, zeta
19255	1537.01	0.180603	0.0753795	2.39592	0.0165785	0.178827	ENSMUSG00000024539	Ptpn2	protein tyrosine phosphatase, non-receptor type 2							54387	3662.98	-0.0596077	0.0277753	-2.14607	0.0318673	0.213883	ENSMUSG00000001150	Mcm3ap	minichromosome maintenance complex component 3 associated protein
217258	953.43	0.443524	0.185132	2.39572	0.0165878	0.178827	ENSMUSG00000041828	Abca8a	ATP-binding cassette, sub-family A (ABC1), member 8a							12857	16759.8	0.0479661	0.0223634	2.14485	0.031965	0.213944	ENSMUSG00000031818	Cox4i1	cytochrome c oxidase subunit 4I1
68497	9677.27	0.0766108	0.0319845	2.39525	0.0166092	0.178939	ENSMUSG00000042350	Arel1	apoptosis resistant E3 ubiquitin protein ligase 1							18408	632.553	-0.112822	0.0525964	-2.14506	0.0319482	0.213944	ENSMUSG00000031482	Slc25a15	solute carrier family 25 (mitochondrial carrier ornithine transporter), member 15
110835	289.407	0.267985	0.111959	2.3936	0.0166841	0.179529	ENSMUSG00000035594	Chrna5	cholinergic receptor, nicotinic, alpha polypeptide 5							333050	1968.56	-0.135348	0.0630847	-2.14549	0.0319135	0.213944	ENSMUSG00000061578	Ksr2	kinase suppressor of ras 2
15163	250.436	0.195327	0.0816461	2.39236	0.0167403	0.179529	ENSMUSG00000022831	Hcls1	hematopoietic cell specific Lyn substrate 1							54131	891.976	-0.169352	0.0789424	-2.14526	0.0319322	0.213944	ENSMUSG00000003184	Irf3	interferon regulatory factor 3
16370	32.4265	-1.34552	0.562429	-2.39233	0.0167417	0.179529	ENSMUSG00000054667	Irs4	insulin receptor substrate 4							28028	1848.97	0.0970313	0.045269	2.14344	0.032078	0.214557	ENSMUSG00000044018	Mrpl50	mitochondrial ribosomal protein L50
170737	7788.34	0.105544	0.0441133	2.39256	0.0167313	0.179529	ENSMUSG00000033545	Znrf1	zinc and ring finger 1							22209	1707.85	0.0872051	0.0407106	2.14208	0.0321874	0.215141	ENSMUSG00000016308	Ube2a	ubiquitin-conjugating enzyme E2A
30054	26.0898	0.983027	0.410861	2.3926	0.0167294	0.179529	ENSMUSG00000000365	Rnf17	ring finger protein 17							22671	25005.4	-0.0988453	0.0461502	-2.14182	0.0322081	0.215141	ENSMUSG00000010086	Rnf112	ring finger protein 112
67444	1753.05	0.0964081	0.0402862	2.39308	0.0167077	0.179529	ENSMUSG00000026309	Ilkap	integrin-linked kinase-associated serine/threonine phosphatase 2C							16777	2792.33	-0.131278	0.0613323	-2.14044	0.0323194	0.215742	ENSMUSG00000002900	Lamb1	laminin B1
70918	360.163	0.320238	0.133836	2.39276	0.0167221	0.179529	ENSMUSG00000029206	Nsun7	NOL1/NOP2/Sun domain family, member 7							107684	1558.48	0.12889	0.0602458	2.1394	0.032403	0.215861	ENSMUSG00000028337	Coro2a	coronin, actin binding protein 2A
79565	424.697	-0.183475	0.0767413	-2.39083	0.0168103	0.180145	ENSMUSG00000040557	Mettl27	methyltransferase like 27							16905	1972.39	0.0909895	0.0425357	2.13914	0.0324246	0.215861	ENSMUSG00000028063	Lmna	lamin A
14704	9117.81	-0.0876266	0.036655	-2.39058	0.0168219	0.18015	ENSMUSG00000071658	Gng3	guanine nucleotide binding protein (G protein), gamma 3							67803	4829.89	-0.0999159	0.0467123	-2.13897	0.0324384	0.215861	ENSMUSG00000040699	Limd2	LIM domain containing 2
353170	421.961	0.188246	0.078779	2.38954	0.0168695	0.18054	ENSMUSG00000038344	Txlng	taxilin gamma							71566	1325.01	-0.17588	0.0822286	-2.13892	0.0324425	0.215861	ENSMUSG00000032024	Clmp	CXADR-like membrane protein
71713	4687.94	0.119415	0.0499945	2.38857	0.0169141	0.180898	ENSMUSG00000038446	Cdc40	cell division cycle 40							72145	15060.3	-0.0833157	0.0389528	-2.13889	0.0324446	0.215861	ENSMUSG00000043940	Wdfy3	WD repeat and FYVE domain containing 3
227697	1179.91	-0.1023	0.0428371	-2.38811	0.0169352	0.180946	ENSMUSG00000075419	Dolk	dolichol kinase							100503670	2335.55	0.0955838	0.0447112	2.1378	0.0325327	0.216018	ENSMUSG00000058558	Rpl5	ribosomal protein L5
231832	45.2166	-1.22631	0.513531	-2.38799	0.0169409	0.180946	ENSMUSG00000036687	Tmem184a	transmembrane protein 184a							218440	1211.92	0.126132	0.0589982	2.13789	0.0325255	0.216018	ENSMUSG00000045034	Ankrd34b	ankyrin repeat domain 34B
245622	695.075	-0.13596	0.0569511	-2.38731	0.0169722	0.18116	ENSMUSG00000042595	Fam199x	family with sequence similarity 199, X-linked							231570	6971.16	0.0698283	0.0326615	2.13794	0.0325217	0.216018	NA	NA	NA
209837	383.253	0.34651	0.145202	2.3864	0.0170142	0.181488	ENSMUSG00000031170	Slc38a5	solute carrier family 38, member 5							60595	7567.37	-0.0836668	0.0391421	-2.13751	0.0325563	0.216032	ENSMUSG00000054808	Actn4	actinin alpha 4
11906	304.348	-0.360093	0.150949	-2.38552	0.017055	0.181684	ENSMUSG00000038872	Zfhx3	zinc finger homeobox 3							217843	4517.83	-0.0710433	0.0332604	-2.13597	0.0326816	0.216673	ENSMUSG00000021198	Unc79	unc-79 homolog
13195	264.19	-0.30614	0.128322	-2.38571	0.0170463	0.181684	ENSMUSG00000020182	Ddc	dopa decarboxylase							99371	5661.22	-0.0639494	0.0299417	-2.1358	0.032696	0.216673	ENSMUSG00000074582	Arfgef2	ADP-ribosylation factor guanine nucleotide-exchange factor 2 (brefeldin A-inhibited)
12816	488.412	-0.334292	0.140172	-2.38487	0.0170851	0.181883	ENSMUSG00000032332	Col12a1	collagen, type XII, alpha 1							109674	5601.97	-0.152736	0.071576	-2.1339	0.0328507	0.217181	ENSMUSG00000027889	Ampd2	adenosine monophosphate deaminase 2
84653	80.5928	-0.423052	0.177408	-2.38463	0.0170961	0.181883	ENSMUSG00000023781	Hes7	hes family bHLH transcription factor 7							20768	1955.64	0.096064	0.0450217	2.13373	0.0328652	0.217181	ENSMUSG00000049091	Sephs2	selenophosphate synthetase 2
57170	1027.4	0.130323	0.0546581	2.38434	0.0171098	0.181909	ENSMUSG00000026856	Dolpp1	dolichyl pyrophosphate phosphatase 1							28064	3079.54	-0.0617669	0.0289434	-2.13406	0.032838	0.217181	ENSMUSG00000071074	Yipf3	Yip1 domain family, member 3
12724	4325.65	0.148597	0.0623291	2.38408	0.017122	0.181919	ENSMUSG00000022843	Clcn2	chloride channel, voltage-sensitive 2							338366	6440.45	-0.061268	0.0287094	-2.13407	0.0328368	0.217181	ENSMUSG00000056050	Mia3	melanoma inhibitory activity 3
224613	11260.8	-0.0736134	0.0308805	-2.38382	0.017134	0.181926	ENSMUSG00000040097	Flywch1	FLYWCH-type zinc finger 1							67122	1349.59	0.167044	0.0782946	2.13354	0.0328806	0.217181	ENSMUSG00000078202	Nrarp	Notch-regulated ankyrin repeat protein
100637	1042.93	-0.129346	0.0542697	-2.3834	0.0171537	0.181976	ENSMUSG00000041132	N4bp2l1	NEDD4 binding protein 2-like 1							20848	3116.78	-0.100825	0.0472912	-2.132	0.0330068	0.217871	ENSMUSG00000004040	Stat3	signal transducer and activator of transcription 3
66734	7101.65	-0.152934	0.0641706	-2.38324	0.0171612	0.181976	ENSMUSG00000027602	Map1lc3a	microtubule-associated protein 1 light chain 3 alpha							17346	1885.4	-0.0860688	0.0403765	-2.13165	0.0330353	0.217916	ENSMUSG00000028708	Mknk1	MAP kinase-interacting serine/threonine kinase 1
383348	757.324	0.190056	0.0797731	2.38246	0.0171974	0.182241	ENSMUSG00000051401	Kctd16	potassium channel tetramerisation domain containing 16							77579	14880.1	-0.0736434	0.0345882	-2.12915	0.0332421	0.219136	ENSMUSG00000020900	Myh10	myosin, heavy polypeptide 10, non-muscle
26896	5441.46	0.0752029	0.0315712	2.38201	0.0172185	0.182345	ENSMUSG00000064127	Med14	mediator complex subunit 14							107999	819.097	-0.138693	0.0651859	-2.12766	0.0333654	0.21937	ENSMUSG00000033434	Gtpbp6	GTP binding protein 6 (putative)
244579	526.071	-0.25272	0.106173	-2.38027	0.0172998	0.183086	ENSMUSG00000043668	Tox3	TOX high mobility group box family member 3							16490	12421.5	-0.10979	0.051595	-2.12791	0.0333442	0.21937	ENSMUSG00000040724	Kcna2	potassium voltage-gated channel, shaker-related subfamily, member 2
11856	296.179	-0.740826	0.311308	-2.37972	0.0173258	0.183241	ENSMUSG00000031355	Arhgap6	Rho GTPase activating protein 6							68197	2720.92	0.154637	0.0726712	2.12789	0.0333459	0.21937	ENSMUSG00000030647	Ndufc2	NADH:ubiquinone oxidoreductase subunit C2
18232	71.9999	-0.416505	0.175141	-2.37811	0.0174018	0.183385	ENSMUSG00000069132	Nxph2	neurexophilin 2							76742	7754.59	-0.055447	0.0260632	-2.1274	0.0333867	0.21937	ENSMUSG00000028136	Snx27	sorting nexin family member 27
20133	859.151	-0.133146	0.0560078	-2.37728	0.0174407	0.183385	ENSMUSG00000030978	Rrm1	ribonucleotide reductase M1							81003	3068.47	0.0920009	0.0432324	2.12806	0.0333324	0.21937	ENSMUSG00000021712	Trim23	tripartite motif-containing 23
21391	97.255	-0.408931	0.172009	-2.37738	0.017436	0.183385	ENSMUSG00000029925	Tbxas1	thromboxane A synthase 1, platelet							12661	12675.3	0.116705	0.0549326	2.12452	0.0336266	0.22037	ENSMUSG00000030077	Chl1	cell adhesion molecule L1-like
23945	12302.6	0.117797	0.0495484	2.37742	0.0174342	0.183385	ENSMUSG00000033174	Mgll	monoglyceride lipase							215615	2245.01	-0.0908263	0.0427434	-2.12492	0.0335935	0.22037	ENSMUSG00000041926	Rnpep	arginyl aminopeptidase (aminopeptidase B)
241950	220.025	-0.323881	0.136253	-2.37705	0.0174516	0.183385	ENSMUSG00000051444	Bbs12	Bardet-Biedl syndrome 12 (human)							54651	919.286	0.145598	0.0685267	2.12469	0.0336127	0.22037	ENSMUSG00000046269	Usp27x	ubiquitin specific peptidase 27, X chromosome
27403	1503.43	0.178742	0.075161	2.37812	0.0174014	0.183385	ENSMUSG00000035722	Abca7	ATP-binding cassette, sub-family A (ABC1), member 7							68281	695.792	0.1306	0.0614632	2.12485	0.0335992	0.22037	ENSMUSG00000046567	4930430F08Rik	RIKEN cDNA 4930430F08 gene
319998	3834.46	0.0975098	0.0410085	2.3778	0.0174164	0.183385	ENSMUSG00000051703	Tmem198	transmembrane protein 198							56032	1706.87	0.0964654	0.0454172	2.12399	0.0336713	0.220519	ENSMUSG00000010057	Nprl2	NPR2 like, GATOR1 complex subunit
384059	34.9387	-0.596265	0.250797	-2.37749	0.0174311	0.183385	ENSMUSG00000062545	Tlr12	toll-like receptor 12							50911	1030.56	0.220969	0.104078	2.12311	0.033745	0.220858	ENSMUSG00000027714	Exosc9	exosome component 9
654822	30.4376	0.538875	0.226578	2.37832	0.0173916	0.183385	ENSMUSG00000073437	D330041H03Rik	RIKEN cDNA D330041H03 gene							21916	1172.77	-0.197998	0.0932946	-2.12229	0.0338135	0.221163	ENSMUSG00000028328	Tmod1	tropomodulin 1
80720	318.746	-0.252393	0.10618	-2.37703	0.0174528	0.183385	ENSMUSG00000031860	Pbx4	pre B cell leukemia homeobox 4							67057	4474.07	0.0699399	0.0329758	2.12095	0.0339263	0.221756	ENSMUSG00000022634	Yaf2	YY1 associated factor 2
381924	17.7544	0.735991	0.309672	2.37667	0.0174695	0.183441	ENSMUSG00000070369	Itgad	integrin, alpha D							68646	2434.55	0.0861128	0.0406092	2.12053	0.0339617	0.221843	ENSMUSG00000022253	Nadk2	NAD kinase 2, mitochondrial
101744	96.5229	-0.541721	0.228034	-2.37561	0.01752	0.183819	ENSMUSG00000037469	Acp7	acid phosphatase 7, tartrate resistant							68646	2434.55	0.0861128	0.0406092	2.12053	0.0339617	0.221843	ENSMUSG00000111527	Nadk2	NAD kinase 2, mitochondrial
26894	7317.55	0.0612683	0.0257951	2.3752	0.0175396	0.183819	ENSMUSG00000030127	Cops7a	COP9 signalosome subunit 7A							76482	1431.73	0.0914315	0.043135	2.11966	0.0340349	0.222177	ENSMUSG00000024410	Rmc1	regulator of MON1-CCZ1
269610	17279.4	-0.095844	0.0403501	-2.37531	0.0175341	0.183819	ENSMUSG00000005045	Chd5	chromodomain helicase DNA binding protein 5							106042	5316.24	-0.111704	0.0527263	-2.11857	0.0341269	0.222633	ENSMUSG00000036158	Prickle1	prickle planar cell polarity protein 1
19342	3128.91	0.0747752	0.0314999	2.37383	0.0176048	0.184383	ENSMUSG00000053291	Rab4b	RAB4B, member RAS oncogene family							26466	3640.73	0.0810842	0.0382955	2.11733	0.0342317	0.223172	ENSMUSG00000049421	Zfp260	zinc finger protein 260
14451	729.709	-0.238166	0.100404	-2.37208	0.0176881	0.184809	ENSMUSG00000052957	Gas1	growth arrest specific 1							103677	3177.38	-0.0907015	0.0428624	-2.11611	0.0343356	0.223415	ENSMUSG00000038290	Smg6	Smg-6 homolog, nonsense mediated mRNA decay factor (C. elegans)
229782	812.916	-0.12729	0.0536495	-2.37262	0.0176624	0.184809	ENSMUSG00000027957	Slc35a3	solute carrier family 35 (UDP-N-acetylglucosamine (UDP-GlcNAc) transporter), member 3							235584	3827.37	-0.112034	0.0529402	-2.11624	0.0343243	0.223415	ENSMUSG00000053716	Dusp7	dual specificity phosphatase 7
[truncated: 16,224 more rows]
