# Supplementary material for: Rescue of deficits by Brwd1 copy number restoration in the Ts65Dn mouse model of Down syndrome
Source: Nat Commun. 2022 Oct 26;13:6384. doi: 10.1038/s41467-022-34200-0 (PMC9606253; doi:10.1038/s41467-022-34200-0)
Supplement: Supplementary file 7 — Supplementary Data 5 [file 41467_2022_34200_MOESM7_ESM.xlsx]

## Sheet: S5
Supplementary Data 5: Adult hippocampus (female) RNA-seq data (DESeq2 pairwise significant PCGs – Ts65Dn vs. euploid and Ts65Dn;Brwd1+/– vs. Ts65Dn ; padj<0.1); Associated with Extended Data Fig. 8
Fulton et al., 2022
Ts65Dn vs. euploid													Ts65Dn;Brwd1+/– vs. Ts65Dn
ENTREZID	baseMean	log2FoldChange	lfcSE	stat	pvalue	padj	ENSEMBL	SYMBOL	GENENAME				ENTREZID	baseMean	log2FoldChange	lfcSE	stat	pvalue	padj	ENSEMBL	SYMBOL	GENENAME
12469	10769.7	0.702245	0.0725763	9.67595	3.82e-22	6.56e-18	ENSMUSG00000025613	Cct8	chaperonin containing Tcp1, subunit 8 (theta)				20185	15998.2	-0.139072	0.022926	-6.06615	1.31e-09	6.18e-06	ENSMUSG00000018501	Ncor1	nuclear receptor co-repressor 1
16179	3190.26	-0.371662	0.0399807	-9.29601	1.46e-20	1.25e-16	ENSMUSG00000031392	Irak1	interleukin-1 receptor-associated kinase 1				240028	2609.44	-0.405192	0.0660591	-6.13378	8.58e-10	6.18e-06	ENSMUSG00000023845	Lnpep	leucyl/cystinyl aminopeptidase
11820	134024	0.704425	0.0772612	9.11745	7.69e-20	4.41e-16	ENSMUSG00000022892	App	amyloid beta (A4) precursor protein				381510	659.7	-0.382121	0.0636691	-6.00166	1.95e-09	6.18e-06	ENSMUSG00000045205	Dpy19l4	dpy-19-like 4 (C. elegans)
77975	7365.98	0.72439	0.0799334	9.06242	1.28e-19	5.48e-16	ENSMUSG00000022964	Tmem50b	transmembrane protein 50B				66447	2231.43	0.303447	0.0506188	5.99476	2.04e-09	6.18e-06	ENSMUSG00000026688	Mgst3	microsomal glutathione S-transferase 3
22129	68907.1	0.734114	0.0814182	9.01659	1.94e-19	6.67e-16	ENSMUSG00000040785	Ttc3	tetratricopeptide repeat domain 3				74388	11026.6	-0.168209	0.0275395	-6.10792	1.01e-09	6.18e-06	ENSMUSG00000032393	Dpp8	dipeptidylpeptidase 8
19085	35358.4	0.210748	0.0241881	8.71291	2.96e-18	7.34e-15	ENSMUSG00000025855	Prkar1b	protein kinase, cAMP dependent regulatory, type I beta				20356	8119.43	-0.372855	0.064559	-5.7754	7.68e-09	1.94e-05	ENSMUSG00000022231	Sema5a	sema domain, seven thrombospondin repeats (type 1 and type 1-like), transmembrane domain (TM) and short cytoplasmic domain, (semaphorin) 5A
70544	2139.29	0.690514	0.0792612	8.71188	2.99e-18	7.34e-15	ENSMUSG00000004945	Tmem242	transmembrane protein 242				21960	4799.13	-0.431547	0.0750713	-5.74849	9e-09	1.95e-05	ENSMUSG00000015829	Tnr	tenascin R
104015	42361.3	0.802757	0.0928493	8.64581	5.34e-18	1.15e-14	ENSMUSG00000022973	Synj1	synaptojanin 1				320528	6127.07	-0.290275	0.0511501	-5.67497	1.39e-08	2.63e-05	ENSMUSG00000035284	Vps13c	vacuolar protein sorting 13C
53970	788.263	-0.694353	0.0805982	-8.61499	6.99e-18	1.34e-14	ENSMUSG00000005774	Rfx5	regulatory factor X, 5 (influences HLA class II expression)				14792	1256.03	-0.223681	0.0396334	-5.64375	1.66e-08	2.8e-05	ENSMUSG00000004270	Lpcat3	lysophosphatidylcholine acyltransferase 3
226971	12415.5	0.210629	0.0246038	8.56082	1.12e-17	1.75e-14	ENSMUSG00000026123	Plekhb2	pleckstrin homology domain containing, family B (evectins) member 2				20340	8782.61	-0.207211	0.0368981	-5.61576	1.96e-08	2.97e-05	ENSMUSG00000003316	Glg1	golgi apparatus protein 1
73040	2413.55	0.736734	0.0859659	8.57007	1.03e-17	1.75e-14	ENSMUSG00000099696	2900052N01Rik	RIKEN cDNA 2900052N01 gene				229542	1763.91	-0.241722	0.0436665	-5.53564	3.1e-08	4.27e-05	ENSMUSG00000042390	Gatad2b	GATA zinc finger domain containing 2B
66467	3326.01	0.659406	0.0774519	8.51374	1.68e-17	2.41e-14	ENSMUSG00000034345	Gtf2h5	general transcription factor IIH, polypeptide 5				12290	19116.4	-0.263139	0.0479253	-5.49061	4.01e-08	5.06e-05	ENSMUSG00000004110	Cacna1e	calcium channel, voltage-dependent, R type, alpha 1E subunit
66832	339.903	0.922866	0.110093	8.3826	5.18e-17	6.85e-14	ENSMUSG00000073471	Rsph3a	radial spoke 3A homolog (Chlamydomonas)				17968	2380.2	-0.325427	0.0599558	-5.42778	5.71e-08	6.61e-05	ENSMUSG00000022762	Ncam2	neural cell adhesion molecule 2
216441	714.206	-0.895358	0.109454	-8.18023	2.83e-16	3.48e-13	ENSMUSG00000040441	Slc26a10	solute carrier family 26, member 10				20191	19156.3	-0.217378	0.0402317	-5.40315	6.55e-08	6.61e-05	ENSMUSG00000021313	Ryr2	ryanodine receptor 2, cardiac
246738	946.199	0.757948	0.0929581	8.15366	3.53e-16	4.05e-13	ENSMUSG00000039763	Dnajc28	DnaJ heat shock protein family (Hsp40) member C28				319277	2502.95	-0.159892	0.0295839	-5.40468	6.49e-08	6.61e-05	ENSMUSG00000034560	Washc4	WASH complex subunit 4
56736	18010.4	0.226334	0.0278208	8.1354	4.11e-16	4.41e-13	ENSMUSG00000060450	Rnf14	ring finger protein 14				13712	5690.25	-0.2627	0.0492346	-5.33568	9.52e-08	9.01e-05	ENSMUSG00000009406	Elk1	ELK1, member of ETS oncogene family
20975	5400.95	0.784215	0.0965203	8.12487	4.48e-16	4.53e-13	ENSMUSG00000023805	Synj2	synaptojanin 2				216965	7662.99	-0.166036	0.031534	-5.26531	1.4e-07	0.000124734	ENSMUSG00000017291	Taok1	TAO kinase 1
231238	3208.07	0.335755	0.0417647	8.03919	9.04e-16	8.64e-13	ENSMUSG00000029189	Sel1l3	sel-1 suppressor of lin-12-like 3 (C. elegans)				192195	10365.4	-0.139841	0.0266528	-5.24675	1.55e-07	0.000130306	ENSMUSG00000028053	Ash1l	ASH1 like histone lysine methyltransferase
106583	4511.26	0.55866	0.0699281	7.98905	1.36e-15	1.23e-12	ENSMUSG00000046201	Scaf8	SR-related CTD-associated factor 8				16597	1551.82	-0.321254	0.0614946	-5.2241	1.75e-07	0.000138552	ENSMUSG00000072294	Klf12	Kruppel-like factor 12
13549	1942.98	-0.513144	0.0642783	-7.98316	1.43e-15	1.23e-12	ENSMUSG00000002409	Dyrk1b	dual-specificity tyrosine-(Y)-phosphorylation regulated kinase 1b				67326	2466.33	0.238657	0.0457554	5.21593	1.83e-07	0.000138552	ENSMUSG00000027327	1700037H04Rik	RIKEN cDNA 1700037H04 gene
13185	2189.6	0.67711	0.0867806	7.80255	6.07e-15	4.97e-12	ENSMUSG00000022898	Vps26c	VPS26 endosomal protein sorting factor C				73504	98.4677	-0.772426	0.149048	-5.1824	2.19e-07	0.000158038	ENSMUSG00000090307	1700071M16Rik	RIKEN cDNA 1700071M16 gene
66335	14020.8	0.239901	0.0308887	7.76663	8.06e-15	6.3e-12	ENSMUSG00000022295	Atp6v1c1	ATPase, H+ transporting, lysosomal V1 subunit C1				13869	1191.5	-0.482456	0.0941205	-5.12595	2.96e-07	0.000189951	ENSMUSG00000062209	Erbb4	erb-b2 receptor tyrosine kinase 4
66335	14020.8	0.239901	0.0308887	7.76663	8.06e-15	6.3e-12	ENSMUSG00000116394	Atp6v1c1	ATPase, H+ transporting, lysosomal V1 subunit C1				19258	1622.88	-0.334196	0.065334	-5.11519	3.13e-07	0.000189951	ENSMUSG00000026384	Ptpn4	protein tyrosine phosphatase, non-receptor type 4
56310	1140.33	-0.396184	0.0511947	-7.73877	1e-14	7.5e-12	ENSMUSG00000023170	Gps2	G protein pathway suppressor 2				64339	5328.22	0.151146	0.0295096	5.12192	3.02e-07	0.000189951	ENSMUSG00000038552	Fndc4	fibronectin type III domain containing 4
16589	3757.42	0.588724	0.0761313	7.73302	1.05e-14	7.52e-12	ENSMUSG00000026667	Uhmk1	U2AF homology motif (UHM) kinase 1				70097	7078.94	-0.286266	0.0558191	-5.12846	2.92e-07	0.000189951	ENSMUSG00000015305	Sash1	SAM and SH3 domain containing 1
11435	139.342	0.893432	0.115765	7.7176	1.19e-14	8.15e-12	ENSMUSG00000027107	Chrna1	cholinergic receptor, nicotinic, alpha polypeptide 1 (muscle)				319387	4439.05	-0.141106	0.0277004	-5.09401	3.51e-07	0.000196719	ENSMUSG00000037605	Adgrl3	adhesion G protein-coupled receptor L3
78913	4553.69	0.61007	0.0793918	7.6843	1.54e-14	1.02e-11	ENSMUSG00000052299	Ltn1	listerin E3 ubiquitin protein ligase 1				69632	15039.5	-0.198037	0.0388278	-5.10039	3.39e-07	0.000196719	ENSMUSG00000059495	Arhgef12	Rho guanine nucleotide exchange factor (GEF) 12
27393	1831.69	0.665499	0.0867658	7.67006	1.72e-14	1.06e-11	ENSMUSG00000022889	Mrpl39	mitochondrial ribosomal protein L39				22026	3633.26	-0.224683	0.0442392	-5.07882	3.8e-07	0.000200015	ENSMUSG00000005893	Nr2c2	nuclear receptor subfamily 2, group C, member 2
28080	8925.08	0.607254	0.0791317	7.67397	1.67e-14	1.06e-11	ENSMUSG00000022956	Atp5o	ATP synthase, H+ transporting, mitochondrial F1 complex, O subunit				242474	1147.23	-0.550638	0.108451	-5.0773	3.83e-07	0.000200015	ENSMUSG00000055296	Tmem245	transmembrane protein 245
13548	5905.61	0.596475	0.0780841	7.63889	2.19e-14	1.3e-11	ENSMUSG00000022897	Dyrk1a	dual-specificity tyrosine-(Y)-phosphorylation regulated kinase 1a				229599	443.086	0.868515	0.171439	5.06603	4.06e-07	0.000205147	ENSMUSG00000038550	Ciart	circadian associated repressor of transcription
14450	2130.79	0.618318	0.0823458	7.5088	5.97e-14	3.42e-11	ENSMUSG00000022962	Gart	phosphoribosylglycinamide formyltransferase				12168	2486.55	-0.390809	0.0774627	-5.04513	4.53e-07	0.000214581	ENSMUSG00000067336	Bmpr2	bone morphogenetic protein receptor, type II (serine/threonine kinase)
11957	6664.56	0.595358	0.0796299	7.47656	7.63e-14	4.1e-11	ENSMUSG00000022890	Atp5j	ATP synthase, H+ transporting, mitochondrial F0 complex, subunit F				54418	4991.56	-0.206204	0.0408505	-5.04778	4.47e-07	0.000214581	ENSMUSG00000028354	Fmn2	formin 2
380608	597.098	0.610236	0.0815839	7.47986	7.44e-14	4.1e-11	ENSMUSG00000052031	Tagap1	T cell activation GTPase activating protein 1				13170	3474.14	0.729929	0.14495	5.03575	4.76e-07	0.000218538	ENSMUSG00000059824	Dbp	D site albumin promoter binding protein
12408	3671.67	0.58441	0.0785903	7.43616	1.04e-13	5.4e-11	ENSMUSG00000051483	Cbr1	carbonyl reductase 1				14561	743.296	-0.331862	0.0660977	-5.02078	5.15e-07	0.000227295	ENSMUSG00000025352	Gdf11	growth differentiation factor 11
104112	9942.48	0.206907	0.0279003	7.41594	1.21e-13	6.11e-11	ENSMUSG00000020917	Acly	ATP citrate lyase				16589	3757.42	-0.381085	0.0761242	-5.0061	5.55e-07	0.000227295	ENSMUSG00000026667	Uhmk1	U2AF homology motif (UHM) kinase 1
15980	4476.01	0.735371	0.0993151	7.40442	1.32e-13	6.47e-11	ENSMUSG00000022965	Ifngr2	interferon gamma receptor 2				18616	9953.48	-0.226388	0.0452676	-5.00109	5.7e-07	0.000227295	ENSMUSG00000002265	Peg3	paternally expressed 3
54401	38776.9	0.223087	0.0302059	7.38554	1.52e-13	7.25e-11	ENSMUSG00000018326	Ywhab	tyrosine 3-monooxygenase/tryptophan 5-monooxygenase activation protein, beta polypeptide				236727	1238.06	-0.319968	0.0639441	-5.00386	5.62e-07	0.000227295	ENSMUSG00000037341	Slc9a7	solute carrier family 9 (sodium/hydrogen exchanger), member 7
54720	4065.43	0.640487	0.0868398	7.37551	1.64e-13	7.61e-11	ENSMUSG00000022951	Rcan1	regulator of calcineurin 1				65246	4235.03	-0.115933	0.0231774	-5.00199	5.67e-07	0.000227295	ENSMUSG00000022100	Xpo7	exportin 7
60599	755.737	-0.522887	0.0710113	-7.36343	1.79e-13	8.11e-11	ENSMUSG00000028211	Trp53inp1	transformation related protein 53 inducible nuclear protein 1				21951	5216.6	-0.211886	0.0425273	-4.98235	6.28e-07	0.000244035	ENSMUSG00000031529	Tnks	tankyrase, TRF1-interacting ankyrin-related ADP-ribose polymerase
11966	23761	0.254599	0.034642	7.34944	1.99e-13	8.77e-11	ENSMUSG00000006273	Atp6v1b2	ATPase, H+ transporting, lysosomal V1 subunit B2				24127	1225.91	-0.235787	0.0475063	-4.96328	6.93e-07	0.000262534	ENSMUSG00000032410	Xrn1	5'-3' exoribonuclease 1
14137	3431.76	0.349011	0.0475903	7.33366	2.24e-13	9.62e-11	ENSMUSG00000021273	Fdft1	farnesyl diphosphate farnesyl transferase 1				22284	9453	-0.212011	0.042818	-4.95144	7.37e-07	0.00027223	ENSMUSG00000031010	Usp9x	ubiquitin specific peptidase 9, X chromosome
226856	9972.15	0.193443	0.0264626	7.31004	2.67e-13	1.11e-10	ENSMUSG00000026623	Lpgat1	lysophosphatidylglycerol acyltransferase 1				380921	1873.01	-0.424664	0.0858735	-4.94523	7.61e-07	0.000274357	ENSMUSG00000034731	Dgkh	diacylglycerol kinase, eta
66609	2410.42	0.529846	0.0725043	7.30779	2.72e-13	1.11e-10	ENSMUSG00000058240	Cryzl1	crystallin, zeta (quinone reductase)-like 1				70604	1214.71	-0.311161	0.0631211	-4.92959	8.24e-07	0.000290347	ENSMUSG00000074212	Dnajb14	DnaJ heat shock protein family (Hsp40) member B14
121022	1056.89	0.739673	0.101573	7.28215	3.29e-13	1.31e-10	ENSMUSG00000039680	Mrps6	mitochondrial ribosomal protein S6				104112	9942.48	-0.137361	0.0279874	-4.90795	9.2e-07	0.000316915	ENSMUSG00000020917	Acly	ATP citrate lyase
15975	3540.69	0.571812	0.0785973	7.27522	3.46e-13	1.35e-10	ENSMUSG00000022967	Ifnar1	interferon (alpha and beta) receptor 1				11426	22566.9	-0.186721	0.0380933	-4.90168	9.5e-07	0.000318838	ENSMUSG00000028649	Macf1	microtubule-actin crosslinking factor 1
223267	974.708	0.341055	0.0470193	7.25351	4.06e-13	1.55e-10	ENSMUSG00000041625	Ggact	gamma-glutamylamine cyclotransferase				71900	9911	-0.134917	0.0275451	-4.89803	9.68e-07	0.000318838	ENSMUSG00000029571	Tmem106b	transmembrane protein 106B
15976	1464.05	0.658157	0.0913163	7.20744	5.7e-13	2.13e-10	ENSMUSG00000022971	Ifnar2	interferon (alpha and beta) receptor 2				67427	3072.54	0.203818	0.0418671	4.86822	1.13e-06	0.000363	ENSMUSG00000028234	Rps20	ribosomal protein S20
237823	1753.31	-0.288449	0.0400459	-7.20296	5.89e-13	2.16e-10	ENSMUSG00000020899	Pfas	phosphoribosylformylglycinamidine synthase (FGAR amidotransferase)				17258	5313	-0.201491	0.041639	-4.83899	1.3e-06	0.000411917	ENSMUSG00000030557	Mef2a	myocyte enhancer factor 2A
19736	8574.3	0.451223	0.0629858	7.16388	7.84e-13	2.81e-10	ENSMUSG00000038530	Rgs4	regulator of G-protein signaling 4				75747	1657.34	-0.296248	0.0614856	-4.81817	1.45e-06	0.000447987	ENSMUSG00000032009	Sesn3	sestrin 3
233115	4207.93	0.312169	0.0439	7.1109	1.15e-12	4.04e-10	ENSMUSG00000043671	Dpy19l3	dpy-19-like 3 (C. elegans)				67680	6099.87	0.122392	0.0254585	4.80753	1.53e-06	0.00046303	ENSMUSG00000009863	Sdhb	succinate dehydrogenase complex, subunit B, iron sulfur (Ip)
70028	7831.32	0.579218	0.0815012	7.10687	1.19e-12	4.08e-10	ENSMUSG00000022946	Dop1b	DOP1 leucine zipper like protein B				11855	4782.13	-0.22097	0.046197	-4.7832	1.73e-06	0.000502685	ENSMUSG00000035133	Arhgap5	Rho GTPase activating protein 5
93765	5503.88	0.213353	0.0301182	7.08386	1.4e-12	4.73e-10	ENSMUSG00000074781	Ube2n	ubiquitin-conjugating enzyme E2N				226830	3370.89	0.200712	0.0419297	4.78686	1.69e-06	0.000502685	ENSMUSG00000026603	Smyd2	SET and MYND domain containing 2
71446	3290.72	0.606118	0.0858525	7.05999	1.67e-12	5.5e-10	ENSMUSG00000023147	Get1	guided entry of tail-anchored proteins factor 1				380959	1753.15	-0.238039	0.0498523	-4.77488	1.8e-06	0.000514041	ENSMUSG00000075470	Alg10b	asparagine-linked glycosylation 10B (alpha-1,2-glucosyltransferase)
109857	745.547	0.694953	0.0984932	7.05585	1.72e-12	5.56e-10	ENSMUSG00000022947	Cbr3	carbonyl reductase 3				217143	44.5359	-1.17784	0.247186	-4.76502	1.89e-06	0.000521252	ENSMUSG00000070337	Gpr179	G protein-coupled receptor 179
94332	26504.6	0.249702	0.0354088	7.05196	1.76e-12	5.62e-10	ENSMUSG00000005338	Cadm3	cell adhesion molecule 3				55942	325.499	0.47959	0.100657	4.76461	1.89e-06	0.000521252	ENSMUSG00000008384	Sertad1	SERTA domain containing 1
18597	10024	0.172391	0.0245448	7.02353	2.16e-12	6.76e-10	ENSMUSG00000031299	Pdha1	pyruvate dehydrogenase E1 alpha 1				242274	4094.56	-0.255523	0.054146	-4.71914	2.37e-06	0.000640777	ENSMUSG00000028176	Lrrc7	leucine rich repeat containing 7
13508	6205.74	0.56499	0.0807001	7.0011	2.54e-12	7.8e-10	ENSMUSG00000050272	Dscam	DS cell adhesion molecule				329178	18329.3	-0.222461	0.0473158	-4.70163	2.58e-06	0.000686027	ENSMUSG00000055567	Unc80	unc-80, NALCN activator
20655	7833.93	0.52945	0.0757268	6.99159	2.72e-12	8.2e-10	ENSMUSG00000022982	Sod1	superoxide dismutase 1, soluble				242291	4149.81	-0.154913	0.0331546	-4.67244	2.98e-06	0.000777517	ENSMUSG00000066324	Bpnt2	3'(2'), 5'-bisphosphate nucleotidase 2
224454	3370.68	0.677464	0.0969757	6.98592	2.83e-12	8.39e-10	ENSMUSG00000034265	Zdhhc14	zinc finger, DHHC domain containing 14				320506	1666.04	-0.299026	0.0641355	-4.66241	3.13e-06	0.000802561	ENSMUSG00000039704	Lmbrd2	LMBR1 domain containing 2
16451	12200.2	0.210649	0.0301666	6.98284	2.89e-12	8.43e-10	ENSMUSG00000028530	Jak1	Janus kinase 1				320506	1666.04	-0.299026	0.0641355	-4.66241	3.13e-06	0.000802561	ENSMUSG00000116236	Lmbrd2	LMBR1 domain containing 2
17122	1482.58	-0.543152	0.077824	-6.97924	2.97e-12	8.5e-10	ENSMUSG00000037235	Mxd4	Max dimerization protein 4				93712	646.376	-0.396983	0.085495	-4.64335	3.43e-06	0.000865624	ENSMUSG00000103677	Pcdhga4	protocadherin gamma subfamily A, 4
223838	1078.63	-0.495115	0.0712409	-6.94988	3.66e-12	1.03e-09	ENSMUSG00000022449	Adamts20	a disintegrin-like and metallopeptidase (reprolysin type) with thrombospondin type 1 motif, 20				238161	13084.6	-0.167645	0.0361528	-4.63713	3.53e-06	0.00087747	ENSMUSG00000061603	Akap6	A kinase (PRKA) anchor protein 6
52468	5725.56	-0.231783	0.033542	-6.91022	4.84e-12	1.34e-09	ENSMUSG00000078429	Ctdsp2	CTD (carboxy-terminal domain, RNA polymerase II, polypeptide A) small phosphatase 2				66445	8129.92	0.0977041	0.0210981	4.63094	3.64e-06	0.000889544	ENSMUSG00000022551	Cyc1	cytochrome c-1
14390	1720.08	0.544734	0.0790227	6.89338	5.45e-12	1.49e-09	ENSMUSG00000008976	Gabpa	GA repeat binding protein, alpha				16007	312.123	0.803019	0.173944	4.61652	3.9e-06	0.000938447	ENSMUSG00000028195	Ccn1	cellular communication network factor 1
78797	1805.48	-0.32142	0.0469245	-6.84971	7.4e-12	1.99e-09	ENSMUSG00000006471	Ndor1	NADPH dependent diflavin oxidoreductase 1				333605	6085.04	-0.183167	0.0397945	-4.60283	4.17e-06	0.000986666	ENSMUSG00000049176	Frmpd4	FERM and PDZ domain containing 4
78797	1805.48	-0.32142	0.0469245	-6.84971	7.4e-12	1.99e-09	ENSMUSG00000115074	Ndor1	NADPH dependent diflavin oxidoreductase 1				214895	2529.43	-0.243721	0.0531423	-4.58619	4.51e-06	0.00105221	ENSMUSG00000001143	Lman2l	lectin, mannose-binding 2-like
11864	15974.6	0.302672	0.0442293	6.84325	7.74e-12	2.05e-09	ENSMUSG00000015709	Arnt2	aryl hydrocarbon receptor nuclear translocator 2				239528	3958.64	-0.264421	0.0581452	-4.54761	5.43e-06	0.00124558	ENSMUSG00000036698	Ago2	argonaute RISC catalytic subunit 2
14569	9523.07	0.188868	0.0276883	6.8212	9.03e-12	2.35e-09	ENSMUSG00000021218	Gdi2	guanosine diphosphate (GDP) dissociation inhibitor 2				67074	5767.2	-0.140319	0.031175	-4.50103	6.76e-06	0.00152925	ENSMUSG00000034602	Mon2	MON2 homolog, regulator of endosome to Golgi trafficking
68001	1923.15	0.530931	0.0788256	6.73552	1.63e-11	4.19e-09	ENSMUSG00000022972	Cfap298	cilia and flagella associate protien 298				77559	2657.45	-0.138463	0.0308674	-4.48573	7.27e-06	0.00161904	ENSMUSG00000033400	Agl	amylo-1,6-glucosidase, 4-alpha-glucanotransferase
68842	4715.14	0.635921	0.094504	6.72903	1.71e-11	4.32e-09	ENSMUSG00000034377	Tulp4	tubby like protein 4				224813	2084.1	0.177056	0.0396003	4.47108	7.78e-06	0.00166079	ENSMUSG00000071073	Lrrc73	leucine rich repeat containing 73
57276	545.535	0.820759	0.122561	6.69673	2.13e-11	5.31e-09	ENSMUSG00000001943	Vsig2	V-set and immunoglobulin domain containing 2				23963	1276.4	-0.41582	0.0928989	-4.47605	7.6e-06	0.00166079	ENSMUSG00000016150	Tenm1	teneurin transmembrane protein 1
16443	14383.2	0.545155	0.0814416	6.69382	2.17e-11	5.34e-09	ENSMUSG00000022957	Itsn1	intersectin 1 (SH3 domain protein 1A)				66177	2776.42	0.158434	0.0354293	4.47185	7.75e-06	0.00166079	ENSMUSG00000084786	Ubl5	ubiquitin-like 5
402727	61.3485	2.28357	0.341709	6.68278	2.34e-11	5.68e-09	NA	A730009L09Rik	RIKEN cDNA A730009L09 gene				17222	5815.91	-0.116987	0.0262209	-4.46157	8.14e-06	0.00171207	ENSMUSG00000014355	Anapc1	anaphase promoting complex subunit 1
224019	3004.03	-0.408677	0.0612905	-6.66786	2.6e-11	6.2e-09	ENSMUSG00000055692	Tmem191c	transmembrane protein 191C				75320	20401.7	-0.101547	0.0227978	-4.45424	8.42e-06	0.00174735	ENSMUSG00000030275	Etnk1	ethanolamine kinase 1
23984	5776.2	0.540417	0.0811581	6.65881	2.76e-11	6.5e-09	ENSMUSG00000023868	Pde10a	phosphodiesterase 10A				215821	4698.01	-0.32395	0.0728661	-4.44582	8.76e-06	0.00176875	ENSMUSG00000019852	Arfgef3	ARFGEF family member 3
74190	155.965	1.16474	0.175259	6.64584	3.01e-11	7e-09	ENSMUSG00000021280	Exoc3l4	exocyst complex component 3-like 4				231051	6562.15	-0.189045	0.0425103	-4.44703	8.71e-06	0.00176875	ENSMUSG00000038056	Kmt2c	lysine (K)-specific methyltransferase 2C
103967	6178.72	0.316388	0.0477644	6.62392	3.5e-11	8.02e-09	ENSMUSG00000040265	Dnm3	dynamin 3				12402	1956.87	-0.35519	0.0799903	-4.44042	8.98e-06	0.00178991	ENSMUSG00000034342	Cbl	Casitas B-lineage lymphoma
213054	1511.95	-0.459445	0.0694149	-6.61883	3.62e-11	8.19e-09	ENSMUSG00000038766	Gabpb2	GA repeat binding protein, beta 2				67876	740.819	0.349374	0.0788057	4.43336	9.28e-06	0.00180213	ENSMUSG00000025981	Coq10b	coenzyme Q10B
19084	39555.6	0.143839	0.0217592	6.61048	3.83e-11	8.55e-09	ENSMUSG00000020612	Prkar1a	protein kinase, cAMP dependent regulatory, type I, alpha				80985	19249.4	-0.100113	0.0225683	-4.43602	9.16e-06	0.00180213	ENSMUSG00000027189	Trim44	tripartite motif-containing 44
18628	2549.73	-0.622149	0.0944522	-6.58692	4.49e-11	9.9e-09	ENSMUSG00000028957	Per3	period circadian clock 3				72145	15060.3	-0.166688	0.0376267	-4.43006	9.42e-06	0.00180675	ENSMUSG00000043940	Wdfy3	WD repeat and FYVE domain containing 3
29859	24684.6	0.195425	0.0297003	6.57991	4.71e-11	1.02e-08	ENSMUSG00000018865	Sult4a1	sulfotransferase family 4A, member 1				14704	9117.81	0.156216	0.0354122	4.41136	1.03e-05	0.00193163	ENSMUSG00000071658	Gng3	guanine nucleotide binding protein (G protein), gamma 3
110948	970.111	0.694177	0.105995	6.54912	5.79e-11	1.24e-08	ENSMUSG00000040820	Hlcs	holocarboxylase synthetase (biotin- [propriony-Coenzyme A-carboxylase (ATP-hydrolysing)] ligase)				214150	1175.2	-0.312175	0.0707844	-4.41021	1.03e-05	0.00193163	ENSMUSG00000028842	Ago3	argonaute RISC catalytic subunit 3
12801	12463.8	0.4268	0.0651883	6.5472	5.86e-11	1.24e-08	ENSMUSG00000044288	Cnr1	cannabinoid receptor 1 (brain)				623279	687.115	-0.439607	0.0998651	-4.40201	1.07e-05	0.00198173	ENSMUSG00000073514	Dok6	docking protein 6
53858	665.557	0.74634	0.1144	6.52398	6.85e-11	1.44e-08	ENSMUSG00000041079	Rwdd2b	RWD domain containing 2B				226562	12033.7	-0.156981	0.0356987	-4.39738	1.1e-05	0.00200007	ENSMUSG00000040225	Prrc2c	proline-rich coiled-coil 2C
109349	15567.6	-0.414745	0.0637621	-6.50457	7.79e-11	1.61e-08	ENSMUSG00000009216	Fam163b	family with sequence similarity 163, member B				108899	4751.41	-0.183228	0.0417628	-4.38734	1.15e-05	0.00206964	ENSMUSG00000053080	2700081O15Rik	RIKEN cDNA 2700081O15 gene
18738	17335.7	0.161451	0.0249771	6.46396	1.02e-10	2.09e-08	ENSMUSG00000017781	Pitpna	phosphatidylinositol transfer protein, alpha				225164	4001.28	-0.267121	0.0610112	-4.37822	1.2e-05	0.0020837	ENSMUSG00000024294	Mib1	mindbomb E3 ubiquitin protein ligase 1
14567	31391.9	0.150289	0.0233763	6.42912	1.28e-10	2.6e-08	ENSMUSG00000015291	Gdi1	guanosine diphosphate (GDP) dissociation inhibitor 1				230895	7502.85	-0.193797	0.0442488	-4.37971	1.19e-05	0.0020837	ENSMUSG00000020220	Vps13d	vacuolar protein sorting 13D
20638	2729.65	-0.268009	0.0417493	-6.41949	1.37e-10	2.73e-08	ENSMUSG00000027404	Snrpb	small nuclear ribonucleoprotein B				53602	2017.45	0.347442	0.0792953	4.38163	1.18e-05	0.0020837	ENSMUSG00000071379	Hpcal1	hippocalcin-like 1
402757	232.113	-0.805136	0.125822	-6.39903	1.56e-10	3.09e-08	ENSMUSG00000117763	9830166K06Rik	RIKEN cDNA 9830166K06 gene				242653	43.4871	-1.17164	0.268174	-4.36894	1.25e-05	0.00214959	ENSMUSG00000066058	Cldn19	claudin 19
74112	1838.35	0.498298	0.0779727	6.39067	1.65e-10	3.23e-08	ENSMUSG00000025616	Usp16	ubiquitin specific peptidase 16				14811	2111.69	-0.365767	0.0838484	-4.36224	1.29e-05	0.00219159	ENSMUSG00000059003	Grin2a	glutamate receptor, ionotropic, NMDA2A (epsilon 1)
18537	6516.14	0.183731	0.0287696	6.38629	1.7e-10	3.28e-08	ENSMUSG00000019795	Pcmt1	protein-L-isoaspartate (D-aspartate) O-methyltransferase 1				11983	4544.17	0.134055	0.0308052	4.35169	1.35e-05	0.00222478	ENSMUSG00000054428	Atpif1	ATPase inhibitory factor 1
18537	6516.14	0.183731	0.0287696	6.38629	1.7e-10	3.28e-08	ENSMUSG00000116405	Pcmt1	protein-L-isoaspartate (D-aspartate) O-methyltransferase 1				230101	5662.14	0.154016	0.0353917	4.35175	1.35e-05	0.00222478	ENSMUSG00000028467	Gba2	glucosidase beta 2
338467	1482.94	0.569205	0.0891596	6.38411	1.72e-10	3.29e-08	ENSMUSG00000039456	Morc3	microrchidia 3				545370	319.902	-0.561884	0.129051	-4.35398	1.34e-05	0.00222478	ENSMUSG00000066842	Hmcn1	hemicentin 1
74443	3919.46	-0.233739	0.0367047	-6.3681	1.91e-10	3.62e-08	ENSMUSG00000006675	P4htm	prolyl 4-hydroxylase, transmembrane (endoplasmic reticulum)				56612	3757.91	0.148769	0.0342953	4.33788	1.44e-05	0.00231883	ENSMUSG00000001289	Pfdn5	prefoldin 5
67117	6381.36	0.241931	0.0380206	6.36315	1.98e-10	3.69e-08	ENSMUSG00000031176	Dynlt3	dynein light chain Tctex-type 3				66914	3769.08	0.154143	0.0355285	4.33858	1.43e-05	0.00231883	ENSMUSG00000115987	Vps28	vacuolar protein sorting 28
56398	5058.17	0.227187	0.0357676	6.35175	2.13e-10	3.94e-08	ENSMUSG00000014077	Chp1	calcineurin-like EF hand protein 1				77018	4627.42	-0.313852	0.0726305	-4.32121	1.55e-05	0.00247479	ENSMUSG00000058897	Col25a1	collagen, type XXV, alpha 1
106489	732.515	0.570247	0.0901502	6.32552	2.52e-10	4.62e-08	ENSMUSG00000073468	Sft2d1	SFT2 domain containing 1				19718	1333.63	0.166768	0.0387082	4.30833	1.64e-05	0.00259606	ENSMUSG00000023104	Rfc2	replication factor C (activator 1) 2
240028	2609.44	0.417316	0.0660408	6.31907	2.63e-10	4.76e-08	ENSMUSG00000023845	Lnpep	leucyl/cystinyl aminopeptidase				100862065	859.385	-0.245687	0.0571072	-4.3022	1.69e-05	0.00264138	NA	NA	NA
66945	22038.8	0.121085	0.0191939	6.30851	2.82e-10	5.05e-08	ENSMUSG00000021577	Sdha	succinate dehydrogenase complex, subunit A, flavoprotein (Fp)				67579	2757.93	-0.275672	0.0641273	-4.29882	1.72e-05	0.0026547	ENSMUSG00000020300	Cpeb4	cytoplasmic polyadenylation element binding protein 4
67452	5397.53	0.155765	0.0247312	6.2983	3.01e-10	5.33e-08	ENSMUSG00000036257	Pnpla8	patatin-like phospholipase domain containing 8				27386	918.031	-0.293236	0.0682799	-4.29461	1.75e-05	0.00267279	ENSMUSG00000021010	Npas3	neuronal PAS domain protein 3
229877	16602.9	0.229695	0.0365021	6.29266	3.12e-10	5.47e-08	ENSMUSG00000028149	Rap1gds1	RAP1, GTP-GDP dissociation stimulator 1				71911	3222.46	0.148944	0.034696	4.29283	1.76e-05	0.00267279	ENSMUSG00000046598	Bdh1	3-hydroxybutyrate dehydrogenase, type 1
103135	1193.71	-0.502838	0.0800237	-6.28362	3.31e-10	5.6e-08	ENSMUSG00000005682	Pan2	PAN2 poly(A) specific ribonuclease subunit				192216	6977.17	-0.177592	0.0414676	-4.28267	1.85e-05	0.00277018	ENSMUSG00000025666	Tmem47	transmembrane protein 47
16522	3269.94	0.584646	0.0930147	6.28553	3.27e-10	5.6e-08	ENSMUSG00000043301	Kcnj6	potassium inwardly-rectifying channel, subfamily J, member 6				27370	2163.71	0.174265	0.0409189	4.25878	2.06e-05	0.0030532	ENSMUSG00000025362	Rps26	ribosomal protein S26
56389	2381.43	-0.238813	0.0379949	-6.2854	3.27e-10	5.6e-08	ENSMUSG00000010110	Stx5a	syntaxin 5A				14376	6968.38	-0.0937257	0.0220231	-4.25579	2.08e-05	0.0030642	ENSMUSG00000071650	Ganab	alpha glucosidase 2 alpha neutral subunit
77827	2523.74	-0.322954	0.0514019	-6.28291	3.32e-10	5.6e-08	ENSMUSG00000042810	Krba1	KRAB-A domain containing 1				58250	5403.53	-0.182521	0.0429529	-4.24932	2.14e-05	0.00312368	ENSMUSG00000034612	Chst11	carbohydrate sulfotransferase 11
22333	21472.2	0.145274	0.0231756	6.26841	3.65e-10	6.09e-08	ENSMUSG00000020402	Vdac1	voltage-dependent anion channel 1				76055	10519.7	-0.130034	0.0307308	-4.23139	2.32e-05	0.00335121	ENSMUSG00000025220	Oga	O-GlcNAcase
57330	4055.64	-0.385743	0.0617515	-6.24671	4.19e-10	6.93e-08	ENSMUSG00000029714	Gigyf1	GRB10 interacting GYF protein 1				68991	2436.45	0.144811	0.0343332	4.2178	2.47e-05	0.00352609	ENSMUSG00000029038	Ssu72	Ssu72 RNA polymerase II CTD phosphatase homolog (yeast)
109754	4669.73	0.253089	0.0405836	6.23624	4.48e-10	7.34e-08	ENSMUSG00000018042	Cyb5r3	cytochrome b5 reductase 3				11735	14859.3	-0.145351	0.0346505	-4.19478	2.73e-05	0.00383172	ENSMUSG00000069601	Ank3	ankyrin 3, epithelial
53869	5002.26	0.171486	0.0275249	6.23022	4.66e-10	7.55e-08	ENSMUSG00000004771	Rab11a	RAB11A, member RAS oncogene family				19252	997.796	0.780739	0.186055	4.19629	2.71e-05	0.00383172	ENSMUSG00000024190	Dusp1	dual specificity phosphatase 1
239364	2574.68	0.230737	0.0370623	6.22564	4.8e-10	7.71e-08	ENSMUSG00000038984	Tspyl5	testis-specific protein, Y-encoded-like 5				625249	3626.66	0.118237	0.0282607	4.18381	2.87e-05	0.00398458	ENSMUSG00000075706	Gpx4	glutathione peroxidase 4
208715	12647.4	0.337927	0.0543668	6.21569	5.11e-10	8.13e-08	ENSMUSG00000093930	Hmgcs1	3-hydroxy-3-methylglutaryl-Coenzyme A synthase 1				14812	5230.92	-0.614036	0.147201	-4.17141	3.03e-05	0.00416951	ENSMUSG00000030209	Grin2b	glutamate receptor, ionotropic, NMDA2B (epsilon 2)
110911	41070.2	0.209528	0.0337177	6.21419	5.16e-10	8.14e-08	ENSMUSG00000058793	Cds2	CDP-diacylglycerol synthase (phosphatidate cytidylyltransferase) 2				53872	12324.1	-0.129238	0.0310051	-4.1683	3.07e-05	0.00418875	ENSMUSG00000027184	Caprin1	cell cycle associated protein 1
22350	5765.03	0.461086	0.0742205	6.21238	5.22e-10	8.16e-08	ENSMUSG00000052397	Ezr	ezrin				107932	12970	-0.133048	0.0319496	-4.16429	3.12e-05	0.00422494	ENSMUSG00000063870	Chd4	chromodomain helicase DNA binding protein 4
239985	11420.5	0.543987	0.0877958	6.19605	5.79e-10	8.97e-08	ENSMUSG00000069729	Arid1b	AT rich interactive domain 1B (SWI-like)				53598	2830.93	0.140825	0.0338421	4.16123	3.17e-05	0.00424411	ENSMUSG00000028447	Dctn3	dynactin 3
14164	3702.97	0.418857	0.0676252	6.19381	5.87e-10	9.01e-08	ENSMUSG00000036585	Fgf1	fibroblast growth factor 1				11835	485.673	-0.432432	0.104086	-4.15455	3.26e-05	0.00433168	ENSMUSG00000046532	Ar	androgen receptor
14561	743.296	0.405902	0.0655803	6.18939	6.04e-10	9.19e-08	ENSMUSG00000025352	Gdf11	growth differentiation factor 11				57423	4025.15	0.156471	0.037788	4.14076	3.46e-05	0.00456055	ENSMUSG00000038690	Atp5j2	ATP synthase, H+ transporting, mitochondrial F0 complex, subunit F2
20592	608.767	-7.39036	1.19458	-6.18655	6.15e-10	9.19e-08	ENSMUSG00000056673	Kdm5d	lysine (K)-specific demethylase 5D				20115	4050.76	0.207101	0.050085	4.13498	3.55e-05	0.00461219	ENSMUSG00000061477	Rps7	ribosomal protein S7
51796	6638.38	-0.237109	0.0383252	-6.18677	6.14e-10	9.19e-08	ENSMUSG00000028809	Srrm1	serine/arginine repetitive matrix 1				71409	2991.12	-0.135141	0.0326883	-4.13422	3.56e-05	0.00461219	ENSMUSG00000036053	Fmnl2	formin-like 2
232811	763.839	-0.549432	0.0888751	-6.18207	6.33e-10	9.38e-08	ENSMUSG00000059851	Kmt5c	lysine methyltransferase 5C				18193	8795.24	-0.116028	0.0281233	-4.1257	3.7e-05	0.00474581	ENSMUSG00000021488	Nsd1	nuclear receptor-binding SET-domain protein 1
194268	891.527	-0.250917	0.0407179	-6.16234	7.17e-10	1.05e-07	ENSMUSG00000044730	9930104L06Rik	RIKEN cDNA 9930104L06 gene				58249	1568.75	0.156609	0.0380477	4.11613	3.85e-05	0.00490552	ENSMUSG00000024911	Fibp	fibroblast growth factor (acidic) intracellular binding protein
70796	1655.78	-0.305592	0.0496026	-6.16081	7.24e-10	1.05e-07	ENSMUSG00000039199	Zdhhc1	zinc finger, DHHC domain containing 1				72125	1862.5	-0.189994	0.0462591	-4.10716	4.01e-05	0.00505725	ENSMUSG00000021986	Amer2	APC membrane recruitment 2
100041649	629.274	0.704105	0.11443	6.15316	7.6e-10	1.1e-07	NA	Mpc1-ps	mitochondrial pyruvate carrier 1, pseudogene				104069	22591.6	0.184068	0.0448983	4.09967	4.14e-05	0.0051806	ENSMUSG00000034891	Sncb	synuclein, beta
15260	3538.9	-0.153957	0.0250632	-6.14275	8.11e-10	1.16e-07	ENSMUSG00000022702	Hira	histone cell cycle regulator				319555	4748.44	-0.230022	0.056167	-4.09533	4.22e-05	0.00523549	ENSMUSG00000048148	Nwd1	NACHT and WD repeat domain containing 1
15519	15413.6	0.251437	0.0411883	6.10459	1.03e-09	1.46e-07	ENSMUSG00000021270	Hsp90aa1	heat shock protein 90, alpha (cytosolic), class A member 1				497097	1314.99	-0.304077	0.0745321	-4.07981	4.51e-05	0.00555208	ENSMUSG00000051951	Xkr4	X-linked Kx blood group related 4
67547	237.41	0.682062	0.111782	6.10172	1.05e-09	1.48e-07	ENSMUSG00000053897	Slc39a8	solute carrier family 39 (metal ion transporter), member 8				382686	78.9191	1.09151	0.268154	4.07044	4.69e-05	0.00573353	NA	3110053B16Rik	RIKEN cDNA 3110053B16 gene
192119	4119.91	-0.156596	0.0257492	-6.08158	1.19e-09	1.66e-07	ENSMUSG00000041415	Dicer1	dicer 1, ribonuclease type III				76742	7754.59	-0.102382	0.0251838	-4.06541	4.79e-05	0.0058118	ENSMUSG00000028136	Snx27	sorting nexin family member 27
52830	1833.8	-0.360818	0.0594627	-6.06797	1.3e-09	1.8e-07	ENSMUSG00000028675	Pnrc2	proline-rich nuclear receptor coactivator 2				110789	220.135	-0.372627	0.0917433	-4.06163	4.87e-05	0.00583254	ENSMUSG00000069170	Adgrv1	adhesion G protein-coupled receptor V1
70025	15244.6	0.20082	0.0331202	6.06337	1.33e-09	1.83e-07	ENSMUSG00000028937	Acot7	acyl-CoA thioesterase 7				50720	506.45	-0.477696	0.117634	-4.06087	4.89e-05	0.00583254	ENSMUSG00000048279	Sacs	sacsin
11773	7402.87	0.177714	0.029341	6.05686	1.39e-09	1.88e-07	ENSMUSG00000022841	Ap2m1	adaptor-related protein complex 2, mu 1 subunit				69116	15086.2	-0.14989	0.0369316	-4.05858	4.94e-05	0.00584402	ENSMUSG00000066036	Ubr4	ubiquitin protein ligase E3 component n-recognin 4
207781	1072.46	0.591975	0.0977432	6.05643	1.39e-09	1.88e-07	ENSMUSG00000045975	C2cd2	C2 calcium-dependent domain containing 2				107328	446.285	0.251383	0.0619692	4.05658	4.98e-05	0.00584863	ENSMUSG00000047656	Trpt1	tRNA phosphotransferase 1
64176	26101.7	0.384225	0.0634747	6.0532	1.42e-09	1.91e-07	ENSMUSG00000053025	Sv2b	synaptic vesicle glycoprotein 2 b				230249	5530.67	-0.105128	0.0259569	-4.05011	5.12e-05	0.00594301	ENSMUSG00000050812	Ecpas	Ecm29 proteasome adaptor and scaffold
72930	5963.27	0.182571	0.0301866	6.0481	1.47e-09	1.95e-07	ENSMUSG00000024500	Ppp2r2b	protein phosphatase 2, regulatory subunit B, beta				70568	885.319	-0.188576	0.0465708	-4.04924	5.14e-05	0.00594301	ENSMUSG00000028228	Cpne3	copine III
76055	10519.7	0.185193	0.0306482	6.04253	1.52e-09	2.01e-07	ENSMUSG00000025220	Oga	O-GlcNAcase				17475	4929.64	-0.194441	0.0480628	-4.04555	5.22e-05	0.00599156	ENSMUSG00000028402	Mpdz	multiple PDZ domain crumbs cell polarity complex component
65113	15862	0.201597	0.0334044	6.03503	1.59e-09	2.09e-07	ENSMUSG00000024425	Ndfip1	Nedd4 family interacting protein 1				16337	3647.68	-0.11795	0.0291691	-4.04368	5.26e-05	0.00599419	ENSMUSG00000005534	Insr	insulin receptor
68235	3969.16	0.338472	0.056151	6.02788	1.66e-09	2.16e-07	ENSMUSG00000038065	Mturn	maturin, neural progenitor differentiation regulator homolog (Xenopus)				268903	1892.52	-0.222767	0.0553014	-4.02823	5.62e-05	0.00635411	ENSMUSG00000048490	Nrip1	nuclear receptor interacting protein 1
19737	818.237	0.633908	0.105445	6.01176	1.84e-09	2.36e-07	ENSMUSG00000026678	Rgs5	regulator of G-protein signaling 5				59026	22966.7	-0.14409	0.035838	-4.02058	5.81e-05	0.00651558	ENSMUSG00000025261	Huwe1	HECT, UBA and WWE domain containing 1
50914	9116.54	0.456462	0.0759291	6.01169	1.84e-09	2.36e-07	ENSMUSG00000046160	Olig1	oligodendrocyte transcription factor 1				107733	1634.04	0.148243	0.0369533	4.01164	6.03e-05	0.00671746	ENSMUSG00000036850	Mrpl41	mitochondrial ribosomal protein L41
224902	3737.5	-0.2758	0.0459375	-6.00381	1.93e-09	2.45e-07	ENSMUSG00000042625	Safb2	scaffold attachment factor B2				66873	3788.22	-0.221691	0.0553599	-4.00454	6.21e-05	0.00687198	ENSMUSG00000043496	Tril	TLR4 interactor with leucine-rich repeats
20357	1366.03	-0.30566	0.0510523	-5.98719	2.13e-09	2.7e-07	ENSMUSG00000052133	Sema5b	sema domain, seven thrombospondin repeats (type 1 and type 1-like), transmembrane domain (TM) and short cytoplasmic domain, (semaphorin) 5B				12741	1928.38	-0.558359	0.13975	-3.99541	6.46e-05	0.00703935	ENSMUSG00000041378	Cldn5	claudin 5
67295	27900.2	0.383036	0.0640585	5.97948	2.24e-09	2.81e-07	ENSMUSG00000021700	Rab3c	RAB3C, member RAS oncogene family				68939	3988.75	0.277061	0.0693281	3.99638	6.43e-05	0.00703935	ENSMUSG00000049907	Rasl11b	RAS-like, family 11, member B
19724	1403.89	-0.439257	0.0735332	-5.97359	2.32e-09	2.89e-07	ENSMUSG00000031706	Rfx1	regulatory factor X, 1 (influences HLA class II expression)				13807	65255.2	0.129002	0.0323323	3.98987	6.61e-05	0.00715461	ENSMUSG00000004267	Eno2	enolase 2, gamma neuronal
212999	8959.01	0.115824	0.019402	5.96968	2.38e-09	2.94e-07	ENSMUSG00000031691	Tnpo2	transportin 2 (importin 3, karyopherin beta 2b)				17992	8177.68	0.141558	0.0355918	3.97727	6.97e-05	0.00748868	ENSMUSG00000029632	Ndufa4	Ndufa4, mitochondrial complex associated
384071	407.016	0.680723	0.114157	5.96306	2.48e-09	3.04e-07	ENSMUSG00000040740	Slc25a34	solute carrier family 25, member 34				66646	1056.5	-0.210825	0.053029	-3.97565	7.02e-05	0.00748868	ENSMUSG00000026005	Rpe	ribulose-5-phosphate-3-epimerase
22084	7592.49	-0.206867	0.0347006	-5.96149	2.5e-09	3.05e-07	ENSMUSG00000002496	Tsc2	TSC complex subunit 2				93736	13754.8	-0.121227	0.0305162	-3.97254	7.11e-05	0.00753432	ENSMUSG00000049470	Aff4	AF4/FMR2 family, member 4
98682	7373.48	0.169992	0.0285755	5.94887	2.7e-09	3.27e-07	ENSMUSG00000041439	Mfsd6	major facilitator superfamily domain containing 6				18390	51.3625	-0.83194	0.209673	-3.96779	7.25e-05	0.00757979	ENSMUSG00000000766	Oprm1	opioid receptor, mu 1
69938	5716.24	0.221657	0.0372903	5.94409	2.78e-09	3.34e-07	ENSMUSG00000019124	Scrn1	secernin 1				243743	13846.6	-0.184423	0.0464611	-3.96941	7.2e-05	0.00757979	ENSMUSG00000029765	Plxna4	plexin A4
329559	2983.64	-0.263963	0.0444214	-5.94225	2.81e-09	3.36e-07	ENSMUSG00000039834	Zfp335	zinc finger protein 335				26914	4483.28	-0.163984	0.0414066	-3.96033	7.48e-05	0.00776718	ENSMUSG00000015937	Macroh2a1	macroH2A.1 histone
14813	3263.35	-0.41889	0.0705752	-5.93537	2.93e-09	3.48e-07	ENSMUSG00000020734	Grin2c	glutamate receptor, ionotropic, NMDA2C (epsilon 3)				107368	3846.63	-0.142118	0.0359281	-3.95561	7.63e-05	0.00783094	ENSMUSG00000074746	Pdzd8	PDZ domain containing 8
321007	2298.09	0.546175	0.0920459	5.93373	2.96e-09	3.49e-07	ENSMUSG00000015659	Serac1	serine active site containing 1				15929	7723.14	0.0856263	0.0216495	3.95512	7.65e-05	0.00783094	ENSMUSG00000002010	Idh3g	isocitrate dehydrogenase 3 (NAD+), gamma
69082	3572.81	0.196367	0.0331114	5.93048	3.02e-09	3.51e-07	ENSMUSG00000027091	Zc3h15	zinc finger CCCH-type containing 15				100764	955.59	0.168686	0.042689	3.9515	7.77e-05	0.00789695	ENSMUSG00000029600	Rita1	RBPJ interacting and tubulin associated 1
78784	12550.5	-0.34281	0.0578041	-5.93055	3.02e-09	3.51e-07	ENSMUSG00000028137	Celf3	CUGBP, Elav-like family member 3				78248	3178.16	0.112953	0.028614	3.94749	7.9e-05	0.00797699	ENSMUSG00000033460	Armcx1	armadillo repeat containing, X-linked 1
55951	1092.29	0.553826	0.0937137	5.90977	3.43e-09	3.95e-07	ENSMUSG00000023861	Mpc1	mitochondrial pyruvate carrier 1				20249	11695.9	-0.28915	0.0733342	-3.94291	8.05e-05	0.00807698	ENSMUSG00000037071	Scd1	stearoyl-Coenzyme A desaturase 1
67040	22710.2	-0.297331	0.0504005	-5.89937	3.65e-09	4.18e-07	ENSMUSG00000055065	Ddx17	DEAD box helicase 17				30046	2527.49	-0.147426	0.0374585	-3.93572	8.29e-05	0.00821393	ENSMUSG00000039967	Zfp292	zinc finger protein 292
11987	3330.77	0.33411	0.0566958	5.89303	3.79e-09	4.3e-07	ENSMUSG00000041313	Slc7a1	solute carrier family 7 (cationic amino acid transporter, y+ system), member 1				70790	10353.6	-0.114001	0.0289581	-3.93677	8.26e-05	0.00821393	ENSMUSG00000037487	Ubr5	ubiquitin protein ligase E3 component n-recognin 5
50790	5048.83	0.26921	0.0456853	5.89271	3.8e-09	4.3e-07	ENSMUSG00000031278	Acsl4	acyl-CoA synthetase long-chain family member 4				329910	2005.07	-0.29068	0.0738874	-3.93409	8.35e-05	0.00821622	ENSMUSG00000034853	Acot11	acyl-CoA thioesterase 11
93871	7257.33	0.484814	0.0822948	5.89119	3.83e-09	4.31e-07	ENSMUSG00000022914	Brwd1	bromodomain and WD repeat domain containing 1				16971	37805.3	-0.191177	0.0487377	-3.92258	8.76e-05	0.00853656	ENSMUSG00000040249	Lrp1	low density lipoprotein receptor-related protein 1
624086	646.846	0.480644	0.0816596	5.88595	3.96e-09	4.42e-07	NA	A230045G11Rik	RIKEN cDNA A230045G11 gene				17387	1160.73	-0.389696	0.0993669	-3.92178	8.79e-05	0.00853656	ENSMUSG00000000957	Mmp14	matrix metallopeptidase 14 (membrane-inserted)
15312	1571.22	0.448761	0.0764353	5.87113	4.33e-09	4.78e-07	ENSMUSG00000040681	Hmgn1	high mobility group nucleosomal binding domain 1				331487	203.406	-0.428093	0.109352	-3.91483	9.05e-05	0.00873061	ENSMUSG00000073016	Uprt	uracil phosphoribosyltransferase
29864	11585.1	0.204436	0.034828	5.86988	4.36e-09	4.78e-07	ENSMUSG00000028557	Rnf11	ring finger protein 11				278279	832.91	-0.265926	0.0680102	-3.91009	9.23e-05	0.00879143	ENSMUSG00000036019	Tmtc2	transmembrane and tetratricopeptide repeat containing 2
93961	5456.34	0.524063	0.0892643	5.87092	4.33e-09	4.78e-07	ENSMUSG00000074892	B3galt5	UDP-Gal:betaGlcNAc beta 1,3-galactosyltransferase, polypeptide 5				320508	2637.2	-0.34443	0.0880804	-3.91041	9.21e-05	0.00879143	ENSMUSG00000028532	Cachd1	cache domain containing 1
77782	185.023	-0.7005	0.119497	-5.86207	4.57e-09	4.97e-07	ENSMUSG00000034206	Polq	polymerase (DNA directed), theta				103967	6178.72	-0.186839	0.0478174	-3.90735	9.33e-05	0.00883635	ENSMUSG00000040265	Dnm3	dynamin 3
170459	802.309	0.463466	0.0791224	5.85758	4.7e-09	5.05e-07	ENSMUSG00000024378	Stard4	StAR-related lipid transfer (START) domain containing 4				233065	1378.21	0.147987	0.0379016	3.90451	9.44e-05	0.00888512	ENSMUSG00000042831	Alkbh6	alkB homolog 6
69080	1202.32	-0.250064	0.0426906	-5.8576	4.7e-09	5.05e-07	ENSMUSG00000033021	Gmppa	GDP-mannose pyrophosphorylase A				68520	594.444	0.203677	0.0521985	3.90198	9.54e-05	0.00892326	ENSMUSG00000021286	Zfyve21	zinc finger, FYVE domain containing 21
69188	6409.14	-0.193813	0.0331219	-5.85151	4.87e-09	5.2e-07	ENSMUSG00000029004	Kmt2e	lysine (K)-specific methyltransferase 2E				243725	15085.4	-0.114412	0.0293577	-3.89718	9.73e-05	0.00904607	ENSMUSG00000032827	Ppp1r9a	protein phosphatase 1, regulatory subunit 9A
20404	16832.2	0.275861	0.0472116	5.84306	5.13e-09	5.44e-07	ENSMUSG00000028488	Sh3gl2	SH3-domain GRB2-like 2				236266	450.991	-0.256461	0.0660233	-3.8844	0.000102581	0.00947686	ENSMUSG00000063810	Alms1	ALMS1, centrosome and basal body associated
56088	626.112	0.435778	0.0746932	5.83423	5.4e-09	5.7e-07	ENSMUSG00000022913	Psmg1	proteasome (prosome, macropain) assembly chaperone 1				67445	7713.31	0.218851	0.056492	3.87403	0.000107052	0.00983	ENSMUSG00000040794	C1qtnf4	C1q and tumor necrosis factor related protein 4
240756	2374.19	0.221528	0.0380516	5.82178	5.82e-09	6.1e-07	ENSMUSG00000026455	Klhl12	kelch-like 12				67445	7713.31	0.218851	0.056492	3.87403	0.000107052	0.00983	ENSMUSG00000110961	C1qtnf4	C1q and tumor necrosis factor related protein 4
18710	2752.72	-0.283588	0.048741	-5.81827	5.95e-09	6.12e-07	ENSMUSG00000028698	Pik3r3	phosphoinositide-3-kinase regulatory subunit 3				19171	1486.84	0.182697	0.0472846	3.86377	0.000111649	0.0101903	ENSMUSG00000031897	Psmb10	proteasome (prosome, macropain) subunit, beta type 10
18710	2752.72	-0.283588	0.048741	-5.81827	5.95e-09	6.12e-07	ENSMUSG00000111410	Pik3r3	phosphoinositide-3-kinase regulatory subunit 3				20319	81.6547	-0.764562	0.198108	-3.85933	0.000113701	0.010254	ENSMUSG00000027996	Sfrp2	secreted frizzled-related protein 2
20203	5002.84	0.32194	0.0553213	5.81947	5.9e-09	6.12e-07	ENSMUSG00000033208	S100b	S100 protein, beta polypeptide, neural				56637	12742.2	-0.0891792	0.0230997	-3.86063	0.000113097	0.010254	ENSMUSG00000022812	Gsk3b	glycogen synthase kinase 3 beta
56176	959.258	0.520755	0.0894967	5.81871	5.93e-09	6.12e-07	ENSMUSG00000022940	Pigp	phosphatidylinositol glycan anchor biosynthesis, class P				69654	13233.8	0.0904737	0.0234624	3.85612	0.000115202	0.010328	ENSMUSG00000025410	Dctn2	dynactin 2
56491	9074.61	0.126782	0.0218365	5.80597	6.4e-09	6.55e-07	ENSMUSG00000054455	Vapb	vesicle-associated membrane protein, associated protein B and C				13860	2601.64	-0.193503	0.0502094	-3.85392	0.000116241	0.0103598	ENSMUSG00000015766	Eps8	epidermal growth factor receptor pathway substrate 8
20637	10831.5	-0.348087	0.0600245	-5.79909	6.67e-09	6.78e-07	ENSMUSG00000063511	Snrnp70	small nuclear ribonucleoprotein 70 (U1)				66867	4896.36	-0.113668	0.0295246	-3.84994	0.000118147	0.0104681	ENSMUSG00000032329	Hmg20a	high mobility group 20A
21843	4426.85	-0.260901	0.0450456	-5.79192	6.96e-09	7.04e-07	ENSMUSG00000030846	Tial1	Tia1 cytotoxic granule-associated RNA binding protein-like 1				228880	7981.02	-0.102083	0.0265473	-3.84534	0.000120384	0.0106043	ENSMUSG00000039671	Zmynd8	zinc finger, MYND-type containing 8
211329	4162.13	0.169815	0.0293544	5.78501	7.25e-09	7.25e-07	ENSMUSG00000039697	Ncoa7	nuclear receptor coactivator 7				230235	11784.3	-0.36323	0.0949247	-3.82651	0.000129973	0.0113828	ENSMUSG00000045589	Frrs1l	ferric-chelate reductase 1 like
21991	27426.5	0.164487	0.0284337	5.78492	7.25e-09	7.25e-07	ENSMUSG00000023456	Tpi1	triosephosphate isomerase 1				54403	11241.9	-0.197384	0.0517476	-3.81436	0.000136536	0.0118888	ENSMUSG00000060961	Slc4a4	solute carrier family 4 (anion exchanger), member 4
241525	2161.06	-0.323504	0.055945	-5.78254	7.36e-09	7.31e-07	ENSMUSG00000034059	Ypel4	yippee like 4				12753	4517.98	-0.124053	0.0325715	-3.80865	0.00013973	0.0119761	ENSMUSG00000029238	Clock	circadian locomotor output cycles kaput
67955	2626.06	0.1972	0.034136	5.77689	7.61e-09	7.52e-07	ENSMUSG00000022024	Sugt1	SGT1, suppressor of G2 allele of SKP1 (S. cerevisiae)				15204	18560.1	-0.113703	0.0298995	-3.80285	0.000143042	0.0119761	ENSMUSG00000030451	Herc2	HECT and RLD domain containing E3 ubiquitin protein ligase 2
21885	3815.61	-0.277173	0.0480084	-5.77344	7.77e-09	7.63e-07	ENSMUSG00000008305	Tle1	transducin-like enhancer of split 1				242409	6380.57	-0.305925	0.0804186	-3.80415	0.000142291	0.0119761	ENSMUSG00000078716	Tmem8b	transmembrane protein 8B
194590	13784.8	0.264876	0.0459108	5.76935	7.96e-09	7.77e-07	ENSMUSG00000040855	Reps2	RALBP1 associated Eps domain containing protein 2				27494	1633.86	-0.216257	0.0568142	-3.80639	0.000141008	0.0119761	ENSMUSG00000041688	Amot	angiomotin
16593	41497.9	0.128845	0.0223637	5.76135	8.34e-09	8.1e-07	ENSMUSG00000021288	Klc1	kinesin light chain 1				636791	1003.81	0.436246	0.114695	3.80354	0.00014264	0.0119761	ENSMUSG00000094002	Gm9866	predicted gene 9866
12847	10156	0.28842	0.0501081	5.75596	8.62e-09	8.32e-07	ENSMUSG00000026553	Copa	coatomer protein complex subunit alpha				76886	6405.84	0.187778	0.0493373	3.80599	0.000141237	0.0119761	ENSMUSG00000032224	Fam81a	family with sequence similarity 81, member A
74616	1911.21	0.233311	0.0405838	5.74886	8.98e-09	8.63e-07	ENSMUSG00000008226	Scrn3	secernin 3				77097	9540.34	-0.136978	0.0360203	-3.8028	0.000143071	0.0119761	ENSMUSG00000053580	Tanc2	tetratricopeptide repeat, ankyrin repeat and coiled-coil containing 2
227644	2494.38	-0.439233	0.0764696	-5.74388	9.25e-09	8.84e-07	ENSMUSG00000036281	Snapc4	small nuclear RNA activating complex, polypeptide 4				54611	172.875	-0.473146	0.124481	-3.80094	0.000144149	0.012	ENSMUSG00000041741	Pde3a	phosphodiesterase 3A, cGMP inhibited
67399	2405.47	-0.409603	0.0713224	-5.74298	9.3e-09	8.84e-07	ENSMUSG00000021493	Pdlim7	PDZ and LIM domain 7				23999	2229.37	0.19323	0.0508556	3.79957	0.000144946	0.0120004	ENSMUSG00000023277	Twf2	twinfilin actin binding protein 2
224405	167.327	0.938139	0.16346	5.73927	9.51e-09	8.96e-07	ENSMUSG00000041134	Cyyr1	cysteine and tyrosine-rich protein 1				76487	465.833	0.462156	0.1219	3.79126	0.000149884	0.0123418	ENSMUSG00000050423	Ppp1r3g	protein phosphatase 1, regulatory subunit 3G
67374	2791.38	0.582624	0.101525	5.73872	9.54e-09	8.96e-07	ENSMUSG00000053062	Jam2	junction adhesion molecule 2				278795	3824.5	-0.282538	0.0745864	-3.78806	0.000151825	0.0124341	ENSMUSG00000090291	Lrrc10b	leucine rich repeat containing 10B
102866	14014.8	0.230055	0.0401272	5.73314	9.86e-09	9.16e-07	ENSMUSG00000016382	Pls3	plastin 3 (T-isoform)				170756	496.986	-0.28456	0.0752766	-3.7802	0.000156706	0.012629	ENSMUSG00000032754	Slc8b1	solute carrier family 8 (sodium/lithium/calcium exchanger), member B1
54387	3662.98	-0.150738	0.0262901	-5.73365	9.83e-09	9.16e-07	ENSMUSG00000001150	Mcm3ap	minichromosome maintenance complex component 3 associated protein				20674	2693.23	-0.290749	0.0768837	-3.78167	0.000155777	0.012629	ENSMUSG00000074637	Sox2	SRY (sex determining region Y)-box 2
74343	1900.11	-0.269347	0.0470262	-5.72759	1.02e-08	9.42e-07	ENSMUSG00000027936	Crtc2	CREB regulated transcription coactivator 2				66437	4713.94	0.118168	0.0312563	3.78062	0.000156438	0.012629	ENSMUSG00000019054	Fis1	fission, mitochondrial 1
23872	5448.9	0.483785	0.0845181	5.72404	1.04e-08	9.53e-07	ENSMUSG00000022895	Ets2	E26 avian leukemia oncogene 2, 3' domain				12460	815.358	0.17366	0.045978	3.77701	0.00015872	0.0127236	ENSMUSG00000034108	Ccs	copper chaperone for superoxide dismutase
98956	1899.25	-0.233973	0.0408778	-5.72372	1.04e-08	9.53e-07	ENSMUSG00000027185	Nat10	N-acetyltransferase 10				13211	7730.66	-0.127937	0.0339435	-3.76911	0.000163831	0.0130642	ENSMUSG00000042699	Dhx9	DEAH (Asp-Glu-Ala-His) box polypeptide 9
12540	13082.4	0.111645	0.0195123	5.72178	1.05e-08	9.59e-07	ENSMUSG00000006699	Cdc42	cell division cycle 42				71389	4653.58	-0.122292	0.0324582	-3.76768	0.000164773	0.0130706	ENSMUSG00000057133	Chd6	chromodomain helicase DNA binding protein 6
72507	1090.66	-0.309918	0.0542903	-5.70854	1.14e-08	1.03e-06	ENSMUSG00000037784	Dzip1l	DAZ interacting protein 1-like				14872	112.26	0.440473	0.117017	3.76419	0.00016709	0.0131853	ENSMUSG00000033318	Gstt2	glutathione S-transferase, theta 2
13560	1238.45	-0.343	0.0601213	-5.70513	1.16e-08	1.05e-06	ENSMUSG00000024137	E4f1	E4F transcription factor 1				64540	617.188	0.357419	0.095198	3.75448	0.000173704	0.0135659	ENSMUSG00000025511	Tspan4	tetraspanin 4
17968	2380.2	0.341104	0.0597975	5.70432	1.17e-08	1.05e-06	ENSMUSG00000022762	Ncam2	neural cell adhesion molecule 2				73737	3121.95	0.306124	0.0815088	3.75572	0.000172843	0.0135659	ENSMUSG00000039195	1110008P14Rik	RIKEN cDNA 1110008P14 gene
18655	6376.58	0.191245	0.0335842	5.6945	1.24e-08	1.1e-06	ENSMUSG00000062070	Pgk1	phosphoglycerate kinase 1				244349	5001.87	-0.13082	0.0348582	-3.75291	0.000174795	0.0135811	ENSMUSG00000031540	Kat6a	K(lysine) acetyltransferase 6A
75613	4138.43	-0.184388	0.0324046	-5.69019	1.27e-08	1.12e-06	ENSMUSG00000002968	Med25	mediator complex subunit 25				71592	2909.22	-0.276464	0.0737039	-3.751	0.000176127	0.0136148	ENSMUSG00000040596	Pogk	pogo transposable element with KRAB domain
22284	9453	0.242852	0.042766	5.67861	1.36e-08	1.2e-06	ENSMUSG00000031010	Usp9x	ubiquitin specific peptidase 9, X chromosome				71765	12096.9	0.092029	0.0245516	3.74839	0.000177974	0.0136877	ENSMUSG00000063576	Klhdc3	kelch domain containing 3
14792	1256.03	0.22123	0.0389729	5.6765	1.37e-08	1.2e-06	ENSMUSG00000004270	Lpcat3	lysophosphatidylcholine acyltransferase 3				66537	3432.83	0.118433	0.031615	3.7461	0.000179605	0.0137434	ENSMUSG00000029649	Pomp	proteasome maturation protein
269702	1459.98	-0.269654	0.0475094	-5.6758	1.38e-08	1.2e-06	ENSMUSG00000038126	Mphosph9	M-phase phosphoprotein 9				11435	139.342	-0.430746	0.115268	-3.7369	0.000186304	0.0140432	ENSMUSG00000027107	Chrna1	cholinergic receptor, nicotinic, alpha polypeptide 1 (muscle)
78286	4206.18	-0.288732	0.0508728	-5.67557	1.38e-08	1.2e-06	ENSMUSG00000052512	Nav2	neuron navigator 2				12879	647.126	0.353761	0.0946611	3.73713	0.000186133	0.0140432	ENSMUSG00000062563	Cys1	cystin 1
16504	17440.5	-0.242808	0.0427909	-5.67429	1.39e-08	1.2e-06	ENSMUSG00000062785	Kcnc3	potassium voltage gated channel, Shaw-related subfamily, member 3				223775	2422.76	0.27966	0.0748279	3.73737	0.000185955	0.0140432	ENSMUSG00000035828	Pim3	proviral integration site 3
66863	11154.9	0.195606	0.0345081	5.66842	1.44e-08	1.24e-06	ENSMUSG00000022761	Lztr1	leucine-zipper-like transcriptional regulator, 1				53320	572.768	0.483567	0.129513	3.73374	0.000188656	0.0141502	ENSMUSG00000001773	Folh1	folate hydrolase 1
414872	15162.6	0.178843	0.0315636	5.66611	1.46e-08	1.25e-06	ENSMUSG00000034636	Zyg11b	zyg-ll family member B, cell cycle regulator				11987	3330.77	-0.211823	0.0567971	-3.72946	0.000191888	0.0142514	ENSMUSG00000041313	Slc7a1	solute carrier family 7 (cationic amino acid transporter, y+ system), member 1
94091	1517.76	-0.233957	0.0413083	-5.66368	1.48e-08	1.26e-06	ENSMUSG00000020455	Trim11	tripartite motif-containing 11				18807	39365.6	0.139136	0.0373005	3.73013	0.000191382	0.0142514	ENSMUSG00000003363	Pld3	phospholipase D family, member 3
497652	1579.23	-0.197526	0.0348847	-5.66226	1.49e-08	1.27e-06	ENSMUSG00000038000	Acd	adrenocortical dysplasia				100683	10920.2	-0.128174	0.0343876	-3.72735	0.000193505	0.0143014	ENSMUSG00000045482	Trrap	transformation/transcription domain-associated protein
15926	2508.29	0.304634	0.0538858	5.65333	1.57e-08	1.32e-06	ENSMUSG00000025950	Idh1	isocitrate dehydrogenase 1 (NADP+), soluble				105689	27798.7	-0.116506	0.0313673	-3.71425	0.000203806	0.0149199	ENSMUSG00000033004	Mycbp2	MYC binding protein 2, E3 ubiquitin protein ligase
234353	35700.3	0.238119	0.0421264	5.65248	1.58e-08	1.32e-06	ENSMUSG00000030465	Psd3	pleckstrin and Sec7 domain containing 3				19130	3865.01	-0.310894	0.083704	-3.71421	0.000203842	0.0149199	ENSMUSG00000010175	Prox1	prospero homeobox 1
69727	5226.2	0.225794	0.039949	5.65204	1.59e-08	1.32e-06	ENSMUSG00000054814	Usp46	ubiquitin specific peptidase 46				16905	1972.39	0.151104	0.040725	3.71036	0.000206961	0.0150032	ENSMUSG00000028063	Lmna	lamin A
104082	14791.9	0.23414	0.0414475	5.64907	1.61e-08	1.34e-06	ENSMUSG00000040560	Wdr7	WD repeat domain 7				666060	1017.5	-0.219729	0.0592148	-3.71071	0.000206681	0.0150032	ENSMUSG00000035615	Frmpd1	FERM and PDZ domain containing 1
18573	10685.7	0.458491	0.0811878	5.64729	1.63e-08	1.35e-06	ENSMUSG00000059173	Pde1a	phosphodiesterase 1A, calmodulin-dependent				12313	128075	-0.118077	0.0319266	-3.69839	0.000216971	0.0153814	ENSMUSG00000001175	Calm1	calmodulin 1
75320	20401.7	0.128404	0.0227399	5.64663	1.64e-08	1.35e-06	ENSMUSG00000030275	Etnk1	ethanolamine kinase 1				16439	1224.47	-0.283182	0.0765758	-3.69806	0.000217254	0.0153814	ENSMUSG00000030287	Itpr2	inositol 1,4,5-triphosphate receptor 2
70604	1214.71	0.35497	0.0629263	5.64104	1.69e-08	1.38e-06	ENSMUSG00000074212	Dnajb14	DnaJ heat shock protein family (Hsp40) member B14				26940	2207.57	0.10865	0.0293441	3.7026	0.0002134	0.0153814	ENSMUSG00000066839	Ecsit	ECSIT signalling integrator
232813	13482.8	-0.23097	0.0409587	-5.6391	1.71e-08	1.39e-06	ENSMUSG00000053550	Shisa7	shisa family member 7				76376	40946.7	-0.263165	0.0711154	-3.70054	0.000215142	0.0153814	ENSMUSG00000037996	Slc24a2	solute carrier family 24 (sodium/potassium/calcium exchanger), member 2
269800	1763.3	-0.200232	0.0355268	-5.63608	1.74e-08	1.41e-06	ENSMUSG00000038346	Zfp384	zinc finger protein 384				78832	3043.1	-0.249517	0.067456	-3.69896	0.00021648	0.0153814	ENSMUSG00000033417	Cacul1	CDK2 associated, cullin domain 1
14489	17580.5	0.165341	0.029401	5.62364	1.87e-08	1.51e-06	ENSMUSG00000029840	Mtpn	myotrophin				245841	656.843	0.190403	0.0515395	3.69431	0.000220487	0.0155377	ENSMUSG00000021018	Polr2h	polymerase (RNA) II (DNA directed) polypeptide H
12180	79.3737	1.10306	0.196326	5.61853	1.93e-08	1.55e-06	ENSMUSG00000055027	Smyd1	SET and MYND domain containing 1				108800	1972.58	-0.193215	0.0523654	-3.68974	0.000224482	0.0156233	ENSMUSG00000020961	Ston2	stonin 2
234463	3908.29	0.165505	0.0294799	5.61415	1.98e-08	1.58e-06	ENSMUSG00000031617	Tmem184c	transmembrane protein 184C				12868	14096.5	0.142644	0.0387241	3.68361	0.000229951	0.0156233	ENSMUSG00000035885	Cox8a	cytochrome c oxidase subunit 8A
20224	6603.1	0.134162	0.0239055	5.61218	2e-08	1.59e-06	ENSMUSG00000020088	Sar1a	secretion associated Ras related GTPase 1A				14219	597.191	1.00425	0.272339	3.68751	0.000226457	0.0156233	ENSMUSG00000019997	Ccn2	cellular communication network factor 2
320506	1666.04	0.359089	0.0640688	5.60475	2.09e-08	1.65e-06	ENSMUSG00000039704	Lmbrd2	LMBR1 domain containing 2				18626	7653.73	0.435901	0.118313	3.68432	0.000229316	0.0156233	ENSMUSG00000020893	Per1	period circadian clock 1
320506	1666.04	0.359089	0.0640688	5.60475	2.09e-08	1.65e-06	ENSMUSG00000116236	Lmbrd2	LMBR1 domain containing 2				20250	79648.2	-0.167057	0.0453399	-3.68455	0.00022911	0.0156233	ENSMUSG00000025203	Scd2	stearoyl-Coenzyme A desaturase 2
13859	3115.35	-0.211548	0.0377769	-5.59992	2.14e-08	1.69e-06	ENSMUSG00000006276	Eps15l1	epidermal growth factor receptor pathway substrate 15-like 1				56207	1782.08	0.169431	0.0459595	3.68654	0.000227328	0.0156233	ENSMUSG00000018189	Uchl5	ubiquitin carboxyl-terminal esterase L5
216166	1225.1	-0.515977	0.0921651	-5.5984	2.16e-08	1.7e-06	ENSMUSG00000035486	Plk5	polo like kinase 5				67785	3215.42	-0.0959234	0.0259857	-3.6914	0.000223026	0.0156233	ENSMUSG00000042446	Zmym4	zinc finger, MYM-type 4
268481	1969.36	0.273352	0.0488667	5.59384	2.22e-08	1.73e-06	ENSMUSG00000035849	Krt222	keratin 222				71521	2252.69	-0.129363	0.035074	-3.68827	0.00022578	0.0156233	ENSMUSG00000029202	Pds5a	PDS5 cohesin associated factor A
94230	3802.43	-0.215593	0.0385391	-5.59413	2.22e-08	1.73e-06	ENSMUSG00000034022	Cpsf1	cleavage and polyadenylation specific factor 1				17319	1857.94	0.157359	0.0428019	3.67644	0.000236507	0.0158255	ENSMUSG00000033307	Mif	macrophage migration inhibitory factor (glycosylation-inhibiting factor)
17179	9366.36	-0.215055	0.0384599	-5.59168	2.25e-08	1.74e-06	ENSMUSG00000004933	Matk	megakaryocyte-associated tyrosine kinase				207304	8381.81	-0.0993568	0.0270137	-3.67802	0.000235053	0.0158255	ENSMUSG00000035247	Hectd1	HECT domain E3 ubiquitin protein ligase 1
13869	1191.5	0.525655	0.0940288	5.59036	2.27e-08	1.75e-06	ENSMUSG00000062209	Erbb4	erb-b2 receptor tyrosine kinase 4				225745	221.926	0.265522	0.0722351	3.6758	0.000237106	0.0158255	ENSMUSG00000041840	Haus1	HAUS augmin-like complex, subunit 1
19679	17720.4	-0.256742	0.0460457	-5.5758	2.46e-08	1.89e-06	ENSMUSG00000029406	Pitpnm2	phosphatidylinositol transfer protein, membrane-associated 2				225745	221.926	0.265522	0.0722351	3.6758	0.000237106	0.0158255	ENSMUSG00000115884	Haus1	HAUS augmin-like complex, subunit 1
192196	6747.86	-0.270033	0.0484423	-5.57434	2.48e-08	1.9e-06	ENSMUSG00000029823	Luc7l2	LUC7-like 2 (S. cerevisiae)				73739	1715.85	0.136885	0.0372183	3.67789	0.000235174	0.0158255	ENSMUSG00000022428	Cby1	chibby family member 1, beta catenin antagonist
232944	6865.07	0.219227	0.039357	5.57022	2.54e-08	1.94e-06	ENSMUSG00000030397	Mark4	MAP/microtubule affinity regulating kinase 4				20660	15061.4	-0.211676	0.0576206	-3.67362	0.00023914	0.0158913	ENSMUSG00000049313	Sorl1	sortilin-related receptor, LDLR class A repeats-containing
23881	16051.5	0.186307	0.0334558	5.56875	2.57e-08	1.94e-06	ENSMUSG00000029405	G3bp2	GTPase activating protein (SH3 domain) binding protein 2				19737	818.237	-0.386952	0.105463	-3.66909	0.000243411	0.0159712	ENSMUSG00000026678	Rgs5	regulator of G-protein signaling 5
19652	1207.29	-0.477179	0.0857083	-5.56748	2.58e-08	1.95e-06	ENSMUSG00000031167	Rbm3	RNA binding motif (RNP1, RRM) protein 3				26875	19370.4	-0.186219	0.0507547	-3.669	0.000243505	0.0159712	ENSMUSG00000061601	Pclo	piccolo (presynaptic cytomatrix protein)
235134	1848.12	-0.26589	0.04786	-5.55559	2.77e-08	2.06e-06	ENSMUSG00000042185	Nfrkb	nuclear factor related to kappa B binding protein				53420	7434.79	0.152835	0.0416414	3.67027	0.000242299	0.0159712	ENSMUSG00000004961	Syt5	synaptotagmin V
286940	5415.89	-0.345243	0.0621397	-5.55592	2.76e-08	2.06e-06	ENSMUSG00000025278	Flnb	filamin, beta				17777	798.366	-0.229292	0.0626052	-3.66251	0.000249758	0.0163107	ENSMUSG00000028158	Mttp	microsomal triglyceride transfer protein
71982	6005.75	0.238219	0.042868	5.55704	2.74e-08	2.06e-06	ENSMUSG00000038301	Snx10	sorting nexin 10				19281	3090.01	-0.232967	0.0636385	-3.66079	0.000251438	0.01635	ENSMUSG00000053141	Ptprt	protein tyrosine phosphatase, receptor type, T
94214	44312	0.258804	0.0466119	5.55231	2.82e-08	2.09e-06	ENSMUSG00000058297	Spock2	sparc/osteonectin, cwcv and kazal-like domains proteoglycan 2				106672	1222.54	0.184714	0.0505288	3.65561	0.000256568	0.0166122	ENSMUSG00000062753	AI413582	expressed sequence AI413582
56392	2891.57	0.171344	0.0308918	5.54659	2.91e-08	2.15e-06	ENSMUSG00000024976	Shoc2	Shoc2, leucine rich repeat scaffold protein				12419	12734.3	-0.120404	0.0330074	-3.64777	0.000264522	0.0169548	ENSMUSG00000009575	Cbx5	chromobox 5
223915	346.253	0.619721	0.111791	5.54359	2.96e-08	2.18e-06	ENSMUSG00000063661	Krt73	keratin 73				380702	11413	-0.242237	0.0664175	-3.64718	0.00026513	0.0169548	ENSMUSG00000053930	Shisa6	shisa family member 6
72479	1651.35	0.22564	0.0407187	5.54143	3e-08	2.19e-06	ENSMUSG00000028383	Hsdl2	hydroxysteroid dehydrogenase like 2				66489	1657.12	0.152072	0.0416967	3.6471	0.000265216	0.0169548	ENSMUSG00000062997	Rpl35	ribosomal protein L35
16816	1722.84	0.381996	0.069013	5.53513	3.11e-08	2.26e-06	ENSMUSG00000035237	Lcat	lecithin cholesterol acyltransferase				18072	153.393	-0.67946	0.186488	-3.64345	0.000269004	0.0169896	ENSMUSG00000048540	Nhlh2	nescient helix loop helix 2
21379	1769.2	-0.197626	0.0357022	-5.53541	3.1e-08	2.26e-06	ENSMUSG00000000384	Tbrg4	transforming growth factor beta regulated gene 4				211739	7176.51	-0.172357	0.0473171	-3.6426	0.000269903	0.0169896	ENSMUSG00000048834	Vstm2a	V-set and transmembrane domain containing 2A
234699	4231.16	-0.22684	0.0410406	-5.52721	3.25e-08	2.35e-06	ENSMUSG00000036270	Edc4	enhancer of mRNA decapping 4				234353	35700.3	-0.153475	0.0421417	-3.64188	0.000270659	0.0169896	ENSMUSG00000030465	Psd3	pleckstrin and Sec7 domain containing 3
69440	3089.83	-0.539519	0.097638	-5.5257	3.28e-08	2.36e-06	ENSMUSG00000015377	Dennd6b	DENN/MADD domain containing 6B				241915	4145.93	-0.140538	0.038594	-3.64146	0.000271101	0.0169896	ENSMUSG00000037652	Phc3	polyhomeotic 3
50913	2021.75	0.431654	0.0781344	5.52451	3.3e-08	2.37e-06	ENSMUSG00000039830	Olig2	oligodendrocyte transcription factor 2				320706	5481.85	-0.174339	0.0478795	-3.6412	0.000271367	0.0169896	ENSMUSG00000055485	Soga1	suppressor of glucose, autophagy associated 1
224907	4039.92	-0.288911	0.0523269	-5.52127	3.37e-08	2.39e-06	ENSMUSG00000007603	Dus3l	dihydrouridine synthase 3-like (S. cerevisiae)				21416	380.281	-1.07273	0.294783	-3.63903	0.000273662	0.0170628	ENSMUSG00000024985	Tcf7l2	transcription factor 7 like 2, T cell specific, HMG box
58226	10827.6	-0.367865	0.0666259	-5.52136	3.36e-08	2.39e-06	ENSMUSG00000024112	Cacna1h	calcium channel, voltage-dependent, T type, alpha 1H subunit				14732	3170.57	-0.170983	0.0470472	-3.63428	0.000278757	0.0173092	ENSMUSG00000024978	Gpam	glycerol-3-phosphate acyltransferase, mitochondrial
54391	1645.68	0.283741	0.0514116	5.519	3.41e-08	2.41e-06	ENSMUSG00000024712	Rfk	riboflavin kinase				22589	11177.6	-0.111911	0.0308064	-3.63271	0.000280462	0.017344	ENSMUSG00000031229	Atrx	ATRX, chromatin remodeler
77574	11700.2	0.170136	0.0308534	5.51433	3.5e-08	2.47e-06	ENSMUSG00000036667	Tcaf1	TRPM8 channel-associated factor 1				22068	1039.75	-0.265118	0.0730562	-3.62896	0.000284569	0.0174555	ENSMUSG00000031997	Trpc6	transient receptor potential cation channel, subfamily C, member 6
213753	2408.75	-0.363844	0.0660117	-5.51181	3.55e-08	2.48e-06	ENSMUSG00000041130	Zfp598	zinc finger protein 598				64085	8994.88	-0.17238	0.0474957	-3.62938	0.000284098	0.0174555	ENSMUSG00000032452	Clstn2	calsyntenin 2
26398	12062	0.213545	0.0387494	5.51092	3.57e-08	2.48e-06	ENSMUSG00000033352	Map2k4	mitogen-activated protein kinase kinase 4				17933	14441.9	-0.118797	0.0327632	-3.62593	0.000287925	0.0175195	ENSMUSG00000061911	Myt1l	myelin transcription factor 1-like
320354	518.481	-0.804925	0.146068	-5.51061	3.58e-08	2.48e-06	ENSMUSG00000085830	Grin1os	glutamate receptor, ionotropic, NMDA1 (zeta 1), opposite strand				64295	1063.97	0.171306	0.047232	3.6269	0.000286846	0.0175195	ENSMUSG00000028958	Tmub1	transmembrane and ubiquitin-like domain containing 1
78887	485.429	-0.800783	0.145306	-5.51102	3.57e-08	2.48e-06	ENSMUSG00000023764	Sfi1	Sfi1 homolog, spindle assembly associated (yeast)				13838	25204.5	-0.215414	0.0595078	-3.61993	0.000294683	0.017859	ENSMUSG00000026235	Epha4	Eph receptor A4
11772	17035.8	0.331088	0.0602946	5.49117	3.99e-08	2.76e-06	ENSMUSG00000002957	Ap2a2	adaptor-related protein complex 2, alpha 2 subunit				13797	1073.84	-0.203635	0.0562709	-3.61884	0.000295923	0.0178612	ENSMUSG00000043969	Emx2	empty spiracles homeobox 2
280621	72.4953	1.53593	0.27994	5.48665	4.1e-08	2.82e-06	ENSMUSG00000046750	Selenov	selenoprotein V				69875	2805.5	0.151772	0.041951	3.61784	0.000297077	0.0178612	ENSMUSG00000002379	Ndufa11	NADH:ubiquinone oxidoreductase subunit A11
19281	3090.01	0.348548	0.063579	5.48213	4.2e-08	2.88e-06	ENSMUSG00000053141	Ptprt	protein tyrosine phosphatase, receptor type, T				231713	2019.33	-0.148686	0.0411563	-3.61271	0.000303019	0.0181464	ENSMUSG00000042719	Naa25	N(alpha)-acetyltransferase 25, NatB auxiliary subunit
68267	20618.5	0.251744	0.0459485	5.47882	4.28e-08	2.92e-06	ENSMUSG00000019082	Slc25a22	solute carrier family 25 (mitochondrial carrier, glutamate), member 22				13518	22334.8	-0.159373	0.0441458	-3.61015	0.000306017	0.0182538	ENSMUSG00000026131	Dst	dystonin
20249	11695.9	0.401184	0.0733102	5.47242	4.44e-08	3.02e-06	ENSMUSG00000037071	Scd1	stearoyl-Coenzyme A desaturase 1				13046	14204.9	-0.0889096	0.0246745	-3.60329	0.000314214	0.0186692	ENSMUSG00000005506	Celf1	CUGBP, Elav-like family member 1
20927	2441.06	-0.338007	0.061817	-5.46787	4.55e-08	3.08e-06	ENSMUSG00000040136	Abcc8	ATP-binding cassette, sub-family C (CFTR/MRP), member 8				13046	14204.9	-0.0889096	0.0246745	-3.60329	0.000314214	0.0186692	ENSMUSG00000110883	Celf1	CUGBP, Elav-like family member 1
238161	13084.6	0.197225	0.0360977	5.46364	4.66e-08	3.14e-06	ENSMUSG00000061603	Akap6	A kinase (PRKA) anchor protein 6				238266	3526.57	0.197264	0.0548493	3.59647	0.000322567	0.0190164	ENSMUSG00000044912	Syt16	synaptotagmin XVI
20658	23915.3	0.551017	0.100906	5.46069	4.74e-08	3.18e-06	ENSMUSG00000022961	Son	Son DNA binding protein				56739	49.1659	2.13836	0.594406	3.59747	0.000321328	0.0190164	ENSMUSG00000002324	Rec8	REC8 meiotic recombination protein
70223	11409.8	0.17899	0.0327831	5.45982	4.77e-08	3.19e-06	ENSMUSG00000024587	Nars	asparaginyl-tRNA synthetase				18187	4679.32	-0.238436	0.0663455	-3.59385	0.000325827	0.0191341	ENSMUSG00000025969	Nrp2	neuropilin 2
16572	168593	0.31552	0.0577992	5.4589	4.79e-08	3.19e-06	ENSMUSG00000074657	Kif5a	kinesin family member 5A				17035	2069.48	0.213183	0.0593422	3.59243	0.000327604	0.0191642	ENSMUSG00000047557	Lxn	latexin
237940	196.096	-0.664707	0.121859	-5.45473	4.9e-08	3.25e-06	ENSMUSG00000078651	Aoc2	amine oxidase, copper containing 2 (retina-specific)				100072	22108.4	-0.156617	0.0436146	-3.59094	0.000329493	0.0192006	ENSMUSG00000014592	Camta1	calmodulin binding transcription activator 1
75734	8326.83	0.134173	0.024599	5.45442	4.91e-08	3.25e-06	ENSMUSG00000026150	Mff	mitochondrial fission factor				109689	14832	-0.125355	0.0349986	-3.58172	0.000341344	0.0195015	ENSMUSG00000018909	Arrb1	arrestin, beta 1
76429	1223.66	0.324824	0.0596562	5.44494	5.18e-08	3.41e-06	ENSMUSG00000030946	Lhpp	phospholysine phosphohistidine inorganic pyrophosphate phosphatase				12847	10156	-0.179582	0.0501495	-3.58092	0.00034238	0.0195015	ENSMUSG00000026553	Copa	coatomer protein complex subunit alpha
192176	5466.1	-0.516958	0.0950805	-5.43706	5.42e-08	3.55e-06	ENSMUSG00000031328	Flna	filamin, alpha				16542	978.509	-0.443276	0.123737	-3.58239	0.000340466	0.0195015	ENSMUSG00000062960	Kdr	kinase insert domain protein receptor
108160	913.536	-0.286408	0.0528199	-5.42235	5.88e-08	3.84e-06	ENSMUSG00000001962	Fam50a	family with sequence similarity 50, member A				228714	1846.25	0.141104	0.039397	3.58159	0.000341503	0.0195015	ENSMUSG00000027425	Kat14	lysine acetyltransferase 14
17258	5313	0.225136	0.0415306	5.42097	5.93e-08	3.86e-06	ENSMUSG00000030557	Mef2a	myocyte enhancer factor 2A				330260	2010.86	-0.318039	0.0887818	-3.58225	0.000340646	0.0195015	ENSMUSG00000032667	Pon2	paraoxonase 2
100526469	483.056	-0.344565	0.0635979	-5.41787	6.03e-08	3.91e-06	ENSMUSG00000093273	Mir3064	microRNA 3064				54411	19819.6	0.0579923	0.01618	3.58419	0.000338132	0.0195015	ENSMUSG00000019087	Atp6ap1	ATPase, H+ transporting, lysosomal accessory protein 1
241263	9152.53	0.185822	0.0343199	5.41441	6.15e-08	3.97e-06	ENSMUSG00000045967	Gpr158	G protein-coupled receptor 158				15257	8117.43	-0.127615	0.0356663	-3.57803	0.000346191	0.019618	ENSMUSG00000008730	Hipk1	homeodomain interacting protein kinase 1
235542	2254.49	0.231666	0.0428172	5.41059	6.28e-08	4.04e-06	ENSMUSG00000043154	Ppp2r3a	protein phosphatase 2, regulatory subunit B'', alpha				51800	3091.01	-0.285307	0.0797524	-3.57741	0.000347015	0.019618	ENSMUSG00000026278	Bok	BCL2-related ovarian killer
74388	11026.6	0.148018	0.0274411	5.39401	6.89e-08	4.42e-06	ENSMUSG00000032393	Dpp8	dipeptidylpeptidase 8				70363	1378.77	-0.266534	0.0746179	-3.57199	0.000354276	0.019954	ENSMUSG00000036800	Fam135b	family with sequence similarity 135, member B
11804	32434.4	0.131597	0.0244172	5.38953	7.06e-08	4.51e-06	ENSMUSG00000031996	Aplp2	amyloid beta (A4) precursor-like protein 2				17847	6885.5	-0.123338	0.0345394	-3.57095	0.000355685	0.0199592	ENSMUSG00000056342	Usp34	ubiquitin specific peptidase 34
19324	9681.07	0.150073	0.0278469	5.38923	7.08e-08	4.51e-06	ENSMUSG00000020149	Rab1a	RAB1A, member RAS oncogene family				14085	1368.04	0.258528	0.0724504	3.56835	0.000359234	0.0200839	ENSMUSG00000030630	Fah	fumarylacetoacetate hydrolase
65114	8656.08	0.155556	0.0288763	5.38699	7.16e-08	4.54e-06	ENSMUSG00000031696	Vps35	VPS35 retromer complex component				54376	3390.5	0.22601	0.063529	3.55758	0.000374286	0.0208486	ENSMUSG00000066189	Cacng3	calcium channel, voltage-dependent, gamma subunit 3
207474	307.167	0.422922	0.0785838	5.38179	7.37e-08	4.66e-06	ENSMUSG00000041633	Kctd12b	potassium channel tetramerisation domain containing 12b				384214	1938.45	0.128841	0.0362428	3.55493	0.000378075	0.0209525	ENSMUSG00000033805	Ephx4	epoxide hydrolase 4
320360	4722.98	0.195101	0.0362596	5.38067	7.42e-08	4.67e-06	ENSMUSG00000048330	Ric3	RIC3 acetylcholine receptor chaperone				97541	2919.29	0.123158	0.0346499	3.55435	0.000378917	0.0209525	ENSMUSG00000032604	Qars	glutaminyl-tRNA synthetase
14805	897.429	0.547424	0.101808	5.37704	7.57e-08	4.75e-06	ENSMUSG00000022935	Grik1	glutamate receptor, ionotropic, kainate 1				103551	2995.75	0.326674	0.0922315	3.54189	0.000397272	0.021184	ENSMUSG00000043439	Epop	elongin BC and polycomb repressive complex 2 associated protein
217366	2186.89	-0.487019	0.0905865	-5.37629	7.6e-08	4.75e-06	ENSMUSG00000025145	Lrrc45	leucine rich repeat containing 45				107242	2814.12	0.106516	0.0300187	3.54832	0.000387701	0.021184	ENSMUSG00000047423	AI837181	expressed sequence AI837181
12168	2486.55	0.416315	0.0774612	5.37449	7.68e-08	4.78e-06	ENSMUSG00000067336	Bmpr2	bone morphogenetic protein receptor, type II (serine/threonine kinase)				12121	1122.53	-0.233356	0.0658436	-3.5441	0.000393952	0.021184	ENSMUSG00000003452	Bicd1	BICD cargo adaptor 1
71564	906.959	-0.311235	0.057917	-5.37381	7.71e-08	4.78e-06	ENSMUSG00000055862	Izumo4	IZUMO family member 4				12672	1529.99	0.35197	0.0992769	3.54534	0.00039211	0.021184	ENSMUSG00000040495	Chrm4	cholinergic receptor, muscarinic 4
99167	5029.09	0.237723	0.0442633	5.37065	7.85e-08	4.85e-06	ENSMUSG00000036825	Ssx2ip	synovial sarcoma, X 2 interacting protein				14533	1050.9	0.137037	0.0387395	3.53741	0.000404078	0.021184	ENSMUSG00000090247	Bloc1s1	biogenesis of lysosomal organelles complex-1, subunit 1
18415	6107.21	0.185338	0.0345365	5.36645	8.03e-08	4.95e-06	ENSMUSG00000025757	Hspa4l	heat shock protein 4 like				20054	6964.67	0.122932	0.0346712	3.54565	0.000391643	0.021184	ENSMUSG00000063457	Rps15	ribosomal protein S15
18415	6107.21	0.185338	0.0345365	5.36645	8.03e-08	4.95e-06	ENSMUSG00000115951	Hspa4l	heat shock protein 4 like				22215	2694.77	-0.188145	0.0530066	-3.54946	0.000386025	0.021184	ENSMUSG00000025326	Ube3a	ubiquitin protein ligase E3A
26932	5749.68	0.153663	0.028654	5.36271	8.2e-08	5.03e-06	ENSMUSG00000021051	Ppp2r5e	protein phosphatase 2, regulatory subunit B', epsilon				22763	17198.7	-0.106684	0.0301184	-3.54216	0.000396869	0.021184	ENSMUSG00000022201	Zfr	zinc finger RNA binding protein
66616	729.242	0.501617	0.0935819	5.36019	8.31e-08	5.09e-06	ENSMUSG00000002365	Snx9	sorting nexin 9				432450	2750.83	0.141215	0.0399043	3.53886	0.000401864	0.021184	ENSMUSG00000069670	Nkain2	Na+/K+ transporting ATPase interacting 2
110094	1660.64	-0.318978	0.0595366	-5.35768	8.43e-08	5.12e-06	ENSMUSG00000031295	Phka2	phosphorylase kinase alpha 2				56464	3350.32	0.107369	0.0303519	3.53747	0.000403986	0.021184	ENSMUSG00000083282	Ctsf	cathepsin F
381269	210.993	0.443172	0.0827175	5.35766	8.43e-08	5.12e-06	ENSMUSG00000039395	Mreg	melanoregulin				57816	2080.26	-0.248881	0.0703453	-3.53799	0.000403183	0.021184	ENSMUSG00000029359	Tesc	tescalcin
71538	4589.82	0.174103	0.0325117	5.3551	8.55e-08	5.18e-06	ENSMUSG00000001366	Fbxo9	f-box protein 9				68735	698.023	0.157744	0.0445526	3.54062	0.000399186	0.021184	ENSMUSG00000016833	Mrps18c	mitochondrial ribosomal protein S18C
243538	405.998	-0.599097	0.112054	-5.34651	8.97e-08	5.41e-06	ENSMUSG00000048794	Cfap100	cilia and flagella associated protein 100				72313	4737.75	-0.154896	0.0437694	-3.53892	0.000401766	0.021184	ENSMUSG00000070733	Fryl	FRY like transcription coactivator
30843	492.882	-0.377181	0.0705587	-5.34563	9.01e-08	5.42e-06	ENSMUSG00000066892	Fbxl12	F-box and leucine-rich repeat protein 12				73094	7111.1	-0.101044	0.0284906	-3.54658	0.000390259	0.021184	ENSMUSG00000028524	Sgip1	SH3-domain GRB2-like (endophilin) interacting protein 1
100037283	241.396	1.00795	0.188875	5.33661	9.47e-08	5.67e-06	ENSMUSG00000095687	Rnaset2a	ribonuclease T2A				75406	4384.49	0.16051	0.0452449	3.54757	0.000388796	0.021184	ENSMUSG00000020153	Ndufs7	NADH:ubiquinone oxidoreductase core subunit S7
68134	1046.48	-0.26776	0.050191	-5.33481	9.56e-08	5.71e-06	ENSMUSG00000036572	Upf3b	UPF3 regulator of nonsense transcripts homolog B (yeast)				19777	2143.68	-0.143833	0.0407016	-3.53384	0.000409566	0.0213242	ENSMUSG00000030421	Uri1	URI1, prefoldin-like chaperone
271457	3738.25	0.198423	0.0372271	5.33007	9.82e-08	5.83e-06	ENSMUSG00000017831	Rab5a	RAB5A, member RAS oncogene family				76088	351.957	-0.334805	0.0947404	-3.53392	0.000409444	0.0213242	ENSMUSG00000052085	Dock8	dedicator of cytokinesis 8
94279	292.701	-0.570764	0.107089	-5.32983	9.83e-08	5.83e-06	ENSMUSG00000025036	Sfxn2	sideroflexin 2				77113	17618	-0.169087	0.0478663	-3.53248	0.00041168	0.0213609	ENSMUSG00000031605	Klhl2	kelch-like 2, Mayven
20678	1879.12	0.279443	0.0525144	5.32127	1.03e-07	6.09e-06	ENSMUSG00000041540	Sox5	SRY (sex determining region Y)-box 5				382985	1969.64	-0.1739	0.0492452	-3.53132	0.00041349	0.0213815	ENSMUSG00000022292	Rrm2b	ribonucleotide reductase M2 B (TP53 inducible)
69863	3094.47	0.222228	0.0418227	5.31358	1.07e-07	6.33e-06	ENSMUSG00000038172	Ttc39b	tetratricopeptide repeat domain 39B				71137	1027.43	-0.221654	0.0628837	-3.52482	0.000423773	0.0217658	ENSMUSG00000020037	Rfx4	regulatory factor X, 4 (influences HLA class II expression)
330171	2542.74	0.208792	0.0393159	5.31063	1.09e-07	6.41e-06	ENSMUSG00000001098	Kctd10	potassium channel tetramerisation domain containing 10				74013	1839.23	-0.194514	0.0551844	-3.52481	0.000423794	0.0217658	ENSMUSG00000025978	Rftn2	raftlin family member 2
26900	1378.72	-4.68351	0.882251	-5.30859	1.1e-07	6.42e-06	ENSMUSG00000069045	Ddx3y	DEAD box helicase 3, Y-linked				100040421	74.8956	-0.495444	0.140697	-3.52136	0.000429342	0.0219486	ENSMUSG00000107008	Gm2762	predicted gene 2762
67278	1152.77	-0.282237	0.0531543	-5.30977	1.1e-07	6.42e-06	ENSMUSG00000107068	Pagr1a	PAXIP1 associated glutamate rich protein 1A				218490	2598.32	0.118486	0.0336573	3.52035	0.00043097	0.0219486	ENSMUSG00000021660	Btf3	basic transcription factor 3
99887	2756.15	0.236513	0.0445489	5.30907	1.1e-07	6.42e-06	ENSMUSG00000028132	Tlcd4	TLC domain containing 4				68075	570.677	0.235641	0.0669454	3.51991	0.0004317	0.0219486	ENSMUSG00000028701	Lurap1	leucine rich adaptor protein 1
100042464	1022.33	-0.435025	0.0821007	-5.29867	1.17e-07	6.75e-06	NA	NA	NA				19775	7586.41	-0.148544	0.0422299	-3.51751	0.000435612	0.0220734	ENSMUSG00000026469	Xpr1	xenotropic and polytropic retrovirus receptor 1
12336	9683.03	0.179814	0.0339939	5.2896	1.23e-07	7.07e-06	ENSMUSG00000001794	Capns1	calpain, small subunit 1				77781	9141.18	-0.142987	0.0406621	-3.51648	0.000437314	0.0220858	ENSMUSG00000046785	Epm2aip1	EPM2A (laforin) interacting protein 1
101490	6482.86	0.19495	0.0369021	5.28291	1.27e-07	7.31e-06	ENSMUSG00000042105	Inpp5f	inositol polyphosphate-5-phosphatase F				110911	41070.2	-0.11854	0.0337342	-3.51393	0.000441524	0.0222244	ENSMUSG00000058793	Cds2	CDP-diacylglycerol synthase (phosphatidate cytidylyltransferase) 2
68365	11088.6	0.152283	0.0288478	5.27885	1.3e-07	7.45e-06	ENSMUSG00000026878	Rab14	RAB14, member RAS oncogene family				209743	89.7227	-0.734318	0.209436	-3.50617	0.000454613	0.0226256	ENSMUSG00000039313	Minar1	membrane integral NOTCH2 associated receptor 1
56431	7286.96	0.141147	0.0267459	5.27734	1.31e-07	7.49e-06	ENSMUSG00000015932	Dstn	destrin				319604	18918.8	-0.102136	0.0291307	-3.50611	0.000454704	0.0226256	ENSMUSG00000029461	Fam168a	family with sequence similarity 168, member A
217069	458.341	0.482188	0.0915084	5.26933	1.37e-07	7.79e-06	ENSMUSG00000000275	Trim25	tripartite motif-containing 25				66481	5339.26	0.170675	0.0486816	3.50594	0.000454999	0.0226256	ENSMUSG00000039001	Rps21	ribosomal protein S21
212528	2997.08	-0.270581	0.0513601	-5.26831	1.38e-07	7.81e-06	ENSMUSG00000001909	Trmt1	tRNA methyltransferase 1				80890	18924.8	-0.177318	0.0505805	-3.50566	0.000455469	0.0226256	ENSMUSG00000027993	Trim2	tripartite motif-containing 2
14381	1647.92	0.206627	0.0392452	5.26501	1.4e-07	7.85e-06	ENSMUSG00000031400	G6pdx	glucose-6-phosphate dehydrogenase X-linked				68041	5210.13	-0.175101	0.0499763	-3.50369	0.000458856	0.0227194	ENSMUSG00000008035	Mid1ip1	Mid1 interacting protein 1 (gastrulation specific G12-like (zebrafish))
207932	1239.11	0.429891	0.0816413	5.26561	1.4e-07	7.85e-06	ENSMUSG00000039929	Urb1	URB1 ribosome biogenesis 1 homolog (S. cerevisiae)				66475	1347.07	0.152709	0.0435959	3.50282	0.000460361	0.0227196	ENSMUSG00000049517	Rps23	ribosomal protein S23
236727	1238.06	0.335444	0.0637046	5.26563	1.4e-07	7.85e-06	ENSMUSG00000037341	Slc9a7	solute carrier family 9 (sodium/hydrogen exchanger), member 7				414872	15162.6	-0.110673	0.0316119	-3.501	0.000463522	0.0227276	ENSMUSG00000034636	Zyg11b	zyg-ll family member B, cell cycle regulator
70335	863.73	0.433612	0.082356	5.26509	1.4e-07	7.85e-06	ENSMUSG00000035504	Reep6	receptor accessory protein 6				59042	4578.23	0.0954865	0.027274	3.50101	0.000463501	0.0227276	ENSMUSG00000055681	Cope	coatomer protein complex, subunit epsilon
20168	64966.3	0.138691	0.026349	5.26363	1.41e-07	7.88e-06	ENSMUSG00000024758	Rtn3	reticulon 3				107376	79.5455	-0.477892	0.13667	-3.49668	0.00047109	0.0227308	ENSMUSG00000053117	E330013P04Rik	RIKEN cDNA E330013P04 gene
268755	8941.51	-0.535925	0.10185	-5.2619	1.43e-07	7.91e-06	ENSMUSG00000097545	Mir124a-1hg	Mir124-1 host gene (non-protein coding)				12552	4757.39	-0.147332	0.0421139	-3.49843	0.000468012	0.0227308	ENSMUSG00000031673	Cdh11	cadherin 11
72615	2010.58	-0.24577	0.0467034	-5.26235	1.42e-07	7.91e-06	ENSMUSG00000022515	Anks3	ankyrin repeat and sterile alpha motif domain containing 3				13681	5037.25	0.0993571	0.0283879	3.49998	0.000465299	0.0227308	ENSMUSG00000059796	Eif4a1	eukaryotic translation initiation factor 4A1
109135	2566.69	-0.303294	0.0576614	-5.25992	1.44e-07	7.97e-06	ENSMUSG00000030231	Plekha5	pleckstrin homology domain containing, family A member 5				207165	7721.8	-0.0997393	0.02852	-3.49717	0.000470218	0.0227308	ENSMUSG00000040481	Bptf	bromodomain PHD finger transcription factor
232785	449.757	-0.442797	0.0842319	-5.25688	1.47e-07	8.07e-06	ENSMUSG00000072653	Zfp783	zinc finger protein 783				268890	3989.89	-0.165899	0.0474418	-3.49689	0.000470711	0.0227308	ENSMUSG00000061080	Lsamp	limbic system-associated membrane protein
70999	1671.39	-0.348301	0.0662688	-5.25589	1.47e-07	8.09e-06	ENSMUSG00000024764	Naa40	N(alpha)-acetyltransferase 40, NatD catalytic subunit				11810	106.465	-0.396418	0.113582	-3.49014	0.000482771	0.0230083	ENSMUSG00000040613	Apobec1	apolipoprotein B mRNA editing enzyme, catalytic polypeptide 1
26559	3646.89	0.513911	0.0978324	5.25298	1.5e-07	8.17e-06	ENSMUSG00000053414	Hunk	hormonally upregulated Neu-associated kinase				20682	2680.87	-0.278606	0.0798286	-3.49006	0.000482915	0.0230083	ENSMUSG00000000567	Sox9	SRY (sex determining region Y)-box 9
56215	6570.47	-0.223275	0.0425047	-5.25296	1.5e-07	8.17e-06	ENSMUSG00000022185	Acin1	apoptotic chromatin condensation inducer 1				67685	177.155	-0.301402	0.0863519	-3.49039	0.000482322	0.0230083	ENSMUSG00000092192	Dnaaf4	dynein axonemal assembly factor 4
216151	1847.17	-0.223321	0.04253	-5.2509	1.51e-07	8.23e-06	ENSMUSG00000020329	Polrmt	polymerase (RNA) mitochondrial (DNA directed)				70834	19673.9	-0.100352	0.0287409	-3.49159	0.00048015	0.0230083	ENSMUSG00000020859	Spag9	sperm associated antigen 9
56407	10523.9	0.133827	0.0255063	5.24681	1.55e-07	8.39e-06	ENSMUSG00000038324	Trpc4ap	transient receptor potential cation channel, subfamily C, member 4 associated protein				207375	4959.51	-0.158809	0.0455675	-3.48513	0.000491895	0.0231779	ENSMUSG00000025262	Fam120c	family with sequence similarity 120, member C
19387	12893.9	0.195696	0.037303	5.24613	1.55e-07	8.4e-06	ENSMUSG00000022391	Rangap1	RAN GTPase activating protein 1				240514	6303.91	0.140153	0.0402163	3.48498	0.000492166	0.0231779	ENSMUSG00000095098	Ccdc85b	coiled-coil domain containing 85B
18769	2971.42	-0.264037	0.0503851	-5.24037	1.6e-07	8.64e-06	ENSMUSG00000035268	Pkig	protein kinase inhibitor, gamma				77574	11700.2	-0.107823	0.0309204	-3.4871	0.000488281	0.0231779	ENSMUSG00000036667	Tcaf1	TRPM8 channel-associated factor 1
15572	3595.68	0.259128	0.0494815	5.23687	1.63e-07	8.72e-06	ENSMUSG00000028546	Elavl4	ELAV like RNA binding protein 4				80981	583.888	0.441247	0.126622	3.48475	0.000492594	0.0231779	ENSMUSG00000034936	Arl4d	ADP-ribosylation factor-like 4D
319387	4439.05	0.143882	0.027475	5.23686	1.63e-07	8.72e-06	ENSMUSG00000037605	Adgrl3	adhesion G protein-coupled receptor L3				224904	1518.47	0.142941	0.0410707	3.48035	0.000500751	0.0234888	ENSMUSG00000049760	Micos13	mitochondrial contact site and cristae organizing system subunit 13
70729	5470.68	0.459645	0.0877713	5.23685	1.63e-07	8.72e-06	ENSMUSG00000038473	Nos1ap	nitric oxide synthase 1 (neuronal) adaptor protein				18035	1026.88	0.346768	0.0996808	3.47879	0.000503686	0.0235535	ENSMUSG00000021025	Nfkbia	nuclear factor of kappa light polypeptide gene enhancer in B cells inhibitor, alpha
22221	5062.6	-0.310967	0.0594127	-5.23402	1.66e-07	8.83e-06	ENSMUSG00000009741	Ubp1	upstream binding protein 1				17101	5526.34	-0.202937	0.0583803	-3.47613	0.000508709	0.0237152	ENSMUSG00000019726	Lyst	lysosomal trafficking regulator
12013	1023.98	0.494054	0.0944705	5.22972	1.7e-07	8.99e-06	ENSMUSG00000025612	Bach1	BTB and CNC homology 1, basic leucine zipper transcription factor 1				241919	13480.9	-0.213408	0.0614161	-3.47479	0.000511256	0.0237609	ENSMUSG00000069072	Slc7a14	solute carrier family 7 (cationic amino acid transporter, y+ system), member 14
223272	355.776	0.775098	0.148217	5.22949	1.7e-07	8.99e-06	ENSMUSG00000032925	Itgbl1	integrin, beta-like 1				107351	1425.92	-0.203306	0.0585764	-3.47078	0.00051894	0.0239111	ENSMUSG00000032702	Kank1	KN motif and ankyrin repeat domains 1
12661	12675.3	0.277097	0.0530368	5.22463	1.75e-07	9.17e-06	ENSMUSG00000030077	Chl1	cell adhesion molecule L1-like				240613	3608.48	-0.0982113	0.0283013	-3.4702	0.000520074	0.0239111	ENSMUSG00000046138	9930021J03Rik	RIKEN cDNA 9930021J03 gene
68441	5924.86	0.195554	0.037427	5.22493	1.74e-07	9.17e-06	ENSMUSG00000070934	Rraga	Ras-related GTP binding A				52898	5523.75	0.123044	0.0354683	3.46912	0.000522162	0.0239111	ENSMUSG00000093989	Rnasek	ribonuclease, RNase K
17957	30209.8	0.222348	0.0425765	5.22231	1.77e-07	9.26e-06	ENSMUSG00000027438	Napb	N-ethylmaleimide sensitive fusion protein attachment protein beta				67126	2959.76	0.141079	0.0406444	3.47106	0.000518414	0.0239111	ENSMUSG00000016252	Atp5e	ATP synthase, H+ transporting, mitochondrial F1 complex, epsilon subunit
72685	20426.2	0.191933	0.0368299	5.21133	1.87e-07	9.8e-06	ENSMUSG00000028528	Dnajc6	DnaJ heat shock protein family (Hsp40) member C6				76608	4000.79	0.179022	0.0516061	3.46901	0.00052238	0.0239111	ENSMUSG00000046861	Hectd3	HECT domain E3 ubiquitin protein ligase 3
14768	10327.3	0.217215	0.041706	5.20823	1.91e-07	9.9e-06	ENSMUSG00000026000	Lancl1	LanC (bacterial lantibiotic synthetase component C)-like 1				219228	5034.24	-0.220289	0.0635572	-3.466	0.000528257	0.024037	ENSMUSG00000035566	Pcdh17	protocadherin 17
20055	2858.87	-0.218439	0.0419389	-5.2085	1.9e-07	9.9e-06	ENSMUSG00000037563	Rps16	ribosomal protein S16				69642	608.888	0.261519	0.075453	3.46598	0.000528303	0.024037	ENSMUSG00000032355	Mlip	muscular LMNA-interacting protein
15525	13387.3	0.163902	0.0315004	5.20316	1.96e-07	1.01e-05	ENSMUSG00000020361	Hspa4	heat shock protein 4				12857	16759.8	0.0747369	0.0215844	3.46254	0.000535111	0.0242739	ENSMUSG00000031818	Cox4i1	cytochrome c oxidase subunit 4I1
72832	5930.73	0.448893	0.0864094	5.19496	2.05e-07	1.06e-05	ENSMUSG00000042401	Crtac1	cartilage acidic protein 1				13116	9493.22	0.135727	0.039228	3.45995	0.000540282	0.0243524	ENSMUSG00000021259	Cyp46a1	cytochrome P450, family 46, subfamily a, polypeptide 1
330096	43.7946	-3.52349	0.67854	-5.19274	2.07e-07	1.07e-05	ENSMUSG00000050010	Shisa3	shisa family member 3				207181	1117.67	-0.271953	0.078616	-3.45926	0.000541665	0.0243524	ENSMUSG00000039607	Rbms3	RNA binding motif, single stranded interacting protein
100861900	344.271	-0.675659	0.130162	-5.19092	2.09e-07	1.07e-05	NA	NA	NA				442834	839.684	-0.312474	0.0903201	-3.45963	0.000540917	0.0243524	NA	D830031N03Rik	RIKEN cDNA D830031N03 gene
80985	19249.4	0.116798	0.0225012	5.19072	2.09e-07	1.07e-05	ENSMUSG00000027189	Trim44	tripartite motif-containing 44				231659	5897.5	-0.110626	0.0319965	-3.45744	0.000545341	0.024373	ENSMUSG00000041638	Gcn1	GCN1 activator of EIF2AK4
320492	3935.2	0.297062	0.05728	5.18614	2.15e-07	1.1e-05	ENSMUSG00000057715	A830018L16Rik	RIKEN cDNA A830018L16 gene				320747	59.7511	-0.580174	0.167798	-3.45757	0.000545078	0.024373	ENSMUSG00000044505	Lingo4	leucine rich repeat and Ig domain containing 4
106248	937.964	-0.283912	0.0547573	-5.18491	2.16e-07	1.1e-05	ENSMUSG00000022704	Qtrt2	queuine tRNA-ribosyltransferase accessory subunit 2				12874	7491.03	-0.155604	0.0450648	-3.4529	0.000554597	0.0245693	ENSMUSG00000020841	Cpd	carboxypeptidase D
68364	997.09	-0.27421	0.0528965	-5.1839	2.17e-07	1.1e-05	ENSMUSG00000058706	0610030E20Rik	RIKEN cDNA 0610030E20 gene				68235	3969.16	-0.194213	0.0562223	-3.45438	0.000551568	0.0245693	ENSMUSG00000038065	Mturn	maturin, neural progenitor differentiation regulator homolog (Xenopus)
68364	997.09	-0.27421	0.0528965	-5.1839	2.17e-07	1.1e-05	ENSMUSG00000108680	0610030E20Rik	RIKEN cDNA 0610030E20 gene				75302	1738.34	-0.135043	0.0391079	-3.45307	0.000554237	0.0245693	ENSMUSG00000037486	Asxl2	additional sex combs like 2, transcriptional regulator
72388	122.225	1.15896	0.223706	5.18076	2.21e-07	1.12e-05	ENSMUSG00000005251	Ripk4	receptor-interacting serine-threonine kinase 4				228850	8401.84	-0.0820827	0.0237941	-3.44971	0.000561192	0.0247034	ENSMUSG00000027652	Ralgapb	Ral GTPase activating protein, beta subunit (non-catalytic)
13040	3337.97	0.455557	0.0879458	5.17998	2.22e-07	1.12e-05	ENSMUSG00000038642	Ctss	cathepsin S				434008	2339.79	-0.285183	0.0826743	-3.44948	0.000561668	0.0247034	ENSMUSG00000057716	Tmem178b	transmembrane protein 178B
20775	3584.59	0.247214	0.0477429	5.17803	2.24e-07	1.13e-05	ENSMUSG00000022351	Sqle	squalene epoxidase				75785	3987.95	-0.0978237	0.0283623	-3.44907	0.000562514	0.0247034	ENSMUSG00000062901	Klhl24	kelch-like 24
382985	1969.64	0.25367	0.0490077	5.17612	2.27e-07	1.14e-05	ENSMUSG00000022292	Rrm2b	ribonucleotide reductase M2 B (TP53 inducible)				110862	2729.31	-0.233863	0.0679805	-3.44015	0.000581399	0.0253855	ENSMUSG00000056258	Kcnq3	potassium voltage-gated channel, subfamily Q, member 3
17888	160.23	-0.949987	0.183654	-5.17271	2.31e-07	1.15e-05	ENSMUSG00000040752	Myh6	myosin, heavy polypeptide 6, cardiac muscle, alpha				279653	4841.42	-0.283642	0.0824469	-3.4403	0.000581073	0.0253855	ENSMUSG00000051323	Pcdh19	protocadherin 19
22290	392.797	-6.46599	1.25002	-5.17272	2.31e-07	1.15e-05	ENSMUSG00000068457	Uty	ubiquitously transcribed tetratricopeptide repeat containing, Y-linked				16477	4691	0.549485	0.159797	3.43864	0.000584649	0.0254541	ENSMUSG00000052837	Junb	jun B proto-oncogene
66049	10896	-0.141939	0.0274458	-5.1716	2.32e-07	1.15e-05	ENSMUSG00000022540	Rogdi	rogdi homolog				22272	4133.46	0.109038	0.0317756	3.43151	0.000600235	0.0260578	ENSMUSG00000044894	Uqcrq	ubiquinol-cytochrome c reductase, complex III subunit VII
108655	3970.24	0.225749	0.043664	5.17014	2.34e-07	1.16e-05	ENSMUSG00000030067	Foxp1	forkhead box P1				11906	304.348	-0.497969	0.145264	-3.42803	0.000607969	0.0263181	ENSMUSG00000038872	Zfhx3	zinc finger homeobox 3
20334	6429.42	0.177999	0.0345075	5.15828	2.49e-07	1.23e-05	ENSMUSG00000020986	Sec23a	SEC23 homolog A, COPII coat complex component				16649	4869.44	-0.128052	0.0375077	-3.41401	0.000640144	0.0272708	ENSMUSG00000027782	Kpna4	karyopherin (importin) alpha 4
13002	17918.9	0.170143	0.0329968	5.15634	2.52e-07	1.24e-05	ENSMUSG00000000826	Dnajc5	DnaJ heat shock protein family (Hsp40) member C5				18530	5249.8	-0.225696	0.0660901	-3.41497	0.000637895	0.0272708	ENSMUSG00000036422	Pcdh8	protocadherin 8
67273	6898.32	0.154638	0.0299991	5.15476	2.54e-07	1.25e-05	ENSMUSG00000026260	Ndufa10	NADH:ubiquinone oxidoreductase subunit A10				19283	12865	-0.167635	0.0491279	-3.41221	0.000644376	0.0272708	ENSMUSG00000068748	Ptprz1	protein tyrosine phosphatase, receptor type Z, polypeptide 1
13681	5037.25	-0.144944	0.0281324	-5.15221	2.57e-07	1.26e-05	ENSMUSG00000059796	Eif4a1	eukaryotic translation initiation factor 4A1				20810	2526.81	0.16358	0.0479232	3.41338	0.000641613	0.0272708	ENSMUSG00000006442	Srm	spermidine synthase
242291	4149.81	0.169868	0.0329733	5.15168	2.58e-07	1.26e-05	ENSMUSG00000066324	Bpnt2	3'(2'), 5'-bisphosphate nucleotidase 2				22770	4635.73	-0.119081	0.0348667	-3.41532	0.000637075	0.0272708	ENSMUSG00000022361	Zhx1	zinc fingers and homeoboxes 1
72899	1276.32	0.21721	0.0421702	5.15078	2.59e-07	1.26e-05	ENSMUSG00000068205	Macrod2	mono-ADP ribosylhydrolase 2				22770	4635.73	-0.119081	0.0348667	-3.41532	0.000637075	0.0272708	ENSMUSG00000116334	Zhx1	zinc fingers and homeoboxes 1
52666	17217.2	-0.191677	0.037228	-5.14872	2.62e-07	1.27e-05	ENSMUSG00000019467	Arhgef25	Rho guanine nucleotide exchange factor (GEF) 25				54636	1851.69	0.116932	0.0342638	3.41269	0.000643242	0.0272708	ENSMUSG00000039382	Wdr45	WD repeat domain 45
58810	14344.2	0.0956511	0.0185915	5.14487	2.68e-07	1.3e-05	ENSMUSG00000028692	Akr1a1	aldo-keto reductase family 1, member A1 (aldehyde reductase)				67255	933.531	-0.211999	0.0620476	-3.41672	0.000633811	0.0272708	ENSMUSG00000059878	Zfp422	zinc finger protein 422
217258	953.43	0.917232	0.178518	5.13805	2.78e-07	1.34e-05	ENSMUSG00000041828	Abca8a	ATP-binding cassette, sub-family A (ABC1), member 8a				71371	1284.16	-0.227834	0.0667162	-3.41497	0.000637889	0.0272708	ENSMUSG00000019947	Arid5b	AT rich interactive domain 5B (MRF1-like)
56216	15044	0.184425	0.0359231	5.13389	2.84e-07	1.37e-05	ENSMUSG00000030806	Stx1b	syntaxin 1B				12287	6447.16	-0.174864	0.051266	-3.41091	0.000647458	0.0273249	ENSMUSG00000004113	Cacna1b	calcium channel, voltage-dependent, N type, alpha 1B subunit
328734	223.006	0.684616	0.133535	5.12689	2.95e-07	1.41e-05	NA	Pisd-ps2	phosphatidylserine decarboxylase, pseudogene 2				381113	1029.85	0.240125	0.0704575	3.40809	0.000654205	0.0275329	ENSMUSG00000033966	Cdkl4	cyclin-dependent kinase-like 4
74551	2291.17	0.241357	0.0470767	5.12688	2.95e-07	1.41e-05	ENSMUSG00000040618	Pck2	phosphoenolpyruvate carboxykinase 2 (mitochondrial)				54343	3453.28	-0.115725	0.0340323	-3.40044	0.000672773	0.028236	ENSMUSG00000030213	Atf7ip	activating transcription factor 7 interacting protein
58250	5403.53	0.21954	0.0428346	5.12529	2.97e-07	1.42e-05	ENSMUSG00000034612	Chst11	carbohydrate sulfotransferase 11				73711	882.096	0.179603	0.0528437	3.39876	0.000676928	0.0283319	ENSMUSG00000031813	Mvb12a	multivesicular body subunit 12A
56739	49.1659	-3.03544	0.5925	-5.12312	3.01e-07	1.43e-05	ENSMUSG00000002324	Rec8	REC8 meiotic recombination protein				17248	1826.97	-0.16536	0.0487209	-3.39403	0.000688731	0.0286321	ENSMUSG00000054387	Mdm4	transformed mouse 3T3 cell double minute 4
18247	3984.07	0.141357	0.0276077	5.12019	3.05e-07	1.45e-05	ENSMUSG00000040652	Oaz2	ornithine decarboxylase antizyme 2				50492	2463.13	0.136109	0.0401075	3.39361	0.000689771	0.0286321	ENSMUSG00000004929	Thop1	thimet oligopeptidase 1
11907	4907.02	0.184983	0.0361369	5.11894	3.07e-07	1.46e-05	ENSMUSG00000030850	Ate1	arginyltransferase 1				70675	3053.74	-0.114233	0.0336471	-3.39504	0.000686181	0.0286321	ENSMUSG00000045210	Vcpip1	valosin containing protein (p97)/p47 complex interacting protein 1
55935	2617.61	-0.233398	0.0456069	-5.11761	3.09e-07	1.46e-05	ENSMUSG00000008200	Fnbp4	formin binding protein 4				12426	855.043	0.573212	0.169006	3.39166	0.000694697	0.0287578	ENSMUSG00000030898	Cckbr	cholecystokinin B receptor
67768	1145.44	0.502919	0.0983743	5.1123	3.18e-07	1.5e-05	ENSMUSG00000044442	N6amt1	N-6 adenine-specific DNA methyltransferase 1 (putative)				14356	820.42	0.165558	0.0488653	3.38805	0.000703926	0.0288295	ENSMUSG00000089847	Timm10b	translocase of inner mitochondrial membrane 10B
213311	208.703	0.528469	0.103425	5.1097	3.23e-07	1.52e-05	ENSMUSG00000035509	Fbxl21	F-box and leucine-rich repeat protein 21				14356	820.42	0.165558	0.0488653	3.38805	0.000703926	0.0288295	ENSMUSG00000110234	Timm10b	translocase of inner mitochondrial membrane 10B
67602	9590.68	0.146274	0.0286297	5.10917	3.24e-07	1.52e-05	ENSMUSG00000030327	Necap1	NECAP endocytosis associated 1				194401	1163.61	-0.1877	0.0553883	-3.38881	0.000701969	0.0288295	ENSMUSG00000051586	Mical3	microtubule associated monooxygenase, calponin and LIM domain containing 3
353237	2071.2	0.295715	0.0579083	5.10661	3.28e-07	1.53e-05	ENSMUSG00000102697	Pcdhac2	protocadherin alpha subfamily C, 2				232341	13601.1	-0.149661	0.0441458	-3.39015	0.000698543	0.0288295	ENSMUSG00000045962	Wnk1	WNK lysine deficient protein kinase 1
16570	14963.2	0.138749	0.0271821	5.10444	3.32e-07	1.55e-05	ENSMUSG00000020668	Kif3c	kinesin family member 3C				78455	1789.25	-0.187631	0.0553811	-3.388	0.000704039	0.0288295	ENSMUSG00000020721	Helz	helicase with zinc finger domain
434064	253.896	-0.651563	0.127693	-5.10259	3.35e-07	1.56e-05	ENSMUSG00000084950	Gm5577	predicted gene 5577				110954	3738.22	0.128006	0.0378029	3.38613	0.000708863	0.0289488	ENSMUSG00000008682	Rpl10	ribosomal protein L10
22240	1476.15	0.311304	0.0610539	5.09884	3.42e-07	1.58e-05	ENSMUSG00000024501	Dpysl3	dihydropyrimidinase-like 3				245450	1939.41	-0.224176	0.0662711	-3.38271	0.000717737	0.0289985	ENSMUSG00000036790	Slitrk2	SLIT and NTRK-like family, member 2
72655	435.782	-0.374101	0.0733899	-5.09745	3.44e-07	1.59e-05	ENSMUSG00000097195	Snhg5	small nucleolar RNA host gene 5				54357	388.9	-0.362175	0.107066	-3.38272	0.00071772	0.0289985	ENSMUSG00000028434	Epb41l4b	erythrocyte membrane protein band 4.1 like 4b
15234	165.571	0.581216	0.114213	5.08886	3.6e-07	1.66e-05	ENSMUSG00000028864	Hgf	hepatocyte growth factor				66469	2588.75	0.149306	0.0441324	3.38313	0.00071664	0.0289985	ENSMUSG00000029059	Prxl2b	peroxiredoxin like 2B
78688	1171.07	0.328354	0.064526	5.0887	3.61e-07	1.66e-05	ENSMUSG00000014776	Nol3	nucleolar protein 3 (apoptosis repressor with CARD domain)				80509	729.158	-0.345589	0.102112	-3.38441	0.000713322	0.0289985	ENSMUSG00000006392	Med8	mediator complex subunit 8
16581	27535	-0.205786	0.0404988	-5.08127	3.75e-07	1.72e-05	ENSMUSG00000004187	Kifc2	kinesin family member C2				235439	16051.1	-0.0938161	0.0277799	-3.37712	0.000732486	0.0293772	ENSMUSG00000038664	Herc1	HECT and RLD domain containing E3 ubiquitin protein ligase family member 1
26922	728.997	-0.23333	0.045958	-5.07703	3.83e-07	1.75e-05	ENSMUSG00000028910	Mecr	mitochondrial trans-2-enoyl-CoA reductase				353310	1705.43	0.197454	0.0584702	3.377	0.000732798	0.0293772	ENSMUSG00000085795	Zfp703	zinc finger protein 703
13043	9036.41	0.175753	0.0346493	5.07235	3.93e-07	1.79e-05	ENSMUSG00000031078	Cttn	cortactin				74374	7524	-0.280715	0.0831268	-3.37696	0.000732928	0.0293772	ENSMUSG00000068663	Clec16a	C-type lectin domain family 16, member A
442825	131.122	-0.650078	0.12825	-5.06883	4e-07	1.82e-05	ENSMUSG00000055818	A230083G16Rik	RIKEN cDNA A230083G16 gene				70853	677.681	-0.238308	0.0705998	-3.37548	0.00073688	0.0294577	ENSMUSG00000050122	Vwa3b	von Willebrand factor A domain containing 3B
18194	1103.19	0.253611	0.0500469	5.06746	4.03e-07	1.83e-05	ENSMUSG00000031349	Nsdhl	NAD(P) dependent steroid dehydrogenase-like				14816	4212.74	-0.187918	0.055689	-3.37442	0.000739711	0.029493	ENSMUSG00000019828	Grm1	glutamate receptor, metabotropic 1
13860	2601.64	0.253317	0.0500147	5.06485	4.09e-07	1.85e-05	ENSMUSG00000015766	Eps8	epidermal growth factor receptor pathway substrate 8				78287	3267.15	-0.0850494	0.0252136	-3.37315	0.000743136	0.0295518	ENSMUSG00000014550	Rbsn	rabenosyn, RAB effector
72149	1567.08	-0.209409	0.0413745	-5.06131	4.16e-07	1.88e-05	ENSMUSG00000069631	Strada	STE20-related kinase adaptor alpha				17932	921.759	-0.230803	0.0685091	-3.36893	0.000754599	0.0299291	ENSMUSG00000010505	Myt1	myelin transcription factor 1
27261	308.171	-0.695586	0.137575	-5.05605	4.28e-07	1.93e-05	ENSMUSG00000035711	Dok3	docking protein 3				12494	434.709	-0.30648	0.0910855	-3.36476	0.000766116	0.0299934	ENSMUSG00000029084	Cd38	CD38 antigen
11863	1958.91	-0.272292	0.0538679	-5.05481	4.31e-07	1.93e-05	ENSMUSG00000015522	Arnt	aryl hydrocarbon receptor nuclear translocator				16004	2724.82	-0.186428	0.0553986	-3.3652	0.000764871	0.0299934	ENSMUSG00000023830	Igf2r	insulin-like growth factor 2 receptor
27062	17857.6	0.16771	0.0331937	5.05247	4.36e-07	1.95e-05	ENSMUSG00000054423	Cadps	Ca2+-dependent secretion activator				224661	181.337	0.281773	0.0837107	3.36603	0.000762572	0.0299934	ENSMUSG00000036196	Slc26a8	solute carrier family 26, member 8
78709	861.646	0.37529	0.074277	5.05257	4.36e-07	1.95e-05	ENSMUSG00000050074	Spink8	serine peptidase inhibitor, Kazal type 8				67671	1772.37	0.165654	0.0492239	3.36531	0.000764585	0.0299934	ENSMUSG00000057322	Rpl38	ribosomal protein L38
21915	1048.43	-0.211692	0.0419293	-5.04879	4.45e-07	1.98e-05	ENSMUSG00000026281	Dtymk	deoxythymidylate kinase				78249	119.671	-0.597416	0.17752	-3.36534	0.000764505	0.0299934	ENSMUSG00000023918	Adgrf4	adhesion G protein-coupled receptor F4
60364	1212.09	0.507267	0.100509	5.047	4.49e-07	1.99e-05	ENSMUSG00000022960	Donson	downstream neighbor of SON				26894	7317.55	0.0835762	0.0248463	3.36373	0.000768969	0.0300274	ENSMUSG00000030127	Cops7a	COP9 signalosome subunit 7A
319893	183.452	-0.690625	0.136857	-5.04631	4.5e-07	2e-05	ENSMUSG00000109394	A230057D06Rik	RIKEN cDNA A230057D06 gene				72813	35.8594	-0.711297	0.211526	-3.36269	0.000771883	0.0300638	ENSMUSG00000100876	2810454H06Rik	RIKEN cDNA 2810454H06 gene
12567	1941.86	-0.194888	0.0386252	-5.04562	4.52e-07	2e-05	ENSMUSG00000006728	Cdk4	cyclin-dependent kinase 4				106565	1509.14	0.295476	0.0878951	3.36169	0.00077467	0.0300726	ENSMUSG00000047428	Dlk2	delta like non-canonical Notch ligand 2
12458	102.624	1.2575	0.249709	5.03588	4.76e-07	2.09e-05	ENSMUSG00000040899	Ccr6	chemokine (C-C motif) receptor 6				118449	313.832	-0.537022	0.159771	-3.36119	0.000776081	0.0300726	ENSMUSG00000050315	Synpo2	synaptopodin 2
381310	41213.3	0.331497	0.0658297	5.03567	4.76e-07	2.09e-05	ENSMUSG00000053963	Stum	mechanosensory transduction mediator				13446	1168.84	0.327737	0.0976379	3.35666	0.000788889	0.0302278	ENSMUSG00000052301	Doc2a	double C2, alpha
19762	3911.4	0.2542	0.0505004	5.03363	4.81e-07	2.11e-05	ENSMUSG00000057455	Rit2	Ras-like without CAAX 2				16502	12876.6	-0.118197	0.0352028	-3.35759	0.000786243	0.0302278	ENSMUSG00000058975	Kcnc1	potassium voltage gated channel, Shaw-related subfamily, member 1
78249	119.671	0.891662	0.177131	5.03392	4.81e-07	2.11e-05	ENSMUSG00000023918	Adgrf4	adhesion G protein-coupled receptor F4				319455	200.347	-1.04359	0.310689	-3.35895	0.000782406	0.0302278	ENSMUSG00000055214	Pld5	phospholipase D family, member 5
13830	824.491	0.357272	0.0710646	5.02743	4.97e-07	2.16e-05	ENSMUSG00000026880	Stom	stomatin				56443	8989.58	0.0868537	0.0258659	3.35785	0.000785514	0.0302278	ENSMUSG00000029621	Arpc1a	actin related protein 2/3 complex, subunit 1A
57265	730.194	-0.616949	0.122707	-5.02782	4.96e-07	2.16e-05	ENSMUSG00000050288	Fzd2	frizzled class receptor 2				56513	1109.62	0.149161	0.0444483	3.35582	0.000791289	0.0302278	ENSMUSG00000005699	Pard6a	par-6 family cell polarity regulator alpha
60507	633.546	-0.333087	0.0662949	-5.02432	5.05e-07	2.19e-05	ENSMUSG00000002825	Qtrt1	queuine tRNA-ribosyltransferase catalytic subunit 1				66528	59.9168	0.727459	0.216792	3.35556	0.000792057	0.0302278	ENSMUSG00000048442	Smim5	small integral membrane protein 5
83701	5050.38	-0.267733	0.0533351	-5.01982	5.17e-07	2.24e-05	ENSMUSG00000037364	Srrt	serrate RNA effector molecule homolog (Arabidopsis)				68693	14960.6	-0.0965092	0.0287701	-3.3545	0.000795098	0.0302677	ENSMUSG00000071659	Hnrnpul2	heterogeneous nuclear ribonucleoprotein U-like 2
212483	5477.27	-0.364778	0.0727665	-5.01299	5.36e-07	2.31e-05	ENSMUSG00000021495	Fam193b	family with sequence similarity 193, member B				109731	1248.47	-0.161359	0.0481341	-3.35228	0.000801492	0.0303367	ENSMUSG00000040147	Maob	monoamine oxidase B
235493	2650.74	-0.305611	0.060976	-5.01199	5.39e-07	2.32e-05	ENSMUSG00000034858	Fam214a	family with sequence similarity 214, member A				18596	1409.84	-0.23751	0.0708622	-3.35171	0.00080313	0.0303367	ENSMUSG00000024620	Pdgfrb	platelet derived growth factor receptor, beta polypeptide
16155	608.889	0.576115	0.115027	5.00851	5.49e-07	2.36e-05	ENSMUSG00000022969	Il10rb	interleukin 10 receptor, beta				68775	68.125	-0.761417	0.227206	-3.35122	0.000804577	0.0303367	ENSMUSG00000020566	Atp6v1c2	ATPase, H+ transporting, lysosomal V1 subunit C2
320538	2692.88	-0.37868	0.0756228	-5.00749	5.51e-07	2.36e-05	ENSMUSG00000038538	Ubn2	ubinuclein 2				74103	2725.48	-0.194403	0.0580118	-3.3511	0.00080492	0.0303367	ENSMUSG00000053702	Nebl	nebulette
54196	8516.31	-0.284938	0.0569355	-5.00457	5.6e-07	2.39e-05	ENSMUSG00000022194	Pabpn1	poly(A) binding protein, nuclear 1				402757	232.113	0.428282	0.127838	3.35018	0.000807579	0.0303614	ENSMUSG00000117763	9830166K06Rik	RIKEN cDNA 9830166K06 gene
231769	4200.5	-0.223133	0.0446034	-5.00261	5.66e-07	2.41e-05	ENSMUSG00000029439	Sfswap	splicing factor SWAP				77739	589.78	-0.289831	0.086535	-3.34929	0.000810192	0.0303842	ENSMUSG00000066113	Adamtsl1	ADAMTS-like 1
80718	2053.45	0.229389	0.0458528	5.00273	5.65e-07	2.41e-05	ENSMUSG00000024511	Rab27b	RAB27B, member RAS oncogene family				70564	6727.48	-0.141044	0.0421264	-3.34812	0.000813603	0.0304368	ENSMUSG00000021792	Prxl2a	peroxiredoxin like 2A
11964	37748	0.239349	0.0478511	5.00195	5.68e-07	2.41e-05	ENSMUSG00000052459	Atp6v1a	ATPase, H+ transporting, lysosomal V1 subunit A				13481	1594.33	0.118852	0.0355135	3.34667	0.000817881	0.0305215	ENSMUSG00000026810	Dpm2	dolichol-phosphate (beta-D) mannosyltransferase 2
22784	4876.72	-0.314665	0.0629362	-4.99974	5.74e-07	2.43e-05	ENSMUSG00000029151	Slc30a3	solute carrier family 30 (zinc transporter), member 3				225358	2896.04	-0.153401	0.0459144	-3.34103	0.00083468	0.0308445	ENSMUSG00000036501	Fam13b	family with sequence similarity 13, member B
75296	969.874	0.431367	0.0862901	4.99903	5.76e-07	2.43e-05	ENSMUSG00000069135	Cep43	centrosomal protein 43				320152	64.4422	-0.815332	0.243995	-3.34159	0.000832995	0.0308445	NA	4930412C18Rik	RIKEN cDNA 4930412C18 gene
333605	6085.04	0.198255	0.0396838	4.99587	5.86e-07	2.46e-05	ENSMUSG00000049176	Frmpd4	FERM and PDZ domain containing 4				53972	7109.77	0.206531	0.0618053	3.34164	0.000832849	0.0308445	ENSMUSG00000026259	Ngef	neuronal guanine nucleotide exchange factor
66151	2513.29	0.234131	0.046861	4.99629	5.84e-07	2.46e-05	ENSMUSG00000023048	Prr13	proline rich 13				54217	1445.04	0.178302	0.0533636	3.34126	0.000833981	0.0308445	ENSMUSG00000057863	Rpl36	ribosomal protein L36
56264	364.766	-0.39301	0.0786847	-4.99474	5.89e-07	2.47e-05	ENSMUSG00000027408	Cpxm1	carboxypeptidase X 1 (M14 family)				20402	15246.5	-0.161656	0.0484907	-3.33375	0.000856823	0.0312222	ENSMUSG00000027288	Zfp106	zinc finger protein 106
20842	1932.4	-0.215499	0.0431738	-4.99143	5.99e-07	2.51e-05	ENSMUSG00000037286	Stag1	stromal antigen 1				22123	6704.76	0.0754582	0.0226356	3.33361	0.000857266	0.0312222	ENSMUSG00000017221	Psmd3	proteasome (prosome, macropain) 26S subunit, non-ATPase, 3
228961	753.31	-0.252336	0.0505924	-4.98762	6.11e-07	2.55e-05	ENSMUSG00000039263	Npepl1	aminopeptidase-like 1				233879	583.931	0.189836	0.0569343	3.33429	0.000855163	0.0312222	ENSMUSG00000046378	Asphd1	aspartate beta-hydroxylase domain containing 1
72512	238.742	0.39439	0.0790848	4.98693	6.13e-07	2.55e-05	ENSMUSG00000024349	Sting1	stimulator of interferon response cGAMP interactor 1				67588	4609.71	0.170982	0.0512832	3.33407	0.000855837	0.0312222	ENSMUSG00000025373	Rnf41	ring finger protein 41
13543	1238.3	-0.303263	0.060929	-4.97732	6.45e-07	2.68e-05	ENSMUSG00000020888	Dvl2	dishevelled segment polarity protein 2				68953	3030.33	0.103445	0.0310212	3.33464	0.000854095	0.0312222	ENSMUSG00000033916	Chmp2a	charged multivesicular body protein 2A
193003	145.7	1.10182	0.221508	4.9742	6.55e-07	2.71e-05	ENSMUSG00000048070	Pirt	phosphoinositide-interacting regulator of transient receptor potential channels				76566	682.774	-0.378731	0.113496	-3.33694	0.000847065	0.0312222	ENSMUSG00000020846	Rflnb	refilin B
213895	1881.45	-0.242168	0.04869	-4.97367	6.57e-07	2.71e-05	ENSMUSG00000030138	Bms1	BMS1, ribosome biogenesis factor				104625	1379.75	-0.161657	0.0485978	-3.32644	0.000879644	0.0318169	ENSMUSG00000020362	Cnot6	CCR4-NOT transcription complex, subunit 6
26394	5606.78	0.181441	0.0364841	4.97316	6.59e-07	2.72e-05	ENSMUSG00000028670	Lypla2	lysophospholipase 2				353237	2071.2	-0.193138	0.0580663	-3.32617	0.000880496	0.0318169	ENSMUSG00000102697	Pcdhac2	protocadherin alpha subfamily C, 2
15165	5231.76	0.274768	0.0552844	4.97008	6.69e-07	2.75e-05	ENSMUSG00000021730	Hcn1	hyperpolarization activated cyclic nucleotide gated potassium channel 1				54604	12623.2	-0.133483	0.0401369	-3.32569	0.000881993	0.0318169	ENSMUSG00000021140	Pcnx	pecanex homolog
228858	4063.43	0.167652	0.0337386	4.96915	6.72e-07	2.76e-05	ENSMUSG00000017943	Gdap1l1	ganglioside-induced differentiation-associated protein 1-like 1				56473	7326.33	-0.160119	0.0481327	-3.32661	0.000879084	0.0318169	ENSMUSG00000024665	Fads2	fatty acid desaturase 2
108664	7402.7	0.233387	0.0469796	4.96784	6.77e-07	2.76e-05	ENSMUSG00000033793	Atp6v1h	ATPase, H+ transporting, lysosomal V1 subunit H				12558	5056.57	-0.123781	0.0373297	-3.31588	0.000913563	0.0323397	ENSMUSG00000024304	Cdh2	cadherin 2
19270	6347.69	0.350301	0.0705136	4.96785	6.77e-07	2.76e-05	ENSMUSG00000021745	Ptprg	protein tyrosine phosphatase, receptor type, G				14281	1034.39	1.01306	0.305495	3.31612	0.000912761	0.0323397	ENSMUSG00000021250	Fos	FBJ osteosarcoma oncogene
56226	203.592	0.580165	0.116835	4.96567	6.85e-07	2.79e-05	ENSMUSG00000028943	Espn	espin				14897	10503.9	-0.0798982	0.0240705	-3.31934	0.000902294	0.0323397	ENSMUSG00000026219	Trip12	thyroid hormone receptor interactor 12
66988	2792.99	0.247605	0.0498712	4.96488	6.87e-07	2.79e-05	ENSMUSG00000039682	Lap3	leucine aminopeptidase 3				18627	2207.39	0.460481	0.138769	3.31831	0.000905624	0.0323397	ENSMUSG00000055866	Per2	period circadian clock 2
72133	1533.65	-0.220372	0.0443939	-4.96401	6.91e-07	2.8e-05	ENSMUSG00000025086	Trub1	TruB pseudouridine (psi) synthase family member 1				20005	4112.13	0.111629	0.0336631	3.31605	0.00091298	0.0323397	ENSMUSG00000047215	Rpl9	ribosomal protein L9
26908	549.596	-5.28089	1.06479	-4.95954	7.07e-07	2.86e-05	ENSMUSG00000069049	Eif2s3y	eukaryotic translation initiation factor 2, subunit 3, structural gene Y-linked				240427	2994.74	-0.141574	0.0426895	-3.31636	0.00091198	0.0323397	ENSMUSG00000024548	Setbp1	SET binding protein 1
19309	1803.39	0.34252	0.0690708	4.95897	7.09e-07	2.86e-05	ENSMUSG00000032648	Pygm	muscle glycogen phosphorylase				56032	1706.87	0.145255	0.0437957	3.31666	0.000910993	0.0323397	ENSMUSG00000010057	Nprl2	NPR2 like, GATOR1 complex subunit
19309	1803.39	0.34252	0.0690708	4.95897	7.09e-07	2.86e-05	ENSMUSG00000106877	Pygm	muscle glycogen phosphorylase				74443	3919.46	0.122644	0.036983	3.31621	0.000912457	0.0323397	ENSMUSG00000006675	P4htm	prolyl 4-hydroxylase, transmembrane (endoplasmic reticulum)
74007	1415.6	0.309766	0.0624751	4.95824	7.11e-07	2.86e-05	ENSMUSG00000020042	Btbd11	BTB (POZ) domain containing 11				238799	2112.49	-0.16683	0.0504002	-3.31011	0.000932587	0.0328905	ENSMUSG00000009470	Tnpo1	transportin 1
216825	17805.6	0.209614	0.042289	4.9567	7.17e-07	2.88e-05	ENSMUSG00000042506	Usp22	ubiquitin specific peptidase 22				50722	70.2152	1.07428	0.324635	3.3092	0.000935634	0.0328905	ENSMUSG00000030792	Dkkl1	dickkopf-like 1
65960	1819.77	0.228843	0.0462163	4.95156	7.36e-07	2.95e-05	ENSMUSG00000024098	Twsg1	twisted gastrulation BMP signaling modulator 1				70417	1694.42	-0.222327	0.0671843	-3.3092	0.000935614	0.0328905	ENSMUSG00000024593	Megf10	multiple EGF-like-domains 10
16322	931.402	-0.421532	0.0851555	-4.95015	7.42e-07	2.96e-05	ENSMUSG00000032968	Inha	inhibin alpha				98193	7598.54	-0.149733	0.0452606	-3.30825	0.00093882	0.0329261	ENSMUSG00000026554	Dcaf8	DDB1 and CUL4 associated factor 8
20112	2854.72	0.534456	0.108032	4.9472	7.53e-07	3e-05	ENSMUSG00000023809	Rps6ka2	ribosomal protein S6 kinase, polypeptide 2				17156	6344.42	-0.102528	0.0310274	-3.30443	0.000951683	0.0332542	ENSMUSG00000008763	Man1a2	mannosidase, alpha, class 1A, member 2
320162	481.847	-0.31807	0.0644002	-4.93897	7.85e-07	3.13e-05	ENSMUSG00000018372	Cep95	centrosomal protein 95				23881	16051.5	-0.110691	0.0335003	-3.30417	0.000952566	0.0332542	ENSMUSG00000029405	G3bp2	GTPase activating protein (SH3 domain) binding protein 2
235682	9648	-0.204531	0.0414654	-4.93256	8.12e-07	3.22e-05	ENSMUSG00000047036	Zfp445	zinc finger protein 445				100125931	62.6304	-0.427481	0.129476	-3.30162	0.000961267	0.033404	ENSMUSG00000089998	Phtf1os	putative homeodomain transcription factor 1, opposite strand
72462	719.029	-0.314078	0.0637025	-4.93038	8.21e-07	3.25e-05	ENSMUSG00000058392	Rrp1b	ribosomal RNA processing 1B				12727	11625.6	-0.0779256	0.0235996	-3.30199	0.000960025	0.033404	ENSMUSG00000000605	Clcn4	chloride channel, voltage-sensitive 4
233871	9921.44	-0.283655	0.0575666	-4.92742	8.33e-07	3.29e-05	ENSMUSG00000032637	Atxn2l	ataxin 2-like				333789	404.443	-0.298253	0.0904664	-3.29684	0.000977791	0.0339005	ENSMUSG00000037795	N4bp2	NEDD4 binding protein 2
353172	6230.54	0.177241	0.0359769	4.92652	8.37e-07	3.3e-05	ENSMUSG00000029777	Gars	glycyl-tRNA synthetase				16975	4749.63	-0.197096	0.0598462	-3.29338	0.000989898	0.0341868	ENSMUSG00000028613	Lrp8	low density lipoprotein receptor-related protein 8, apolipoprotein e receptor
23963	1276.4	0.457145	0.0928032	4.92596	8.39e-07	3.3e-05	ENSMUSG00000016150	Tenm1	teneurin transmembrane protein 1				53313	562.422	-0.314933	0.0956315	-3.29319	0.000990563	0.0341868	ENSMUSG00000020788	Atp2a3	ATPase, Ca++ transporting, ubiquitous
225372	1953.43	-0.198606	0.0403237	-4.92529	8.42e-07	3.31e-05	ENSMUSG00000117679	Apbb3	amyloid beta (A4) precursor protein-binding, family B, member 3				207592	4248.66	-0.135314	0.0410971	-3.29253	0.000992899	0.0341896	ENSMUSG00000039976	Tbc1d16	TBC1 domain family, member 16
226539	1215.38	0.182196	0.0370102	4.92285	8.53e-07	3.34e-05	ENSMUSG00000026709	Dars2	aspartyl-tRNA synthetase 2 (mitochondrial)				226359	4785.9	-0.542075	0.164702	-3.29125	0.000997416	0.0341897	ENSMUSG00000036907	C1ql2	complement component 1, q subcomponent-like 2
272396	1992.58	0.185478	0.0376852	4.92177	8.58e-07	3.35e-05	ENSMUSG00000030515	Tarsl2	threonyl-tRNA synthetase-like 2				56436	1874.1	0.12453	0.0378333	3.29155	0.000996368	0.0341897	ENSMUSG00000039041	Adrm1	adhesion regulating molecule 1
68059	6446.83	0.12879	0.0261758	4.92018	8.65e-07	3.37e-05	ENSMUSG00000025544	Tm9sf2	transmembrane 9 superfamily member 2				13056	3591.2	0.27907	0.0848099	3.29053	0.000999984	0.0342004	ENSMUSG00000019590	Cyb561	cytochrome b-561
13349	1511.79	0.37174	0.0755689	4.91921	8.69e-07	3.38e-05	ENSMUSG00000037872	Ackr1	atypical chemokine receptor 1 (Duffy blood group)				16371	40.7171	-1.69972	0.516959	-3.28792	0.0010093	0.0344412	ENSMUSG00000060969	Irx1	Iroquois homeobox 1
69554	6300.94	0.136866	0.0278556	4.91342	8.95e-07	3.47e-05	ENSMUSG00000020978	Klhdc2	kelch domain containing 2				13528	3045.58	0.169451	0.0515619	3.28636	0.0010149	0.0345467	ENSMUSG00000071454	Dtnb	dystrobrevin, beta
73473	2178.73	-0.220456	0.0448746	-4.91271	8.98e-07	3.48e-05	ENSMUSG00000024384	Iws1	IWS1, SUPT6 interacting protein				67675	1645.45	0.151969	0.0462504	3.28579	0.00101695	0.0345467	ENSMUSG00000024194	Cuta	cutA divalent cation tolerance homolog
12558	5056.57	0.182686	0.0371996	4.91097	9.06e-07	3.5e-05	ENSMUSG00000024304	Cdh2	cadherin 2				20907	7122.08	0.187681	0.0571935	3.28152	0.0010325	0.0349965	ENSMUSG00000007207	Stx1a	syntaxin 1A (brain)
83486	6160.76	-0.216173	0.0440425	-4.90828	9.19e-07	3.54e-05	ENSMUSG00000032580	Rbm5	RNA binding motif protein 5				208643	18432.7	-0.0950636	0.0289964	-3.27846	0.00104374	0.0352986	ENSMUSG00000045983	Eif4g1	eukaryotic translation initiation factor 4, gamma 1
208266	3874.02	-0.398228	0.081176	-4.90573	9.31e-07	3.58e-05	ENSMUSG00000061589	Dot1l	DOT1-like, histone H3 methyltransferase (S. cerevisiae)				230379	353.01	0.575465	0.175638	3.27642	0.00105131	0.0354752	ENSMUSG00000038007	Acer2	alkaline ceramidase 2
28185	10674.6	0.136734	0.0278815	4.90411	9.38e-07	3.6e-05	ENSMUSG00000022752	Tomm70a	translocase of outer mitochondrial membrane 70A				20090	2057.61	0.220233	0.0673014	3.27234	0.00106662	0.0357972	ENSMUSG00000034892	Rps29	ribosomal protein S29
70564	6727.48	0.206101	0.04203	4.90365	9.41e-07	3.6e-05	ENSMUSG00000021792	Prxl2a	peroxiredoxin like 2A				52837	13781.9	-0.107237	0.0327658	-3.27282	0.00106478	0.0357972	ENSMUSG00000034723	Tmx4	thioredoxin-related transmembrane protein 4
16531	5276.96	0.22327	0.045627	4.89338	9.91e-07	3.79e-05	ENSMUSG00000063142	Kcnma1	potassium large conductance calcium-activated channel, subfamily M, alpha member 1				70257	2626.04	0.118105	0.0361028	3.27136	0.0010703	0.0357972	ENSMUSG00000021290	Atp5mpl	ATP synthase membrane subunit 6.8PL
19157	5638.72	-0.155195	0.0317186	-4.89288	9.94e-07	3.79e-05	ENSMUSG00000017132	Cyth1	cytohesin 1				80721	155.298	-0.422286	0.129065	-3.27188	0.00106836	0.0357972	ENSMUSG00000038496	Slc19a3	solute carrier family 19, member 3
54525	23921	-0.226328	0.0462769	-4.89073	1e-06	3.82e-05	ENSMUSG00000024743	Syt7	synaptotagmin VII				66911	1819.04	0.104684	0.0320195	3.26937	0.00107786	0.0359705	ENSMUSG00000022516	Nudt16l1	nudix (nucleoside diphosphate linked moiety X)-type motif 16-like 1
67803	4829.89	-0.219569	0.044917	-4.88834	1.02e-06	3.86e-05	ENSMUSG00000040699	Limd2	LIM domain containing 2				170736	1605.88	-0.253165	0.0774528	-3.26864	0.00108065	0.0359845	ENSMUSG00000022438	Parvb	parvin, beta
18479	17358.7	0.251234	0.0514134	4.88655	1.03e-06	3.89e-05	ENSMUSG00000030774	Pak1	p21 (RAC1) activated kinase 1				57257	642.704	-0.301437	0.0922577	-3.26734	0.00108565	0.0360716	ENSMUSG00000033721	Vav3	vav 3 oncogene
12313	128075	0.155851	0.0319185	4.88279	1.05e-06	3.95e-05	ENSMUSG00000001175	Calm1	calmodulin 1				233726	5486.83	-0.0987431	0.0302284	-3.26657	0.0010886	0.0360905	ENSMUSG00000066232	Ipo7	importin 7
20614	117912	0.206028	0.0422007	4.88211	1.05e-06	3.96e-05	ENSMUSG00000027273	Snap25	synaptosomal-associated protein 25				14407	223.125	-0.391248	0.119814	-3.26545	0.0010929	0.0361462	ENSMUSG00000055026	Gabrg3	gamma-aminobutyric acid (GABA) A receptor, subunit gamma 3
67300	31487.4	0.150303	0.0307966	4.88051	1.06e-06	3.98e-05	ENSMUSG00000047126	Cltc	clathrin, heavy polypeptide (Hc)				329650	2458.85	-0.149511	0.0457936	-3.26489	0.00109505	0.0361462	ENSMUSG00000056476	Med12l	mediator complex subunit 12-like
19069	2672.78	-0.17229	0.0353132	-4.87892	1.07e-06	4e-05	ENSMUSG00000040667	Nup88	nucleoporin 88				71520	223.694	-0.275504	0.0844422	-3.26263	0.00110382	0.0362777	ENSMUSG00000004837	Grap	GRB2-related adaptor protein
219135	7812.59	0.109643	0.0224731	4.87887	1.07e-06	4e-05	ENSMUSG00000021987	Mtmr6	myotubularin related protein 6				75209	794.962	-0.427356	0.130982	-3.26271	0.00110352	0.0362777	ENSMUSG00000051111	Sv2c	synaptic vesicle glycoprotein 2c
270086	9252.34	0.164992	0.0338644	4.87214	1.1e-06	4.13e-05	ENSMUSG00000033009	Ogfod1	2-oxoglutarate and iron-dependent oxygenase domain containing 1				68975	1226.69	0.133339	0.0408981	3.26027	0.00111307	0.0365023	ENSMUSG00000026799	Med27	mediator complex subunit 27
16828	9956.37	0.153534	0.0315182	4.87129	1.11e-06	4.13e-05	ENSMUSG00000063229	Ldha	lactate dehydrogenase A				12568	5531.02	0.0743567	0.0228181	3.25868	0.00111933	0.0366286	ENSMUSG00000028969	Cdk5	cyclin-dependent kinase 5
20715	48.4153	1.90372	0.390984	4.86904	1.12e-06	4.17e-05	ENSMUSG00000041481	Serpina3g	serine (or cysteine) peptidase inhibitor, clade A, member 3G				16451	12200.2	-0.0984648	0.0302232	-3.25792	0.00112232	0.0366471	ENSMUSG00000028530	Jak1	Janus kinase 1
52696	16047.7	0.18929	0.0388875	4.86764	1.13e-06	4.19e-05	ENSMUSG00000019923	Zwint	ZW10 interactor				15184	11569.6	0.127268	0.0390967	3.25521	0.00113308	0.0369188	ENSMUSG00000008855	Hdac5	histone deacetylase 5
68520	594.444	-0.248826	0.0511884	-4.86098	1.17e-06	4.33e-05	ENSMUSG00000021286	Zfyve21	zinc finger, FYVE domain containing 21				109151	3720.04	-0.108019	0.0331932	-3.25426	0.00113686	0.0369627	ENSMUSG00000056608	Chd9	chromodomain helicase DNA binding protein 9
19070	2920.83	0.188451	0.038786	4.85874	1.18e-06	4.36e-05	ENSMUSG00000025979	Mob4	MOB family member 4, phocein				320007	3993.24	0.179363	0.0551622	3.25155	0.00114776	0.037237	ENSMUSG00000022696	Sidt1	SID1 transmembrane family, member 1
67871	749.476	0.235295	0.048426	4.85886	1.18e-06	4.36e-05	ENSMUSG00000026887	Mrrf	mitochondrial ribosome recycling factor				66162	947.893	0.202899	0.06242	3.25054	0.00115187	0.0372466	ENSMUSG00000047721	Bola2	bolA-like 2 (E. coli)
11924	131.152	1.38052	0.284214	4.85735	1.19e-06	4.36e-05	ENSMUSG00000027967	Neurog2	neurogenin 2				93691	508.523	-0.274646	0.0844996	-3.25027	0.00115297	0.0372466	ENSMUSG00000025959	Klf7	Kruppel-like factor 7 (ubiquitous)
319508	81.2296	1.13821	0.234308	4.85774	1.19e-06	4.36e-05	ENSMUSG00000041479	Syt15	synaptotagmin XV				75659	654.396	0.168894	0.0519825	3.24906	0.00115786	0.0373249	ENSMUSG00000030032	Wdr54	WD repeat domain 54
67834	10520.1	0.120649	0.0248361	4.85782	1.19e-06	4.36e-05	ENSMUSG00000032279	Idh3a	isocitrate dehydrogenase 3 (NAD+) alpha				215210	642.951	0.173445	0.0534041	3.24779	0.00116306	0.0374129	ENSMUSG00000039886	Tmem120a	transmembrane protein 120A
18476	349.804	0.472031	0.0972521	4.85368	1.21e-06	4.43e-05	ENSMUSG00000005447	Pafah1b3	platelet-activating factor acetylhydrolase, isoform 1b, subunit 3				67097	2124.07	0.11135	0.0342983	3.24653	0.00116821	0.037499	ENSMUSG00000052146	Rps10	ribosomal protein S10
56228	5938.47	0.178252	0.0367365	4.85217	1.22e-06	4.46e-05	ENSMUSG00000028277	Ube2j1	ubiquitin-conjugating enzyme E2J 1				223921	663.861	0.181636	0.055972	3.24513	0.00117398	0.0376046	ENSMUSG00000036678	Aaas	achalasia, adrenocortical insufficiency, alacrimia
13199	143533	-0.297285	0.0613227	-4.84788	1.25e-06	4.55e-05	ENSMUSG00000059213	Ddn	dendrin				50523	3968.39	-0.226264	0.0698094	-3.24117	0.00119042	0.0379706	ENSMUSG00000021959	Lats2	large tumor suppressor 2
11749	8070.9	0.204404	0.0421904	4.8448	1.27e-06	4.6e-05	ENSMUSG00000018340	Anxa6	annexin A6				50523	3968.39	-0.226264	0.0698094	-3.24117	0.00119042	0.0379706	ENSMUSG00000114942	Lats2	large tumor suppressor 2
54418	4991.56	0.197189	0.0407004	4.84488	1.27e-06	4.6e-05	ENSMUSG00000028354	Fmn2	formin 2				71584	499.981	-0.35139	0.108403	-3.24153	0.00118891	0.0379706	ENSMUSG00000019359	Gdpd2	glycerophosphodiester phosphodiesterase domain containing 2
15983	455.782	-0.426812	0.0881356	-4.84267	1.28e-06	4.64e-05	ENSMUSG00000010048	Ifrd2	interferon-related developmental regulator 2				270118	1171.1	-0.290635	0.0897221	-3.23928	0.00119832	0.0380948	ENSMUSG00000031925	Maml2	mastermind like transcriptional coactivator 2
109246	3281.39	0.335056	0.069225	4.84011	1.3e-06	4.69e-05	ENSMUSG00000030352	Tspan9	tetraspanin 9				69792	621.55	0.171719	0.0530155	3.23904	0.00119934	0.0380948	ENSMUSG00000002679	Med6	mediator complex subunit 6
545156	42573.7	-0.174759	0.0361317	-4.83671	1.32e-06	4.76e-05	ENSMUSG00000061751	Kalrn	kalirin, RhoGEF kinase				320910	1122.96	-0.254493	0.0785979	-3.23791	0.00120409	0.0381656	ENSMUSG00000025321	Itgb8	integrin beta 8
75767	311.25	0.558822	0.11555	4.83619	1.32e-06	4.76e-05	ENSMUSG00000031488	Rab11fip1	RAB11 family interacting protein 1 (class I)				68789	241.698	-0.42245	0.13054	-3.23619	0.00121139	0.0383168	ENSMUSG00000085492	Trmt61b	tRNA methyltransferase 61B
16826	2037.64	0.425218	0.0879398	4.83533	1.33e-06	4.77e-05	ENSMUSG00000039706	Ldb2	LIM domain binding 2				434178	566.116	-0.172349	0.0533032	-3.23336	0.00122341	0.0386166	ENSMUSG00000092416	Zfp141	zinc finger protein 141
74004	2285.92	-0.188879	0.0390732	-4.83398	1.34e-06	4.79e-05	ENSMUSG00000056856	Jakmip3	janus kinase and microtubule interacting protein 3				66860	9715.45	-0.20298	0.0627946	-3.23244	0.00122738	0.0386613	ENSMUSG00000035168	Tanc1	tetratricopeptide repeat, ankyrin repeat and coiled-coil containing 1
74004	2285.92	-0.188879	0.0390732	-4.83398	1.34e-06	4.79e-05	ENSMUSG00000111614	Jakmip3	janus kinase and microtubule interacting protein 3				353187	3699.74	0.260987	0.0808365	3.22858	0.00124407	0.0391055	ENSMUSG00000021775	Nr1d2	nuclear receptor subfamily 1, group D, member 2
237107	12345.2	0.185808	0.0384687	4.83009	1.36e-06	4.87e-05	ENSMUSG00000025266	Gnl3l	guanine nucleotide binding protein-like 3 (nucleolar)-like				67103	145.954	-0.441341	0.136765	-3.227	0.00125097	0.0392412	ENSMUSG00000028378	Ptgr1	prostaglandin reductase 1
381921	9487.68	-0.141628	0.0293222	-4.83006	1.36e-06	4.87e-05	ENSMUSG00000059981	Taok2	TAO kinase 2				16539	1810.01	-0.188875	0.0585566	-3.22551	0.00125748	0.0393639	ENSMUSG00000050963	Kcns2	K+ voltage-gated channel, subfamily S, 2
319278	2814.5	-0.23319	0.0483535	-4.82261	1.42e-06	5.04e-05	ENSMUSG00000038884	Shfl	shiftless antiviral inhibitor of ribosomal frameshifting				14169	1536.96	-0.176311	0.0547585	-3.21978	0.00128287	0.0399149	ENSMUSG00000025551	Fgf14	fibroblast growth factor 14
209456	2221.51	-0.212219	0.0440709	-4.8154	1.47e-06	5.22e-05	ENSMUSG00000026510	Trp53bp2	transformation related protein 53 binding protein 2				50876	28270.6	-0.110517	0.0343246	-3.21976	0.00128299	0.0399149	ENSMUSG00000032186	Tmod2	tropomodulin 2
27053	4450.2	0.218697	0.0454366	4.81322	1.49e-06	5.26e-05	ENSMUSG00000029752	Asns	asparagine synthetase				65255	34.7369	-1.08021	0.335474	-3.21996	0.00128206	0.0399149	ENSMUSG00000042607	Asb4	ankyrin repeat and SOCS box-containing 4
21400	1413.25	-0.308214	0.0640669	-4.81082	1.5e-06	5.31e-05	ENSMUSG00000059540	Tcea2	transcription elongation factor A (SII), 2				22166	2360.33	0.121642	0.0378053	3.21759	0.00129273	0.0401357	ENSMUSG00000028367	Txn1	thioredoxin 1
77781	9141.18	0.195325	0.0405984	4.81116	1.5e-06	5.31e-05	ENSMUSG00000046785	Epm2aip1	EPM2A (laforin) interacting protein 1				18628	2549.73	0.304481	0.0946615	3.21652	0.00129756	0.0402031	ENSMUSG00000028957	Per3	period circadian clock 3
100042277	1567.86	-0.429621	0.0893245	-4.80966	1.51e-06	5.33e-05	NA	Gm3764	predicted gene 3764				100503298	75.0504	-0.497677	0.154892	-3.21306	0.0013133	0.0405251	NA	NA	NA
226591	2239.9	0.141599	0.0294478	4.80848	1.52e-06	5.35e-05	ENSMUSG00000040843	Tiprl	TIP41, TOR signalling pathway regulator-like (S. cerevisiae)				14605	2579.13	0.447113	0.139153	3.21309	0.00131314	0.0405251	ENSMUSG00000031431	Tsc22d3	TSC22 domain family, member 3
18648	3157.67	0.170259	0.0354228	4.80648	1.54e-06	5.39e-05	ENSMUSG00000011752	Pgam1	phosphoglycerate mutase 1				20192	6211.15	-0.215517	0.0670984	-3.21195	0.00131839	0.0405993	ENSMUSG00000057378	Ryr3	ryanodine receptor 3
72371	511.607	0.284317	0.0592006	4.80261	1.57e-06	5.48e-05	ENSMUSG00000071252	2210408I21Rik	RIKEN cDNA 2210408I21 gene				192169	1655.16	0.112359	0.0350068	3.20963	0.00132907	0.0408454	ENSMUSG00000031634	Ufsp2	UFM1-specific peptidase 2
20716	2801.34	0.336265	0.0700492	4.8004	1.58e-06	5.53e-05	ENSMUSG00000021091	Serpina3n	serine (or cysteine) peptidase inhibitor, clade A, member 3N				64009	27365.6	-0.168528	0.0525213	-3.20875	0.00133314	0.0408875	ENSMUSG00000096054	Syne1	spectrin repeat containing, nuclear envelope 1
56464	3350.32	-0.144134	0.0300302	-4.79964	1.59e-06	5.53e-05	ENSMUSG00000083282	Ctsf	cathepsin F				210297	990.814	-0.164944	0.051452	-3.20579	0.00134693	0.041227	ENSMUSG00000031290	Lrch2	leucine-rich repeats and calponin homology (CH) domain containing 2
75202	438.783	-0.57971	0.120782	-4.79963	1.59e-06	5.53e-05	ENSMUSG00000080316	Spaca6	sperm acrosome associated 6				16536	15730.4	-0.181936	0.0567733	-3.2046	0.00135248	0.0413089	ENSMUSG00000016346	Kcnq2	potassium voltage-gated channel, subfamily Q, member 2
107934	7935.32	-0.414881	0.0864654	-4.79823	1.6e-06	5.55e-05	ENSMUSG00000023473	Celsr3	cadherin, EGF LAG seven-pass G-type receptor 3				231997	761.97	-0.195439	0.0609975	-3.20406	0.00135506	0.0413089	ENSMUSG00000038074	Fkbp14	FK506 binding protein 14
107934	7935.32	-0.414881	0.0864654	-4.79823	1.6e-06	5.55e-05	ENSMUSG00000107269	Celsr3	cadherin, EGF LAG seven-pass G-type receptor 3				140887	384.613	0.396978	0.124146	3.19766	0.00138547	0.0420666	ENSMUSG00000016520	Lnx2	ligand of numb-protein X 2
215194	1324.43	-0.186502	0.0388708	-4.79798	1.6e-06	5.55e-05	ENSMUSG00000035047	Kri1	KRI1 homolog				21807	20094	0.0872085	0.0272711	3.19783	0.00138465	0.0420666	ENSMUSG00000022010	Tsc22d1	TSC22 domain family, member 1
13619	3177.01	-0.213867	0.0447212	-4.78222	1.73e-06	6e-05	ENSMUSG00000040669	Phc1	polyhomeotic 1				68512	546.03	0.165385	0.0517931	3.19319	0.00140708	0.0426374	ENSMUSG00000078713	Tomm5	translocase of outer mitochondrial membrane 5
67023	2208.87	-0.171417	0.0358739	-4.77831	1.77e-06	6.1e-05	ENSMUSG00000002395	Use1	unconventional SNARE in the ER 1 homolog (S. cerevisiae)				66706	1348.81	0.124434	0.0389996	3.19065	0.00141952	0.0429285	ENSMUSG00000070283	Ndufaf3	NADH:ubiquinone oxidoreductase complex assembly factor 3
28169	12136.2	0.124193	0.0260049	4.77573	1.79e-06	6.17e-05	ENSMUSG00000001211	Agpat3	1-acylglycerol-3-phosphate O-acyltransferase 3				19175	3954.6	0.088026	0.027594	3.19005	0.0014225	0.0429329	ENSMUSG00000018286	Psmb6	proteasome (prosome, macropain) subunit, beta type 6
60597	23798.6	0.187268	0.0392269	4.77396	1.81e-06	6.2e-05	ENSMUSG00000022619	Mapk8ip2	mitogen-activated protein kinase 8 interacting protein 2				243937	1047.65	-0.284937	0.0893523	-3.18891	0.00142809	0.042971	ENSMUSG00000043456	Zfp536	zinc finger protein 536
66743	5467.26	0.146845	0.0307594	4.77397	1.81e-06	6.2e-05	ENSMUSG00000028677	Rnf220	ring finger protein 220				329877	780.424	-0.17939	0.056259	-3.18864	0.00142944	0.042971	ENSMUSG00000038024	Dennd4c	DENN/MADD domain containing 4C
280668	357.44	-0.458896	0.0962484	-4.76783	1.86e-06	6.38e-05	ENSMUSG00000072647	Adam1a	a disintegrin and metallopeptidase domain 1a				235283	4843.29	-0.118283	0.0371218	-3.18635	0.00144079	0.0432267	ENSMUSG00000040111	Gramd1b	GRAM domain containing 1B
53881	2069.01	0.499523	0.10479	4.76689	1.87e-06	6.39e-05	ENSMUSG00000089774	Slc5a3	solute carrier family 5 (inositol transporters), member 3				270627	4578.83	-0.0805657	0.0252929	-3.18531	0.00144598	0.0432965	ENSMUSG00000031314	Taf1	TATA-box binding protein associated factor 1
13476	21830.5	0.161727	0.0339301	4.76649	1.87e-06	6.39e-05	ENSMUSG00000005873	Reep5	receptor accessory protein 5				271981	836.083	-0.192052	0.0603305	-3.18333	0.0014559	0.0435076	ENSMUSG00000028030	Tbck	TBC1 domain containing kinase
209586	9779.82	0.269145	0.0564995	4.76367	1.9e-06	6.47e-05	ENSMUSG00000053838	Nudcd3	NudC domain containing 3				17128	2501.02	-0.101002	0.0317567	-3.18049	0.00147028	0.0437647	ENSMUSG00000024515	Smad4	SMAD family member 4
239691	141.378	0.558553	0.117272	4.76291	1.91e-06	6.48e-05	ENSMUSG00000051669	AU021092	expressed sequence AU021092				67569	386.663	-0.30269	0.0951681	-3.18059	0.00146978	0.0437647	ENSMUSG00000019888	Mgat4c	MGAT4 family, member C
105298	8324.82	0.217235	0.0456203	4.76181	1.92e-06	6.51e-05	ENSMUSG00000002808	Epdr1	ependymin related protein 1 (zebrafish)				108089	1574.35	-0.145468	0.0457571	-3.17913	0.00147716	0.0438831	ENSMUSG00000020642	Rnf144a	ring finger protein 144A
100039239	2588.12	0.309116	0.0649535	4.75904	1.95e-06	6.58e-05	NA	Gm2115	predicted gene 2115				11958	3376.27	0.171097	0.0538485	3.17739	0.00148609	0.0439762	ENSMUSG00000050856	Atp5k	ATP synthase, H+ transporting, mitochondrial F1F0 complex, subunit E
66270	1966.59	0.179144	0.0376506	4.75807	1.95e-06	6.6e-05	ENSMUSG00000022270	Retreg1	reticulophagy regulator 1				13653	11997.7	0.537504	0.169139	3.17789	0.00148351	0.0439762	ENSMUSG00000038418	Egr1	early growth response 1
66237	25090.4	0.230347	0.0484387	4.75543	1.98e-06	6.67e-05	ENSMUSG00000024403	Atp6v1g2	ATPase, H+ transporting, lysosomal V1 subunit G2				103768	1863.27	0.184997	0.0583143	3.17241	0.00151179	0.0444326	ENSMUSG00000045007	Tubg2	tubulin, gamma 2
380601	431.538	-0.349258	0.0735152	-4.75082	2.03e-06	6.82e-05	ENSMUSG00000079043	Fastkd5	FAST kinase domains 5				17215	203.408	-0.317401	0.100048	-3.17249	0.00151138	0.0444326	ENSMUSG00000041859	Mcm3	minichromosome maintenance complex component 3
56175	179.861	1.20156	0.252939	4.75041	2.03e-06	6.82e-05	ENSMUSG00000040605	Bace2	beta-site APP-cleaving enzyme 2				320404	2692.74	-0.188847	0.0595333	-3.17213	0.00151325	0.0444326	ENSMUSG00000038855	Itpkb	inositol 1,4,5-trisphosphate 3-kinase B
330403	20.1051	1.71188	0.360425	4.7496	2.04e-06	6.82e-05	NA	Gm9946	predicted gene 9946				93706	4488.34	-0.169494	0.0534321	-3.17215	0.00151317	0.0444326	ENSMUSG00000102918	Pcdhgc3	protocadherin gamma subfamily C, 3
70802	1708.75	-0.221021	0.0465342	-4.74964	2.04e-06	6.82e-05	ENSMUSG00000044950	Pwwp2a	PWWP domain containing 2A				224008	301.43	-0.272703	0.0860164	-3.17036	0.00152248	0.0445311	ENSMUSG00000041974	Spidr	scaffolding protein involved in DNA repair
57342	4574.7	0.26347	0.0554971	4.74746	2.06e-06	6.88e-05	ENSMUSG00000030770	Parva	parvin, alpha				67023	2208.87	0.115145	0.0363186	3.1704	0.00152227	0.0445311	ENSMUSG00000002395	Use1	unconventional SNARE in the ER 1 homolog (S. cerevisiae)
266781	4265.68	-0.142523	0.0300335	-4.74548	2.08e-06	6.93e-05	ENSMUSG00000029146	Snx17	sorting nexin 17				238076	536.516	0.235809	0.0744088	3.1691	0.0015291	0.0446386	ENSMUSG00000043673	Kcns3	potassium voltage-gated channel, delayed-rectifier, subfamily S, member 3
18430	634.395	0.615907	0.129831	4.74393	2.1e-06	6.97e-05	ENSMUSG00000049112	Oxtr	oxytocin receptor				68758	1138.22	0.126314	0.0399163	3.16448	0.00155361	0.0452669	ENSMUSG00000040532	Abhd11	abhydrolase domain containing 11
66105	6489.98	0.165987	0.0350006	4.7424	2.11e-06	7e-05	ENSMUSG00000078578	Ube2d3	ubiquitin-conjugating enzyme E2D 3				16423	2947.15	-0.177146	0.0560102	-3.16275	0.00156287	0.0454492	ENSMUSG00000055447	Cd47	CD47 antigen (Rh-related antigen, integrin-associated signal transducer)
75616	2578.34	0.215185	0.0453745	4.74242	2.11e-06	7e-05	ENSMUSG00000071180	Smim15	small integral membrane protein 15				224014	1002.78	-0.20769	0.0657508	-3.15874	0.00158454	0.045991	ENSMUSG00000022788	Fgd4	FYVE, RhoGEF and PH domain containing 4
207181	1117.67	0.371629	0.0783853	4.74105	2.13e-06	7.03e-05	ENSMUSG00000039607	Rbms3	RNA binding motif, single stranded interacting protein				19299	4149.42	-0.0933604	0.0295643	-3.15788	0.00158922	0.0460387	ENSMUSG00000028127	Abcd3	ATP-binding cassette, sub-family D (ALD), member 3
63985	10820.8	0.22051	0.0465242	4.73969	2.14e-06	7.06e-05	ENSMUSG00000062014	Gmfb	glia maturation factor, beta				13667	1627.14	0.127131	0.0402691	3.15704	0.0015938	0.0460834	ENSMUSG00000029145	Eif2b4	eukaryotic translation initiation factor 2B, subunit 4 delta
101883	295.814	-0.643774	0.135965	-4.73486	2.19e-06	7.21e-05	ENSMUSG00000036826	Igflr1	IGF-like family receptor 1				72567	6525.96	-0.103633	0.0329077	-3.14921	0.00163711	0.0472454	ENSMUSG00000037608	Bclaf1	BCL2-associated transcription factor 1
13805	1462.53	0.490086	0.103508	4.73477	2.19e-06	7.21e-05	ENSMUSG00000026814	Eng	endoglin				93888	740.967	-0.252829	0.0802992	-3.14859	0.0016406	0.0472563	ENSMUSG00000046387	Pcdhb17	protocadherin beta 17
17436	2663.75	0.244185	0.051588	4.73336	2.21e-06	7.25e-05	ENSMUSG00000032418	Me1	malic enzyme 1, NADP(+)-dependent, cytosolic				11838	10074.6	0.748611	0.237891	3.14687	0.00165029	0.0474291	ENSMUSG00000022602	Arc	activity regulated cytoskeletal-associated protein
192652	2464.89	-0.189402	0.0400851	-4.72499	2.3e-06	7.54e-05	ENSMUSG00000045374	Wdr81	WD repeat domain 81				12953	8529.41	0.0919753	0.0292348	3.14609	0.00165469	0.0474291	ENSMUSG00000068742	Cry2	cryptochrome 2 (photolyase-like)
67166	5362.38	0.184427	0.0390362	4.7245	2.31e-06	7.54e-05	ENSMUSG00000030105	Arl8b	ADP-ribosylation factor-like 8B				240239	89.392	-1.66217	0.528366	-3.14586	0.00165599	0.0474291	ENSMUSG00000042816	Gpr151	G protein-coupled receptor 151
239102	4776.27	-0.266724	0.05647	-4.72329	2.32e-06	7.57e-05	ENSMUSG00000040721	Zfhx2	zinc finger homeobox 2				319934	4057.42	-0.104487	0.033237	-3.14369	0.00166833	0.0476923	ENSMUSG00000038371	Sbf2	SET binding factor 2
70650	1701.85	-0.176929	0.0374634	-4.72273	2.33e-06	7.58e-05	ENSMUSG00000029427	Zcchc8	zinc finger, CCHC domain containing 8				20787	4533.85	-0.173715	0.0552956	-3.14158	0.00168041	0.0477159	ENSMUSG00000020538	Srebf1	sterol regulatory element binding transcription factor 1
18412	24810.7	0.134299	0.0284442	4.72151	2.34e-06	7.61e-05	ENSMUSG00000015837	Sqstm1	sequestosome 1				212391	202.884	-0.38159	0.12143	-3.14248	0.00167524	0.0477159	ENSMUSG00000025019	Lcor	ligand dependent nuclear receptor corepressor
72102	3167.69	-0.329616	0.0698641	-4.71796	2.38e-06	7.73e-05	ENSMUSG00000030002	Dusp11	dual specificity phosphatase 11 (RNA/RNP complex 1-interacting)				56310	1140.33	0.163393	0.0520138	3.14134	0.00168176	0.0477159	ENSMUSG00000023170	Gps2	G protein pathway suppressor 2
230735	2496.89	-0.351822	0.0745971	-4.7163	2.4e-06	7.78e-05	ENSMUSG00000028876	Epha10	Eph receptor A10				68251	3426.27	0.0915935	0.0291529	3.14183	0.00167895	0.0477159	ENSMUSG00000031820	Babam1	BRISC and BRCA1 A complex member 1
229584	4164.48	-0.180199	0.0382198	-4.71483	2.42e-06	7.82e-05	ENSMUSG00000038902	Pogz	pogo transposable element with ZNF domain				22773	202.699	-0.715036	0.227738	-3.13972	0.00169107	0.0478904	ENSMUSG00000067860	Zic3	zinc finger protein of the cerebellum 3
26942	596.83	-0.271765	0.0576666	-4.7127	2.44e-06	7.88e-05	ENSMUSG00000037617	Spag1	sperm associated antigen 1				98660	66400.2	-0.162089	0.051646	-3.13845	0.00169842	0.0480088	ENSMUSG00000007097	Atp1a2	ATPase, Na+/K+ transporting, alpha 2 polypeptide
353204	1919.79	0.227926	0.0483771	4.71145	2.46e-06	7.92e-05	ENSMUSG00000059343	Aldoart1	aldolase 1 A, retrogene 1				241624	55.5282	0.488676	0.155762	3.13733	0.00170497	0.0481043	ENSMUSG00000048647	Exd1	exonuclease 3'-5' domain containing 1
50927	857.692	-0.257662	0.0546947	-4.71091	2.47e-06	7.92e-05	ENSMUSG00000028693	Nasp	nuclear autoantigenic sperm protein (histone-binding)				100861876	663.431	-0.206005	0.0657072	-3.1352	0.0017174	0.0482839	NA	NA	NA
14127	231.225	0.500825	0.106367	4.70847	2.5e-06	8e-05	ENSMUSG00000058715	Fcer1g	Fc receptor, IgE, high affinity I, gamma polypeptide				208936	68.5562	-0.658769	0.210216	-3.13377	0.00172577	0.0482839	ENSMUSG00000053399	Adamts18	a disintegrin-like and metallopeptidase (reprolysin type) with thrombospondin type 1 motif, 18
11722	829.671	-0.406343	0.0863228	-4.70725	2.51e-06	8.04e-05	ENSMUSG00000074264	Amy1	amylase 1, salivary				237542	4209.28	-0.121637	0.0388181	-3.13351	0.00172727	0.0482839	ENSMUSG00000020189	Osbpl8	oxysterol binding protein-like 8
27370	2163.71	-0.190917	0.0405642	-4.70654	2.52e-06	8.05e-05	ENSMUSG00000025362	Rps26	ribosomal protein S26				414108	89.435	-0.43027	0.137256	-3.1348	0.00171973	0.0482839	ENSMUSG00000097145	9230114K14Rik	RIKEN cDNA 9230114K14 gene
18975	3293.56	-0.151956	0.0323624	-4.69545	2.66e-06	8.48e-05	ENSMUSG00000039176	Polg	polymerase (DNA directed), gamma				68272	2485.94	-0.185973	0.0593406	-3.13399	0.00172446	0.0482839	ENSMUSG00000029701	Rbm28	RNA binding motif protein 28
625098	315.151	-0.719724	0.153382	-4.69237	2.7e-06	8.6e-05	ENSMUSG00000044712	Slc38a6	solute carrier family 38, member 6				14127	231.225	-0.335779	0.107181	-3.13283	0.00173129	0.0483072	ENSMUSG00000058715	Fcer1g	Fc receptor, IgE, high affinity I, gamma polypeptide
17777	798.366	0.291288	0.0621051	4.69024	2.73e-06	8.67e-05	ENSMUSG00000028158	Mttp	microsomal triglyceride transfer protein				54393	46459.2	-0.0971993	0.0310449	-3.13093	0.00174253	0.0485314	ENSMUSG00000024462	Gabbr1	gamma-aminobutyric acid (GABA) B receptor, 1
58988	1388.45	-0.438027	0.0934131	-4.68914	2.74e-06	8.7e-05	ENSMUSG00000024830	Rps6kb2	ribosomal protein S6 kinase, polypeptide 2				14325	2386.77	0.114899	0.0367273	3.12845	0.00175731	0.0487384	ENSMUSG00000050708	Ftl1	ferritin light polypeptide 1
58988	1388.45	-0.438027	0.0934131	-4.68914	2.74e-06	8.7e-05	ENSMUSG00000097721	Rps6kb2	ribosomal protein S6 kinase, polypeptide 2				170753	4550.91	-0.162285	0.0518687	-3.12876	0.00175546	0.0487384	ENSMUSG00000040209	Zfp704	zinc finger protein 704
104383	792.246	-0.255077	0.054465	-4.68332	2.82e-06	8.94e-05	ENSMUSG00000024968	Rcor2	REST corepressor 2				18647	16520	-0.161817	0.051748	-3.12702	0.00176587	0.0487384	ENSMUSG00000028926	Cdk14	cyclin-dependent kinase 14
18472	30522.8	0.140351	0.0299708	4.68292	2.83e-06	8.94e-05	ENSMUSG00000020745	Pafah1b1	platelet-activating factor acetylhydrolase, isoform 1b, subunit 1				269774	33166.3	-0.160303	0.0512611	-3.12718	0.0017649	0.0487384	ENSMUSG00000057230	Aak1	AP2 associated kinase 1
11441	1451.62	0.408953	0.0873397	4.68233	2.84e-06	8.95e-05	ENSMUSG00000030525	Chrna7	cholinergic receptor, nicotinic, alpha polypeptide 7				380855	88.288	-0.612082	0.195741	-3.12699	0.00176605	0.0487384	ENSMUSG00000058900	Rsl1	regulator of sex limited protein 1
208691	2994.33	0.184248	0.0393811	4.67859	2.89e-06	9.09e-05	ENSMUSG00000050192	Eif5a2	eukaryotic translation initiation factor 5A2				16370	32.4265	-1.65167	0.528539	-3.12498	0.00177817	0.0488948	ENSMUSG00000054667	Irs4	insulin receptor substrate 4
20745	13763.6	0.360234	0.0770591	4.67478	2.94e-06	9.25e-05	ENSMUSG00000056222	Spock1	sparc/osteonectin, cwcv and kazal-like domains proteoglycan 1				24136	15364.4	-0.173707	0.05558	-3.12535	0.00177595	0.0488948	ENSMUSG00000026872	Zeb2	zinc finger E-box binding homeobox 2
238023	1121.96	-0.310994	0.0665639	-4.67211	2.98e-06	9.34e-05	ENSMUSG00000039307	Hexdc	hexosaminidase (glycosyl hydrolase family 20, catalytic domain) containing				110784	8747.93	-0.234535	0.075072	-3.12413	0.00178329	0.0489469	ENSMUSG00000031618	Nr3c2	nuclear receptor subfamily 3, group C, member 2
271305	523.783	-0.427547	0.0915112	-4.67208	2.98e-06	9.34e-05	ENSMUSG00000016624	Phf21b	PHD finger protein 21B				16531	5276.96	-0.142638	0.0456923	-3.12171	0.00179802	0.049122	ENSMUSG00000063142	Kcnma1	potassium large conductance calcium-activated channel, subfamily M, alpha member 1
18390	51.3625	0.980096	0.209864	4.67014	3.01e-06	9.38e-05	ENSMUSG00000000766	Oprm1	opioid receptor, mu 1				192159	14986.1	-0.0999703	0.0320323	-3.12092	0.00180289	0.049122	ENSMUSG00000020850	Prpf8	pre-mRNA processing factor 8
76485	1291.82	-0.28374	0.0607577	-4.67003	3.01e-06	9.38e-05	ENSMUSG00000021916	Glt8d1	glycosyltransferase 8 domain containing 1				20262	9824.03	0.0738977	0.0236819	3.12043	0.00180588	0.049122	ENSMUSG00000027581	Stmn3	stathmin-like 3
99512	7529.83	0.120023	0.0256991	4.67032	3.01e-06	9.38e-05	ENSMUSG00000040389	Wdr47	WD repeat domain 47				211673	6998.11	-0.102811	0.0329337	-3.12175	0.00179778	0.049122	ENSMUSG00000067851	Arfgef1	ADP-ribosylation factor guanine nucleotide-exchange factor 1(brefeldin A-inhibited)
67230	1670.34	-0.189798	0.0406881	-4.66472	3.09e-06	9.61e-05	ENSMUSG00000057894	Zfp329	zinc finger protein 329				78779	3182.42	0.134472	0.0430914	3.12063	0.00180463	0.049122	ENSMUSG00000033594	Spata2l	spermatogenesis associated 2-like
22158	1034.34	-0.26346	0.05654	-4.65971	3.17e-06	9.83e-05	ENSMUSG00000001521	Tulp3	tubby-like protein 3				109857	745.547	-0.307251	0.0984875	-3.11969	0.0018104	0.0491564	ENSMUSG00000022947	Cbr3	carbonyl reductase 3
71868	25.247	1.26475	0.271551	4.65752	3.2e-06	9.91e-05	ENSMUSG00000029248	Thegl	theg spermatid protein like				14705	3876.74	0.107147	0.0343592	3.11843	0.00181816	0.049279	ENSMUSG00000071657	Bscl2	Berardinelli-Seip congenital lipodystrophy 2 (seipin)
233726	5486.83	0.140021	0.0300764	4.6555	3.23e-06	9.99e-05	ENSMUSG00000066232	Ipo7	importin 7				574402	2953.57	-0.262869	0.0843497	-3.11642	0.00183063	0.0495284	ENSMUSG00000052229	Gpr17	G protein-coupled receptor 17
268445	6047.11	-0.230964	0.0496241	-4.65427	3.25e-06	0.000100345	ENSMUSG00000037907	Ankrd13b	ankyrin repeat domain 13b				13875	3845.72	0.149954	0.0481559	3.11392	0.00184619	0.0498602	ENSMUSG00000040857	Erf	Ets2 repressor factor
108934	10456.7	0.145322	0.0312297	4.65333	3.27e-06	0.000100624	ENSMUSG00000091264	Smim13	small integral membrane protein 13				104130	3822.55	0.103514	0.0332621	3.11208	0.00185775	0.0500832	ENSMUSG00000031059	Ndufb11	NADH:ubiquinone oxidoreductase subunit B11
23936	32605.9	0.282023	0.0606467	4.65026	3.32e-06	0.000101952	ENSMUSG00000022594	Lynx1	Ly6/neurotoxin 1				103711	2409.08	0.147709	0.0474865	3.11054	0.00186744	0.050255	ENSMUSG00000018659	Pnpo	pyridoxine 5'-phosphate oxidase
15502	6067.68	0.148173	0.0318772	4.64824	3.35e-06	0.000102773	ENSMUSG00000028410	Dnaja1	DnaJ heat shock protein family (Hsp40) member A1				78388	533.856	0.221483	0.0713709	3.10326	0.00191399	0.0514164	ENSMUSG00000030681	Mvp	major vault protein
71699	250.077	0.402592	0.0866468	4.64636	3.38e-06	0.000103527	ENSMUSG00000030089	Slc41a3	solute carrier family 41, member 3				30055	2938.27	0.110029	0.035476	3.10151	0.00192539	0.0516312	ENSMUSG00000020219	Timm13	translocase of inner mitochondrial membrane 13
69367	2327.53	0.421799	0.0908291	4.64388	3.42e-06	0.000104407	ENSMUSG00000018196	Glrx2	glutaredoxin 2 (thioltransferase)				11980	14799.2	-0.11207	0.0361675	-3.09864	0.0019441	0.0520406	ENSMUSG00000037685	Atp8a1	ATPase, aminophospholipid transporter (APLT), class I, type 8A, member 1
78781	240.545	0.563806	0.121401	4.64414	3.41e-06	0.000104407	ENSMUSG00000029826	Zc3hav1	zinc finger CCCH type, antiviral 1				17931	3451.1	-0.099726	0.0321987	-3.0972	0.00195355	0.0522016	ENSMUSG00000019907	Ppp1r12a	protein phosphatase 1, regulatory subunit 12A
93712	646.376	0.393953	0.0848892	4.64079	3.47e-06	0.000105792	ENSMUSG00000103677	Pcdhga4	protocadherin gamma subfamily A, 4				170936	719.894	-0.188601	0.0609136	-3.0962	0.00196017	0.0522861	ENSMUSG00000021514	Zfp369	zinc finger protein 369
70974	22443.2	0.316892	0.0683149	4.6387	3.51e-06	0.000106679	ENSMUSG00000030729	Pgm2l1	phosphoglucomutase 2-like 1				242521	4792.62	-0.25851	0.0835963	-3.09236	0.00198574	0.0526588	ENSMUSG00000070923	Klhl9	kelch-like 9
70495	10969.9	0.168649	0.0363669	4.63742	3.53e-06	0.000107149	ENSMUSG00000031007	Atp6ap2	ATPase, H+ transporting, lysosomal accessory protein 2				320360	4722.98	-0.112537	0.036396	-3.09201	0.00198804	0.0526588	ENSMUSG00000048330	Ric3	RIC3 acetylcholine receptor chaperone
66659	722.125	-0.265956	0.0573823	-4.63481	3.57e-06	0.00010832	ENSMUSG00000028093	Acp6	acid phosphatase 6, lysophosphatidic				56188	1503.14	0.278966	0.0901925	3.09301	0.00198139	0.0526588	ENSMUSG00000036570	Fxyd1	FXYD domain-containing ion transport regulator 1
73442	18013.5	0.258037	0.0557005	4.63257	3.61e-06	0.000109304	ENSMUSG00000025092	Hspa12a	heat shock protein 12A				81006	457.082	-0.249744	0.0807458	-3.09296	0.00198171	0.0526588	ENSMUSG00000040372	Gpr63	G protein-coupled receptor 63
100862094	502.097	0.578262	0.12492	4.62905	3.67e-06	0.000110212	NA	NA	NA				171504	63.4637	-0.518234	0.167698	-3.09028	0.00199968	0.0527825	ENSMUSG00000042759	Apobr	apolipoprotein B receptor
19726	4941.7	-0.237489	0.051288	-4.63049	3.65e-06	0.000110212	ENSMUSG00000040929	Rfx3	regulatory factor X, 3 (influences HLA class II expression)				269198	716.702	-0.26366	0.0853102	-3.0906	0.00199752	0.0527825	ENSMUSG00000073664	Nbeal1	neurobeachin like 1
212880	5074.28	-0.150476	0.0325036	-4.62952	3.67e-06	0.000110212	ENSMUSG00000021500	Ddx46	DEAD box helicase 46				11303	3088.14	-0.203283	0.0658084	-3.08901	0.00200824	0.0529055	ENSMUSG00000015243	Abca1	ATP-binding cassette, sub-family A (ABC1), member 1
68510	7453.72	-0.19911	0.043012	-4.62917	3.67e-06	0.000110212	ENSMUSG00000029547	Ints1	integrator complex subunit 1				19342	3128.91	0.0938584	0.0303891	3.08856	0.00201132	0.0529055	ENSMUSG00000053291	Rab4b	RAB4B, member RAS oncogene family
79059	1080.67	-0.212027	0.0457978	-4.62963	3.66e-06	0.000110212	ENSMUSG00000073435	Nme3	NME/NM23 nucleoside diphosphate kinase 3				93871	7257.33	-0.254007	0.0823177	-3.08569	0.00203078	0.0533246	ENSMUSG00000022914	Brwd1	bromodomain and WD repeat domain containing 1
245050	445.173	0.376697	0.0814066	4.62735	3.7e-06	0.000110921	ENSMUSG00000038233	Gask1a	golgi associated kinase 1A				228602	5602.42	-0.117163	0.0379829	-3.08463	0.00203806	0.0534233	ENSMUSG00000027309	4930402H24Rik	RIKEN cDNA 4930402H24 gene
78779	3182.42	-0.198106	0.0428152	-4.627	3.71e-06	0.000110921	ENSMUSG00000033594	Spata2l	spermatogenesis associated 2-like				140546	6839.88	0.0638388	0.0207045	3.08333	0.00204699	0.0535647	ENSMUSG00000033423	Eri3	exoribonuclease 3
224938	40125.9	0.166797	0.0360538	4.62632	3.72e-06	0.000111092	ENSMUSG00000024083	Pja2	praja ring finger ubiquitin ligase 2				14226	1637.08	0.171386	0.0556221	3.08126	0.00206124	0.0537519	ENSMUSG00000020635	Fkbp1b	FK506 binding protein 1b
382090	626.622	-0.265134	0.0573713	-4.62137	3.81e-06	0.000113578	ENSMUSG00000056919	Cep162	centrosomal protein 162				68971	419.64	0.26728	0.0867323	3.08166	0.00205848	0.0537519	ENSMUSG00000030316	Tamm41	TAM41 mitochondrial translocator assembly and maintenance homolog
17309	12295.2	0.19381	0.0419424	4.62085	3.82e-06	0.000113664	ENSMUSG00000042428	Mgat3	mannoside acetylglucosaminyltransferase 3				100504278	89.6281	-0.420624	0.136653	-3.07805	0.00208361	0.0542419	NA	2810402E24Rik	RIKEN cDNA 2810402E24 gene
18611	29776	0.205066	0.0443819	4.62049	3.83e-06	0.000113667	ENSMUSG00000013698	Pea15a	phosphoprotein enriched in astrocytes 15A				18590	1536.96	0.0992948	0.032317	3.07253	0.00212256	0.055161	ENSMUSG00000025856	Pdgfa	platelet derived growth factor, alpha
110611	12179.1	0.108457	0.0234874	4.61765	3.88e-06	0.000115035	ENSMUSG00000034088	Hdlbp	high density lipoprotein (HDL) binding protein				382253	2974.04	-0.217756	0.0708996	-3.07132	0.00213112	0.0551941	ENSMUSG00000031292	Cdkl5	cyclin-dependent kinase-like 5
170472	1353.55	-0.221821	0.0480417	-4.61727	3.89e-06	0.000115046	ENSMUSG00000020752	Recql5	RecQ protein-like 5				76773	590.623	0.147919	0.0481593	3.07145	0.00213023	0.0551941	ENSMUSG00000022359	Wdyhv1	WDYHV motif containing 1
77559	2657.45	0.14089	0.0305196	4.61638	3.9e-06	0.000115341	ENSMUSG00000033400	Agl	amylo-1,6-glucosidase, 4-alpha-glucanotransferase				76773	590.623	0.147919	0.0481593	3.07145	0.00213023	0.0551941	ENSMUSG00000116135	Wdyhv1	WDYHV motif containing 1
56085	10978.5	0.130921	0.0284015	4.60966	4.03e-06	0.000118929	ENSMUSG00000005312	Ubqln1	ubiquilin 1				100041581	1860.42	-0.238299	0.0776207	-3.07004	0.00214033	0.0552082	ENSMUSG00000038630	Zkscan16	zinc finger with KRAB and SCAN domains 16
223918	11023.4	0.162871	0.0353414	4.60849	4.06e-06	0.000119394	ENSMUSG00000036966	Spryd3	SPRY domain containing 3				15194	11191	-0.112102	0.0365187	-3.06972	0.00214259	0.0552082	ENSMUSG00000029104	Htt	huntingtin
17207	8979.42	-0.158525	0.0344095	-4.60702	4.08e-06	0.00012004	ENSMUSG00000031442	Mcf2l	mcf.2 transforming sequence-like				72296	8804.58	0.131479	0.0428207	3.07045	0.00213738	0.0552082	ENSMUSG00000041263	Rusc1	RUN and SH3 domain containing 1
213084	600.703	0.285167	0.0619168	4.60566	4.11e-06	0.000120621	ENSMUSG00000020389	Cdkl3	cyclin-dependent kinase-like 3				21406	3163.17	-0.110925	0.0361721	-3.0666	0.00216506	0.0556923	ENSMUSG00000032228	Tcf12	transcription factor 12
59040	4085.19	0.108854	0.0236567	4.6014	4.2e-06	0.000122905	ENSMUSG00000017686	Rhot1	ras homolog family member T1				67455	1513.25	-0.225452	0.0735432	-3.06558	0.00217249	0.0557889	ENSMUSG00000036782	Klhl13	kelch-like 13
235627	948.474	-0.425918	0.0926068	-4.59921	4.24e-06	0.000123991	ENSMUSG00000056724	Nbeal2	neurobeachin-like 2				11858	2876.43	-0.193778	0.0632286	-3.06471	0.00217877	0.0558555	ENSMUSG00000001313	Rnd2	Rho family GTPase 2
69539	12419.2	0.375972	0.0817785	4.59744	4.28e-06	0.000124835	ENSMUSG00000056596	Trnp1	TMF1-regulated nuclear protein 1				209601	245.166	-0.279367	0.09121	-3.0629	0.00219205	0.0561009	ENSMUSG00000078161	Erich3	glutamate rich 3
70967	134.46	0.710165	0.154616	4.59309	4.37e-06	0.000127254	ENSMUSG00000039903	Eva1c	eva-1 homolog C (C. elegans)				15161	8341.66	-0.0910364	0.0297448	-3.06058	0.00220908	0.0564415	ENSMUSG00000031386	Hcfc1	host cell factor C1
54141	321.57	-0.507628	0.110622	-4.58885	4.46e-06	0.000129643	ENSMUSG00000002055	Spag5	sperm associated antigen 5				17755	67588.1	-0.172122	0.0562832	-3.05814	0.00222712	0.0567111	ENSMUSG00000052727	Map1b	microtubule-associated protein 1B
269400	847.586	-0.398665	0.0869444	-4.58529	4.53e-06	0.000131649	ENSMUSG00000038685	Rtel1	regulator of telomere elongation helicase 1				407812	951.563	-0.300733	0.0983226	-3.05863	0.00222349	0.0567111	ENSMUSG00000060314	Zfp941	zinc finger protein 941
20220	2431.32	0.167259	0.0364811	4.58483	4.54e-06	0.000131717	ENSMUSG00000021963	Sap18	Sin3-associated polypeptide 18				73032	3431.24	0.228843	0.0748527	3.05725	0.00223377	0.056785	ENSMUSG00000007944	Ttc9b	tetratricopeptide repeat domain 9B
16428	62.9809	0.931556	0.203241	4.5835	4.57e-06	0.000132333	ENSMUSG00000020395	Itk	IL2 inducible T cell kinase				227058	142.244	-0.571764	0.187063	-3.05654	0.0022391	0.0568252	ENSMUSG00000041144	Dnah7b	dynein, axonemal, heavy chain 7B
22223	27144.3	0.217391	0.0474586	4.58065	4.64e-06	0.000133702	ENSMUSG00000029223	Uchl1	ubiquitin carboxy-terminal hydrolase L1				240174	787.152	-0.150781	0.049352	-3.05522	0.00224895	0.0569178	ENSMUSG00000024251	Thada	thyroid adenoma associated
70683	1681.78	-0.18038	0.0393778	-4.58075	4.63e-06	0.000133702	ENSMUSG00000004356	Utp20	UTP20 small subunit processome component				53356	3291.16	0.0778133	0.0254704	3.05505	0.00225026	0.0569178	ENSMUSG00000070319	Eif3g	eukaryotic translation initiation factor 3, subunit G
66826	1919.88	-0.283543	0.0619093	-4.57998	4.65e-06	0.000133909	ENSMUSG00000009995	Taz	tafazzin				100019	4139.63	-0.162402	0.0532133	-3.0519	0.00227396	0.0569468	ENSMUSG00000058006	Mdn1	midasin AAA ATPase 1
69046	2362.15	0.155576	0.0339825	4.57814	4.69e-06	0.000134866	ENSMUSG00000044792	Isca1	iron-sulfur cluster assembly 1				108829	5736.34	-0.0809736	0.0265295	-3.0522	0.00227167	0.0569468	ENSMUSG00000037876	Jmjd1c	jumonji domain containing 1C
66234	3615.82	0.241894	0.05285	4.57699	4.72e-06	0.000135377	ENSMUSG00000031604	Msmo1	methylsterol monoxygenase 1				108829	5736.34	-0.0809736	0.0265295	-3.0522	0.00227167	0.0569468	ENSMUSG00000116315	Jmjd1c	jumonji domain containing 1C
57816	2080.26	0.320885	0.0701175	4.5764	4.73e-06	0.000135538	ENSMUSG00000029359	Tesc	tescalcin				16491	361.499	-0.409629	0.134141	-3.05373	0.00226018	0.0569468	ENSMUSG00000047959	Kcna3	potassium voltage-gated channel, shaker-related subfamily, member 3
18578	4353.04	0.155898	0.0340789	4.57462	4.77e-06	0.000136467	ENSMUSG00000028525	Pde4b	phosphodiesterase 4B, cAMP specific				16988	53.6578	0.569427	0.186568	3.05211	0.00227239	0.0569468	ENSMUSG00000073412	Lst1	leukocyte specific transcript 1
214552	1009.74	-0.268502	0.0587234	-4.57231	4.82e-06	0.000137751	ENSMUSG00000043987	Cep164	centrosomal protein 164				54709	3410.16	0.071163	0.0233167	3.05201	0.00227314	0.0569468	ENSMUSG00000028798	Eif3i	eukaryotic translation initiation factor 3, subunit I
70675	3053.74	0.152636	0.0334031	4.5695	4.89e-06	0.000139376	ENSMUSG00000045210	Vcpip1	valosin containing protein (p97)/p47 complex interacting protein 1				94212	1926.3	-0.178969	0.0586354	-3.05223	0.00227148	0.0569468	ENSMUSG00000027508	Pag1	phosphoprotein associated with glycosphingolipid microdomains 1
231003	2412.75	-0.348231	0.0762136	-4.56914	4.9e-06	0.000139387	ENSMUSG00000078485	Klhl17	kelch-like 17				229658	241.963	-0.353841	0.116003	-3.05028	0.00228629	0.0571611	ENSMUSG00000027860	Vangl1	VANGL planar cell polarity 1
19325	10383.3	0.153579	0.0336171	4.56847	4.91e-06	0.0001396	ENSMUSG00000020671	Rab10	RAB10, member RAS oncogene family				22260	2871.45	0.130051	0.042654	3.04897	0.0022963	0.0573168	ENSMUSG00000060601	Nr1h2	nuclear receptor subfamily 1, group H, member 2
11835	485.673	0.474531	0.103899	4.56724	4.94e-06	0.000139733	ENSMUSG00000046532	Ar	androgen receptor				227700	9021.2	0.101165	0.0331858	3.04846	0.0023002	0.0573196	ENSMUSG00000026860	Sh3glb2	SH3-domain GRB2-like endophilin B2
13876	246.015	0.415676	0.0910053	4.5676	4.93e-06	0.000139733	ENSMUSG00000040732	Erg	ETS transcription factor				26409	3160.6	-0.141087	0.0462939	-3.04764	0.00230642	0.0573804	ENSMUSG00000028284	Map3k7	mitogen-activated protein kinase kinase kinase 7
84505	2348.69	-0.189686	0.0415315	-4.56728	4.94e-06	0.000139733	ENSMUSG00000015697	Setdb1	SET domain, bifurcated 1				14799	60858.3	-0.155736	0.0511261	-3.04612	0.00231812	0.0575769	ENSMUSG00000020524	Gria1	glutamate receptor, ionotropic, AMPA1 (alpha 1)
252972	3168.48	-0.184843	0.0404999	-4.56403	5.02e-06	0.000141651	ENSMUSG00000032741	Tpcn1	two pore channel 1				100504421	246.058	0.265262	0.0871132	3.04502	0.00232663	0.0576134	ENSMUSG00000097277	2900076A07Rik	RIKEN cDNA 2900076A07 gene
20616	24787.7	0.168213	0.0368636	4.56313	5.04e-06	0.000142028	ENSMUSG00000033419	Snap91	synaptosomal-associated protein 91				12211	9241.72	-0.116462	0.0382496	-3.0448	0.00232835	0.0576134	ENSMUSG00000024073	Birc6	baculoviral IAP repeat-containing 6
20440	1283.64	0.217664	0.047717	4.56156	5.08e-06	0.000142857	ENSMUSG00000022885	St6gal1	beta galactoside alpha 2,6 sialyltransferase 1				14766	4648.16	-0.224004	0.0736012	-3.04348	0.00233861	0.0576134	ENSMUSG00000031785	Adgrg1	adhesion G protein-coupled receptor G1
232798	12907.2	-0.625188	0.137066	-4.56122	5.09e-06	0.000142857	ENSMUSG00000035545	Leng8	leukocyte receptor cluster (LRC) member 8				66988	2792.99	-0.152323	0.0500383	-3.04413	0.00233357	0.0576134	ENSMUSG00000039682	Lap3	leucine aminopeptidase 3
68203	17889.7	0.18553	0.0406914	4.55945	5.13e-06	0.000143833	ENSMUSG00000047842	Diras2	DIRAS family, GTP-binding RAS-like 2				73951	1377.8	-0.208922	0.0686415	-3.04367	0.00233714	0.0576134	NA	4930413G21Rik	RIKEN cDNA 4930413G21 gene
19299	4149.42	0.133685	0.0293454	4.55559	5.22e-06	0.000146025	ENSMUSG00000028127	Abcd3	ATP-binding cassette, sub-family D (ALD), member 3				19218	75.1446	0.798088	0.26236	3.04196	0.00235041	0.0577202	ENSMUSG00000040016	Ptger3	prostaglandin E receptor 3 (subtype EP3)
73139	675.394	-0.28692	0.0629775	-4.55591	5.22e-06	0.000146025	ENSMUSG00000018509	Cenpv	centromere protein V				20200	448.234	0.274852	0.0903539	3.04194	0.00235056	0.0577202	ENSMUSG00000001025	S100a6	S100 calcium binding protein A6 (calcyclin)
22385	7660.9	-0.135455	0.0297527	-4.5527	5.3e-06	0.000147803	ENSMUSG00000002748	Baz1b	bromodomain adjacent to zinc finger domain, 1B				13690	32430.8	-0.0699316	0.0230392	-3.03533	0.0024027	0.0587149	ENSMUSG00000005610	Eif4g2	eukaryotic translation initiation factor 4, gamma 2
242409	6380.57	0.365562	0.0803556	4.5493	5.38e-06	0.000149969	ENSMUSG00000078716	Tmem8b	transmembrane protein 8B				170935	184.003	-0.818568	0.269594	-3.0363	0.00239504	0.0587149	ENSMUSG00000010825	Grid2ip	glutamate receptor, ionotropic, delta 2 (Grid2) interacting protein 1
56358	375.055	0.354755	0.0780093	4.5476	5.43e-06	0.000150939	ENSMUSG00000018672	Copz2	coatomer protein complex, subunit zeta 2				56697	1528.02	-0.12674	0.0417533	-3.03544	0.00240187	0.0587149	ENSMUSG00000047804	Akap10	A kinase (PRKA) anchor protein 10
228026	2909.55	0.168873	0.0371439	4.54644	5.46e-06	0.000151512	ENSMUSG00000006494	Pdk1	pyruvate dehydrogenase kinase, isoenzyme 1				210622	786.093	0.370366	0.122093	3.03349	0.00241745	0.0589463	ENSMUSG00000027188	Pamr1	peptidase domain containing associated with muscle regeneration 1
72480	32948.1	0.213672	0.0470009	4.54612	5.46e-06	0.000151512	ENSMUSG00000039485	Tspyl4	TSPY-like 4				26444	4057.6	0.0893583	0.029465	3.03269	0.00242384	0.0589463	ENSMUSG00000027566	Psma7	proteasome subunit alpha 7
14225	28484.8	0.168221	0.0370066	4.54571	5.47e-06	0.000151563	ENSMUSG00000032966	Fkbp1a	FK506 binding protein 1a				68846	8141.66	0.137238	0.0452509	3.03283	0.00242271	0.0589463	ENSMUSG00000044628	Rnf208	ring finger protein 208
18627	2207.39	-0.629892	0.138646	-4.54317	5.54e-06	0.000153158	ENSMUSG00000055866	Per2	period circadian clock 2				21400	1413.25	0.195527	0.0644849	3.03213	0.00242833	0.0589609	ENSMUSG00000059540	Tcea2	transcription elongation factor A (SII), 2
229363	1525.78	0.23295	0.0512871	4.54207	5.57e-06	0.000153467	ENSMUSG00000027823	Gmps	guanine monophosphate synthetase				17717	192073	-0.136781	0.0451192	-3.03154	0.00243311	0.0589826	ENSMUSG00000064345	ND2	NADH dehydrogenase subunit 2
268345	4531.06	0.891215	0.196214	4.54207	5.57e-06	0.000153467	ENSMUSG00000035681	Kcnc2	potassium voltage gated channel, Shaw-related subfamily, member 2				12348	8283.95	0.152696	0.0504295	3.02791	0.00246254	0.0596005	ENSMUSG00000003273	Car11	carbonic anhydrase 11
13170	3474.14	-0.658116	0.144905	-4.54172	5.58e-06	0.000153475	ENSMUSG00000059824	Dbp	D site albumin promoter binding protein				14570	2266.64	0.170633	0.0563719	3.02692	0.00247058	0.0596203	ENSMUSG00000073433	Arhgdig	Rho GDP dissociation inhibitor (GDI) gamma
116837	7759.45	0.287352	0.0632843	4.54065	5.61e-06	0.000154009	ENSMUSG00000041670	Rims1	regulating synaptic membrane exocytosis 1				97064	1082.17	-0.172485	0.0569853	-3.02684	0.00247123	0.0596203	ENSMUSG00000027803	Wwtr1	WW domain containing transcription regulator 1
116837	7759.45	0.287352	0.0632843	4.54065	5.61e-06	0.000154009	ENSMUSG00000111628	Rims1	regulating synaptic membrane exocytosis 1				22273	12144.4	0.0633033	0.0209248	3.02528	0.00248407	0.0598348	ENSMUSG00000025651	Uqcrc1	ubiquinol-cytochrome c reductase core protein 1
15569	4807.95	0.26035	0.0573757	4.53763	5.69e-06	0.000155937	ENSMUSG00000008489	Elavl2	ELAV like RNA binding protein 1				22273	12144.4	0.0633033	0.0209248	3.02528	0.00248407	0.0598348	ENSMUSG00000107235	Uqcrc1	ubiquinol-cytochrome c reductase core protein 1
67028	3270.61	0.166997	0.0368049	4.53735	5.7e-06	0.000155937	ENSMUSG00000031242	2610002M06Rik	RIKEN cDNA 2610002M06 gene				16599	1811.62	-0.173915	0.0575079	-3.02419	0.002493	0.0599547	ENSMUSG00000029178	Klf3	Kruppel-like factor 3 (basic)
18286	4331.43	-0.252656	0.0557099	-4.53521	5.75e-06	0.00015728	ENSMUSG00000026790	Odf2	outer dense fiber of sperm tails 2				22762	2278.92	-0.170942	0.0565355	-3.02362	0.00249766	0.0599716	ENSMUSG00000022306	Zfpm2	zinc finger protein, multitype 2
68087	2734.82	-0.243259	0.0536423	-4.53484	5.76e-06	0.000157304	ENSMUSG00000020935	Dcakd	dephospho-CoA kinase domain containing				20511	147097	-0.165809	0.0548479	-3.02308	0.00250219	0.0599853	ENSMUSG00000005089	Slc1a2	solute carrier family 1 (glial high affinity glutamate transporter), member 2
11989	373.96	0.848128	0.18713	4.53229	5.83e-06	0.000158962	ENSMUSG00000031297	Slc7a3	solute carrier family 7 (cationic amino acid transporter, y+ system), member 3				360013	11450.2	-0.0799166	0.0264574	-3.02058	0.0025229	0.0603225	ENSMUSG00000000631	Myo18a	myosin XVIIIA
59025	6202.95	0.202375	0.0446584	4.53163	5.85e-06	0.000159211	ENSMUSG00000047879	Usp14	ubiquitin specific peptidase 14				54405	2200.11	0.136426	0.045168	3.02042	0.00252422	0.0603225	ENSMUSG00000016427	Ndufa1	NADH:ubiquinone oxidoreductase subunit A1
104886	15285.2	0.220745	0.0487162	4.53125	5.86e-06	0.000159244	ENSMUSG00000021062	Rab15	RAB15, member RAS oncogene family				233532	3637.45	-0.143517	0.0475288	-3.01958	0.00253126	0.0603956	ENSMUSG00000035623	Rsf1	remodeling and spacing factor 1
72433	82.0179	0.768938	0.169739	4.53012	5.9e-06	0.000159847	ENSMUSG00000030559	Rab38	RAB38, member RAS oncogene family				217980	3772.75	-0.0891724	0.0295383	-3.01887	0.0025372	0.060442	ENSMUSG00000033499	Larp4b	La ribonucleoprotein domain family, member 4B
70892	11020	0.193926	0.0428376	4.527	5.98e-06	0.000161969	ENSMUSG00000036745	Ttll7	tubulin tyrosine ligase-like family, member 7				207806	5213.47	-0.0833506	0.027618	-3.01798	0.00254462	0.0605157	ENSMUSG00000068284	Usf3	upstream transcription factor family member 3
18214	673.192	0.553185	0.122238	4.52548	6.03e-06	0.00016262	ENSMUSG00000026674	Ddr2	discoidin domain receptor family, member 2				22067	1331.22	-0.219125	0.0726231	-3.01729	0.00255043	0.0605157	ENSMUSG00000041710	Trpc5	transient receptor potential cation channel, subfamily C, member 5
22228	2142.14	-0.894689	0.197687	-4.52579	6.02e-06	0.00016262	ENSMUSG00000033685	Ucp2	uncoupling protein 2 (mitochondrial, proton carrier)				224170	4505.41	-0.110924	0.0367654	-3.01707	0.00255228	0.0605157	ENSMUSG00000064061	Dzip3	DAZ interacting protein 3, zinc finger
235610	1138.87	-0.202222	0.0446998	-4.52402	6.07e-06	0.000163238	ENSMUSG00000025646	Atrip	ATR interacting protein				17995	8830.89	0.077135	0.0255784	3.01563	0.00256442	0.0607087	ENSMUSG00000037916	Ndufv1	NADH:ubiquinone oxidoreductase core subunit V1
67861	787.006	0.276661	0.0611498	4.52431	6.06e-06	0.000163238	ENSMUSG00000061758	Akr1b10	aldo-keto reductase family 1, member B10 (aldose reductase)				108655	3970.24	-0.132028	0.043794	-3.01476	0.00257186	0.0607898	ENSMUSG00000030067	Foxp1	forkhead box P1
93842	230.3	-0.691154	0.152885	-4.52075	6.16e-06	0.000165523	ENSMUSG00000037995	Igsf9	immunoglobulin superfamily, member 9				15936	509.188	0.497781	0.165274	3.01185	0.00259658	0.0612093	ENSMUSG00000053560	Ier2	immediate early response 2
56421	13593	0.175753	0.0389212	4.51561	6.31e-06	0.000169322	ENSMUSG00000021196	Pfkp	phosphofructokinase, platelet				66387	285.086	0.223147	0.0740929	3.01172	0.00259769	0.0612093	ENSMUSG00000110949	Nudt8	nudix (nucleoside diphosphate linked moiety X)-type motif 8
74239	1643.19	-0.268134	0.0593872	-4.51501	6.33e-06	0.000169534	ENSMUSG00000036555	Iqce	IQ motif containing E				71779	3648.8	-0.17848	0.05928	-3.0108	0.00260559	0.0613001	ENSMUSG00000025702	Marchf8	membrane associated ring-CH-type finger 8
20692	9753.4	0.247776	0.0549	4.51323	6.38e-06	0.0001707	ENSMUSG00000018593	Sparc	secreted acidic cysteine rich glycoprotein				94219	2326.11	-0.140979	0.0468538	-3.00891	0.00262183	0.0615867	ENSMUSG00000064105	Cnnm2	cyclin M2
68070	3808.38	-0.402225	0.0891553	-4.51151	6.44e-06	0.000171823	ENSMUSG00000022197	Pdzd2	PDZ domain containing 2				72657	612.051	0.170978	0.0568398	3.00806	0.0026292	0.061664	ENSMUSG00000076437	Selenoh	selenoprotein H
380918	237.393	0.596824	0.132335	4.50995	6.48e-06	0.000172823	ENSMUSG00000091722	Siah3	siah E3 ubiquitin protein ligase family member 3				64291	7910.44	0.174711	0.0581406	3.00497	0.00265609	0.0621986	ENSMUSG00000044252	Osbpl1a	oxysterol binding protein-like 1A
100041293	56.4302	-0.989647	0.219535	-4.50793	6.55e-06	0.000174207	NA	NA	NA				230868	2243.32	0.272257	0.0906185	3.00444	0.00266074	0.0622112	ENSMUSG00000040972	Igsf21	immunoglobulin superfamily, member 21
237253	13827.3	0.215155	0.0477329	4.50748	6.56e-06	0.000174305	ENSMUSG00000019796	Lrp11	low density lipoprotein receptor-related protein 11				107271	4910.26	-0.101249	0.0337267	-3.00205	0.00268164	0.062507	ENSMUSG00000028811	Yars	tyrosyl-tRNA synthetase
237253	13827.3	0.215155	0.0477329	4.50748	6.56e-06	0.000174305	ENSMUSG00000116377	Lrp11	low density lipoprotein receptor-related protein 11				227449	1779.13	0.141198	0.0470266	3.00251	0.0026776	0.062507	ENSMUSG00000038866	Zcchc2	zinc finger, CCHC domain containing 2
140904	3405.14	0.328474	0.0729031	4.50562	6.62e-06	0.000175223	ENSMUSG00000060371	Caln1	calneuron 1				100504101	69.2097	0.748001	0.249268	3.00079	0.00269282	0.062575	ENSMUSG00000113429	Gm20063	predicted gene, 20063
14660	22636.7	0.228019	0.0506104	4.50539	6.63e-06	0.000175223	ENSMUSG00000026103	Gls	glutaminase				12015	1142.08	0.138566	0.046176	3.00082	0.00269253	0.062575	ENSMUSG00000024959	Bad	BCL2-associated agonist of cell death
327812	393.911	0.335692	0.0744993	4.50598	6.61e-06	0.000175223	ENSMUSG00000085282	Gm15663	predicted gene 15663				75668	2675.83	-0.265386	0.0884812	-2.99935	0.00270559	0.0627754	ENSMUSG00000034209	Rasl10a	RAS-like, family 10, member A
230676	3274.8	-0.295153	0.065522	-4.50464	6.65e-06	0.000175494	ENSMUSG00000033253	Szt2	SZT2 subunit of KICSTOR complex				109181	1456.68	-0.130058	0.0433826	-2.99793	0.0027182	0.0629717	ENSMUSG00000021188	Trip11	thyroid hormone receptor interactor 11
69441	83.9881	-0.618839	0.137385	-4.5044	6.66e-06	0.000175494	ENSMUSG00000020940	Efcab15	EF-hand calcium binding domain 15				74763	4250.1	0.08516	0.0284201	2.99647	0.00273126	0.0631776	ENSMUSG00000005982	Naa60	N(alpha)-acetyltransferase 60, NatF catalytic subunit
68173	175.327	-0.539119	0.119706	-4.50371	6.68e-06	0.000175628	NA	Ppifos	peptidylprolyl isomerase F, opposite strand				100503642	410.634	0.241045	0.080513	2.99386	0.00275473	0.0636234	NA	NA	NA
69170	531.03	-0.35579	0.0790015	-4.50359	6.68e-06	0.000175628	ENSMUSG00000101970	Chaserr	CHD2 adjacent suppressive regulatory RNA				74256	7470.71	-0.118722	0.0397166	-2.98923	0.00279684	0.0643019	ENSMUSG00000036712	Cyld	CYLD lysine 63 deubiquitinase
78772	25.328	-1.13458	0.252079	-4.50088	6.77e-06	0.000177612	ENSMUSG00000053461	Hhipl2	hedgehog interacting protein-like 2				78903	3828.48	-0.0713009	0.0238514	-2.98938	0.00279542	0.0643019	ENSMUSG00000021400	Wrnip1	Werner helicase interacting protein 1
72289	23346.7	-0.719527	0.159949	-4.49847	6.84e-06	0.000179365	ENSMUSG00000092341	Malat1	metastasis associated lung adenocarcinoma transcript 1 (non-coding RNA)				81896	2393.37	0.238081	0.0796228	2.99012	0.00278871	0.0643019	ENSMUSG00000030323	Ift122	intraflagellar transport 122
226518	9051.45	0.184348	0.0409837	4.49808	6.86e-06	0.000179422	ENSMUSG00000042751	Nmnat2	nicotinamide nucleotide adenylyltransferase 2				15277	396.524	-0.214919	0.0719615	-2.98659	0.0028211	0.0646634	ENSMUSG00000000628	Hk2	hexokinase 2
68112	3672.55	-0.200077	0.0444896	-4.49716	6.89e-06	0.000179924	ENSMUSG00000026927	Entr1	endosome associated trafficking regulator 1				69019	2900.94	0.107972	0.0361508	2.9867	0.00282006	0.0646634	ENSMUSG00000021917	Spcs1	signal peptidase complex subunit 1 homolog (S. cerevisiae)
67367	3379.17	0.392604	0.0873892	4.4926	7.04e-06	0.000183266	ENSMUSG00000022974	Paxbp1	PAX3 and PAX7 binding protein 1				55963	3700.85	-0.15585	0.0522066	-2.98525	0.00283345	0.0647506	ENSMUSG00000020142	Slc1a4	solute carrier family 1 (glutamate/neutral amino acid transporter), member 4
76580	5939.84	-0.175941	0.0391603	-4.49284	7.03e-06	0.000183266	ENSMUSG00000029060	Mib2	mindbomb E3 ubiquitin protein ligase 2				71778	3361.72	-0.108896	0.0364744	-2.98555	0.00283069	0.0647506	ENSMUSG00000054920	Klhl5	kelch-like 5
66294	1130.11	-0.186382	0.0414959	-4.49157	7.07e-06	0.000183871	ENSMUSG00000031399	Fam3a	family with sequence similarity 3, member A				225872	813.271	1.09681	0.367478	2.9847	0.00283853	0.0647688	ENSMUSG00000045903	Npas4	neuronal PAS domain protein 4
103836	1368.69	-0.380659	0.0847728	-4.49034	7.11e-06	0.000184657	ENSMUSG00000037243	Zfp692	zinc finger protein 692				58234	26272.8	-0.145945	0.0489145	-2.98367	0.00284813	0.0648904	ENSMUSG00000022623	Shank3	SH3 and multiple ankyrin repeat domains 3
78283	9548.24	0.179118	0.0399025	4.4889	7.16e-06	0.000185632	ENSMUSG00000041020	Map7d2	MAP7 domain containing 2				26949	1754.62	-0.186823	0.0627806	-2.97581	0.00292219	0.0664777	ENSMUSG00000034993	Vat1	vesicle amine transport 1
231717	595.982	-0.270893	0.0603586	-4.48806	7.19e-06	0.000186088	ENSMUSG00000044134	Pheta1	PH domain containing endocytic trafficking adaptor 1				93687	10661.1	-0.0974297	0.0327868	-2.97161	0.00296243	0.067292	ENSMUSG00000024576	Csnk1a1	casein kinase 1, alpha 1
320405	5902.95	0.370063	0.0824735	4.48706	7.22e-06	0.000186681	ENSMUSG00000017978	Cadps2	Ca2+-dependent activator protein for secretion 2				13593	136.101	-0.715637	0.240953	-2.97003	0.00297775	0.0674055	ENSMUSG00000010476	Ebf3	early B cell factor 3
13716	1901.41	-0.175829	0.039207	-4.48464	7.3e-06	0.000188526	ENSMUSG00000070002	Ell	elongation factor RNA polymerase II				15370	5776.23	0.610335	0.20552	2.96971	0.00298077	0.0674055	ENSMUSG00000023034	Nr4a1	nuclear receptor subfamily 4, group A, member 1
53872	12324.1	0.138654	0.0309274	4.48319	7.35e-06	0.000189525	ENSMUSG00000027184	Caprin1	cell cycle associated protein 1				69221	611.061	0.176886	0.0595573	2.97001	0.00297787	0.0674055	ENSMUSG00000086841	2410006H16Rik	RIKEN cDNA 2410006H16 gene
52837	13781.9	0.14659	0.0327084	4.48171	7.4e-06	0.000190557	ENSMUSG00000034723	Tmx4	thioredoxin-related transmembrane protein 4				226751	16434.2	-0.101104	0.0340558	-2.96879	0.00298974	0.0674071	ENSMUSG00000026490	Cdc42bpa	CDC42 binding protein kinase alpha
72640	322.57	-0.483578	0.10794	-4.48004	7.46e-06	0.000191767	ENSMUSG00000074480	Mex3a	mex3 RNA binding family member A				70549	9209.43	-0.135714	0.0457099	-2.96903	0.00298741	0.0674071	ENSMUSG00000052698	Tln2	talin 2
94088	12.2669	1.12635	0.251473	4.47901	7.5e-06	0.000192407	ENSMUSG00000072244	Trim6	tripartite motif-containing 6				11973	15809.2	0.0800568	0.0269751	2.9678	0.00299939	0.0674239	ENSMUSG00000019210	Atp6v1e1	ATPase, H+ transporting, lysosomal V1 subunit E1
381983	21693.7	-0.227752	0.0508559	-4.47839	7.52e-06	0.000192684	ENSMUSG00000062044	Lmtk3	lemur tyrosine kinase 3				14251	5797.46	0.113623	0.0382818	2.96807	0.00299677	0.0674239	ENSMUSG00000059714	Flot1	flotillin 1
64933	8737.51	0.153416	0.0342667	4.47713	7.57e-06	0.000193536	ENSMUSG00000031539	Ap3m2	adaptor-related protein complex 3, mu 2 subunit				72881	1280.94	0.126808	0.0427478	2.96643	0.00301283	0.0676258	ENSMUSG00000001844	Zdhhc4	zinc finger, DHHC domain containing 4
54393	46459.2	0.13886	0.0310231	4.47601	7.6e-06	0.000194261	ENSMUSG00000024462	Gabbr1	gamma-aminobutyric acid (GABA) B receptor, 1				100504344	100.013	-0.439038	0.148027	-2.96594	0.00301759	0.0676323	NA	Gm20186	predicted gene, 20186
18475	9560.64	0.128389	0.0286881	4.47535	7.63e-06	0.000194574	ENSMUSG00000003131	Pafah1b2	platelet-activating factor acetylhydrolase, isoform 1b, subunit 2				333050	1968.56	-0.181777	0.0613322	-2.96381	0.00303859	0.0680024	ENSMUSG00000061578	Ksr2	kinase suppressor of ras 2
13641	963.972	0.276457	0.0617832	4.47464	7.65e-06	0.000194932	ENSMUSG00000031217	Efnb1	ephrin B1				21872	6449.89	-0.0965135	0.0325696	-2.9633	0.00304358	0.0680137	ENSMUSG00000030516	Tjp1	tight junction protein 1
14538	1315.69	0.244591	0.0546842	4.47279	7.72e-06	0.000196334	ENSMUSG00000021360	Gcnt2	glucosaminyl (N-acetyl) transferase 2, I-branching enzyme				110052	2233.27	-0.111463	0.0376341	-2.96176	0.00305889	0.0682551	ENSMUSG00000021377	Dek	DEK proto-oncogene (DNA binding)
227695	1289.12	-0.19687	0.0440394	-4.47031	7.81e-06	0.000198331	ENSMUSG00000039660	Spout1	SPOUT domain containing methyltransferase 1				30060	65.6825	-0.631599	0.213301	-2.96107	0.00306576	0.0683079	ENSMUSG00000022780	Meltf	melanotransferrin
16009	1042.22	0.518952	0.116126	4.46886	7.86e-06	0.000199097	ENSMUSG00000020427	Igfbp3	insulin-like growth factor binding protein 3				114641	3100.46	0.0986659	0.0333477	2.9587	0.00308935	0.0685311	ENSMUSG00000073702	Rpl31	ribosomal protein L31
232821	1854.21	-0.201494	0.0450867	-4.46904	7.86e-06	0.000199097	ENSMUSG00000035228	Ccdc106	coiled-coil domain containing 106				13656	2608.41	0.466842	0.157764	2.95911	0.00308525	0.0685311	ENSMUSG00000071341	Egr4	early growth response 4
14677	10915.3	0.210095	0.0470249	4.46774	7.91e-06	0.00019985	ENSMUSG00000057614	Gnai1	guanine nucleotide binding protein (G protein), alpha inhibiting 1				20672	417.32	-0.430922	0.145622	-2.95918	0.00308464	0.0685311	ENSMUSG00000046470	Sox18	SRY (sex determining region Y)-box 18
21402	13345.1	0.125043	0.027992	4.4671	7.93e-06	0.000200153	ENSMUSG00000036309	Skp1	S-phase kinase-associated protein 1				330267	2431.39	-0.253206	0.0856499	-2.95629	0.00311367	0.0689696	ENSMUSG00000032625	Thsd7a	thrombospondin, type I, domain containing 7A
268297	299.353	0.741342	0.165973	4.46663	7.95e-06	0.000200292	ENSMUSG00000044770	Scml4	Scm polycomb group protein like 4				72046	4398.43	-0.0895651	0.0303035	-2.9556	0.0031206	0.0690221	ENSMUSG00000049680	Urgcp	upregulator of cell proliferation
224814	676.742	-0.310422	0.0695095	-4.4659	7.97e-06	0.000200686	ENSMUSG00000032842	Abcc10	ATP-binding cassette, sub-family C (CFTR/MRP), member 10				70428	1141.98	-0.192084	0.065006	-2.95487	0.003128	0.069085	ENSMUSG00000034453	Polr3b	polymerase (RNA) III (DNA directed) polypeptide B
12913	2065.25	0.131015	0.0293654	4.46156	8.14e-06	0.000204201	ENSMUSG00000028466	Creb3	cAMP responsive element binding protein 3				21393	51.774	0.698739	0.236575	2.95357	0.00314125	0.0691761	ENSMUSG00000007877	Tcap	titin-cap
13858	16840.5	0.172198	0.038595	4.46166	8.13e-06	0.000204201	ENSMUSG00000028552	Eps15	epidermal growth factor receptor pathway substrate 15				74178	1929.13	0.172218	0.0583015	2.95393	0.0031376	0.0691761	ENSMUSG00000042608	Stk40	serine/threonine kinase 40
17190	1760.98	-0.180531	0.0404996	-4.4576	8.29e-06	0.000207701	ENSMUSG00000024561	Mbd1	methyl-CpG binding domain protein 1				18263	1459.14	0.206606	0.069974	2.95261	0.00315102	0.0692905	ENSMUSG00000011179	Odc1	ornithine decarboxylase, structural 1
67097	2124.07	-0.150785	0.0338313	-4.45696	8.31e-06	0.000208022	ENSMUSG00000052146	Rps10	ribosomal protein S10				18227	3675.28	0.445509	0.151037	2.94967	0.00318116	0.0698517	ENSMUSG00000026826	Nr4a2	nuclear receptor subfamily 4, group A, member 2
330908	11504	0.204497	0.0458918	4.45606	8.35e-06	0.000208589	ENSMUSG00000062257	Opcml	opioid binding protein/cell adhesion molecule-like				21991	27426.5	0.0838398	0.0284477	2.94715	0.00320716	0.0702192	ENSMUSG00000023456	Tpi1	triosephosphate isomerase 1
20689	423.444	-0.793105	0.178061	-4.45413	8.42e-06	0.000210165	ENSMUSG00000024565	Sall3	spalt like transcription factor 3				224019	3004.03	0.181465	0.0615717	2.94721	0.00320654	0.0702192	ENSMUSG00000055692	Tmem191c	transmembrane protein 191C
19153	266.804	0.658045	0.147762	4.4534	8.45e-06	0.000210583	ENSMUSG00000053198	Prx	periaxin				12801	12463.8	-0.192102	0.0652021	-2.94625	0.00321654	0.0702216	ENSMUSG00000044288	Cnr1	cannabinoid receptor 1 (brain)
67468	20640.6	0.263093	0.0591201	4.45015	8.58e-06	0.000213478	ENSMUSG00000003948	Mmd	monocyte to macrophage differentiation-associated				74187	2797.11	0.0850628	0.028869	2.94651	0.0032138	0.0702216	ENSMUSG00000031787	Katnb1	katanin p80 (WD40-containing) subunit B 1
16825	6461.99	-0.176	0.039555	-4.44949	8.61e-06	0.000213827	ENSMUSG00000025223	Ldb1	LIM domain binding 1				109264	3497.74	0.312575	0.106126	2.94533	0.00322607	0.0702689	ENSMUSG00000030621	Me3	malic enzyme 3, NADP(+)-dependent, mitochondrial
12452	2836.81	-0.226786	0.0509799	-4.44854	8.65e-06	0.000214472	ENSMUSG00000029385	Ccng2	cyclin G2				18750	21505.2	-0.156358	0.0530958	-2.94483	0.00323131	0.0702689	ENSMUSG00000050965	Prkca	protein kinase C, alpha
68666	12796	0.133984	0.0301234	4.44785	8.67e-06	0.00021485	ENSMUSG00000042078	Svop	SV2 related protein				69674	754.186	-0.191156	0.064915	-2.94471	0.00323262	0.0702689	ENSMUSG00000020743	Mif4gd	MIF4G domain containing
319722	111.529	-0.589433	0.132663	-4.44307	8.87e-06	0.000219365	NA	E330033B04Rik	RIKEN cDNA E330033B04 gene				245297	49.7787	-1.15088	0.391158	-2.94224	0.00325847	0.0707294	NA	Gm4983	predicted gene 4983
16579	14366.2	0.135063	0.0304066	4.44189	8.92e-06	0.000220007	ENSMUSG00000026585	Kifap3	kinesin-associated protein 3				13636	268.488	-0.285679	0.0971126	-2.94173	0.0032638	0.0707436	ENSMUSG00000027954	Efna1	ephrin A1
75871	1888.44	-0.16266	0.03662	-4.44182	8.92e-06	0.000220007	ENSMUSG00000031728	Zfp821	zinc finger protein 821				237806	1714.48	-0.164879	0.056057	-2.94128	0.00326859	0.0707463	ENSMUSG00000056752	Dnah9	dynein, axonemal, heavy chain 9
75305	62.1795	-0.774016	0.174382	-4.43863	9.05e-06	0.000222976	ENSMUSG00000014747	Ankrd53	ankyrin repeat domain 53				18194	1103.19	-0.148286	0.0504252	-2.9407	0.00327471	0.0707776	ENSMUSG00000031349	Nsdhl	NAD(P) dependent steroid dehydrogenase-like
12552	4757.39	0.186258	0.0419764	4.4372	9.11e-06	0.000224141	ENSMUSG00000031673	Cdh11	cadherin 11				78757	3491.13	-0.0924769	0.0314532	-2.94014	0.00328065	0.070805	ENSMUSG00000050310	Rictor	RPTOR independent companion of MTOR, complex 2
20409	1142.76	0.448405	0.101074	4.43639	9.15e-06	0.000224338	ENSMUSG00000024725	Ostf1	osteoclast stimulating factor 1				270685	858.54	0.225038	0.0765671	2.93909	0.00329177	0.070944	ENSMUSG00000040675	Mthfd1l	methylenetetrahydrofolate dehydrogenase (NADP+ dependent) 1-like
20516	3948.09	0.218856	0.049332	4.43639	9.15e-06	0.000224338	ENSMUSG00000037656	Slc20a2	solute carrier family 20, member 2				240025	2050.43	0.16707	0.0568663	2.93795	0.0033039	0.0710034	ENSMUSG00000048826	Dact2	dishevelled-binding antagonist of beta-catenin 2
11946	50308.5	0.0868709	0.0196186	4.42798	9.51e-06	0.000232938	ENSMUSG00000025428	Atp5a1	ATP synthase, H+ transporting, mitochondrial F1 complex, alpha subunit 1				70729	5470.68	-0.257971	0.0877944	-2.93836	0.00329954	0.0710034	ENSMUSG00000038473	Nos1ap	nitric oxide synthase 1 (neuronal) adaptor protein
11946	50308.5	0.0868709	0.0196186	4.42798	9.51e-06	0.000232938	ENSMUSG00000116276	Atp5a1	ATP synthase, H+ transporting, mitochondrial F1 complex, alpha subunit 1				110323	7582.82	0.101165	0.0344447	2.93703	0.00331373	0.0710639	ENSMUSG00000036751	Cox6b1	cytochrome c oxidase, subunit 6B1
18569	4199.86	-0.202459	0.0457329	-4.42698	9.56e-06	0.00023302	ENSMUSG00000024975	Pdcd4	programmed cell death 4				381633	836.491	0.195001	0.066409	2.93637	0.00332079	0.0710639	ENSMUSG00000070858	Gm1673	predicted gene 1673
226747	3336.44	-0.152894	0.0345362	-4.42708	9.55e-06	0.00023302	ENSMUSG00000026491	Ahctf1	AT hook containing transcription factor 1				67302	5553.2	-0.103223	0.0351507	-2.93658	0.00331854	0.0710639	ENSMUSG00000022000	Zc3h13	zinc finger CCCH type containing 13
382019	473.419	-0.346306	0.0782183	-4.42742	9.54e-06	0.00023302	ENSMUSG00000089857	Zfp882	zinc finger protein 882				235542	2254.49	-0.126215	0.0430204	-2.93385	0.00334788	0.0715427	ENSMUSG00000043154	Ppp2r3a	protein phosphatase 2, regulatory subunit B'', alpha
20272	141.911	0.836401	0.188956	4.42643	9.58e-06	0.000233287	ENSMUSG00000034810	Scn7a	sodium channel, voltage-gated, type VII, alpha				74493	9671.01	-0.0876952	0.0299033	-2.93263	0.00336107	0.0717234	ENSMUSG00000024811	Tnks2	tankyrase, TRF1-interacting ankyrin-related ADP-ribose polymerase 2
20257	17827	0.220317	0.0497872	4.42518	9.64e-06	0.000233776	ENSMUSG00000027500	Stmn2	stathmin-like 2				66129	222.824	0.297634	0.101597	2.92956	0.00339438	0.0723323	ENSMUSG00000021482	Prxl2c	peroxiredoxin like 2C
50794	12241.3	-0.172447	0.0389691	-4.42523	9.63e-06	0.000233776	ENSMUSG00000052040	Klf13	Kruppel-like factor 13				12861	14704.8	0.102528	0.0350199	2.92771	0.00341469	0.0726546	ENSMUSG00000041697	Cox6a1	cytochrome c oxidase subunit 6A1
52822	10833	0.10353	0.0233963	4.42506	9.64e-06	0.000233776	ENSMUSG00000029291	Rufy3	RUN and FYVE domain containing 3				386750	4745.8	-0.122118	0.0417167	-2.92731	0.0034191	0.0726546	ENSMUSG00000048304	Slitrk3	SLIT and NTRK-like family, member 3
19275	30212.9	0.244318	0.0552464	4.42234	9.76e-06	0.000236134	ENSMUSG00000026204	Ptprn	protein tyrosine phosphatase, receptor type, N				100504166	574.668	-0.292613	0.100048	-2.92474	0.00344744	0.0729909	ENSMUSG00000085037	4933421O10Rik	RIKEN cDNA 4933421O10 gene
66359	848.169	-0.274147	0.0619922	-4.42229	9.77e-06	0.000236134	ENSMUSG00000026500	Cox20	cytochrome c oxidase assembly protein 20				107586	101.26	0.813838	0.278231	2.92504	0.00344411	0.0729909	ENSMUSG00000037279	Ovol2	ovo like zinc finger 2
66359	848.169	-0.274147	0.0619922	-4.42229	9.77e-06	0.000236134	ENSMUSG00000111742	Cox20	cytochrome c oxidase assembly protein 20				21411	6889.73	-0.091182	0.031178	-2.92457	0.00344937	0.0729909	ENSMUSG00000041852	Tcf20	transcription factor 20
320982	2985.12	0.23211	0.0524928	4.42176	9.79e-06	0.000236378	ENSMUSG00000049866	Arl4c	ADP-ribosylation factor-like 4C				101867	638.881	0.228213	0.0780955	2.92223	0.00347537	0.0734385	ENSMUSG00000030888	Rrp8	ribosomal RNA processing 8
381626	6486.01	-0.361483	0.0817787	-4.42026	9.86e-06	0.000237693	ENSMUSG00000048271	Rbm33	RNA binding motif protein 33				654803	339.09	-0.239079	0.0818546	-2.92078	0.00349161	0.0736788	NA	B130055M24Rik	RIKEN cDNA B130055M24 gene
54161	18620.5	0.117378	0.0265639	4.41869	9.93e-06	0.000239087	ENSMUSG00000030058	Copg1	coatomer protein complex, subunit gamma 1				76267	13515.4	-0.11402	0.0390445	-2.92025	0.00349752	0.0737008	ENSMUSG00000010663	Fads1	fatty acid desaturase 1
73094	7111.1	0.125258	0.0283545	4.41756	9.98e-06	0.000240002	ENSMUSG00000028524	Sgip1	SH3-domain GRB2-like (endophilin) interacting protein 1				242050	217.067	-0.268106	0.0918902	-2.91768	0.00352645	0.0741702	ENSMUSG00000036334	Igsf10	immunoglobulin superfamily, member 10
15505	16938.5	0.19598	0.0443727	4.41668	1e-05	0.000240643	ENSMUSG00000029657	Hsph1	heat shock 105kDa/110kDa protein 1				72930	5963.27	0.0881784	0.030225	2.9174	0.00352958	0.0741702	ENSMUSG00000024500	Ppp2r2b	protein phosphatase 2, regulatory subunit B, beta
28019	2019.59	-0.195728	0.0443591	-4.41236	1.02e-05	0.000244821	ENSMUSG00000030330	Ing4	inhibitor of growth family, member 4				213452	4499.06	-0.0963135	0.0330281	-2.91611	0.00354431	0.0741906	ENSMUSG00000042046	Dstyk	dual serine/threonine and tyrosine protein kinase
57294	2128.44	-0.217884	0.0493797	-4.41243	1.02e-05	0.000244821	ENSMUSG00000090733	Rps27	ribosomal protein S27				73707	279.745	0.329186	0.112874	2.9164	0.00354092	0.0741906	ENSMUSG00000055523	Gucy2g	guanylate cyclase 2g
15360	681.997	0.714027	0.161858	4.41144	1.03e-05	0.000245517	ENSMUSG00000027875	Hmgcs2	3-hydroxy-3-methylglutaryl-Coenzyme A synthase 2				78781	240.545	-0.35462	0.121611	-2.91602	0.00354524	0.0741906	ENSMUSG00000029826	Zc3hav1	zinc finger CCCH type, antiviral 1
18636	403.711	-0.573858	0.130151	-4.40915	1.04e-05	0.000247435	ENSMUSG00000001128	Cfp	complement factor properdin				194590	13784.8	-0.13392	0.0459396	-2.91513	0.00355536	0.0742998	ENSMUSG00000040855	Reps2	RALBP1 associated Eps domain containing protein 2
69976	1232.97	0.232672	0.0527691	4.40924	1.04e-05	0.000247435	ENSMUSG00000027207	Galk2	galactokinase 2				22318	71239.2	0.0722404	0.024787	2.91445	0.00356313	0.0743595	ENSMUSG00000020894	Vamp2	vesicle-associated membrane protein 2
69454	64.142	-0.765854	0.173721	-4.40854	1.04e-05	0.000247793	ENSMUSG00000015093	Clic3	chloride intracellular channel 3				12234	6714.49	-0.102804	0.0352955	-2.91266	0.00358367	0.0745425	ENSMUSG00000025217	Btrc	beta-transducin repeat containing protein
11641	5976.63	0.155185	0.0352131	4.40702	1.05e-05	0.000249198	NA	NA	NA				224860	3607.51	0.142969	0.0490881	2.91249	0.00358555	0.0745425	ENSMUSG00000038910	Plcl2	phospholipase C-like 2
235584	3827.37	-0.224473	0.0509536	-4.40545	1.06e-05	0.000250656	ENSMUSG00000053716	Dusp7	dual specificity phosphatase 7				76499	14894.5	-0.080103	0.0275042	-2.9124	0.00358666	0.0745425	ENSMUSG00000033392	Clasp2	CLIP associating protein 2
19359	9446.78	0.19351	0.043929	4.40506	1.06e-05	0.000250758	ENSMUSG00000028426	Rad23b	RAD23 homolog B, nucleotide excision repair protein				16322	931.402	0.249399	0.0856884	2.91053	0.00360817	0.0748868	ENSMUSG00000032968	Inha	inhibin alpha
241694	1575.03	-0.217428	0.049364	-4.40458	1.06e-05	0.000250969	ENSMUSG00000037110	Ralgapa2	Ral GTPase activating protein, alpha subunit 2 (catalytic)				238123	1752.81	-0.140419	0.0482562	-2.90987	0.00361574	0.0749413	ENSMUSG00000035933	Cog5	component of oligomeric golgi complex 5
216363	2752.74	0.217226	0.0493296	4.40356	1.06e-05	0.000251805	ENSMUSG00000064181	Rab3ip	RAB3A interacting protein				12565	1911.87	-0.204934	0.0704621	-2.90843	0.00363245	0.0751847	ENSMUSG00000025370	Cdh9	cadherin 9
100042480	4696.85	-0.275524	0.0626014	-4.40125	1.08e-05	0.000253808	ENSMUSG00000079481	Nhsl2	NHS-like 2				217340	21046	-0.3419	0.117576	-2.9079	0.00363864	0.0752102	ENSMUSG00000052949	Rnf157	ring finger protein 157
22628	53406.5	0.189501	0.0430544	4.40144	1.08e-05	0.000253808	ENSMUSG00000051391	Ywhag	tyrosine 3-monooxygenase/tryptophan 5-monooxygenase activation protein, gamma polypeptide				27399	17399.5	-0.0746314	0.0256792	-2.9063	0.00365727	0.0754922	ENSMUSG00000032594	Ip6k1	inositol hexaphosphate kinase 1
69227	7631.45	0.113235	0.0257324	4.40051	1.08e-05	0.000254326	ENSMUSG00000075700	Selenot	selenoprotein T				12747	6108.26	0.220762	0.0759726	2.90582	0.00366297	0.075507	ENSMUSG00000026034	Clk1	CDC-like kinase 1
67057	4474.07	0.139688	0.0317466	4.4001	1.08e-05	0.000254458	ENSMUSG00000022634	Yaf2	YY1 associated factor 2				269966	1239.01	-0.107597	0.0370429	-2.90467	0.00367645	0.0756819	ENSMUSG00000063550	Nup98	nucleoporin 98
108657	1799.16	-0.246828	0.0561003	-4.39976	1.08e-05	0.000254514	ENSMUSG00000026269	Rnpepl1	arginyl aminopeptidase (aminopeptidase B)-like 1				105446	1013.95	0.125845	0.043369	2.90174	0.00371098	0.0762892	ENSMUSG00000002326	Gmpr2	guanosine monophosphate reductase 2
22035	189.721	0.626732	0.142472	4.39897	1.09e-05	0.000254837	ENSMUSG00000039304	Tnfsf10	tumor necrosis factor (ligand) superfamily, member 10				116848	4686.08	-0.103139	0.03556	-2.90041	0.00372674	0.0764284	ENSMUSG00000040054	Baz2a	bromodomain adjacent to zinc finger domain, 2A
68095	15390.1	0.11275	0.0256315	4.39889	1.09e-05	0.000254837	ENSMUSG00000029152	Ociad1	OCIA domain containing 1				67516	3468.16	-0.16355	0.0563905	-2.90032	0.00372784	0.0764284	ENSMUSG00000046523	Kctd4	potassium channel tetramerisation domain containing 4
99899	46.7023	1.31664	0.299402	4.39757	1.09e-05	0.000256036	ENSMUSG00000028037	Ifi44	interferon-induced protein 44				329908	5923.12	-0.113789	0.0392678	-2.89777	0.00375831	0.076845	ENSMUSG00000028514	Usp24	ubiquitin specific peptidase 24
19345	7062.1	0.117269	0.0266725	4.39664	1.1e-05	0.000256794	ENSMUSG00000019173	Rab5c	RAB5C, member RAS oncogene family				56369	436.052	0.172735	0.0596031	2.89809	0.00375446	0.076845	ENSMUSG00000010911	Apip	APAF1 interacting protein
330657	143.497	-0.613137	0.139495	-4.3954	1.11e-05	0.000257907	ENSMUSG00000044139	Prss53	protease, serine 53				107686	1192.21	0.110966	0.038324	2.89546	0.00378602	0.0773073	ENSMUSG00000040824	Snrpd2	small nuclear ribonucleoprotein D2
13435	4623.38	-0.210147	0.0478194	-4.3946	1.11e-05	0.000258505	ENSMUSG00000020661	Dnmt3a	DNA methyltransferase 3A				18679	1553.66	-0.15383	0.0531573	-2.89386	0.00380532	0.0775686	ENSMUSG00000034055	Phka1	phosphorylase kinase alpha 1
21886	1709.97	-0.492336	0.112049	-4.39395	1.11e-05	0.000258929	ENSMUSG00000034771	Tle2	transducin-like enhancer of split 2				19309	1803.39	-0.200174	0.0691792	-2.89356	0.00380906	0.0775686	ENSMUSG00000032648	Pygm	muscle glycogen phosphorylase
56442	51598.2	0.128141	0.0291745	4.39224	1.12e-05	0.000260623	ENSMUSG00000019877	Serinc1	serine incorporator 1				19309	1803.39	-0.200174	0.0691792	-2.89356	0.00380906	0.0775686	ENSMUSG00000106877	Pygm	muscle glycogen phosphorylase
237091	57.21	0.91061	0.207343	4.3918	1.12e-05	0.000260806	ENSMUSG00000041700	Lhfpl1	lipoma HMGIC fusion partner-like 1				331374	54.0392	-1.04843	0.362447	-2.89263	0.00382035	0.077694	ENSMUSG00000062393	Dgkk	diacylglycerol kinase kappa
16574	55634.7	0.206594	0.0470504	4.39091	1.13e-05	0.00026128	ENSMUSG00000026764	Kif5c	kinesin family member 5C				331374	54.0392	-1.04843	0.362447	-2.89263	0.00382035	0.077694	ENSMUSG00000116051	Dgkk	diacylglycerol kinase kappa
73247	546.352	-0.258911	0.0589666	-4.39082	1.13e-05	0.00026128	ENSMUSG00000027569	Mrgbp	MRG/MORF4L binding protein				11306	2079.16	-0.127213	0.0440451	-2.88825	0.0038739	0.0786776	ENSMUSG00000031333	Abcb7	ATP-binding cassette, sub-family B (MDR/TAP), member 7
19072	1560.31	0.162061	0.0369222	4.38925	1.14e-05	0.000262818	ENSMUSG00000019849	Prep	prolyl endopeptidase				217194	1673.16	-0.211697	0.0733104	-2.88769	0.00388086	0.0787135	ENSMUSG00000048732	Klhl11	kelch-like 11
13418	1569.67	-0.216817	0.0494056	-4.3885	1.14e-05	0.000263012	ENSMUSG00000026740	Dnajc1	DnaJ heat shock protein family (Hsp40) member C1				70640	4507.51	-0.154392	0.0535185	-2.88484	0.00391609	0.0793217	ENSMUSG00000024472	Dcp2	decapping mRNA 2
18039	30330.6	0.263101	0.0599486	4.38878	1.14e-05	0.000263012	ENSMUSG00000022055	Nefl	neurofilament, light polypeptide				14702	16025.5	-0.151487	0.0525249	-2.8841	0.0039254	0.0794042	ENSMUSG00000043004	Gng2	guanine nucleotide binding protein (G protein), gamma 2
320111	4792.8	0.651106	0.148395	4.38764	1.15e-05	0.0002637	ENSMUSG00000055945	Prr18	proline rich 18				14282	645.956	0.48114	0.167097	2.8794	0.00398434	0.0797514	ENSMUSG00000003545	Fosb	FBJ osteosarcoma oncogene B
20844	3167.38	0.151516	0.0345408	4.38656	1.15e-05	0.000264658	ENSMUSG00000026718	Stam	signal transducing adaptor molecule (SH3 domain and ITAM motif) 1				18015	5051.93	-0.132613	0.0460349	-2.8807	0.00396792	0.0797514	ENSMUSG00000020716	Nf1	neurofibromin 1
170759	3381.33	-0.154532	0.0352341	-4.38586	1.16e-05	0.000265155	ENSMUSG00000031862	Atp13a1	ATPase type 13A1				227723	44385.4	-0.120368	0.0418036	-2.87937	0.00398467	0.0797514	ENSMUSG00000039262	Prrc2b	proline-rich coiled-coil 2B
22064	736.456	-0.294038	0.0670675	-4.38421	1.16e-05	0.000266825	ENSMUSG00000100254	Trpc2	transient receptor potential cation channel, subfamily C, member 2				243385	244.275	-0.342189	0.118813	-2.88007	0.00397586	0.0797514	ENSMUSG00000045441	Gprin3	GPRIN family member 3
18777	1048.28	0.190181	0.0433971	4.38235	1.17e-05	0.000268756	ENSMUSG00000025903	Lypla1	lysophospholipase 1				54214	6024.49	-0.0854646	0.0296565	-2.88182	0.00395387	0.0797514	ENSMUSG00000038708	Golga4	golgi autoantigen, golgin subfamily a, 4
13857	321.095	-0.405842	0.0926266	-4.38148	1.18e-05	0.000269468	ENSMUSG00000006235	Epor	erythropoietin receptor				667118	2373.48	-0.231431	0.0803606	-2.87991	0.00397784	0.0797514	ENSMUSG00000094410	Zbed6	zinc finger, BED type containing 6
78878	1544.31	-0.4614	0.105339	-4.38014	1.19e-05	0.000270774	ENSMUSG00000086370	Ftx	Ftx transcript, Xist regulator (non-protein coding)				66940	2911.76	0.124761	0.043313	2.88045	0.00397111	0.0797514	ENSMUSG00000025647	Shisa5	shisa family member 5
268822	749.193	-0.266207	0.0607869	-4.37934	1.19e-05	0.000271406	ENSMUSG00000022550	Adck5	aarF domain containing kinase 5				78257	118.463	-0.500693	0.173761	-2.8815	0.00395782	0.0797514	ENSMUSG00000021090	Lrrc9	leucine rich repeat containing 9
217026	1268.33	-0.207841	0.0474685	-4.37852	1.19e-05	0.000272074	ENSMUSG00000000976	Heatr6	HEAT repeat containing 6				244059	3458.18	-0.0855277	0.0297132	-2.87845	0.00399641	0.0797755	ENSMUSG00000078671	Chd2	chromodomain helicase DNA binding protein 2
18949	5426.8	-0.19537	0.0446334	-4.37721	1.2e-05	0.000273215	ENSMUSG00000020994	Pnn	pinin				26901	905.27	0.132595	0.0460624	2.8786	0.00399444	0.0797755	ENSMUSG00000032526	Ss18l2	SS18, nBAF chromatin remodeling complex subunit like 2
72046	4398.43	0.131735	0.0300969	4.37703	1.2e-05	0.000273215	ENSMUSG00000049680	Urgcp	upregulator of cell proliferation				14402	20409.2	-0.0976074	0.0339251	-2.87714	0.00401296	0.0797904	ENSMUSG00000033676	Gabrb3	gamma-aminobutyric acid (GABA) A receptor, subunit beta 3
66998	2252.39	0.172548	0.0394334	4.37569	1.21e-05	0.000274469	ENSMUSG00000026869	Psmd5	proteasome (prosome, macropain) 26S subunit, non-ATPase, 5				234135	5453.24	-0.0902638	0.0313705	-2.87734	0.00401038	0.0797904	ENSMUSG00000054823	Nsd3	nuclear receptor binding SET domain protein 3
67427	3072.54	-0.182227	0.0416475	-4.37545	1.21e-05	0.000274469	ENSMUSG00000028234	Rps20	ribosomal protein S20				270893	676.205	0.241963	0.0840922	2.87736	0.00401022	0.0797904	ENSMUSG00000020701	Tmem132e	transmembrane protein 132E
106618	968.38	-0.399943	0.0914284	-4.37438	1.22e-05	0.000275455	ENSMUSG00000073434	Wdr90	WD repeat domain 90				629016	56.3654	-0.474114	0.164873	-2.87564	0.00403215	0.0799621	ENSMUSG00000098905	Zfp953	zinc finger protein 953
74199	300.227	0.572837	0.131062	4.37072	1.24e-05	0.000279755	ENSMUSG00000024076	Vit	vitrin				68631	821.558	0.121715	0.0423239	2.87579	0.00403013	0.0799621	ENSMUSG00000021947	Cryl1	crystallin, lambda 1
28113	599.923	-0.254944	0.0583469	-4.36946	1.25e-05	0.000280264	ENSMUSG00000007589	Tinf2	Terf1 (TRF1)-interacting nuclear factor 2				76808	3398.03	0.101415	0.0353432	2.86944	0.00411198	0.0814387	ENSMUSG00000045128	Rpl18a	ribosomal protein L18A
66092	22247.9	0.105747	0.0241997	4.36978	1.24e-05	0.000280264	ENSMUSG00000041028	Ghitm	growth hormone inducible transmembrane protein				22661	5276	-0.0903285	0.0314876	-2.8687	0.00412159	0.0815225	ENSMUSG00000022811	Zfp148	zinc finger protein 148
68734	1878.57	-0.181681	0.0415792	-4.36952	1.25e-05	0.000280264	ENSMUSG00000041846	Ppp4r3a	protein phosphatase 4 regulatory subunit 3A				21859	6244.64	0.151117	0.0527206	2.86638	0.00415197	0.081806	ENSMUSG00000020044	Timp3	tissue inhibitor of metalloproteinase 3
19201	798.172	0.41278	0.0945265	4.36682	1.26e-05	0.000283305	ENSMUSG00000025429	Pstpip2	proline-serine-threonine phosphatase-interacting protein 2				223726	14860.3	0.149016	0.0519952	2.86596	0.00415752	0.081806	ENSMUSG00000041708	Mpped1	metallophosphoesterase domain containing 1
19201	798.172	0.41278	0.0945265	4.36682	1.26e-05	0.000283305	ENSMUSG00000116035	Pstpip2	proline-serine-threonine phosphatase-interacting protein 2				269023	2964.76	-0.213096	0.0743443	-2.86633	0.00415258	0.081806	ENSMUSG00000052713	Zfp608	zinc finger protein 608
378460	102.804	-0.648879	0.148648	-4.36521	1.27e-05	0.000285023	ENSMUSG00000032739	Pram1	PML-RAR alpha-regulated adaptor molecule 1				432779	202.617	-0.268445	0.0936427	-2.86669	0.00414788	0.081806	ENSMUSG00000021579	Lrrc14b	leucine rich repeat containing 14B
68936	513.516	0.447002	0.102432	4.3639	1.28e-05	0.000286361	ENSMUSG00000051989	Smim11	small integral membrane protein 11				230753	4353.24	-0.0925808	0.0323589	-2.86106	0.00422231	0.0829731	ENSMUSG00000043962	Thrap3	thyroid hormone receptor associated protein 3
68953	3030.33	-0.133795	0.0306697	-4.36244	1.29e-05	0.000287898	ENSMUSG00000033916	Chmp2a	charged multivesicular body protein 2A				16598	686.777	0.701827	0.245533	2.85838	0.00425814	0.0834669	ENSMUSG00000055148	Klf2	Kruppel-like factor 2 (lung)
18746	57206.5	0.125083	0.0286825	4.36094	1.3e-05	0.000289146	ENSMUSG00000032294	Pkm	pyruvate kinase, muscle				67824	655.324	0.240112	0.0840038	2.85835	0.00425846	0.0834669	ENSMUSG00000063445	Nmral1	NmrA-like family domain containing 1
71900	9911	0.119626	0.0274314	4.36093	1.3e-05	0.000289146	ENSMUSG00000029571	Tmem106b	transmembrane protein 106B				100039795	9019.47	-0.133676	0.046806	-2.85595	0.00429083	0.083561	ENSMUSG00000040612	Ildr2	immunoglobulin-like domain containing receptor 2
100503101	65.7328	-0.951834	0.218402	-4.35817	1.31e-05	0.000292434	NA	Gm17388	predicted gene, 17388				100502943	726.61	-0.216466	0.0757529	-2.85752	0.00426963	0.083561	NA	NA	NA
76500	5458.14	-0.211328	0.0484949	-4.35773	1.31e-05	0.000292644	ENSMUSG00000032599	Ip6k2	inositol hexaphosphate kinase 2				238130	16622.9	-0.155189	0.0543209	-2.85689	0.00427812	0.083561	ENSMUSG00000035954	Dock4	dedicator of cytokinesis 4
76500	5458.14	-0.211328	0.0484949	-4.35773	1.31e-05	0.000292644	ENSMUSG00000106672	Ip6k2	inositol hexaphosphate kinase 2				245555	3412.91	-0.132024	0.0462245	-2.85616	0.00428804	0.083561	ENSMUSG00000046449	Nexmif	neurite extension and migration factor
20042	1853.18	-0.206153	0.047316	-4.35693	1.32e-05	0.000292952	ENSMUSG00000061983	Rps12	ribosomal protein S12				353502	3155.96	0.106121	0.037149	2.85664	0.00428154	0.083561	ENSMUSG00000023904	Hcfc1r1	host cell factor C1 regulator 1 (XPO1-dependent)
50876	28270.6	0.149432	0.0342971	4.35698	1.32e-05	0.000292952	ENSMUSG00000032186	Tmod2	tropomodulin 2				18803	4012.99	-0.108564	0.0380215	-2.85534	0.00429913	0.083615	ENSMUSG00000016933	Plcg1	phospholipase C, gamma 1
26420	11186.3	0.092831	0.0213107	4.35608	1.32e-05	0.000293679	ENSMUSG00000020366	Mapk9	mitogen-activated protein kinase 9				13982	78.6954	-0.658569	0.230679	-2.85492	0.00430477	0.0836174	ENSMUSG00000019768	Esr1	estrogen receptor 1 (alpha)
74257	1961.84	0.232119	0.0532893	4.35583	1.33e-05	0.000293679	ENSMUSG00000025875	Tspan17	tetraspanin 17				16443	14383.2	-0.232432	0.0814475	-2.85377	0.00432035	0.0838126	ENSMUSG00000022957	Itsn1	intersectin 1 (SH3 domain protein 1A)
105245	3735.36	0.128407	0.0294853	4.35497	1.33e-05	0.000294455	ENSMUSG00000038991	Txndc5	thioredoxin domain containing 5				17449	31280.7	0.0702565	0.0246338	2.85203	0.00434404	0.0841421	ENSMUSG00000020321	Mdh1	malate dehydrogenase 1, NAD (soluble)
19125	1401.57	-0.347559	0.079877	-4.35117	1.35e-05	0.000299209	ENSMUSG00000003526	Prodh	proline dehydrogenase				52717	2201.23	-0.107595	0.0377301	-2.85171	0.00434844	0.0841421	ENSMUSG00000020107	Anapc16	anaphase promoting complex subunit 16
19125	1401.57	-0.347559	0.079877	-4.35117	1.35e-05	0.000299209	ENSMUSG00000111321	Prodh	proline dehydrogenase				235584	3827.37	0.145752	0.0511399	2.85007	0.00437094	0.0844694	ENSMUSG00000053716	Dusp7	dual specificity phosphatase 7
100763	5886.38	0.113023	0.0259888	4.34892	1.37e-05	0.000301906	ENSMUSG00000039000	Ube3c	ubiquitin protein ligase E3C				241112	123.508	-0.475405	0.166874	-2.84888	0.00438735	0.0846787	ENSMUSG00000073650	Catip	ciliogenesis associated TTC17 interacting protein
381510	659.7	0.272918	0.0627853	4.34686	1.38e-05	0.000303985	ENSMUSG00000045205	Dpy19l4	dpy-19-like 4 (C. elegans)				93711	645.428	-0.350876	0.123193	-2.84817	0.00439713	0.0847594	ENSMUSG00000104346	Pcdhga3	protocadherin gamma subfamily A, 3
68839	13491.3	0.138468	0.0318538	4.34697	1.38e-05	0.000303985	ENSMUSG00000048307	Ankrd46	ankyrin repeat domain 46				238693	339.229	0.305959	0.107444	2.84761	0.00440492	0.0848017	ENSMUSG00000071291	Zfp58	zinc finger protein 58
11758	10787.7	-0.205707	0.0473391	-4.3454	1.39e-05	0.000305615	ENSMUSG00000026701	Prdx6	peroxiredoxin 6				108151	439.75	-0.298985	0.105026	-2.84677	0.00441658	0.0849183	ENSMUSG00000040254	Sema3d	sema domain, immunoglobulin domain (Ig), short basic domain, secreted, (semaphorin) 3D
237847	6121.97	0.289768	0.0667258	4.34267	1.41e-05	0.000308896	ENSMUSG00000045287	Rtn4rl1	reticulon 4 receptor-like 1				22359	5280.09	-0.116749	0.0410513	-2.84398	0.00445538	0.0855557	ENSMUSG00000024924	Vldlr	very low density lipoprotein receptor
240322	27.3019	-3.65215	0.841025	-4.3425	1.41e-05	0.000308896	ENSMUSG00000053441	Adamts19	a disintegrin-like and metallopeptidase (reprolysin type) with thrombospondin type 1 motif, 19				18607	8457.79	-0.110524	0.0388792	-2.84276	0.00447248	0.0857754	ENSMUSG00000024122	Pdpk1	3-phosphoinositide dependent protein kinase 1
14613	40.154	1.05372	0.242737	4.34101	1.42e-05	0.000310601	ENSMUSG00000057123	Gja5	gap junction protein, alpha 5				233115	4207.93	-0.124986	0.0439789	-2.84195	0.00448381	0.085884	ENSMUSG00000043671	Dpy19l3	dpy-19-like 3 (C. elegans)
78697	865.072	-0.222591	0.0512891	-4.33992	1.43e-05	0.00031174	ENSMUSG00000057541	Pus7	pseudouridylate synthase 7				20713	11292.2	0.168148	0.0591759	2.8415	0.00449016	0.0858971	ENSMUSG00000027834	Serpini1	serine (or cysteine) peptidase inhibitor, clade I, member 1
229521	55872.7	0.124728	0.0287572	4.33729	1.44e-05	0.000315092	ENSMUSG00000068923	Syt11	synaptotagmin XI				15525	13387.3	-0.089596	0.0315582	-2.83908	0.00452444	0.0864436	ENSMUSG00000020361	Hspa4	heat shock protein 4
239318	327.511	0.528015	0.121756	4.33668	1.45e-05	0.000315569	ENSMUSG00000049148	Plcxd3	phosphatidylinositol-specific phospholipase C, X domain containing 3				56292	1186.23	0.111217	0.0391889	2.83796	0.00454022	0.0866358	ENSMUSG00000031388	Naa10	N(alpha)-acetyltransferase 10, NatA catalytic subunit
72739	1166.94	-0.260106	0.0599995	-4.33513	1.46e-05	0.000317403	ENSMUSG00000021327	Zkscan3	zinc finger with KRAB and SCAN domains 3				67695	700.258	0.152254	0.0536638	2.83719	0.00455123	0.0866814	ENSMUSG00000038803	Ost4	oligosaccharyltransferase complex subunit 4 (non-catalytic)
83965	10103.2	0.119439	0.0275634	4.33325	1.47e-05	0.000319711	ENSMUSG00000023960	Enpp5	ectonucleotide pyrophosphatase/phosphodiesterase 5				69080	1202.32	0.123303	0.0434625	2.83699	0.00455405	0.0866814	ENSMUSG00000033021	Gmppa	GDP-mannose pyrophosphorylase A
226151	3200.31	-0.198907	0.0459172	-4.33186	1.48e-05	0.000321332	ENSMUSG00000036097	Slf2	SMC5-SMC6 complex localization factor 2				18548	875.265	0.224815	0.0793418	2.83351	0.00460404	0.0875231	ENSMUSG00000021587	Pcsk1	proprotein convertase subtilisin/kexin type 1
233806	508.521	0.671351	0.155021	4.33071	1.49e-05	0.000322612	ENSMUSG00000030917	Tmem159	transmembrane protein 159				12858	5314.12	0.0967622	0.0341633	2.83234	0.00462084	0.0877322	ENSMUSG00000000088	Cox5a	cytochrome c oxidase subunit 5A
26554	5959.95	0.13873	0.0320377	4.33023	1.49e-05	0.000322912	ENSMUSG00000004364	Cul3	cullin 3				229363	1525.78	-0.14587	0.0515421	-2.83012	0.00465309	0.088234	ENSMUSG00000027823	Gmps	guanine monophosphate synthetase
231570	6971.16	0.136158	0.0314509	4.32922	1.5e-05	0.000323989	NA	NA	NA				19671	830.67	0.172581	0.0610042	2.82901	0.00466921	0.0883615	ENSMUSG00000024889	Rce1	Ras converting CAAX endopeptidase 1
207565	9705.05	-0.197304	0.045614	-4.3255	1.52e-05	0.000329079	ENSMUSG00000029471	Camkk2	calcium/calmodulin-dependent protein kinase kinase 2, beta				57915	1674.86	-0.14812	0.0523658	-2.82856	0.00467573	0.0883615	ENSMUSG00000029174	Tbc1d1	TBC1 domain family, member 1
241568	4226.18	0.187687	0.043433	4.32129	1.55e-05	0.000335012	ENSMUSG00000050587	Lrrc4c	leucine rich repeat containing 4C				66411	2843.69	0.0917767	0.0324476	2.82846	0.00467731	0.0883615	ENSMUSG00000006095	Tbcb	tubulin folding cofactor B
68567	655.252	0.306472	0.0709307	4.32072	1.56e-05	0.000335449	ENSMUSG00000029161	Cgref1	cell growth regulator with EF hand domain 1				212517	535.922	-0.243884	0.0862556	-2.82746	0.00469187	0.0885262	ENSMUSG00000071550	Cfap44	cilia and flagella associated protein 44
238673	975.786	0.316464	0.0732526	4.32018	1.56e-05	0.000335854	ENSMUSG00000044934	Zfp367	zinc finger protein 367				106529	17178	0.0787904	0.0278821	2.82584	0.00471575	0.0885882	ENSMUSG00000031708	Tecr	trans-2,3-enoyl-CoA reductase
13636	268.488	0.415729	0.0962571	4.31894	1.57e-05	0.000337064	ENSMUSG00000027954	Efna1	ephrin A1				18159	175.613	0.386938	0.136938	2.82565	0.00471854	0.0885882	ENSMUSG00000026241	Nppc	natriuretic peptide type C
66390	1834.75	0.157338	0.0364307	4.31883	1.57e-05	0.000337064	ENSMUSG00000016257	Prelid3b	PRELI domain containing 3B				268281	2619.36	-0.103564	0.0366385	-2.82664	0.00470395	0.0885882	ENSMUSG00000090112	Shprh	SNF2 histone linker PHD RING helicase
71101	647.286	-0.327813	0.0759333	-4.31712	1.58e-05	0.000339266	ENSMUSG00000037355	Uvssa	UV stimulated scaffold protein A				791290	513.143	-0.381291	0.134925	-2.82594	0.00471425	0.0885882	NA	Gm9938	predicted gene 9938
52389	3687.25	0.333096	0.0771994	4.31475	1.6e-05	0.000342505	ENSMUSG00000025475	Adgra1	adhesion G protein-coupled receptor A1				381802	878.448	0.245174	0.086803	2.82449	0.00473561	0.0887864	ENSMUSG00000042389	Tsen2	tRNA splicing endonuclease subunit 2
76484	8958.91	0.253066	0.0586758	4.31294	1.61e-05	0.000344878	ENSMUSG00000066129	Kndc1	kinase non-catalytic C-lobe domain (KIND) containing 1				76577	2963.29	-0.087157	0.0308615	-2.82414	0.00474082	0.0887864	ENSMUSG00000025873	Faf2	Fas associated factor family member 2
16542	978.509	0.532912	0.123592	4.31188	1.62e-05	0.000345943	ENSMUSG00000062960	Kdr	kinase insert domain protein receptor				269700	19068.1	-0.123021	0.0435959	-2.82185	0.00477479	0.0893121	ENSMUSG00000042744	Hectd4	HECT domain E3 ubiquitin protein ligase 4
170788	76.8209	1.13474	0.263181	4.31163	1.62e-05	0.000345943	ENSMUSG00000063681	Crb1	crumbs family member 1, photoreceptor morphogenesis associated				11865	1752.59	-0.273531	0.0969693	-2.8208	0.00479038	0.089383	ENSMUSG00000055116	Arntl	aryl hydrocarbon receptor nuclear translocator-like
68142	1750.84	-0.176491	0.0409356	-4.31144	1.62e-05	0.000345943	ENSMUSG00000034154	Ino80	INO80 complex subunit				67025	3168.15	0.110709	0.0392447	2.821	0.0047874	0.089383	ENSMUSG00000059291	Rpl11	ribosomal protein L11
192199	157.459	1.05256	0.244257	4.30926	1.64e-05	0.000347646	ENSMUSG00000028871	Rspo1	R-spondin 1				217682	351.03	-0.356117	0.126264	-2.8204	0.00479631	0.0893836	ENSMUSG00000066438	Plekhd1	pleckstrin homology domain containing, family D (with coiled-coil domains) member 1
56771	1076.15	-0.226614	0.0525834	-4.3096	1.64e-05	0.000347646	ENSMUSG00000092558	Med20	mediator complex subunit 20				208292	6103.1	-0.14371	0.0509706	-2.81946	0.00481045	0.0894271	ENSMUSG00000024298	Zfp871	zinc finger protein 871
67041	13321.6	0.115388	0.0267763	4.30934	1.64e-05	0.000347646	ENSMUSG00000022186	Oxct1	3-oxoacid CoA transferase 1				24018	1409.91	-0.121221	0.0429904	-2.81972	0.00480656	0.0894271	ENSMUSG00000028274	Rngtt	RNA guanylyltransferase and 5'-phosphatase
74006	12542.1	0.107246	0.0248829	4.31003	1.63e-05	0.000347646	ENSMUSG00000022789	Dnm1l	dynamin 1-like				16485	12468.1	-0.135458	0.0480681	-2.81804	0.00483183	0.0897145	ENSMUSG00000047976	Kcna1	potassium voltage-gated channel, shaker-related subfamily, member 1
66962	543.608	0.227115	0.0527091	4.30883	1.64e-05	0.000347884	ENSMUSG00000051238	Swsap1	SWIM type zinc finger 7 associated protein 1				17909	3181.7	-0.177606	0.0630565	-2.81662	0.00485324	0.0897757	ENSMUSG00000022272	Myo10	myosin X
22017	444.998	0.250861	0.0582804	4.30438	1.67e-05	0.000354513	ENSMUSG00000021376	Tpmt	thiopurine methyltransferase				18769	2971.42	0.142723	0.0506626	2.81713	0.00484548	0.0897757	ENSMUSG00000035268	Pkig	protein kinase inhibitor, gamma
142682	7298.96	-0.174191	0.0404979	-4.30122	1.7e-05	0.000359167	ENSMUSG00000061410	Zcchc14	zinc finger, CCHC domain containing 14				27223	7333.75	-0.0850009	0.0301807	-2.8164	0.00485658	0.0897757	ENSMUSG00000043909	Trp53bp1	transformation related protein 53 binding protein 1
85030	482.753	-0.702489	0.163338	-4.30084	1.7e-05	0.000359353	ENSMUSG00000024793	Tnfrsf25	tumor necrosis factor receptor superfamily, member 25				545428	868.343	-0.203968	0.0724253	-2.81625	0.00485883	0.0897757	ENSMUSG00000044033	Ccdc141	coiled-coil domain containing 141
68490	1045.7	-0.291806	0.0678758	-4.29911	1.71e-05	0.000361717	ENSMUSG00000051550	Zfp579	zinc finger protein 579				100862094	502.097	-0.351967	0.125019	-2.81532	0.00487293	0.0898173	NA	NA	NA
27226	6906.32	0.249089	0.0579533	4.2981	1.72e-05	0.00036274	ENSMUSG00000023913	Pla2g7	phospholipase A2, group VII (platelet-activating factor acetylhydrolase, plasma)				98314	382.093	-0.369815	0.131346	-2.81558	0.00486898	0.0898173	ENSMUSG00000073609	D2hgdh	D-2-hydroxyglutarate dehydrogenase
76967	506.281	-0.242862	0.0565066	-4.29794	1.72e-05	0.00036274	ENSMUSG00000034601	2700049A03Rik	RIKEN cDNA 2700049A03 gene				12227	1069.96	0.486524	0.172917	2.81363	0.00489857	0.0901801	ENSMUSG00000020423	Btg2	BTG anti-proliferation factor 2
67459	2640.61	-0.223319	0.0519702	-4.29705	1.73e-05	0.000363551	ENSMUSG00000026516	Nvl	nuclear VCP-like				23859	22025.8	-0.0841352	0.0299139	-2.81258	0.00491464	0.0903662	ENSMUSG00000052572	Dlg2	discs large MAGUK scaffold protein 2
67708	2326.45	0.129729	0.0301913	4.2969	1.73e-05	0.000363551	ENSMUSG00000034501	Pcnx4	pecanex homolog 4				100710	6849.13	-0.101469	0.0361381	-2.80782	0.00498779	0.0912681	ENSMUSG00000034021	Pds5b	PDS5 cohesin associated factor B
72727	9152.7	0.169439	0.0394486	4.29519	1.75e-05	0.000365922	ENSMUSG00000071649	B3gat3	beta-1,3-glucuronyltransferase 3 (glucuronosyltransferase I)				19268	5821.87	0.175707	0.0625666	2.80831	0.00498016	0.0912681	ENSMUSG00000033295	Ptprf	protein tyrosine phosphatase, receptor type, F
13179	2659.73	1.06069	0.246975	4.29474	1.75e-05	0.000366216	ENSMUSG00000019929	Dcn	decorin				64074	2087.95	-0.215065	0.0765866	-2.80813	0.00498306	0.0912681	ENSMUSG00000023886	Smoc2	SPARC related modular calcium binding 2
107029	1111.14	0.210077	0.0489513	4.29154	1.77e-05	0.000371084	ENSMUSG00000024556	Me2	malic enzyme 2, NAD(+)-dependent, mitochondrial				77744	130.568	-0.293193	0.104378	-2.80897	0.00497009	0.0912681	ENSMUSG00000022070	Bora	bora, aurora kinase A activator
12752	741.692	-0.22143	0.0516015	-4.29116	1.78e-05	0.000371271	ENSMUSG00000030720	Cln3	ceroid lipofuscinosis, neuronal 3, juvenile (Batten, Spielmeyer-Vogt disease)				66218	6129.44	0.0854153	0.0304256	2.80734	0.00499518	0.0912931	ENSMUSG00000022354	Ndufb9	NADH:ubiquinone oxidoreductase subunit B9
56457	10820	0.0879556	0.0205093	4.28856	1.8e-05	0.00037518	ENSMUSG00000002981	Clptm1	cleft lip and palate associated transmembrane protein 1				65960	1819.77	-0.130297	0.0464287	-2.80638	0.00501013	0.0914559	ENSMUSG00000024098	Twsg1	twisted gastrulation BMP signaling modulator 1
20054	6964.67	-0.147979	0.0345342	-4.28499	1.83e-05	0.000380807	ENSMUSG00000063457	Rps15	ribosomal protein S15				171207	244.953	-0.375202	0.133716	-2.80596	0.00501669	0.0914656	ENSMUSG00000031389	Arhgap4	Rho GTPase activating protein 4
114249	1842.38	-0.344677	0.0804462	-4.28456	1.83e-05	0.000381074	ENSMUSG00000040998	Npnt	nephronectin				66245	3658.42	0.0895137	0.0319143	2.80482	0.00503454	0.0916807	ENSMUSG00000063802	Hspbp1	HSPA (heat shock 70kDa) binding protein, cytoplasmic cochaperone 1
12982	1501.1	-0.392063	0.0915469	-4.28265	1.85e-05	0.000383903	ENSMUSG00000059326	Csf2ra	colony stimulating factor 2 receptor, alpha, low-affinity (granulocyte-macrophage)				59027	3452.07	-0.0954998	0.034057	-2.80411	0.0050455	0.09177	ENSMUSG00000020572	Nampt	nicotinamide phosphoribosyltransferase
75956	28938.2	-0.366166	0.0855532	-4.27998	1.87e-05	0.000388056	ENSMUSG00000039218	Srrm2	serine/arginine repetitive matrix 2				11652	3006.38	-0.13492	0.0481306	-2.8032	0.00505978	0.0918093	ENSMUSG00000004056	Akt2	thymoma viral proto-oncogene 2
53313	562.422	0.407535	0.0953388	4.2746	1.91e-05	0.000397079	ENSMUSG00000020788	Atp2a3	ATPase, Ca++ transporting, ubiquitous				74302	6321.36	-0.0621704	0.0221759	-2.80351	0.005055	0.0918093	ENSMUSG00000034354	Mtmr3	myotubularin related protein 3
13690	32430.8	0.0983205	0.0230029	4.27426	1.92e-05	0.000397198	ENSMUSG00000005610	Eif4g2	eukaryotic translation initiation factor 4, gamma 2				67622	766.541	-0.148838	0.0531137	-2.80226	0.00507457	0.0919675	ENSMUSG00000020814	Mxra7	matrix-remodelling associated 7
239719	14032.3	-0.166599	0.0390029	-4.27145	1.94e-05	0.000401757	ENSMUSG00000009569	Mrtfb	myocardin related transcription factor B				338370	6382.67	-0.0958154	0.0342215	-2.79986	0.00511245	0.0924329	ENSMUSG00000000197	Nalcn	sodium leak channel, non-selective
68260	641.018	0.233655	0.054752	4.26752	1.98e-05	0.000408403	ENSMUSG00000037085	Trmt12	tRNA methyltransferase 12				68436	1844.58	0.165445	0.0590839	2.80017	0.00510752	0.0924329	ENSMUSG00000062006	Rpl34	ribosomal protein L34
80707	933.272	0.229561	0.0538063	4.26643	1.99e-05	0.000409919	ENSMUSG00000004637	Wwox	WW domain-containing oxidoreductase				74081	3572.96	-0.143714	0.0513504	-2.79869	0.00513106	0.0926588	ENSMUSG00000033671	Cep350	centrosomal protein 350
12460	815.358	-0.192536	0.0451365	-4.26563	1.99e-05	0.000410892	ENSMUSG00000034108	Ccs	copper chaperone for superoxide dismutase				242642	196.992	-0.368384	0.1317	-2.79714	0.00515565	0.0929919	ENSMUSG00000043155	Hpdl	4-hydroxyphenylpyruvate dioxygenase-like
217371	2398.91	-0.216106	0.0506671	-4.26522	2e-05	0.00041115	ENSMUSG00000025170	Rab40b	Rab40B, member RAS oncogene family				545572	44.5438	-0.502021	0.17951	-2.79662	0.00516401	0.093032	NA	NA	NA
17918	26786.1	0.139084	0.0326271	4.26286	2.02e-05	0.000415032	ENSMUSG00000034593	Myo5a	myosin VA				442802	148.824	-0.400413	0.143253	-2.79515	0.00518755	0.0933452	NA	C330011M18Rik	RIKEN cDNA C330011M18 gene
15931	29667.4	0.17013	0.0399149	4.26233	2.02e-05	0.000415518	ENSMUSG00000035847	Ids	iduronate 2-sulfatase				100503386	451.806	-0.323025	0.115591	-2.79454	0.00519728	0.0934093	ENSMUSG00000096606	Tpbgl	trophoblast glycoprotein-like
56348	3230.25	0.15089	0.0354126	4.2609	2.04e-05	0.000417184	ENSMUSG00000027195	Hsd17b12	hydroxysteroid (17-beta) dehydrogenase 12				17859	3093.37	0.151647	0.054306	2.79246	0.00523084	0.0937332	ENSMUSG00000025025	Mxi1	MAX interactor 1, dimerization protein
83603	3167.4	0.182266	0.0427745	4.2611	2.03e-05	0.000417184	ENSMUSG00000032262	Elovl4	elongation of very long chain fatty acids (FEN1/Elo2, SUR4/Elo3, yeast)-like 4				57342	4574.7	-0.155172	0.0555719	-2.79228	0.00523387	0.0937332	ENSMUSG00000030770	Parva	parvin, alpha
229658	241.963	0.49196	0.11548	4.26013	2.04e-05	0.000418121	ENSMUSG00000027860	Vangl1	VANGL planar cell polarity 1				93709	298.851	-0.451456	0.161648	-2.79283	0.00522486	0.0937332	ENSMUSG00000103144	Pcdhga1	protocadherin gamma subfamily A, 1
19339	30047.8	0.102225	0.0240137	4.25694	2.07e-05	0.000423267	ENSMUSG00000031840	Rab3a	RAB3A, member RAS oncogene family				18125	3498.85	-0.334361	0.119778	-2.79151	0.00524632	0.0937938	ENSMUSG00000029361	Nos1	nitric oxide synthase 1, neuronal
19339	30047.8	0.102225	0.0240137	4.25694	2.07e-05	0.000423267	ENSMUSG00000111277	Rab3a	RAB3A, member RAS oncogene family				56417	10162.4	-0.121909	0.0436744	-2.7913	0.00524963	0.0937938	ENSMUSG00000027951	Adar	adenosine deaminase, RNA-specific
78321	144.303	-0.542787	0.127509	-4.25687	2.07e-05	0.000423267	ENSMUSG00000067653	Ankrd23	ankyrin repeat domain 23				13840	4041.98	-0.209928	0.0752792	-2.78866	0.00529265	0.09434	ENSMUSG00000055540	Epha6	Eph receptor A6
12848	4555.17	0.118131	0.0277653	4.25463	2.09e-05	0.000427008	ENSMUSG00000027206	Cops2	COP9 signalosome subunit 2				28169	12136.2	-0.072758	0.0260875	-2.789	0.00528708	0.09434	ENSMUSG00000001211	Agpat3	1-acylglycerol-3-phosphate O-acyltransferase 3
12723	92.8171	-0.849643	0.200053	-4.24708	2.17e-05	0.00044005	ENSMUSG00000029862	Clcn1	chloride channel, voltage-sensitive 1				18127	688.426	-0.248547	0.0891786	-2.78708	0.00531859	0.0944689	ENSMUSG00000028978	Nos3	nitric oxide synthase 3, endothelial cell
16801	2784.91	-0.310778	0.0731756	-4.24701	2.17e-05	0.00044005	ENSMUSG00000040940	Arhgef1	Rho guanine nucleotide exchange factor (GEF) 1				319266	340.389	-0.229904	0.0824707	-2.78771	0.00530828	0.0944689	ENSMUSG00000079144	A130010J15Rik	RIKEN cDNA A130010J15 gene
226970	15879.2	0.198656	0.0467705	4.24747	2.16e-05	0.00044005	ENSMUSG00000037509	Arhgef4	Rho guanine nucleotide exchange factor (GEF) 4				75871	1888.44	0.103549	0.0371524	2.78714	0.00531754	0.0944689	ENSMUSG00000031728	Zfp821	zinc finger protein 821
269401	4428.51	-0.256717	0.0604491	-4.24683	2.17e-05	0.00044005	ENSMUSG00000000823	Zfp512b	zinc finger protein 512B				217154	6090.77	-0.232158	0.0833292	-2.78603	0.00533573	0.0945516	ENSMUSG00000017400	Stac2	SH3 and cysteine rich domain 2
20666	1070.03	-0.353396	0.0832266	-4.24619	2.17e-05	0.000440798	ENSMUSG00000063632	Sox11	SRY (sex determining region Y)-box 11				73072	4671.04	0.176935	0.0635069	2.78608	0.00533495	0.0945516	ENSMUSG00000064125	Prr36	proline rich 36
71807	1646.75	-0.189343	0.0446137	-4.24406	2.2e-05	0.000444486	ENSMUSG00000028107	Tars2	threonyl-tRNA synthetase 2, mitochondrial (putative)				13654	218.002	1.10177	0.395528	2.78556	0.00534356	0.0945797	ENSMUSG00000037868	Egr2	early growth response 2
72587	1576.47	-0.194118	0.0457537	-4.24267	2.21e-05	0.00044671	ENSMUSG00000029647	Pan3	PAN3 poly(A) specific ribonuclease subunit				13654	218.002	1.10177	0.395528	2.78556	0.00534356	0.0945797	ENSMUSG00000116458	Egr2	early growth response 2
327744	789.853	-0.249178	0.0587397	-4.24207	2.21e-05	0.000447383	ENSMUSG00000087177	E130307A14Rik	RIKEN cDNA E130307A14 gene				11951	1838.38	0.180314	0.0647534	2.78463	0.00535893	0.0947411	ENSMUSG00000006057	Atp5g1	ATP synthase, H+ transporting, mitochondrial F0 complex, subunit C1 (subunit 9)
170638	61792	0.227409	0.0536208	4.24107	2.22e-05	0.000448856	ENSMUSG00000046093	Hpcal4	hippocalcin-like 4				232334	817.232	0.267573	0.0961338	2.78333	0.00538033	0.0950087	ENSMUSG00000030315	Vgll4	vestigial like family member 4
210719	523.662	-0.441025	0.104027	-4.23952	2.24e-05	0.000451428	ENSMUSG00000061013	Mkx	mohawk homeobox				67468	20640.6	-0.164568	0.0591428	-2.78256	0.0053932	0.095125	ENSMUSG00000003948	Mmd	monocyte to macrophage differentiation-associated
20300	141.178	-0.52415	0.123648	-4.23906	2.24e-05	0.00045157	ENSMUSG00000023235	Ccl25	chemokine (C-C motif) ligand 25				66691	4772.95	-0.0717727	0.0258014	-2.78174	0.00540691	0.095256	ENSMUSG00000026867	Gapvd1	GTPase activating protein and VPS9 domains 1
72749	723.71	0.450319	0.106234	4.23893	2.25e-05	0.00045157	ENSMUSG00000059323	Tonsl	tonsoku-like, DNA repair protein				241490	1589.72	-0.141124	0.0507536	-2.78056	0.00542646	0.0954893	ENSMUSG00000042369	Rbm45	RNA binding motif protein 45
17984	14289.6	0.244633	0.0577355	4.23713	2.26e-05	0.000454136	ENSMUSG00000033585	Ndn	necdin, MAGE family member				110834	80.8189	-1.34529	0.483958	-2.77976	0.00543995	0.0955049	ENSMUSG00000032303	Chrna3	cholinergic receptor, nicotinic, alpha polypeptide 3
68556	1028.9	-0.223926	0.0528453	-4.23739	2.26e-05	0.000454136	ENSMUSG00000089917	Uckl1	uridine-cytidine kinase 1-like 1				259302	31143.6	-0.0942264	0.0338939	-2.78004	0.00543516	0.0955049	ENSMUSG00000030257	Srgap3	SLIT-ROBO Rho GTPase activating protein 3
226414	3080.49	0.159573	0.0376903	4.2338	2.3e-05	0.000460378	ENSMUSG00000026356	Dars	aspartyl-tRNA synthetase				66094	348.909	0.164727	0.0592754	2.77901	0.00545245	0.0956135	ENSMUSG00000035215	Lsm7	LSM7 homolog, U6 small nuclear RNA and mRNA degradation associated
53331	4705.78	0.132846	0.0314158	4.22863	2.35e-05	0.000470536	ENSMUSG00000019998	Stx7	syntaxin 7				211147	165.45	0.268973	0.096839	2.77753	0.00547743	0.0959014	ENSMUSG00000022269	Marchf11	membrane associated ring-CH-type finger 11
224008	301.43	0.359412	0.085002	4.22828	2.35e-05	0.000470729	ENSMUSG00000041974	Spidr	scaffolding protein involved in DNA repair				54127	1578.42	0.143705	0.0517637	2.77618	0.0055002	0.0959014	ENSMUSG00000067288	Rps28	ribosomal protein S28
16329	1172.81	0.173251	0.0410059	4.22502	2.39e-05	0.000477025	ENSMUSG00000026102	Inpp1	inositol polyphosphate-1-phosphatase				67886	11939.4	-0.0950688	0.0342447	-2.77616	0.00550052	0.0959014	ENSMUSG00000041570	Camsap2	calmodulin regulated spectrin-associated protein family, member 2
68294	1005.41	-0.288567	0.0683269	-4.22334	2.41e-05	0.000480058	ENSMUSG00000001082	Mfsd10	major facilitator superfamily domain containing 10				69454	64.142	0.492208	0.177256	2.77682	0.00548938	0.0959014	ENSMUSG00000015093	Clic3	chloride intracellular channel 3
100037282	104.411	0.788375	0.186711	4.22245	2.42e-05	0.000481399	ENSMUSG00000023806	Rsph3b	radial spoke 3B homolog (Chlamydomonas)				72351	286.681	-0.365085	0.131482	-2.7767	0.00549147	0.0959014	ENSMUSG00000074925	Ptar1	protein prenyltransferase alpha subunit repeat containing 1
18574	8001.12	-0.199989	0.0473881	-4.22024	2.44e-05	0.000485258	ENSMUSG00000022489	Pde1b	phosphodiesterase 1B, Ca2+-calmodulin dependent				74370	5182.68	-0.0745808	0.0268722	-2.77539	0.00551363	0.0960195	ENSMUSG00000025583	Rptor	regulatory associated protein of MTOR, complex 1
56349	1340.31	-0.39418	0.0934106	-4.21986	2.44e-05	0.000485258	ENSMUSG00000021215	Net1	neuroepithelial cell transforming gene 1				66433	659.89	0.149543	0.0539014	2.77439	0.00553052	0.0961409	ENSMUSG00000042198	Chchd7	coiled-coil-helix-coiled-coil-helix domain containing 7
67902	653.139	-0.193864	0.0459384	-4.22009	2.44e-05	0.000485258	ENSMUSG00000025538	Sumf2	sulfatase modifying factor 2				67681	1403.09	0.109195	0.0393605	2.77423	0.00553329	0.0961409	ENSMUSG00000057388	Mrpl18	mitochondrial ribosomal protein L18
30785	10992.8	-0.160918	0.0381546	-4.21753	2.47e-05	0.000489742	ENSMUSG00000000416	Cttnbp2	cortactin binding protein 2				207474	307.167	-0.219123	0.0790075	-2.77345	0.00554661	0.096262	ENSMUSG00000041633	Kctd12b	potassium channel tetramerisation domain containing 12b
72168	3550.15	-0.307054	0.072811	-4.21714	2.47e-05	0.000490023	ENSMUSG00000022763	Aifm3	apoptosis-inducing factor, mitochondrion-associated 3				218442	5630.96	-0.171791	0.0619633	-2.77246	0.00556346	0.0964439	ENSMUSG00000021703	Serinc5	serine incorporator 5
19893	907.093	-0.258495	0.0613137	-4.21594	2.49e-05	0.000491502	ENSMUSG00000031174	Rpgr	retinitis pigmentosa GTPase regulator				13669	11024.7	-0.0673302	0.0242917	-2.77174	0.00557582	0.0965348	ENSMUSG00000024991	Eif3a	eukaryotic translation initiation factor 3, subunit A
434008	2339.79	0.34833	0.0826221	4.21595	2.49e-05	0.000491502	ENSMUSG00000057716	Tmem178b	transmembrane protein 178B				27395	1055.13	0.109488	0.0395064	2.77141	0.00558144	0.0965348	ENSMUSG00000033845	Mrpl15	mitochondrial ribosomal protein L15
74855	87.3166	-0.690696	0.163866	-4.215	2.5e-05	0.000492428	ENSMUSG00000079177	Fam228a	family with sequence similarity 228, member A				110075	225.824	0.471769	0.170293	2.77033	0.00559992	0.0967305	ENSMUSG00000029335	Bmp3	bone morphogenetic protein 3
76614	6449.52	0.114	0.0270454	4.21511	2.5e-05	0.000492428	ENSMUSG00000052337	Immt	inner membrane protein, mitochondrial				19899	3119.38	0.142358	0.0513994	2.76964	0.00561191	0.0967305	ENSMUSG00000059070	Rpl18	ribosomal protein L18
435766	9.74409	2.52124	0.598275	4.21418	2.51e-05	0.000493656	ENSMUSG00000040086	Tnni3k	TNNI3 interacting kinase				54446	5916.19	-0.164585	0.0594215	-2.76979	0.00560928	0.0967305	ENSMUSG00000003847	Nfat5	nuclear factor of activated T cells 5
69574	497.263	0.390298	0.092636	4.21324	2.52e-05	0.00049514	ENSMUSG00000022235	Cmbl	carboxymethylenebutenolidase-like (Pseudomonas)				12864	5247.67	0.109182	0.0394452	2.76794	0.00564123	0.0971252	ENSMUSG00000014313	Cox6c	cytochrome c oxidase subunit 6C
12805	24672.9	0.165994	0.0394248	4.2104	2.55e-05	0.000499792	ENSMUSG00000055022	Cntn1	contactin 1				68241	476.096	0.195889	0.0708074	2.7665	0.00566622	0.0974449	ENSMUSG00000025732	Mcrip2	MAPK regulated corepressor interacting protein 2
15944	386.371	0.291983	0.0693527	4.21011	2.55e-05	0.000499792	ENSMUSG00000046879	Irgm1	immunity-related GTPase family M member 1				16522	3269.94	-0.257067	0.0929965	-2.76427	0.00570511	0.0977807	ENSMUSG00000043301	Kcnj6	potassium inwardly-rectifying channel, subfamily J, member 6
15944	386.371	0.291983	0.0693527	4.21011	2.55e-05	0.000499792	ENSMUSG00000116444	Irgm1	immunity-related GTPase family M member 1				224079	837.249	-0.185349	0.0670462	-2.7645	0.00570096	0.0977807	ENSMUSG00000038094	Atp13a4	ATPase type 13A4
15944	386.371	0.291983	0.0693527	4.21011	2.55e-05	0.000499792	ENSMUSG00000116471	Irgm1	immunity-related GTPase family M member 1				76179	6981.06	-0.120073	0.0434272	-2.76492	0.00569366	0.0977807	ENSMUSG00000063317	Usp31	ubiquitin specific peptidase 31
218038	16412.5	0.210683	0.0500422	4.2101	2.55e-05	0.000499792	ENSMUSG00000021314	Amph	amphiphysin				110197	13885.8	-0.199747	0.072358	-2.76054	0.00577062	0.0983101	ENSMUSG00000022861	Dgkg	diacylglycerol kinase, gamma
56210	1112.01	-0.223619	0.0531104	-4.21045	2.55e-05	0.000499792	ENSMUSG00000026082	Rev1	REV1, DNA directed polymerase				11431	931.913	0.403289	0.14603	2.76168	0.0057505	0.0983101	ENSMUSG00000044573	Acp1	acid phosphatase 1, soluble
22317	9018.76	0.24324	0.0578065	4.20783	2.58e-05	0.00050426	ENSMUSG00000030337	Vamp1	vesicle-associated membrane protein 1				208076	2311.39	0.141917	0.0514136	2.76029	0.00577493	0.0983101	ENSMUSG00000035934	Pknox2	Pbx/knotted 1 homeobox 2
237542	4209.28	0.162692	0.0386681	4.2074	2.58e-05	0.000504637	ENSMUSG00000020189	Osbpl8	oxysterol binding protein-like 8				66656	3410.48	0.071205	0.0257816	2.76185	0.00574749	0.0983101	ENSMUSG00000055762	Eef1d	eukaryotic translation elongation factor 1 delta (guanine nucleotide exchange protein)
207686	493.641	-0.361002	0.0858123	-4.20688	2.59e-05	0.00050515	ENSMUSG00000040473	Cfap69	cilia and flagella associated protein 69				69379	43.3971	0.485827	0.17599	2.76054	0.00577062	0.0983101	ENSMUSG00000015083	C8g	complement component 8, gamma polypeptide
72536	107.028	0.782599	0.186038	4.20666	2.59e-05	0.00050515	ENSMUSG00000033450	Tagap	T cell activation Rho GTPase activating protein				72655	435.782	0.206466	0.0747713	2.7613	0.00575713	0.0983101	ENSMUSG00000097195	Snhg5	small nucleolar RNA host gene 5
18647	16520	0.217467	0.051716	4.20502	2.61e-05	0.000508244	ENSMUSG00000028926	Cdk14	cyclin-dependent kinase 14				70160	912.964	-0.138652	0.0502842	-2.75737	0.00582684	0.0990825	ENSMUSG00000031479	Vps36	vacuolar protein sorting 36
67685	177.155	0.355714	0.0846187	4.20373	2.63e-05	0.000510583	ENSMUSG00000092192	Dnaaf4	dynein axonemal assembly factor 4				100043407	126.841	-0.378273	0.137449	-2.75211	0.00592132	0.0995031	ENSMUSG00000097055	Gm4419	predicted gene 4419
20788	14064	0.148225	0.035277	4.20173	2.65e-05	0.000512784	ENSMUSG00000022463	Srebf2	sterol regulatory element binding factor 2				110172	2219.61	0.106788	0.0387933	2.75275	0.00590977	0.0995031	ENSMUSG00000020873	Slc35b1	solute carrier family 35, member B1
54725	9116.46	0.296105	0.0704612	4.20239	2.64e-05	0.000512784	ENSMUSG00000032076	Cadm1	cell adhesion molecule 1				14829	46.9073	-0.600759	0.218081	-2.75475	0.00587378	0.0995031	ENSMUSG00000031364	Grpr	gastrin releasing peptide receptor
56399	3689.62	-0.243528	0.0579566	-4.20189	2.65e-05	0.000512784	ENSMUSG00000024045	Akap8	A kinase (PRKA) anchor protein 8				212996	11187.9	-0.145074	0.0527146	-2.75207	0.00592206	0.0995031	ENSMUSG00000034040	Galnt17	polypeptide N-acetylgalactosaminyltransferase 17
66109	11959.1	0.197883	0.0470938	4.20189	2.65e-05	0.000512784	ENSMUSG00000020577	Tspan13	tetraspanin 13				26422	21311.6	-0.102628	0.0372896	-2.75218	0.00591991	0.0995031	ENSMUSG00000027799	Nbea	neurobeachin
109731	1248.47	0.200489	0.0477214	4.20124	2.65e-05	0.000513335	ENSMUSG00000040147	Maob	monoamine oxidase B				666173	4752.46	-0.0982015	0.0356841	-2.75197	0.00592382	0.0995031	ENSMUSG00000037646	Vps13b	vacuolar protein sorting 13B
16728	8258.98	0.214996	0.0512331	4.19644	2.71e-05	0.000523743	ENSMUSG00000031391	L1cam	L1 cell adhesion molecule				69131	1719.46	-0.119351	0.0433252	-2.75477	0.00587331	0.0995031	ENSMUSG00000003119	Cdk12	cyclin-dependent kinase 12
74055	971.424	0.475892	0.113436	4.19523	2.73e-05	0.000525946	ENSMUSG00000024998	Plce1	phospholipase C, epsilon 1				70237	3345.88	-0.117443	0.0426222	-2.75545	0.00586122	0.0995031	ENSMUSG00000072964	Bhlhb9	basic helix-loop-helix domain containing, class B9
66482	2836.85	0.150969	0.0359896	4.19479	2.73e-05	0.000526372	ENSMUSG00000021357	Exoc2	exocyst complex component 2				71365	574.681	0.135016	0.0490533	2.75243	0.00591553	0.0995031	ENSMUSG00000038240	Pdss2	prenyl (solanesyl) diphosphate synthase, subunit 2
19344	3978.56	0.102129	0.0243618	4.19218	2.76e-05	0.000531869	ENSMUSG00000000711	Rab5b	RAB5B, member RAS oncogene family				76982	13804.4	0.137676	0.0499824	2.75449	0.00587841	0.0995031	ENSMUSG00000067879	Vxn	vexin
68108	413.084	-0.299117	0.0713594	-4.1917	2.77e-05	0.000532414	NA	Snhg17	small nucleolar RNA host gene 17				81018	3330.03	0.0921888	0.0334882	2.75287	0.0059075	0.0995031	ENSMUSG00000006418	Rnf114	ring finger protein 114
67445	7713.31	-0.236367	0.0564129	-4.18995	2.79e-05	0.000535335	ENSMUSG00000040794	C1qtnf4	C1q and tumor necrosis factor related protein 4				11907	4907.02	-0.0997578	0.03626	-2.75118	0.00593811	0.0996326	ENSMUSG00000030850	Ate1	arginyltransferase 1
67445	7713.31	-0.236367	0.0564129	-4.18995	2.79e-05	0.000535335	ENSMUSG00000110961	C1qtnf4	C1q and tumor necrosis factor related protein 4				20913	1420.59	-0.180306	0.0655864	-2.74914	0.00597518	0.100144	ENSMUSG00000020546	Stxbp4	syntaxin binding protein 4
71276	409.925	-0.371778	0.088727	-4.19013	2.79e-05	0.000535335	ENSMUSG00000048445	Ccdc57	coiled-coil domain containing 57				433926	2786.97	-0.170676	0.0620929	-2.74872	0.00598282	0.100161	ENSMUSG00000070639	Lrrc8b	leucine rich repeat containing 8 family, member B
20250	79648.2	0.189896	0.045331	4.1891	2.8e-05	0.000536737	ENSMUSG00000025203	Scd2	stearoyl-Coenzyme A desaturase 2				56040	9323.9	0.139078	0.0506294	2.74698	0.00601459	0.100471	ENSMUSG00000007892	Rplp1	ribosomal protein, large, P1
67563	1460.42	-0.142412	0.0340092	-4.18747	2.82e-05	0.00054	ENSMUSG00000002280	Ciao3	cytosolic iron-sulfur assembly component 3				72972	6875.05	-0.0740259	0.026946	-2.74719	0.00601085	0.100471	ENSMUSG00000058690	Ccser2	coiled-coil serine rich 2
21844	10446.8	0.416861	0.0995619	4.18696	2.83e-05	0.000540623	ENSMUSG00000002489	Tiam1	T cell lymphoma invasion and metastasis 1				68180	154.497	-0.436414	0.158965	-2.74534	0.00604477	0.100753	ENSMUSG00000006395	Hyi	hydroxypyruvate isomerase (putative)
19719	4054.59	-0.182189	0.0435209	-4.18624	2.84e-05	0.000541732	ENSMUSG00000025158	Rfng	RFNG O-fucosylpeptide 3-beta-N-acetylglucosaminyltransferase				74525	12142.9	-0.262786	0.0957085	-2.74569	0.00603839	0.100753	ENSMUSG00000030207	Fam234b	family with sequence similarity 234, member B
70573	772.546	0.186062	0.0444909	4.18202	2.89e-05	0.000551273	ENSMUSG00000004462	Tbccd1	TBCC domain containing 1				328234	2316.9	-0.203243	0.0740687	-2.74397	0.00607004	0.101063	ENSMUSG00000044164	Rnf182	ring finger protein 182
170787	720.08	-0.312335	0.0747266	-4.17971	2.92e-05	0.000556301	ENSMUSG00000062906	Hdac10	histone deacetylase 10				12288	5103.6	-0.222624	0.0811577	-2.7431	0.00608623	0.101221	ENSMUSG00000051331	Cacna1c	calcium channel, voltage-dependent, L type, alpha 1C subunit
19225	1517.51	0.479456	0.114721	4.17931	2.92e-05	0.000556647	ENSMUSG00000032487	Ptgs2	prostaglandin-endoperoxide synthase 2				269152	1007.24	-0.206832	0.0754212	-2.74236	0.00609985	0.101337	ENSMUSG00000026494	Kif26b	kinesin family member 26B
192678	1127.53	0.378402	0.0905852	4.17731	2.95e-05	0.000560954	ENSMUSG00000025795	Rassf3	Ras association (RalGDS/AF-6) domain family member 3				18754	45917	-0.130908	0.0477462	-2.74173	0.00611157	0.101411	ENSMUSG00000045038	Prkce	protein kinase C, epsilon
103012	4033.96	-0.310743	0.0743942	-4.17698	2.95e-05	0.00056115	ENSMUSG00000085396	Firre	functional intergenic repeating RNA element				381677	17868.4	0.184587	0.067333	2.7414	0.00611772	0.101411	ENSMUSG00000037428	Vgf	VGF nerve growth factor inducible
20972	34237.4	0.164573	0.0394334	4.17343	3e-05	0.00056933	ENSMUSG00000022415	Syngr1	synaptogyrin 1				100861925	160.783	-0.297913	0.108712	-2.7404	0.0061365	0.101502	NA	NA	NA
14479	3251.72	0.142844	0.0342476	4.17092	3.03e-05	0.000574371	ENSMUSG00000020124	Usp15	ubiquitin specific peptidase 15				20411	9740.81	-0.111032	0.0405195	-2.74022	0.00613986	0.101502	ENSMUSG00000025006	Sorbs1	sorbin and SH3 domain containing 1
67126	2959.76	-0.168355	0.0403632	-4.171	3.03e-05	0.000574371	ENSMUSG00000016252	Atp5e	ATP synthase, H+ transporting, mitochondrial F1 complex, epsilon subunit				228033	11069.7	0.0740324	0.0270188	2.74003	0.00614334	0.101502	ENSMUSG00000018770	Atp5g3	ATP synthase, H+ transporting, mitochondrial F0 complex, subunit C3 (subunit 9)
22273	12144.4	0.0869614	0.0208509	4.17064	3.04e-05	0.000574452	ENSMUSG00000025651	Uqcrc1	ubiquinol-cytochrome c reductase core protein 1				216881	7272.99	-0.138084	0.0504163	-2.73888	0.00616488	0.101637	ENSMUSG00000020811	Wscd1	WSC domain containing 1
22273	12144.4	0.0869614	0.0208509	4.17064	3.04e-05	0.000574452	ENSMUSG00000107235	Uqcrc1	ubiquinol-cytochrome c reductase core protein 1				93728	73.7673	-0.450182	0.164348	-2.7392	0.00615887	0.101637	ENSMUSG00000034732	Pabpc5	poly(A) binding protein, cytoplasmic 5
74333	167.252	0.577983	0.138603	4.17006	3.05e-05	0.000575282	ENSMUSG00000086213	A330040F15Rik	RIKEN cDNA A330040F15 gene				108068	4848.23	0.257	0.0938763	2.73764	0.00618818	0.101799	ENSMUSG00000023192	Grm2	glutamate receptor, metabotropic 2
12971	10957.5	0.48864	0.117186	4.16979	3.05e-05	0.000575325	ENSMUSG00000030905	Crym	crystallin, mu				140795	104.801	0.342032	0.124926	2.73787	0.00618392	0.101799	ENSMUSG00000036381	P2ry14	purinergic receptor P2Y, G-protein coupled, 14
108123	9692.27	0.120959	0.0290173	4.1685	3.07e-05	0.000577958	ENSMUSG00000024581	Napg	N-ethylmaleimide sensitive fusion protein attachment protein gamma				170718	11936.2	0.0619037	0.0226281	2.7357	0.00622475	0.102252	ENSMUSG00000027406	Idh3b	isocitrate dehydrogenase 3 (NAD+) beta
56030	5837.59	-0.160262	0.0384747	-4.16538	3.11e-05	0.000584687	ENSMUSG00000026116	Tmem131	transmembrane protein 131				80284	1920.24	0.0971132	0.0355015	2.73547	0.00622917	0.102252	ENSMUSG00000042380	Smim12	small integral membrane protein 12
78893	2874.34	-0.188493	0.0452525	-4.16536	3.11e-05	0.000584687	ENSMUSG00000056167	Cnot10	CCR4-NOT transcription complex, subunit 10				22061	107.882	-0.378173	0.138282	-2.7348	0.00624176	0.102347	ENSMUSG00000022510	Trp63	transformation related protein 63
108767	2067.63	-0.359398	0.0863282	-4.16316	3.14e-05	0.000589701	ENSMUSG00000040128	Pnrc1	proline-rich nuclear receptor coactivator 1				238505	690.464	-0.181318	0.0663203	-2.73397	0.00625765	0.102386	ENSMUSG00000021311	Mtr	5-methyltetrahydrofolate-homocysteine methyltransferase
380959	1753.15	0.206199	0.0495379	4.16245	3.15e-05	0.0005909	ENSMUSG00000075470	Alg10b	asparagine-linked glycosylation 10B (alpha-1,2-glucosyltransferase)				54351	2222.11	0.0905694	0.0331257	2.73411	0.00625482	0.102386	ENSMUSG00000018565	Elp5	elongator acetyltransferase complex subunit 5
19205	1306.27	-0.236553	0.056848	-4.16114	3.17e-05	0.00059299	ENSMUSG00000006498	Ptbp1	polypyrimidine tract binding protein 1				320271	4090.1	-0.12886	0.0471578	-2.73252	0.00628512	0.102614	ENSMUSG00000035236	Scai	suppressor of cancer cell invasion
78658	1598.1	-0.173163	0.0416125	-4.16133	3.16e-05	0.00059299	ENSMUSG00000035024	Ncapd3	non-SMC condensin II complex, subunit D3				654409	496.989	-0.200157	0.0732476	-2.73261	0.00628353	0.102614	NA	Stk35os1	serine/threonine kinase 35, opposite strand 1
67488	5524.89	-0.119525	0.0287395	-4.15892	3.2e-05	0.000598138	ENSMUSG00000023055	Calcoco1	calcium binding and coiled coil domain 1				14400	1714.71	-0.183085	0.0670798	-2.72936	0.0063458	0.103493	ENSMUSG00000029212	Gabrb1	gamma-aminobutyric acid (GABA) A receptor, subunit beta 1
71436	1984.86	0.253392	0.0609533	4.15716	3.22e-05	0.000602122	ENSMUSG00000051379	Flrt3	fibronectin leucine rich transmembrane protein 3				16576	278.622	-0.235517	0.0863087	-2.72877	0.00635705	0.103565	ENSMUSG00000050382	Kif7	kinesin family member 7
19258	1622.88	0.270465	0.0650767	4.15609	3.24e-05	0.000603612	ENSMUSG00000026384	Ptpn4	protein tyrosine phosphatase, non-receptor type 4				18208	637.878	-0.190492	0.0698263	-2.72808	0.00637046	0.103573	ENSMUSG00000020902	Ntn1	netrin 1
319965	1479.89	-0.249774	0.060097	-4.15619	3.24e-05	0.000603612	ENSMUSG00000028582	Cc2d1b	coiled-coil and C2 domain containing 1B				20541	17190.3	-0.164542	0.060315	-2.72804	0.00637121	0.103573	ENSMUSG00000054640	Slc8a1	solute carrier family 8 (sodium/calcium exchanger), member 1
210801	1720.35	0.46522	0.111947	4.15572	3.24e-05	0.000603961	ENSMUSG00000063626	Unc5d	unc-5 netrin receptor D				330286	4288.29	-0.121417	0.0445221	-2.72711	0.00638919	0.103754	ENSMUSG00000063455	D630045J12Rik	RIKEN cDNA D630045J12 gene
27416	7444.12	-0.166872	0.0401785	-4.15328	3.28e-05	0.000609777	ENSMUSG00000022822	Abcc5	ATP-binding cassette, sub-family C (CFTR/MRP), member 5				638247	4939.11	0.0862578	0.0316659	2.724	0.00644962	0.104623	ENSMUSG00000097006	9530082P21Rik	RIKEN cDNA 9530082P21 gene
238690	129.995	0.449144	0.108161	4.15253	3.29e-05	0.000611098	ENSMUSG00000055480	Zfp458	zinc finger protein 458				56613	2106.14	0.134807	0.049502	2.72327	0.00646402	0.104745	ENSMUSG00000024952	Rps6ka4	ribosomal protein S6 kinase, polypeptide 4
229599	443.086	-0.710923	0.171248	-4.15143	3.3e-05	0.000612733	ENSMUSG00000038550	Ciart	circadian associated repressor of transcription				21835	1054.57	-0.272871	0.100279	-2.72111	0.00650631	0.105317	ENSMUSG00000035686	Thrsp	thyroid hormone responsive
73288	3512.39	0.1466	0.0353124	4.15152	3.3e-05	0.000612733	ENSMUSG00000001376	Vps50	VPS50 EARP/GARPII complex subunit				67345	1327.13	0.0982147	0.0361153	2.71948	0.00653848	0.105725	ENSMUSG00000020064	Herc4	hect domain and RLD 4
67772	6653.13	-0.102211	0.0246339	-4.1492	3.34e-05	0.000617564	ENSMUSG00000053754	Chd8	chromodomain helicase DNA binding protein 8				241489	409.114	-0.441131	0.162277	-2.71838	0.00656015	0.105963	ENSMUSG00000075270	Pde11a	phosphodiesterase 11A
68952	4576.58	-0.250611	0.0604007	-4.14914	3.34e-05	0.000617564	ENSMUSG00000058966	Tlcd3b	TLC domain containing 3B				108160	913.536	0.145848	0.0536654	2.71773	0.00657322	0.106061	ENSMUSG00000001962	Fam50a	family with sequence similarity 50, member A
106200	1426.21	-0.171917	0.0414506	-4.14753	3.36e-05	0.000619924	ENSMUSG00000022498	Txndc11	thioredoxin domain containing 11				243374	67.9437	0.461711	0.169932	2.71704	0.00658693	0.106169	ENSMUSG00000064262	Gimap8	GTPase, IMAP family member 8
11769	10789.8	0.198345	0.0478205	4.14771	3.36e-05	0.000619924	ENSMUSG00000004849	Ap1s1	adaptor protein complex AP-1, sigma 1				67770	367.73	-0.190063	0.0699689	-2.7164	0.00659962	0.10626	ENSMUSG00000028578	Caap1	caspase activity and apoptosis inhibitor 1
209224	985.663	0.310699	0.0749085	4.14771	3.36e-05	0.000619924	ENSMUSG00000031109	Enox2	ecto-NOX disulfide-thiol exchanger 2				237943	5113.54	-0.093091	0.0342831	-2.71536	0.00662028	0.10648	ENSMUSG00000034621	Gpatch8	G patch domain containing 8
71617	1002.67	0.164567	0.039686	4.14672	3.37e-05	0.00062143	ENSMUSG00000039901	Armh3	armadillo-like helical domain containing 3				16765	4086.15	0.202097	0.074503	2.71261	0.0066756	0.107255	ENSMUSG00000028832	Stmn1	stathmin 1
327978	400.105	0.456742	0.110167	4.14593	3.38e-05	0.000622925	ENSMUSG00000054404	Slfn5	schlafen 5				19719	4054.59	0.118585	0.0437312	2.71167	0.0066946	0.107401	ENSMUSG00000025158	Rfng	RFNG O-fucosylpeptide 3-beta-N-acetylglucosaminyltransferase
327978	400.105	0.456742	0.110167	4.14593	3.38e-05	0.000622925	ENSMUSG00000116108	Slfn5	schlafen 5				217030	4208.15	-0.104379	0.0384955	-2.71146	0.00669881	0.107401	ENSMUSG00000034940	Synrg	synergin, gamma
327978	400.105	0.456742	0.110167	4.14593	3.38e-05	0.000622925	ENSMUSG00000116055	Slfn5	schlafen 5				16490	12421.5	-0.134839	0.0498287	-2.70605	0.0068088	0.108264	ENSMUSG00000040724	Kcna2	potassium voltage-gated channel, shaker-related subfamily, member 2
327978	400.105	0.456742	0.110167	4.14593	3.38e-05	0.000622925	ENSMUSG00000116267	Slfn5	schlafen 5				195018	4668.17	-0.0798758	0.0295282	-2.70506	0.00682912	0.108264	ENSMUSG00000055670	Zzef1	zinc finger, ZZ-type with EF hand domain 1
217737	5518.47	0.132417	0.0319625	4.14289	3.43e-05	0.000630059	ENSMUSG00000021037	Ahsa1	AHA1, activator of heat shock protein ATPase 1				214162	11405.1	-0.138866	0.0513437	-2.70463	0.00683803	0.108264	ENSMUSG00000002028	Kmt2a	lysine (K)-specific methyltransferase 2A
327747	112.153	0.856046	0.206633	4.14283	3.43e-05	0.000630059	ENSMUSG00000045555	Mettl24	methyltransferase like 24				219181	18742.5	-0.0804295	0.029702	-2.70788	0.00677141	0.108264	ENSMUSG00000022016	Akap11	A kinase (PRKA) anchor protein 11
66196	336.479	-0.375615	0.0906827	-4.14208	3.44e-05	0.000631445	ENSMUSG00000020527	Myo19	myosin XIX				22353	825.189	0.22522	0.0832727	2.70461	0.00683838	0.108264	ENSMUSG00000019772	Vip	vasoactive intestinal polypeptide
56188	1503.14	-0.372627	0.0899678	-4.14178	3.45e-05	0.000631597	ENSMUSG00000036570	Fxyd1	FXYD domain-containing ion transport regulator 1				226757	7878.02	-0.0959547	0.0354542	-2.70644	0.00680089	0.108264	ENSMUSG00000038733	Wdr26	WD repeat domain 26
11739	32620	0.0838497	0.0202543	4.13985	3.48e-05	0.000635588	ENSMUSG00000031633	Slc25a4	solute carrier family 25 (mitochondrial carrier, adenine nucleotide translocator), member 4				329165	10440.6	-0.111729	0.0413019	-2.70517	0.00682699	0.108264	ENSMUSG00000026782	Abi2	abl-interactor 2
27061	2553.76	0.115209	0.027829	4.1399	3.47e-05	0.000635588	ENSMUSG00000002015	Bcap31	B cell receptor associated protein 31				381067	164.701	-0.297805	0.110108	-2.70467	0.00683732	0.108264	ENSMUSG00000061544	Zfp229	zinc finger protein 229
18554	1252.97	-0.200513	0.0484664	-4.13715	3.52e-05	0.000642421	ENSMUSG00000035382	Pcsk7	proprotein convertase subtilisin/kexin type 7				67863	6006.14	0.0649078	0.0239761	2.70719	0.00678551	0.108264	ENSMUSG00000014606	Slc25a11	solute carrier family 25 (mitochondrial carrier oxoglutarate carrier), member 11
106205	1976.52	-0.166739	0.0403203	-4.13535	3.54e-05	0.000646783	ENSMUSG00000037965	Zc3h7a	zinc finger CCCH type containing 7 A				68053	2321.3	-0.144992	0.0536037	-2.70489	0.00683268	0.108264	ENSMUSG00000028243	Ubxn2b	UBX domain protein 2B
72500	875.801	-0.392605	0.0949555	-4.13462	3.56e-05	0.000648153	ENSMUSG00000089762	Ier5l	immediate early response 5-like				70315	569.082	-0.149441	0.055204	-2.70707	0.00678792	0.108264	ENSMUSG00000067567	Hdac8	histone deacetylase 8
66921	2850.88	-0.197144	0.047695	-4.13342	3.57e-05	0.00065085	ENSMUSG00000027881	Prpf38b	PRP38 pre-mRNA processing factor 38 (yeast) domain containing B				72503	18290.6	-0.0883187	0.0326383	-2.70598	0.00681032	0.108264	ENSMUSG00000010277	2610507B11Rik	RIKEN cDNA 2610507B11 gene
59024	2781.99	-0.269606	0.0652349	-4.13285	3.58e-05	0.000651778	ENSMUSG00000079487	Med12	mediator complex subunit 12				17873	668.514	0.315996	0.116867	2.7039	0.00685318	0.108385	ENSMUSG00000015312	Gadd45b	growth arrest and DNA-damage-inducible 45 beta
14266	678.628	0.270752	0.0655431	4.13091	3.61e-05	0.000656634	ENSMUSG00000031189	Aff2	AF4/FMR2 family, member 2				246710	4535.32	0.152057	0.0562733	2.70212	0.00688993	0.108852	ENSMUSG00000022075	Rhobtb2	Rho-related BTB domain containing 2
68968	1419.75	-0.214327	0.0518921	-4.13024	3.62e-05	0.000657832	ENSMUSG00000027284	Cdan1	congenital dyserythropoietic anemia, type I (human)				57435	151.882	0.723414	0.267824	2.70108	0.00691154	0.10908	ENSMUSG00000002831	Plin4	perilipin 4
107767	13547.3	0.103611	0.0250913	4.12934	3.64e-05	0.000659722	ENSMUSG00000021687	Scamp1	secretory carrier membrane protein 1				93686	14086.8	-0.0657861	0.0243686	-2.69963	0.0069417	0.109442	ENSMUSG00000033565	Rbfox2	RNA binding protein, fox-1 homolog (C. elegans) 2
71770	25450.7	0.149797	0.0362798	4.12894	3.64e-05	0.000660174	ENSMUSG00000035152	Ap2b1	adaptor-related protein complex 2, beta 1 subunit				18128	2210.69	-0.15936	0.0590505	-2.6987	0.00696111	0.10952	ENSMUSG00000026923	Notch1	notch 1
108014	2125.11	-0.197606	0.0479125	-4.12431	3.72e-05	0.000671699	ENSMUSG00000029538	Srsf9	serine and arginine-rich splicing factor 9				216131	6335.64	-0.0730834	0.0270788	-2.69892	0.00695655	0.10952	ENSMUSG00000000374	Trappc10	trafficking protein particle complex 10
208820	612.87	0.250382	0.0607099	4.12423	3.72e-05	0.000671699	ENSMUSG00000055963	Triqk	triple QxxK/R motif containing				16581	27535	0.10932	0.0405357	2.69687	0.00699937	0.109625	ENSMUSG00000004187	Kifc2	kinesin family member C2
245867	4432.89	-0.168013	0.0407358	-4.12445	3.72e-05	0.000671699	ENSMUSG00000027589	Pcmtd2	protein-L-isoaspartate (D-aspartate) O-methyltransferase domain containing 2				56543	5798.26	-0.181308	0.0672346	-2.69666	0.00700397	0.109625	ENSMUSG00000040896	Kcnd3	potassium voltage-gated channel, Shal-related family, member 3
77125	2168.41	0.451087	0.109411	4.12286	3.74e-05	0.000675008	ENSMUSG00000024810	Il33	interleukin 33				67199	1936.25	0.0951584	0.0352768	2.69747	0.00698675	0.109625	ENSMUSG00000024346	Pfdn1	prefoldin 1
229503	1184.09	-0.225096	0.0546277	-4.12055	3.78e-05	0.000680375	ENSMUSG00000004896	Rrnad1	ribosomal RNA adenine dimethylase domain containing 1				67776	935.074	-0.153046	0.0567513	-2.69679	0.00700114	0.109625	ENSMUSG00000023186	Vwa5a	von Willebrand factor A domain containing 5A
67943	3059.6	0.135673	0.0329243	4.12075	3.78e-05	0.000680375	ENSMUSG00000038503	Mesd	mesoderm development LRP chaperone				67903	2713.3	0.122824	0.0455323	2.69752	0.00698589	0.109625	ENSMUSG00000019433	Gipc1	GIPC PDZ domain containing family, member 1
15468	4878.72	0.182145	0.044208	4.12019	3.79e-05	0.000680748	ENSMUSG00000020230	Prmt2	protein arginine N-methyltransferase 2				12632	3155.5	0.0891559	0.0330731	2.69572	0.00702369	0.10982	ENSMUSG00000062929	Cfl2	cofilin 2, muscle
56506	776.216	0.290251	0.0704589	4.11944	3.8e-05	0.00068223	ENSMUSG00000037493	Cib2	calcium and integrin binding family member 2				13849	1973.65	0.20429	0.0758527	2.69325	0.00707596	0.110524	ENSMUSG00000038776	Ephx1	epoxide hydrolase 1, microsomal
71371	1284.16	0.273805	0.0664954	4.11765	3.83e-05	0.000686857	ENSMUSG00000019947	Arid5b	AT rich interactive domain 5B (MRF1-like)				17991	2286.57	0.102648	0.0381195	2.69281	0.00708535	0.110556	ENSMUSG00000014294	Ndufa2	NADH:ubiquinone oxidoreductase subunit A2
319713	2516	-0.49311	0.119776	-4.11694	3.84e-05	0.000688015	ENSMUSG00000032735	Ablim3	actin binding LIM protein family, member 3				20822	2922.55	-0.175119	0.0650423	-2.69238	0.00709431	0.110582	ENSMUSG00000018199	Ro60	Ro60, Y RNA binding protein
65945	52016.3	0.127072	0.0308669	4.11678	3.84e-05	0.000688015	ENSMUSG00000039953	Clstn1	calsyntenin 1				212706	955.801	0.21003	0.0780322	2.69158	0.00711135	0.110734	ENSMUSG00000001053	N4bp3	NEDD4 binding protein 3
225849	7495.1	0.133949	0.032545	4.11583	3.86e-05	0.000690126	ENSMUSG00000024777	Ppp2r5b	protein phosphatase 2, regulatory subunit B', beta				330671	5942.12	0.102098	0.0379445	2.69073	0.00712966	0.110905	ENSMUSG00000055629	B4galnt4	beta-1,4-N-acetyl-galactosaminyl transferase 4
225849	7495.1	0.133949	0.032545	4.11583	3.86e-05	0.000690126	ENSMUSG00000107330	Ppp2r5b	protein phosphatase 2, regulatory subunit B', beta				67945	1807.42	0.160138	0.0595638	2.68851	0.0071772	0.11153	ENSMUSG00000093674	Rpl41	ribosomal protein L41
66674	2101.32	0.152587	0.0370981	4.11306	3.9e-05	0.000697746	ENSMUSG00000021930	Spryd7	SPRY domain containing 7				12411	1466.09	-0.241392	0.0898175	-2.68758	0.00719712	0.111725	ENSMUSG00000024039	Cbs	cystathionine beta-synthase
243846	2028.57	-0.184499	0.0448605	-4.11274	3.91e-05	0.000697989	ENSMUSG00000041375	Ccdc9	coiled-coil domain containing 9				245828	1434.62	0.0990862	0.0368736	2.68718	0.00720571	0.111744	ENSMUSG00000049299	Trappc1	trafficking protein particle complex 1
214239	599.334	-0.386225	0.0939339	-4.11167	3.93e-05	0.000699766	ENSMUSG00000045838	Ccdc9b	coiled-coil domain containing 9B				20274	195.759	-0.417772	0.155515	-2.68638	0.00722316	0.1119	ENSMUSG00000075316	Scn9a	sodium channel, voltage-gated, type IX, alpha
52552	1915.99	0.235029	0.0571596	4.11179	3.93e-05	0.000699766	ENSMUSG00000021725	Parp8	poly (ADP-ribose) polymerase family, member 8				11864	15974.6	-0.118784	0.0442484	-2.68447	0.0072644	0.112309	ENSMUSG00000015709	Arnt2	aryl hydrocarbon receptor nuclear translocator 2
547267	49.9911	-0.77709	0.189029	-4.11095	3.94e-05	0.000701233	NA	Gm6030	predicted gene 6030				56495	4159.65	0.103453	0.0385327	2.6848	0.00725736	0.112309	ENSMUSG00000052456	Get3	guided entry of tail-anchored proteins factor 3, ATPase
67886	11939.4	0.140515	0.0341839	4.11057	3.95e-05	0.000701666	ENSMUSG00000041570	Camsap2	calmodulin regulated spectrin-associated protein family, member 2				66101	282.145	0.223755	0.083407	2.68269	0.00730322	0.112679	ENSMUSG00000060288	Ppih	peptidyl prolyl isomerase H
18642	23278.4	0.0764507	0.0186152	4.1069	4.01e-05	0.000712159	ENSMUSG00000033065	Pfkm	phosphofructokinase, muscle				70974	22443.2	-0.183329	0.06833	-2.683	0.00729658	0.112679	ENSMUSG00000030729	Pgm2l1	phosphoglucomutase 2-like 1
18481	7138.31	0.196529	0.0478768	4.10489	4.04e-05	0.00071657	ENSMUSG00000031284	Pak3	p21 (RAC1) activated kinase 3				108760	15288	-0.1468	0.0547426	-2.68163	0.00732634	0.112819	ENSMUSG00000021130	Galnt16	polypeptide N-acetylgalactosaminyltransferase 16
209011	1830.69	-0.215202	0.0524304	-4.10452	4.05e-05	0.00071657	ENSMUSG00000025138	Sirt7	sirtuin 7				14433	1777.77	-1.03936	0.387638	-2.68126	0.00733464	0.112819	ENSMUSG00000057666	Gapdh	glyceraldehyde-3-phosphate dehydrogenase
73251	14575.8	0.192755	0.0469611	4.10458	4.05e-05	0.00071657	ENSMUSG00000037111	Setd7	SET domain containing (lysine methyltransferase) 7				194268	891.527	0.112157	0.0418247	2.68159	0.00732729	0.112819	ENSMUSG00000044730	9930104L06Rik	RIKEN cDNA 9930104L06 gene
97884	951.409	-0.279932	0.0681989	-4.10464	4.05e-05	0.00071657	ENSMUSG00000039242	B3galnt2	UDP-GalNAc:betaGlcNAc beta 1,3-galactosaminyltransferase, polypeptide 2				234594	7268.71	-0.0614838	0.0229371	-2.68054	0.00735033	0.112946	ENSMUSG00000036550	Cnot1	CCR4-NOT transcription complex, subunit 1
18111	19449.5	0.536794	0.130849	4.1024	4.09e-05	0.000722429	ENSMUSG00000067786	Nnat	neuronatin				104271	79.5149	-0.569524	0.212598	-2.67887	0.00738703	0.113314	ENSMUSG00000009628	Tex15	testis expressed gene 15
66481	5339.26	-0.198918	0.0485512	-4.09708	4.18e-05	0.000738472	ENSMUSG00000039001	Rps21	ribosomal protein S21				66121	804.02	0.135359	0.0505301	2.67877	0.00738922	0.113314	ENSMUSG00000063787	Chchd1	coiled-coil-helix-coiled-coil-helix domain containing 1
192191	2703.69	0.129051	0.0315087	4.09571	4.21e-05	0.000742065	ENSMUSG00000061650	Med9	mediator complex subunit 9				20198	48.516	-0.513619	0.191792	-2.678	0.00740627	0.11346	ENSMUSG00000001020	S100a4	S100 calcium binding protein A4
100041797	197.823	-0.328384	0.0801896	-4.09509	4.22e-05	0.000743296	NA	NA	NA				22354	1473.1	0.202375	0.075579	2.67766	0.00741374	0.11346	ENSMUSG00000032528	Vipr1	vasoactive intestinal peptide receptor 1
26406	1550.92	-0.167019	0.0407881	-4.0948	4.23e-05	0.000743468	ENSMUSG00000020700	Map3k3	mitogen-activated protein kinase kinase kinase 3				19263	2581.04	-0.233497	0.0872441	-2.67637	0.00744249	0.113616	ENSMUSG00000020154	Ptprb	protein tyrosine phosphatase, receptor type, B
329584	438.754	-0.677502	0.16552	-4.09317	4.26e-05	0.000747955	ENSMUSG00000085028	Slc2a4rg-ps	Slc2a4 regulator, pseudogene				68185	155.221	0.334075	0.124832	2.67619	0.00744641	0.113616	ENSMUSG00000044881	Coa4	cytochrome c oxidase assembly factor 4
68732	1622.16	-0.23124	0.0565003	-4.09273	4.26e-05	0.000748625	ENSMUSG00000021338	Carmil1	capping protein regulator and myosin 1 linker 1				76137	1673.64	-0.194325	0.0725946	-2.67686	0.00743163	0.113616	ENSMUSG00000021371	Mcur1	mitochondrial calcium uniporter regulator 1
14056	230.058	-0.416109	0.101705	-4.09134	4.29e-05	0.000752335	ENSMUSG00000029687	Ezh2	enhancer of zeste 2 polycomb repressive complex 2 subunit				11607	37.6827	-0.643762	0.240677	-2.67479	0.00747756	0.113836	ENSMUSG00000049115	Agtr1a	angiotensin II receptor, type 1a
12950	1725.18	0.212521	0.051963	4.08985	4.32e-05	0.00075644	ENSMUSG00000021613	Hapln1	hyaluronan and proteoglycan link protein 1				63985	10820.8	-0.124576	0.0465718	-2.67493	0.00747459	0.113836	ENSMUSG00000062014	Gmfb	glia maturation factor, beta
191578	727.763	-0.320429	0.0783596	-4.08921	4.33e-05	0.000757746	ENSMUSG00000035266	Helq	helicase, POLQ-like				77569	7488.47	-0.101953	0.0381198	-2.67453	0.00748335	0.113836	ENSMUSG00000037736	Limch1	LIM and calponin homology domains 1
60425	259.814	-1.79142	0.438737	-4.08312	4.44e-05	0.000777097	ENSMUSG00000024871	Doc2g	double C2, gamma				68463	989.149	0.298589	0.111667	2.67393	0.00749686	0.113837	ENSMUSG00000023939	Mrpl14	mitochondrial ribosomal protein L14
22763	17198.7	0.122691	0.0300609	4.08142	4.48e-05	0.000781994	ENSMUSG00000022201	Zfr	zinc finger RNA binding protein				72512	238.742	-0.213915	0.0800025	-2.67386	0.00749845	0.113837	ENSMUSG00000024349	Sting1	stimulator of interferon response cGAMP interactor 1
17925	3423.62	-0.28293	0.0693264	-4.08113	4.48e-05	0.000782177	ENSMUSG00000004677	Myo9b	myosin IXb				19290	1334.49	-0.156781	0.0586637	-2.67254	0.007528	0.114171	ENSMUSG00000043991	Pura	purine rich element binding protein A
104248	5423.45	-0.127061	0.0311358	-4.08087	4.49e-05	0.000782279	ENSMUSG00000020196	Cabin1	calcineurin binding protein 1				14349	295.045	-0.240915	0.0902186	-2.67035	0.00757721	0.114688	ENSMUSG00000070583	Fv1	Friend virus susceptibility 1
21429	8772.58	-0.14401	0.035293	-4.08042	4.5e-05	0.000782982	ENSMUSG00000020923	Ubtf	upstream binding transcription factor, RNA polymerase I				54683	9501.46	0.0803942	0.0301037	2.67057	0.00757218	0.114688	ENSMUSG00000024953	Prdx5	peroxiredoxin 5
67119	444.403	-0.394087	0.0965947	-4.0798	4.51e-05	0.000783714	ENSMUSG00000006241	Ccdc159	coiled-coil domain containing 159				66105	6489.98	-0.0937205	0.0351097	-2.66936	0.00759962	0.114912	ENSMUSG00000078578	Ube2d3	ubiquitin-conjugating enzyme E2D 3
68310	1108.63	-0.375256	0.0919806	-4.07973	4.51e-05	0.000783714	ENSMUSG00000043872	Zmym1	zinc finger, MYM domain containing 1				223690	785.05	0.151126	0.0566477	2.66783	0.0076344	0.115098	ENSMUSG00000033055	Ankrd54	ankyrin repeat domain 54
11632	3881.85	0.135606	0.0332446	4.07904	4.52e-05	0.000785251	ENSMUSG00000024847	Aip	aryl-hydrocarbon receptor-interacting protein				226075	452.06	-0.28685	0.107515	-2.668	0.00763041	0.115098	ENSMUSG00000052942	Glis3	GLIS family zinc finger 3
11632	3881.85	0.135606	0.0332446	4.07904	4.52e-05	0.000785251	ENSMUSG00000097319	Aip	aryl-hydrocarbon receptor-interacting protein				77048	1532.29	0.108009	0.0404861	2.66781	0.00763471	0.115098	ENSMUSG00000020024	Cep83	centrosomal protein 83
16517	1171.41	0.408842	0.100272	4.07735	4.56e-05	0.00078939	ENSMUSG00000051497	Kcnj16	potassium inwardly-rectifying channel, subfamily J, member 16				64898	5545.23	-0.102875	0.0385675	-2.66741	0.0076439	0.115122	ENSMUSG00000024052	Lpin2	lipin 2
68053	2321.3	0.217837	0.0534259	4.07736	4.55e-05	0.00078939	ENSMUSG00000028243	Ubxn2b	UBX domain protein 2B				11990	14253.8	-0.0862709	0.0323634	-2.66569	0.00768299	0.115367	ENSMUSG00000027312	Atrn	attractin
225888	3483.16	-0.125264	0.0307616	-4.07209	4.66e-05	0.000806614	ENSMUSG00000045098	Kmt5b	lysine methyltransferase 5B				14489	17580.5	-0.0785082	0.0294481	-2.66599	0.00767625	0.115367	ENSMUSG00000029840	Mtpn	myotrophin
241489	409.114	0.660422	0.162212	4.07136	4.67e-05	0.000808348	ENSMUSG00000075270	Pde11a	phosphodiesterase 11A				20732	131.067	-0.502719	0.188542	-2.66635	0.00766789	0.115367	ENSMUSG00000027315	Spint1	serine protease inhibitor, Kunitz type 1
12006	1471	-0.211076	0.0518476	-4.07108	4.68e-05	0.000808501	ENSMUSG00000000142	Axin2	axin 2				11514	1655.58	0.242372	0.0909843	2.66389	0.00772423	0.115475	ENSMUSG00000022376	Adcy8	adenylate cyclase 8
109889	534.8	-0.242463	0.0595958	-4.06845	4.73e-05	0.000816174	ENSMUSG00000030380	Mzf1	myeloid zinc finger 1				18570	2578.59	0.0884847	0.033218	2.66376	0.00772728	0.115475	ENSMUSG00000021576	Pdcd6	programmed cell death 6
19346	26811.9	0.201802	0.0496022	4.06841	4.73e-05	0.000816174	ENSMUSG00000030704	Rab6a	RAB6A, member RAS oncogene family				20055	2858.87	0.112572	0.042259	2.66385	0.0077252	0.115475	ENSMUSG00000037563	Rps16	ribosomal protein S16
218543	2881.07	-0.193292	0.0475224	-4.06738	4.75e-05	0.000818966	ENSMUSG00000032621	Srek1	splicing regulatory glutamine/lysine-rich protein 1				22051	369.375	0.209347	0.0785741	2.66433	0.00771428	0.115475	ENSMUSG00000023348	Trip6	thyroid hormone receptor interactor 6
11785	22412.1	0.107304	0.0263845	4.06694	4.76e-05	0.000819697	ENSMUSG00000037032	Apbb1	amyloid beta (A4) precursor protein-binding, family B, member 1				231931	220.107	0.550351	0.20661	2.66371	0.00772833	0.115475	ENSMUSG00000047867	Gimap6	GTPase, IMAP family member 6
231670	10424.2	0.148636	0.0365706	4.06436	4.82e-05	0.000827989	ENSMUSG00000032898	Fbxo21	F-box protein 21				226040	42.2291	0.627745	0.235785	2.66236	0.00775941	0.115727	ENSMUSG00000048572	Tmem252	transmembrane protein 252
12348	8283.95	-0.204362	0.0503362	-4.05994	4.91e-05	0.000842986	ENSMUSG00000003273	Car11	carbonic anhydrase 11				320827	7435.34	-0.234487	0.088076	-2.66232	0.00776043	0.115727	ENSMUSG00000036377	Cracd	capping protein inhibiting regulator of actin
101869	2080.42	-0.178778	0.0440378	-4.05964	4.91e-05	0.000843217	ENSMUSG00000030533	Unc45a	unc-45 myosin chaperone A				74996	5951.11	-0.0744343	0.0279631	-2.66188	0.00777057	0.115764	ENSMUSG00000059263	Usp47	ubiquitin specific peptidase 47
75410	4811.95	-0.215429	0.053081	-4.05849	4.94e-05	0.000846554	ENSMUSG00000006307	Kmt2b	lysine (K)-specific methyltransferase 2B				21463	57.1865	-0.646693	0.243018	-2.66109	0.00778876	0.115921	ENSMUSG00000062859	Tcp11	t-complex protein 11
227738	1871.11	0.145176	0.0357737	4.05817	4.95e-05	0.000846852	ENSMUSG00000026792	Lrsam1	leucine rich repeat and sterile alpha motif containing 1				26382	357.367	0.291395	0.109566	2.65955	0.0078246	0.116299	ENSMUSG00000024013	Fgd2	FYVE, RhoGEF and PH domain containing 2
14533	1050.9	-0.154065	0.0379849	-4.05594	4.99e-05	0.000854121	ENSMUSG00000090247	Bloc1s1	biogenesis of lysosomal organelles complex-1, subunit 1				53618	3682.07	-0.0938583	0.0352939	-2.65934	0.0078295	0.116299	ENSMUSG00000021065	Fut8	fucosyltransferase 8
217030	4208.15	0.155482	0.0383397	4.05538	5.01e-05	0.000854752	ENSMUSG00000034940	Synrg	synergin, gamma				383348	757.324	-0.207939	0.0782023	-2.65899	0.0078375	0.116304	ENSMUSG00000051401	Kctd16	potassium channel tetramerisation domain containing 16
78832	3043.1	0.272977	0.0673136	4.05531	5.01e-05	0.000854752	ENSMUSG00000033417	Cacul1	CDK2 associated, cullin domain 1				69723	409.608	0.184994	0.0696014	2.6579	0.00786281	0.116565	ENSMUSG00000018449	Rpain	RPA interacting protein
116871	2750.46	0.150991	0.0372497	4.05347	5.05e-05	0.000859015	ENSMUSG00000055817	Mta3	metastasis associated 3				330695	21701.5	0.0962999	0.0362386	2.65739	0.00787491	0.11663	ENSMUSG00000048644	Ctxn1	cortexin 1
12237	3274.47	0.108163	0.0266864	4.05313	5.05e-05	0.000859015	ENSMUSG00000066979	Bub3	BUB3 mitotic checkpoint protein				56747	21999.6	-0.108075	0.040675	-2.65703	0.00788313	0.116638	ENSMUSG00000058153	Sez6l	seizure related 6 homolog like
16597	1551.82	0.248033	0.0611994	4.05287	5.06e-05	0.000859015	ENSMUSG00000072294	Klf12	Kruppel-like factor 12				17448	15860.8	0.0635616	0.0239301	2.65614	0.00790413	0.116721	ENSMUSG00000019179	Mdh2	malate dehydrogenase 2, NAD (mitochondrial)
319670	5075.26	-0.386801	0.0954414	-4.05275	5.06e-05	0.000859015	ENSMUSG00000051166	Eml5	echinoderm microtubule associated protein like 5				66427	9430.25	-0.140397	0.0528556	-2.65624	0.00790163	0.116721	ENSMUSG00000031924	Cyb5b	cytochrome b5 type B
338370	6382.67	0.138255	0.0341085	4.05339	5.05e-05	0.000859015	ENSMUSG00000000197	Nalcn	sodium leak channel, non-selective				240332	4497.05	0.152709	0.0575111	2.6553	0.00792368	0.116895	ENSMUSG00000052026	Slc6a7	solute carrier family 6 (neurotransmitter transporter, L-proline), member 7
76376	40946.7	0.288242	0.0711043	4.05379	5.04e-05	0.000859015	ENSMUSG00000037996	Slc24a2	solute carrier family 24 (sodium/potassium/calcium exchanger), member 2				217069	458.341	-0.24304	0.091623	-2.65261	0.00798732	0.11772	ENSMUSG00000000275	Trim25	tripartite motif-containing 25
235661	3807.33	0.139666	0.0344687	4.05196	5.08e-05	0.000861096	ENSMUSG00000032435	Dync1li1	dynein cytoplasmic 1 light intermediate chain 1				407821	877.641	-0.202827	0.0765277	-2.65037	0.0080403	0.118385	ENSMUSG00000041961	Znrf3	zinc and ring finger 3
20340	8782.61	0.149079	0.0368014	4.05091	5.1e-05	0.000864114	ENSMUSG00000003316	Glg1	golgi apparatus protein 1				214951	3892.3	0.125839	0.0474887	2.64987	0.0080523	0.118447	ENSMUSG00000025735	Rhbdl1	rhomboid like 1
320683	2021.72	-0.149947	0.037033	-4.049	5.14e-05	0.000870322	ENSMUSG00000045639	Zfp629	zinc finger protein 629				60533	161.885	-0.322911	0.121916	-2.64864	0.00808159	0.118763	ENSMUSG00000016496	Cd274	CD274 antigen
20190	1785.87	-0.641998	0.158573	-4.0486	5.15e-05	0.000870964	ENSMUSG00000030592	Ryr1	ryanodine receptor 1, skeletal muscle				20273	26138.6	-0.0860146	0.0324846	-2.64786	0.00810029	0.118807	ENSMUSG00000023033	Scn8a	sodium channel, voltage-gated, type VIII, alpha
19122	54028.7	0.134593	0.033255	4.04729	5.18e-05	0.00087498	ENSMUSG00000079037	Prnp	prion protein				93885	436.349	-0.232691	0.0878743	-2.648	0.00809692	0.118807	ENSMUSG00000044043	Pcdhb14	protocadherin beta 14
12748	1660.88	-0.20995	0.0518829	-4.04662	5.2e-05	0.000876649	ENSMUSG00000068917	Clk2	CDC-like kinase 2				26446	1399.73	0.104815	0.0396053	2.64648	0.00813337	0.119092	ENSMUSG00000069744	Psmb3	proteasome (prosome, macropain) subunit, beta type 3
76130	2419.54	-0.17306	0.0427809	-4.04525	5.23e-05	0.000880898	ENSMUSG00000057421	Las1l	LAS1-like (S. cerevisiae)				70508	1948.85	-0.110575	0.0417832	-2.6464	0.00813544	0.119092	ENSMUSG00000022641	Bbx	bobby sox HMG box containing
22367	737.756	-0.189895	0.0469523	-4.04442	5.25e-05	0.000883181	ENSMUSG00000021115	Vrk1	vaccinia related kinase 1				170758	895.943	0.146824	0.0554947	2.64574	0.00815131	0.119209	ENSMUSG00000018012	Rac3	Rac family small GTPase 3
16190	275.817	0.485099	0.119956	4.04398	5.26e-05	0.000883843	ENSMUSG00000030748	Il4ra	interleukin 4 receptor, alpha				101314	6401.87	0.0724011	0.0273833	2.64399	0.00819348	0.11971	ENSMUSG00000033940	Brk1	BRICK1, SCAR/WAVE actin-nucleating complex subunit
27386	918.031	0.273975	0.0677521	4.04378	5.26e-05	0.000883843	ENSMUSG00000021010	Npas3	neuronal PAS domain protein 3				15490	1194.63	-0.156663	0.0593856	-2.63806	0.0083383	0.119873	ENSMUSG00000026675	Hsd17b7	hydroxysteroid (17-beta) dehydrogenase 7
19330	5370.54	0.104694	0.0258946	4.04308	5.28e-05	0.000885649	ENSMUSG00000073639	Rab18	RAB18, member RAS oncogene family				19245	3046.63	0.132324	0.050104	2.64098	0.00826657	0.119873	ENSMUSG00000059895	Ptp4a3	protein tyrosine phosphatase 4a3
22044	44.1804	-2.29323	0.567331	-4.04214	5.3e-05	0.000888341	ENSMUSG00000005892	Trh	thyrotropin releasing hormone				21802	2509.23	-0.163642	0.0620433	-2.63754	0.00835096	0.119873	ENSMUSG00000029999	Tgfa	transforming growth factor alpha
20262	9824.03	0.0953999	0.0236068	4.0412	5.32e-05	0.000891011	ENSMUSG00000027581	Stmn3	stathmin-like 3				22174	8187	0.175365	0.066492	2.63738	0.00835496	0.119873	ENSMUSG00000027298	Tyro3	TYRO3 protein tyrosine kinase 3
225724	3186.49	-0.279667	0.0692095	-4.04088	5.33e-05	0.000891384	ENSMUSG00000024558	Mapk4	mitogen-activated protein kinase 4				226856	9972.15	-0.0700645	0.026527	-2.64126	0.00825993	0.119873	ENSMUSG00000026623	Lpgat1	lysophosphatidylglycerol acyltransferase 1
78309	6071.49	-0.152001	0.0376183	-4.04062	5.33e-05	0.000891498	ENSMUSG00000040327	Cul9	cullin 9				228432	3751.35	-0.255456	0.0967521	-2.64031	0.00828297	0.119873	ENSMUSG00000074968	Ano3	anoctamin 3
71740	585.43	0.350731	0.0868226	4.03963	5.35e-05	0.000894407	ENSMUSG00000006411	Nectin4	nectin cell adhesion molecule 4				232086	633.043	0.236629	0.0896723	2.63882	0.00831959	0.119873	ENSMUSG00000055912	Tmem150a	transmembrane protein 150A
238693	339.229	-0.429977	0.106456	-4.03901	5.37e-05	0.000895902	ENSMUSG00000071291	Zfp58	zinc finger protein 58				232086	633.043	0.236629	0.0896723	2.63882	0.00831959	0.119873	ENSMUSG00000102455	Tmem150a	transmembrane protein 150A
381629	2317.94	-0.129099	0.0319694	-4.03819	5.39e-05	0.000898137	ENSMUSG00000013622	Atraid	all-trans retinoic acid induced differentiation factor				232853	530.731	0.15643	0.0591998	2.6424	0.00823204	0.119873	ENSMUSG00000062116	Zfp954	zinc finger protein 954
15547	1775.55	-0.181661	0.0450242	-4.03475	5.47e-05	0.000910538	ENSMUSG00000022721	Trmt2a	TRM2 tRNA methyltransferase 2A				52585	3440.26	0.0765447	0.028997	2.63974	0.00829691	0.119873	ENSMUSG00000002332	Dhrs1	dehydrogenase/reductase (SDR family) member 1
15547	1775.55	-0.181661	0.0450242	-4.03475	5.47e-05	0.000910538	ENSMUSG00000098930	Trmt2a	TRM2 tRNA methyltransferase 2A				57259	2185.25	0.279242	0.105785	2.63971	0.00829762	0.119873	ENSMUSG00000048546	Tob2	transducer of ERBB2, 2
237928	255.189	0.317647	0.0787447	4.03388	5.49e-05	0.000912125	ENSMUSG00000050860	Phospho1	phosphatase, orphan 1				66286	2260.63	0.111768	0.0423763	2.63751	0.0083516	0.119873	ENSMUSG00000024516	Sec11c	SEC11 homolog C, signal peptidase complex subunit
94213	2330.74	-0.121271	0.0300625	-4.03396	5.48e-05	0.000912125	ENSMUSG00000020076	Ddx50	DExD box helicase 50				67184	4190.02	0.079235	0.0299855	2.64244	0.00823112	0.119873	ENSMUSG00000036199	Ndufa13	NADH:ubiquinone oxidoreductase subunit A13
74150	978.952	0.329247	0.0816385	4.03298	5.51e-05	0.000914054	ENSMUSG00000026342	Slc35f5	solute carrier family 35, member F5				67993	255.432	-0.263308	0.0996852	-2.6414	0.00825646	0.119873	ENSMUSG00000024228	Nudt12	nudix (nucleoside diphosphate linked moiety X)-type motif 12
74366	697.799	-0.534928	0.13264	-4.03293	5.51e-05	0.000914054	NA	4932422M17Rik	RIKEN cDNA 4932422M17 gene				68205	2293.35	0.0827147	0.0312957	2.64301	0.00821736	0.119873	ENSMUSG00000069020	Urm1	ubiquitin related modifier 1
319885	1213.81	-0.345286	0.0856368	-4.03198	5.53e-05	0.000916882	ENSMUSG00000035649	Zcchc7	zinc finger, CCHC domain containing 7				74776	1443.46	0.103363	0.0391614	2.63941	0.00830513	0.119873	ENSMUSG00000028013	Ppa2	pyrophosphatase (inorganic) 2
15193	4833.63	-0.114581	0.0284233	-4.03124	5.55e-05	0.000918909	ENSMUSG00000002833	Hdgfl2	HDGF like 2				75560	5922.44	-0.0972262	0.0368126	-2.64111	0.00826345	0.119873	ENSMUSG00000029505	Ep400	E1A binding protein p400
109333	1512.78	-0.160303	0.0397693	-4.03082	5.56e-05	0.000919645	ENSMUSG00000004591	Pkn2	protein kinase N2				77300	3695.41	-0.120742	0.0457709	-2.63796	0.0083407	0.119873	ENSMUSG00000026014	Raph1	Ras association (RalGDS/AF-6) and pleckstrin homology domains 1
18187	4679.32	0.267032	0.0662567	4.03027	5.57e-05	0.000920922	ENSMUSG00000025969	Nrp2	neuropilin 2				94217	3578.54	-0.201611	0.0764318	-2.63778	0.00834497	0.119873	ENSMUSG00000049252	Lrp1b	low density lipoprotein-related protein 1B
12035	6213.93	0.175958	0.0437327	4.02348	5.73e-05	0.000946927	ENSMUSG00000030268	Bcat1	branched chain aminotransferase 1, cytosolic				99326	1797.17	0.252365	0.0955806	2.64034	0.00828236	0.119873	ENSMUSG00000038860	Garnl3	GTPase activating RANGAP domain-like 3
14169	1536.96	0.219059	0.054448	4.02327	5.74e-05	0.000946927	ENSMUSG00000025551	Fgf14	fibroblast growth factor 14				68015	3592.11	0.0743601	0.0281982	2.63705	0.00836295	0.119874	ENSMUSG00000005981	Trap1	TNF receptor-associated protein 1
21827	994.526	-0.493994	0.122801	-4.02273	5.75e-05	0.000948182	ENSMUSG00000028047	Thbs3	thrombospondin 3				12505	283.771	0.402119	0.152523	2.63644	0.00837812	0.119978	ENSMUSG00000005087	Cd44	CD44 antigen
26414	23885.4	0.13652	0.0339466	4.0216	5.78e-05	0.000951836	ENSMUSG00000046709	Mapk10	mitogen-activated protein kinase 10				11758	10787.7	0.124951	0.0474135	2.63536	0.0084049	0.120187	ENSMUSG00000026701	Prdx6	peroxiredoxin 6
20965	44084.3	0.287426	0.0714757	4.02131	5.79e-05	0.000952088	ENSMUSG00000009394	Syn2	synapsin II				15463	3181.26	-0.0963755	0.0365722	-2.63521	0.00840853	0.120187	ENSMUSG00000026159	Agfg1	ArfGAP with FG repeats 1
11750	4910.51	0.15598	0.0388418	4.01578	5.92e-05	0.000973747	ENSMUSG00000021814	Anxa7	annexin A7				108841	1411.78	0.290775	0.110441	2.63285	0.00846716	0.12091	ENSMUSG00000008435	Rdh13	retinol dehydrogenase 13 (all-trans and 9-cis)
71703	1260.26	0.18414	0.0458793	4.01358	5.98e-05	0.000981953	ENSMUSG00000049047	Armcx3	armadillo repeat containing, X-linked 3				233271	6820.02	-0.182336	0.0692659	-2.6324	0.00847841	0.120957	ENSMUSG00000063297	Luzp2	leucine zipper protein 2
382253	2974.04	0.284309	0.070868	4.0118	6.03e-05	0.000988424	ENSMUSG00000031292	Cdkl5	cyclin-dependent kinase-like 5				15374	3075.89	0.123255	0.0468425	2.63127	0.00850658	0.120987	ENSMUSG00000020737	Jpt1	Jupiter microtubule associated homolog 1
11350	4933.48	-0.133209	0.0332115	-4.01092	6.05e-05	0.000990603	ENSMUSG00000026842	Abl1	c-abl oncogene 1, non-receptor tyrosine kinase				21652	3080.14	0.125864	0.0478382	2.63104	0.00851248	0.120987	ENSMUSG00000024193	Phf1	PHD finger protein 1
225164	4001.28	0.244348	0.0609221	4.01083	6.05e-05	0.000990603	ENSMUSG00000024294	Mib1	mindbomb E3 ubiquitin protein ligase 1				432999	68.4709	-0.395823	0.150438	-2.63113	0.00851005	0.120987	ENSMUSG00000118559	A930007A09Rik	RIKEN cDNA A930007A09 gene
75718	153.814	-0.883892	0.220527	-4.0081	6.12e-05	0.0010012	ENSMUSG00000028753	Vwa5b1	von Willebrand factor A domain containing 5B1				69681	64.9122	0.475714	0.18079	2.63131	0.00850553	0.120987	ENSMUSG00000092300	Cdk3	cyclin-dependent kinase 3
328110	2046.45	-0.258473	0.0645134	-4.00651	6.16e-05	0.00100699	ENSMUSG00000035597	Prpf39	pre-mRNA processing factor 39				14007	24993.1	-0.102865	0.0391468	-2.62768	0.00859703	0.12196	ENSMUSG00000002107	Celf2	CUGBP, Elav-like family member 2
99712	1557.3	0.17592	0.0439134	4.00607	6.17e-05	0.00100792	ENSMUSG00000040774	Cept1	choline/ethanolaminephosphotransferase 1				218914	2452.86	-0.092708	0.0352785	-2.62789	0.00859164	0.12196	ENSMUSG00000041408	Wapl	WAPL cohesin release factor
20382	6475.24	-0.257101	0.0641874	-4.00548	6.19e-05	0.00100853	ENSMUSG00000034120	Srsf2	serine and arginine-rich splicing factor 2				59092	9383.17	0.101232	0.038594	2.62301	0.00871574	0.123529	ENSMUSG00000023495	Pcbp4	poly(rC) binding protein 4
320500	430.569	0.644612	0.160925	4.00566	6.18e-05	0.00100853	ENSMUSG00000046593	Tmem215	transmembrane protein 215				68118	1821.85	0.107644	0.0410688	2.62107	0.0087654	0.124116	ENSMUSG00000037204	Atg101	autophagy related 101
171429	481.66	-0.272654	0.0680919	-4.0042	6.22e-05	0.00101301	ENSMUSG00000023259	Slc26a6	solute carrier family 26, member 6				93710	400.44	-0.451011	0.172166	-2.61963	0.0088024	0.124524	ENSMUSG00000103332	Pcdhga2	protocadherin gamma subfamily A, 2
171429	481.66	-0.272654	0.0680919	-4.0042	6.22e-05	0.00101301	ENSMUSG00000107138	Slc26a6	solute carrier family 26, member 6				100038725	500.296	-0.203592	0.077779	-2.61757	0.0088558	0.124565	ENSMUSG00000038594	Cep85l	centrosomal protein 85-like
69017	25548.3	0.161358	0.0403256	4.00138	6.3e-05	0.00102422	ENSMUSG00000045114	Prrt2	proline-rich transmembrane protein 2				12070	8509.88	0.0894367	0.0341755	2.61698	0.00887111	0.124565	ENSMUSG00000046432	Bex3	brain expressed X-linked 3
16582	3623.36	-0.169462	0.0423834	-3.99831	6.38e-05	0.00103562	ENSMUSG00000031788	Kifc3	kinesin family member C3				14470	8293.32	0.108924	0.041623	2.61692	0.00887279	0.124565	ENSMUSG00000003380	Rabac1	Rab acceptor 1 (prenylated)
66887	4507.94	0.153726	0.0384471	3.99838	6.38e-05	0.00103562	ENSMUSG00000047866	Lonp2	lon peptidase 2, peroxisomal				214968	4788.87	-0.147715	0.0564385	-2.61728	0.00886346	0.124565	ENSMUSG00000027200	Sema6d	sema domain, transmembrane domain (TM), and cytoplasmic domain, (semaphorin) 6D
66475	1347.07	-0.172113	0.0430511	-3.99786	6.39e-05	0.00103594	ENSMUSG00000049517	Rps23	ribosomal protein S23				236193	252.798	-0.286989	0.109599	-2.61855	0.00883055	0.124565	ENSMUSG00000056019	Zfp709	zinc finger protein 709
69225	2148.86	0.150373	0.0376139	3.99779	6.39e-05	0.00103594	ENSMUSG00000031505	Naxd	NAD(P)HX dehydratase				237847	6121.97	-0.174835	0.0667873	-2.61779	0.00885001	0.124565	ENSMUSG00000045287	Rtn4rl1	reticulon 4 receptor-like 1
114565	1458.85	0.29324	0.0733576	3.99741	6.4e-05	0.00103663	ENSMUSG00000046962	Zbtb21	zinc finger and BTB domain containing 21				66797	6058.7	-0.18222	0.0696358	-2.61676	0.00887695	0.124565	ENSMUSG00000039419	Cntnap2	contactin associated protein-like 2
216877	4442.67	-0.299023	0.0748118	-3.99701	6.41e-05	0.0010374	ENSMUSG00000040620	Dhx33	DEAH (Asp-Glu-Ala-His) box polypeptide 33				68634	1197.2	0.129887	0.0496383	2.61667	0.00887932	0.124565	ENSMUSG00000078681	Tm2d3	TM2 domain containing 3
333789	404.443	-0.353129	0.088365	-3.99625	6.44e-05	0.00103878	ENSMUSG00000037795	N4bp2	NEDD4 binding protein 2				69248	71.3294	-0.511306	0.195309	-2.61793	0.00884654	0.124565	ENSMUSG00000085555	2610035F20Rik	RIKEN cDNA 2610035F20 gene
76897	3258.1	0.162358	0.0406273	3.99628	6.43e-05	0.00103878	ENSMUSG00000039717	Ralyl	RALY RNA binding protein-like				216551	3585.72	0.0908843	0.03474	2.61613	0.00889323	0.124634	ENSMUSG00000042363	Lgalsl	lectin, galactoside binding-like
224481	267.085	0.424469	0.106232	3.99569	6.45e-05	0.00104027	ENSMUSG00000036983	Tfb1m	transcription factor B1, mitochondrial				63828	1299.18	0.115271	0.0440663	2.61585	0.00890066	0.124634	ENSMUSG00000025175	Fn3k	fructosamine 3 kinase
26939	1792.66	-0.161973	0.0405758	-3.99185	6.56e-05	0.00105625	ENSMUSG00000030880	Polr3e	polymerase (RNA) III (DNA directed) polypeptide E				213993	1278.27	-0.142456	0.0545028	-2.61374	0.00895562	0.125172	ENSMUSG00000035173	Ccdc186	coiled-coil domain containing 186
57874	9220.05	0.117647	0.0294782	3.991	6.58e-05	0.00105908	ENSMUSG00000033629	Hacd3	3-hydroxyacyl-CoA dehydratase 3				241263	9152.53	-0.0898841	0.034388	-2.61383	0.00895344	0.125172	ENSMUSG00000045967	Gpr158	G protein-coupled receptor 158
15452	3183.46	0.143405	0.0359661	3.98724	6.68e-05	0.00107228	ENSMUSG00000025630	Hprt	hypoxanthine guanine phosphoribosyl transferase				381310	41213.3	-0.172008	0.0658392	-2.61254	0.00898721	0.125382	ENSMUSG00000053963	Stum	mechanosensory transduction mediator
233870	1151.93	0.155295	0.038947	3.98736	6.68e-05	0.00107228	ENSMUSG00000073838	Tufm	Tu translation elongation factor, mitochondrial				75599	12566.1	-0.179064	0.0685344	-2.61277	0.0089813	0.125382	ENSMUSG00000051375	Pcdh1	protocadherin 1
56550	1990.09	0.149417	0.0374682	3.98783	6.67e-05	0.00107228	ENSMUSG00000091896	Ube2d2a	ubiquitin-conjugating enzyme E2D 2A				14266	678.628	-0.171715	0.0657802	-2.61043	0.00904276	0.126041	ENSMUSG00000031189	Aff2	AF4/FMR2 family, member 2
58887	2389.85	-0.177334	0.0444761	-3.98717	6.69e-05	0.00107228	ENSMUSG00000052751	Repin1	replication initiator 1				327954	398.226	-0.208999	0.0800747	-2.61005	0.00905299	0.126068	ENSMUSG00000005237	Dnah2	dynein, axonemal, heavy chain 2
230235	11784.3	0.378306	0.0949053	3.98614	6.72e-05	0.00107593	ENSMUSG00000045589	Frrs1l	ferric-chelate reductase 1 like				100039239	2588.12	-0.169708	0.0650542	-2.60873	0.00908801	0.126439	NA	Gm2115	predicted gene 2115
242474	1147.23	0.431751	0.108345	3.98496	6.75e-05	0.00108031	ENSMUSG00000055296	Tmem245	transmembrane protein 245				263764	9679.16	-0.113476	0.0435262	-2.60707	0.00913213	0.126937	ENSMUSG00000050967	Creg2	cellular repressor of E1A-stimulated genes 2
12466	4942.94	0.135913	0.0341121	3.98431	6.77e-05	0.00108224	ENSMUSG00000029447	Cct6a	chaperonin containing Tcp1, subunit 6a (zeta)				67454	627.047	-0.167773	0.0643668	-2.60651	0.00914692	0.127026	ENSMUSG00000019975	Ikbip	IKBKB interacting protein
224022	4416.8	0.149245	0.037461	3.98399	6.78e-05	0.00108269	ENSMUSG00000022756	Slc7a4	solute carrier family 7 (cationic amino acid transporter, y+ system), member 4				19668	46.3444	0.618986	0.237599	2.60517	0.00918292	0.127409	ENSMUSG00000017007	Rbpjl	recombination signal binding protein for immunoglobulin kappa J region-like
20399	4870.14	-0.109986	0.0276126	-3.9832	6.8e-05	0.0010853	ENSMUSG00000030733	Sh2b1	SH2B adaptor protein 1				73683	699.333	0.283708	0.108915	2.60485	0.00919152	0.127411	ENSMUSG00000047767	Atg16l2	autophagy related 16-like 2 (S. cerevisiae)
224432	3388.69	0.343261	0.0862297	3.98078	6.87e-05	0.00109542	ENSMUSG00000022983	Scaf4	SR-related CTD-associated factor 4				18028	7454.62	-0.181493	0.0696941	-2.60414	0.00921052	0.12743	ENSMUSG00000008575	Nfib	nuclear factor I/B
210293	5550.93	-0.262506	0.0659708	-3.97912	6.92e-05	0.00110205	ENSMUSG00000038608	Dock10	dedicator of cytokinesis 10				94178	2922.26	0.0993911	0.0381707	2.60386	0.00921811	0.12743	ENSMUSG00000004567	Mcoln1	mucolipin 1
68499	1107.49	-0.156218	0.0392621	-3.97885	6.92e-05	0.00110226	ENSMUSG00000030037	Mrpl53	mitochondrial ribosomal protein L53				99371	5661.22	-0.0750829	0.0288311	-2.60423	0.00920806	0.12743	ENSMUSG00000074582	Arfgef2	ADP-ribosylation factor guanine nucleotide-exchange factor 2 (brefeldin A-inhibited)
110157	4183.11	-0.115766	0.0291015	-3.97802	6.95e-05	0.00110409	ENSMUSG00000000441	Raf1	v-raf-leukemia viral oncogene 1				329274	576.419	-0.358601	0.137841	-2.60155	0.00928042	0.128175	ENSMUSG00000015484	Fam163a	family with sequence similarity 163, member A
55980	3506.82	0.129887	0.0326502	3.97812	6.95e-05	0.00110409	ENSMUSG00000027531	Impa1	inositol (myo)-1(or 4)-monophosphatase 1				13726	1794.2	0.106632	0.0409981	2.6009	0.00929791	0.128299	ENSMUSG00000001964	Emd	emerin
20983	7091.79	0.167856	0.0421986	3.97777	6.96e-05	0.00110424	ENSMUSG00000024261	Syt4	synaptotagmin IV				13837	711.992	-0.246335	0.0947998	-2.59847	0.00936401	0.128981	ENSMUSG00000052504	Epha3	Eph receptor A3
12921	727.686	-0.538626	0.135446	-3.9767	6.99e-05	0.00110662	ENSMUSG00000018634	Crhr1	corticotropin releasing hormone receptor 1				238252	569.141	-0.171407	0.0659651	-2.59845	0.00936455	0.128981	ENSMUSG00000043398	Gpr135	G protein-coupled receptor 135
320155	81.5489	0.75805	0.19061	3.97697	6.98e-05	0.00110662	ENSMUSG00000114469	C730002L08Rik	RIKEN cDNA C730002L08 gene				239250	59.0409	-0.932386	0.358866	-2.59815	0.00937283	0.128981	ENSMUSG00000045871	Slitrk6	SLIT and NTRK-like family, member 6
72699	2322.78	-0.330491	0.0831089	-3.9766	6.99e-05	0.00110662	ENSMUSG00000090077	Lime1	Lck interacting transmembrane adaptor 1				11843	4600.81	-0.0731633	0.0281746	-2.59678	0.0094101	0.129376	ENSMUSG00000021877	Arf4	ADP-ribosylation factor 4
107250	154.727	0.529165	0.133101	3.97565	7.02e-05	0.00110923	ENSMUSG00000025213	Kazald1	Kazal-type serine peptidase inhibitor domain 1				11843	4600.81	-0.0731633	0.0281746	-2.59678	0.0094101	0.129376	ENSMUSG00000115861	Arf4	ADP-ribosylation factor 4
232855	383.535	-0.384394	0.0966882	-3.9756	7.02e-05	0.00110923	ENSMUSG00000066838	Zfp772	zinc finger protein 772				20638	2729.65	0.109367	0.0421218	2.59644	0.00941954	0.129388	ENSMUSG00000027404	Snrpb	small nuclear ribonucleoprotein B
229007	3006.15	-0.240962	0.0606242	-3.97468	7.05e-05	0.0011125	ENSMUSG00000027582	Zgpat	zinc finger, CCCH-type with G patch domain				110279	9232.78	-0.0937757	0.036139	-2.59486	0.00946294	0.129487	ENSMUSG00000009681	Bcr	BCR activator of RhoGEF and GTPase
22295	187.983	-0.524954	0.132091	-3.97417	7.06e-05	0.00111386	ENSMUSG00000012819	Cdh23	cadherin 23 (otocadherin)				17357	3909.93	0.191561	0.0738291	2.59465	0.00946868	0.129487	ENSMUSG00000047945	Marcksl1	MARCKS-like 1
20537	39.1775	0.88151	0.221831	3.97378	7.07e-05	0.00111466	ENSMUSG00000011034	Slc5a1	solute carrier family 5 (sodium/glucose cotransporter), member 1				18088	186.566	-0.277388	0.106932	-2.59407	0.0094847	0.129487	ENSMUSG00000027434	Nkx2-2	NK2 homeobox 2
73744	3167.37	-0.204341	0.0514548	-3.97127	7.15e-05	0.00112543	ENSMUSG00000032295	Man2c1	mannosidase, alpha, class 2C, member 1				21677	159.342	0.376543	0.145087	2.59529	0.00945115	0.129487	ENSMUSG00000030796	Tead2	TEA domain family member 2
17060	321.352	0.642073	0.161753	3.96948	7.2e-05	0.00113291	ENSMUSG00000061132	Blnk	B cell linker				223922	607.403	-0.174158	0.0671307	-2.59431	0.00947805	0.129487	ENSMUSG00000099083	Atf7	activating transcription factor 7
67988	3320.84	0.11516	0.0290154	3.96894	7.22e-05	0.00113442	ENSMUSG00000024614	Tmx3	thioredoxin-related transmembrane protein 3				224826	5357.83	-0.0630219	0.0242952	-2.59401	0.00948651	0.129487	ENSMUSG00000023977	Ubr2	ubiquitin protein ligase E3 component n-recognin 2
57247	1055.42	-0.260438	0.0656305	-3.96825	7.24e-05	0.00113666	ENSMUSG00000001065	Zfp276	zinc finger protein (C2H2 type) 276				26874	1688.72	-0.1434	0.0552811	-2.59401	0.00948625	0.129487	ENSMUSG00000055782	Abcd2	ATP-binding cassette, sub-family D (ALD), member 2
14683	74240.2	0.143716	0.0362261	3.9672	7.27e-05	0.00114066	ENSMUSG00000027523	Gnas	GNAS (guanine nucleotide binding protein, alpha stimulating) complex locus				13424	40985.7	-0.120382	0.0464394	-2.59224	0.00953542	0.12957	ENSMUSG00000018707	Dync1h1	dynein cytoplasmic 1 heavy chain 1
56205	15800.3	0.0974286	0.0245638	3.96635	7.3e-05	0.00114369	ENSMUSG00000038619	Ensa	endosulfine alpha				277396	3747.37	-0.107738	0.0415467	-2.59319	0.00950899	0.12957	ENSMUSG00000042155	Klhl23	kelch-like 23
109331	3925.45	-0.122112	0.0307938	-3.96548	7.32e-05	0.00114682	ENSMUSG00000028309	Rnf20	ring finger protein 20				56216	15044	-0.0932536	0.0359629	-2.59305	0.00951299	0.12957	ENSMUSG00000030806	Stx1b	syntaxin 1B
68980	460.776	0.246798	0.0622544	3.96435	7.36e-05	0.0011512	ENSMUSG00000022787	Wdr53	WD repeat domain 53				57266	5040.07	-0.151047	0.058262	-2.59255	0.00952665	0.12957	ENSMUSG00000021508	Cxcl14	chemokine (C-X-C motif) ligand 14
17919	7745.1	0.373387	0.0942009	3.96373	7.38e-05	0.001153	ENSMUSG00000025885	Myo5b	myosin VB				67941	352.263	0.220035	0.0848748	2.59247	0.00952899	0.12957	ENSMUSG00000036781	Rps27l	ribosomal protein S27-like
22770	4635.73	0.137481	0.0346864	3.96355	7.38e-05	0.001153	ENSMUSG00000022361	Zhx1	zinc fingers and homeoboxes 1				101861	1443.42	-0.188796	0.0729006	-2.58978	0.00960383	0.129706	ENSMUSG00000025133	Ints4	integrator complex subunit 4
22770	4635.73	0.137481	0.0346864	3.96355	7.38e-05	0.001153	ENSMUSG00000116334	Zhx1	zinc fingers and homeoboxes 1				14109	4666.44	0.157254	0.0607124	2.59015	0.00959341	0.129706	ENSMUSG00000038274	Fau	Finkel-Biskis-Reilly murine sarcoma virus (FBR-MuSV) ubiquitously expressed (fox derived)
14706	1863.36	-1.18714	0.299537	-3.96325	7.39e-05	0.0011534	ENSMUSG00000021303	Gng4	guanine nucleotide binding protein (G protein), gamma 4				21372	1249.79	-0.143765	0.0555139	-2.58972	0.00960534	0.129706	ENSMUSG00000025246	Tbl1x	transducin (beta)-like 1 X-linked
235281	15682	-0.181858	0.045896	-3.96239	7.42e-05	0.0011565	ENSMUSG00000049281	Scn3b	sodium channel, voltage-gated, type III, beta				225207	592.999	-0.26829	0.103535	-2.59129	0.00956167	0.129706	ENSMUSG00000024420	Zfp521	zinc finger protein 521
108857	4109.64	-0.128923	0.0325513	-3.96062	7.48e-05	0.00116408	ENSMUSG00000024483	Ankhd1	ankyrin repeat and KH domain containing 1				237611	47.8125	0.655257	0.253008	2.58986	0.00960139	0.129706	ENSMUSG00000040287	Stac3	SH3 and cysteine rich domain 3
13852	1022.37	-0.24284	0.0613646	-3.95734	7.58e-05	0.00117804	ENSMUSG00000029428	Stx2	syntaxin 2				320014	44.9156	-0.570924	0.220449	-2.58982	0.00960251	0.129706	ENSMUSG00000109473	B930025P03Rik	RIKEN cDNA B930025P03 gene
23908	3286.82	0.106098	0.0268098	3.95743	7.58e-05	0.00117804	ENSMUSG00000040151	Hs2st1	heparan sulfate 2-O-sulfotransferase 1				382867	188.896	-0.298611	0.115289	-2.59012	0.00959435	0.129706	ENSMUSG00000044519	Zfp488	zinc finger protein 488
52535	1075.89	-0.332663	0.0841444	-3.95347	7.7e-05	0.00119615	ENSMUSG00000004561	Mettl17	methyltransferase like 17				16773	1102.14	-0.165166	0.0638109	-2.58837	0.00964314	0.130101	ENSMUSG00000019899	Lama2	laminin, alpha 2
12387	27816.8	0.120354	0.0304462	3.95301	7.72e-05	0.0011974	ENSMUSG00000006932	Ctnnb1	catenin (cadherin associated protein), beta 1				14164	3702.97	-0.175109	0.0676621	-2.58799	0.00965377	0.130128	ENSMUSG00000036585	Fgf1	fibroblast growth factor 1
66931	80.8695	0.846283	0.214122	3.95233	7.74e-05	0.0011997	ENSMUSG00000023873	1700010I14Rik	RIKEN cDNA 1700010I14 gene				14381	1647.92	-0.102315	0.0395808	-2.58497	0.00973873	0.131157	ENSMUSG00000031400	G6pdx	glucose-6-phosphate dehydrogenase X-linked
270672	181.738	-0.531919	0.134643	-3.95058	7.8e-05	0.00120743	ENSMUSG00000031303	Map3k15	mitogen-activated protein kinase kinase kinase 15				53601	43.7896	-0.626442	0.24251	-2.58316	0.00979001	0.13173	ENSMUSG00000024440	Pcdh12	protocadherin 12
12974	15448	0.0742508	0.0188036	3.94875	7.86e-05	0.00121558	ENSMUSG00000005683	Cs	citrate synthase				233789	9997.11	-0.150913	0.0584405	-2.58234	0.0098133	0.131927	ENSMUSG00000030655	Smg1	SMG1 homolog, phosphatidylinositol 3-kinase-related kinase (C. elegans)
15275	32284.5	0.144289	0.0365434	3.94843	7.87e-05	0.00121611	ENSMUSG00000037012	Hk1	hexokinase 1				19177	4872.35	0.0971229	0.0376207	2.58164	0.00983329	0.132078	ENSMUSG00000026750	Psmb7	proteasome (prosome, macropain) subunit, beta type 7
236285	283.562	0.406139	0.10291	3.94656	7.93e-05	0.00122345	ENSMUSG00000047344	Lancl3	LanC lantibiotic synthetase component C-like 3 (bacterial)				17193	407.322	-0.372257	0.144285	-2.58001	0.00987979	0.132234	ENSMUSG00000030322	Mbd4	methyl-CpG binding domain protein 4
66058	666.657	0.266718	0.0675814	3.94662	7.93e-05	0.00122345	ENSMUSG00000023367	Tmem176a	transmembrane protein 176A				319587	212.093	-0.197397	0.0765048	-2.58019	0.00987463	0.132234	ENSMUSG00000097032	4930539J05Rik	RIKEN cDNA 4930539J05 gene
100861830	84.6026	-0.524034	0.13279	-3.94634	7.94e-05	0.00122351	NA	NA	NA				380601	431.538	0.192929	0.0747772	2.58005	0.0098787	0.132234	ENSMUSG00000079043	Fastkd5	FAST kinase domains 5
246694	864.327	-0.19146	0.0485324	-3.94499	7.98e-05	0.00122931	ENSMUSG00000014418	Hps5	HPS5, biogenesis of lysosomal organelles complex 2 subunit 2				74190	155.965	-0.449014	0.174029	-2.58011	0.00987679	0.132234	ENSMUSG00000021280	Exoc3l4	exocyst complex component 3-like 4
216976	106.798	-0.778392	0.19741	-3.94303	8.05e-05	0.00123831	ENSMUSG00000037593	Rskr	ribosomal protein S6 kinase related				98910	1022.9	-0.158559	0.0614919	-2.57854	0.00992189	0.13268	ENSMUSG00000039046	Usp6nl	USP6 N-terminal like
226169	1804.32	-0.224139	0.0568539	-3.94237	8.07e-05	0.00124061	ENSMUSG00000055491	Pprc1	peroxisome proliferative activated receptor, gamma, coactivator-related 1				270163	6347.89	-0.0739651	0.0287076	-2.5765	0.00998075	0.133281	ENSMUSG00000039585	Myo9a	myosin IXa
108151	439.75	0.412608	0.104694	3.9411	8.11e-05	0.00124602	ENSMUSG00000040254	Sema3d	sema domain, immunoglobulin domain (Ig), short basic domain, secreted, (semaphorin) 3D				319742	71.7722	-0.365714	0.14195	-2.57637	0.0099844	0.133281	ENSMUSG00000070305	Mpzl3	myelin protein zero-like 3
216963	26593.2	-0.201633	0.051167	-3.94068	8.13e-05	0.00124602	ENSMUSG00000011877	Git1	GIT ArfGAP 1				170459	802.309	-0.203853	0.0791772	-2.57464	0.0100344	0.133439	ENSMUSG00000024378	Stard4	StAR-related lipid transfer (START) domain containing 4
66199	1488.25	-0.181179	0.0459751	-3.94081	8.12e-05	0.00124602	ENSMUSG00000032299	Commd4	COMM domain containing 4				18016	8876.51	-0.0756626	0.0293934	-2.57413	0.0100491	0.133439	ENSMUSG00000009073	Nf2	neurofibromin 2
83796	1158.88	-0.250376	0.0635584	-3.9393	8.17e-05	0.00125207	ENSMUSG00000078619	Smarcd2	SWI/SNF related, matrix associated, actin dependent regulator of chromatin, subfamily d, member 2				26360	347.677	0.576364	0.223882	2.57441	0.010041	0.133439	ENSMUSG00000004105	Angptl2	angiopoietin-like 2
13169	4066.44	0.133187	0.0338301	3.93693	8.25e-05	0.0012634	ENSMUSG00000020476	Dbnl	drebrin-like				50496	1522.65	0.127631	0.0495535	2.57563	0.0100058	0.133439	ENSMUSG00000057469	E2f6	E2F transcription factor 6
75555	48.2983	-0.824937	0.209628	-3.93524	8.31e-05	0.00127119	ENSMUSG00000100937	Nscme3l	NSE3 homolog, SMC5-SMC6 complex component like				64209	2310.85	0.152599	0.0592713	2.57458	0.0100362	0.133439	ENSMUSG00000031770	Herpud1	homocysteine-inducible, endoplasmic reticulum stress-inducible, ubiquitin-like domain member 1
319675	1346.47	-0.166372	0.042305	-3.93268	8.4e-05	0.00128367	ENSMUSG00000046111	Cep295	centrosomal protein 295				70573	772.546	-0.116393	0.0452095	-2.57452	0.0100378	0.133439	ENSMUSG00000004462	Tbccd1	TBCC domain containing 1
66706	1348.81	-0.150861	0.0383683	-3.93192	8.43e-05	0.00128657	ENSMUSG00000070283	Ndufaf3	NADH:ubiquinone oxidoreductase complex assembly factor 3				243373	1428.09	0.11979	0.0465445	2.57367	0.0100625	0.133501	ENSMUSG00000053297	AI854703	expressed sequence AI854703
72026	548.332	-0.327992	0.0834373	-3.93101	8.46e-05	0.00129034	ENSMUSG00000022386	Trmu	tRNA 5-methylaminomethyl-2-thiouridylate methyltransferase				14077	1115	0.144243	0.0560767	2.57225	0.010104	0.133933	ENSMUSG00000028773	Fabp3	fatty acid binding protein 3, muscle and heart
108112	189.211	-0.40879	0.103997	-3.93077	8.47e-05	0.00129043	ENSMUSG00000090264	Eif4ebp3	eukaryotic translation initiation factor 4E binding protein 3				29809	8901.38	-0.132956	0.0517058	-2.5714	0.0101288	0.134144	ENSMUSG00000026721	Rabgap1l	RAB GTPase activating protein 1-like
21849	7817.98	-0.134026	0.0341008	-3.93028	8.48e-05	0.00129195	ENSMUSG00000005566	Trim28	tripartite motif-containing 28				234967	1462.72	-0.143671	0.0558795	-2.57109	0.0101379	0.134148	ENSMUSG00000043885	Slc36a4	solute carrier family 36 (proton/amino acid symporter), member 4
68440	248.309	0.473038	0.120392	3.92914	8.52e-05	0.00129691	ENSMUSG00000026544	Dusp23	dual specificity phosphatase 23				100042194	297.249	0.237989	0.0925887	2.57039	0.0101583	0.1343	ENSMUSG00000086555	Gm13446	predicted gene 13446
353187	3699.74	-0.317152	0.080737	-3.92821	8.56e-05	0.00130079	ENSMUSG00000021775	Nr1d2	nuclear receptor subfamily 1, group D, member 2				69961	616.05	0.133278	0.0518803	2.56895	0.0102007	0.134744	ENSMUSG00000036114	Rpp25l	ribonuclease P/MRP 25 subunit-like
108068	4848.23	-0.368284	0.0937877	-3.92678	8.61e-05	0.00130742	ENSMUSG00000023192	Grm2	glutamate receptor, metabotropic 2				18654	249.143	-0.219007	0.0853987	-2.56452	0.0103319	0.136002	ENSMUSG00000004791	Pgf	placental growth factor
15561	759.26	0.575495	0.146581	3.92612	8.63e-05	0.00130986	ENSMUSG00000032269	Htr3a	5-hydroxytryptamine (serotonin) receptor 3A				57438	1924.81	-0.126142	0.0491851	-2.56464	0.0103283	0.136002	ENSMUSG00000026977	Marchf7	membrane associated ring-CH-type finger 7
320007	3993.24	-0.215884	0.0550068	-3.92469	8.68e-05	0.00131648	ENSMUSG00000022696	Sidt1	SID1 transmembrane family, member 1				58244	5150.32	-0.0748724	0.0291948	-2.56458	0.0103301	0.136002	ENSMUSG00000026470	Stx6	syntaxin 6
103199	2748.19	0.163581	0.0416848	3.92425	8.7e-05	0.00131699	ENSMUSG00000038417	Fig4	FIG4 phosphoinositide 5-phosphatase				69804	2362.81	0.103854	0.0404825	2.56541	0.0103055	0.136002	ENSMUSG00000006315	Tmem147	transmembrane protein 147
12675	1540.42	-0.235416	0.0599912	-3.92417	8.7e-05	0.00131699	ENSMUSG00000025199	Chuk	conserved helix-loop-helix ubiquitous kinase				114570	49.2323	0.556126	0.216925	2.56368	0.0103568	0.136212	ENSMUSG00000023968	Crip3	cysteine-rich protein 3
110954	3738.22	-0.147409	0.0375773	-3.92281	8.75e-05	0.00132215	ENSMUSG00000008682	Rpl10	ribosomal protein L10				19415	6314.82	0.151478	0.0591166	2.56236	0.0103964	0.136492	ENSMUSG00000029602	Rasal1	RAS protein activator like 1 (GAP1 like)
71745	3051.38	0.121416	0.0309499	3.923	8.75e-05	0.00132215	ENSMUSG00000024231	Cul2	cullin 2				20357	1366.03	-0.1333	0.0520282	-2.56207	0.0104051	0.136492	ENSMUSG00000052133	Sema5b	sema domain, seven thrombospondin repeats (type 1 and type 1-like), transmembrane domain (TM) and short cytoplasmic domain, (semaphorin) 5B
13350	943.313	-0.220936	0.0563319	-3.92204	8.78e-05	0.00132443	ENSMUSG00000022555	Dgat1	diacylglycerol O-acyltransferase 1				83766	5128.8	0.0782397	0.0305311	2.56262	0.0103884	0.136492	ENSMUSG00000029712	Actl6b	actin-like 6B
319263	4528.88	0.144297	0.0367919	3.92197	8.78e-05	0.00132443	ENSMUSG00000051285	Pcmtd1	protein-L-isoaspartate (D-aspartate) O-methyltransferase domain containing 1				12489	256.941	-0.267263	0.104351	-2.56119	0.0104316	0.13672	ENSMUSG00000004609	Cd33	CD33 antigen
14205	172.48	1.04484	0.266545	3.91992	8.86e-05	0.00133385	ENSMUSG00000031380	Vegfd	vascular endothelial growth factor D				67296	296.634	-0.23285	0.0909296	-2.56077	0.0104441	0.136767	ENSMUSG00000048379	Socs4	suppressor of cytokine signaling 4
66993	3803.27	-0.177452	0.0452703	-3.91984	8.86e-05	0.00133385	ENSMUSG00000028949	Smarcd3	SWI/SNF related, matrix associated, actin dependent regulator of chromatin, subfamily d, member 3				239650	1278.81	0.167606	0.0654737	2.5599	0.0104703	0.136991	ENSMUSG00000029875	Ccdc184	coiled-coil domain containing 184
54160	5057.57	0.151128	0.0385636	3.91893	8.89e-05	0.00133725	ENSMUSG00000025607	Copg2	coatomer protein complex, subunit gamma 2				14804	363.922	-0.20371	0.0796353	-2.55803	0.0105266	0.137085	ENSMUSG00000071424	Grid2	glutamate receptor, ionotropic, delta 2
68339	2387.98	-0.259985	0.0663428	-3.9188	8.9e-05	0.00133725	ENSMUSG00000021182	Ccdc88c	coiled-coil domain containing 88C				19270	6347.69	-0.180535	0.0705453	-2.55913	0.0104933	0.137085	ENSMUSG00000021745	Ptprg	protein tyrosine phosphatase, receptor type, G
269952	436.519	0.278831	0.0711616	3.91827	8.92e-05	0.00133902	ENSMUSG00000050973	Gdpgp1	GDP-D-glucose phosphorylase 1				208777	466.263	-0.319699	0.125016	-2.55726	0.0105499	0.137085	ENSMUSG00000047793	Sned1	sushi, nidogen and EGF-like domains 1
67622	766.541	0.205172	0.0523939	3.91596	9e-05	0.00135075	ENSMUSG00000020814	Mxra7	matrix-remodelling associated 7				21767	3673.17	0.0691688	0.0270465	2.5574	0.0105458	0.137085	ENSMUSG00000040813	Tex264	testis expressed gene 264
100037396	238.58	-0.621059	0.158756	-3.91203	9.15e-05	0.00137174	ENSMUSG00000085886	D030047H15Rik	RIKEN cDNA D030047H15 gene				50914	9116.54	-0.194244	0.0759462	-2.55765	0.0105383	0.137085	ENSMUSG00000046160	Olig1	oligodendrocyte transcription factor 1
75729	313.288	-0.402576	0.102922	-3.91146	9.17e-05	0.00137375	ENSMUSG00000042564	Fam227a	family with sequence similarity 227, member A				52690	4833.28	0.114582	0.0447961	2.55786	0.0105319	0.137085	ENSMUSG00000056770	Setd3	SET domain containing 3
319601	1055.93	-0.189445	0.0484455	-3.91049	9.21e-05	0.00137813	ENSMUSG00000038895	Zfp653	zinc finger protein 653				70144	1372.33	-0.131741	0.0514925	-2.55846	0.0105138	0.137085	ENSMUSG00000022801	Lrch3	leucine-rich repeats and calponin homology (CH) domain containing 3
19272	3171.88	-0.214186	0.0547928	-3.90901	9.27e-05	0.00138534	ENSMUSG00000019889	Ptprk	protein tyrosine phosphatase, receptor type, K				74762	6000.77	-0.177064	0.0692078	-2.55844	0.0105142	0.137085	ENSMUSG00000043557	Mdga1	MAM domain containing glycosylphosphatidylinositol anchor 1
67569	386.663	0.369306	0.0944988	3.90805	9.3e-05	0.00138967	ENSMUSG00000019888	Mgat4c	MGAT4 family, member C				19185	4637.69	0.0644521	0.0252116	2.55645	0.0105747	0.13729	ENSMUSG00000005625	Psmd4	proteasome (prosome, macropain) 26S subunit, non-ATPase, 4
13167	3770.22	0.257943	0.0660165	3.90725	9.34e-05	0.00139305	ENSMUSG00000026385	Dbi	diazepam binding inhibitor				13001	3721.1	0.0781646	0.0305818	2.55592	0.0105909	0.137382	ENSMUSG00000024387	Csnk2b	casein kinase 2, beta polypeptide
66704	531.281	-0.260472	0.066673	-3.90671	9.36e-05	0.00139385	ENSMUSG00000033760	Rbm4b	RNA binding motif protein 4B				68966	767.906	0.212397	0.0831164	2.55541	0.0106062	0.137464	ENSMUSG00000022204	Ngdn	neuroguidin, EIF4E binding protein
74438	1078.39	0.203337	0.0520482	3.9067	9.36e-05	0.00139385	ENSMUSG00000041216	Clvs1	clavesin 1				19106	367.899	-0.190681	0.0746528	-2.55423	0.0106422	0.137812	ENSMUSG00000024079	Eif2ak2	eukaryotic translation initiation factor 2-alpha kinase 2
56543	5798.26	0.262383	0.0671789	3.90573	9.39e-05	0.00139819	ENSMUSG00000040896	Kcnd3	potassium voltage-gated channel, Shal-related family, member 3				238023	1121.96	0.171394	0.0671202	2.55353	0.0106636	0.137853	ENSMUSG00000039307	Hexdc	hexosaminidase (glycosyl hydrolase family 20, catalytic domain) containing
12659	310.45	-0.547718	0.140255	-3.90516	9.42e-05	0.00140033	ENSMUSG00000074340	Ovgp1	oviductal glycoprotein 1				320202	69.4875	0.628655	0.246167	2.55377	0.0106564	0.137853	ENSMUSG00000066652	Lefty2	left-right determination factor 2
360213	5982.65	-0.178821	0.0457956	-3.90476	9.43e-05	0.00140143	ENSMUSG00000042766	Trim46	tripartite motif-containing 46				11992	3095.14	0.0762289	0.0298585	2.55301	0.0106798	0.137945	ENSMUSG00000021460	Auh	AU RNA binding protein/enoyl-coenzyme A hydratase
320816	784.317	-0.280104	0.0717431	-3.90426	9.45e-05	0.0014031	ENSMUSG00000047909	Ankrd16	ankyrin repeat domain 16				16467	12460.2	0.0844002	0.0331177	2.54849	0.0108189	0.138445	ENSMUSG00000034958	Atcay	ataxia, cerebellar, Cayman type
54712	3249	0.265177	0.0679296	3.9037	9.47e-05	0.00140516	ENSMUSG00000074785	Plxnc1	plexin C1				18143	1493.38	0.199104	0.0780626	2.55057	0.0107548	0.138445	ENSMUSG00000026077	Npas2	neuronal PAS domain protein 2
22378	27288.9	0.124879	0.0319993	3.90255	9.52e-05	0.00140942	ENSMUSG00000034341	Wbp2	WW domain binding protein 2				20042	1853.18	0.121715	0.0477267	2.55025	0.0107646	0.138445	ENSMUSG00000061983	Rps12	ribosomal protein S12
69894	1281.61	0.21812	0.05589	3.90267	9.51e-05	0.00140942	ENSMUSG00000020083	Fam241b	family with sequence similarity 241, member B				244233	40.8377	-0.627842	0.246342	-2.54866	0.0108138	0.138445	ENSMUSG00000025461	Cd163l1	CD163 molecule-like 1
17475	4929.64	0.186962	0.0479387	3.90001	9.62e-05	0.00142304	ENSMUSG00000028402	Mpdz	multiple PDZ domain crumbs cell polarity complex component				244654	16106.8	-0.115797	0.0454161	-2.54968	0.0107822	0.138445	ENSMUSG00000033763	Mtss2	MTSS I-BAR domain containing 2
100038591	149.266	-0.460747	0.118182	-3.89863	9.67e-05	0.00142782	ENSMUSG00000097331	F420014N23Rik	RIKEN cDNA F420014N23 gene				252967	35.1617	-0.537021	0.210536	-2.55073	0.0107498	0.138445	ENSMUSG00000022236	Ropn1l	ropporin 1-like
19172	6756.77	0.0963458	0.0247131	3.89858	9.68e-05	0.00142782	ENSMUSG00000005779	Psmb4	proteasome (prosome, macropain) subunit, beta type 4				442825	131.122	0.334755	0.13133	2.54896	0.0108044	0.138445	ENSMUSG00000055818	A230083G16Rik	RIKEN cDNA A230083G16 gene
234730	1479.45	-0.155107	0.0397844	-3.89868	9.67e-05	0.00142782	ENSMUSG00000033703	Fcsk	fucose kinase				66596	315.746	0.244501	0.0958883	2.54985	0.010777	0.138445	ENSMUSG00000016503	Gtf3a	general transcription factor III A
69878	96.1749	-0.407193	0.104473	-3.8976	9.72e-05	0.00143234	ENSMUSG00000020018	Snrpf	small nuclear ribonucleoprotein polypeptide F				67264	5437.87	0.086986	0.0341007	2.55086	0.0107459	0.138445	ENSMUSG00000025204	Ndufb8	NADH:ubiquinone oxidoreductase subunit B8
18023	21295	0.10748	0.027583	3.8966	9.76e-05	0.00143703	ENSMUSG00000038615	Nfe2l1	nuclear factor, erythroid derived 2,-like 1				68499	1107.49	0.102159	0.0400853	2.54854	0.0108175	0.138445	ENSMUSG00000030037	Mrpl53	mitochondrial ribosomal protein L53
67145	4956.51	0.167567	0.043009	3.8961	9.78e-05	0.00143879	ENSMUSG00000018322	Tomm34	translocase of outer mitochondrial membrane 34				72201	2192.03	-0.0897123	0.0352021	-2.54849	0.010819	0.138445	ENSMUSG00000040550	Otud6b	OTU domain containing 6B
244646	194.296	-0.356163	0.0914642	-3.89402	9.86e-05	0.0014487	ENSMUSG00000048827	Pkd1l3	polycystic kidney disease 1 like 3				20523	2205.87	0.0941972	0.0369665	2.54817	0.0108288	0.138453	ENSMUSG00000031105	Slc25a14	solute carrier family 25 (mitochondrial carrier, brain), member 14
60534	617.963	-0.268366	0.0689167	-3.89407	9.86e-05	0.0014487	ENSMUSG00000028453	Fancg	Fanconi anemia, complementation group G				17863	56.6821	-0.488965	0.191937	-2.54753	0.0108489	0.138593	ENSMUSG00000019982	Myb	myeloblastosis oncogene
72017	1538.79	0.288544	0.0741288	3.89248	9.92e-05	0.00145546	ENSMUSG00000026456	Cyb5r1	cytochrome b5 reductase 1				13163	1454.4	0.0931115	0.0365859	2.54501	0.0109275	0.139364	ENSMUSG00000002307	Daxx	Fas death domain-associated protein
78244	1188.11	0.165188	0.0424373	3.89252	9.92e-05	0.00145546	ENSMUSG00000044224	Dnajc21	DnaJ heat shock protein family (Hsp40) member C21				13819	8174.29	-0.13754	0.0540431	-2.54501	0.0109276	0.139364	ENSMUSG00000024140	Epas1	endothelial PAS domain protein 1
240047	21.5944	0.96407	0.247733	3.89156	9.96e-05	0.0014597	ENSMUSG00000023903	Mmp25	matrix metallopeptidase 25				319832	3974.58	-0.121027	0.0475691	-2.54424	0.0109514	0.139494	ENSMUSG00000048022	Tmem229a	transmembrane protein 229A
107770	74.3131	-0.942573	0.242275	-3.89051	0.000100032	0.00146354	ENSMUSG00000036151	Tm6sf2	transmembrane 6 superfamily member 2				74055	971.424	-0.288806	0.11352	-2.54409	0.0109563	0.139494	ENSMUSG00000024998	Plce1	phospholipase C, epsilon 1
21832	692.774	-0.386226	0.0992721	-3.89058	0.000100007	0.00146354	ENSMUSG00000022847	Thpo	thrombopoietin				319518	947.36	-0.145413	0.0571643	-2.54377	0.0109662	0.139504	ENSMUSG00000033624	Pdpr	pyruvate dehydrogenase phosphatase regulatory subunit
66578	462.461	0.389312	0.10008	3.89	0.000100244	0.00146539	ENSMUSG00000022978	Mis18a	MIS18 kinetochore protein A				99045	2812.64	0.0847697	0.0333377	2.54276	0.0109982	0.139793	ENSMUSG00000037740	Mrps26	mitochondrial ribosomal protein S26
72826	964.639	-0.298308	0.076693	-3.88964	0.000100394	0.00146633	ENSMUSG00000037808	Fam76b	family with sequence similarity 76, member B				18798	989.453	-0.339716	0.133637	-2.54209	0.0110193	0.139827	ENSMUSG00000039943	Plcb4	phospholipase C, beta 4
65102	1051.52	0.163574	0.042068	3.88832	0.000100939	0.00147304	ENSMUSG00000026036	Nif3l1	Ngg1 interacting factor 3-like 1 (S. pombe)				69072	2208.36	0.0949152	0.0373345	2.54229	0.0110127	0.139827	ENSMUSG00000028729	Ebna1bp2	EBNA1 binding protein 2
224697	839.866	-0.440132	0.113212	-3.88769	0.000101204	0.0014744	ENSMUSG00000024299	Adamts10	a disintegrin-like and metallopeptidase (reprolysin type) with thrombospondin type 1 motif, 10				24069	500.216	-0.185038	0.0728259	-2.54083	0.0110591	0.140098	ENSMUSG00000025231	Sufu	SUFU negative regulator of hedgehog signaling
72097	21168.1	-0.170479	0.0438487	-3.88788	0.000101124	0.0014744	ENSMUSG00000026090	Cracdl	capping protein inhibiting regulator of actin like				57258	380.599	-0.165603	0.0651706	-2.54107	0.0110513	0.140098	ENSMUSG00000021952	Xpo4	exportin 4
77739	589.78	0.334841	0.0861822	3.88527	0.000102217	0.00148791	ENSMUSG00000066113	Adamtsl1	ADAMTS-like 1				15507	132.368	0.384889	0.151521	2.54017	0.0110799	0.140126	ENSMUSG00000004951	Hspb1	heat shock protein 1
76157	76.195	-1.38642	0.356973	-3.88381	0.000102832	0.00149558	ENSMUSG00000050473	Slc35d3	solute carrier family 35, member D3				77087	14701.9	-0.0872694	0.0343554	-2.54019	0.0110792	0.140126	ENSMUSG00000035569	Ankrd11	ankyrin repeat domain 11
21838	37995.9	0.112299	0.0289364	3.88091	0.000104065	0.00151224	ENSMUSG00000032011	Thy1	thymus cell antigen 1, theta				102182	893.58	0.123059	0.0484564	2.53958	0.0110987	0.14013	ENSMUSG00000037134	Prmt9	protein arginine methyltransferase 9
215615	2245.01	-0.157574	0.0406181	-3.87941	0.000104712	0.00152036	ENSMUSG00000041926	Rnpep	arginyl aminopeptidase (aminopeptidase B)				14396	3142.48	0.193104	0.0760335	2.53972	0.0110942	0.14013	ENSMUSG00000031343	Gabra3	gamma-aminobutyric acid (GABA) A receptor, subunit alpha 3
56772	13296.3	0.145432	0.0374938	3.87883	0.000104961	0.00152268	ENSMUSG00000053192	Mllt11	myeloid/lymphoid or mixed-lineage leukemia; translocated to, 11				224694	549.512	-0.129061	0.0508475	-2.53819	0.0111428	0.140525	ENSMUSG00000003929	Zfp81	zinc finger protein 81
233895	1617.34	-0.184706	0.0476252	-3.87832	0.00010518	0.00152458	ENSMUSG00000030822	Prr14	proline rich 14				74486	999.435	0.20291	0.0799483	2.53801	0.0111485	0.140525	ENSMUSG00000040875	Osbpl10	oxysterol binding protein-like 10
28000	10723.4	0.103742	0.0267558	3.87736	0.000105596	0.00152932	ENSMUSG00000024735	Prpf19	pre-mRNA processing factor 19				104885	7638.53	0.0816714	0.0321913	2.53706	0.0111787	0.140538	ENSMUSG00000054013	Tmem179	transmembrane protein 179
26951	901.115	-0.24465	0.0631069	-3.87676	0.000105858	0.00153182	ENSMUSG00000032264	Zw10	zw10 kinetochore protein				66174	311.518	0.188556	0.0743226	2.53699	0.0111809	0.140538	ENSMUSG00000002804	Nudt14	nudix (nucleoside diphosphate linked moiety X)-type motif 14
16646	6396.98	0.123726	0.0319303	3.87488	0.000106678	0.00154239	ENSMUSG00000022905	Kpna1	karyopherin (importin) alpha 1				72330	321.067	0.311397	0.122751	2.53681	0.0111866	0.140538	ENSMUSG00000074001	Klhl40	kelch-like 40
30937	343.594	0.338674	0.08751	3.87012	0.000108784	0.00157019	ENSMUSG00000057604	Lmcd1	LIM and cysteine-rich domains 1				81702	9449.8	-0.0609418	0.0240157	-2.53758	0.0111623	0.140538	ENSMUSG00000055204	Ankrd17	ankyrin repeat domain 17
68299	4154.48	0.109676	0.0283382	3.87025	0.000108726	0.00157019	ENSMUSG00000017288	Vps53	VPS53 GARP complex subunit				74412	2648.57	0.0738374	0.0291256	2.53514	0.0112403	0.141095	ENSMUSG00000019715	Gle1	GLE1 RNA export mediator (yeast)
56807	26687.2	0.0827882	0.0213932	3.86984	0.000108905	0.00157063	ENSMUSG00000040722	Scamp5	secretory carrier membrane protein 5				13796	688.728	0.17251	0.0680841	2.53378	0.0112841	0.141527	ENSMUSG00000033726	Emx1	empty spiracles homeobox 1
73192	5036.75	0.135786	0.0351013	3.86839	0.000109555	0.00157867	ENSMUSG00000034667	Xpot	exportin, tRNA (nuclear export receptor for tRNAs)				269037	5256.33	-0.098715	0.0389679	-2.53324	0.0113014	0.141604	ENSMUSG00000052928	Ctif	CBP80/20-dependent translation initiation factor
224904	1518.47	-0.156881	0.0405583	-3.86803	0.00010972	0.00157972	ENSMUSG00000049760	Micos13	mitochondrial contact site and cristae organizing system subunit 13				68969	5573.42	0.0878983	0.0347012	2.53301	0.0113089	0.141604	ENSMUSG00000006941	Eif1b	eukaryotic translation initiation factor 1B
69726	1130.58	0.161535	0.041776	3.8667	0.000110317	0.001587	ENSMUSG00000055067	Smyd3	SET and MYND domain containing 3				320632	8835.67	-0.0904292	0.0357137	-2.53206	0.0113394	0.141869	ENSMUSG00000003660	Snrnp200	small nuclear ribonucleoprotein 200 (U5)
69274	1772.51	-0.199186	0.0515522	-3.86378	0.000111647	0.00160478	ENSMUSG00000047409	Ctdspl	CTD (carboxy-terminal domain, RNA polymerase II, polypeptide A) small phosphatase-like				57778	8204.38	0.117646	0.0464857	2.5308	0.0113804	0.142264	ENSMUSG00000055805	Fmnl1	formin-like 1
21387	27.8665	0.920739	0.238327	3.86334	0.000111845	0.00160629	ENSMUSG00000000094	Tbx4	T-box 4				107173	5933.68	0.0868199	0.0343127	2.53025	0.011398	0.142367	ENSMUSG00000024958	Gpr137	G protein-coupled receptor 137
237831	421.756	-0.354114	0.0917091	-3.86128	0.000112794	0.00161857	ENSMUSG00000020805	Slc13a5	solute carrier family 13 (sodium-dependent citrate transporter), member 5				319615	594.653	0.124184	0.0491006	2.52918	0.0114331	0.142688	ENSMUSG00000033972	Zfp944	zinc finger protein 944
54383	4917.72	-0.134661	0.0348774	-3.86099	0.000112929	0.00161915	ENSMUSG00000028796	Phc2	polyhomeotic 2				16521	43.3812	-0.676659	0.267665	-2.528	0.0114714	0.142812	ENSMUSG00000032034	Kcnj5	potassium inwardly-rectifying channel, subfamily J, member 5
627110	393.482	0.249442	0.0646317	3.85944	0.000113646	0.00162808	NA	Tubb2a-ps2	tubulin, beta 2a, pseudogene 2				214063	3862.02	-0.0993784	0.0393105	-2.52803	0.0114703	0.142812	ENSMUSG00000040697	Dnajc16	DnaJ heat shock protein family (Hsp40) member C16
101706	7204.03	-0.158373	0.0410398	-3.859	0.000113853	0.00162968	ENSMUSG00000066306	Numa1	nuclear mitotic apparatus protein 1				75409	5202.23	-0.107137	0.0423755	-2.52829	0.011462	0.142812	ENSMUSG00000033214	Slitrk5	SLIT and NTRK-like family, member 5
14829	46.9073	0.838022	0.21724	3.85759	0.000114511	0.00163773	ENSMUSG00000031364	Grpr	gastrin releasing peptide receptor				218271	1048.53	0.104237	0.0412398	2.52758	0.0114852	0.142867	ENSMUSG00000021504	B4galt7	xylosylprotein beta1,4-galactosyltransferase, polypeptide 7 (galactosyltransferase I)
217011	559.761	-0.271472	0.0703944	-3.85644	0.000115049	0.00164406	ENSMUSG00000020692	Nle1	notchless homolog 1				101490	6482.86	-0.093488	0.0369986	-2.5268	0.0115108	0.143068	ENSMUSG00000042105	Inpp5f	inositol polyphosphate-5-phosphatase F
72972	6875.05	0.103345	0.0268053	3.8554	0.00011554	0.0016497	ENSMUSG00000058690	Ccser2	coiled-coil serine rich 2				14800	45706.6	-0.0809834	0.0320616	-2.52587	0.0115412	0.143328	ENSMUSG00000033981	Gria2	glutamate receptor, ionotropic, AMPA2 (alpha 2)
12283	9864.96	0.118309	0.0306909	3.85487	0.000115793	0.00165194	ENSMUSG00000036707	Cab39	calcium binding protein 39				56784	9401.45	-0.0780604	0.0309095	-2.52545	0.011555	0.143383	ENSMUSG00000021027	Ralgapa1	Ral GTPase activating protein, alpha subunit 1
67586	547.107	-0.352821	0.091536	-3.85446	0.000115987	0.00165334	ENSMUSG00000012126	Ubxn11	UBX domain protein 11				19325	10383.3	-0.085076	0.0336915	-2.52515	0.011565	0.143389	ENSMUSG00000020671	Rab10	RAB10, member RAS oncogene family
66646	1056.5	0.202085	0.0524355	3.85398	0.000116212	0.00165518	ENSMUSG00000026005	Rpe	ribulose-5-phosphate-3-epimerase				73251	14575.8	-0.118601	0.0469954	-2.52368	0.0116135	0.143873	ENSMUSG00000037111	Setd7	SET domain containing (lysine methyltransferase) 7
224129	7959.59	0.213329	0.0553573	3.85367	0.000116361	0.00165592	ENSMUSG00000022840	Adcy5	adenylate cyclase 5				109241	3593.87	-0.079675	0.0315747	-2.52338	0.0116233	0.143877	ENSMUSG00000036792	Mbd5	methyl-CpG binding domain protein 5
11732	13393	0.111291	0.0288899	3.85225	0.000117039	0.0016642	ENSMUSG00000022265	Ank	progressive ankylosis				330863	411.905	-0.234908	0.093116	-2.52275	0.0116442	0.143899	ENSMUSG00000036913	Trim67	tripartite motif-containing 67
243385	244.275	0.456032	0.118388	3.852	0.000117155	0.00166447	ENSMUSG00000045441	Gprin3	GPRIN family member 3				545192	527.24	-0.716716	0.284079	-2.52294	0.0116377	0.143899	ENSMUSG00000047507	Baiap3	BAI1-associated protein 3
18040	9342.14	0.275221	0.0714558	3.85163	0.000117336	0.00166567	ENSMUSG00000022054	Nefm	neurofilament, medium polypeptide				18212	31389.2	-0.0955395	0.0378786	-2.52226	0.0116604	0.143983	ENSMUSG00000055254	Ntrk2	neurotrophic tyrosine kinase, receptor, type 2
235043	961.167	-0.201896	0.0524279	-3.85093	0.000117668	0.00166901	ENSMUSG00000040883	Tmem205	transmembrane protein 205				17754	99589.4	-0.108021	0.042872	-2.51962	0.0117483	0.14495	ENSMUSG00000027254	Map1a	microtubule-associated protein 1 A
100090	514.265	-0.235028	0.0610512	-3.84968	0.000118271	0.00167548	ENSMUSG00000028952	Zbtb48	zinc finger and BTB domain containing 48				208650	1964.92	-0.114456	0.045443	-2.51868	0.0117797	0.145219	ENSMUSG00000022637	Cblb	Casitas B-lineage lymphoma b
667114	26.9843	1.16202	0.301855	3.84958	0.00011832	0.00167548	NA	Gm8465	predicted gene 8465				108071	15030.3	-0.106873	0.0424495	-2.51766	0.0118139	0.145404	ENSMUSG00000049583	Grm5	glutamate receptor, metabotropic 5
100503390	35.5678	1.00575	0.261319	3.84873	0.000118731	0.00167853	NA	Gm17518	predicted gene, 17518				21349	100.976	-0.351502	0.1396	-2.51793	0.0118048	0.145404	ENSMUSG00000028717	Tal1	T cell acute lymphocytic leukemia 1
229706	32244.4	0.129556	0.0336614	3.8488	0.000118699	0.00167853	ENSMUSG00000027894	Slc6a17	solute carrier family 6 (neurotransmitter transporter), member 17				74157	5117.15	-0.0743852	0.0295511	-2.51717	0.0118302	0.145486	ENSMUSG00000024019	Cmtr1	cap methyltransferase 1
268396	1147.55	-0.221912	0.0576762	-3.84754	0.000119309	0.00168533	ENSMUSG00000040711	Sh3pxd2b	SH3 and PX domains 2B				103583	9237.11	-0.104654	0.0416282	-2.51402	0.0119365	0.145964	ENSMUSG00000020271	Fbxw11	F-box and WD-40 domain protein 11
497097	1314.99	0.286009	0.0743518	3.8467	0.000119718	0.00168971	ENSMUSG00000051951	Xkr4	X-linked Kx blood group related 4				15115	4861.29	0.0968781	0.0385277	2.51451	0.0119199	0.145964	ENSMUSG00000001380	Hars	histidyl-tRNA synthetase
229541	3268.8	-0.167828	0.0436546	-3.84446	0.000120819	0.00170246	ENSMUSG00000042404	Dennd4b	DENN/MADD domain containing 4B				16876	947.302	-0.303102	0.120532	-2.5147	0.0119133	0.145964	ENSMUSG00000019230	Lhx9	LIM homeobox protein 9
238447	16.1487	3.71244	0.965659	3.84446	0.000120817	0.00170246	ENSMUSG00000095079	Igha	immunoglobulin heavy constant alpha				57294	2128.44	0.125061	0.049744	2.5141	0.0119336	0.145964	ENSMUSG00000090733	Rps27	ribosomal protein S27
211660	926.603	-0.266584	0.0693522	-3.84391	0.000121087	0.00170414	ENSMUSG00000056763	Cspp1	centrosome and spindle pole associated protein 1				64099	818.264	-0.213315	0.0848396	-2.51433	0.0119259	0.145964	ENSMUSG00000022439	Parvg	parvin, gamma
77053	4565.49	-0.119547	0.0311012	-3.84381	0.000121137	0.00170414	ENSMUSG00000036817	Sun1	Sad1 and UNC84 domain containing 1				67534	647.977	-0.176591	0.0701993	-2.51557	0.0118841	0.145964	ENSMUSG00000033257	Ttll4	tubulin tyrosine ligase-like family, member 4
67824	655.324	-0.320384	0.0833706	-3.84289	0.000121594	0.00170917	ENSMUSG00000063445	Nmral1	NmrA-like family domain containing 1				72238	2375.58	-0.0971382	0.038623	-2.51504	0.011902	0.145964	ENSMUSG00000023923	Tbc1d5	TBC1 domain family, member 5
140483	1011.93	0.221685	0.0576915	3.84259	0.000121744	0.00170988	ENSMUSG00000026986	Hnmt	histamine N-methyltransferase				100317	5057.9	-0.0789387	0.0314073	-2.51338	0.011958	0.145991	ENSMUSG00000028830	AU040320	expressed sequence AU040320
241134	430.07	0.271832	0.0707678	3.84117	0.000122447	0.00171835	ENSMUSG00000054976	Nyap2	neuronal tyrosine-phophorylated phosphoinositide 3-kinase adaptor 2				217216	48.9682	-0.479077	0.190596	-2.51358	0.0119514	0.145991	ENSMUSG00000034773	Hrob	homologous recombination factor with OB-fold
214895	2529.43	0.203023	0.052867	3.84026	0.000122906	0.0017234	ENSMUSG00000001143	Lman2l	lectin, mannose-binding 2-like				20773	1406.39	0.106636	0.0424377	2.51275	0.0119793	0.146016	ENSMUSG00000021036	Sptlc2	serine palmitoyltransferase, long chain base subunit 2
16891	162.128	0.73511	0.191455	3.8396	0.000123237	0.00172662	ENSMUSG00000053846	Lipg	lipase, endothelial				235415	437.97	0.73033	0.290646	2.51278	0.0119782	0.146016	ENSMUSG00000039714	Cplx3	complexin 3
103551	2995.75	-0.353619	0.0921099	-3.8391	0.000123484	0.00172868	ENSMUSG00000043439	Epop	elongin BC and polycomb repressive complex 2 associated protein				18191	13951	-0.13651	0.0543472	-2.51182	0.0120111	0.146286	ENSMUSG00000066392	Nrxn3	neurexin III
15078	773.671	-0.248472	0.0647251	-3.83888	0.000123598	0.00172887	ENSMUSG00000060743	H3f3a	H3.3 histone A				19876	3879.43	-0.167047	0.0665334	-2.51072	0.0120485	0.146563	ENSMUSG00000022883	Robo1	roundabout guidance receptor 1
18744	12121.6	0.125009	0.0325669	3.83854	0.000123769	0.00172985	ENSMUSG00000034403	Pja1	praja ring finger ubiquitin ligase 1				77480	23874.3	-0.066193	0.0263656	-2.51058	0.0120531	0.146563	ENSMUSG00000036333	Kidins220	kinase D-interacting substrate 220
227696	638.986	-0.26527	0.0691413	-3.83664	0.00012473	0.00174186	ENSMUSG00000079484	Phyhd1	phytanoyl-CoA dioxygenase domain containing 1				17257	8770.04	-0.125626	0.0500646	-2.50928	0.0120976	0.146985	ENSMUSG00000031393	Mecp2	methyl CpG binding protein 2
14151	3618.34	0.114902	0.029954	3.83594	0.000125086	0.00174542	ENSMUSG00000024588	Fech	ferrochelatase				17025	1965.82	0.626505	0.249716	2.50887	0.0121116	0.147038	ENSMUSG00000028393	Alad	aminolevulinate, delta-, dehydratase
67071	257.555	0.390117	0.101726	3.83496	0.000125584	0.00175095	ENSMUSG00000025665	Rps6ka6	ribosomal protein S6 kinase polypeptide 6				14225	28484.8	-0.0928495	0.0370357	-2.50703	0.0121751	0.14769	ENSMUSG00000032966	Fkbp1a	FK506 binding protein 1a
67071	257.555	0.390117	0.101726	3.83496	0.000125584	0.00175095	ENSMUSG00000116203	Rps6ka6	ribosomal protein S6 kinase polypeptide 6				71323	420.464	-0.296433	0.118299	-2.50578	0.012218	0.148092	ENSMUSG00000030259	Rassf8	Ras association (RalGDS/AF-6) domain family (N-terminal) member 8
17708	459117	0.172132	0.0449011	3.83359	0.000126285	0.00175377	ENSMUSG00000064351	COX1	cytochrome c oxidase subunit I				105148	3000.49	-0.110229	0.043998	-2.50532	0.0122342	0.14817	ENSMUSG00000037851	Iars	isoleucine-tRNA synthetase
18429	46.7587	-3.28658	0.857316	-3.83357	0.000126297	0.00175377	ENSMUSG00000027301	Oxt	oxytocin				18766	66.6716	-0.686874	0.274385	-2.50332	0.0123034	0.148888	ENSMUSG00000052496	Pkdrej	polycystin (PKD) family receptor for egg jelly
217331	1548.77	-0.187734	0.0489633	-3.83417	0.000125987	0.00175377	ENSMUSG00000020770	Unk	unkempt family zinc finger				100126229	38.4146	-0.443867	0.177368	-2.50252	0.0123314	0.149109	NA	Gm12758	predicted gene 12758
21973	87.988	-0.811445	0.211662	-3.83368	0.000126241	0.00175377	ENSMUSG00000020914	Top2a	topoisomerase (DNA) II alpha				20844	3167.38	-0.0869962	0.0347685	-2.50215	0.0123441	0.149143	ENSMUSG00000026718	Stam	signal transducing adaptor molecule (SH3 domain and ITAM motif) 1
78787	3729.73	-0.177904	0.0464011	-3.83404	0.000126058	0.00175377	ENSMUSG00000034235	Usp54	ubiquitin specific peptidase 54				66314	2066.43	0.101002	0.0404024	2.49991	0.0124225	0.149971	ENSMUSG00000000827	Tpd52l2	tumor protein D52-like 2
16648	5278.38	0.123428	0.0322009	3.83305	0.000126562	0.00175604	ENSMUSG00000021929	Kpna3	karyopherin (importin) alpha 3				216739	8359.08	-0.0942334	0.0377027	-2.49938	0.0124412	0.150077	ENSMUSG00000020333	Acsl6	acyl-CoA synthetase long-chain family member 6
16071	18.8932	2.43042	0.634144	3.83261	0.000126793	0.00175783	ENSMUSG00000076609	Igkc	immunoglobulin kappa constant				18164	46345.5	-0.190239	0.0761452	-2.49837	0.0124766	0.150148	ENSMUSG00000025582	Nptx1	neuronal pentraxin 1
114570	49.2323	-0.81426	0.212661	-3.82891	0.000128711	0.00178298	ENSMUSG00000023968	Crip3	cysteine-rich protein 3				66962	543.608	-0.133801	0.0535554	-2.49836	0.0124768	0.150148	ENSMUSG00000051238	Swsap1	SWIM type zinc finger 7 associated protein 1
53860	7555.03	0.184084	0.0480874	3.82811	0.000129129	0.00178733	ENSMUSG00000059248	Septin9	septin 9				76132	6131.37	-0.0722712	0.0289214	-2.49888	0.0124586	0.150148	ENSMUSG00000028246	Faxc	failed axon connections homolog
100861803	210.572	-0.491522	0.128431	-3.82714	0.00012964	0.00179295	NA	NA	NA				381582	1240.07	0.134671	0.05394	2.49669	0.012536	0.15074	ENSMUSG00000084845	Tmem240	transmembrane protein 240
226359	4785.9	0.630045	0.164651	3.82655	0.000129954	0.00179585	ENSMUSG00000036907	C1ql2	complement component 1, q subcomponent-like 2				109168	2225.27	-0.0823315	0.0329885	-2.49577	0.0125685	0.150892	ENSMUSG00000024759	Atl3	atlastin GTPase 3
237436	150.127	0.455058	0.118984	3.82453	0.000131024	0.00180918	ENSMUSG00000074802	Gas2l3	growth arrest-specific 2 like 3				239170	2714.33	-0.0932428	0.0373593	-2.49584	0.012566	0.150892	ENSMUSG00000022095	Fam160b2	family with sequence similarity 160, member B2
76688	1257.03	-0.18364	0.0480336	-3.82315	0.000131755	0.00181782	ENSMUSG00000038671	Arfrp1	ADP-ribosylation factor related protein 1				237411	913.241	0.138186	0.0554106	2.49386	0.0126361	0.151584	ENSMUSG00000062931	Zfp938	zinc finger protein 938
11430	12355.2	0.152915	0.0400132	3.82161	0.000132583	0.00182778	ENSMUSG00000020777	Acox1	acyl-Coenzyme A oxidase 1, palmitoyl				66624	2839.69	-0.173055	0.0694043	-2.49344	0.0126512	0.151644	ENSMUSG00000035227	Spcs2	signal peptidase complex subunit 2 homolog (S. cerevisiae)
77626	2855.22	-0.241562	0.063215	-3.82127	0.000132764	0.00182881	ENSMUSG00000005899	Smpd4	sphingomyelin phosphodiesterase 4				239606	6069.02	-0.119837	0.0480683	-2.49306	0.0126648	0.151688	ENSMUSG00000036298	Slc2a13	solute carrier family 2 (facilitated glucose transporter), member 13
209837	383.253	0.533258	0.139563	3.82093	0.000132952	0.00182992	ENSMUSG00000031170	Slc38a5	solute carrier family 38, member 5				20276	453.542	-0.298253	0.119654	-2.49263	0.0126802	0.151752	ENSMUSG00000030340	Scnn1a	sodium channel, nonvoltage-gated 1 alpha
12741	1928.38	0.533369	0.139606	3.82053	0.000133166	0.0018314	ENSMUSG00000041378	Cldn5	claudin 5				217708	730.992	0.12613	0.0506106	2.49218	0.0126963	0.151825	ENSMUSG00000085793	Lin52	lin-52 homolog (C. elegans)
11674	96026.9	0.158621	0.0415265	3.81976	0.000133583	0.00183395	ENSMUSG00000030695	Aldoa	aldolase A, fructose-bisphosphate				19652	1207.29	0.214729	0.0861874	2.49141	0.0127235	0.151968	ENSMUSG00000031167	Rbm3	RNA binding motif (RNP1, RRM) protein 3
57435	151.882	-1.01903	0.266773	-3.81985	0.000133531	0.00183395	ENSMUSG00000002831	Plin4	perilipin 4				226419	866.846	0.212583	0.08535	2.49072	0.0127484	0.151968	ENSMUSG00000016526	Dyrk3	dual-specificity tyrosine-(Y)-phosphorylation regulated kinase 3
65963	1899.52	0.169117	0.0442762	3.81959	0.000133671	0.00183395	ENSMUSG00000029810	Tmem176b	transmembrane protein 176B				66046	3674.99	0.0908689	0.0364798	2.49094	0.0127406	0.151968	ENSMUSG00000027673	Ndufb5	NADH:ubiquinone oxidoreductase subunit B5
231713	2019.33	0.15586	0.0408134	3.81885	0.000134076	0.00183804	ENSMUSG00000042719	Naa25	N(alpha)-acetyltransferase 25, NatB auxiliary subunit				66277	1270.78	0.249786	0.100268	2.4912	0.0127314	0.151968	ENSMUSG00000030087	Klf15	Kruppel-like factor 15
319266	340.389	0.31146	0.0815729	3.81817	0.000134444	0.00183974	ENSMUSG00000079144	A130010J15Rik	RIKEN cDNA A130010J15 gene				217480	9468.93	-0.196694	0.0790013	-2.48976	0.0127831	0.152261	ENSMUSG00000036095	Dgkb	diacylglycerol kinase, beta
71592	2909.22	0.280898	0.0735714	3.81803	0.000134521	0.00183974	ENSMUSG00000040596	Pogk	pogo transposable element with KRAB domain				51869	1649.04	-0.151611	0.0609305	-2.48826	0.0128372	0.152785	ENSMUSG00000036202	Rif1	replication timing regulatory factor 1
72522	1165.55	-0.277827	0.0727647	-3.81816	0.000134449	0.00183974	ENSMUSG00000048997	Atxn7l2	ataxin 7-like 2				320727	3219.21	-0.0811543	0.0326203	-2.48785	0.0128519	0.152841	ENSMUSG00000040029	Ipo8	importin 8
245684	14743.3	0.193586	0.0507142	3.81719	0.000134979	0.00184454	ENSMUSG00000025658	Cnksr2	connector enhancer of kinase suppressor of Ras 2				100042165	826.262	-0.237657	0.0955482	-2.4873	0.0128718	0.152913	ENSMUSG00000097392	Thoc2l	THO complex subunit 2-like
23873	1238.63	0.233346	0.0611343	3.81694	0.000135115	0.00184493	ENSMUSG00000032463	Faim	Fas apoptotic inhibitory molecule				17920	7437.99	-0.101971	0.0410028	-2.48692	0.0128853	0.152913	ENSMUSG00000033577	Myo6	myosin VI
71735	649.677	-0.22619	0.0592751	-3.81593	0.000135669	0.00185102	ENSMUSG00000029703	Lrwd1	leucine-rich repeats and WD repeat domain containing 1				59288	3685.53	0.0621039	0.024973	2.48684	0.0128882	0.152913	ENSMUSG00000030868	Dctn5	dynactin 5
18830	3539.41	0.301004	0.0789016	3.81493	0.000136219	0.00185705	ENSMUSG00000017754	Pltp	phospholipid transfer protein				73516	160.077	-0.34262	0.137872	-2.48505	0.0129534	0.153566	ENSMUSG00000097080	1700086O06Rik	RIKEN cDNA 1700086O06 gene
227325	8883.85	0.157693	0.0413507	3.81354	0.000136991	0.00186609	ENSMUSG00000036766	Dner	delta/notch-like EGF repeat containing				15558	434.574	0.234837	0.0945871	2.48276	0.013037	0.15411	ENSMUSG00000034997	Htr2a	5-hydroxytryptamine (serotonin) receptor 2A
216505	1730.05	-0.195337	0.0512309	-3.81288	0.000137356	0.00186959	ENSMUSG00000034614	Pik3ip1	phosphoinositide-3-kinase interacting protein 1				192198	6917.89	-0.0670453	0.027008	-2.48242	0.0130492	0.15411	ENSMUSG00000049939	Lrrc4	leucine rich repeat containing 4
18439	742.486	0.24835	0.0651418	3.81245	0.000137597	0.00187139	ENSMUSG00000029468	P2rx7	purinergic receptor P2X, ligand-gated ion channel, 7				232910	5828.4	0.0888212	0.035769	2.48319	0.0130212	0.15411	ENSMUSG00000008036	Ap2s1	adaptor-related protein complex 2, sigma 1 subunit
66602	3826.73	0.285791	0.0749948	3.81081	0.000138514	0.00188237	ENSMUSG00000085438	Oip5os1	Opa interacting protein 5, opposite strand 1				52468	5725.56	0.0838148	0.0337636	2.4824	0.0130502	0.15411	ENSMUSG00000078429	Ctdsp2	CTD (carboxy-terminal domain, RNA polymerase II, polypeptide A) small phosphatase 2
99870	1624.13	-0.298629	0.0783843	-3.80981	0.000139072	0.00188846	NA	AW047730	expressed sequence AW047730				75137	3037.88	-0.0798743	0.032164	-2.48335	0.0130154	0.15411	ENSMUSG00000028106	Rprd2	regulation of nuclear pre-mRNA domain containing 2
270192	42427.8	0.136543	0.0358446	3.80929	0.000139365	0.00189094	ENSMUSG00000032549	Rab6b	RAB6B, member RAS oncogene family				26427	465.21	-0.259256	0.104475	-2.4815	0.0130831	0.154378	ENSMUSG00000027230	Creb3l1	cAMP responsive element binding protein 3-like 1
11947	64417.7	0.0827076	0.021715	3.80877	0.00013966	0.00189346	ENSMUSG00000025393	Atp5b	ATP synthase, H+ transporting mitochondrial F1 complex, beta subunit				11798	4503.95	-0.0755166	0.0304427	-2.48061	0.0131156	0.154642	ENSMUSG00000025860	Xiap	X-linked inhibitor of apoptosis
217194	1673.16	0.278741	0.073198	3.80804	0.000140071	0.00189752	ENSMUSG00000048732	Klhl11	kelch-like 11				15381	7825.62	-0.0979895	0.0395306	-2.47883	0.0131815	0.155298	ENSMUSG00000060373	Hnrnpc	heterogeneous nuclear ribonucleoprotein C
23980	6588.54	0.12723	0.0334227	3.8067	0.000140835	0.00190487	ENSMUSG00000032959	Pebp1	phosphatidylethanolamine binding protein 1				107986	314.341	0.2009	0.0810799	2.47781	0.0132193	0.155541	ENSMUSG00000002109	Ddb2	damage specific DNA binding protein 2
319604	18918.8	0.11069	0.0290767	3.80682	0.000140764	0.00190487	ENSMUSG00000029461	Fam168a	family with sequence similarity 168, member A				193742	4492.96	0.0739559	0.0298501	2.47758	0.0132278	0.155541	ENSMUSG00000007036	Abhd16a	abhydrolase domain containing 16A
12753	4517.98	0.123271	0.0323922	3.80557	0.000141479	0.00191208	ENSMUSG00000029238	Clock	circadian locomotor output cycles kaput				56805	1641.05	-0.101413	0.0409345	-2.47744	0.0132329	0.155541	ENSMUSG00000048047	Zbtb33	zinc finger and BTB domain containing 33
13368	364.836	-0.359694	0.0946505	-3.80023	0.000144561	0.0019522	ENSMUSG00000029027	Dffb	DNA fragmentation factor, beta subunit				105727	11007.2	-0.100431	0.0405641	-2.47586	0.0132915	0.155794	ENSMUSG00000023169	Slc38a1	solute carrier family 38, member 1
319642	1989.45	0.203854	0.0536583	3.79911	0.000145218	0.00195953	ENSMUSG00000043463	Rab9b	RAB9B, member RAS oncogene family				110082	569.221	-0.226741	0.0915563	-2.47652	0.013267	0.155794	ENSMUSG00000022262	Dnah5	dynein, axonemal, heavy chain 5
381413	902.474	0.214106	0.0563598	3.79891	0.000145333	0.00195955	ENSMUSG00000040133	Gpr176	G protein-coupled receptor 176				230125	4684.98	-0.177477	0.0717021	-2.4752	0.0133162	0.155794	ENSMUSG00000045973	Slc25a51	solute carrier family 25, member 51
17721	164549	0.276234	0.0727301	3.79807	0.000145826	0.00196348	ENSMUSG00000064367	ND5	NADH dehydrogenase subunit 5				231717	595.982	0.152006	0.061408	2.47535	0.0133105	0.155794	ENSMUSG00000044134	Pheta1	PH domain containing endocytic trafficking adaptor 1
22384	19756.6	0.0952172	0.0250702	3.79803	0.000145853	0.00196348	ENSMUSG00000040731	Eif4h	eukaryotic translation initiation factor 4H				238673	975.786	-0.181999	0.0735191	-2.47554	0.0133035	0.155794	ENSMUSG00000044934	Zfp367	zinc finger protein 367
74477	1774.25	-0.251859	0.0663665	-3.79497	0.000147661	0.00198626	ENSMUSG00000020807	4933427D14Rik	RIKEN cDNA 4933427D14 gene				93695	261.048	-0.664911	0.268614	-2.47534	0.013311	0.155794	ENSMUSG00000029816	Gpnmb	glycoprotein (transmembrane) nmb
74477	1774.25	-0.251859	0.0663665	-3.79497	0.000147661	0.00198626	ENSMUSG00000107877	4933427D14Rik	RIKEN cDNA 4933427D14 gene				12337	4890.48	-0.166728	0.067431	-2.47257	0.0134145	0.156017	ENSMUSG00000035547	Capn5	calpain 5
320150	6256.04	0.112446	0.029632	3.79476	0.000147786	0.00198639	ENSMUSG00000035798	Zdhhc17	zinc finger, DHHC domain containing 17				16469	659.143	-0.169061	0.0683621	-2.47302	0.0133975	0.156017	ENSMUSG00000046380	Jrk	jerky
14969	87.7302	1.21174	0.319431	3.79342	0.000148584	0.00199556	ENSMUSG00000060586	H2-Eb1	histocompatibility 2, class II antigen E beta				226089	2755.71	-0.103784	0.041946	-2.47423	0.0133522	0.156017	ENSMUSG00000038658	Ric1	RAB6A GEF complex partner 1
59125	2179.06	0.212636	0.0560882	3.79111	0.000149976	0.00201267	ENSMUSG00000026393	Nek7	NIMA (never in mitosis gene a)-related expressed kinase 7				59069	3546.84	-0.079172	0.0320094	-2.4734	0.0133834	0.156017	ENSMUSG00000027940	Tpm3	tropomyosin 3, gamma
20115	4050.76	-0.189311	0.0499383	-3.7909	0.000150099	0.00201276	ENSMUSG00000061477	Rps7	ribosomal protein S7				63959	1216.53	-0.139034	0.0562338	-2.47242	0.0134202	0.156017	ENSMUSG00000023942	Slc29a1	solute carrier family 29 (nucleoside transporters), member 1
22353	825.189	0.316651	0.0835337	3.79069	0.000150227	0.0020129	ENSMUSG00000019772	Vip	vasoactive intestinal polypeptide				66125	1544.26	0.111664	0.0451364	2.47391	0.0133642	0.156017	ENSMUSG00000078348	Sf3b5	splicing factor 3b, subunit 5
217734	1476.87	-0.126738	0.0334386	-3.79018	0.000150538	0.0020155	ENSMUSG00000034126	Pomt2	protein-O-mannosyltransferase 2				67772	6653.13	-0.0615419	0.0248896	-2.47259	0.0134137	0.156017	ENSMUSG00000053754	Chd8	chromodomain helicase DNA binding protein 8
54127	1578.42	-0.194498	0.0513211	-3.78982	0.000150757	0.00201686	ENSMUSG00000067288	Rps28	ribosomal protein S28				72098	1910.99	-0.151847	0.0614125	-2.47257	0.0134147	0.156017	ENSMUSG00000028232	Tmem68	transmembrane protein 68
20656	6160.76	0.116406	0.0307186	3.78943	0.000150995	0.00201841	ENSMUSG00000006818	Sod2	superoxide dismutase 2, mitochondrial				75089	5879	-0.0862495	0.0348875	-2.47221	0.0134279	0.156017	ENSMUSG00000019951	Uhrf1bp1l	UHRF1 (ICBP90) binding protein 1-like
54128	692.61	-0.195742	0.0516572	-3.78924	0.000151108	0.00201841	ENSMUSG00000022711	Pmm2	phosphomannomutase 2				11722	829.671	0.214634	0.0868849	2.47033	0.0134989	0.156243	ENSMUSG00000074264	Amy1	amylase 1, salivary
66588	2992.47	0.132311	0.0349374	3.78708	0.000152429	0.00203448	ENSMUSG00000028719	Cmpk1	cytidine monophosphate (UMP-CMP) kinase 1				20349	4170.16	-0.171892	0.0695787	-2.47047	0.0134937	0.156243	ENSMUSG00000063531	Sema3e	sema domain, immunoglobulin domain (Ig), short basic domain, secreted, (semaphorin) 3E
217480	9468.93	0.299057	0.0789746	3.78676	0.000152627	0.00203554	ENSMUSG00000036095	Dgkb	diacylglycerol kinase, beta				217843	4517.83	-0.0791084	0.0320142	-2.47104	0.0134721	0.156243	ENSMUSG00000021198	Unc79	unc-79 homolog
230316	6907.11	0.308679	0.0815238	3.78636	0.000152868	0.00203718	ENSMUSG00000039270	Megf9	multiple EGF-like-domains 9				64337	551.303	0.197797	0.080067	2.47039	0.0134967	0.156243	ENSMUSG00000025739	Gng13	guanine nucleotide binding protein (G protein), gamma 13
17717	192073	0.170735	0.0451141	3.78452	0.000154006	0.00204972	ENSMUSG00000064345	ND2	NADH dehydrogenase subunit 2				67283	1833.47	0.185	0.0748583	2.47133	0.013461	0.156243	ENSMUSG00000020744	Slc25a19	solute carrier family 25 (mitochondrial thiamine pyrophosphate carrier), member 19
56274	935.396	0.244347	0.064566	3.78445	0.000154048	0.00204972	ENSMUSG00000022329	Stk3	serine/threonine kinase 3				18481	7138.31	-0.118406	0.0479414	-2.4698	0.0135188	0.156353	ENSMUSG00000031284	Pak3	p21 (RAC1) activated kinase 3
17885	101.525	0.924295	0.244284	3.7837	0.000154517	0.00205437	ENSMUSG00000055775	Myh8	myosin, heavy polypeptide 8, skeletal muscle, perinatal				16512	6629.3	0.177812	0.0720418	2.46818	0.0135801	0.156943	ENSMUSG00000037579	Kcnh3	potassium voltage-gated channel, subfamily H (eag-related), member 3
11688	548.168	0.469606	0.124141	3.78284	0.000155048	0.00205984	ENSMUSG00000020891	Alox8	arachidonate 8-lipoxygenase				21413	24218.6	-0.074532	0.0302086	-2.46725	0.0136157	0.157235	ENSMUSG00000053477	Tcf4	transcription factor 4
26572	2332.7	0.135325	0.0357905	3.78101	0.00015619	0.00207181	ENSMUSG00000019373	Cops3	COP9 signalosome subunit 3				108960	817.999	-0.167765	0.0680494	-2.46535	0.013688	0.157307	ENSMUSG00000060477	Irak2	interleukin-1 receptor-associated kinase 2
59095	6375.9	0.333141	0.0881063	3.78112	0.000156122	0.00207181	ENSMUSG00000066705	Fxyd6	FXYD domain-containing ion transport regulator 6				12048	6720.31	0.0907107	0.0367812	2.46622	0.0136547	0.157307	ENSMUSG00000007659	Bcl2l1	BCL2-like 1
225358	2896.04	0.172836	0.045714	3.78081	0.000156321	0.00207195	ENSMUSG00000036501	Fam13b	family with sequence similarity 13, member B				18129	2937.37	-0.182115	0.073847	-2.46612	0.0136586	0.157307	ENSMUSG00000027878	Notch2	notch 2
13998	1078.73	-0.356626	0.0943364	-3.78037	0.000156595	0.00207311	ENSMUSG00000020021	Fgd6	FYVE, RhoGEF and PH domain containing 6				19082	1193.63	0.107246	0.0434963	2.46564	0.0136767	0.157307	ENSMUSG00000067713	Prkag1	protein kinase, AMP-activated, gamma 1 non-catalytic subunit
22026	3633.26	0.16651	0.0440476	3.78023	0.000156682	0.00207311	ENSMUSG00000005893	Nr2c2	nuclear receptor subfamily 2, group C, member 2				381224	206.414	-0.238937	0.0968878	-2.46612	0.0136584	0.157307	NA	NA	NA
76846	3096.54	-0.171481	0.0453643	-3.78009	0.000156771	0.00207311	ENSMUSG00000006333	Rps9	ribosomal protein S9				59125	2179.06	-0.138706	0.0562661	-2.46517	0.0136947	0.157307	ENSMUSG00000026393	Nek7	NIMA (never in mitosis gene a)-related expressed kinase 7
66427	9430.25	0.199403	0.052801	3.7765	0.000159048	0.00210161	ENSMUSG00000031924	Cyb5b	cytochrome b5 type B				72190	3597.36	-0.106633	0.0432558	-2.46518	0.0136945	0.157307	ENSMUSG00000043391	2510009E07Rik	RIKEN cDNA 2510009E07 gene
68947	1518.48	0.278327	0.0737215	3.77538	0.000159762	0.0021078	ENSMUSG00000060402	Chst8	carbohydrate sulfotransferase 8				14645	50989.5	-0.113218	0.0459446	-2.46424	0.0137305	0.157599	ENSMUSG00000026473	Glul	glutamate-ammonia ligase (glutamine synthetase)
73710	3843.55	0.201574	0.0533896	3.77553	0.00015967	0.0021078	ENSMUSG00000045136	Tubb2b	tubulin, beta 2B class IIB				85031	46.594	0.524989	0.213079	2.46383	0.0137463	0.157661	ENSMUSG00000002847	Pla1a	phospholipase A1 member A
234734	9723.04	0.117139	0.0310287	3.77518	0.000159895	0.00210794	ENSMUSG00000031960	Aars	alanyl-tRNA synthetase				76559	3834.01	-0.0682809	0.0277347	-2.46192	0.0138194	0.158379	ENSMUSG00000041341	Atg2b	autophagy related 2B
14583	4062.83	0.110805	0.029373	3.77236	0.000161713	0.00213027	ENSMUSG00000029992	Gfpt1	glutamine fructose-6-phosphate transaminase 1				211770	621.32	0.332012	0.134912	2.46096	0.0138566	0.15866	ENSMUSG00000032501	Trib1	tribbles pseudokinase 1
18747	7617.86	0.133222	0.0353407	3.76965	0.000163476	0.00215185	ENSMUSG00000005469	Prkaca	protein kinase, cAMP dependent, catalytic, alpha				73834	10380.3	0.061343	0.0249286	2.46075	0.0138648	0.15866	ENSMUSG00000021114	Atp6v1d	ATPase, H+ transporting, lysosomal V1 subunit D
20677	1221.42	-0.489106	0.129761	-3.76928	0.000163721	0.00215343	ENSMUSG00000076431	Sox4	SRY (sex determining region Y)-box 4				140580	3342.96	0.182746	0.0742914	2.45985	0.0138995	0.158931	ENSMUSG00000041112	Elmo1	engulfment and cell motility 1
12153	3736.26	-0.377972	0.100304	-3.76828	0.000164379	0.00216043	ENSMUSG00000022098	Bmp1	bone morphogenetic protein 1				14670	11154.2	0.0775128	0.0315239	2.45886	0.013938	0.158931	ENSMUSG00000024429	Gnl1	guanine nucleotide binding protein-like 1
17129	2256.14	-0.15214	0.0403884	-3.76692	0.000165272	0.0021705	ENSMUSG00000021540	Smad5	SMAD family member 5				20130	425.67	0.170635	0.0693984	2.45878	0.013941	0.158931	ENSMUSG00000038387	Rras	related RAS viral (r-ras) oncogene
22051	369.375	-0.29153	0.0774331	-3.76493	0.000166597	0.00218624	ENSMUSG00000023348	Trip6	thyroid hormone receptor interactor 6				239368	89.6549	-0.477463	0.194178	-2.4589	0.0139365	0.158931	ENSMUSG00000044726	Erich5	glutamate rich 5
22229	130.595	0.625255	0.166133	3.76359	0.000167493	0.00219631	ENSMUSG00000032942	Ucp3	uncoupling protein 3 (mitochondrial, proton carrier)				68365	11088.6	-0.0711382	0.0289241	-2.45948	0.013914	0.158931	ENSMUSG00000026878	Rab14	RAB14, member RAS oncogene family
100504564	99.8072	-0.548324	0.145717	-3.76294	0.000167931	0.00219988	NA	NA	NA				13167	3770.22	-0.162502	0.0661062	-2.45819	0.0139638	0.159072	ENSMUSG00000026385	Dbi	diazepam binding inhibitor
226422	230.924	0.309816	0.0823366	3.7628	0.00016802	0.00219988	ENSMUSG00000026433	Rab29	RAB29, member RAS oncogene family				12652	8458.68	0.0833394	0.0339273	2.45641	0.0140332	0.159145	ENSMUSG00000021194	Chga	chromogranin A
235402	18384.2	0.184894	0.0491465	3.76209	0.000168497	0.00220444	ENSMUSG00000049556	Lingo1	leucine rich repeat and Ig domain containing 1				21873	2200.07	-0.127843	0.0520165	-2.45774	0.0139814	0.159145	ENSMUSG00000024812	Tjp2	tight junction protein 2
19337	828.945	0.212392	0.056487	3.76002	0.000169903	0.00222114	ENSMUSG00000031104	Rab33a	RAB33A, member RAS oncogene family				268980	2421.12	-0.122268	0.0497626	-2.45703	0.0140091	0.159145	ENSMUSG00000024077	Strn	striatin, calmodulin binding protein
22210	7349.1	0.0971145	0.0258332	3.75929	0.000170399	0.00222594	ENSMUSG00000020390	Ube2b	ubiquitin-conjugating enzyme E2B				28113	599.923	0.145978	0.059426	2.45647	0.0140309	0.159145	ENSMUSG00000007589	Tinf2	Terf1 (TRF1)-interacting nuclear factor 2
50918	4573.73	0.209119	0.0556532	3.75753	0.000171602	0.00223824	ENSMUSG00000068566	Myadm	myeloid-associated differentiation marker				68349	2452.25	0.0786149	0.0320036	2.45644	0.0140322	0.159145	ENSMUSG00000005510	Ndufs3	NADH:ubiquinone oxidoreductase core subunit S3
50918	4573.73	0.209119	0.0556532	3.75753	0.000171602	0.00223824	ENSMUSG00000097829	Myadm	myeloid-associated differentiation marker				68349	2452.25	0.0786149	0.0320036	2.45644	0.0140322	0.159145	ENSMUSG00000111727	Ndufs3	NADH:ubiquinone oxidoreductase core subunit S3
52250	7342.81	0.130194	0.0346478	3.75763	0.000171528	0.00223824	ENSMUSG00000052852	Reep1	receptor accessory protein 1				72193	4193.18	-0.0776512	0.0316035	-2.45704	0.0140086	0.159145	ENSMUSG00000033228	Scaf11	SR-related CTD-associated factor 11
228960	4801.04	-0.107568	0.0286317	-3.75697	0.000171985	0.00224154	ENSMUSG00000027522	Stx16	syntaxin 16				16414	305.621	-0.214999	0.0876342	-2.45337	0.0141525	0.160258	ENSMUSG00000000290	Itgb2	integrin beta 2
100504421	246.058	-0.321369	0.0855462	-3.75667	0.000172191	0.00224252	ENSMUSG00000097277	2900076A07Rik	RIKEN cDNA 2900076A07 gene				223435	13690.2	-0.0872374	0.0355546	-2.45362	0.0141428	0.160258	ENSMUSG00000022263	Trio	triple functional domain (PTPRF interacting)
16924	1212.2	0.204075	0.054421	3.74993	0.000176885	0.00230192	ENSMUSG00000029228	Lnx1	ligand of numb-protein X 1				24105	4419.98	0.0681682	0.0277942	2.4526	0.0141828	0.16048	ENSMUSG00000027466	Rbck1	RanBP-type and C3HC4-type zinc finger containing 1
72881	1280.94	-0.157907	0.0421322	-3.7479	0.000178325	0.0023189	ENSMUSG00000001844	Zdhhc4	zinc finger, DHHC domain containing 4				19395	569.894	0.323979	0.132129	2.45199	0.0142067	0.160511	ENSMUSG00000032946	Rasgrp2	RAS, guanyl releasing protein 2
208144	991.834	-0.218139	0.0582171	-3.74699	0.000178971	0.00232554	ENSMUSG00000029480	Dhx37	DEAH (Asp-Glu-Ala-His) box polypeptide 37				19395	569.894	0.323979	0.132129	2.45199	0.0142067	0.160511	ENSMUSG00000106685	Rasgrp2	RAS, guanyl releasing protein 2
76487	465.833	-0.454808	0.121406	-3.74619	0.000179544	0.00233122	ENSMUSG00000050423	Ppp1r3g	protein phosphatase 1, regulatory subunit 3G				497652	1579.23	0.0872654	0.0355888	2.45205	0.0142046	0.160511	ENSMUSG00000038000	Acd	adrenocortical dysplasia
13813	93.9906	-2.03953	0.544459	-3.74598	0.000179692	0.00233138	ENSMUSG00000032446	Eomes	eomesodermin				52163	1766.36	0.155196	0.0633043	2.45159	0.0142228	0.160574	ENSMUSG00000030272	Camk1	calcium/calmodulin-dependent protein kinase I
71833	16119.4	-0.142569	0.0380746	-3.74446	0.000180783	0.00234377	ENSMUSG00000049354	Dcaf7	DDB1 and CUL4 associated factor 7				11641	5976.63	-0.0865575	0.0353203	-2.45065	0.0142599	0.160708	NA	NA	NA
108653	1843.45	0.285038	0.0761352	3.74385	0.000181224	0.00234771	ENSMUSG00000040649	Rimklb	ribosomal modification protein rimK-like family member B				13350	943.313	0.139693	0.0570055	2.45052	0.0142649	0.160708	ENSMUSG00000022555	Dgat1	diacylglycerol O-acyltransferase 1
68379	3460.73	-0.153402	0.0410139	-3.74026	0.000183833	0.00237973	ENSMUSG00000039205	Ciz1	CDKN1A interacting zinc finger protein 1				71435	15417.7	-0.0801869	0.0327229	-2.45048	0.0142665	0.160708	ENSMUSG00000036591	Arhgap21	Rho GTPase activating protein 21
69719	1581.86	-0.224816	0.0601309	-3.73878	0.000184915	0.00239193	ENSMUSG00000013629	Cad	carbamoyl-phosphate synthetase 2, aspartate transcarbamylase, and dihydroorotase				107656	486.033	-0.311973	0.127331	-2.45009	0.0142819	0.160761	ENSMUSG00000051617	Krt9	keratin 9
16649	4869.44	0.139564	0.0373403	3.73763	0.000185765	0.00240054	ENSMUSG00000027782	Kpna4	karyopherin (importin) alpha 4				56406	5188.98	-0.0776805	0.0317092	-2.44978	0.0142944	0.160783	ENSMUSG00000038369	Ncoa6	nuclear receptor coactivator 6
21859	6244.64	-0.196766	0.0526464	-3.7375	0.00018586	0.00240054	ENSMUSG00000020044	Timp3	tissue inhibitor of metalloproteinase 3				238024	2123.24	0.0969837	0.0396044	2.44881	0.0143329	0.161096	ENSMUSG00000039253	Fn3krp	fructosamine 3 kinase related protein
407812	951.563	0.366548	0.0980793	3.73726	0.000186035	0.002401	ENSMUSG00000060314	Zfp941	zinc finger protein 941				100043757	2465.52	-0.131438	0.0536997	-2.44765	0.0143791	0.161357	ENSMUSG00000050600	Zfp831	zinc finger protein 831
13982	78.6954	0.860746	0.230357	3.73657	0.000186549	0.00240582	ENSMUSG00000019768	Esr1	estrogen receptor 1 (alpha)				18854	748.241	-0.134845	0.0550886	-2.44779	0.0143736	0.161357	ENSMUSG00000036986	Pml	promyelocytic leukemia
12750	2707.8	-0.253532	0.0678574	-3.73625	0.000186785	0.00240707	ENSMUSG00000020385	Clk4	CDC like kinase 4				56376	2069.05	-0.114159	0.0466445	-2.44743	0.0143881	0.161357	ENSMUSG00000028273	Pdlim5	PDZ and LIM domain 5
75420	886.606	-0.207485	0.0555535	-3.73486	0.000187817	0.00241854	ENSMUSG00000035139	Secisbp2	SECIS binding protein 2				13516	68.5248	-0.375937	0.153718	-2.44562	0.0144603	0.161689	ENSMUSG00000019936	Epyc	epiphycan
330119	1434.6	-0.282107	0.0755899	-3.73207	0.000189911	0.00244368	ENSMUSG00000043635	Adamts3	a disintegrin-like and metallopeptidase (reprolysin type) with thrombospondin type 1 motif, 3				19662	327.126	0.349947	0.143089	2.44566	0.0144586	0.161689	ENSMUSG00000024990	Rbp4	retinol binding protein 4, plasma
67422	4294.94	0.104503	0.0280029	3.73188	0.00019006	0.00244377	ENSMUSG00000012117	Dhdds	dehydrodolichyl diphosphate synthase				53412	2482.55	-0.156886	0.0641416	-2.44594	0.0144476	0.161689	ENSMUSG00000067279	Ppp1r3c	protein phosphatase 1, regulatory subunit 3C
19376	1251.55	-0.231978	0.0621895	-3.73018	0.000191342	0.00245842	ENSMUSG00000002059	Rab34	RAB34, member RAS oncogene family				72258	281.848	-0.254175	0.103928	-2.44568	0.014458	0.161689	ENSMUSG00000033854	Kcnk10	potassium channel, subfamily K, member 10
13614	103.845	0.694509	0.186217	3.72957	0.000191804	0.00245856	ENSMUSG00000021367	Edn1	endothelin 1				18115	1848.82	-0.231778	0.0948208	-2.44438	0.0145103	0.162061	ENSMUSG00000116207	Nnt	nicotinamide nucleotide transhydrogenase
16512	6629.3	-0.268381	0.0719594	-3.72962	0.000191771	0.00245856	ENSMUSG00000037579	Kcnh3	potassium voltage-gated channel, subfamily H (eag-related), member 3				18115	1848.82	-0.231778	0.0948208	-2.44438	0.0145103	0.162061	ENSMUSG00000025453	Nnt	nicotinamide nucleotide transhydrogenase
319924	13680	0.165457	0.0443636	3.72956	0.000191813	0.00245856	ENSMUSG00000024897	Apba1	amyloid beta (A4) precursor protein binding, family A, member 1				327812	393.911	-0.183693	0.0751528	-2.44426	0.014515	0.162061	ENSMUSG00000085282	Gm15663	predicted gene 15663
664883	2030.57	-0.300972	0.0807061	-3.72923	0.000192068	0.00245856	ENSMUSG00000021047	Nova1	NOVA alternative splicing regulator 1				100502757	50.7447	-0.468501	0.191799	-2.44266	0.0145793	0.162418	NA	Gm17259	predicted gene, 17259
74626	264.342	-0.339773	0.0911072	-3.72938	0.000191951	0.00245856	ENSMUSG00000048174	Tmem81	transmembrane protein 81				13614	103.845	-0.455896	0.186667	-2.44229	0.0145942	0.162418	ENSMUSG00000021367	Edn1	endothelin 1
74098	1454.92	-0.164564	0.0441493	-3.72745	0.000193427	0.0024741	ENSMUSG00000028608	Czib	CXXC motif containing zinc binding protein				17904	4469.35	0.0802436	0.0328615	2.44187	0.0146113	0.162418	ENSMUSG00000090841	Myl6	myosin, light polypeptide 6, alkali, smooth muscle and non-muscle
224170	4505.41	0.136321	0.0366025	3.72436	0.000195813	0.00250091	ENSMUSG00000064061	Dzip3	DAZ interacting protein 3, zinc finger				52635	3407.68	-0.0904052	0.037019	-2.44213	0.014601	0.162418	ENSMUSG00000021171	Esyt2	extended synaptotagmin-like protein 2
60533	161.885	0.450345	0.120915	3.72449	0.000195714	0.00250091	ENSMUSG00000016496	Cd274	CD274 antigen				53374	283.011	-0.251122	0.102819	-2.44237	0.0145913	0.162418	ENSMUSG00000057337	Chst3	carbohydrate sulfotransferase 3
56275	1856.96	-0.132234	0.0355101	-3.72385	0.000196207	0.00250313	ENSMUSG00000006456	Rbm14	RNA binding motif protein 14				60321	9221.8	0.286123	0.117161	2.44214	0.0146006	0.162418	ENSMUSG00000030216	Wbp11	WW domain binding protein 11
65247	3539.67	0.174124	0.0467603	3.72376	0.000196278	0.00250313	ENSMUSG00000026311	Asb1	ankyrin repeat and SOCS box-containing 1				54126	8164.6	-0.0609726	0.0249728	-2.44156	0.0146238	0.162438	ENSMUSG00000031511	Arhgef7	Rho guanine nucleotide exchange factor (GEF7)
101197	1381.94	-0.159684	0.0428979	-3.72243	0.000197317	0.00251079	ENSMUSG00000045466	Zfp956	zinc finger protein 956				382051	417.615	-0.209568	0.0858481	-2.44115	0.0146407	0.162507	ENSMUSG00000048371	Pdp2	pyruvate dehyrogenase phosphatase catalytic subunit 2
19056	21093.6	0.128152	0.0344261	3.72252	0.000197248	0.00251079	ENSMUSG00000021816	Ppp3cb	protein phosphatase 3, catalytic subunit, beta isoform				236511	6951.76	-0.0650796	0.0266662	-2.44053	0.0146657	0.162545	ENSMUSG00000041530	Ago1	argonaute RISC catalytic subunit 1
67874	1770.61	0.336593	0.090418	3.72264	0.000197152	0.00251079	ENSMUSG00000075334	Rprm	reprimo, TP53 dependent G2 arrest mediator candidate				56378	5639.08	0.0842865	0.0345343	2.44066	0.0146604	0.162545	ENSMUSG00000029465	Arpc3	actin related protein 2/3 complex, subunit 3
14287	408.62	-0.241058	0.0647749	-3.72147	0.000198066	0.00251846	ENSMUSG00000009566	Fpgs	folylpolyglutamyl synthetase				13043	9036.41	-0.0847469	0.0347324	-2.44	0.0146874	0.162549	ENSMUSG00000031078	Cttn	cortactin
27883	2881.95	0.129084	0.0347037	3.7196	0.000199538	0.0025353	ENSMUSG00000013539	Tango2	transport and golgi organization 2				53376	3989.7	0.162954	0.0667819	2.4401	0.0146834	0.162549	ENSMUSG00000032010	Usp2	ubiquitin specific peptidase 2
27883	2881.95	0.129084	0.0347037	3.7196	0.000199538	0.0025353	ENSMUSG00000098377	Tango2	transport and golgi organization 2				93723	1010.48	-0.309712	0.126963	-2.43939	0.0147121	0.162702	ENSMUSG00000102742	Pcdhga11	protocadherin gamma subfamily A, 11
66855	31914.3	0.0893492	0.0240265	3.71878	0.000200186	0.00254165	ENSMUSG00000001472	Tcf25	transcription factor 25 (basic helix-loop-helix)				15365	108.424	0.488818	0.200429	2.43885	0.0147339	0.162733	NA	Hmga2-ps1	high mobility group AT-hook 2, pseudogene 1
69221	611.061	-0.217868	0.0586075	-3.7174	0.000201281	0.00255367	ENSMUSG00000086841	2410006H16Rik	RIKEN cDNA 2410006H16 gene				70012	831.199	-0.140897	0.0577731	-2.4388	0.0147363	0.162733	ENSMUSG00000037443	Cep85	centrosomal protein 85
12952	691.913	-0.374148	0.100703	-3.71537	0.000202906	0.00257152	ENSMUSG00000020038	Cry1	cryptochrome 1 (photolyase-like)				235497	1106.87	-0.125931	0.051675	-2.43699	0.0148101	0.163429	ENSMUSG00000042487	Leo1	Leo1, Paf1/RNA polymerase II complex component
14432	8505.41	0.230264	0.0619777	3.71527	0.000202987	0.00257152	ENSMUSG00000047261	Gap43	growth associated protein 43				245684	14743.3	-0.123552	0.0507451	-2.43477	0.0149014	0.164317	ENSMUSG00000025658	Cnksr2	connector enhancer of kinase suppressor of Ras 2
212123	1150.89	-0.231246	0.0622544	-3.71454	0.000203573	0.00257325	ENSMUSG00000037103	Dcaf15	DDB1 and CUL4 associated factor 15				11927	1179.34	0.125575	0.0515864	2.43426	0.0149222	0.164427	ENSMUSG00000018585	Atox1	antioxidant 1 copper chaperone
67738	2773.71	0.133009	0.0358051	3.71481	0.000203356	0.00257325	ENSMUSG00000027804	Ppid	peptidylprolyl isomerase D (cyclophilin D)				71306	3565.94	-0.151834	0.0623854	-2.43381	0.0149408	0.164512	ENSMUSG00000031647	Mfap3l	microfibrillar-associated protein 3-like
74187	2797.11	-0.105726	0.0284625	-3.71456	0.000203554	0.00257325	ENSMUSG00000031787	Katnb1	katanin p80 (WD40-containing) subunit B 1				23874	2892.99	-0.0951343	0.0391204	-2.43183	0.0150226	0.165292	ENSMUSG00000026245	Farsb	phenylalanyl-tRNA synthetase, beta subunit
20090	2057.61	-0.248969	0.0670553	-3.71288	0.000204912	0.00258638	ENSMUSG00000034892	Rps29	ribosomal protein S29				328643	1996.16	0.261105	0.107423	2.43062	0.0150731	0.165712	ENSMUSG00000046613	Vwa5b2	von Willebrand factor A domain containing 5B2
214951	3892.3	-0.175564	0.0472847	-3.71291	0.000204887	0.00258638	ENSMUSG00000025735	Rhbdl1	rhomboid like 1				68135	4122.46	0.073903	0.0304079	2.43039	0.0150826	0.165712	ENSMUSG00000022312	Eif3h	eukaryotic translation initiation factor 3, subunit H
21681	863.115	-0.230058	0.0619667	-3.71261	0.000205137	0.00258731	ENSMUSG00000025134	Alyref	Aly/REF export factor				66514	7350.69	-0.118828	0.0488985	-2.43009	0.015095	0.165728	ENSMUSG00000024654	Asrgl1	asparaginase like 1
108077	4675.13	-0.1275	0.034345	-3.71233	0.000205361	0.00258824	ENSMUSG00000040356	Skiv2l	superkiller viralicidic activity 2-like (S. cerevisiae)				12728	290.457	-0.172373	0.0709494	-2.42952	0.0151187	0.165748	ENSMUSG00000004317	Clcn5	chloride channel, voltage-sensitive 5
26961	11398.1	-0.118069	0.0318065	-3.7121	0.000205548	0.0025887	ENSMUSG00000003970	Rpl8	ribosomal protein L8				19043	2966.08	-0.0960722	0.0395429	-2.42957	0.0151167	0.165748	ENSMUSG00000061130	Ppm1b	protein phosphatase 1B, magnesium dependent, beta isoform
217980	3772.75	0.108778	0.0293072	3.71166	0.000205907	0.00259132	ENSMUSG00000033499	Larp4b	La ribonucleoprotein domain family, member 4B				20918	4925.57	0.0810793	0.0333912	2.42817	0.0151754	0.166249	ENSMUSG00000035530	Eif1	eukaryotic translation initiation factor 1
14403	1397.97	-0.295219	0.0795442	-3.71138	0.000206133	0.00259227	ENSMUSG00000029054	Gabrd	gamma-aminobutyric acid (GABA) A receptor, subunit delta				108686	3726.64	-0.132452	0.0545765	-2.42691	0.015228	0.166464	ENSMUSG00000032740	Ccdc88a	coiled coil domain containing 88A
227059	6747.21	0.156217	0.0421059	3.7101	0.000207176	0.00260348	ENSMUSG00000025986	Slc39a10	solute carrier family 39 (zinc transporter), member 10				217826	468.742	-0.264668	0.10904	-2.42725	0.0152136	0.166464	ENSMUSG00000045404	Kcnk13	potassium channel, subfamily K, member 13
66627	1493.42	-0.139657	0.0376445	-3.70989	0.000207351	0.00260378	ENSMUSG00000023707	Ogfod2	2-oxoglutarate and iron-dependent oxygenase domain containing 2				319508	81.2296	-0.565028	0.232807	-2.42702	0.0152233	0.166464	ENSMUSG00000041479	Syt15	synaptotagmin XV
15277	396.524	0.26306	0.0709278	3.70884	0.000208212	0.00261268	ENSMUSG00000000628	Hk2	hexokinase 2				11949	7579.76	0.0574785	0.0236884	2.42644	0.0152477	0.166527	ENSMUSG00000025781	Atp5c1	ATP synthase, H+ transporting, mitochondrial F1 complex, gamma polypeptide 1
67269	12324.8	0.149167	0.0402226	3.70854	0.000208462	0.0026139	ENSMUSG00000021557	Agtpbp1	ATP/GTP binding protein 1				229524	1031.14	0.112823	0.046506	2.42599	0.0152667	0.166527	ENSMUSG00000068922	Msto1	misato 1, mitochondrial distribution and morphology regulator
18003	739.929	0.321956	0.0868599	3.70661	0.000210051	0.00263191	ENSMUSG00000021365	Nedd9	neural precursor cell expressed, developmentally down-regulated gene 9				23871	781.177	-0.218837	0.0901967	-2.42622	0.0152571	0.166527	ENSMUSG00000032035	Ets1	E26 avian leukemia oncogene 1, 5' domain
218333	8419.88	-0.157894	0.0426071	-3.70582	0.000210706	0.0026382	ENSMUSG00000034525	Ice1	interactor of little elongation complex ELL subunit 1				19247	12629.3	-0.0704389	0.0290393	-2.42564	0.0152812	0.166566	ENSMUSG00000043733	Ptpn11	protein tyrosine phosphatase, non-receptor type 11
140810	5461.08	0.154471	0.0416864	3.70556	0.000210924	0.00263901	ENSMUSG00000090100	Ttbk2	tau tubulin kinase 2				11974	875.398	0.156843	0.0647154	2.42358	0.0153683	0.166795	ENSMUSG00000015575	Atp6v0e	ATPase, H+ transporting, lysosomal V0 subunit E
56706	1761.33	-0.187644	0.0506449	-3.7051	0.000211309	0.00264191	ENSMUSG00000027829	Ccnl1	cyclin L1				19275	30212.9	-0.133981	0.055263	-2.42442	0.0153329	0.166795	ENSMUSG00000026204	Ptprn	protein tyrosine phosphatase, receptor type, N
619309	191.165	-1.31738	0.355584	-3.70483	0.000211531	0.00264276	ENSMUSG00000094840	Muc3a	mucin 3A, cell surface associated				21672	7321.19	0.0778359	0.0321114	2.42394	0.0153533	0.166795	ENSMUSG00000005161	Prdx2	peroxiredoxin 2
14314	2225.19	0.185078	0.049974	3.70349	0.000212651	0.00265289	ENSMUSG00000022816	Fstl1	follistatin-like 1				319996	6146.16	-0.0812362	0.0335145	-2.42392	0.0153542	0.166795	ENSMUSG00000060227	Golm2	golgi membrane protein 2
19896	1991.85	-0.130913	0.035348	-3.70354	0.000212615	0.00265289	ENSMUSG00000037805	Rpl10a	ribosomal protein L10A				50790	5048.83	-0.110904	0.0457584	-2.42368	0.0153641	0.166795	ENSMUSG00000031278	Acsl4	acyl-CoA synthetase long-chain family member 4
76654	316.42	0.370715	0.100142	3.70188	0.000214011	0.00266792	ENSMUSG00000026839	Upp2	uridine phosphorylase 2				93681	1662.46	-0.119074	0.0491305	-2.42363	0.0153661	0.166795	ENSMUSG00000063894	Zkscan8	zinc finger with KRAB and SCAN domains 8
74200	2893.24	-0.207967	0.0561931	-3.70093	0.00021481	0.00267595	ENSMUSG00000028060	Khdc4	KH domain containing 4, pre-mRNA splicing factor				16323	137.284	-0.353996	0.14616	-2.42198	0.015436	0.167041	ENSMUSG00000041324	Inhba	inhibin beta-A
11504	1796.92	0.417836	0.112926	3.70008	0.000215532	0.00267717	ENSMUSG00000022893	Adamts1	a disintegrin-like and metallopeptidase (reprolysin type) with thrombospondin type 1 motif, 1				214498	1114.92	-0.125938	0.0519869	-2.4225	0.015414	0.167041	ENSMUSG00000026361	Cdc73	cell division cycle 73, Paf1/RNA polymerase II complex component
170762	1260.14	-0.166102	0.0448887	-3.70031	0.000215339	0.00267717	ENSMUSG00000022142	Nup155	nucleoporin 155				215476	4435.33	-0.095259	0.0393291	-2.4221	0.0154312	0.167041	ENSMUSG00000054280	Prr14l	proline rich 14-like
19012	1021.18	0.163649	0.0442262	3.70028	0.000215362	0.00267717	ENSMUSG00000021759	Plpp1	phospholipid phosphatase 1				223989	7067.19	-0.104907	0.0433281	-2.42123	0.0154682	0.167041	ENSMUSG00000060657	Marf1	meiosis regulator and mRNA stability 1
66991	27.3275	-1.05461	0.285019	-3.70016	0.000215465	0.00267717	ENSMUSG00000092622	Khdc3	KH domain containing 3, subcortical maternal complex member				28200	562.836	-0.131242	0.0541943	-2.4217	0.0154482	0.167041	ENSMUSG00000022210	Dhrs4	dehydrogenase/reductase (SDR family) member 4
15463	3181.26	0.134489	0.0363497	3.69986	0.000215723	0.00267761	ENSMUSG00000026159	Agfg1	ArfGAP with FG repeats 1				320916	5759.62	-0.151469	0.0625433	-2.42182	0.0154429	0.167041	ENSMUSG00000063430	Wscd2	WSC domain containing 2
18749	20778.3	0.112769	0.0304862	3.69903	0.000216423	0.00268436	ENSMUSG00000005034	Prkacb	protein kinase, cAMP dependent, catalytic, beta				330721	69.0149	0.639175	0.263974	2.42135	0.0154629	0.167041	ENSMUSG00000037738	Nek5	NIMA (never in mitosis gene a)-related expressed kinase 5
103844	149.949	-0.350171	0.09468	-3.69847	0.000216902	0.00268837	ENSMUSG00000057054	Inca1	inhibitor of CDK, cyclin A1 interacting protein 1				66152	3188.91	0.11508	0.0475499	2.42019	0.0155125	0.167357	ENSMUSG00000059534	Uqcr10	ubiquinol-cytochrome c reductase, complex III subunit X
235323	1242.53	-0.194285	0.0525369	-3.69808	0.00021724	0.00269061	ENSMUSG00000032267	Usp28	ubiquitin specific peptidase 28				71175	3034.86	-0.109223	0.0451329	-2.42002	0.0155195	0.167357	ENSMUSG00000022141	Nipbl	NIPBL cohesin loading factor
67590	1089.61	-0.2226	0.0602032	-3.69747	0.00021776	0.00269512	ENSMUSG00000025008	Tctn3	tectonic family member 3				207565	9705.05	0.110549	0.0457002	2.419	0.0155631	0.167707	ENSMUSG00000029471	Camkk2	calcium/calmodulin-dependent protein kinase kinase 2, beta
20867	8243.91	0.131022	0.035438	3.69722	0.000217977	0.00269586	ENSMUSG00000024966	Stip1	stress-induced phosphoprotein 1				320267	2140.71	-0.100708	0.0416473	-2.41813	0.0156006	0.167992	ENSMUSG00000026843	Fubp3	far upstream element (FUSE) binding protein 3
67059	5054.59	0.154261	0.0417266	3.69693	0.000218219	0.00269691	ENSMUSG00000027108	Ola1	Obg-like ATPase 1				16832	10994	0.10296	0.0425836	2.41782	0.0156136	0.168013	ENSMUSG00000030246	Ldhb	lactate dehydrogenase B
73504	98.4677	0.539324	0.145917	3.6961	0.000218941	0.00270389	ENSMUSG00000090307	1700071M16Rik	RIKEN cDNA 1700071M16 gene				22217	3956.61	-0.082881	0.0342833	-2.41753	0.0156262	0.168029	ENSMUSG00000029640	Usp12	ubiquitin specific peptidase 12
72935	1894.08	-0.189394	0.0512511	-3.69542	0.00021952	0.0027091	ENSMUSG00000021494	Ddx41	DEAD box helicase 41				108837	1419.62	-0.11524	0.0476829	-2.4168	0.0156575	0.168246	ENSMUSG00000035941	Ibtk	inhibitor of Bruton agammaglobulinemia tyrosine kinase
76273	5281.29	0.188748	0.0510904	3.6944	0.00022041	0.00271813	ENSMUSG00000053253	Ndfip2	Nedd4 family interacting protein 2				11441	1451.62	-0.211146	0.087392	-2.41608	0.0156886	0.168297	ENSMUSG00000030525	Chrna7	cholinergic receptor, nicotinic, alpha polypeptide 7
170719	15253	0.16995	0.0460116	3.69364	0.000221069	0.00272234	ENSMUSG00000022307	Oxr1	oxidation resistance 1				208846	4609.81	-0.0744791	0.0308285	-2.41592	0.0156956	0.168297	ENSMUSG00000034574	Daam1	dishevelled associated activator of morphogenesis 1
544717	172.944	-0.690245	0.18687	-3.69371	0.000221003	0.00272234	ENSMUSG00000063320	1190007I07Rik	RIKEN cDNA 1190007I07 gene				72301	5392.36	-0.142732	0.0590746	-2.41614	0.0156862	0.168297	ENSMUSG00000062760	Shisal1	shisa like 1
103284	823.16	-0.174558	0.0472661	-3.6931	0.000221538	0.00272617	ENSMUSG00000039810	Zc3h10	zinc finger CCCH type containing 10				544963	6816.57	-0.162739	0.0673699	-2.41561	0.015709	0.168322	ENSMUSG00000021676	Iqgap2	IQ motif containing GTPase activating protein 2
66810	1917.83	-0.109068	0.029544	-3.6917	0.000222763	0.00273928	ENSMUSG00000024604	Rbm22	RNA binding motif protein 22				330171	2542.74	-0.0954393	0.0395175	-2.41512	0.0157301	0.168429	ENSMUSG00000001098	Kctd10	potassium channel tetramerisation domain containing 10
72201	2192.03	0.128619	0.0348469	3.69096	0.000223407	0.00274523	ENSMUSG00000040550	Otud6b	OTU domain containing 6B				100302594	32.9692	0.801256	0.332389	2.41059	0.0159265	0.168565	ENSMUSG00000064791	Snord14e	small nucleolar RNA, C/D box 14E
544678	538.857	-0.270662	0.0733645	-3.68927	0.000224895	0.00276156	ENSMUSG00000078490	Cfap74	cilia and flagella associated protein 74				12339	2594.74	-0.0790554	0.0327778	-2.41186	0.0158714	0.168565	ENSMUSG00000021893	Capn7	calpain 7
11518	24345.4	0.0954589	0.0258895	3.68717	0.00022676	0.00278247	ENSMUSG00000029106	Add1	adducin 1 (alpha)				16195	4698.07	-0.108882	0.0451253	-2.41289	0.0158266	0.168565	ENSMUSG00000021756	Il6st	interleukin 6 signal transducer
231655	12.4939	1.3939	0.378188	3.68574	0.000228037	0.00279614	ENSMUSG00000041827	Oasl1	2'-5' oligoadenylate synthetase-like 1				18711	2993.48	-0.0765487	0.0317169	-2.41349	0.0158004	0.168565	ENSMUSG00000025949	Pikfyve	phosphoinositide kinase, FYVE type zinc finger containing
19053	4829.21	0.107515	0.0291734	3.68539	0.000228352	0.00279801	ENSMUSG00000009630	Ppp2cb	protein phosphatase 2 (formerly 2A), catalytic subunit, beta isoform				216441	714.206	0.266866	0.11062	2.41245	0.0158456	0.168565	ENSMUSG00000040441	Slc26a10	solute carrier family 26, member 10
26413	38379.9	0.176491	0.0479007	3.68451	0.000229143	0.00280171	ENSMUSG00000063358	Mapk1	mitogen-activated protein kinase 1				217864	820.82	-0.130918	0.0542739	-2.41217	0.0158578	0.168565	ENSMUSG00000037896	Rcor1	REST corepressor 1
26431	1928.94	-0.144	0.0390815	-3.68462	0.000229045	0.00280171	ENSMUSG00000041890	Git2	GIT ArfGAP 2				227290	9049.77	0.0602236	0.0249584	2.41296	0.0158236	0.168565	ENSMUSG00000006299	Aamp	angio-associated migratory protein
50523	3968.39	0.256849	0.0697066	3.68472	0.000228954	0.00280171	ENSMUSG00000021959	Lats2	large tumor suppressor 2				22781	739.193	-0.160302	0.0665024	-2.41047	0.0159319	0.168565	ENSMUSG00000002578	Ikzf4	IKAROS family zinc finger 4
50523	3968.39	0.256849	0.0697066	3.68472	0.000228954	0.00280171	ENSMUSG00000114942	Lats2	large tumor suppressor 2				229672	44.9	-0.53248	0.220767	-2.41196	0.0158672	0.168565	ENSMUSG00000044165	Bcl2l15	BCLl2-like 15
53417	289.154	-1.05893	0.287513	-3.68306	0.000230447	0.00281565	ENSMUSG00000004328	Hif3a	hypoxia inducible factor 3, alpha subunit				241556	1851.03	-0.290637	0.12055	-2.41093	0.0159121	0.168565	ENSMUSG00000027217	Tspan18	tetraspanin 18
240888	1236.48	0.393974	0.106989	3.68238	0.000231064	0.00282118	ENSMUSG00000040836	Gpr161	G protein-coupled receptor 161				320472	26161.4	-0.105552	0.0437181	-2.41438	0.015762	0.168565	ENSMUSG00000046442	Ppm1e	protein phosphatase 1E (PP2C domain containing)
50722	70.2152	-1.19151	0.323611	-3.68191	0.000231493	0.00282441	ENSMUSG00000030792	Dkkl1	dickkopf-like 1				320513	60.0335	-0.485961	0.201571	-2.41086	0.0159148	0.168565	NA	NA	NA
268480	16772.3	-0.118172	0.0321048	-3.68083	0.000232472	0.00283414	ENSMUSG00000038020	Rapgefl1	Rap guanine nucleotide exchange factor (GEF)-like 1				380664	2887.27	-0.0851016	0.0352693	-2.41291	0.0158259	0.168565	ENSMUSG00000048661	Lemd3	LEM domain containing 3
74143	9999.67	0.110365	0.029985	3.68067	0.00023262	0.00283414	ENSMUSG00000038084	Opa1	OPA1, mitochondrial dynamin like GTPase				52666	17217.2	0.0899621	0.0373004	2.41183	0.0158728	0.168565	ENSMUSG00000019467	Arhgef25	Rho guanine nucleotide exchange factor (GEF) 25
269523	5260.37	0.116673	0.0317041	3.68008	0.000233165	0.00283675	ENSMUSG00000028452	Vcp	valosin containing protein				54364	434.468	0.159767	0.0662289	2.41235	0.01585	0.168565	ENSMUSG00000024800	Rpp30	ribonuclease P/MRP 30 subunit
75079	519.98	-0.243956	0.0662906	-3.68009	0.000233148	0.00283675	ENSMUSG00000029127	Zbtb49	zinc finger and BTB domain containing 49				57780	1955.2	0.283714	0.11767	2.41109	0.0159047	0.168565	ENSMUSG00000036578	Fxyd7	FXYD domain-containing ion transport regulator 7
22334	7507.07	0.0876949	0.0238444	3.6778	0.000235257	0.00286019	ENSMUSG00000021771	Vdac2	voltage-dependent anion channel 2				59091	46.7749	0.573566	0.237849	2.41147	0.0158882	0.168565	ENSMUSG00000017817	Jph2	junctophilin 2
20979	84790.6	0.133406	0.0362843	3.67669	0.000236277	0.00287055	ENSMUSG00000035864	Syt1	synaptotagmin I				12983	63.5913	-0.412729	0.171305	-2.40933	0.0159819	0.168976	ENSMUSG00000071713	Csf2rb	colony stimulating factor 2 receptor, beta, low-affinity (granulocyte-macrophage)
68427	1349.64	-0.201092	0.054705	-3.67594	0.000236975	0.002877	ENSMUSG00000002105	Slc39a13	solute carrier family 39 (metal ion transporter), member 13				665775	5010.75	-0.0716357	0.0297565	-2.4074	0.0160667	0.169753	ENSMUSG00000061755	Bod1l	biorientation of chromosomes in cell division 1-like
78903	3828.48	0.0864312	0.0235146	3.67563	0.000237261	0.00287844	ENSMUSG00000021400	Wrnip1	Werner helicase interacting protein 1				12325	13353.8	0.0954458	0.0396719	2.40588	0.0161337	0.170224	ENSMUSG00000021820	Camk2g	calcium/calmodulin-dependent protein kinase II gamma
100504305	59.9993	-0.570675	0.1553	-3.67465	0.000238173	0.00288607	NA	Gm16534	predicted gene 16534				93873	142.631	-0.40155	0.166903	-2.40588	0.0161334	0.170224	ENSMUSG00000051599	Pcdhb2	protocadherin beta 2
68041	5210.13	0.183216	0.0498601	3.6746	0.000238225	0.00288607	ENSMUSG00000008035	Mid1ip1	Mid1 interacting protein 1 (gastrulation specific G12-like (zebrafish))				12695	396.585	-0.336501	0.13992	-2.40495	0.0161747	0.170399	ENSMUSG00000061859	Patj	PATJ, crumbs cell polarity complex component
67967	1135.32	-0.154077	0.0419396	-3.67378	0.000238992	0.00289332	ENSMUSG00000030726	Pold3	polymerase (DNA-directed), delta 3, accessory subunit				18578	4353.04	-0.0823141	0.0342301	-2.40473	0.0161844	0.170399	ENSMUSG00000028525	Pde4b	phosphodiesterase 4B, cAMP specific
19267	3558.95	0.241908	0.0659044	3.67058	0.000241999	0.00292766	ENSMUSG00000041836	Ptpre	protein tyrosine phosphatase, receptor type, E				213649	1028.05	-0.19931	0.0828758	-2.40493	0.0161756	0.170399	ENSMUSG00000028919	Arhgef19	Rho guanine nucleotide exchange factor (GEF) 19
215821	4698.01	0.267249	0.0728175	3.67013	0.00024243	0.00292876	ENSMUSG00000019852	Arfgef3	ARFGEF family member 3				239510	3173.67	-0.101412	0.0421807	-2.40423	0.0162066	0.170399	ENSMUSG00000072501	Phf20l1	PHD finger protein 20-like 1
76965	5078.43	0.146975	0.0400452	3.67022	0.000242341	0.00292876	ENSMUSG00000075478	Slitrk1	SLIT and NTRK-like family, member 1				67281	2224.43	0.124808	0.051909	2.40436	0.016201	0.170399	ENSMUSG00000041841	Rpl37	ribosomal protein L37
11639	2863.33	0.353583	0.0963799	3.66864	0.000243844	0.00294171	ENSMUSG00000028527	Ak4	adenylate kinase 4				242773	3446	0.0831189	0.0345863	2.40323	0.0162508	0.170724	ENSMUSG00000039838	Slc45a1	solute carrier family 45, member 1
235633	611.696	-0.269172	0.0733682	-3.66878	0.000243714	0.00294171	ENSMUSG00000044037	Als2cl	ALS2 C-terminal like				65100	126.261	-0.353918	0.14728	-2.40303	0.01626	0.170724	ENSMUSG00000041703	Zic5	zinc finger protein of the cerebellum 5
227746	1153.14	0.154887	0.0422309	3.66763	0.000244811	0.0029513	ENSMUSG00000070953	Rabepk	Rab9 effector protein with kelch motifs				225845	2047.59	0.113723	0.0473316	2.40268	0.0162754	0.170768	ENSMUSG00000060675	Plaat3	phospholipase A and acyltransferase 3
73382	13.5598	-1.29358	0.352733	-3.66731	0.000245113	0.00295287	ENSMUSG00000021966	Prss52	protease, serine 52				268709	9796.85	-0.219021	0.0911949	-2.40168	0.0163201	0.171118	ENSMUSG00000021750	Fam107a	family with sequence similarity 107, member A
13628	58320.2	0.111201	0.0303275	3.66667	0.000245726	0.00295818	ENSMUSG00000016349	Eef1a2	eukaryotic translation elongation factor 1 alpha 2				26932	5749.68	-0.0691288	0.0287931	-2.40088	0.0163556	0.171372	ENSMUSG00000021051	Ppp2r5e	protein phosphatase 2, regulatory subunit B', epsilon
100993	41.622	-0.763449	0.20831	-3.66496	0.000247381	0.00297601	ENSMUSG00000087516	AW549542	expressed sequence AW549542				12388	4035.11	-0.0740821	0.0308707	-2.39976	0.016406	0.171585	ENSMUSG00000034101	Ctnnd1	catenin (cadherin associated protein), delta 1
99010	4570.12	-0.13152	0.0358966	-3.66387	0.000248436	0.00298662	ENSMUSG00000027134	Lpcat4	lysophosphatidylcholine acyltransferase 4				56264	364.766	0.192376	0.080168	2.39967	0.0164099	0.171585	ENSMUSG00000027408	Cpxm1	carboxypeptidase X 1 (M14 family)
18763	8597.81	-0.187246	0.051167	-3.65951	0.000252694	0.00303356	ENSMUSG00000032855	Pkd1	polycystin 1, transient receptor poteintial channel interacting				72500	875.801	0.229081	0.0954623	2.3997	0.0164086	0.171585	ENSMUSG00000089762	Ier5l	immediate early response 5-like
21648	38.9709	0.93484	0.255449	3.65959	0.000252615	0.00303356	ENSMUSG00000096255	Dynlt1b	dynein light chain Tctex-type 1B				102115	3386.21	0.0861582	0.0359179	2.39875	0.016451	0.171672	ENSMUSG00000078440	Dohh	deoxyhypusine hydroxylase/monooxygenase
11842	101392	0.166287	0.0454552	3.65826	0.000253937	0.00304636	ENSMUSG00000051853	Arf3	ADP-ribosylation factor 3				102115	3386.21	0.0861582	0.0359179	2.39875	0.016451	0.171672	ENSMUSG00000113262	Dohh	deoxyhypusine hydroxylase/monooxygenase
104418	35132.8	-0.194615	0.0532129	-3.65729	0.000254898	0.00305362	ENSMUSG00000040479	Dgkz	diacylglycerol kinase zeta				102115	3386.21	0.0861582	0.0359179	2.39875	0.016451	0.171672	ENSMUSG00000114004	Dohh	deoxyhypusine hydroxylase/monooxygenase
214133	1920.96	-0.213739	0.0584396	-3.65743	0.000254759	0.00305362	ENSMUSG00000040943	Tet2	tet methylcytosine dioxygenase 2				229782	812.916	-0.125402	0.0522713	-2.39907	0.0164368	0.171672	ENSMUSG00000027957	Slc35a3	solute carrier family 35 (UDP-N-acetylglucosamine (UDP-GlcNAc) transporter), member 3
100271841	124.02	-0.617472	0.168879	-3.65629	0.000255895	0.00306343	ENSMUSG00000010492	Uckl1os	uridine-cytidine kinase 1-like 1, opposite strand				67154	4423.41	-0.0818459	0.0341206	-2.39873	0.0164522	0.171672	ENSMUSG00000022255	Mtdh	metadherin
13848	4571.14	0.171316	0.0468737	3.65483	0.000257353	0.00307874	ENSMUSG00000029869	Ephb6	Eph receptor B6				14132	1030.43	0.176883	0.0737663	2.39788	0.0164904	0.171834	ENSMUSG00000003420	Fcgrt	Fc receptor, IgG, alpha chain transporter
20971	3289.41	-0.305833	0.0837002	-3.65392	0.00025827	0.00308542	ENSMUSG00000017009	Sdc4	syndecan 4				212943	355.673	0.301164	0.125585	2.3981	0.0164805	0.171834	ENSMUSG00000032265	Tent5a	terminal nucleotidyltransferase 5A
68097	33512.4	0.13457	0.036828	3.654	0.000258185	0.00308542	ENSMUSG00000020483	Dynll2	dynein light chain LC8-type 2				11515	5525.38	-0.132451	0.0552865	-2.39573	0.0165875	0.172371	ENSMUSG00000005580	Adcy9	adenylate cyclase 9
74114	1331.81	0.165331	0.0452629	3.65269	0.000259505	0.00309803	ENSMUSG00000003623	Crot	carnitine O-octanoyltransferase				17283	4212.54	0.0759273	0.0316904	2.39591	0.0165792	0.172371	ENSMUSG00000024947	Men1	multiple endocrine neoplasia 1
76088	351.957	0.343012	0.0939146	3.65238	0.000259822	0.00309965	ENSMUSG00000052085	Dock8	dedicator of cytokinesis 8				17283	4212.54	0.0759273	0.0316904	2.39591	0.0165792	0.172371	ENSMUSG00000106695	Men1	multiple endocrine neoplasia 1
21333	290.808	0.471245	0.129144	3.64899	0.000263278	0.00313871	ENSMUSG00000061762	Tac1	tachykinin 1				77254	1491.95	0.102087	0.0426052	2.39612	0.0165697	0.172371	ENSMUSG00000030588	Yif1b	Yip1 interacting factor homolog B (S. cerevisiae)
56737	8279.03	0.134023	0.0367433	3.64754	0.000264763	0.00315422	ENSMUSG00000039740	Alg2	asparagine-linked glycosylation 2 (alpha-1,3-mannosyltransferase)				78697	865.072	0.124804	0.0520943	2.39574	0.0165869	0.172371	ENSMUSG00000057541	Pus7	pseudouridylate synthase 7
16874	1172.69	0.247967	0.0680163	3.64569	0.000266672	0.00317476	ENSMUSG00000026890	Lhx6	LIM homeobox protein 6				17978	6002.92	-0.0610487	0.0254949	-2.39455	0.0166408	0.172593	ENSMUSG00000005886	Ncoa2	nuclear receptor coactivator 2
100503802	3259.27	-0.170351	0.0467309	-3.64537	0.000267009	0.00317562	NA	Gm10419	predicted gene 10419				277250	3615.85	-0.0812992	0.0339536	-2.39442	0.0166466	0.172593	ENSMUSG00000038773	Kdm3b	KDM3B lysine (K)-specific demethylase 3B
55963	3700.85	0.189784	0.0520631	3.64527	0.000267113	0.00317562	ENSMUSG00000020142	Slc1a4	solute carrier family 1 (glutamate/neutral amino acid transporter), member 4				67811	4998.28	0.0537754	0.0224602	2.39425	0.0166544	0.172593	ENSMUSG00000001100	Poldip2	polymerase (DNA-directed), delta interacting protein 2
108100	20879.7	-0.141139	0.0387401	-3.64323	0.000269239	0.00319868	ENSMUSG00000025372	Baiap2	brain-specific angiogenesis inhibitor 1-associated protein 2				73139	675.394	0.153108	0.0639454	2.39436	0.0166493	0.172593	ENSMUSG00000018509	Cenpv	centromere protein V
381353	11450.8	-0.152573	0.0418858	-3.64259	0.000269909	0.00320442	ENSMUSG00000029419	Ajm1	apical junction component 1				69367	2327.53	-0.21756	0.0909065	-2.39323	0.0167006	0.172953	ENSMUSG00000018196	Glrx2	glutaredoxin 2 (thioltransferase)
110197	13885.8	0.263447	0.0723297	3.64231	0.000270201	0.00320568	ENSMUSG00000022861	Dgkg	diacylglycerol kinase, gamma				22757	746.465	0.123405	0.0516086	2.39117	0.0167949	0.173811	ENSMUSG00000055991	Zkscan5	zinc finger with KRAB and SCAN domains 5
69519	1060.17	0.285249	0.0783216	3.64203	0.0002705	0.00320701	ENSMUSG00000032417	Rwdd2a	RWD domain containing 2A				215378	724.981	0.246974	0.103299	2.39087	0.0168087	0.173835	ENSMUSG00000035131	Brinp3	bone morphogenetic protein/retinoic acid inducible neural specific 3
234373	5656.5	-0.161039	0.044223	-3.64153	0.000271018	0.00321093	ENSMUSG00000036054	Sugp2	SURP and G patch domain containing 2				58185	76.8792	-0.45602	0.190766	-2.39047	0.0168269	0.173905	ENSMUSG00000020641	Rsad2	radical S-adenosyl methionine domain containing 2
103841	2218.86	-0.177219	0.0486699	-3.64124	0.000271324	0.00321235	ENSMUSG00000018378	Cuedc1	CUE domain containing 1				18557	1638.53	0.174094	0.0728589	2.38947	0.0168728	0.17426	ENSMUSG00000026437	Cdk18	cyclin-dependent kinase 18
103841	2218.86	-0.177219	0.0486699	-3.64124	0.000271324	0.00321235	ENSMUSG00000098571	Cuedc1	CUE domain containing 1				67943	3059.6	-0.0792621	0.0331823	-2.38868	0.0169089	0.174514	ENSMUSG00000038503	Mesd	mesoderm development LRP chaperone
13885	1560.54	0.149223	0.040999	3.63966	0.000272994	0.00322989	ENSMUSG00000021996	Esd	esterase D/formylglutathione hydrolase				140810	5461.08	-0.0997642	0.0417831	-2.38767	0.0169556	0.174858	ENSMUSG00000090100	Ttbk2	tau tubulin kinase 2
108760	15288	0.199058	0.0547064	3.63866	0.000274058	0.00324026	ENSMUSG00000021130	Galnt16	polypeptide N-acetylgalactosaminyltransferase 16				76959	3961.52	0.131447	0.0550574	2.38746	0.0169653	0.174858	ENSMUSG00000028419	Chmp5	charged multivesicular body protein 5
239336	424.951	0.570323	0.156899	3.63497	0.000278012	0.00328023	ENSMUSG00000060735	Rxfp3	relaxin family peptide receptor 3				116871	2750.46	-0.0894742	0.0374871	-2.3868	0.0169958	0.174934	ENSMUSG00000055817	Mta3	metastasis associated 3
245857	1652.86	-0.359383	0.0988655	-3.63507	0.000277907	0.00328023	ENSMUSG00000034616	Ssh3	slingshot protein phosphatase 3				268860	16830.2	-0.0916789	0.0384094	-2.38689	0.0169917	0.174934	ENSMUSG00000057880	Abat	4-aminobutyrate aminotransferase
69207	6114.3	-0.159304	0.0438253	-3.63498	0.000278003	0.00328023	ENSMUSG00000055436	Srsf11	serine and arginine-rich splicing factor 11				234463	3908.29	-0.0708402	0.0296842	-2.38646	0.0170113	0.174975	ENSMUSG00000031617	Tmem184c	transmembrane protein 184C
21687	874.466	0.267484	0.0735933	3.63462	0.000278389	0.00328243	ENSMUSG00000006386	Tek	TEK receptor tyrosine kinase				214917	2632.98	0.0838088	0.0351263	2.38593	0.0170362	0.175112	ENSMUSG00000057411	Antkmt	adenine nucleotide translocase lysine methyltransferase
70497	1102.84	-0.176926	0.0486815	-3.63435	0.00027868	0.00328361	ENSMUSG00000030766	Arhgap17	Rho GTPase activating protein 17				19055	73049.8	-0.122303	0.0512995	-2.3841	0.0171212	0.17553	ENSMUSG00000028161	Ppp3ca	protein phosphatase 3, catalytic subunit, alpha isoform
269717	6355.38	-0.213408	0.0587277	-3.63386	0.000279214	0.00328765	ENSMUSG00000039747	Orai2	ORAI calcium release-activated calcium modulator 2				52187	5814.66	-0.231561	0.097122	-2.38423	0.0171149	0.17553	ENSMUSG00000028278	Rragd	Ras-related GTP binding D
70314	712.367	0.243697	0.0670852	3.63265	0.000280526	0.00330083	ENSMUSG00000030727	Rabep2	rabaptin, RAB GTPase binding effector protein 2				66208	503.719	0.172153	0.0721963	2.38452	0.0171016	0.17553	ENSMUSG00000037499	Nenf	neuron derived neurotrophic factor
77300	3695.41	0.165713	0.0456262	3.63196	0.000281275	0.00330738	ENSMUSG00000026014	Raph1	Ras association (RalGDS/AF-6) and pleckstrin homology domains 1				74100	10245.5	0.158389	0.066437	2.38405	0.0171231	0.17553	ENSMUSG00000032503	Arpp21	cyclic AMP-regulated phosphoprotein, 21
236732	2190.24	-0.157337	0.0433513	-3.62936	0.000284127	0.00333863	ENSMUSG00000031060	Rbm10	RNA binding motif protein 10				18441	173.649	0.284773	0.119474	2.38356	0.017146	0.175645	ENSMUSG00000027765	P2ry1	purinergic receptor P2Y, G-protein coupled 1
19224	757.664	0.223933	0.0617349	3.62734	0.000286354	0.00336251	ENSMUSG00000047250	Ptgs1	prostaglandin-endoperoxide synthase 1				14245	1786.66	-0.0987971	0.041455	-2.38324	0.0171611	0.175681	ENSMUSG00000020593	Lpin1	lipin 1
67389	485.722	-0.578193	0.15941	-3.62707	0.000286653	0.00336372	ENSMUSG00000023571	C1qtnf12	C1q and tumor necrosis factor related 12				93887	488.21	-0.277851	0.116618	-2.38258	0.0171919	0.175877	ENSMUSG00000047910	Pcdhb16	protocadherin beta 16
66443	422.102	0.284524	0.0784577	3.62646	0.000287335	0.00336943	ENSMUSG00000044469	Tnfaip8l1	tumor necrosis factor, alpha-induced protein 8-like 1				213109	4891.07	-0.0684207	0.0287401	-2.38067	0.017281	0.17667	ENSMUSG00000048874	Phf3	PHD finger protein 3
70129	27.3453	0.871161	0.240309	3.62517	0.000288772	0.00338397	ENSMUSG00000007034	Slc44a4	solute carrier family 44, member 4				20514	158.333	0.351601	0.14774	2.37986	0.0173194	0.176943	ENSMUSG00000001918	Slc1a5	solute carrier family 1 (neutral amino acid transporter), member 5
244895	5798.78	0.348015	0.0960147	3.6246	0.000289411	0.00338915	ENSMUSG00000074305	Peak1	pseudopodium-enriched atypical kinase 1				13347	1936.24	0.0987937	0.0415266	2.37905	0.0173575	0.177212	ENSMUSG00000028974	Dffa	DNA fragmentation factor, alpha subunit
17965	6991.98	0.402033	0.11094	3.62389	0.000290206	0.00339615	ENSMUSG00000041120	Nbl1	NBL1, DAN family BMP antagonist				12162	473.904	0.356797	0.150052	2.37782	0.0174151	0.177227	ENSMUSG00000008999	Bmp7	bone morphogenetic protein 7
100504425	55.6979	-0.943802	0.260459	-3.6236	0.000290525	0.00339756	ENSMUSG00000110218	Tincr	TINCR ubiquitin domain containing				12454	1912.54	0.0995617	0.041879	2.37737	0.0174368	0.177227	ENSMUSG00000021258	Ccnk	cyclin K
11973	15809.2	0.0975805	0.0269348	3.62284	0.000291384	0.00340529	ENSMUSG00000019210	Atp6v1e1	ATPase, H+ transporting, lysosomal V1 subunit E1				13010	31763.1	0.157369	0.0661864	2.37766	0.0174228	0.177227	ENSMUSG00000027447	Cst3	cystatin C
13992	8560.18	0.16534	0.0456445	3.62235	0.000291936	0.00340942	ENSMUSG00000022332	Khdrbs3	KH domain containing, RNA binding, signal transduction associated 3				170676	1004.04	-0.639759	0.268982	-2.37844	0.017386	0.177227	ENSMUSG00000092035	Peg10	paternally expressed 10
224903	6101.23	-0.115619	0.0319298	-3.62104	0.00029342	0.00342443	ENSMUSG00000071054	Safb	scaffold attachment factor B				22427	604.932	0.155556	0.0653947	2.37872	0.0173726	0.177227	ENSMUSG00000031583	Wrn	Werner syndrome RecQ like helicase
22200	3464.16	0.112997	0.0312231	3.61903	0.000295714	0.00344652	ENSMUSG00000030061	Uba3	ubiquitin-like modifier activating enzyme 3				56213	8062.96	-0.133055	0.055961	-2.37763	0.0174243	0.177227	ENSMUSG00000006205	Htra1	HtrA serine peptidase 1
319358	133.073	0.568235	0.157007	3.61917	0.000295546	0.00344652	NA	C530047H08Rik	RIKEN cDNA C530047H08 gene				81000	2240.69	-0.069758	0.0293436	-2.37728	0.0174408	0.177227	ENSMUSG00000040661	Rad54l2	RAD54 like 2 (S. cerevisiae)
66293	176.837	-0.389331	0.107606	-3.61812	0.000296752	0.00345628	ENSMUSG00000020812	Snhg16	small nucleolar RNA host gene 16				72315	1074.74	0.13254	0.055775	2.37632	0.0174861	0.177568	ENSMUSG00000041617	Ccdc74a	coiled-coil domain containing 74A
225876	5915.26	-0.114	0.031519	-3.61686	0.000298202	0.00347081	ENSMUSG00000054611	Kdm2a	lysine (K)-specific demethylase 2A				68427	1349.64	0.131022	0.0551449	2.37597	0.017503	0.177621	ENSMUSG00000002105	Slc39a13	solute carrier family 39 (metal ion transporter), member 13
327954	398.226	-0.282528	0.0781325	-3.61601	0.000299175	0.00347978	ENSMUSG00000005237	Dnah2	dynein, axonemal, heavy chain 2				268656	1319.4	-0.0988462	0.0416071	-2.3757	0.0175155	0.177629	ENSMUSG00000021468	Sptlc1	serine palmitoyltransferase, long chain base subunit 1
239405	1225.43	0.356231	0.0985301	3.61546	0.000299818	0.0034849	ENSMUSG00000051920	Rspo2	R-spondin 2				245638	1024.02	-0.209836	0.0883666	-2.37461	0.0175677	0.178039	ENSMUSG00000042473	Tbc1d8b	TBC1 domain family, member 8B
68527	115.483	0.822618	0.227644	3.61362	0.000301948	0.00350729	ENSMUSG00000026668	Ucma	upper zone of growth plate and cartilage matrix associated				64602	3551.45	-0.06318	0.0266215	-2.37327	0.0176314	0.178565	ENSMUSG00000032293	Ireb2	iron responsive element binding protein 2
100040724	656.362	-0.389603	0.107846	-3.61259	0.000303155	0.00351894	ENSMUSG00000097391	Mirg	miRNA containing gene				18120	2006.47	0.104519	0.044071	2.37161	0.0177109	0.179131	ENSMUSG00000007338	Mrpl49	mitochondrial ribosomal protein L49
100039864	666.319	-0.22964	0.0636198	-3.60957	0.00030671	0.003553	ENSMUSG00000086290	Snhg12	small nucleolar RNA host gene 12				20088	2364.86	0.113783	0.0479745	2.37173	0.017705	0.179131	ENSMUSG00000025290	Rps24	ribosomal protein S24
67923	3001.42	0.124322	0.0344401	3.60981	0.000306423	0.003553	ENSMUSG00000079658	Eloc	elongin C				18024	888.727	0.165578	0.0698614	2.3701	0.0177833	0.179384	ENSMUSG00000015839	Nfe2l2	nuclear factor, erythroid derived 2, like 2
74104	1180.27	-0.182399	0.0505301	-3.6097	0.000306548	0.003553	ENSMUSG00000026198	Abcb6	ATP-binding cassette, sub-family B (MDR/TAP), member 6				20981	4557.88	0.0876833	0.0369923	2.37031	0.0177729	0.179384	ENSMUSG00000030731	Syt3	synaptotagmin III
16068	132.971	-0.577657	0.160055	-3.60911	0.000307248	0.00355517	ENSMUSG00000070427	Il18bp	interleukin 18 binding protein				212516	307.067	-0.295635	0.124724	-2.37031	0.017773	0.179384	ENSMUSG00000030321	Efcab12	EF-hand calcium binding domain 12
78783	2851.65	-0.145028	0.0401844	-3.60906	0.000307311	0.00355517	ENSMUSG00000001632	Brpf1	bromodomain and PHD finger containing, 1				72993	5504.36	-0.084319	0.035567	-2.37071	0.0177541	0.179384	ENSMUSG00000040760	Appl1	adaptor protein, phosphotyrosine interaction, PH domain and leucine zipper containing 1
56494	4722.38	0.0872051	0.0241666	3.6085	0.000307975	0.00356045	ENSMUSG00000020946	Gosr2	golgi SNAP receptor complex member 2				432572	5292.71	-0.098449	0.0415525	-2.36927	0.0178233	0.179668	ENSMUSG00000042331	Specc1	sperm antigen with calponin homology and coiled-coil domains 1
12648	1737.94	-0.153304	0.0424906	-3.60795	0.000308623	0.00356555	ENSMUSG00000023852	Chd1	chromodomain helicase DNA binding protein 1				319469	70.6181	-0.429766	0.181455	-2.36845	0.0178629	0.179827	ENSMUSG00000021557	A230056J06Rik	RIKEN cDNA A230056J06 gene
219022	1925.91	-0.132139	0.0366421	-3.6062	0.000310716	0.00358492	ENSMUSG00000006288	Ttc5	tetratricopeptide repeat domain 5				320213	3289.05	-0.07314	0.030879	-2.3686	0.0178556	0.179827	ENSMUSG00000022772	Senp5	SUMO/sentrin specific peptidase 5
54637	2503.06	0.136186	0.0377628	3.60634	0.000310546	0.00358492	ENSMUSG00000031149	Praf2	PRA1 domain family 2				207911	1416.12	0.184557	0.0779463	2.36774	0.017897	0.18004	ENSMUSG00000050164	Mchr1	melanin-concentrating hormone receptor 1
20103	1285.91	-0.208074	0.0577235	-3.60467	0.000312555	0.00360371	ENSMUSG00000012848	Rps5	ribosomal protein S5				235559	1185.76	0.0980037	0.0413951	2.36752	0.0179077	0.18004	ENSMUSG00000032555	Topbp1	topoisomerase (DNA) II binding protein 1
109904	238.987	0.393814	0.109278	3.60379	0.000313609	0.00361344	ENSMUSG00000031139	Mcf2	mcf.2 transforming sequence				17281	4663.53	-0.134237	0.0567155	-2.36686	0.0179399	0.180243	ENSMUSG00000025241	Fyco1	FYVE and coiled-coil domain containing 1
56296	60.2786	-0.754753	0.209502	-3.60261	0.000315044	0.00362754	ENSMUSG00000028610	Dmrtb1	DMRT-like family B with proline-rich C-terminal, 1				71382	1228.78	-0.102629	0.0433673	-2.3665	0.0179572	0.180298	ENSMUSG00000005907	Pex1	peroxisomal biogenesis factor 1
65106	7838.86	0.107083	0.029731	3.60173	0.000316106	0.00363733	ENSMUSG00000035199	Arl6ip5	ADP-ribosylation factor-like 6 interacting protein 5				269254	4639.84	-0.0605187	0.0255863	-2.36528	0.0180164	0.180653	ENSMUSG00000043535	Setx	senataxin
433904	5290.29	0.239934	0.0666406	3.60041	0.000317717	0.00365342	ENSMUSG00000029153	Ociad2	OCIA domain containing 2				99375	3867.69	-0.0699977	0.0295916	-2.36546	0.0180079	0.180653	ENSMUSG00000031446	Cul4a	cullin 4A
78217	62.3302	0.706961	0.19644	3.59886	0.000319617	0.00367282	ENSMUSG00000026963	Tmem210	transmembrane protein 210				319352	9163.33	0.142868	0.0604149	2.36478	0.0180408	0.180778	ENSMUSG00000030329	Pianp	PILR alpha associated neural protein
12531	1066.12	-0.348894	0.0970429	-3.59525	0.000324081	0.00371914	ENSMUSG00000027330	Cdc25b	cell division cycle 25B				72041	320.725	0.163964	0.0693456	2.36445	0.018057	0.180821	ENSMUSG00000039754	Alkbh4	alkB homolog 4, lysine demethylase
20443	881.913	-0.247112	0.0687323	-3.59528	0.000324039	0.00371914	ENSMUSG00000032038	St3gal4	ST3 beta-galactoside alpha-2,3-sialyltransferase 4				212114	289.637	-0.186588	0.0789442	-2.36355	0.0181008	0.181065	ENSMUSG00000042997	Nhlrc3	NHL repeat containing 3
100040531	16.2474	0.804249	0.223723	3.59484	0.000324594	0.00372254	ENSMUSG00000095677	Dynlt1f	dynein light chain Tctex-type 1F				319901	962.787	-0.170263	0.0720397	-2.36346	0.0181053	0.181065	ENSMUSG00000038702	Dsel	dermatan sulfate epimerase-like
268721	11505.8	-0.119951	0.0333697	-3.59462	0.000324862	0.00372314	ENSMUSG00000021819	Zswim8	zinc finger SWIM-type containing 8				208618	4986.11	0.154155	0.06528	2.36144	0.0182042	0.181934	ENSMUSG00000036617	Etl4	enhancer trap locus 4
211798	417.576	0.313565	0.0872406	3.59426	0.000325314	0.00372544	ENSMUSG00000041945	Mfsd9	major facilitator superfamily domain containing 9				20516	3948.09	-0.116582	0.0494336	-2.35836	0.0183558	0.183328	ENSMUSG00000037656	Slc20a2	solute carrier family 20, member 2
71302	5711.41	0.284349	0.0791151	3.59411	0.000325497	0.00372544	ENSMUSG00000036452	Arhgap26	Rho GTPase activating protein 26				239405	1225.43	0.231642	0.0982523	2.35763	0.0183922	0.183449	ENSMUSG00000051920	Rspo2	R-spondin 2
13841	9668.1	-0.263285	0.0732896	-3.59239	0.000327663	0.00374774	ENSMUSG00000028289	Epha7	Eph receptor A7				53382	3813.49	0.0667259	0.0283021	2.35763	0.0183918	0.183449	ENSMUSG00000024583	Txnl1	thioredoxin-like 1
76809	7912.19	0.11778	0.0327936	3.59155	0.000328718	0.00375731	ENSMUSG00000037905	Bri3bp	Bri3 binding protein				14583	4062.83	-0.0697033	0.029576	-2.35675	0.0184354	0.183749	ENSMUSG00000029992	Gfpt1	glutamine fructose-6-phosphate transaminase 1
66193	3544.86	0.127682	0.0355565	3.59095	0.000329475	0.00376346	ENSMUSG00000028669	Pithd1	PITH (C-terminal proteasome-interacting domain of thioredoxin-like) domain containing 1				72123	2272.42	-0.151282	0.0641968	-2.35653	0.0184464	0.183749	ENSMUSG00000090946	Ccdc71l	coiled-coil domain containing 71 like
58521	12566.2	0.150183	0.0418283	3.59045	0.000330105	0.00376815	ENSMUSG00000091337	Eid1	EP300 interacting inhibitor of differentiation 1				242748	3642.26	-0.125012	0.0530953	-2.35449	0.0185482	0.184641	ENSMUSG00000041544	Disp3	dispatched RND transporter family member 3
100316681	92.8193	-0.481907	0.134255	-3.58949	0.000331331	0.00377964	ENSMUSG00000084663	Mir1900	microRNA 1900				20044	8755.93	0.0829385	0.0352322	2.35405	0.0185701	0.184705	ENSMUSG00000024608	Rps14	ribosomal protein S14
228359	3157.11	0.130386	0.0363379	3.58816	0.000333021	0.0037964	ENSMUSG00000027247	Arhgap1	Rho GTPase activating protein 1				21846	850.687	-0.228098	0.0969034	-2.35387	0.018579	0.184705	ENSMUSG00000033191	Tie1	tyrosine kinase with immunoglobulin-like and EGF-like domains 1
77622	175.419	-0.396181	0.110445	-3.58713	0.00033434	0.00380891	ENSMUSG00000025269	Apex2	apurinic/apyrimidinic endonuclease 2				100763	5886.38	-0.0615813	0.0261666	-2.35343	0.0186009	0.184725	ENSMUSG00000039000	Ube3c	ubiquitin protein ligase E3C
20729	4534.31	0.133015	0.0370859	3.58667	0.000334929	0.00381309	ENSMUSG00000021395	Spin1	spindlin 1				17179	9366.36	0.0908097	0.0385877	2.35333	0.018606	0.184725	ENSMUSG00000004933	Matk	megakaryocyte-associated tyrosine kinase
330790	10692.8	0.458082	0.127795	3.5845	0.000337722	0.00384234	ENSMUSG00000007594	Hapln4	hyaluronan and proteoglycan link protein 4				66377	1513.5	0.092815	0.0394437	2.3531	0.0186176	0.184725	ENSMUSG00000037152	Ndufc1	NADH:ubiquinone oxidoreductase subunit C1
68074	494.866	-0.408252	0.113901	-3.58428	0.000338011	0.00384309	NA	A930013F10Rik	RIKEN cDNA A930013F10 gene				319229	38.55	-0.549252	0.23345	-2.35276	0.0186344	0.184731	ENSMUSG00000026387	Sctr	secretin receptor
66922	1059.45	-0.203522	0.0567862	-3.584	0.00033837	0.00384462	ENSMUSG00000055723	Rras2	related RAS viral (r-ras) oncogene 2				50773	1479.24	0.10656	0.0452986	2.3524	0.0186526	0.184731	ENSMUSG00000020736	Nt5c	5',3'-nucleotidase, cytosolic
109900	799.514	0.24194	0.0675218	3.58314	0.000339485	0.00385475	ENSMUSG00000025533	Asl	argininosuccinate lyase				76453	858.124	-0.248722	0.105733	-2.35236	0.0186547	0.184731	ENSMUSG00000039405	Prss23	protease, serine 23
106861	3071.13	0.126008	0.0351905	3.58076	0.000342603	0.00388384	ENSMUSG00000002475	Abhd3	abhydrolase domain containing 3				78465	820.024	-0.215614	0.0916693	-2.35209	0.0186684	0.184745	ENSMUSG00000070532	Ccdc190	coiled-coil domain containing 190
11980	14799.2	0.129325	0.0361146	3.58097	0.000342326	0.00388384	ENSMUSG00000037685	Atp8a1	ATPase, aminophospholipid transporter (APLT), class I, type 8A, member 1				18551	186.823	0.301028	0.128003	2.35171	0.0186871	0.18481	ENSMUSG00000020131	Pcsk4	proprotein convertase subtilisin/kexin type 4
69639	596.82	-0.182705	0.0510254	-3.58066	0.000342725	0.00388384	ENSMUSG00000027752	Exosc8	exosome component 8				11519	11115.9	-0.124503	0.0529564	-2.35105	0.0187206	0.184884	ENSMUSG00000030000	Add2	adducin 2 (beta)
100504601	89.9394	0.849065	0.237197	3.57958	0.000344148	0.0038974	NA	Gm16702	predicted gene, 16702				14370	397.302	-0.187945	0.0799425	-2.35101	0.0187226	0.184884	ENSMUSG00000036904	Fzd8	frizzled class receptor 8
67015	2006.44	0.150886	0.0421605	3.57886	0.000345092	0.00390552	ENSMUSG00000030301	Ccdc91	coiled-coil domain containing 91				20450	247.074	-0.271363	0.115432	-2.35084	0.0187312	0.184884	ENSMUSG00000025789	St8sia2	ST8 alpha-N-acetyl-neuraminide alpha-2,8-sialyltransferase 2
240095	22.8684	-0.7227	0.201956	-3.5785	0.000345568	0.00390833	ENSMUSG00000024459	H2-M5	histocompatibility 2, M region locus 5				100503597	431.735	-0.211665	0.0900856	-2.3496	0.0187935	0.185081	NA	NA	NA
100503642	410.634	-0.284266	0.0794563	-3.57764	0.000346712	0.00391869	NA	NA	NA				16413	969.453	-0.134323	0.057173	-2.34942	0.0188026	0.185081	ENSMUSG00000062352	Itgb1bp1	integrin beta 1 binding protein 1
208968	1259.5	-0.218701	0.0611403	-3.57703	0.000347516	0.00392519	ENSMUSG00000036916	Zfp280c	zinc finger protein 280C				17996	296.166	-0.345688	0.14715	-2.34923	0.0188122	0.185081	ENSMUSG00000026950	Neb	nebulin
18208	637.878	0.247733	0.0692618	3.57675	0.000347887	0.00392681	ENSMUSG00000020902	Ntn1	netrin 1				20874	6038.72	-0.0692727	0.0294839	-2.34951	0.0187982	0.185081	ENSMUSG00000025060	Slk	STE20-like kinase
231440	2169.4	0.281169	0.0786286	3.57591	0.000349006	0.00393685	ENSMUSG00000034981	Parm1	prostate androgen-regulated mucin-like protein 1				27368	1688.38	-0.0890089	0.037886	-2.34939	0.0188044	0.185081	ENSMUSG00000005374	Tbl2	transducin (beta)-like 2
66653	941.241	0.151774	0.0424797	3.57287	0.000353096	0.00398038	ENSMUSG00000031487	Brf2	BRF2, RNA polymerase III transcription initiation factor 50kDa subunit				230316	6907.11	-0.19154	0.08155	-2.34874	0.0188368	0.185202	ENSMUSG00000039270	Megf9	multiple EGF-like-domains 9
223453	364.762	0.254181	0.0712005	3.56994	0.000357063	0.00402246	ENSMUSG00000039168	Dap	death-associated protein				19418	6126.72	-0.136699	0.0582417	-2.34711	0.0189199	0.185899	ENSMUSG00000021708	Rasgrf2	RAS protein-specific guanine nucleotide-releasing factor 2
100503823	179.42	-0.424875	0.11905	-3.56889	0.000358497	0.00402434	NA	Gm16973	predicted gene, 16973				97287	854.159	0.111558	0.0475426	2.34649	0.0189512	0.186086	ENSMUSG00000030269	Mtmr14	myotubularin related protein 14
16907	1385.69	-0.166841	0.0467431	-3.56931	0.000357923	0.00402434	ENSMUSG00000062075	Lmnb2	lamin B2				67220	1405.34	0.212062	0.0903835	2.34624	0.0189638	0.186088	ENSMUSG00000015745	Plekho1	pleckstrin homology domain containing, family O member 1
19052	16792.7	0.0993092	0.0278253	3.56902	0.000358318	0.00402434	ENSMUSG00000020349	Ppp2ca	protein phosphatase 2 (formerly 2A), catalytic subunit, alpha isoform				211961	654.316	-0.179988	0.0767743	-2.34438	0.0190588	0.1869	ENSMUSG00000045215	Asxl3	additional sex combs like 3, transcriptional regulator
244654	16106.8	0.161974	0.0453802	3.56926	0.000357992	0.00402434	ENSMUSG00000033763	Mtss2	MTSS I-BAR domain containing 2				56372	3156.64	-0.106913	0.0456137	-2.34387	0.0190849	0.186913	ENSMUSG00000030663	1110004F10Rik	RIKEN cDNA 1110004F10 gene
67247	1772.26	0.182694	0.0511922	3.56879	0.000358635	0.00402434	ENSMUSG00000073481	Mtarc2	mitochondrial amidoxime reducing component 2				69480	1237.37	0.180475	0.0769928	2.34405	0.0190755	0.186913	ENSMUSG00000042734	Ttc9	tetratricopeptide repeat domain 9
73658	3140.88	-0.139599	0.0391096	-3.56943	0.000357765	0.00402434	ENSMUSG00000030741	Spns1	spinster homolog 1				217166	12731	0.101621	0.0433772	2.34272	0.0191438	0.18737	ENSMUSG00000020889	Nr1d1	nuclear receptor subfamily 1, group D, member 1
108689	524.113	0.250217	0.0701222	3.5683	0.000359305	0.00402923	ENSMUSG00000042694	Stn1	STN1, CST complex subunit				228357	3028.99	-0.140743	0.0600931	-2.34208	0.0191768	0.187571	ENSMUSG00000027253	Lrp4	low density lipoprotein receptor-related protein 4
217265	3034.78	0.150785	0.0422652	3.56758	0.000360291	0.00403766	ENSMUSG00000018800	Abca5	ATP-binding cassette, sub-family A (ABC1), member 5				22619	1038.1	-0.120604	0.0515038	-2.34165	0.0191989	0.187666	ENSMUSG00000001942	Siae	sialic acid acetylesterase
268567	1531.39	0.136909	0.0383887	3.56639	0.000361938	0.00405347	ENSMUSG00000046157	Tmem229b	transmembrane protein 229B				17999	26500.9	-0.0699023	0.0298612	-2.34091	0.019237	0.187796	ENSMUSG00000032216	Nedd4	neural precursor cell expressed, developmentally down-regulated 4
12747	6108.26	-0.27068	0.0759033	-3.56612	0.000362304	0.00405493	ENSMUSG00000026034	Clk1	CDC-like kinase 1				66967	3307.2	-0.0729527	0.0311638	-2.34094	0.0192352	0.187796	ENSMUSG00000043019	Edem3	ER degradation enhancer, mannosidase alpha-like 3
71743	1345.1	0.165383	0.0463834	3.56557	0.00036307	0.00406086	ENSMUSG00000001755	Coasy	Coenzyme A synthase				329628	2593.21	-0.168699	0.0720845	-2.3403	0.0192682	0.18798	ENSMUSG00000046743	Fat4	FAT atypical cadherin 4
100038347	1962.45	0.132402	0.0371404	3.56489	0.00036401	0.00406451	ENSMUSG00000078670	Fam174b	family with sequence similarity 174, member B				56717	8218.99	-0.0653605	0.027937	-2.33957	0.0193059	0.188106	ENSMUSG00000028991	Mtor	mechanistic target of rapamycin kinase
13178	1292.31	0.143167	0.0401612	3.56482	0.000364106	0.00406451	ENSMUSG00000029366	Dck	deoxycytidine kinase				72668	1103.09	-0.129176	0.0552133	-2.33957	0.0193057	0.188106	ENSMUSG00000054074	Skida1	SKI/DACH domain containing 1
67723	1795.35	0.186187	0.0522266	3.56499	0.000363872	0.00406451	NA	Cep83os	centrosomal protein 83, opposite strand				102626	152.85	0.286913	0.122722	2.33791	0.0193921	0.188702	ENSMUSG00000032577	Mapkapk3	mitogen-activated protein kinase-activated protein kinase 3
12764	3081.61	0.114279	0.0320631	3.56421	0.000364957	0.00406873	ENSMUSG00000030282	Cmas	cytidine monophospho-N-acetylneuraminic acid synthetase				241447	2462.19	-0.142187	0.0608161	-2.33798	0.0193884	0.188702	ENSMUSG00000027035	Cers6	ceramide synthase 6
72549	149.391	-0.35583	0.0998322	-3.56428	0.000364854	0.00406873	ENSMUSG00000033589	Reep4	receptor accessory protein 4				17691	844.583	0.355267	0.151995	2.33736	0.0194207	0.18886	ENSMUSG00000024042	Sik1	salt inducible kinase 1
55981	439.591	-0.218325	0.0612676	-3.56346	0.000366003	0.00407774	ENSMUSG00000079469	Pigb	phosphatidylinositol glycan anchor biosynthesis, class B				229227	8375.35	-0.113117	0.0484051	-2.33688	0.0194456	0.18898	ENSMUSG00000037270	4932438A13Rik	RIKEN cDNA 4932438A13 gene
11923	11.2413	-1.43382	0.402413	-3.56306	0.000366559	0.00408129	ENSMUSG00000048015	Neurod4	neurogenic differentiation 4				23827	2950.89	-0.162294	0.0694867	-2.33561	0.0195115	0.189499	ENSMUSG00000026617	Bpnt1	3'(2'), 5'-bisphosphate nucleotidase 1
244864	245.318	0.371937	0.10442	3.56195	0.000368113	0.00409594	ENSMUSG00000060594	Layn	layilin				100041576	82.584	-0.361182	0.154698	-2.33475	0.0195565	0.189616	ENSMUSG00000015882	Gm3414	predicted gene 3414
67150	537.307	0.196639	0.055217	3.56121	0.000369153	0.00410485	ENSMUSG00000030788	Rnf141	ring finger protein 141				12795	529.368	0.22543	0.0965577	2.33466	0.0195611	0.189616	ENSMUSG00000028680	Plk3	polo like kinase 3
18987	344.566	-0.281033	0.0789401	-3.56008	0.000370744	0.00411457	ENSMUSG00000008496	Pou2f2	POU domain, class 2, transcription factor 2				14585	2742.35	-0.203028	0.0869613	-2.3347	0.0195592	0.189616	ENSMUSG00000025089	Gfra1	glial cell line derived neurotrophic factor family receptor alpha 1
224344	476.318	0.314977	0.0884735	3.56013	0.000370667	0.00411457	ENSMUSG00000032940	Rbm11	RNA binding motif protein 11				110606	1546.49	0.08536	0.0365713	2.33407	0.0195919	0.189703	ENSMUSG00000033373	Fntb	farnesyltransferase, CAAX box, beta
69632	15039.5	0.138043	0.0387719	3.5604	0.00037029	0.00411457	ENSMUSG00000059495	Arhgef12	Rho guanine nucleotide exchange factor (GEF) 12				140493	1264.63	-0.207385	0.0888535	-2.33401	0.0195951	0.189703	ENSMUSG00000000794	Kcnn3	potassium intermediate/small conductance calcium-activated channel, subfamily N, member 3
71718	1386.42	-0.162853	0.0457539	-3.55932	0.000371816	0.00412332	ENSMUSG00000024170	Telo2	telomere maintenance 2				71750	12248.3	0.11538	0.0494495	2.3333	0.0196326	0.189945	ENSMUSG00000025404	R3hdm2	R3H domain containing 2
94185	9039.08	0.173731	0.0488121	3.55918	0.000372013	0.00412332	ENSMUSG00000023915	Tnfrsf21	tumor necrosis factor receptor superfamily, member 21				216795	609.164	0.278024	0.119198	2.33245	0.019677	0.190178	ENSMUSG00000000126	Wnt9a	wingless-type MMTV integration site family, member 9A
319224	22.7621	1.39332	0.391624	3.5578	0.000373969	0.00414233	ENSMUSG00000105960	6330410L21Rik	RIKEN cDNA 6330410L21 gene				320207	182.725	0.293491	0.125835	2.33236	0.0196818	0.190178	ENSMUSG00000020901	Pik3r5	phosphoinositide-3-kinase regulatory subunit 5
77113	17618	0.170133	0.0478232	3.55755	0.00037433	0.00414367	ENSMUSG00000031605	Klhl2	kelch-like 2, Mayven				320816	784.317	0.168882	0.0724172	2.33207	0.0196972	0.190206	ENSMUSG00000047909	Ankrd16	ankyrin repeat domain 16
103963	6678.05	0.10215	0.0287265	3.55596	0.000376601	0.00416344	ENSMUSG00000030062	Rpn1	ribophorin I				546144	45.2071	1.1401	0.489027	2.33136	0.0197342	0.190441	ENSMUSG00000044976	Wdr72	WD repeat domain 72
12393	845.689	-0.237532	0.0667956	-3.5561	0.000376403	0.00416344	ENSMUSG00000039153	Runx2	runt related transcription factor 2				74577	419.062	-0.203631	0.0873902	-2.33013	0.0197992	0.190946	ENSMUSG00000026200	Glb1l	galactosidase, beta 1-like
[truncated: 16,199 more rows]
