# Supplementary material for: Rescue of deficits by Brwd1 copy number restoration in the Ts65Dn mouse model of Down syndrome
Source: Nat Commun. 2022 Oct 26;13:6384. doi: 10.1038/s41467-022-34200-0 (PMC9606253; doi:10.1038/s41467-022-34200-0)
Supplement: Supplementary file 8 — Supplementary Data 6 [file 41467_2022_34200_MOESM8_ESM.xlsx]

## Sheet: S6
Supplementary Data 6: Adult hippocampus RNA-seq data (DESeq2 pairwise significant PCGs – Ts65Dn female vs. Ts65Dn male; padj<0.1); Associated with Extended Data Fig. 8
Fulton et al., 2022
Ts65Dn female vs. Ts65Dn male
ENTREZID	baseMean	log2FoldChange	lfcSE	stat	pvalue	padj	ENSEMBL	SYMBOL	GENENAME
26900	1378.72	-8.4667	0.908999	-9.31432	1.22737e-20	1.90132e-16	ENSMUSG00000069045	Ddx3y	DEAD box helicase 3, Y-linked
20592	608.767	-10.3211	1.22492	-8.42594	3.57862e-17	2.77182e-13	ENSMUSG00000056673	Kdm5d	lysine (K)-specific demethylase 5D
26908	549.596	-8.29845	1.09641	-7.56877	3.7678e-14	1.94557e-10	ENSMUSG00000069049	Eif2s3y	eukaryotic translation initiation factor 2, subunit 3, structural gene Y-linked
213742	16372.7	5.97367	0.808722	7.38656	1.50676e-13	5.8353e-10	ENSMUSG00000086503	Xist	inactive X specific transcripts
22290	392.797	-9.40274	1.28379	-7.32422	2.40288e-13	7.4446e-10	ENSMUSG00000068457	Uty	ubiquitously transcribed tetratricopeptide repeat containing, Y-linked
20591	4309.37	0.308732	0.0523577	5.89658	3.71115e-09	9.58156e-06	ENSMUSG00000025332	Kdm5c	lysine (K)-specific demethylase 5C
22289	1859.52	0.361005	0.0625309	5.77324	7.77632e-09	1.7209e-05	ENSMUSG00000037369	Kdm6a	lysine (K)-specific demethylase 6A
26905	1433.66	0.419524	0.073747	5.68869	1.28017e-08	2.47889e-05	ENSMUSG00000035150	Eif2s3x	eukaryotic translation initiation factor 2, subunit 3, structural gene X-linked
545156	42573.7	-0.211022	0.0374128	-5.64036	1.69694e-08	2.92082e-05	ENSMUSG00000061751	Kalrn	kalirin, RhoGEF kinase
52666	17217.2	-0.215099	0.0385768	-5.57586	2.46313e-08	3.81563e-05	ENSMUSG00000019467	Arhgef25	Rho guanine nucleotide exchange factor (GEF) 25
77739	589.78	0.48491	0.090055	5.3846	7.26073e-08	0.000102251	ENSMUSG00000066113	Adamtsl1	ADAMTS-like 1
216963	26593.2	-0.284407	0.0529758	-5.36861	7.93436e-08	0.000102426	ENSMUSG00000011877	Git1	GIT ArfGAP 1
11989	373.96	1.01234	0.194521	5.20427	1.94756e-07	0.000232074	ENSMUSG00000031297	Slc7a3	solute carrier family 7 (cationic amino acid transporter, y+ system), member 3
216874	40349.3	-0.216557	0.0418033	-5.18037	2.21442e-07	0.000245025	ENSMUSG00000040712	Camta2	calmodulin binding transcription activator 2
241116	560.179	0.639474	0.126495	5.05533	4.29649e-07	0.000443712	ENSMUSG00000047021	Cfap65	cilia and flagella associated protein 65
56378	5639.08	-0.173846	0.0356645	-4.87447	1.09098e-06	0.00105628	ENSMUSG00000029465	Arpc3	actin related protein 2/3 complex, subunit 3
212517	535.922	0.435742	0.0900246	4.84026	1.29672e-06	0.00118161	ENSMUSG00000071550	Cfap44	cilia and flagella associated protein 44
13205	13507.8	0.220527	0.0470396	4.6881	2.7575e-06	0.00237313	ENSMUSG00000000787	Ddx3x	DEAD box helicase 3, X-linked
17777	798.366	0.303519	0.0649104	4.67597	2.92568e-06	0.00238535	ENSMUSG00000028158	Mttp	microsomal triglyceride transfer protein
213006	4257.81	-0.280572	0.0604668	-4.64009	3.48249e-06	0.00269736	ENSMUSG00000059149	Mfsd4a	major facilitator superfamily domain containing 4A
13199	143533	-0.291351	0.0634767	-4.58989	4.4348e-06	0.00327141	ENSMUSG00000059213	Ddn	dendrin
73728	37395.1	-0.211237	0.0461251	-4.57966	4.65738e-06	0.00327943	ENSMUSG00000037126	Psd	pleckstrin and Sec7 domain containing
26557	6037.62	-0.325772	0.0715299	-4.55435	5.25485e-06	0.00339179	ENSMUSG00000025813	Homer2	homer scaffolding protein 2
432530	87511.1	-0.372777	0.0817269	-4.56125	5.08507e-06	0.00339179	ENSMUSG00000020431	Adcy1	adenylate cyclase 1
216441	714.206	-0.518344	0.114033	-4.54556	5.47891e-06	0.00339495	ENSMUSG00000040441	Slc26a10	solute carrier family 26, member 10
13714	1057.75	-0.248663	0.0553141	-4.49547	6.94151e-06	0.00398263	ENSMUSG00000026436	Elk4	ELK4, member of ETS oncogene family
226971	12415.5	0.114794	0.0255281	4.49677	6.89943e-06	0.00398263	ENSMUSG00000026123	Plekhb2	pleckstrin homology domain containing, family B (evectins) member 2
244310	4022.61	-0.208581	0.0465916	-4.47679	7.57729e-06	0.00404758	ENSMUSG00000047495	Dlgap2	DLG associated protein 2
76709	13515.4	-0.223443	0.0498716	-4.48036	7.45175e-06	0.00404758	ENSMUSG00000006304	Arpc2	actin related protein 2/3 complex, subunit 2
16977	195.079	0.695777	0.156916	4.43406	9.24738e-06	0.00434094	ENSMUSG00000030125	Lrrc23	leucine rich repeat containing 23
353287	124.689	0.896544	0.201747	4.44389	8.83461e-06	0.00434094	ENSMUSG00000033633	Clec18a	C-type lectin domain family 18, member A
76820	12437.3	-0.1844	0.0414895	-4.44449	8.81022e-06	0.00434094	ENSMUSG00000020589	Cyria	CYFIP related Rac1 interactor A
83762	339.008	0.758509	0.171	4.43572	9.1766e-06	0.00434094	ENSMUSG00000062372	Otof	otoferlin
330401	5556.76	-0.127866	0.0288952	-4.42515	9.63733e-06	0.00439094	ENSMUSG00000030126	Tmcc1	transmembrane and coiled coil domains 1
207227	10721.4	-0.190416	0.0433197	-4.39559	1.10474e-05	0.00475374	ENSMUSG00000022829	Stxbp5l	syntaxin binding protein 5-like
75826	5165.27	-0.120321	0.0273488	-4.3995	1.085e-05	0.00475374	ENSMUSG00000022855	Senp2	SUMO/sentrin specific peptidase 2
20272	141.911	0.864209	0.197141	4.38371	1.16672e-05	0.00479067	ENSMUSG00000034810	Scn7a	sodium channel, voltage-gated, type VII, alpha
74189	7676.34	-0.135722	0.0309715	-4.38214	1.17517e-05	0.00479067	ENSMUSG00000027525	Phactr3	phosphatase and actin regulator 3
244867	4302.79	-0.187431	0.0429356	-4.36541	1.26887e-05	0.00504	ENSMUSG00000053199	Arhgap20	Rho GTPase activating protein 20
16400	1495.67	0.318896	0.0732611	4.35287	1.34365e-05	0.00520362	ENSMUSG00000001507	Itga3	integrin alpha 3
104601	202.149	0.630939	0.145992	4.32174	1.54801e-05	0.00547796	ENSMUSG00000039110	Mycbpap	MYCBP associated protein
14369	874.844	0.340362	0.0787599	4.32151	1.54965e-05	0.00547796	ENSMUSG00000041075	Fzd7	frizzled class receptor 7
228359	3157.11	0.163691	0.0378859	4.32062	1.55594e-05	0.00547796	ENSMUSG00000027247	Arhgap1	Rho GTPase activating protein 1
67231	2148.63	-0.140482	0.0324821	-4.3249	1.52602e-05	0.00547796	ENSMUSG00000027465	Tbc1d20	TBC1 domain family, member 20
13796	688.728	-0.301146	0.0700351	-4.29993	1.7085e-05	0.00551935	ENSMUSG00000033726	Emx1	empty spiracles homeobox 1
13841	9668.1	-0.326762	0.075888	-4.30584	1.6635e-05	0.00551935	ENSMUSG00000028289	Epha7	Eph receptor A7
26949	1754.62	0.27963	0.0650489	4.29876	1.71754e-05	0.00551935	ENSMUSG00000034993	Vat1	vesicle amine transport 1
52468	5725.56	-0.14984	0.0348859	-4.29514	1.74584e-05	0.00551935	ENSMUSG00000078429	Ctdsp2	CTD (carboxy-terminal domain, RNA polymerase II, polypeptide A) small phosphatase 2
67685	177.155	0.385911	0.0897789	4.29846	1.71991e-05	0.00551935	ENSMUSG00000092192	Dnaaf4	dynein axonemal assembly factor 4
14738	1595.05	-0.200765	0.046975	-4.27388	1.92103e-05	0.00583145	ENSMUSG00000041468	Gpr12	G-protein coupled receptor 12
16924	1212.2	0.243026	0.0568179	4.27728	1.89194e-05	0.00583145	ENSMUSG00000029228	Lnx1	ligand of numb-protein X 1
229357	60.4841	0.751923	0.176107	4.26968	1.9575e-05	0.00583145	ENSMUSG00000043441	Gpr149	G protein-coupled receptor 149
545192	527.24	1.25415	0.294728	4.25529	2.08778e-05	0.00610222	ENSMUSG00000047507	Baiap3	BAI1-associated protein 3
12326	7944.66	-0.192729	0.045375	-4.24747	2.16197e-05	0.00620206	ENSMUSG00000038128	Camk4	calcium/calmodulin-dependent protein kinase IV
105005	6476.8	-0.198756	0.0468475	-4.24261	2.20933e-05	0.00622267	ENSMUSG00000020607	Lratd1	LRAT domain containing 1
104112	9942.48	0.12258	0.0289528	4.23379	2.29787e-05	0.00624497	ENSMUSG00000020917	Acly	ATP citrate lyase
245666	18438.8	-0.160373	0.0378589	-4.23607	2.27464e-05	0.00624497	ENSMUSG00000041115	Iqsec2	IQ motif and Sec7 domain 2
66058	666.657	0.298662	0.0706925	4.2248	2.39148e-05	0.00627905	ENSMUSG00000023367	Tmem176a	transmembrane protein 176A
72097	21168.1	-0.191926	0.0454154	-4.22601	2.37868e-05	0.00627905	ENSMUSG00000026090	Cracdl	capping protein inhibiting regulator of actin like
21885	3815.61	-0.209477	0.0498655	-4.20085	2.65919e-05	0.0068656	ENSMUSG00000008305	Tle1	transducin-like enhancer of split 1
21413	24218.6	-0.130884	0.0312326	-4.19062	2.78195e-05	0.00706478	ENSMUSG00000053477	Tcf4	transcription factor 4
228662	14899.6	-0.244532	0.0587891	-4.15948	3.18978e-05	0.00796983	ENSMUSG00000062098	Btbd3	BTB (POZ) domain containing 3
13131	7884.16	-0.122454	0.0294728	-4.1548	3.2557e-05	0.00800541	ENSMUSG00000028519	Dab1	disabled 1
16508	7119.56	-0.212117	0.0511166	-4.14966	3.32963e-05	0.00805926	ENSMUSG00000060882	Kcnd2	potassium voltage-gated channel, Shal-related family, member 2
330319	34273.6	-0.272431	0.065831	-4.13833	3.49838e-05	0.00833746	ENSMUSG00000086040	Wipf3	WAS/WASL interacting protein family, member 3
243548	18613.6	-0.178953	0.0433805	-4.1252	3.70413e-05	0.00869405	ENSMUSG00000030020	Prickle2	prickle planar cell polarity protein 2
406220	307.733	0.545712	0.133005	4.10293	4.07949e-05	0.00943214	ENSMUSG00000067594	Krt77	keratin 77
319468	5544.42	-0.179019	0.0437921	-4.08793	4.35233e-05	0.009915	ENSMUSG00000034613	Ppm1h	protein phosphatase 1H (PP2C domain containing)
17939	1179.02	0.17076	0.0420603	4.05988	4.90976e-05	0.0107469	ENSMUSG00000022453	Naga	N-acetyl galactosaminidase, alpha
214058	1182.29	0.344655	0.0849087	4.05913	4.92565e-05	0.0107469	ENSMUSG00000036466	Megf11	multiple EGF-like-domains 11
225283	3491.77	-0.142516	0.0350698	-4.06378	4.82839e-05	0.0107469	ENSMUSG00000040446	Rprd1a	regulation of nuclear pre-mRNA domain containing 1A
71445	456.733	0.325909	0.0804705	4.05004	5.12084e-05	0.0110176	ENSMUSG00000087174	5530601H04Rik	RIKEN cDNA 5530601H04 gene
277154	1047.07	0.265482	0.0656545	4.04363	5.26305e-05	0.0111685	ENSMUSG00000075592	Nynrin	NYN domain and retroviral integrase containing
217124	93741.5	-0.201678	0.0500183	-4.0321	5.52814e-05	0.0114182	ENSMUSG00000038976	Ppp1r9b	protein phosphatase 1, regulatory subunit 9B
235281	15682	-0.191744	0.0475423	-4.03312	5.50415e-05	0.0114182	ENSMUSG00000049281	Scn3b	sodium channel, voltage-gated, type III, beta
67186	2961.16	-0.19857	0.0493093	-4.02704	5.64843e-05	0.0115131	ENSMUSG00000025508	Rplp2	ribosomal protein, large P2
94187	1109.78	0.460221	0.11467	4.01345	5.98389e-05	0.0120385	ENSMUSG00000045333	Zfp423	zinc finger protein 423
72655	435.782	-0.307023	0.0768682	-3.99414	6.4929e-05	0.0128951	ENSMUSG00000097195	Snhg5	small nucleolar RNA host gene 5
116847	2805.73	0.312138	0.0785857	3.97194	7.12888e-05	0.0130194	ENSMUSG00000041577	Prelp	proline arginine-rich end leucine-rich repeat
12452	2836.81	-0.210627	0.0529459	-3.97815	6.94523e-05	0.0130194	ENSMUSG00000029385	Ccng2	cyclin G2
13590	486.152	-0.40748	0.102483	-3.97606	7.00678e-05	0.0130194	ENSMUSG00000038793	Lefty1	left right determination factor 1
15273	19958.9	-0.162747	0.0408339	-3.98559	6.73115e-05	0.0130194	ENSMUSG00000015501	Hivep2	human immunodeficiency virus type I enhancer binding protein 2
18194	1103.19	0.207641	0.0522474	3.97419	7.06196e-05	0.0130194	ENSMUSG00000031349	Nsdhl	NAD(P) dependent steroid dehydrogenase-like
213827	4502.52	-0.114929	0.0289568	-3.96898	7.2181e-05	0.0130194	ENSMUSG00000032096	Arcn1	archain 1
243339	11162.5	0.226006	0.0570489	3.96162	7.44422e-05	0.0130194	ENSMUSG00000043388	Tmem130	transmembrane protein 130
442834	839.684	-0.364559	0.0921113	-3.95781	7.56405e-05	0.0130194	NA	D830031N03Rik	RIKEN cDNA D830031N03 gene
57340	20868	-0.16878	0.0425949	-3.96244	7.41874e-05	0.0130194	ENSMUSG00000025318	Jph3	junctophilin 3
68497	9677.27	-0.126894	0.0319724	-3.96887	7.22138e-05	0.0130194	ENSMUSG00000042350	Arel1	apoptosis resistant E3 ubiquitin protein ligase 1
69188	6409.14	-0.136167	0.0344028	-3.95802	7.55732e-05	0.0130194	ENSMUSG00000029004	Kmt2e	lysine (K)-specific methyltransferase 2E
69327	137.087	0.579951	0.146183	3.96729	7.26951e-05	0.0130194	ENSMUSG00000026831	1700007K13Rik	RIKEN cDNA 1700007K13 gene
110886	9940.81	-0.170559	0.0431316	-3.9544	7.67273e-05	0.0130614	ENSMUSG00000055078	Gabra5	gamma-aminobutyric acid (GABA) A receptor, subunit alpha 5
16498	47880	-0.162596	0.0411476	-3.95153	7.76534e-05	0.0130753	ENSMUSG00000028931	Kcnab2	potassium voltage-gated channel, shaker-related subfamily, beta member 2
231238	3208.07	0.170441	0.0433383	3.93281	8.39569e-05	0.0139847	ENSMUSG00000029189	Sel1l3	sel-1 suppressor of lin-12-like 3 (C. elegans)
19711	1342.59	0.628312	0.160751	3.90859	9.28356e-05	0.0152991	ENSMUSG00000033061	Resp18	regulated endocrine-specific protein 18
269717	6355.38	-0.236543	0.0608586	-3.88677	0.000101589	0.0162238	ENSMUSG00000039747	Orai2	ORAI calcium release-activated calcium modulator 2
28006	6231.15	-0.136333	0.0350428	-3.89047	0.00010005	0.0162238	ENSMUSG00000024104	Washc2	WASH complex subunit 2`
383348	757.324	-0.31033	0.0798314	-3.88732	0.000101357	0.0162238	ENSMUSG00000051401	Kctd16	potassium channel tetramerisation domain containing 16
18557	1638.53	0.294119	0.0757965	3.88038	0.000104295	0.0162546	ENSMUSG00000026437	Cdk18	cyclin-dependent kinase 18
268902	6242.2	-0.187113	0.0482387	-3.8789	0.000104929	0.0162546	ENSMUSG00000052516	Robo2	roundabout guidance receptor 2
67299	2259.33	0.14261	0.0367247	3.88321	0.000103088	0.0162546	ENSMUSG00000028556	Dock7	dedicator of cytokinesis 7
103967	6178.72	0.191645	0.0494899	3.87241	0.000107762	0.0165282	ENSMUSG00000040265	Dnm3	dynamin 3
330695	21701.5	-0.144881	0.0374918	-3.86434	0.000111391	0.0169172	ENSMUSG00000048644	Ctxn1	cortexin 1
170738	682.55	-0.370056	0.0959948	-3.85496	0.000115751	0.0173575	ENSMUSG00000059742	Kcnh7	potassium voltage-gated channel, subfamily H (eag-related), member 7
19309	1803.39	0.276141	0.0716633	3.85331	0.000116531	0.0173575	ENSMUSG00000032648	Pygm	muscle glycogen phosphorylase
19309	1803.39	0.276141	0.0716633	3.85331	0.000116531	0.0173575	ENSMUSG00000106877	Pygm	muscle glycogen phosphorylase
12671	3116.84	-0.280948	0.0730545	-3.84573	0.000120194	0.0175965	ENSMUSG00000046159	Chrm3	cholinergic receptor, muscarinic 3, cardiac
20185	15998.2	-0.0908472	0.0236532	-3.8408	0.000122635	0.0175965	ENSMUSG00000018501	Ncor1	nuclear receptor co-repressor 1
229658	241.963	0.463081	0.120572	3.84071	0.000122679	0.0175965	ENSMUSG00000027860	Vangl1	VANGL planar cell polarity 1
338348	67.5139	0.615766	0.160212	3.84343	0.000121326	0.0175965	ENSMUSG00000039021	Ttc16	tetratricopeptide repeat domain 16
52389	3687.25	0.306213	0.0799986	3.82773	0.000129328	0.0183801	ENSMUSG00000025475	Adgra1	adhesion G protein-coupled receptor A1
21858	17981.7	0.436941	0.114345	3.82126	0.000132771	0.0186978	ENSMUSG00000017466	Timp2	tissue inhibitor of metalloproteinase 2
14933	1695.66	-0.12437	0.032765	-3.79582	0.000147154	0.0199843	ENSMUSG00000025059	Gk	glycerol kinase
331374	54.0392	1.44268	0.379423	3.8023	0.00014336	0.0199843	ENSMUSG00000062393	Dgkk	diacylglycerol kinase kappa
331374	54.0392	1.44268	0.379423	3.8023	0.00014336	0.0199843	ENSMUSG00000116051	Dgkk	diacylglycerol kinase kappa
56358	375.055	0.310096	0.0816628	3.79727	0.000146296	0.0199843	ENSMUSG00000018672	Copz2	coatomer protein complex, subunit zeta 2
67143	996.938	-0.164493	0.0433769	-3.79218	0.000149333	0.0199843	ENSMUSG00000040167	Ikzf5	IKAROS family zinc finger 5
67216	1579.08	-0.159064	0.0418581	-3.80008	0.000144649	0.0199843	ENSMUSG00000020646	Mboat2	membrane bound O-acyltransferase domain containing 2
67972	53374.2	-0.200132	0.0527822	-3.79166	0.000149647	0.0199843	ENSMUSG00000019943	Atp2b1	ATPase, Ca++ transporting, plasma membrane 1
544971	2302.9	-0.144266	0.0381282	-3.78371	0.00015451	0.0204574	ENSMUSG00000049658	Bdp1	B double prime 1, subunit of RNA polymerase III transcription initiation factor IIIB
16370	32.4265	2.10484	0.558486	3.76882	0.000164019	0.0206571	ENSMUSG00000054667	Irs4	insulin receptor substrate 4
20719	1298.1	0.167702	0.0444019	3.77692	0.00015878	0.0206571	ENSMUSG00000060147	Serpinb6a	serine (or cysteine) peptidase inhibitor, clade B, member 6a
24050	39580.1	-0.106727	0.0282675	-3.77561	0.000159619	0.0206571	ENSMUSG00000022456	Septin3	septin 3
26406	1550.92	-0.160658	0.0426041	-3.77095	0.000162624	0.0206571	ENSMUSG00000020700	Map3k3	mitogen-activated protein kinase kinase kinase 3
56349	1340.31	-0.365628	0.0968987	-3.7733	0.0001611	0.0206571	ENSMUSG00000021215	Net1	neuroepithelial cell transforming gene 1
65963	1899.52	0.174037	0.0461674	3.7697	0.000163445	0.0206571	ENSMUSG00000029810	Tmem176b	transmembrane protein 176B
100568459	2809.71	-0.403486	0.107483	-3.75395	0.000174071	0.0217463	ENSMUSG00000115783	Bc1	brain cytoplasmic RNA 1
268663	32.2489	0.901619	0.24108	3.73992	0.000184079	0.0228126	ENSMUSG00000034918	Cdhr2	cadherin-related family member 2
332110	110.183	0.733445	0.196381	3.7348	0.000187864	0.0230969	ENSMUSG00000063704	Mapk15	mitogen-activated protein kinase 15
71148	1883.24	-0.130091	0.0351511	-3.7009	0.000214839	0.0262053	ENSMUSG00000028522	Mier1	MEIR1 treanscription regulator
20020	13478	0.274007	0.0741393	3.69584	0.00021916	0.0262667	ENSMUSG00000005198	Polr2a	polymerase (RNA) II (DNA directed) polypeptide A
68285	740.776	-0.267499	0.0724452	-3.69243	0.000222125	0.0262667	NA	C630043F03Rik	RIKEN cDNA C630043F03 gene
73884	1207.89	0.514896	0.139366	3.69455	0.000220275	0.0262667	ENSMUSG00000027520	Zdbf2	zinc finger, DBF-type containing 2
80913	10426.4	-0.104758	0.0283616	-3.69365	0.00022106	0.0262667	ENSMUSG00000020594	Pum2	pumilio RNA-binding family member 2
320256	212.304	0.398961	0.108182	3.68785	0.000226156	0.0265408	ENSMUSG00000038060	Dlec1	deleted in lung and esophageal cancer 1
14432	8505.41	0.23651	0.0642047	3.68369	0.000229884	0.0265647	ENSMUSG00000047261	Gap43	growth associated protein 43
50794	12241.3	-0.148726	0.0403937	-3.6819	0.000231504	0.0265647	ENSMUSG00000052040	Klf13	Kruppel-like factor 13
75767	311.25	0.442272	0.120086	3.68295	0.000230552	0.0265647	ENSMUSG00000031488	Rab11fip1	RAB11 family interacting protein 1 (class I)
15560	2529.2	0.832193	0.226155	3.67974	0.000233471	0.0265934	ENSMUSG00000041380	Htr2c	5-hydroxytryptamine (serotonin) receptor 2C
11516	308.043	0.789058	0.215004	3.66997	0.000242578	0.0272303	ENSMUSG00000024256	Adcyap1	adenylate cyclase activating polypeptide 1
30928	31284.2	-0.200967	0.0547477	-3.67079	0.000241801	0.0272303	ENSMUSG00000063659	Zbtb18	zinc finger and BTB domain containing 18
13982	78.6954	0.881153	0.240369	3.66583	0.000246536	0.0273109	ENSMUSG00000019768	Esr1	estrogen receptor 1 (alpha)
238266	3526.57	-0.207954	0.0567323	-3.66553	0.000246823	0.0273109	ENSMUSG00000044912	Syt16	synaptotagmin XVI
67588	4609.71	-0.194128	0.0530451	-3.65967	0.000252536	0.027745	ENSMUSG00000025373	Rnf41	ring finger protein 41
228852	9178.78	-0.207261	0.0569396	-3.64001	0.000272625	0.0297411	ENSMUSG00000037754	Ppp1r16b	protein phosphatase 1, regulatory subunit 16B
18111	19449.5	0.491616	0.135447	3.62957	0.000283889	0.0301781	ENSMUSG00000067786	Nnat	neuronatin
18408	632.553	-0.1903	0.0524436	-3.62866	0.000284897	0.0301781	ENSMUSG00000031482	Slc25a15	solute carrier family 25 (mitochondrial carrier ornithine transporter), member 15
68477	7401.49	-0.121796	0.0335565	-3.62959	0.000283876	0.0301781	ENSMUSG00000002222	Rmnd5a	required for meiotic nuclear division 5 homolog A
74159	4111.75	-0.141388	0.0389277	-3.63206	0.000281166	0.0301781	ENSMUSG00000026781	Acbd5	acyl-Coenzyme A binding domain containing 5
74901	14446.6	-0.174051	0.0479833	-3.62733	0.000286371	0.0301781	ENSMUSG00000055675	Kbtbd11	kelch repeat and BTB (POZ) domain containing 11
244349	5001.87	-0.129958	0.0358961	-3.62038	0.000294167	0.0307901	ENSMUSG00000031540	Kat6a	K(lysine) acetyltransferase 6A
108829	5736.34	-0.0985568	0.0273093	-3.60891	0.000307488	0.0319185	ENSMUSG00000037876	Jmjd1c	jumonji domain containing 1C
108829	5736.34	-0.0985568	0.0273093	-3.60891	0.000307488	0.0319185	ENSMUSG00000116315	Jmjd1c	jumonji domain containing 1C
21338	161.369	1.16532	0.32302	3.60758	0.000309068	0.0319185	ENSMUSG00000028172	Tacr3	tachykinin receptor 3
223272	355.776	0.553198	0.153594	3.60168	0.000316164	0.0324351	ENSMUSG00000032925	Itgbl1	integrin, beta-like 1
211401	2882.6	0.162526	0.0452299	3.59334	0.000326463	0.0332713	ENSMUSG00000022353	Mtss1	MTSS I-BAR domain containing 1
14811	2111.69	-0.307487	0.0859888	-3.57589	0.000349037	0.0347089	ENSMUSG00000059003	Grin2a	glutamate receptor, ionotropic, NMDA2A (epsilon 1)
22634	1204.47	0.820893	0.229425	3.57804	0.000346181	0.0347089	ENSMUSG00000019817	Plagl1	pleiomorphic adenoma gene-like 1
235559	1185.76	-0.152441	0.0426347	-3.57552	0.000349531	0.0347089	ENSMUSG00000032555	Topbp1	topoisomerase (DNA) II binding protein 1
245607	5780.33	0.220963	0.0617756	3.57687	0.00034773	0.0347089	ENSMUSG00000072966	Gprasp2	G protein-coupled receptor associated sorting protein 2
17933	14441.9	-0.120804	0.0338496	-3.56884	0.00035856	0.0349337	ENSMUSG00000061911	Myt1l	myelin transcription factor 1-like
20732	131.067	0.699901	0.196112	3.56888	0.000358517	0.0349337	ENSMUSG00000027315	Spint1	serine protease inhibitor, Kunitz type 1
66713	16823.3	-0.146694	0.0410859	-3.57042	0.000356411	0.0349337	ENSMUSG00000020152	Actr2	ARP2 actin-related protein 2
242894	6526.66	-0.177244	0.0497246	-3.5645	0.000364544	0.035097	ENSMUSG00000056367	Actr3b	ARP3 actin-related protein 3B
93712	646.376	0.314658	0.0882793	3.56434	0.000364767	0.035097	ENSMUSG00000103677	Pcdhga4	protocadherin gamma subfamily A, 4
100041797	197.823	-0.299697	0.0845867	-3.54308	0.000395488	0.0359788	NA	NA	NA
100503311	64.9516	0.718317	0.202261	3.55143	0.000383137	0.0359788	ENSMUSG00000010136	Pifo	primary cilia formation
109050	6252.11	-0.215257	0.0606269	-3.55053	0.000384461	0.0359788	ENSMUSG00000048458	Inka2	inka box actin regulator 2
109246	3281.39	0.253974	0.0717353	3.54043	0.00039948	0.0359788	ENSMUSG00000030352	Tspan9	tetraspanin 9
16601	8405.85	-0.211004	0.0593664	-3.55426	0.000379043	0.0359788	ENSMUSG00000033863	Klf9	Kruppel-like factor 9
17254	6209.32	0.133539	0.0376257	3.54913	0.0003865	0.0359788	ENSMUSG00000010095	Slc3a2	solute carrier family 3 (activators of dibasic and neutral amino acid transport), member 2
207474	307.167	0.290572	0.0820663	3.5407	0.000399062	0.0359788	ENSMUSG00000041633	Kctd12b	potassium channel tetramerisation domain containing 12b
226525	6321.88	-0.163927	0.04623	-3.54591	0.000391266	0.0359788	ENSMUSG00000070565	Rasal2	RAS protein activator like 2
52662	1360.57	-0.211899	0.0597612	-3.54576	0.000391477	0.0359788	ENSMUSG00000024544	Ldlrad4	low density lipoprotein receptor class A domain containing 4
68031	2522.7	-0.13678	0.0384892	-3.55372	0.000379822	0.0359788	ENSMUSG00000038876	Rnf146	ring finger protein 146
70252	247.71	0.304414	0.0859052	3.54361	0.000394692	0.0359788	ENSMUSG00000097571	Jpx	Jpx transcript, Xist activator (non-protein coding)
69398	166.713	0.770329	0.217994	3.53372	0.000409759	0.0366912	ENSMUSG00000032595	Cdhr4	cadherin-related family member 4
16728	8258.98	0.187272	0.0530926	3.52726	0.000419877	0.0373811	ENSMUSG00000031391	L1cam	L1 cell adhesion molecule
14205	172.48	0.972762	0.276453	3.51872	0.000433631	0.038385	ENSMUSG00000031380	Vegfd	vascular endothelial growth factor D
108797	1526.94	-0.271777	0.077343	-3.51392	0.000441539	0.0384314	ENSMUSG00000057706	Mex3b	mex3 RNA binding family member B
109181	1456.68	-0.155646	0.0442986	-3.51356	0.000442151	0.0384314	ENSMUSG00000021188	Trip11	thyroid hormone receptor interactor 11
244418	2867.22	0.468822	0.133476	3.5124	0.000444078	0.0384314	ENSMUSG00000050271	Prag1	PEAK1 related kinase activating pseudokinase 1
72832	5930.73	0.314559	0.0894712	3.51575	0.000438514	0.0384314	ENSMUSG00000042401	Crtac1	cartilage acidic protein 1
217371	2398.91	-0.184884	0.0526885	-3.509	0.000449793	0.0387097	ENSMUSG00000025170	Rab40b	Rab40B, member RAS oncogene family
11906	304.348	0.526786	0.150588	3.4982	0.000468413	0.0400764	ENSMUSG00000038872	Zfhx3	zinc finger homeobox 3
20743	83129.2	-0.173987	0.0497557	-3.49682	0.000470848	0.0400764	ENSMUSG00000067889	Sptbn2	spectrin beta, non-erythrocytic 2
217698	195.887	-0.313404	0.0897194	-3.49315	0.000477352	0.0404079	ENSMUSG00000042540	Acot5	acyl-CoA thioesterase 5
14114	735.128	0.529112	0.152037	3.48015	0.000501142	0.0406898	ENSMUSG00000006369	Fbln1	fibulin 1
16993	1748.92	0.200051	0.0573882	3.48592	0.000490456	0.0406898	ENSMUSG00000015889	Lta4h	leukotriene A4 hydrolase
17390	286.738	0.504029	0.144665	3.48411	0.000493781	0.0406898	ENSMUSG00000031740	Mmp2	matrix metallopeptidase 2
19055	73049.8	-0.184736	0.0530875	-3.47985	0.000501694	0.0406898	ENSMUSG00000028161	Ppp3ca	protein phosphatase 3, catalytic subunit, alpha isoform
19762	3911.4	0.182503	0.0523847	3.4839	0.000494171	0.0406898	ENSMUSG00000057455	Rit2	Ras-like without CAAX 2
20503	579.272	-0.249934	0.0717054	-3.48557	0.000491097	0.0406898	ENSMUSG00000020102	Slc16a7	solute carrier family 16 (monocarboxylic acid transporters), member 7
223473	232.087	0.32722	0.0940312	3.4799	0.000501592	0.0406898	ENSMUSG00000038879	Nipal2	NIPA-like domain containing 2
319653	440.785	0.214419	0.0615055	3.48618	0.000489966	0.0406898	ENSMUSG00000054099	Slc25a40	solute carrier family 25, member 40
13821	37683.5	-0.0948784	0.0272817	-3.47772	0.000505691	0.0408003	ENSMUSG00000027624	Epb41l1	erythrocyte membrane protein band 4.1 like 1
20364	32271.4	-0.121945	0.0350794	-3.47627	0.000508435	0.0408092	ENSMUSG00000041571	Selenow	selenoprotein W
74412	2648.57	-0.104316	0.0300357	-3.47308	0.000514516	0.0410843	ENSMUSG00000019715	Gle1	GLE1 RNA export mediator (yeast)
20361	8885.44	-0.21584	0.0624155	-3.45812	0.000543964	0.0426858	ENSMUSG00000038264	Sema7a	sema domain, immunoglobulin domain (Ig), and GPI membrane anchor, (semaphorin) 7A
20776	180.114	0.503393	0.145602	3.45731	0.000545594	0.0426858	ENSMUSG00000049555	Tmie	transmembrane inner ear
216049	22204	-0.190934	0.0551829	-3.46003	0.000540123	0.0426858	ENSMUSG00000037855	Zfp365	zinc finger protein 365
216613	5907.45	-0.184432	0.0532969	-3.46046	0.000539254	0.0426858	ENSMUSG00000032878	Ccdc85a	coiled-coil domain containing 85A
13644	1137.53	0.273646	0.079226	3.45399	0.000552354	0.0427826	ENSMUSG00000022203	Efs	embryonal Fyn-associated substrate
22273	12144.4	0.0749332	0.0216882	3.45502	0.000550251	0.0427826	ENSMUSG00000025651	Uqcrc1	ubiquinol-cytochrome c reductase core protein 1
22273	12144.4	0.0749332	0.0216882	3.45502	0.000550251	0.0427826	ENSMUSG00000107235	Uqcrc1	ubiquinol-cytochrome c reductase core protein 1
76500	5458.14	-0.173492	0.0503093	-3.4485	0.000563709	0.0434449	ENSMUSG00000032599	Ip6k2	inositol hexaphosphate kinase 2
76500	5458.14	-0.173492	0.0503093	-3.4485	0.000563709	0.0434449	ENSMUSG00000106672	Ip6k2	inositol hexaphosphate kinase 2
16826	2037.64	0.314045	0.0911277	3.44621	0.000568509	0.0435102	ENSMUSG00000039706	Ldb2	LIM domain binding 2
328778	2062.23	0.298696	0.0866938	3.44542	0.000570175	0.0435102	ENSMUSG00000079657	Rab26	RAB26, member RAS oncogene family
381738	530.996	0.265662	0.0771812	3.44206	0.000577305	0.0438384	ENSMUSG00000073102	Drc1	dynein regulatory complex subunit 1
14778	330.522	0.525204	0.152859	3.43586	0.000590674	0.0443726	ENSMUSG00000018339	Gpx3	glutathione peroxidase 3
15374	3075.89	-0.166122	0.0484009	-3.43222	0.000598662	0.0443726	ENSMUSG00000020737	Jpt1	Jupiter microtubule associated homolog 1
18107	6362.41	-0.126411	0.0367902	-3.436	0.000590379	0.0443726	ENSMUSG00000020936	Nmt1	N-myristoyltransferase 1
433864	1515.51	-0.146587	0.0427009	-3.43287	0.000597228	0.0443726	ENSMUSG00000001569	Nom1	nucleolar protein with MIF4G domain 1
52668	1726.08	0.256598	0.074728	3.43376	0.000595274	0.0443726	ENSMUSG00000064215	Ifi27	interferon, alpha-inducible protein 27
212285	4504.53	-0.246217	0.0718308	-3.42774	0.000608637	0.0444736	ENSMUSG00000037999	Arap2	ArfGAP with RhoGAP domain, ankyrin repeat and PH domain 2
217463	4871.94	-0.102821	0.0299908	-3.42844	0.000607067	0.0444736	ENSMUSG00000020590	Snx13	sorting nexin 13
77629	17632.3	-0.183227	0.0534353	-3.42895	0.000605921	0.0444736	ENSMUSG00000026163	Sphkap	SPHK1 interactor, AKAP domain containing
193043	685.711	-0.215454	0.0629035	-3.42515	0.000614464	0.0446886	ENSMUSG00000043602	Zfp3	zinc finger protein 3
13179	2659.73	0.873405	0.255623	3.41677	0.000633678	0.0458706	ENSMUSG00000019929	Dcn	decorin
20274	195.759	0.551122	0.161465	3.41326	0.0006419	0.0460355	ENSMUSG00000075316	Scn9a	sodium channel, voltage-gated, type IX, alpha
229706	32244.4	0.119039	0.0348668	3.4141	0.00063992	0.0460355	ENSMUSG00000027894	Slc6a17	solute carrier family 6 (neurotransmitter transporter), member 17
12695	396.585	0.494618	0.145223	3.40592	0.000659423	0.0467955	ENSMUSG00000061859	Patj	PATJ, crumbs cell polarity complex component
212892	336.866	0.496754	0.145815	3.40674	0.000657431	0.0467955	ENSMUSG00000039552	Rsph4a	radial spoke head 4 homolog A (Chlamydomonas)
70354	9292.91	-0.151911	0.0446137	-3.40503	0.00066156	0.0467955	ENSMUSG00000035093	Secisbp2l	SECIS binding protein 2-like
380629	1524	-0.151353	0.0445267	-3.39915	0.000675944	0.0471669	ENSMUSG00000039879	Heca	hdc homolog, cell cycle regulator
74007	1415.6	0.22067	0.0648878	3.40079	0.000671914	0.0471669	ENSMUSG00000020042	Btbd11	BTB (POZ) domain containing 11
83669	9871.11	0.322615	0.0948904	3.39987	0.00067418	0.0471669	ENSMUSG00000066357	Wdr6	WD repeat domain 6
230484	1098.23	-0.177656	0.0523282	-3.39502	0.00068623	0.0474571	ENSMUSG00000028560	Usp1	ubiquitin specific peptidase 1
70551	681.584	0.24461	0.0720417	3.39539	0.000685301	0.0474571	ENSMUSG00000041594	Tmtc4	transmembrane and tetratricopeptide repeat containing 4
11857	378.101	0.338461	0.0997929	3.39163	0.000694776	0.0476229	ENSMUSG00000030220	Arhgdib	Rho, GDP dissociation inhibitor (GDI) beta
407812	951.563	0.345424	0.101815	3.39267	0.000692149	0.0476229	ENSMUSG00000060314	Zfp941	zinc finger protein 941
70129	27.3453	0.861713	0.254554	3.38519	0.000711297	0.0481536	ENSMUSG00000007034	Slc44a4	solute carrier family 44, member 4
71949	1533.8	0.157284	0.0464652	3.38498	0.000711844	0.0481536	ENSMUSG00000023021	Cers5	ceramide synthase 5
74136	17877.7	-0.147109	0.0434444	-3.38615	0.000708799	0.0481536	ENSMUSG00000020823	Sec14l1	SEC14-like lipid binding 1
20319	81.6547	0.690809	0.204741	3.37406	0.000740675	0.0496646	ENSMUSG00000027996	Sfrp2	secreted frizzled-related protein 2
338370	6382.67	0.119517	0.0354182	3.37445	0.000739647	0.0496646	ENSMUSG00000000197	Nalcn	sodium leak channel, non-selective
78249	119.671	0.619838	0.18377	3.3729	0.000743799	0.0496646	ENSMUSG00000023918	Adgrf4	adhesion G protein-coupled receptor F4
17122	1482.58	-0.272786	0.0809293	-3.37067	0.000749858	0.0498543	ENSMUSG00000037235	Mxd4	Max dimerization protein 4
56207	1782.08	-0.159861	0.0475061	-3.36507	0.000765254	0.0506605	ENSMUSG00000018189	Uchl5	ubiquitin carboxyl-terminal esterase L5
11775	10761.9	0.0883773	0.0262927	3.36128	0.000775808	0.0508802	ENSMUSG00000062444	Ap3b2	adaptor-related protein complex 3, beta 2 subunit
216795	609.164	-0.413572	0.123116	-3.35919	0.000781711	0.0508802	ENSMUSG00000000126	Wnt9a	wingless-type MMTV integration site family, member 9A
22439	1561.74	-0.158481	0.0471484	-3.36132	0.000775708	0.0508802	ENSMUSG00000015342	Xk	X-linked Kx blood group
66935	419.254	-0.202314	0.0602075	-3.36027	0.000778657	0.0508802	ENSMUSG00000041777	Cir1	corepressor interacting with RBPJ, 1
12983	63.5913	0.601139	0.179063	3.35714	0.000787538	0.051045	ENSMUSG00000071713	Csf2rb	colony stimulating factor 2 receptor, beta, low-affinity (granulocyte-macrophage)
13386	679.443	1.4421	0.429962	3.35403	0.000796447	0.0513127	ENSMUSG00000040856	Dlk1	delta like non-canonical Notch ligand 1
13386	679.443	1.4421	0.429962	3.35403	0.000796447	0.0513127	ENSMUSG00000098411	Dlk1	delta like non-canonical Notch ligand 1
381546	81.7468	0.51238	0.152804	3.35318	0.000798884	0.0513127	ENSMUSG00000078588	Ccdc24	coiled-coil domain containing 24
56087	171.396	0.667856	0.199227	3.35224	0.000801606	0.0513127	ENSMUSG00000038011	Dnah10	dynein, axonemal, heavy chain 10
244810	344.106	0.863533	0.257777	3.34992	0.000808353	0.0515317	ENSMUSG00000038112	AW551984	expressed sequence AW551984
268903	1892.52	-0.189817	0.0566997	-3.34776	0.000814663	0.0517211	ENSMUSG00000048490	Nrip1	nuclear receptor interacting protein 1
14700	2036.03	-0.217948	0.065243	-3.34056	0.000836108	0.0524378	ENSMUSG00000038607	Gng10	guanine nucleotide binding protein (G protein), gamma 10
16149	240.264	1.01849	0.30477	3.34185	0.00083223	0.0524378	ENSMUSG00000024610	Cd74	CD74 antigen (invariant polypeptide of major histocompatibility complex, class II antigen-associated)
244653	217.119	0.62324	0.186548	3.34092	0.000835022	0.0524378	ENSMUSG00000059854	Hydin	HYDIN, axonemal central pair apparatus protein
20787	4533.85	0.191123	0.0572365	3.33918	0.000840254	0.0524854	ENSMUSG00000020538	Srebf1	sterol regulatory element binding transcription factor 1
72043	8012.39	0.227223	0.068114	3.33592	0.000850169	0.0528915	ENSMUSG00000006800	Sulf2	sulfatase 2
215351	4076.56	-0.0916451	0.0274939	-3.33329	0.000858246	0.0531803	ENSMUSG00000034252	Senp6	SUMO/sentrin specific peptidase 6
68939	3988.75	-0.238804	0.0717422	-3.32864	0.000872725	0.0538621	ENSMUSG00000049907	Rasl11b	RAS-like, family 11, member B
26914	4483.28	0.142398	0.0428239	3.32521	0.000883535	0.0543129	ENSMUSG00000015937	Macroh2a1	macroH2A.1 histone
223601	5612.45	-0.150686	0.0454095	-3.31838	0.000905421	0.0550999	ENSMUSG00000022378	Cyrib	CYFIP related Rac1 interactor B
239719	14032.3	-0.134099	0.040417	-3.31789	0.00090701	0.0550999	ENSMUSG00000009569	Mrtfb	myocardin related transcription factor B
56417	10162.4	0.150065	0.0452037	3.31975	0.000900966	0.0550999	ENSMUSG00000027951	Adar	adenosine deaminase, RNA-specific
319551	215.669	-0.400615	0.120793	-3.31655	0.000911365	0.0551483	ENSMUSG00000109898	6330420H09Rik	RIKEN cDNA 6330420H09 gene
109685	43.8926	0.686673	0.207199	3.31407	0.000919494	0.0554237	ENSMUSG00000036091	Hyal3	hyaluronoglucosaminidase 3
237759	781.87	0.821008	0.248306	3.30644	0.000944908	0.0567348	ENSMUSG00000063564	Col23a1	collagen, type XXIII, alpha 1
14783	1707.38	0.253118	0.0765795	3.3053	0.000948752	0.0567456	ENSMUSG00000020176	Grb10	growth factor receptor bound protein 10
100861910	444.724	-0.250793	0.0759333	-3.30281	0.000957205	0.057031	NA	NA	NA
11988	2021.02	-0.252749	0.0766561	-3.29718	0.000976615	0.0572786	ENSMUSG00000031596	Slc7a2	solute carrier family 7 (cationic amino acid transporter, y+ system), member 2
19275	30212.9	0.188364	0.0571997	3.29309	0.000990942	0.0572786	ENSMUSG00000026204	Ptprn	protein tyrosine phosphatase, receptor type, N
233812	3200.09	-0.131332	0.0398043	-3.29945	0.000968744	0.0572786	ENSMUSG00000046096	Mosmo	modulator of smoothened
238024	2123.24	-0.134772	0.0408904	-3.29594	0.000980942	0.0572786	ENSMUSG00000039253	Fn3krp	fructosamine 3 kinase related protein
243725	15085.4	-0.0998657	0.0303257	-3.2931	0.000990882	0.0572786	ENSMUSG00000032827	Ppp1r9a	protein phosphatase 1, regulatory subunit 9A
54712	3249	0.231967	0.070425	3.29382	0.000988373	0.0572786	ENSMUSG00000074785	Plxnc1	plexin C1
56615	322.352	0.314538	0.0954061	3.29684	0.000977809	0.0572786	ENSMUSG00000008540	Mgst1	microsomal glutathione S-transferase 1
71699	250.077	0.298997	0.0906473	3.29847	0.000972136	0.0572786	ENSMUSG00000030089	Slc41a3	solute carrier family 41, member 3
224019	3004.03	-0.209297	0.0636676	-3.28734	0.00101137	0.0575999	ENSMUSG00000055692	Tmem191c	transmembrane protein 191C
329324	338.412	-0.274268	0.083407	-3.2883	0.00100793	0.0575999	ENSMUSG00000016200	Syt14	synaptotagmin XIV
665775	5010.75	-0.100801	0.0306536	-3.28841	0.00100756	0.0575999	ENSMUSG00000061755	Bod1l	biorientation of chromosomes in cell division 1-like
81703	2116.75	-0.213638	0.0649843	-3.28753	0.00101071	0.0575999	ENSMUSG00000034271	Jdp2	Jun dimerization protein 2
14397	5781.24	-0.125827	0.038289	-3.28624	0.00101533	0.0576137	ENSMUSG00000029211	Gabra4	gamma-aminobutyric acid (GABA) A receptor, subunit alpha 4
23797	12164.5	-0.133051	0.0405144	-3.28404	0.00102332	0.0578547	ENSMUSG00000019699	Akt3	thymoma viral proto-oncogene 3
12554	2022.92	0.220727	0.0673905	3.27534	0.00105533	0.0592483	ENSMUSG00000031841	Cdh13	cadherin 13
216551	3585.72	-0.117584	0.0359005	-3.27527	0.00105561	0.0592483	ENSMUSG00000042363	Lgalsl	lectin, galactoside binding-like
100042056	978.471	-0.333236	0.101946	-3.26875	0.00108025	0.0595464	ENSMUSG00000073067	9130019P16Rik	RIKEN cDNA 9130019P16 gene
106931	3531.96	-0.160983	0.0492788	-3.26678	0.00108779	0.0595464	ENSMUSG00000036225	Kctd1	potassium channel tetramerisation domain containing 1
17349	84.5451	0.669939	0.204878	3.26994	0.00107571	0.0595464	ENSMUSG00000048416	Mlf1	myeloid leukemia factor 1
19157	5638.72	-0.107806	0.0330009	-3.26677	0.00108783	0.0595464	ENSMUSG00000017132	Cyth1	cytohesin 1
68499	1107.49	-0.135035	0.0412629	-3.27255	0.0010658	0.0595464	ENSMUSG00000030037	Mrpl53	mitochondrial ribosomal protein L53
72433	82.0179	0.577768	0.176733	3.26915	0.0010787	0.0595464	ENSMUSG00000030559	Rab38	RAB38, member RAS oncogene family
74117	8168.83	-0.142733	0.0436726	-3.26826	0.00108213	0.0595464	ENSMUSG00000026341	Actr3	ARP3 actin-related protein 3
14682	17128.1	-0.114667	0.0351258	-3.26447	0.0010967	0.0597208	ENSMUSG00000024639	Gnaq	guanine nucleotide binding protein, alpha q polypeptide
228777	3133.58	0.200067	0.0612961	3.26394	0.00109873	0.0597208	ENSMUSG00000059361	Nrsn2	neurensin 2
622665	102.281	0.433483	0.133089	3.2571	0.00112557	0.0607535	ENSMUSG00000034035	Ccdc17	coiled-coil domain containing 17
66151	2513.29	0.158578	0.048686	3.25716	0.00112533	0.0607535	ENSMUSG00000023048	Prr13	proline rich 13
22413	315.469	-0.509961	0.156701	-3.25436	0.00113649	0.0609181	ENSMUSG00000010797	Wnt2	wingless-type MMTV integration site family, member 2
30940	2675.85	-0.13359	0.0410441	-3.25479	0.00113475	0.0609181	ENSMUSG00000022867	Usp25	ubiquitin specific peptidase 25
94232	8068.12	-0.0980926	0.0301735	-3.25095	0.00115021	0.0614411	ENSMUSG00000008604	Ubqln4	ubiquilin 4
23801	462.086	0.429484	0.132207	3.24857	0.00115987	0.061727	ENSMUSG00000020892	Aloxe3	arachidonate lipoxygenase 3
50908	56.0979	0.599601	0.184625	3.24767	0.00116353	0.061727	ENSMUSG00000038521	C1s1	complement component 1, s subcomponent 1
106014	8529.23	-0.121354	0.0373795	-3.24653	0.00116821	0.0617635	ENSMUSG00000054863	Tafa5	TAFA chemokine like family member 5
399603	1261.95	-0.393085	0.121244	-3.24209	0.00118655	0.0625201	ENSMUSG00000072568	Lratd2	LRAT domain containing 1
18176	2143.1	-0.133987	0.0413474	-3.24053	0.00119309	0.0626511	ENSMUSG00000027852	Nras	neuroblastoma ras oncogene
16373	34.0847	1.26157	0.390016	3.23466	0.0012179	0.0635234	ENSMUSG00000031734	Irx3	Iroquois related homeobox 3
20544	5125.14	0.164491	0.0508451	3.23514	0.00121584	0.0635234	ENSMUSG00000028854	Slc9a1	solute carrier family 9 (sodium/hydrogen exchanger), member 1
12616	9269.5	-0.106712	0.0330142	-3.23231	0.00122792	0.0636186	ENSMUSG00000068267	Cenpb	centromere protein B
234577	2438.42	0.655642	0.20284	3.23231	0.00122794	0.0636186	ENSMUSG00000034361	Cpne2	copine II
237403	3547.76	-0.329873	0.102284	-3.22506	0.00125946	0.0646038	ENSMUSG00000051067	Lingo3	leucine rich repeat and Ig domain containing 3
52898	5523.75	-0.118292	0.0366762	-3.22532	0.00125833	0.0646038	ENSMUSG00000093989	Rnasek	ribonuclease, RNase K
71870	193.119	0.411241	0.127448	3.22673	0.00125215	0.0646038	ENSMUSG00000026546	Cfap45	cilia and flagella associated protein 45
100048534	274.946	0.457616	0.14218	3.21857	0.00128833	0.065027	ENSMUSG00000044948	Cfap43	cilia and flagella associated protein 43
233836	31.5454	0.890859	0.276738	3.21915	0.00128572	0.065027	ENSMUSG00000030769	Slc5a11	solute carrier family 5 (sodium/glucose cotransporter), member 11
235584	3827.37	-0.170392	0.0528897	-3.22164	0.00127461	0.065027	ENSMUSG00000053716	Dusp7	dual specificity phosphatase 7
268859	28725.8	-0.184774	0.057408	-3.21861	0.00128812	0.065027	ENSMUSG00000008658	Rbfox1	RNA binding protein, fox-1 homolog (C. elegans) 1
74199	300.227	0.438344	0.136196	3.21848	0.0012887	0.065027	ENSMUSG00000024076	Vit	vitrin
59095	6375.9	0.293342	0.0912358	3.2152	0.00130352	0.0655614	ENSMUSG00000066705	Fxyd6	FXYD domain-containing ion transport regulator 6
12913	2065.25	0.0988014	0.0308114	3.20665	0.00134291	0.0673238	ENSMUSG00000028466	Creb3	cAMP responsive element binding protein 3
110083	95.4792	0.806941	0.251816	3.20448	0.00135304	0.0676068	ENSMUSG00000021879	Dnah12	dynein, axonemal, heavy chain 12
110083	95.4792	0.806941	0.251816	3.20448	0.00135304	0.0676068	ENSMUSG00000116451	Dnah12	dynein, axonemal, heavy chain 12
231807	4606.12	0.106357	0.033209	3.20266	0.00136165	0.0676068	ENSMUSG00000036948	Map11	microtubule associated protein 11
54525	23921	-0.153522	0.0479286	-3.20314	0.00135937	0.0676068	ENSMUSG00000024743	Syt7	synaptotagmin VII
67178	3593.41	-0.173644	0.0542425	-3.20126	0.0013683	0.0677198	ENSMUSG00000009076	Zmat5	zinc finger, matrin type 5
225655	1986.89	-0.151121	0.0473014	-3.19485	0.00139903	0.0690201	ENSMUSG00000024530	Prelid3a	PRELI domain containing 3A
13839	8884.32	-0.198037	0.062025	-3.19285	0.00140877	0.0692803	ENSMUSG00000029245	Epha5	Eph receptor A5
20440	1283.64	0.15878	0.049757	3.19112	0.00141724	0.0694761	ENSMUSG00000022885	St6gal1	beta galactoside alpha 2,6 sialyltransferase 1
26373	3215.05	0.102632	0.032171	3.1902	0.00142173	0.0694763	ENSMUSG00000036636	Clcn7	chloride channel, voltage-sensitive 7
16009	1042.22	0.383417	0.120336	3.18623	0.00144141	0.0697777	ENSMUSG00000020427	Igfbp3	insulin-like growth factor binding protein 3
225642	757.275	0.68364	0.214517	3.18688	0.00143818	0.0697777	ENSMUSG00000024517	Grp	gastrin releasing peptide
329679	1133.18	-0.180444	0.0566238	-3.18672	0.00143897	0.0697777	ENSMUSG00000061175	Fnip2	folliculin interacting protein 2
381813	4977.26	-0.185366	0.0582202	-3.18387	0.00145321	0.0701299	ENSMUSG00000030350	Prmt8	protein arginine N-methyltransferase 8
320662	49.2035	0.767785	0.241293	3.18197	0.00146277	0.0703721	ENSMUSG00000043541	Casc1	cancer susceptibility candidate 1
11804	32434.4	0.0803543	0.0253026	3.17574	0.00149457	0.0708023	ENSMUSG00000031996	Aplp2	amyloid beta (A4) precursor-like protein 2
207565	9705.05	-0.150185	0.0472802	-3.17649	0.00149069	0.0708023	ENSMUSG00000029471	Camkk2	calcium/calmodulin-dependent protein kinase kinase 2, beta
271377	3217.96	-0.139437	0.0438993	-3.1763	0.00149166	0.0708023	ENSMUSG00000022601	Zbtb11	zinc finger and BTB domain containing 11
381979	15628.1	-0.115299	0.0362775	-3.17825	0.00148168	0.0708023	ENSMUSG00000035390	Brsk1	BR serine/threonine kinase 1
67247	1772.26	0.16934	0.053282	3.17818	0.00148201	0.0708023	ENSMUSG00000073481	Mtarc2	mitochondrial amidoxime reducing component 2
14199	3826.59	0.219499	0.0691983	3.17203	0.00151377	0.0712761	ENSMUSG00000023092	Fhl1	four and a half LIM domains 1
14969	87.7302	1.05057	0.331108	3.17288	0.00150937	0.0712761	ENSMUSG00000060586	H2-Eb1	histocompatibility 2, class II antigen E beta
18751	53657	-0.131978	0.0416319	-3.17011	0.00152382	0.0714455	ENSMUSG00000052889	Prkcb	protein kinase C, beta
208936	68.5562	0.690183	0.217752	3.16958	0.00152659	0.0714455	ENSMUSG00000053399	Adamts18	a disintegrin-like and metallopeptidase (reprolysin type) with thrombospondin type 1 motif, 18
57778	8204.38	-0.152232	0.0480868	-3.16578	0.00154668	0.0719508	ENSMUSG00000055805	Fmnl1	formin-like 1
66556	9492.31	-0.130695	0.0412814	-3.16594	0.00154581	0.0719508	ENSMUSG00000024914	Drap1	Dr1 associated protein 1 (negative cofactor 2 alpha)
69168	387.972	0.231891	0.0732783	3.16452	0.00155338	0.0720461	ENSMUSG00000015943	Bola1	bolA-like 1 (E. coli)
75744	2788.66	-0.138934	0.0439304	-3.16261	0.00156363	0.0723049	ENSMUSG00000074093	Svip	small VCP/p97-interacting protein
100502943	726.61	-0.244708	0.0774374	-3.16007	0.00157731	0.0723836	NA	NA	NA
109620	4171.21	-0.488659	0.154644	-3.1599	0.00157823	0.0723836	ENSMUSG00000054889	Dsp	desmoplakin
252838	620.833	0.382789	0.121181	3.15883	0.00158402	0.0723836	ENSMUSG00000041272	Tox	thymocyte selection-associated high mobility group box
381284	94.6472	0.653798	0.206949	3.15922	0.00158193	0.0723836	ENSMUSG00000084989	Crocc2	ciliary rootlet coiled-coil, rootletin family member 2
13840	4041.98	-0.245322	0.0777281	-3.15616	0.00159863	0.0728363	ENSMUSG00000055540	Epha6	Eph receptor A6
80892	982.202	-0.260777	0.0826642	-3.15465	0.00160691	0.0729988	ENSMUSG00000025255	Zfhx4	zinc finger homeodomain 4
14734	266.31	0.707926	0.224538	3.15282	0.00161703	0.0730304	ENSMUSG00000055653	Gpc3	glypican 3
233280	1806.89	-0.160885	0.0510155	-3.15365	0.00161244	0.0730304	ENSMUSG00000047037	Nipa1	non imprinted in Prader-Willi/Angelman syndrome 1 homolog (human)
241112	123.508	0.547061	0.173628	3.15077	0.00162841	0.0733304	ENSMUSG00000073650	Catip	ciliogenesis associated TTC17 interacting protein
56191	11159.5	0.134819	0.0428016	3.14986	0.00163347	0.073345	ENSMUSG00000025272	Tro	trophinin
75415	4375.99	-0.217985	0.0692773	-3.14655	0.00165207	0.0739659	ENSMUSG00000041225	Arhgap12	Rho GTPase activating protein 12
67241	2198.85	-0.131557	0.0418379	-3.14444	0.00166405	0.0742875	ENSMUSG00000020608	Smc6	structural maintenance of chromosomes 6
16399	118.726	0.465383	0.148103	3.1423	0.00167628	0.0744049	ENSMUSG00000034664	Itga2b	integrin alpha 2b
19046	13814.1	-0.123818	0.0394005	-3.14256	0.0016748	0.0744049	ENSMUSG00000014956	Ppp1cb	protein phosphatase 1 catalytic subunit beta
13808	299.241	0.384889	0.122679	3.13737	0.00170471	0.0754392	ENSMUSG00000060600	Eno3	enolase 3, beta muscle
73844	3133.8	-0.166441	0.0530645	-3.13658	0.00170933	0.0754392	ENSMUSG00000044835	Ankrd45	ankyrin repeat domain 45
106326	1534.42	-0.131934	0.0421136	-3.13281	0.00173143	0.0761975	ENSMUSG00000022807	Osbpl11	oxysterol binding protein-like 11
110084	537.55	0.389293	0.124618	3.1239	0.00178471	0.0762842	ENSMUSG00000019027	Dnah1	dynein, axonemal, heavy chain 1
117167	35.2237	1.15619	0.37074	3.1186	0.00181711	0.0762842	ENSMUSG00000012428	Steap4	STEAP family member 4
11767	3923.88	0.0882107	0.0282511	3.12238	0.00179394	0.0762842	ENSMUSG00000003033	Ap1m1	adaptor-related protein complex AP-1, mu subunit 1
13209	7749.68	-0.0962859	0.0308726	-3.11881	0.00181581	0.0762842	ENSMUSG00000032097	Ddx6	DEAD (Asp-Glu-Ala-Asp) box polypeptide 6
14402	20409.2	-0.109662	0.0350774	-3.12629	0.00177025	0.0762842	ENSMUSG00000033676	Gabrb3	gamma-aminobutyric acid (GABA) A receptor, subunit beta 3
19347	17270.3	-0.114061	0.0364264	-3.13126	0.00174059	0.0762842	ENSMUSG00000035901	Dennd5a	DENN/MADD domain containing 5A
20515	6896.8	0.153181	0.0490961	3.12002	0.0018084	0.0762842	ENSMUSG00000027397	Slc20a1	solute carrier family 20, member 1
20692	9753.4	0.177997	0.0568644	3.13021	0.00174684	0.0762842	ENSMUSG00000018593	Sparc	secreted acidic cysteine rich glycoprotein
207259	161.546	0.407672	0.130429	3.12561	0.00177436	0.0762842	ENSMUSG00000044646	Zbtb7c	zinc finger and BTB domain containing 7C
21356	1359.65	0.143803	0.0460943	3.11975	0.00181003	0.0762842	ENSMUSG00000024308	Tapbp	TAP binding protein
22045	182.531	1.21499	0.389386	3.12026	0.0018069	0.0762842	ENSMUSG00000038760	Trhr	thyrotropin releasing hormone receptor
241322	983.971	-0.160782	0.0514029	-3.12787	0.00176075	0.0762842	ENSMUSG00000066798	Zbtb6	zinc finger and BTB domain containing 6
54161	18620.5	0.0859741	0.0275473	3.12096	0.00180262	0.0762842	ENSMUSG00000030058	Copg1	coatomer protein complex, subunit gamma 1
56433	3994.41	-0.126767	0.040557	-3.12564	0.00177416	0.0762842	ENSMUSG00000029462	Vps29	VPS29 retromer complex component
67576	374.607	-0.316963	0.101582	-3.12028	0.0018068	0.0762842	NA	4930429B21Rik	RIKEN cDNA 4930429B21 gene
77531	21938.6	-0.0865453	0.0276672	-3.12808	0.00175951	0.0762842	ENSMUSG00000058589	Anks1b	ankyrin repeat and sterile alpha motif domain containing 1B
97212	4024.48	0.08009	0.0256559	3.1217	0.00179811	0.0762842	ENSMUSG00000025745	Hadha	hydroxyacyl-CoA dehydrogenase trifunctional multienzyme complex subunit alpha
217944	6407.48	-0.169462	0.0544131	-3.11437	0.00184339	0.0771784	ENSMUSG00000041992	Rapgef5	Rap guanine nucleotide exchange factor (GEF) 5
329735	4696.74	-0.124424	0.0399785	-3.11228	0.00185647	0.0773555	ENSMUSG00000086968	4933431E20Rik	RIKEN cDNA 4933431E20 gene
384061	4965.85	-0.163062	0.0523962	-3.1121	0.00185761	0.0773555	ENSMUSG00000001334	Fndc5	fibronectin type III domain containing 5
52897	20756.5	-0.112498	0.0361739	-3.10991	0.00187144	0.0777224	ENSMUSG00000025576	Rbfox3	RNA binding protein, fox-1 homolog (C. elegans) 3
110198	1523.98	0.122905	0.0395363	3.10866	0.0018794	0.0778442	ENSMUSG00000028743	Akr7a5	aldo-keto reductase family 7, member A5 (aflatoxin aldehyde reductase)
225339	2213.75	-0.113443	0.0365063	-3.10749	0.00188686	0.0779447	ENSMUSG00000041915	Ammecr1l	AMME chromosomal region gene 1-like
107585	190.327	1.56077	0.503398	3.10047	0.00193217	0.079556	ENSMUSG00000075707	Dio3	deiodinase, iodothyronine type III
21416	380.281	0.945041	0.30502	3.09829	0.0019464	0.079556	ENSMUSG00000024985	Tcf7l2	transcription factor 7 like 2, T cell specific, HMG box
57339	3531.11	-0.238781	0.0770499	-3.09905	0.00194145	0.079556	ENSMUSG00000042686	Jph1	junctophilin 1
73667	201.062	0.455172	0.146854	3.09948	0.00193858	0.079556	ENSMUSG00000071398	2410004P03Rik	RIKEN cDNA 2410004P03 gene
20351	2059.02	0.186886	0.0603437	3.09702	0.00195474	0.0796863	ENSMUSG00000028064	Sema4a	sema domain, immunoglobulin domain (Ig), transmembrane domain (TM) and short cytoplasmic domain, (semaphorin) 4A
20516	3948.09	0.158405	0.0511805	3.09502	0.00196798	0.0798064	ENSMUSG00000037656	Slc20a2	solute carrier family 20, member 2
23992	720.65	0.166044	0.053639	3.09558	0.00196428	0.0798064	ENSMUSG00000002731	Prkra	protein kinase, interferon inducible double stranded RNA dependent activator
20183	227.799	0.869231	0.281109	3.09215	0.00198711	0.0799446	ENSMUSG00000015843	Rxrg	retinoid X receptor gamma
268480	16772.3	-0.102943	0.0332852	-3.09277	0.00198297	0.0799446	ENSMUSG00000038020	Rapgefl1	Rap guanine nucleotide exchange factor (GEF)-like 1
69792	621.55	-0.16906	0.054687	-3.09142	0.00199204	0.0799446	ENSMUSG00000002679	Med6	mediator complex subunit 6
70113	147.213	0.520981	0.168428	3.09319	0.00198016	0.0799446	ENSMUSG00000047394	Odf3b	outer dense fiber of sperm tails 3B
109349	15567.6	-0.203762	0.0660429	-3.0853	0.00203348	0.0805429	ENSMUSG00000009216	Fam163b	family with sequence similarity 163, member B
118449	313.832	0.510371	0.16539	3.08587	0.00202957	0.0805429	ENSMUSG00000050315	Synpo2	synaptopodin 2
12834	568.347	0.677123	0.21946	3.0854	0.00203279	0.0805429	ENSMUSG00000020241	Col6a2	collagen, type VI, alpha 2
15118	273.543	-0.302592	0.0979812	-3.08826	0.0020133	0.0805429	ENSMUSG00000031910	Has3	hyaluronan synthase 3
16889	1200.53	0.129057	0.0418388	3.08462	0.00203814	0.0805429	ENSMUSG00000024781	Lipa	lysosomal acid lipase A
18578	4353.04	0.109374	0.0354294	3.0871	0.00202117	0.0805429	ENSMUSG00000028525	Pde4b	phosphodiesterase 4B, cAMP specific
252967	35.1617	0.676349	0.219584	3.08014	0.00206905	0.0815563	ENSMUSG00000022236	Ropn1l	ropporin 1-like
98845	308.926	0.371129	0.120686	3.07516	0.0021039	0.0827196	ENSMUSG00000025504	Eps8l2	EPS8-like 2
18642	23278.4	0.0594095	0.0193295	3.07351	0.00211558	0.0827586	ENSMUSG00000033065	Pfkm	phosphofructokinase, muscle
76071	3809.56	-0.118282	0.0384789	-3.07396	0.00211241	0.0827586	ENSMUSG00000063646	Jakmip1	janus kinase and microtubule interacting protein 1
76487	465.833	-0.387573	0.126152	-3.07228	0.00212433	0.0828918	ENSMUSG00000050423	Ppp1r3g	protein phosphatase 1, regulatory subunit 3G
15254	4714.84	0.140079	0.045631	3.06982	0.00214188	0.0829116	ENSMUSG00000020267	Hint1	histidine triad nucleotide binding protein 1
216152	2429.58	0.284826	0.0928009	3.06921	0.00214625	0.0829116	ENSMUSG00000035835	Plppr3	phospholipid phosphatase related 3
71713	4687.94	-0.153484	0.0499733	-3.07133	0.00213106	0.0829116	ENSMUSG00000038446	Cdc40	cell division cycle 40
80883	2205.9	0.234078	0.0762638	3.06932	0.00214546	0.0829116	ENSMUSG00000059857	Ntng1	netrin G1
16590	4953.35	0.333252	0.108653	3.06712	0.00216132	0.0830274	ENSMUSG00000005672	Kit	KIT proto-oncogene receptor tyrosine kinase
234729	1536.37	0.131177	0.0427766	3.06657	0.00216533	0.0830274	ENSMUSG00000010936	Vac14	Vac14 homolog (S. cerevisiae)
66922	1059.45	-0.181737	0.0592472	-3.06744	0.00215899	0.0830274	ENSMUSG00000055723	Rras2	related RAS viral (r-ras) oncogene 2
320878	27052.6	-0.0977722	0.0319016	-3.0648	0.00217815	0.0833131	ENSMUSG00000038244	Mical2	microtubule associated monooxygenase, calponin and LIM domain containing 2
12343	6768.18	-0.133643	0.0437003	-3.05816	0.00222699	0.0843252	ENSMUSG00000015733	Capza2	capping protein (actin filament) muscle Z-line, alpha 2
16000	472.237	-0.24292	0.0794164	-3.05881	0.00222218	0.0843252	ENSMUSG00000020053	Igf1	insulin-like growth factor 1
276952	21834.1	-0.174911	0.057207	-3.05751	0.00223183	0.0843252	ENSMUSG00000020684	Rasl10b	RAS-like, family 10, member B
50789	5564.15	-0.0976104	0.0319158	-3.05837	0.00222543	0.0843252	ENSMUSG00000022124	Fbxl3	F-box and leucine-rich repeat protein 3
72160	532.825	0.421876	0.137953	3.05812	0.0022273	0.0843252	ENSMUSG00000026347	Tmem163	transmembrane protein 163
64242	188.915	0.95335	0.311997	3.05564	0.00224582	0.0846472	ENSMUSG00000021032	Ngb	neuroglobin
53328	12754.2	0.16053	0.0525765	3.05326	0.00226367	0.0851127	ENSMUSG00000006373	Pgrmc1	progesterone receptor membrane component 1
226413	2404.82	-0.380597	0.124757	-3.0507	0.00228306	0.0856342	ENSMUSG00000026354	Lct	lactase
106585	3882.32	-0.0857011	0.0281595	-3.04342	0.00233906	0.0864618	ENSMUSG00000034647	Ankrd12	ankyrin repeat domain 12
20620	12485.3	-0.204564	0.0672683	-3.04101	0.00235783	0.0864618	ENSMUSG00000021701	Plk2	polo like kinase 2
214253	130.505	0.432233	0.142153	3.04062	0.00236094	0.0864618	ENSMUSG00000070644	Etnk2	ethanolamine kinase 2
214931	67956.9	-0.128939	0.0423965	-3.04126	0.00235591	0.0864618	ENSMUSG00000025738	Fbxl16	F-box and leucine-rich repeat protein 16
231842	467.391	0.356068	0.116961	3.04432	0.00233209	0.0864618	ENSMUSG00000050022	Amz1	archaelysin family metallopeptidase 1
241944	1524.21	-0.163155	0.0536105	-3.04335	0.00233959	0.0864618	ENSMUSG00000033883	Zfp267	zinc finger protein 267
76804	1710.53	-0.11306	0.0371185	-3.04591	0.00231976	0.0864618	ENSMUSG00000028397	Kdm4c	lysine (K)-specific demethylase 4C
77382	124.833	-0.340631	0.111975	-3.04203	0.00234987	0.0864618	ENSMUSG00000105352	C030018K13Rik	RIKEN cDNA C030018K13 gene
97130	1100.24	0.265776	0.0873936	3.04113	0.00235688	0.0864618	ENSMUSG00000050390	C77080	expressed sequence C77080
99526	911.278	-0.146824	0.0482381	-3.04373	0.00233668	0.0864618	ENSMUSG00000039701	Usp53	ubiquitin specific peptidase 53
114229	357.231	0.285503	0.0941387	3.03279	0.00242305	0.087066	ENSMUSG00000035773	Kiss1r	KISS1 receptor
11907	4907.02	0.113784	0.0375254	3.03219	0.00242782	0.087066	ENSMUSG00000030850	Ate1	arginyltransferase 1
140781	203.271	0.519484	0.171201	3.03435	0.00241052	0.087066	ENSMUSG00000053093	Myh7	myosin, heavy polypeptide 7, cardiac muscle, beta
14766	4648.16	0.231236	0.0761745	3.03561	0.00240047	0.087066	ENSMUSG00000031785	Adgrg1	adhesion G protein-coupled receptor G1
17751	15165.2	-0.126546	0.0417274	-3.03268	0.0024239	0.087066	ENSMUSG00000031760	Mt3	metallothionein 3
208613	93.7364	0.800501	0.263638	3.03637	0.00239449	0.087066	ENSMUSG00000043164	Tmem212	transmembrane protein 212
20910	51257.8	0.104741	0.0345433	3.03217	0.00242802	0.087066	ENSMUSG00000026797	Stxbp1	syntaxin binding protein 1
22785	2768.91	-0.113876	0.0375015	-3.03657	0.00239288	0.087066	ENSMUSG00000005802	Slc30a4	solute carrier family 30 (zinc transporter), member 4
22785	2768.91	-0.113876	0.0375015	-3.03657	0.00239288	0.087066	ENSMUSG00000111214	Slc30a4	solute carrier family 30 (zinc transporter), member 4
228012	4752.82	-0.104685	0.0344623	-3.03768	0.00238409	0.087066	ENSMUSG00000041997	Tlk1	tousled-like kinase 1
19332	33.6095	1.0305	0.340017	3.03075	0.00243951	0.0872759	ENSMUSG00000031504	Rab20	RAB20, member RAS oncogene family
58200	5651.91	-0.187864	0.0620232	-3.02893	0.00245424	0.0874442	ENSMUSG00000022490	Ppp1r1a	protein phosphatase 1, regulatory inhibitor subunit 1A
68969	5573.42	-0.108643	0.0358703	-3.02877	0.0024555	0.0874442	ENSMUSG00000006941	Eif1b	eukaryotic translation initiation factor 1B
18769	2971.42	-0.158516	0.0523781	-3.02638	0.00247502	0.0879369	ENSMUSG00000035268	Pkig	protein kinase inhibitor, gamma
14961	58.8515	1.17264	0.388068	3.02174	0.00251324	0.0884832	ENSMUSG00000073421	H2-Ab1	histocompatibility 2, class II antigen A, beta 1
21899	40.0097	0.931108	0.308117	3.02193	0.00251171	0.0884832	ENSMUSG00000051498	Tlr6	toll-like receptor 6
22029	59.2098	0.703286	0.232721	3.02201	0.00251102	0.0884832	ENSMUSG00000026875	Traf1	TNF receptor-associated factor 1
93709	298.851	-0.499264	0.165128	-3.0235	0.00249868	0.0884832	ENSMUSG00000103144	Pcdhga1	protocadherin gamma subfamily A, 1
66412	708.902	-0.216559	0.0717275	-3.01919	0.00253447	0.0890285	ENSMUSG00000042659	Arrdc4	arrestin domain containing 4
433700	70.7311	0.549797	0.182188	3.01774	0.00254665	0.0892538	ENSMUSG00000066196	Spag8	sperm associated antigen 8
18706	3457.89	-0.0974036	0.0322965	-3.01592	0.00256202	0.0895897	ENSMUSG00000027665	Pik3ca	phosphatidylinositol-4,5-bisphosphate 3-kinase catalytic subunit alpha
269060	12804	-0.14803	0.0491146	-3.01398	0.00257842	0.08996	ENSMUSG00000035735	Dagla	diacylglycerol lipase, alpha
619605	3453.49	-0.103153	0.0342485	-3.0119	0.0025962	0.0903161	ENSMUSG00000028772	Zcchc17	zinc finger, CCHC domain containing 17
619605	3453.49	-0.103153	0.0342485	-3.0119	0.0025962	0.0903161	ENSMUSG00000108747	Zcchc17	zinc finger, CCHC domain containing 17
72046	4398.43	0.0943758	0.0313393	3.01142	0.00260028	0.0903161	ENSMUSG00000049680	Urgcp	upregulator of cell proliferation
12322	329007	-0.13894	0.0461962	-3.0076	0.00263318	0.0906458	ENSMUSG00000024617	Camk2a	calcium/calmodulin-dependent protein kinase II alpha
12939	156.851	0.524674	0.174395	3.00854	0.00262502	0.0906458	ENSMUSG00000104318	Pcdha7	protocadherin alpha 7
55963	3700.85	0.162512	0.0540237	3.00817	0.00262826	0.0906458	ENSMUSG00000020142	Slc1a4	solute carrier family 1 (glutamate/neutral amino acid transporter), member 4
77300	3695.41	0.142494	0.0473648	3.00845	0.00262588	0.0906458	ENSMUSG00000026014	Raph1	Ras association (RalGDS/AF-6) and pleckstrin homology domains 1
71660	192.753	0.404832	0.134643	3.0067	0.002641	0.0907132	ENSMUSG00000009281	Rarres2	retinoic acid receptor responder (tazarotene induced) 2
330050	974.797	0.165546	0.0550756	3.00579	0.0026489	0.0907835	ENSMUSG00000047221	Fam185a	family with sequence similarity 185, member A
214240	30044.5	0.180706	0.0601894	3.00228	0.00267963	0.091634	ENSMUSG00000040035	Disp2	dispatched RND tramsporter family member 2
320214	132.562	0.501869	0.167351	2.9989	0.00270956	0.0924533	ENSMUSG00000022805	Maats1	MYCBP-associated, testis expressed 1
170676	1004.04	0.83492	0.278557	2.9973	0.00272384	0.0925328	ENSMUSG00000092035	Peg10	paternally expressed 10
319520	1393.19	-0.22424	0.0748129	-2.99735	0.00272337	0.0925328	ENSMUSG00000031530	Dusp4	dual specificity phosphatase 4
142682	7298.96	-0.12568	0.0420122	-2.99151	0.00277605	0.092863	ENSMUSG00000061410	Zcchc14	zinc finger, CCHC domain containing 14
232174	1129.82	-0.359814	0.120253	-2.99215	0.0027702	0.092863	ENSMUSG00000063415	Cyp26b1	cytochrome P450, family 26, subfamily b, polypeptide 1
320159	167.679	0.543817	0.181783	2.99158	0.0027754	0.092863	ENSMUSG00000045761	Togaram2	TOG array regulator of axonemal microtubules 2
60510	454.124	0.965934	0.32269	2.99338	0.00275902	0.092863	ENSMUSG00000062542	Syt9	synaptotagmin IX
665033	104.99	0.981265	0.327777	2.9937	0.00275616	0.092863	ENSMUSG00000091345	Col6a5	collagen, type VI, alpha 5
68090	691.441	0.178477	0.0596718	2.99097	0.00278089	0.092863	ENSMUSG00000024875	Yif1a	Yip1 interacting factor homolog A (S. cerevisiae)
69519	1060.17	0.243425	0.0813884	2.99091	0.00278151	0.092863	ENSMUSG00000032417	Rwdd2a	RWD domain containing 2A
70827	12644.3	-0.135889	0.0453935	-2.99358	0.00275729	0.092863	ENSMUSG00000026028	Trak2	trafficking protein, kinesin binding 2
329831	71.8003	0.555621	0.185922	2.98846	0.00280388	0.0930082	ENSMUSG00000042788	Fam166b	family with sequence similarity 166, member B
402757	232.113	-0.394833	0.132096	-2.98899	0.00279904	0.0930082	ENSMUSG00000117763	9830166K06Rik	RIKEN cDNA 9830166K06 gene
70727	17317.8	-0.106046	0.0354736	-2.98944	0.00279486	0.0930082	ENSMUSG00000030134	Rasgef1a	RasGEF domain family, member 1A
67126	2959.76	-0.125548	0.0420214	-2.98771	0.00281078	0.093038	ENSMUSG00000016252	Atp5e	ATP synthase, H+ transporting, mitochondrial F1 complex, epsilon subunit
17160	2159.28	0.116123	0.0389338	2.98257	0.00285843	0.0941924	ENSMUSG00000029119	Man2b2	mannosidase 2, alpha B2
27364	3258.76	-0.114138	0.0382702	-2.98244	0.00285961	0.0941924	ENSMUSG00000001323	Srr	serine racemase
94275	35418.9	0.117463	0.039391	2.98198	0.0028639	0.0941924	ENSMUSG00000025151	Maged1	MAGE family member D1
70370	145.59	0.525337	0.176254	2.98057	0.00287714	0.0944274	ENSMUSG00000027386	Fbln7	fibulin 7
11352	6392.04	-0.135616	0.0455666	-2.97622	0.00291828	0.0950262	ENSMUSG00000026596	Abl2	v-abl Abelson murine leukemia viral oncogene 2 (arg, Abelson-related gene)
12123	4263.08	-0.234953	0.0789653	-2.9754	0.00292605	0.0950262	ENSMUSG00000046607	Hrk	harakiri, BCL2 interacting protein (contains only BH3 domain)
17258	5313	-0.127714	0.042911	-2.97626	0.00291787	0.0950262	ENSMUSG00000030557	Mef2a	myocyte enhancer factor 2A
20014	4584	0.105661	0.0354881	2.97738	0.00290726	0.0950262	ENSMUSG00000027642	Rpn2	ribophorin II
76763	424.457	-0.178992	0.0601476	-2.97587	0.00292154	0.0950262	ENSMUSG00000061778	Mospd2	motile sperm domain containing 2
239731	211.253	-0.301228	0.101279	-2.97423	0.00293724	0.09519	ENSMUSG00000071636	Rimbp3	RIMS binding protein 3
17387	1160.73	0.305215	0.102766	2.97001	0.00297785	0.0959063	ENSMUSG00000000957	Mmp14	matrix metallopeptidase 14 (membrane-inserted)
327655	6381.37	0.101448	0.0341573	2.97001	0.00297792	0.0959063	ENSMUSG00000033526	Ppip5k1	diphosphoinositol pentakisphosphate kinase 1
72135	1452.19	-0.185634	0.0624898	-2.97063	0.00297187	0.0959063	ENSMUSG00000034910	Pygo1	pygopus 1
68964	2372.82	0.099546	0.0335484	2.96724	0.0030049	0.0963745	ENSMUSG00000020898	Ctc1	CTS telomere maintenance complex component 1
75678	1807.97	-0.205591	0.0692794	-2.96757	0.00300164	0.0963745	ENSMUSG00000021385	Ippk	inositol 1,3,4,5,6-pentakisphosphate 2-kinase
108645	5438.1	-0.127613	0.0430376	-2.96514	0.00302546	0.0964563	ENSMUSG00000042032	Mat2b	methionine adenosyltransferase II, beta
241624	55.5282	-0.475575	0.160529	-2.96255	0.00305104	0.0964563	ENSMUSG00000048647	Exd1	exonuclease 3'-5' domain containing 1
320184	4112.28	-0.122675	0.0413853	-2.96422	0.0030345	0.0964563	ENSMUSG00000034158	Lrrc58	leucine rich repeat containing 58
380967	1228.56	0.136602	0.0460906	2.96376	0.00303906	0.0964563	ENSMUSG00000052369	Tmem106c	transmembrane protein 106C
58233	4105.54	-0.114053	0.0384908	-2.96313	0.00304528	0.0964563	ENSMUSG00000032285	Dnaja4	DnaJ heat shock protein family (Hsp40) member A4
72552	2657.89	0.0958763	0.0323617	2.96265	0.00305006	0.0964563	ENSMUSG00000034189	Hsdl1	hydroxysteroid dehydrogenase like 1
72723	818.734	-0.163278	0.0550554	-2.9657	0.00301991	0.0964563	ENSMUSG00000059975	Zfp74	zinc finger protein 74
109593	5611.21	-0.153379	0.0518689	-2.95705	0.00310596	0.0975128	ENSMUSG00000030226	Lmo3	LIM domain only 3
20312	35033.1	-0.131451	0.0444577	-2.95676	0.00310892	0.0975128	ENSMUSG00000031778	Cx3cl1	chemokine (C-X3-C motif) ligand 1
216549	4534.44	-0.0901275	0.030481	-2.95684	0.00310811	0.0975128	ENSMUSG00000049659	Aftph	aftiphilin
66810	1917.83	-0.0918261	0.0310571	-2.95669	0.00310963	0.0975128	ENSMUSG00000024604	Rbm22	RNA binding motif protein 22
12323	99882.2	-0.14163	0.0479142	-2.9559	0.00311758	0.0975645	ENSMUSG00000057897	Camk2b	calcium/calmodulin-dependent protein kinase II, beta
67071	257.555	0.313693	0.106199	2.95383	0.00313855	0.0979331	ENSMUSG00000025665	Rps6ka6	ribosomal protein S6 kinase polypeptide 6
67071	257.555	0.313693	0.106199	2.95383	0.00313855	0.0979331	ENSMUSG00000116203	Rps6ka6	ribosomal protein S6 kinase polypeptide 6
74203	2890.91	-0.0948086	0.0321005	-2.95349	0.003142	0.0979331	ENSMUSG00000020454	Eif4enif1	eukaryotic translation initiation factor 4E nuclear import factor 1
13641	963.972	0.189802	0.0643077	2.95146	0.00316273	0.0980692	ENSMUSG00000031217	Efnb1	ephrin B1
192195	10365.4	-0.0811127	0.0274846	-2.95121	0.00316536	0.0980692	ENSMUSG00000028053	Ash1l	ASH1 like histone lysine methyltransferase
66960	2045.27	-0.138427	0.0469022	-2.95139	0.00316348	0.0980692	ENSMUSG00000026767	Mindy3	MINDY lysine 48 deubiquitinase 3
12291	4303.74	0.424659	0.144128	2.9464	0.00321499	0.0993803	ENSMUSG00000020866	Cacna1g	calcium channel, voltage-dependent, T type, alpha 1G subunit
245386	1834.15	0.470654	0.159801	2.94525	0.00322692	0.0993803	ENSMUSG00000036502	Tmem255a	transmembrane protein 255A
66070	2507.37	-0.114048	0.0387212	-2.94538	0.00322562	0.0993803	ENSMUSG00000004096	Cwc15	CWC15 spliceosome-associated protein
77781	9141.18	0.123894	0.0420749	2.94461	0.00323366	0.0993901	ENSMUSG00000046785	Epm2aip1	EPM2A (laforin) interacting protein 1
108911	7399.38	-0.0997962	0.0339025	-2.94362	0.00324396	0.0994349	ENSMUSG00000040945	Rcc2	regulator of chromosome condensation 2
18530	5249.8	0.201294	0.0683921	2.94324	0.00324795	0.0994349	ENSMUSG00000036422	Pcdh8	protocadherin 8
11819	1576.75	0.562191	0.191176	2.9407	0.00327471	0.0998562	ENSMUSG00000030551	Nr2f2	nuclear receptor subfamily 2, group F, member 2
27061	2553.76	0.0857496	0.0291633	2.94033	0.00327863	0.0998562	ENSMUSG00000002015	Bcap31	B cell receptor associated protein 31
66297	1458.22	-0.20693	0.0703821	-2.9401	0.00328105	0.0998562	ENSMUSG00000060424	Pantr1	POU domain, class 3, transcription factor 3 adjacent noncoding transcript 1
73001	265.569	-0.275106	0.0937014	-2.93598	0.00332491	0.100993	NA	NA	NA
13848	4571.14	0.142665	0.0486414	2.933	0.003357	0.101174	ENSMUSG00000029869	Ephb6	Eph receptor B6
17475	4929.64	0.145888	0.0497157	2.93445	0.00334144	0.101174	ENSMUSG00000028402	Mpdz	multiple PDZ domain crumbs cell polarity complex component
21810	283.843	0.510159	0.173873	2.93408	0.00334539	0.101174	ENSMUSG00000035493	Tgfbi	transforming growth factor, beta induced
241289	1333.63	0.167102	0.0569663	2.93335	0.00335322	0.101174	ENSMUSG00000035829	Ppp1r26	protein phosphatase 1, regulatory subunit 26
547176	684.128	-0.185231	0.0631827	-2.93166	0.00337151	0.101414	ENSMUSG00000035045	Zc3h12b	zinc finger CCCH-type containing 12B
56454	1137.9	0.190044	0.0648638	2.92989	0.00339083	0.101797	ENSMUSG00000025007	Aldh18a1	aldehyde dehydrogenase 18 family, member A1
72693	2571.61	0.45628	0.155769	2.9292	0.00339831	0.101824	ENSMUSG00000036699	Zcchc12	zinc finger, CCHC domain containing 12
207683	2233.95	-0.168534	0.0575527	-2.92834	0.00340775	0.10191	ENSMUSG00000022790	Igsf11	immunoglobulin superfamily, member 11
56421	13593	0.118054	0.0403296	2.92722	0.00342005	0.102081	ENSMUSG00000021196	Pfkp	phosphofructokinase, platelet
328232	9094.43	-0.144294	0.0493358	-2.92472	0.00344761	0.102706	ENSMUSG00000051335	Gfod1	glucose-fructose oxidoreductase domain containing 1
235106	4219.21	-0.132992	0.0455319	-2.92085	0.00349078	0.103792	ENSMUSG00000059974	Ntm	neurotrimin
104418	35132.8	-0.160795	0.0550963	-2.91844	0.00351784	0.104396	ENSMUSG00000040479	Dgkz	diacylglycerol kinase zeta
58208	11613.6	-0.160838	0.0551282	-2.91753	0.00352817	0.104503	ENSMUSG00000048251	Bcl11b	B cell leukemia/lymphoma 11B
268297	299.353	0.501185	0.171921	2.91521	0.00355454	0.105083	ENSMUSG00000044770	Scml4	Scm polycomb group protein like 4
21429	8772.58	-0.106745	0.0366285	-2.91426	0.00356528	0.105199	ENSMUSG00000020923	Ubtf	upstream binding transcription factor, RNA polymerase I
271144	419.221	0.174543	0.0599357	2.91217	0.00358923	0.105305	ENSMUSG00000047117	Ankdd1b	ankyrin repeat and death domain containing 1B
50754	8410.64	-0.133017	0.0456655	-2.91286	0.00358133	0.105305	ENSMUSG00000028086	Fbxw7	F-box and WD-40 domain protein 7
69227	7631.45	-0.0777139	0.0266835	-2.91243	0.00358625	0.105305	ENSMUSG00000075700	Selenot	selenoprotein T
105732	174.616	0.43533	0.149553	2.91087	0.00360429	0.105471	ENSMUSG00000046761	Fam83h	family with sequence similarity 83, member H
23825	1774.3	-0.12594	0.0432711	-2.9105	0.00360852	0.105471	ENSMUSG00000024844	Banf1	BAF nuclear assembly factor 1
230379	353.01	-0.528641	0.181779	-2.90816	0.00363567	0.105865	ENSMUSG00000038007	Acer2	alkaline ceramidase 2
319818	32.8002	0.599624	0.206182	2.90822	0.00363492	0.105865	ENSMUSG00000089809	A930011G23Rik	RIKEN cDNA A930011G23 gene
78933	284.247	0.259688	0.0893428	2.90665	0.00365325	0.106177	ENSMUSG00000061298	Agbl4	ATP/GTP binding protein-like 4
224022	4416.8	0.113116	0.0389368	2.90513	0.00367099	0.106493	ENSMUSG00000022756	Slc7a4	solute carrier family 7 (cationic amino acid transporter, y+ system), member 4
16432	42617.8	-0.0876796	0.030218	-2.90156	0.00371304	0.107512	ENSMUSG00000022108	Itm2b	integral membrane protein 2B
114249	1842.38	-0.241971	0.0834799	-2.89856	0.00374886	0.107944	ENSMUSG00000040998	Npnt	nephronectin
14248	3394.41	0.100373	0.0346258	2.89878	0.00374622	0.107944	ENSMUSG00000002812	Flii	flightless I actin binding protein
15114	11616.6	0.492028	0.169749	2.89856	0.00374885	0.107944	ENSMUSG00000006930	Hap1	huntingtin-associated protein 1
227541	15234.8	-0.169792	0.0586074	-2.89711	0.00376612	0.108239	ENSMUSG00000039145	Camk1d	calcium/calmodulin-dependent protein kinase ID
12091	1387.01	0.150507	0.0519981	2.89447	0.00379796	0.108751	ENSMUSG00000045594	Glb1	galactosidase, beta 1
66602	3826.73	-0.224174	0.0774355	-2.89498	0.00379184	0.108751	ENSMUSG00000085438	Oip5os1	Opa interacting protein 5, opposite strand 1
14976	1856.14	-0.130546	0.0451209	-2.89325	0.00381282	0.108975	ENSMUSG00000024309	Pfdn6	prefoldin subunit 6
16190	275.817	0.360462	0.124668	2.89138	0.00383559	0.10936	ENSMUSG00000030748	Il4ra	interleukin 4 receptor, alpha
233733	3308.42	-0.110286	0.0381483	-2.89098	0.00384042	0.10936	ENSMUSG00000038296	Galnt18	polypeptide N-acetylgalactosaminyltransferase 18
67252	14041.8	-0.122044	0.0422883	-2.88599	0.00390189	0.110907	ENSMUSG00000021373	Cap2	CAP, adenylate cyclase-associated protein, 2 (yeast)
494448	28991.3	-0.0878831	0.0304584	-2.88535	0.00390979	0.110928	ENSMUSG00000089715	Cbx6	chromobox 6
14960	86.4653	1.03864	0.360193	2.88356	0.00393206	0.111162	ENSMUSG00000036594	H2-Aa	histocompatibility 2, class II antigen A, alpha
20403	3209.24	-0.115681	0.0401177	-2.88353	0.0039324	0.111162	ENSMUSG00000020640	Itsn2	intersectin 2
11682	459.273	0.280376	0.0972829	2.88207	0.00395072	0.111188	ENSMUSG00000055471	Alk	anaplastic lymphoma kinase
380928	7801.75	-0.121516	0.0421677	-2.88174	0.00395486	0.111188	ENSMUSG00000033060	Lmo7	LIM domain only 7
73951	1377.8	0.204717	0.0710124	2.88283	0.00394118	0.111188	NA	4930413G21Rik	RIKEN cDNA 4930413G21 gene
12822	506.14	0.478516	0.166137	2.88025	0.00397361	0.111513	ENSMUSG00000001435	Col18a1	collagen, type XVIII, alpha 1
14871	334.072	0.289881	0.100745	2.87736	0.00401018	0.11177	ENSMUSG00000001663	Gstt1	glutathione S-transferase, theta 1
208650	1964.92	-0.134381	0.0466962	-2.87776	0.00400504	0.11177	ENSMUSG00000022637	Cblb	Casitas B-lineage lymphoma b
22661	5276	-0.0934201	0.0324563	-2.87834	0.0039978	0.11177	ENSMUSG00000022811	Zfp148	zinc finger protein 148
67874	1770.61	0.269647	0.0937354	2.87668	0.00401883	0.11177	ENSMUSG00000075334	Rprm	reprimo, TP53 dependent G2 arrest mediator candidate
97820	6641.62	-0.0737782	0.0256421	-2.87723	0.00401183	0.11177	ENSMUSG00000025871	4833439L19Rik	RIKEN cDNA 4833439L19 gene
102448	440.851	0.227992	0.079287	2.87553	0.00403352	0.111977	ENSMUSG00000035769	Xylb	xylulokinase homolog (H. influenzae)
67996	5008.6	0.142998	0.0497433	2.87472	0.00404386	0.112063	ENSMUSG00000016921	Srsf6	serine and arginine-rich splicing factor 6
27389	30.6786	-0.575482	0.200281	-2.87337	0.00406117	0.112342	ENSMUSG00000021768	Dusp13	dual specificity phosphatase 13
28240	2086.29	0.135566	0.0472179	2.87108	0.00409075	0.112959	ENSMUSG00000009292	Trpm2	transient receptor potential cation channel, subfamily M, member 2
242646	56.0612	0.719438	0.2508	2.86858	0.00412325	0.113452	ENSMUSG00000047671	Tctex1d4	Tctex1 domain containing 4
73122	3509.5	-0.0858083	0.0299114	-2.86875	0.00412103	0.113452	ENSMUSG00000070939	Tgfbrap1	transforming growth factor, beta receptor associated protein 1
100504601	89.9394	0.705991	0.246272	2.86671	0.00414766	0.113518	NA	Gm16702	predicted gene, 16702
544963	6816.57	-0.199662	0.0696407	-2.86703	0.0041435	0.113518	ENSMUSG00000021676	Iqgap2	IQ motif containing GTPase activating protein 2
71833	16119.4	-0.113119	0.0394544	-2.86707	0.00414289	0.113518	ENSMUSG00000049354	Dcaf7	DDB1 and CUL4 associated factor 7
27410	5507.86	0.115372	0.0402932	2.86332	0.00419229	0.114537	ENSMUSG00000024130	Abca3	ATP-binding cassette, sub-family A (ABC1), member 3
226539	1215.38	0.110858	0.0388054	2.85678	0.00427965	0.11652	ENSMUSG00000026709	Dars2	aspartyl-tRNA synthetase 2 (mitochondrial)
75136	241.26	0.311962	0.109201	2.85676	0.0042799	0.11652	NA	Rsph10b	radial spoke head 10 homolog B (Chlamydomonas)
69065	367.715	0.390553	0.136813	2.85464	0.0043085	0.117093	ENSMUSG00000027313	Chac1	ChaC, cation transport regulator 1
110265	2478.11	-0.155907	0.0547784	-2.84614	0.00442534	0.119499	ENSMUSG00000054733	Msra	methionine sulfoxide reductase A
12648	1737.94	-0.126066	0.0443053	-2.8454	0.0044356	0.119499	ENSMUSG00000023852	Chd1	chromodomain helicase DNA binding protein 1
226101	462.783	0.436634	0.15344	2.84564	0.00443223	0.119499	ENSMUSG00000048612	Myof	myoferlin
63959	1216.53	0.16559	0.0581714	2.84658	0.00441915	0.119499	ENSMUSG00000023942	Slc29a1	solute carrier family 29 (nucleoside transporters), member 1
68151	1508.16	0.191559	0.0672918	2.84669	0.0044176	0.119499	ENSMUSG00000028173	Wls	wntless WNT ligand secretion mediator
223658	4302.84	0.135289	0.0475655	2.84428	0.00445126	0.11962	ENSMUSG00000022558	Mroh1	maestro heat-like repeat family member 1
66894	2291.16	0.11109	0.0390615	2.84397	0.00445552	0.11962	ENSMUSG00000031930	Wwp2	WW domain containing E3 ubiquitin protein ligase 2
66532	25.9374	0.751533	0.264328	2.84319	0.00446648	0.119706	ENSMUSG00000040121	Rep15	RAB15 effector protein
231830	141.295	0.370156	0.130313	2.84051	0.00450411	0.119749	ENSMUSG00000036718	Micall2	MICAL-like 2
23945	12302.6	-0.140651	0.0495287	-2.83978	0.00451444	0.119749	ENSMUSG00000033174	Mgll	monoglyceride lipase
56364	8364.64	0.143	0.0503129	2.84221	0.00448017	0.119749	ENSMUSG00000031310	Zmym3	zinc finger, MYM-type 3
67569	386.663	0.279535	0.0983939	2.84098	0.0044975	0.119749	ENSMUSG00000019888	Mgat4c	MGAT4 family, member C
69248	71.3294	0.576803	0.203106	2.83991	0.00451257	0.119749	ENSMUSG00000085555	2610035F20Rik	RIKEN cDNA 2610035F20 gene
73173	246.722	0.327483	0.115278	2.84081	0.00449987	0.119749	ENSMUSG00000037892	Pcdh18	protocadherin 18
19736	8574.3	0.185073	0.0652018	2.83847	0.00453307	0.119832	ENSMUSG00000038530	Rgs4	regulator of G-protein signaling 4
56047	31.4277	0.953242	0.335819	2.83856	0.00453171	0.119832	ENSMUSG00000063011	Msln	mesothelin
102278	10325.4	0.512622	0.180915	2.8335	0.00460415	0.120224	ENSMUSG00000034796	Cpne7	copine VII
11308	9374.45	-0.113997	0.0402001	-2.83574	0.00457203	0.120224	ENSMUSG00000058835	Abi1	abl-interactor 1
170936	719.894	-0.174864	0.0616993	-2.83413	0.004595	0.120224	ENSMUSG00000021514	Zfp369	zinc finger protein 369
17984	14289.6	0.169393	0.0597856	2.83334	0.00460637	0.120224	ENSMUSG00000033585	Ndn	necdin, MAGE family member
269629	911.037	0.197207	0.0696083	2.8331	0.00460995	0.120224	ENSMUSG00000106379	Lhfpl3	lipoma HMGIC fusion partner-like 3
28036	888.714	-0.167361	0.0590043	-2.83642	0.0045622	0.120224	ENSMUSG00000027968	Larp7	La ribonucleoprotein domain family, member 7
66930	197.709	0.342989	0.121015	2.83427	0.00459303	0.120224	ENSMUSG00000053111	Fank1	fibronectin type 3 and ankyrin repeat domains 1
77593	3110.62	-0.112545	0.0397206	-2.83341	0.00460537	0.120224	ENSMUSG00000040455	Usp45	ubiquitin specific petidase 45
240185	5613.98	-0.141403	0.0499393	-2.83151	0.00463295	0.120418	ENSMUSG00000033960	Jcad	junctional cadherin 5 associated
74407	92.8599	0.490557	0.173246	2.83157	0.00463206	0.120418	ENSMUSG00000006784	Ttc25	tetratricopeptide repeat domain 25
319266	340.389	0.241457	0.0852967	2.83079	0.00464336	0.120486	ENSMUSG00000079144	A130010J15Rik	RIKEN cDNA A130010J15 gene
16519	3920.35	-0.121087	0.0428125	-2.8283	0.00467961	0.121224	ENSMUSG00000026824	Kcnj3	potassium inwardly-rectifying channel, subfamily J, member 3
52357	3152.79	-0.126348	0.0446916	-2.82712	0.0046969	0.121266	ENSMUSG00000031563	Wwc2	WW, C2 and coiled-coil domain containing 2
75404	77.4396	1.13478	0.401388	2.82713	0.0046967	0.121266	ENSMUSG00000036198	Arhgap36	Rho GTPase activating protein 36
210762	80.1514	0.509426	0.180326	2.82503	0.00472768	0.121454	ENSMUSG00000052221	Ppp1r36	protein phosphatase 1, regulatory subunit 36
353236	220.966	-0.334603	0.118423	-2.8255	0.00472075	0.121454	ENSMUSG00000103255	Pcdhac1	protocadherin alpha subfamily C, 1
67811	4998.28	-0.0655282	0.023187	-2.82608	0.00471218	0.121454	ENSMUSG00000001100	Poldip2	polymerase (DNA-directed), delta interacting protein 2
13171	1186.76	-0.109683	0.0388439	-2.82368	0.00474757	0.121763	ENSMUSG00000000340	Dbt	dihydrolipoamide branched chain transacylase E2
54364	434.468	-0.192352	0.0682349	-2.81897	0.00481781	0.12336	ENSMUSG00000024800	Rpp30	ribonuclease P/MRP 30 subunit
72472	243.929	-0.263226	0.0933962	-2.81837	0.00482674	0.123385	ENSMUSG00000019838	Slc16a10	solute carrier family 16 (monocarboxylic acid transporters), member 10
76132	6131.37	-0.0839617	0.0298211	-2.81551	0.00486998	0.124285	ENSMUSG00000028246	Faxc	failed axon connections homolog
53619	4821.99	0.131326	0.0466568	2.81472	0.00488194	0.124385	ENSMUSG00000067787	Blcap	bladder cancer associated protein
101744	96.5229	0.638449	0.227041	2.81205	0.00492274	0.124915	ENSMUSG00000037469	Acp7	acid phosphatase 7, tartrate resistant
212190	182.226	0.427143	0.151969	2.81072	0.00494307	0.124915	ENSMUSG00000043621	Ubxn10	UBX domain protein 10
320472	26161.4	-0.127202	0.0452256	-2.8126	0.00491428	0.124915	ENSMUSG00000046442	Ppm1e	protein phosphatase 1E (PP2C domain containing)
320661	8193.64	-0.133685	0.047561	-2.81082	0.00494158	0.124915	ENSMUSG00000029190	D5Ertd579e	DNA segment, Chr 5, ERATO Doi 579, expressed
67313	255.356	0.32006	0.113833	2.81166	0.00492868	0.124915	ENSMUSG00000041605	Inava	innate immunity activator
14137	3431.76	0.138523	0.0493155	2.80892	0.00497087	0.12512	ENSMUSG00000021273	Fdft1	farnesyl diphosphate farnesyl transferase 1
66492	10156.3	-0.122568	0.0436442	-2.80835	0.00497954	0.12512	ENSMUSG00000001383	Zmat2	zinc finger, matrin type 2
69387	52.5403	0.719534	0.256235	2.8081	0.00498348	0.12512	ENSMUSG00000030708	Dnajb13	DnaJ heat shock protein family (Hsp40) member B13
70571	601.32	0.586637	0.208901	2.8082	0.00498189	0.12512	ENSMUSG00000091002	Tcerg1l	transcription elongation regulator 1-like
11519	11115.9	-0.153611	0.0547507	-2.80563	0.00502176	0.125558	ENSMUSG00000030000	Add2	adducin 2 (beta)
17219	974.839	-0.222838	0.0794103	-2.80617	0.00501349	0.125558	ENSMUSG00000026355	Mcm6	minichromosome maintenance complex component 6
436022	126.053	0.398602	0.142097	2.80514	0.0050295	0.125558	ENSMUSG00000055809	Dnaaf3	dynein, axonemal assembly factor 3
75553	3003.35	-0.0836672	0.0298291	-2.80489	0.00503336	0.125558	ENSMUSG00000021012	Zc3h14	zinc finger CCCH type containing 14
73178	10233.7	-0.116773	0.0416485	-2.80376	0.005051	0.125796	ENSMUSG00000029684	Wasl	WASP like actin nucleation promoting factor
224997	38848.1	-0.108944	0.0388755	-2.80239	0.0050725	0.126128	ENSMUSG00000003279	Dlgap1	DLG associated protein 1
192157	9492.47	-0.108592	0.0387577	-2.80181	0.00508167	0.126154	ENSMUSG00000038485	Socs7	suppressor of cytokine signaling 7
14950	4173.89	0.095994	0.0342709	2.80103	0.00509393	0.126256	ENSMUSG00000019188	H13	histocompatibility 13
319478	1020.74	0.198774	0.0710152	2.79903	0.00512558	0.126635	ENSMUSG00000044365	Cxxc4	CXXC finger 4
77018	4627.42	0.21034	0.0751408	2.79927	0.00512181	0.126635	ENSMUSG00000058897	Col25a1	collagen, type XXV, alpha 1
58172	1696.3	-0.129325	0.0462296	-2.79746	0.00515069	0.127053	ENSMUSG00000049800	Sertad2	SERTA domain containing 2
100043072	534.699	-0.161765	0.0578608	-2.79575	0.00517791	0.12719	NA	A230070E04Rik	RIKEN cDNA A230070E04 gene
11922	12969.4	-0.177369	0.0634464	-2.79557	0.00518086	0.12719	ENSMUSG00000037984	Neurod6	neurogenic differentiation 6
14670	11154.2	-0.09117	0.0326069	-2.79604	0.00517335	0.12719	ENSMUSG00000024429	Gnl1	guanine nucleotide binding protein-like 1
20450	247.074	0.334429	0.119715	2.79354	0.0052135	0.127789	ENSMUSG00000025789	St8sia2	ST8 alpha-N-acetyl-neuraminide alpha-2,8-sialyltransferase 2
100039239	2588.12	-0.187336	0.0671012	-2.79184	0.0052409	0.128211	NA	Gm2115	predicted gene 2115
67095	11851.7	-0.102168	0.0366043	-2.79115	0.00525204	0.128211	ENSMUSG00000032536	Trak1	trafficking protein, kinesin binding 1
75785	3987.95	-0.0813831	0.0291598	-2.79094	0.00525558	0.128211	ENSMUSG00000062901	Klhl24	kelch-like 24
215445	9227	-0.098965	0.0354678	-2.79028	0.00526625	0.12827	ENSMUSG00000037098	Rab11fip3	RAB11 family interacting protein 3 (class II)
228829	5373.97	-0.127674	0.0458019	-2.78753	0.00531114	0.12916	ENSMUSG00000038116	Phf20	PHD finger protein 20
12739	53.0213	0.689165	0.24729	2.78687	0.00532197	0.129221	ENSMUSG00000070473	Cldn3	claudin 3
107746	8646.97	-0.102682	0.0368582	-2.78586	0.00533864	0.129422	ENSMUSG00000039844	Rapgef1	Rap guanine nucleotide exchange factor (GEF) 1
27029	457.601	0.257346	0.0924325	2.78415	0.00536684	0.129903	ENSMUSG00000005043	Sgsh	N-sulfoglucosamine sulfohydrolase (sulfamidase)
270210	6479.55	-0.100734	0.036193	-2.78326	0.00538163	0.130057	ENSMUSG00000013419	Zfp651	zinc finger protein 651
626596	60.786	0.669136	0.240491	2.78238	0.00539621	0.130207	ENSMUSG00000037627	Rgs22	regulator of G-protein signalling 22
73390	929.05	0.143165	0.051477	2.78114	0.0054169	0.130503	ENSMUSG00000047669	Msl3l2	MSL3 like 2
80890	18924.8	-0.145439	0.0523115	-2.78025	0.0054317	0.130656	ENSMUSG00000027993	Trim2	tripartite motif-containing 2
69090	816.941	0.147067	0.0529125	2.77944	0.0054452	0.130778	ENSMUSG00000044475	Ascc1	activating signal cointegrator 1 complex subunit 1
110789	220.135	0.262756	0.0946204	2.77695	0.00548718	0.131176	ENSMUSG00000069170	Adgrv1	adhesion G protein-coupled receptor V1
30805	428.977	0.244821	0.0881424	2.77756	0.0054768	0.131176	ENSMUSG00000020334	Slc22a4	solute carrier family 22 (organic cation transporter), member 4
74685	66.6943	0.636988	0.229372	2.77709	0.00548476	0.131176	ENSMUSG00000022759	Lrrc74b	leucine rich repeat containing 74B
170822	7468.15	-0.0897064	0.0323302	-2.7747	0.00552533	0.131884	ENSMUSG00000025437	Usp33	ubiquitin specific peptidase 33
14805	897.429	0.29248	0.105435	2.77403	0.00553673	0.131953	ENSMUSG00000022935	Grik1	glutamate receptor, ionotropic, kainate 1
12068	878.331	-0.116025	0.0418483	-2.77252	0.00556244	0.132159	ENSMUSG00000032757	Bet1	Bet1 golgi vesicular membrane trafficking protein
73739	1715.85	-0.106663	0.0384686	-2.77272	0.00555893	0.132159	ENSMUSG00000022428	Cby1	chibby family member 1, beta catenin antagonist
66404	4312.64	-0.0789061	0.0284805	-2.77053	0.00559653	0.132766	ENSMUSG00000027502	Rtf2	replication termination factor 2
71584	499.981	0.310382	0.112053	2.76995	0.00560646	0.132798	ENSMUSG00000019359	Gdpd2	glycerophosphodiester phosphodiesterase domain containing 2
16854	96.8474	0.495549	0.178972	2.76886	0.0056253	0.133041	ENSMUSG00000050335	Lgals3	lectin, galactose binding, soluble 3
20715	48.4153	1.09804	0.396992	2.7659	0.00567655	0.134048	ENSMUSG00000041481	Serpina3g	serine (or cysteine) peptidase inhibitor, clade A, member 3G
94214	44312	0.133379	0.0482547	2.76407	0.00570854	0.134598	ENSMUSG00000058297	Spock2	sparc/osteonectin, cwcv and kazal-like domains proteoglycan 2
320253	117.208	0.375806	0.136295	2.75729	0.00582826	0.136796	ENSMUSG00000032656	Marchf3	membrane associated ring-CH-type finger 3
74030	1673.95	-0.18984	0.0688502	-2.7573	0.00582817	0.136796	ENSMUSG00000001768	Rin2	Ras and Rab interactor 2
76183	1773.31	0.173348	0.0628537	2.75797	0.00581623	0.136796	ENSMUSG00000032297	Celf6	CUGBP, Elav-like family member 6
16504	17440.5	-0.122145	0.044341	-2.75468	0.00587504	0.136948	ENSMUSG00000062785	Kcnc3	potassium voltage gated channel, Shaw-related subfamily, member 3
232670	1610.04	0.25896	0.0939774	2.75555	0.00585928	0.136948	ENSMUSG00000001763	Tspan33	tetraspanin 33
235587	238.718	0.285314	0.103583	2.75446	0.00587893	0.136948	ENSMUSG00000023249	Parp3	poly (ADP-ribose) polymerase family, member 3
328099	780.618	-0.131279	0.0476543	-2.75481	0.00587262	0.136948	ENSMUSG00000079104	Prps1l3	phosphoribosyl pyrophosphate synthetase 1-like 3
76889	1180.49	0.166096	0.0602996	2.75451	0.00587808	0.136948	ENSMUSG00000003762	Coq8b	coenzyme Q8B
58249	1568.75	0.109308	0.0396933	2.75382	0.00589041	0.137009	ENSMUSG00000024911	Fibp	fibroblast growth factor (acidic) intracellular binding protein
75320	20401.7	0.0648959	0.0235818	2.75195	0.00592417	0.137588	ENSMUSG00000030275	Etnk1	ethanolamine kinase 1
76246	5436.3	-0.0988383	0.0359343	-2.75053	0.00594991	0.137979	ENSMUSG00000027304	Rtf1	RTF1, Paf1/RNA polymerase II complex component
232345	555.352	0.791048	0.287831	2.7483	0.00599043	0.138711	ENSMUSG00000030111	A2m	alpha-2-macroglobulin
81600	71.3406	0.530386	0.193028	2.74771	0.00600134	0.138756	ENSMUSG00000062778	Chia1	chitinase, acidic 1
320277	79.6598	0.480484	0.175005	2.74554	0.00604109	0.139467	ENSMUSG00000072663	Spef2	sperm flagellar 2
11958	3376.27	-0.15279	0.0556999	-2.74309	0.00608638	0.139474	ENSMUSG00000050856	Atp5k	ATP synthase, H+ transporting, mitochondrial F1F0 complex, subunit E
16998	2278.81	0.283382	0.103265	2.74424	0.00606517	0.139474	ENSMUSG00000024940	Ltbp3	latent transforming growth factor beta binding protein 3
223267	974.708	0.134206	0.0489233	2.7432	0.0060843	0.139474	ENSMUSG00000041625	Ggact	gamma-glutamylamine cyclotransferase
266690	1270.73	-0.183985	0.067067	-2.74329	0.00608261	0.139474	ENSMUSG00000032872	Cyb5r4	cytochrome b5 reductase 4
75973	84.5691	0.605518	0.220681	2.74387	0.00607204	0.139474	ENSMUSG00000075225	Ccdc162	coiled-coil domain containing 162
60599	755.737	-0.203815	0.074339	-2.7417	0.00611225	0.13986	ENSMUSG00000028211	Trp53inp1	transformation related protein 53 inducible nuclear protein 1
235345	33.6332	0.84622	0.308842	2.73998	0.00614439	0.140387	ENSMUSG00000032057	Hoatz	HOATZ cilia and flagella associated protein
19294	398.222	0.268002	0.0978555	2.73875	0.00616734	0.140704	ENSMUSG00000062300	Nectin2	nectin cell adhesion molecule 2
83997	4862.88	-0.109769	0.04015	-2.73398	0.00625733	0.142547	ENSMUSG00000021870	Slmap	sarcolemma associated protein
214791	1183.86	-0.200246	0.0732679	-2.73307	0.00627469	0.142688	ENSMUSG00000016262	Sertad4	SERTA domain containing 4
666794	989.212	-0.196437	0.0718884	-2.73253	0.00628495	0.142688	ENSMUSG00000038132	Rbm24	RNA binding motif protein 24
67752	105.586	0.529665	0.19386	2.73221	0.00629112	0.142688	ENSMUSG00000035179	Ppp1r32	protein phosphatase 1, regulatory subunit 32
18476	349.804	0.275785	0.100978	2.73113	0.00631184	0.142948	ENSMUSG00000005447	Pafah1b3	platelet-activating factor acetylhydrolase, isoform 1b, subunit 3
228005	3749.58	-0.107462	0.039365	-2.72989	0.00633553	0.143275	ENSMUSG00000042133	Ppig	peptidyl-prolyl isomerase G (cyclophilin G)
12512	2027.18	0.139271	0.0510979	2.72556	0.00641925	0.144746	ENSMUSG00000025351	Cd63	CD63 antigen
67041	13321.6	-0.0756235	0.0277433	-2.72583	0.00641406	0.144746	ENSMUSG00000022186	Oxct1	3-oxoacid CoA transferase 1
52397	2782.22	-0.101622	0.0373258	-2.72256	0.00647773	0.145853	ENSMUSG00000049606	Zfp644	zinc finger protein 644
106529	17178	0.0785555	0.0288796	2.7201	0.00652621	0.146731	ENSMUSG00000031708	Tecr	trans-2,3-enoyl-CoA reductase
18569	4199.86	-0.129165	0.0475031	-2.7191	0.00654608	0.146964	ENSMUSG00000024975	Pdcd4	programmed cell death 4
211323	164.919	0.428148	0.157493	2.71852	0.00655746	0.147007	ENSMUSG00000062991	Nrg1	neuregulin 1
54156	211.425	-0.383827	0.141292	-2.71656	0.00659651	0.147033	ENSMUSG00000000402	Egfl6	EGF-like-domain, multiple 6
66818	4389.96	-0.0829783	0.0305341	-2.71756	0.0065765	0.147033	ENSMUSG00000044600	Smim7	small integral membrane protein 7
72350	143.227	0.363552	0.133806	2.717	0.00658764	0.147033	ENSMUSG00000045064	Zc2hc1c	zinc finger, C2HC-type containing 1C
73545	322.801	0.30263	0.111402	2.71655	0.00659658	0.147033	ENSMUSG00000118506	1700094D03Rik	RIKEN cDNA 1700094D03 gene
14401	13572.9	-0.117247	0.0432062	-2.71365	0.0066546	0.147323	ENSMUSG00000007653	Gabrb2	gamma-aminobutyric acid (GABA) A receptor, subunit beta 2
17863	56.6821	0.541633	0.199605	2.71353	0.00665714	0.147323	ENSMUSG00000019982	Myb	myeloblastosis oncogene
192663	4946.25	0.10701	0.039434	2.71366	0.00665451	0.147323	ENSMUSG00000032131	Abcg4	ATP binding cassette subfamily G member 4
244713	1336.98	0.120911	0.0445412	2.7146	0.00663566	0.147323	ENSMUSG00000057551	Zfp317	zinc finger protein 317
27385	160.369	1.0456	0.385143	2.71485	0.00663066	0.147323	ENSMUSG00000056972	Magel2	MAGE family member L2
245424	542.63	0.744699	0.274598	2.71196	0.00668864	0.147677	ENSMUSG00000036357	Gpr101	G protein-coupled receptor 101
56208	4488.2	-0.0756616	0.027901	-2.71178	0.00669222	0.147677	ENSMUSG00000035086	Becn1	beclin 1, autophagy related
224694	549.512	-0.139554	0.0514752	-2.7111	0.00670607	0.147772	ENSMUSG00000003929	Zfp81	zinc finger protein 81
66970	3510.55	0.157619	0.0581742	2.70943	0.00673989	0.148006	ENSMUSG00000003992	Ssbp2	single-stranded DNA binding protein 2
67920	864.201	-0.144107	0.0531924	-2.70916	0.00674535	0.148006	ENSMUSG00000031578	Mak16	MAK16 homolog
74023	95.9891	0.641054	0.236614	2.70929	0.00674282	0.148006	ENSMUSG00000049353	Rd3	retinal degeneration 3
74023	95.9891	0.641054	0.236614	2.70929	0.00674282	0.148006	ENSMUSG00000111723	Rd3	retinal degeneration 3
17169	4223.11	-0.0866293	0.0319956	-2.70754	0.00677833	0.14831	ENSMUSG00000007411	Mark3	MAP/microtubule affinity regulating kinase 3
18003	739.929	0.244339	0.090233	2.70787	0.00677165	0.14831	ENSMUSG00000021365	Nedd9	neural precursor cell expressed, developmentally down-regulated gene 9
114679	3942.82	-0.137556	0.050816	-2.70694	0.00679069	0.14837	ENSMUSG00000075702	Selenom	selenoprotein M
243538	405.998	-0.316579	0.117048	-2.70469	0.00683674	0.149166	ENSMUSG00000048794	Cfap100	cilia and flagella associated protein 100
12308	2056.86	0.753125	0.278706	2.70222	0.00688778	0.149229	ENSMUSG00000003657	Calb2	calbindin 2
21333	290.808	0.362602	0.134165	2.70265	0.00687888	0.149229	ENSMUSG00000061762	Tac1	tachykinin 1
330053	41.8075	0.588212	0.217536	2.70398	0.00685147	0.149229	NA	4933427G23Rik	RIKEN cDNA 4933427G23 gene
56506	776.216	0.198174	0.0733054	2.7034	0.0068635	0.149229	ENSMUSG00000037493	Cib2	calcium and integrin binding family member 2
74052	188.808	0.621178	0.229849	2.70255	0.00688094	0.149229	ENSMUSG00000032514	Ttc21a	tetratricopeptide repeat domain 21A
69893	717.718	-0.130866	0.0484399	-2.70162	0.0069003	0.149291	ENSMUSG00000048351	Coa7	cytochrome c oxidase assembly factor 7
12847	10156	0.14011	0.0518949	2.69987	0.00693667	0.149869	ENSMUSG00000026553	Copa	coatomer protein complex subunit alpha
13972	233.372	0.248841	0.0922093	2.69865	0.00696207	0.149999	ENSMUSG00000000884	Gnb1l	guanine nucleotide binding protein (G protein), beta polypeptide 1-like
72125	1862.5	-0.127982	0.0474204	-2.69888	0.00695741	0.149999	ENSMUSG00000021986	Amer2	APC membrane recruitment 2
13589	4686.29	-0.0722867	0.0268057	-2.6967	0.00700314	0.15012	ENSMUSG00000027479	Mapre1	microtubule-associated protein, RP/EB family, member 1
19085	35358.4	0.0675528	0.0250542	2.69626	0.00701221	0.15012	ENSMUSG00000025855	Prkar1b	protein kinase, cAMP dependent regulatory, type I beta
226641	5796.52	-0.153225	0.0568327	-2.69608	0.00701611	0.15012	ENSMUSG00000026663	Atf6	activating transcription factor 6
382253	2974.04	-0.196892	0.0729912	-2.69748	0.00698672	0.15012	ENSMUSG00000031292	Cdkl5	cyclin-dependent kinase-like 5
74055	971.424	0.317001	0.117539	2.69699	0.00699695	0.15012	ENSMUSG00000024998	Plce1	phospholipase C, epsilon 1
72096	621.027	-0.141343	0.0524502	-2.6948	0.00704299	0.150487	ENSMUSG00000030960	Eef1akmt2	EEF1A lysine methyltransferase 2
80884	2383.18	0.119095	0.0442026	2.6943	0.00705369	0.150508	ENSMUSG00000025268	Maged2	MAGE family member D2
226351	931.087	0.148205	0.0550574	2.69183	0.00710602	0.151416	ENSMUSG00000098923	Tmem185b	transmembrane protein 185B
14658	9312.74	-0.0821489	0.0305581	-2.68828	0.00718206	0.152011	ENSMUSG00000028020	Glrb	glycine receptor, beta subunit
207592	4248.66	-0.113914	0.0423724	-2.68839	0.00717974	0.152011	ENSMUSG00000039976	Tbc1d16	TBC1 domain family, member 16
59049	49570.6	0.113616	0.0422354	2.69006	0.00714387	0.152011	ENSMUSG00000022199	Slc22a17	solute carrier family 22 (organic cation transporter), member 17
59126	2307.29	-0.138257	0.0514367	-2.68791	0.00719003	0.152011	ENSMUSG00000026749	Nek6	NIMA (never in mitosis gene a)-related expressed kinase 6
67857	1719.07	-0.106645	0.0396778	-2.68778	0.00719281	0.152011	ENSMUSG00000026753	Ppp6c	protein phosphatase 6, catalytic subunit
68147	518.3	-0.235451	0.0875651	-2.68887	0.00716934	0.152011	ENSMUSG00000028010	Gar1	GAR1 ribonucleoprotein
216395	1131.97	0.12021	0.0447364	2.68708	0.007208	0.152124	ENSMUSG00000034620	Rxylt1	ribitol xylosyltransferase 1
212326	953.548	0.176556	0.0657322	2.68599	0.00723162	0.152415	ENSMUSG00000070044	Fam149a	family with sequence similarity 149, member A
20187	1751.84	-0.105226	0.039192	-2.6849	0.00725518	0.152704	ENSMUSG00000032547	Ryk	receptor-like tyrosine kinase
11409	374.175	0.208701	0.0777961	2.68266	0.00730384	0.153096	ENSMUSG00000029545	Acads	acyl-Coenzyme A dehydrogenase, short chain
13669	11024.7	-0.067276	0.0250821	-2.68223	0.00731332	0.153096	ENSMUSG00000024991	Eif3a	eukaryotic translation initiation factor 3, subunit A
52245	419.307	-0.176595	0.0658169	-2.68312	0.00729379	0.153096	ENSMUSG00000036513	Commd2	COMM domain containing 2
78895	229.176	-0.239124	0.0891451	-2.68241	0.00730932	0.153096	ENSMUSG00000033356	Pus7l	pseudouridylate synthase 7-like
13433	3100.01	0.122147	0.0455799	2.67985	0.00736545	0.153681	ENSMUSG00000004099	Dnmt1	DNA methyltransferase (cytosine-5) 1
224671	10957.9	-0.170871	0.0637781	-2.67915	0.00738097	0.153681	ENSMUSG00000062202	Btbd9	BTB (POZ) domain containing 9
269643	36239.6	-0.0988908	0.0368985	-2.68008	0.00736047	0.153681	ENSMUSG00000029120	Ppp2r2c	protein phosphatase 2, regulatory subunit B, gamma
432611	170.161	0.452277	0.168803	2.67932	0.00737713	0.153681	ENSMUSG00000034706	Dnaic2	dynein, axonemal, intermediate chain 2
240427	2994.74	-0.11759	0.0439199	-2.67737	0.00742031	0.154123	ENSMUSG00000024548	Setbp1	SET binding protein 1
74284	650.951	-0.214431	0.0800928	-2.67729	0.00742212	0.154123	ENSMUSG00000071265	1700086L19Rik	RIKEN cDNA 1700086L19 gene
269881	16753.1	-0.136054	0.0508426	-2.67598	0.00745101	0.154516	ENSMUSG00000040390	Map3k10	mitogen-activated protein kinase kinase kinase 10
110082	569.221	0.253508	0.0947908	2.6744	0.00748642	0.155043	ENSMUSG00000022262	Dnah5	dynein, axonemal, heavy chain 5
67163	5631.18	-0.0855604	0.0320018	-2.67361	0.00750399	0.155199	ENSMUSG00000078622	Ccdc47	coiled-coil domain containing 47
66253	1130.36	0.147413	0.0551469	2.67311	0.00751526	0.155225	ENSMUSG00000019806	Aig1	androgen-induced 1
329160	402.914	-0.41245	0.154337	-2.6724	0.00753108	0.155345	ENSMUSG00000087022	9130024F11Rik	RIKEN cDNA 9130024F11 gene
100038453	88.9986	0.379434	0.14208	2.67056	0.00757252	0.155785	ENSMUSG00000074281	Gm12522	predicted gene 12522
74190	155.965	0.481256	0.180188	2.67086	0.00756567	0.155785	ENSMUSG00000021280	Exoc3l4	exocyst complex component 3-like 4
107522	1648.5	0.192248	0.072172	2.66375	0.00772755	0.157183	ENSMUSG00000022842	Ece2	endothelin converting enzyme 2
114602	234.136	0.439145	0.164687	2.66654	0.00766365	0.157183	ENSMUSG00000010044	Zmynd10	zinc finger, MYND domain containing 10
17977	10024.2	-0.0944771	0.0354604	-2.6643	0.00771482	0.157183	ENSMUSG00000020647	Ncoa1	nuclear receptor coactivator 1
18247	3984.07	0.0766525	0.0287782	2.66356	0.00773182	0.157183	ENSMUSG00000040652	Oaz2	ornithine decarboxylase antizyme 2
18604	7996.36	0.104428	0.0391992	2.66403	0.00772107	0.157183	ENSMUSG00000038967	Pdk2	pyruvate dehydrogenase kinase, isoenzyme 2
194952	2045.26	-0.114425	0.0429214	-2.66593	0.00767766	0.157183	ENSMUSG00000036819	Jmjd4	jumonji domain containing 4
54562	170.942	0.322817	0.121124	2.66518	0.00769473	0.157183	ENSMUSG00000022375	Lrrc6	leucine rich repeat containing 6 (testis)
68080	491.016	-0.172517	0.0647239	-2.66543	0.00768891	0.157183	ENSMUSG00000029464	Gpn3	GPN-loop GTPase 3
76898	16651.1	-0.0791706	0.0297004	-2.66564	0.00768419	0.157183	ENSMUSG00000045994	B3gat1	beta-1,3-glucuronyltransferase 1 (glucuronosyltransferase P)
14872	112.26	0.336663	0.126511	2.66114	0.00778777	0.15794	ENSMUSG00000033318	Gstt2	glutathione S-transferase, theta 2
93834	1550.21	-0.20882	0.0784723	-2.66106	0.00778944	0.15794	ENSMUSG00000021846	Peli2	pellino 2
22774	254.309	0.892285	0.335445	2.66001	0.00781389	0.158229	ENSMUSG00000036972	Zic4	zinc finger protein of the cerebellum 4
108699	57149.8	-0.126562	0.0476203	-2.65774	0.00786667	0.15909	ENSMUSG00000056486	Chn1	chimerin 1
16681	315.467	0.541896	0.203994	2.65643	0.00789725	0.1595	ENSMUSG00000064201	Krt2	keratin 2
13349	1511.79	0.207768	0.0783614	2.65141	0.00801574	0.160038	ENSMUSG00000037872	Ackr1	atypical chemokine receptor 1 (Duffy blood group)
27681	1876.31	-0.100708	0.0379696	-2.65233	0.0079938	0.160038	ENSMUSG00000006058	Snf8	SNF8, ESCRT-II complex subunit, homolog (S. cerevisiae)
381801	1946.79	-0.107417	0.0404855	-2.65323	0.00797254	0.160038	ENSMUSG00000056952	Tatdn2	TatD DNase domain containing 2
53310	15209	-0.0893681	0.0337065	-2.65136	0.00801686	0.160038	ENSMUSG00000000881	Dlg3	discs large MAGUK scaffold protein 3
56407	10523.9	0.0702763	0.0264872	2.65322	0.00797288	0.160038	ENSMUSG00000038324	Trpc4ap	transient receptor potential cation channel, subfamily C, member 4 associated protein
67128	2355.03	-0.119475	0.045054	-2.65181	0.00800616	0.160038	ENSMUSG00000020794	Ube2g1	ubiquitin-conjugating enzyme E2G 1
68436	1844.58	-0.162096	0.0610978	-2.65306	0.00797663	0.160038	ENSMUSG00000062006	Rpl34	ribosomal protein L34
76787	14271	-0.108731	0.0409923	-2.65248	0.00799021	0.160038	ENSMUSG00000003863	Ppfia3	protein tyrosine phosphatase, receptor type, f polypeptide (PTPRF), interacting protein (liprin), alpha 3
76884	62793.6	-0.0984894	0.0371445	-2.65152	0.00801301	0.160038	ENSMUSG00000020340	Cyfip2	cytoplasmic FMR1 interacting protein 2
22319	755.902	-0.141102	0.053229	-2.65085	0.00802888	0.160071	ENSMUSG00000028955	Vamp3	vesicle-associated membrane protein 3
100039419	97.9374	0.350617	0.132323	2.64971	0.00805616	0.160409	NA	Gm2223	predicted pseudogene 2223
100037282	104.411	0.512546	0.193599	2.64746	0.00810978	0.160998	ENSMUSG00000023806	Rsph3b	radial spoke 3B homolog (Chlamydomonas)
100503868	281.395	0.33627	0.12703	2.64717	0.00811693	0.160998	ENSMUSG00000110332	Gm19935	predicted gene, 19935
19056	21093.6	-0.0943765	0.0356455	-2.64764	0.00810551	0.160998	ENSMUSG00000021816	Ppp3cb	protein phosphatase 3, catalytic subunit, beta isoform
106025	1855.17	0.0985401	0.0372563	2.64493	0.0081709	0.161654	ENSMUSG00000022552	Sharpin	SHANK-associated RH domain interacting protein
269389	1582.75	0.258471	0.0977196	2.64502	0.00816854	0.161654	ENSMUSG00000074607	Tox2	TOX high mobility group box family member 2
633979	65.2763	0.497833	0.188401	2.64241	0.00823181	0.162472	ENSMUSG00000091415	Ak9	adenylate kinase 9
74362	74.9653	0.469754	0.177779	2.64235	0.00823321	0.162472	ENSMUSG00000027867	Spag17	sperm associated antigen 17
216439	115412	-0.145298	0.0550146	-2.64108	0.00826415	0.16251	ENSMUSG00000025422	Agap2	ArfGAP with GTPase domain, ankyrin repeat and PH domain 2
216877	4442.67	-0.204831	0.0775362	-2.64175	0.0082479	0.16251	ENSMUSG00000040620	Dhx33	DEAH (Asp-Glu-Ala-His) box polypeptide 33
66521	1182.5	-0.0992206	0.0375696	-2.64098	0.0082666	0.16251	ENSMUSG00000019782	Rwdd1	RWD domain containing 1
106878	674.711	-0.241598	0.0915864	-2.63792	0.00834157	0.16295	ENSMUSG00000038059	Smim3	small integral membrane protein 3
16971	37805.3	0.133061	0.0504407	2.63798	0.00834026	0.16295	ENSMUSG00000040249	Lrp1	low density lipoprotein receptor-related protein 1
20475	221.27	0.321706	0.121942	2.63818	0.00833524	0.16295	ENSMUSG00000040841	Six5	sine oculis-related homeobox 5
67667	685.774	-0.158519	0.0600656	-2.6391	0.00831262	0.16295	ENSMUSG00000025899	Alkbh8	alkB homolog 8, tRNA methyltransferase
72512	238.742	0.218088	0.0826534	2.63858	0.00832537	0.16295	ENSMUSG00000024349	Sting1	stimulator of interferon response cGAMP interactor 1
70178	2661.41	-0.11001	0.0417159	-2.63713	0.00836104	0.163125	ENSMUSG00000038459	Abhd17c	abhydrolase domain containing 17C
217342	11256.1	0.10446	0.0396191	2.6366	0.0083741	0.163174	ENSMUSG00000020802	Ube2o	ubiquitin-conjugating enzyme E2O
56175	179.861	0.68777	0.260902	2.63612	0.00838599	0.1632	ENSMUSG00000040605	Bace2	beta-site APP-cleaving enzyme 2
75089	5879	-0.0948671	0.0360042	-2.63489	0.00841646	0.163588	ENSMUSG00000019951	Uhrf1bp1l	UHRF1 (ICBP90) binding protein 1-like
69116	15086.2	0.100633	0.0382099	2.63368	0.00844659	0.163967	ENSMUSG00000066036	Ubr4	ubiquitin protein ligase E3 component n-recognin 4
67771	4443.34	-0.11681	0.0443752	-2.63232	0.00848047	0.164419	ENSMUSG00000008475	Arpc5	actin related protein 2/3 complex, subunit 5
14609	11726.4	-0.139161	0.0528901	-2.63114	0.00850986	0.164783	ENSMUSG00000050953	Gja1	gap junction protein, alpha 1
110862	2729.31	-0.184012	0.0699929	-2.62901	0.0085633	0.165611	ENSMUSG00000056258	Kcnq3	potassium voltage-gated channel, subfamily Q, member 3
242253	149.667	0.786387	0.29923	2.62804	0.00858795	0.16588	ENSMUSG00000043020	Wdr63	WD repeat domain 63
13681	5037.25	-0.0768909	0.0293518	-2.61964	0.00880238	0.167383	ENSMUSG00000059796	Eif4a1	eukaryotic translation initiation factor 4A1
17931	3451.1	-0.0868683	0.033115	-2.62323	0.00870994	0.167383	ENSMUSG00000019907	Ppp1r12a	protein phosphatase 1, regulatory subunit 12A
18205	434.726	-0.222199	0.0847801	-2.62088	0.00877029	0.167383	ENSMUSG00000049107	Ntf3	neurotrophin 3
210510	34.9347	0.634421	0.242096	2.62053	0.00877927	0.167383	ENSMUSG00000040140	Tdrd6	tudor domain containing 6
239405	1225.43	0.267957	0.102157	2.623	0.00871601	0.167383	ENSMUSG00000051920	Rspo2	R-spondin 2
240239	89.392	1.43277	0.546377	2.62231	0.00873356	0.167383	ENSMUSG00000042816	Gpr151	G protein-coupled receptor 151
270097	1987.46	0.513118	0.195554	2.62392	0.00869255	0.167383	ENSMUSG00000046844	Vat1l	vesicle amine transport protein 1 like
29808	4151.33	-0.0886014	0.0338287	-2.61912	0.00881582	0.167383	ENSMUSG00000033943	Mga	MAX gene associated
319615	594.653	-0.132684	0.0506093	-2.62173	0.00874843	0.167383	ENSMUSG00000033972	Zfp944	zinc finger protein 944
52065	3279.72	-0.167161	0.0637831	-2.62077	0.00877323	0.167383	ENSMUSG00000070056	Mfhas1	malignant fibrous histiocytoma amplified sequence 1
67803	4829.89	-0.12225	0.0466633	-2.61982	0.00879761	0.167383	ENSMUSG00000040699	Limd2	LIM domain containing 2
68075	570.677	-0.181855	0.0692991	-2.6242	0.0086853	0.167383	ENSMUSG00000028701	Lurap1	leucine rich adaptor protein 1
70300	764.025	0.153101	0.0584561	2.61907	0.00881702	0.167383	ENSMUSG00000011658	Fuz	fuzzy planar cell polarity protein
99480	1277	-0.142978	0.0545607	-2.62054	0.00877915	0.167383	ENSMUSG00000039756	Dnttip2	deoxynucleotidyltransferase, terminal, interacting protein 2
330192	2426.88	-0.134329	0.0513158	-2.61769	0.00885278	0.167856	ENSMUSG00000066278	Vps37b	vacuolar protein sorting 37B
268451	7050.06	-0.102522	0.0391722	-2.61723	0.00886478	0.167878	ENSMUSG00000017639	Rab11fip4	RAB11 family interacting protein 4 (class II)
28146	2801.88	-0.0905122	0.0345909	-2.61665	0.00887984	0.167958	ENSMUSG00000027808	Serp1	stress-associated endoplasmic reticulum protein 1
230872	3874.69	0.229375	0.0876928	2.61567	0.00890537	0.168235	ENSMUSG00000040860	Crocc	ciliary rootlet coiled-coil, rootletin
240119	243.641	-0.304844	0.116591	-2.61464	0.00893204	0.168534	ENSMUSG00000024172	St6gal2	beta galactoside alpha 2,6 sialyltransferase 2
240119	243.641	-0.304844	0.116591	-2.61464	0.00893204	0.168534	ENSMUSG00000098633	St6gal2	beta galactoside alpha 2,6 sialyltransferase 2
27221	397.468	-0.191853	0.0733985	-2.61385	0.00895288	0.168721	ENSMUSG00000002835	Chaf1a	chromatin assembly factor 1, subunit A (p150)
234734	9723.04	0.0841021	0.0322007	2.61181	0.00900637	0.169385	ENSMUSG00000031960	Aars	alanyl-tRNA synthetase
64652	30745.3	0.103398	0.0395908	2.61168	0.00900997	0.169385	ENSMUSG00000021910	Nisch	nischarin
15260	3538.9	-0.0686871	0.0263075	-2.61093	0.00902952	0.169547	ENSMUSG00000022702	Hira	histone cell cycle regulator
140740	4905.96	-0.0609759	0.023366	-2.6096	0.0090648	0.170003	ENSMUSG00000019802	Sec63	SEC63-like (S. cerevisiae)
18088	186.566	0.288231	0.110618	2.60564	0.00917028	0.170741	ENSMUSG00000027434	Nkx2-2	NK2 homeobox 2
193116	3017.87	-0.0924616	0.0354582	-2.60762	0.00911733	0.170741	ENSMUSG00000020409	Slu7	SLU7 splicing factor homolog (S. cerevisiae)
19934	4305.73	-0.082624	0.0317025	-2.60623	0.00915452	0.170741	ENSMUSG00000028936	Rpl22	ribosomal protein L22
238386	832.171	-0.130848	0.0502146	-2.60577	0.00916675	0.170741	ENSMUSG00000041702	Btbd7	BTB (POZ) domain containing 7
245038	1462.64	-0.218899	0.0840096	-2.60565	0.00917004	0.170741	ENSMUSG00000032500	Dclk3	doublecortin-like kinase 3
53376	3989.7	-0.180083	0.0690936	-2.60636	0.009151	0.170741	ENSMUSG00000032010	Usp2	ubiquitin specific peptidase 2
100503642	410.634	-0.216507	0.0831586	-2.60354	0.00922671	0.171535	NA	NA	NA
117150	9323.4	-0.110972	0.0426297	-2.60317	0.00923659	0.171535	ENSMUSG00000025417	Pip4k2c	phosphatidylinositol-5-phosphate 4-kinase, type II, gamma
242083	3371.19	-0.15221	0.0584835	-2.60262	0.00925136	0.171535	ENSMUSG00000027784	Ppm1l	protein phosphatase 1 (formerly 2C)-like
64075	900.552	0.317518	0.122009	2.60241	0.00925721	0.171535	ENSMUSG00000021136	Smoc1	SPARC related modular calcium binding 1
24109	9515.51	-0.114148	0.0438701	-2.60195	0.00926954	0.171559	ENSMUSG00000001687	Ubl3	ubiquitin-like 3
216831	10209.6	-0.120441	0.0463437	-2.59886	0.00935337	0.172903	ENSMUSG00000033389	Arhgap44	Rho GTPase activating protein 44
17112	594.507	0.196522	0.075678	2.59682	0.00940907	0.173726	ENSMUSG00000027800	Tm4sf1	transmembrane 4 superfamily member 1
14708	12222.1	-0.113855	0.0438509	-2.59641	0.00942046	0.173729	ENSMUSG00000048240	Gng7	guanine nucleotide binding protein (G protein), gamma 7
240332	4497.05	0.154762	0.0596241	2.59562	0.00944201	0.173919	ENSMUSG00000052026	Slc6a7	solute carrier family 6 (neurotransmitter transporter, L-proline), member 7
226418	460.346	-0.216111	0.0832927	-2.5946	0.00947007	0.174022	ENSMUSG00000046404	Yod1	YOD1 deubiquitinase
75563	165.473	0.500531	0.192905	2.5947	0.00946735	0.174022	ENSMUSG00000042707	Dnali1	dynein, axonemal, light intermediate polypeptide 1
21665	376.041	-0.333145	0.128478	-2.59301	0.00951394	0.174621	ENSMUSG00000034674	Tdg	thymine DNA glycosylase
232599	43.2658	0.48926	0.188764	2.59192	0.00954424	0.17466	ENSMUSG00000054556	Gm4876	predicted gene 4876
386750	4745.8	-0.111559	0.0430336	-2.59237	0.00953182	0.17466	ENSMUSG00000048304	Slitrk3	SLIT and NTRK-like family, member 3
68027	4335.98	-0.110361	0.0425821	-2.59172	0.00954985	0.17466	ENSMUSG00000024245	Tmem178	transmembrane protein 178
20499	493.882	0.262414	0.101282	2.59092	0.00957209	0.17486	ENSMUSG00000017756	Slc12a7	solute carrier family 12, member 7
14362	769.657	0.227835	0.0880232	2.58835	0.00964375	0.175086	ENSMUSG00000044674	Fzd1	frizzled class receptor 1
15213	2803.55	-0.113733	0.0439514	-2.58769	0.00966208	0.175086	ENSMUSG00000040289	Hey1	hairy/enhancer-of-split related with YRPW motif 1
20482	4989.2	-0.119424	0.0461319	-2.58875	0.00963251	0.175086	ENSMUSG00000027660	Skil	SKI-like
212124	51.2213	0.578793	0.223709	2.58726	0.00967432	0.175086	ENSMUSG00000049571	Cfap46	cilia and flagella associated protein 46
26364	749.689	0.1962	0.075817	2.58781	0.00965882	0.175086	ENSMUSG00000002885	Adgre5	adhesion G protein-coupled receptor E5
330503	966.806	-0.121808	0.0470342	-2.58977	0.00960387	0.175086	ENSMUSG00000066647	Gm5113	predicted gene 5113
74934	53.2477	0.628673	0.24299	2.58724	0.00967488	0.175086	ENSMUSG00000061802	Armc4	armadillo repeat containing 4
80898	501.407	-0.178355	0.0689095	-2.58825	0.0096464	0.175086	ENSMUSG00000021583	Erap1	endoplasmic reticulum aminopeptidase 1
109815	701.484	-0.125826	0.0486532	-2.58619	0.00970447	0.175212	ENSMUSG00000075701	Selenos	selenoprotein S
17758	34851.2	-0.103366	0.0399684	-2.5862	0.009704	0.175212	ENSMUSG00000032479	Map4	microtubule-associated protein 4
70989	32.4841	0.767209	0.296735	2.5855	0.00972377	0.175356	ENSMUSG00000032023	Jhy	junctional cadherin complex regulator
227333	7538.7	-0.0767793	0.0297074	-2.58452	0.00975149	0.175448	ENSMUSG00000070738	Dgkd	diacylglycerol kinase, delta
71177	1204.38	0.137386	0.0531522	2.58476	0.00974472	0.175448	ENSMUSG00000040250	Ints13	integrator complex subunit 13
109284	7444.53	-0.109255	0.0423011	-2.58279	0.00980045	0.175952	ENSMUSG00000035781	R3hdm4	R3H domain containing 4
20068	1442.64	-0.122269	0.0473412	-2.58273	0.00980224	0.175952	ENSMUSG00000061787	Rps17	ribosomal protein S17
57808	1552.87	-0.152135	0.0589724	-2.57977	0.00988655	0.17726	ENSMUSG00000060636	Rpl35a	ribosomal protein L35A
16581	27535	-0.1082	0.0419502	-2.57926	0.00990132	0.177319	ENSMUSG00000004187	Kifc2	kinesin family member C2
30944	2571.57	-0.110727	0.0429389	-2.57872	0.00991663	0.177389	ENSMUSG00000044807	Zfp354c	zinc finger protein 354C
244144	1044.79	0.201706	0.0782587	2.57743	0.00995385	0.17744	ENSMUSG00000035713	Usp35	ubiquitin specific peptidase 35
338365	991.768	0.146944	0.057008	2.5776	0.00994884	0.17744	ENSMUSG00000034591	Slc41a2	solute carrier family 41, member 2
633947	38.2848	-0.604188	0.234392	-2.57768	0.00994648	0.17744	ENSMUSG00000097746	Gm6225	predicted gene 6225
11883	2107.68	0.0898838	0.034916	2.57429	0.0100447	0.177484	ENSMUSG00000022620	Arsa	arylsulfatase A
13844	2248.72	-0.148343	0.057627	-2.57419	0.0100476	0.177484	ENSMUSG00000028664	Ephb2	Eph receptor B2
18113	44.2024	0.884125	0.343278	2.57554	0.0100085	0.177484	ENSMUSG00000032271	Nnmt	nicotinamide N-methyltransferase
20348	1526.81	-0.261107	0.101434	-2.57416	0.0100484	0.177484	ENSMUSG00000028780	Sema3c	sema domain, immunoglobulin domain (Ig), short basic domain, secreted, (semaphorin) 3C
20605	1433.91	0.302355	0.117471	2.57387	0.0100569	0.177484	ENSMUSG00000035431	Sstr1	somatostatin receptor 1
215772	82.5982	0.572593	0.222408	2.57452	0.010038	0.177484	ENSMUSG00000050994	Adgb	androglobin
230972	49.6636	0.686435	0.266703	2.57378	0.0100595	0.177484	ENSMUSG00000029032	Arhgef16	Rho guanine nucleotide exchange factor (GEF) 16
50934	5750.52	0.12361	0.0480121	2.57456	0.0100367	0.177484	ENSMUSG00000022180	Slc7a8	solute carrier family 7 (cationic amino acid transporter, y+ system), member 8
65972	169.541	0.430701	0.167219	2.57567	0.0100047	0.177484	ENSMUSG00000031838	Ifi30	interferon gamma inducible protein 30
65972	169.541	0.430701	0.167219	2.57567	0.0100047	0.177484	ENSMUSG00000110777	Ifi30	interferon gamma inducible protein 30
228812	1088.66	0.105403	0.0409696	2.57271	0.0100905	0.177664	ENSMUSG00000038383	Pigu	phosphatidylinositol glycan anchor biosynthesis, class U
70832	130.203	-0.285019	0.110788	-2.57264	0.0100926	0.177664	ENSMUSG00000097626	4921504A21Rik	RIKEN cDNA 4921504A21 gene
75617	2269.63	-0.127289	0.0494982	-2.57158	0.0101235	0.178005	ENSMUSG00000009927	Rps25	ribosomal protein S25
51791	7193.87	-0.144284	0.0561625	-2.56904	0.0101979	0.179111	ENSMUSG00000052087	Rgs14	regulator of G-protein signaling 14
333050	1968.56	-0.161694	0.0629514	-2.56856	0.0102123	0.17916	ENSMUSG00000061578	Ksr2	kinase suppressor of ras 2
22635	29.0395	0.664366	0.258751	2.56759	0.0102407	0.179456	ENSMUSG00000079173	Zan	zonadhesin
21881	8078.11	0.0875231	0.0341133	2.56566	0.010298	0.179853	ENSMUSG00000021957	Tkt	transketolase
381560	309.035	0.227442	0.088622	2.56643	0.0102751	0.179853	ENSMUSG00000037752	Xkr8	X-linked Kx blood group related 8
66366	4824.5	0.0979876	0.0381921	2.56565	0.0102982	0.179853	ENSMUSG00000005881	Ergic3	ERGIC and golgi 3
11513	351.54	0.267719	0.104365	2.56523	0.0103108	0.179871	ENSMUSG00000031659	Adcy7	adenylate cyclase 7
17192	5332.92	-0.0759807	0.029628	-2.56449	0.0103328	0.180051	ENSMUSG00000035478	Mbd3	methyl-CpG binding domain protein 3
68729	20096.4	-0.102458	0.0400061	-2.56105	0.0104356	0.181639	ENSMUSG00000018548	Trim37	tripartite motif-containing 37
140742	3276.08	-0.146674	0.0573266	-2.55857	0.0105105	0.182736	ENSMUSG00000038332	Sesn1	sestrin 1
192159	14986.1	0.0847904	0.0331451	2.55816	0.0105229	0.182746	ENSMUSG00000020850	Prpf8	pre-mRNA processing factor 8
54725	9116.46	0.18658	0.0729595	2.55731	0.0105486	0.182783	ENSMUSG00000032076	Cadm1	cell adhesion molecule 1
56353	909.882	-0.126936	0.049631	-2.55759	0.0105401	0.182783	ENSMUSG00000072872	Rybp	RING1 and YY1 binding protein
17201	33.8352	1.23145	0.481676	2.55659	0.0105703	0.182954	ENSMUSG00000038537	Mc3r	melanocortin 3 receptor
228778	133.376	0.357482	0.139861	2.55598	0.010589	0.183074	ENSMUSG00000032680	6820408C15Rik	RIKEN cDNA 6820408C15 gene
12314	49206.8	-0.0861105	0.0337075	-2.55464	0.0106298	0.183575	ENSMUSG00000036438	Calm2	calmodulin 2
228482	218.802	-0.330152	0.129302	-2.55334	0.0106695	0.184055	ENSMUSG00000041219	Arhgap11a	Rho GTPase activating protein 11A
100125931	62.6304	0.337803	0.132426	2.55089	0.0107448	0.184932	ENSMUSG00000089998	Phtf1os	putative homeodomain transcription factor 1, opposite strand
52882	14995.2	-0.123347	0.0483616	-2.55052	0.0107562	0.184932	ENSMUSG00000021719	Rgs7bp	regulator of G-protein signalling 7 binding protein
654799	49.3786	0.45525	0.178473	2.5508	0.0107476	0.184932	NA	NA	NA
11864	15974.6	0.116674	0.0457954	2.54772	0.0108429	0.185251	ENSMUSG00000015709	Arnt2	aryl hydrocarbon receptor nuclear translocator 2
17768	307.214	0.349029	0.137082	2.54613	0.0108925	0.185251	ENSMUSG00000005667	Mthfd2	methylenetetrahydrofolate dehydrogenase (NAD+ dependent), methenyltetrahydrofolate cyclohydrolase
18412	24810.7	0.0750393	0.0294749	2.54587	0.0109005	0.185251	ENSMUSG00000015837	Sqstm1	sequestosome 1
18720	3414.72	-0.128823	0.0505982	-2.54599	0.0108967	0.185251	ENSMUSG00000028126	Pip5k1a	phosphatidylinositol-4-phosphate 5-kinase, type 1 alpha
19246	3785.58	-0.113053	0.0443697	-2.54798	0.0108349	0.185251	ENSMUSG00000027540	Ptpn1	protein tyrosine phosphatase, non-receptor type 1
432450	2750.83	-0.10513	0.0412912	-2.54608	0.0108941	0.185251	ENSMUSG00000069670	Nkain2	Na+/K+ transporting ATPase interacting 2
433938	1934.11	-0.159463	0.0625511	-2.54933	0.0107929	0.185251	ENSMUSG00000070576	Mn1	meningioma 1
52686	767.031	-0.124498	0.0488986	-2.54605	0.0108949	0.185251	ENSMUSG00000020691	Mettl2	methyltransferase like 2
56292	1186.23	-0.10287	0.0404276	-2.54454	0.0109422	0.185251	ENSMUSG00000031388	Naa10	N(alpha)-acetyltransferase 10, NatA catalytic subunit
66349	1969.22	0.0940244	0.0369355	2.54564	0.0109078	0.185251	ENSMUSG00000057229	Dmac2	distal membrane arm assembly complex 2
68364	997.09	-0.141182	0.0553898	-2.54887	0.0108071	0.185251	ENSMUSG00000058706	0610030E20Rik	RIKEN cDNA 0610030E20 gene
68364	997.09	-0.141182	0.0553898	-2.54887	0.0108071	0.185251	ENSMUSG00000108680	0610030E20Rik	RIKEN cDNA 0610030E20 gene
69718	2733.61	-0.100198	0.0393739	-2.54479	0.0109343	0.185251	ENSMUSG00000060733	Ipmk	inositol polyphosphate multikinase
74386	264.104	-0.191492	0.0751329	-2.54872	0.010812	0.185251	ENSMUSG00000035367	Rmi1	RecQ mediated genome instability 1
93884	349.575	0.349025	0.137136	2.5451	0.0109247	0.185251	ENSMUSG00000047307	Pcdhb13	protocadherin beta 13
66431	285.901	0.24427	0.0960143	2.5441	0.0109559	0.185282	ENSMUSG00000039670	Oxld1	oxidoreductase like domain containing 1
170938	349.894	-0.205382	0.0808362	-2.54071	0.0110626	0.185683	ENSMUSG00000066880	Zfp617	zinc finger protein 617
17294	1615.62	0.183764	0.0722861	2.54218	0.0110163	0.185683	ENSMUSG00000051855	Mest	mesoderm specific transcript
18232	71.9999	0.442743	0.174197	2.54163	0.0110336	0.185683	ENSMUSG00000069132	Nxph2	neurexophilin 2
242662	786.377	0.309095	0.121608	2.54174	0.0110301	0.185683	ENSMUSG00000032890	Rims3	regulating synaptic membrane exocytosis 3
26946	179.458	0.595471	0.234409	2.54031	0.0110755	0.185683	ENSMUSG00000021541	Trpc7	transient receptor potential cation channel, subfamily C, member 7
320225	35.881	0.511964	0.201389	2.54216	0.011017	0.185683	ENSMUSG00000049676	Catsperg1	cation channel sperm associated auxiliary subunit gamma 1
58859	557.017	0.198639	0.0781725	2.54104	0.0110524	0.185683	ENSMUSG00000024909	Efemp2	epidermal growth factor-containing fibulin-like extracellular matrix protein 2
93874	299.67	0.439037	0.172807	2.54062	0.0110657	0.185683	ENSMUSG00000045498	Pcdhb3	protocadherin beta 3
67037	115.734	0.275387	0.108468	2.53887	0.011121	0.186243	ENSMUSG00000028066	Pmf1	polyamine-modulated factor 1
227622	1232.12	0.126758	0.0499393	2.53824	0.0111411	0.186378	ENSMUSG00000047617	Paxx	non-homologous end joining factor
54713	2184.46	0.252422	0.0994974	2.53697	0.0111817	0.186654	ENSMUSG00000021743	Fezf2	Fez family zinc finger 2
99296	3899.86	0.275941	0.108758	2.5372	0.0111744	0.186654	ENSMUSG00000039059	Hrh3	histamine receptor H3
13640	416.126	0.440536	0.173697	2.53623	0.0112052	0.186846	ENSMUSG00000048915	Efna5	ephrin A5
110058	2652.64	0.357141	0.140876	2.53515	0.0112398	0.187091	ENSMUSG00000058420	Syt17	synaptotagmin XVII
12014	672.05	-0.183657	0.0724479	-2.53502	0.011244	0.187091	ENSMUSG00000040270	Bach2	BTB and CNC homology, basic leucine zipper transcription factor 2
15531	8013.72	-0.0866305	0.0341837	-2.53427	0.0112683	0.187293	ENSMUSG00000054008	Ndst1	N-deacetylase/N-sulfotransferase (heparan glucosaminyl) 1
73738	273.844	0.21317	0.0841407	2.53349	0.0112932	0.187506	ENSMUSG00000031371	Haus7	HAUS augmin-like complex, subunit 7
214290	3006.19	-0.106765	0.0421588	-2.53246	0.0113266	0.187859	ENSMUSG00000035248	Tut7	terminal uridylyl transferase 7
320046	865.473	-0.183968	0.0727297	-2.52947	0.0114234	0.189261	ENSMUSG00000052125	F730043M19Rik	RIKEN cDNA F730043M19 gene
23967	149.611	0.48495	0.191816	2.5282	0.0114649	0.189747	ENSMUSG00000048387	Osr1	odd-skipped related transcription factor 1
212880	5074.28	-0.0854811	0.0338217	-2.5274	0.011491	0.189976	ENSMUSG00000021500	Ddx46	DEAD box helicase 46
104383	792.246	-0.144394	0.057161	-2.52609	0.0115339	0.190131	ENSMUSG00000024968	Rcor2	REST corepressor 2
18585	781.167	0.234263	0.0927549	2.52562	0.0115495	0.190131	ENSMUSG00000041119	Pde9a	phosphodiesterase 9A
18830	3539.41	0.206428	0.0817317	2.52568	0.0115474	0.190131	ENSMUSG00000017754	Pltp	phospholipid transfer protein
72865	3583.53	0.116158	0.0459716	2.52674	0.0115128	0.190131	ENSMUSG00000051851	Rtl8c	retrotransposon Gag like 8C
72865	3583.53	0.116158	0.0459716	2.52674	0.0115128	0.190131	ENSMUSG00000115995	Rtl8c	retrotransposon Gag like 8C
242050	217.067	0.239512	0.0948502	2.52516	0.0115645	0.190176	ENSMUSG00000036334	Igsf10	immunoglobulin superfamily, member 10
114674	952.105	0.164035	0.0649703	2.52476	0.0115776	0.190189	ENSMUSG00000015942	Gtf2ird2	GTF2I repeat domain containing 2
53978	61.8926	0.445235	0.176418	2.52374	0.0116113	0.190541	ENSMUSG00000031861	Lpar2	lysophosphatidic acid receptor 2
14782	1596.84	0.189883	0.0752675	2.52278	0.0116433	0.190662	ENSMUSG00000031584	Gsr	glutathione reductase
24064	2303.67	-0.187629	0.0743661	-2.52304	0.0116344	0.190662	ENSMUSG00000022114	Spry2	sprouty RTK signaling antagonist 2
210801	1720.35	0.292357	0.115928	2.52187	0.0116732	0.190949	ENSMUSG00000063626	Unc5d	unc-5 netrin receptor D
18016	8876.51	-0.0764974	0.0303513	-2.5204	0.0117223	0.191148	ENSMUSG00000009073	Nf2	neurofibromin 2
20747	9553.37	-0.115416	0.0457826	-2.52095	0.0117038	0.191148	ENSMUSG00000057522	Spop	speckle-type BTB/POZ protein
59287	3097.29	0.1123	0.0445532	2.52059	0.0117157	0.191148	ENSMUSG00000003458	Ncstn	nicastrin
333182	139.908	0.413112	0.16399	2.51912	0.0117647	0.191638	ENSMUSG00000051811	Cox6b2	cytochrome c oxidase subunit 6B2
102566	1176.73	0.124315	0.0493744	2.5178	0.0118089	0.191918	ENSMUSG00000037949	Ano10	anoctamin 10
14863	108.341	0.499668	0.198445	2.51791	0.0118052	0.191918	ENSMUSG00000040562	Gstm2	glutathione S-transferase, mu 2
75758	1445.16	-0.0944117	0.0375022	-2.5175	0.0118191	0.191918	ENSMUSG00000101892	9130401M01Rik	RIKEN cDNA 9130401M01 gene
75758	1445.16	-0.0944117	0.0375022	-2.5175	0.0118191	0.191918	ENSMUSG00000116094	9130401M01Rik	RIKEN cDNA 9130401M01 gene
13824	480.859	0.352056	0.139886	2.51674	0.0118446	0.192131	ENSMUSG00000024376	Epb41l4a	erythrocyte membrane protein band 4.1 like 4a
208213	294.743	0.257548	0.102381	2.51559	0.0118834	0.1923	ENSMUSG00000034324	Tmem132c	transmembrane protein 132C
73447	13862.7	-0.0847558	0.0336958	-2.51532	0.0118923	0.1923	ENSMUSG00000031166	Wdr13	WD repeat domain 13
74841	1795.69	-0.0820433	0.0326102	-2.51588	0.0118735	0.1923	ENSMUSG00000038250	Usp38	ubiquitin specific peptidase 38
12833	1242.91	0.967427	0.384757	2.51438	0.0119241	0.192412	ENSMUSG00000001119	Col6a1	collagen, type VI, alpha 1
67008	579.078	-0.143751	0.0571665	-2.51461	0.0119165	0.192412	ENSMUSG00000075054	Yae1d1	Yae1 domain containing 1
11812	43.9482	0.648606	0.258081	2.51319	0.0119647	0.192466	ENSMUSG00000040564	Apoc1	apolipoprotein C-I
140481	15423.5	-0.0761599	0.0303029	-2.51329	0.0119613	0.192466	ENSMUSG00000038886	Man2a2	mannosidase 2, alpha 2
74264	29.0518	0.663455	0.263968	2.51339	0.0119578	0.192466	ENSMUSG00000083695	Rnf138rt1	ring finger protein 138, retrogene 1
17524	2039.26	-0.104691	0.0416865	-2.51138	0.012026	0.19284	ENSMUSG00000031402	Mpp1	membrane protein, palmitoylated
223827	982.931	-0.14782	0.0588661	-2.51112	0.012035	0.19284	ENSMUSG00000036197	Gxylt1	glucoside xylosyltransferase 1
70802	1708.75	-0.122004	0.0485869	-2.51104	0.0120377	0.19284	ENSMUSG00000044950	Pwwp2a	PWWP domain containing 2A
78134	174.695	-0.279522	0.111277	-2.51196	0.0120063	0.19284	ENSMUSG00000049929	Lpar4	lysophosphatidic acid receptor 4
72117	4159.8	-0.101513	0.0404413	-2.51012	0.0120689	0.193139	ENSMUSG00000022698	Naa50	N(alpha)-acetyltransferase 50, NatE catalytic subunit
11520	320.304	0.208524	0.0831204	2.5087	0.0121176	0.193233	ENSMUSG00000028494	Plin2	perilipin 2
11545	7018.93	-0.118099	0.0470866	-2.50813	0.0121371	0.193233	ENSMUSG00000026496	Parp1	poly (ADP-ribose) polymerase family, member 1
18846	1753.87	0.226281	0.0902123	2.50832	0.0121308	0.193233	ENSMUSG00000031398	Plxna3	plexin A3
22026	3633.26	-0.114125	0.0455006	-2.50821	0.0121346	0.193233	ENSMUSG00000005893	Nr2c2	nuclear receptor subfamily 2, group C, member 2
83925	2499.64	-0.184109	0.0733876	-2.50872	0.0121169	0.193233	ENSMUSG00000038679	Trps1	transcriptional repressor GATA binding 1
18750	21505.2	-0.137705	0.0549272	-2.50704	0.0121745	0.19363	ENSMUSG00000050965	Prkca	protein kinase C, alpha
381236	165.679	0.282949	0.112932	2.50549	0.0122283	0.194286	ENSMUSG00000024766	Lipo3	lipase, member O3
623279	687.115	-0.254244	0.101526	-2.50422	0.0122721	0.194582	ENSMUSG00000073514	Dok6	docking protein 6
668225	135.192	0.326394	0.130323	2.50449	0.0122627	0.194582	ENSMUSG00000095440	Fignl2	fidgetin-like 2
56543	5798.26	0.174222	0.0695828	2.5038	0.0122866	0.194613	ENSMUSG00000040896	Kcnd3	potassium voltage-gated channel, Shal-related family, member 3
216846	793.411	0.184699	0.0738254	2.50183	0.0123553	0.19473	ENSMUSG00000032782	Cntrob	centrobin, centrosomal BRCA2 interacting protein
56336	3014.46	-0.123683	0.0494368	-2.50183	0.0123552	0.19473	ENSMUSG00000017929	B4galt5	UDP-Gal:betaGlcNAc beta 1,4-galactosyltransferase, polypeptide 5
66877	1059.91	-0.122002	0.0487542	-2.50238	0.012336	0.19473	ENSMUSG00000001767	Crnkl1	crooked neck pre-mRNA splicing factor 1
68966	767.906	-0.215062	0.0859379	-2.50253	0.012331	0.19473	ENSMUSG00000022204	Ngdn	neuroguidin, EIF4E binding protein
75612	6686.18	0.0868271	0.034706	2.50179	0.0123568	0.19473	ENSMUSG00000034707	Gns	glucosamine (N-acetyl)-6-sulfatase
71472	8982.84	0.088571	0.0354215	2.50049	0.0124023	0.195248	ENSMUSG00000006676	Usp19	ubiquitin specific peptidase 19
217143	44.5359	0.625056	0.250126	2.49897	0.0124556	0.195292	ENSMUSG00000070337	Gpr179	G protein-coupled receptor 179
217692	24773.1	-0.0994674	0.0398019	-2.49906	0.0124522	0.195292	ENSMUSG00000042700	Sipa1l1	signal-induced proliferation-associated 1 like 1
56699	2528.99	-0.177193	0.0708914	-2.4995	0.012437	0.195292	ENSMUSG00000041598	Cdc42ep4	CDC42 effector protein (Rho GTPase binding) 4
78251	316.44	-0.196528	0.0786118	-2.49999	0.0124198	0.195292	ENSMUSG00000090641	Zfp712	zinc finger protein 712
67568	9665.54	-0.135162	0.0541098	-2.49793	0.0124922	0.195472	ENSMUSG00000055302	Mrfap1	Morf4 family associated protein 1
93889	427.636	-0.222493	0.0890632	-2.49814	0.0124846	0.195472	ENSMUSG00000048347	Pcdhb18	protocadherin beta 18
67974	6966.66	-0.0816571	0.0327034	-2.4969	0.0125286	0.195843	ENSMUSG00000024286	Ccny	cyclin Y
105559	10718.6	-0.0831474	0.0333158	-2.49574	0.0125696	0.19612	ENSMUSG00000022139	Mbnl2	muscleblind like splicing factor 2
331461	205.842	-0.30482	0.122139	-2.49568	0.0125717	0.19612	ENSMUSG00000052372	Il1rapl1	interleukin 1 receptor accessory protein-like 1
108015	55.1425	1.5833	0.635306	2.49219	0.0126957	0.196627	ENSMUSG00000035200	Chrnb4	cholinergic receptor, nicotinic, beta polypeptide 4
20273	26138.6	-0.0837888	0.0335974	-2.49391	0.0126345	0.196627	ENSMUSG00000023033	Scn8a	sodium channel, voltage-gated, type VIII, alpha
218639	2833.38	-0.125995	0.0505723	-2.49138	0.0127248	0.196627	ENSMUSG00000042348	Arl15	ADP-ribosylation factor-like 15
232333	26433.4	0.125099	0.0501929	2.49236	0.0126898	0.196627	ENSMUSG00000030310	Slc6a1	solute carrier family 6 (neurotransmitter transporter, GABA), member 1
270120	4923.29	-0.186347	0.0747554	-2.49276	0.0126756	0.196627	ENSMUSG00000074505	Fat3	FAT atypical cadherin 3
50787	1231.59	-0.234127	0.0939529	-2.49196	0.0127039	0.196627	ENSMUSG00000053465	Hs6st3	heparan sulfate 6-O-sulfotransferase 3
67298	28473.1	0.108979	0.043737	2.4917	0.0127135	0.196627	ENSMUSG00000043384	Gprasp1	G protein-coupled receptor associated sorting protein 1
68010	378.145	-0.286987	0.11513	-2.49271	0.0126772	0.196627	ENSMUSG00000024232	Bambi	BMP and activin membrane-bound inhibitor
74091	141.587	-0.262117	0.105217	-2.49121	0.012731	0.196627	ENSMUSG00000042684	Npl	N-acetylneuraminate pyruvate lyase
75841	1840.81	-0.0786576	0.0315586	-2.49243	0.0126871	0.196627	ENSMUSG00000037075	Rnf139	ring finger protein 139
20444	7946.08	-0.0871183	0.0349917	-2.48968	0.0127858	0.197275	ENSMUSG00000031749	St3gal2	ST3 beta-galactoside alpha-2,3-sialyltransferase 2
12912	2853.7	-0.110911	0.0445792	-2.48795	0.0128481	0.197843	ENSMUSG00000025958	Creb1	cAMP responsive element binding protein 1
66423	1011.59	0.111516	0.0448179	2.4882	0.012839	0.197843	ENSMUSG00000031458	Coprs	coordinator of PRMT5, differentiation stimulator
19271	6622.26	-0.140201	0.0563686	-2.48722	0.0128746	0.197858	ENSMUSG00000025314	Ptprj	protein tyrosine phosphatase, receptor type, J
223722	901.432	0.0980635	0.0394266	2.48724	0.0128739	0.197858	ENSMUSG00000048755	Mcat	malonyl CoA:ACP acyltransferase (mitochondrial)
22673	244.347	0.473452	0.190423	2.48631	0.0129075	0.198166	ENSMUSG00000031351	Zfp185	zinc finger protein 185
12821	30.7576	1.14061	0.458866	2.48572	0.0129289	0.198299	ENSMUSG00000025064	Col17a1	collagen, type XVII, alpha 1
101314	6401.87	-0.0703444	0.0283036	-2.48535	0.0129425	0.19831	ENSMUSG00000033940	Brk1	BRICK1, SCAR/WAVE actin-nucleating complex subunit
68173	175.327	-0.312154	0.125728	-2.48277	0.0130364	0.199553	NA	Ppifos	peptidylprolyl isomerase F, opposite strand
140795	104.801	-0.320063	0.12896	-2.48187	0.0130696	0.199682	ENSMUSG00000036381	P2ry14	purinergic receptor P2Y, G-protein coupled, 14
207819	332.321	0.342667	0.13807	2.48184	0.0130707	0.199682	ENSMUSG00000048905	Bnip5	BCL2 interacting protein 5
213819	4182.21	-0.0988021	0.0398457	-2.47962	0.0131523	0.200731	ENSMUSG00000015189	Casd1	CAS1 domain containing 1
12560	81.9185	1.93607	0.781298	2.47801	0.0132116	0.20124	ENSMUSG00000061048	Cdh3	cadherin 3
22772	1078.15	0.411756	0.166161	2.47806	0.01321	0.20124	ENSMUSG00000061524	Zic2	zinc finger protein of the cerebellum 2
215193	1166.78	-0.118496	0.047857	-2.47603	0.0132852	0.202161	ENSMUSG00000016181	Utp25	UTP25 small subunit processome component
26885	777.013	-0.126674	0.0511975	-2.47422	0.0133527	0.20296	ENSMUSG00000028282	Casp8ap2	caspase 8 associated protein 2
269582	103.584	-0.437519	0.176852	-2.47392	0.0133638	0.20296	ENSMUSG00000042489	Clspn	claspin
20646	129.343	0.47175	0.190862	2.47168	0.013448	0.203241	ENSMUSG00000102252	Snrpn	small nuclear ribonucleoprotein N
21815	60.4559	0.467314	0.189003	2.47252	0.0134166	0.203241	ENSMUSG00000047407	Tgif1	TGFB-induced factor homeobox 1
232286	2216.14	-0.114086	0.0461432	-2.47243	0.01342	0.203241	ENSMUSG00000030059	Tmf1	TATA element modulatory factor 1
381544	37.0127	0.613522	0.248213	2.47175	0.0134453	0.203241	ENSMUSG00000060268	Armh1	armadillo-like helical domain containing 1
74330	3543.92	-0.0875522	0.0354209	-2.47177	0.0134447	0.203241	ENSMUSG00000025354	Dnajc14	DnaJ heat shock protein family (Hsp40) member C14
234683	273.442	0.272928	0.110443	2.4712	0.013466	0.203316	ENSMUSG00000014791	Elmo3	engulfment and cell motility 3
102032	1080.13	0.140789	0.057015	2.46933	0.0135367	0.203934	ENSMUSG00000031534	Smim19	small integral membrane protein 19
12777	31.113	0.554482	0.224864	2.46586	0.0136686	0.203934	ENSMUSG00000044052	Ccr10	chemokine (C-C motif) receptor 10
13180	228.351	0.288453	0.116996	2.4655	0.0136821	0.203934	ENSMUSG00000020098	Pcbd1	pterin 4 alpha carbinolamine dehydratase/dimerization cofactor of hepatocyte nuclear factor 1 alpha (TCF1) 1
14236	1188.12	-0.138789	0.0562414	-2.46774	0.0135969	0.203934	ENSMUSG00000034998	Foxn2	forkhead box N2
14701	3158.66	-0.108546	0.0440489	-2.46422	0.0137311	0.203934	ENSMUSG00000036402	Gng12	guanine nucleotide binding protein (G protein), gamma 12
15191	8481.15	-0.0957195	0.0388016	-2.46689	0.0136291	0.203934	ENSMUSG00000004897	Hdgf	heparin binding growth factor
17859	3093.37	-0.138744	0.0561832	-2.4695	0.0135303	0.203934	ENSMUSG00000025025	Mxi1	MAX interactor 1, dimerization protein
20687	2861.93	-0.099401	0.0402592	-2.46903	0.0135481	0.203934	ENSMUSG00000027109	Sp3	trans-acting transcription factor 3
211482	31.6212	0.709349	0.287426	2.46793	0.0135895	0.203934	ENSMUSG00000023931	Efhb	EF hand domain family, member B
227707	3601.89	-0.104918	0.042561	-2.46513	0.0136962	0.203934	ENSMUSG00000026851	BC005624	cDNA sequence BC005624
320534	1308.55	0.121551	0.04929	2.46603	0.013662	0.203934	ENSMUSG00000045980	Tmem104	transmembrane protein 104
399558	2875.51	-0.142037	0.0575707	-2.46717	0.0136185	0.203934	ENSMUSG00000047414	Flrt2	fibronectin leucine rich transmembrane protein 2
50785	3992.99	-0.13274	0.053856	-2.46473	0.0137117	0.203934	ENSMUSG00000045216	Hs6st1	heparan sulfate 6-O-sulfotransferase 1
66725	1557.94	0.15425	0.0625342	2.46665	0.0136384	0.203934	ENSMUSG00000036273	Lrrk2	leucine-rich repeat kinase 2
668894	27.5424	0.608077	0.24639	2.46794	0.0135892	0.203934	ENSMUSG00000079051	Vinac1	vinculin/alpha-catenin family member 1
68735	698.023	-0.113476	0.0460315	-2.46517	0.0136947	0.203934	ENSMUSG00000016833	Mrps18c	mitochondrial ribosomal protein S18C
71790	48.63	0.463753	0.188184	2.46436	0.0137259	0.203934	ENSMUSG00000015702	Anxa9	annexin A9
75568	155.506	0.366046	0.148564	2.46389	0.0137439	0.203934	ENSMUSG00000039676	Capsl	calcyphosine-like
18000	2667.44	-0.105085	0.0426644	-2.46306	0.0137756	0.204209	ENSMUSG00000026276	Septin2	septin 2
18000	2667.44	-0.105085	0.0426644	-2.46306	0.0137756	0.204209	ENSMUSG00000116048	Septin2	septin 2
11858	2876.43	0.161071	0.0654055	2.46265	0.0137914	0.204222	ENSMUSG00000001313	Rnd2	Rho family GTPase 2
77582	5843.57	0.152218	0.0618182	2.46235	0.0138029	0.204222	ENSMUSG00000035596	Mboat7	membrane bound O-acyltransferase domain containing 7
12268	1598.99	0.474523	0.192751	2.46184	0.0138226	0.204319	ENSMUSG00000073418	C4b	complement component 4B (Chido blood group)
12810	336.689	0.524147	0.213023	2.46052	0.0138734	0.204679	ENSMUSG00000020953	Coch	cochlin
74153	177.451	0.297312	0.120831	2.46056	0.013872	0.204679	ENSMUSG00000032596	Uba7	ubiquitin-like modifier activating enzyme 7
81018	3330.03	-0.0851589	0.0346185	-2.45993	0.0138966	0.204826	ENSMUSG00000006418	Rnf114	ring finger protein 114
236733	9722.94	0.10309	0.0419349	2.45834	0.0139581	0.205106	ENSMUSG00000031066	Usp11	ubiquitin specific peptidase 11
320080	863.596	-0.127884	0.0520056	-2.45905	0.0139307	0.205106	ENSMUSG00000044617	Zbtb39	zinc finger and BTB domain containing 39
66235	2458.9	-0.088862	0.0361506	-2.45811	0.0139672	0.205106	ENSMUSG00000067194	Eif1ax	eukaryotic translation initiation factor 1A, X-linked
98376	634.931	-0.160399	0.0652541	-2.45807	0.0139686	0.205106	ENSMUSG00000040124	Gorab	golgin, RAB6-interacting
218490	2598.32	-0.085499	0.0348054	-2.45649	0.0140303	0.205641	ENSMUSG00000021660	Btf3	basic transcription factor 3
56508	23763.4	-0.137284	0.0558869	-2.45645	0.0140316	0.205641	ENSMUSG00000049044	Rapgef4	Rap guanine nucleotide exchange factor (GEF) 4
18645	28082.6	-0.0799241	0.0325475	-2.45561	0.0140645	0.205929	ENSMUSG00000027805	Pfn2	profilin 2
105841	373.33	0.225768	0.0919826	2.45446	0.0141095	0.206394	ENSMUSG00000036661	Dennd3	DENN/MADD domain containing 3
13167	3770.22	0.167867	0.0684175	2.45356	0.0141449	0.206644	ENSMUSG00000026385	Dbi	diazepam binding inhibitor
238323	2794.08	-0.110884	0.0451972	-2.45335	0.0141533	0.206644	ENSMUSG00000019235	Rps6kl1	ribosomal protein S6 kinase-like 1
237211	98.7913	-0.339851	0.138555	-2.45282	0.0141743	0.206755	ENSMUSG00000047757	Fancb	Fanconi anemia, complementation group B
109294	3791.83	-0.168676	0.0688135	-2.4512	0.014238	0.207488	ENSMUSG00000048960	Prex2	phosphatidylinositol-3,4,5-trisphosphate-dependent Rac exchange factor 2
50755	3274.24	0.0831951	0.033963	2.44958	0.0143023	0.208229	ENSMUSG00000058594	Fbh1	F-box DNA helicase 1
68023	1561.5	-0.106763	0.0435955	-2.44895	0.0143275	0.208402	ENSMUSG00000078931	Pdf	peptide deformylase (mitochondrial)
13830	824.491	0.180587	0.073779	2.44768	0.0143781	0.208747	ENSMUSG00000026880	Stom	stomatin
320155	81.5489	0.483168	0.197426	2.44734	0.0143917	0.208747	ENSMUSG00000114469	C730002L08Rik	RIKEN cDNA C730002L08 gene
66185	2735.45	-0.0807583	0.032996	-2.44752	0.0143845	0.208747	ENSMUSG00000040720	Virma	vir like m6A methyltransferase associated
100039864	666.319	-0.162937	0.0665959	-2.44665	0.0144191	0.208753	ENSMUSG00000086290	Snhg12	small nucleolar RNA host gene 12
56515	590.914	-0.125835	0.0514287	-2.44678	0.0144138	0.208753	ENSMUSG00000024317	Rnf138	ring finger protein 138
76846	3096.54	-0.115381	0.0471716	-2.44598	0.0144457	0.208944	ENSMUSG00000006333	Rps9	ribosomal protein S9
66578	462.461	-0.251968	0.103042	-2.4453	0.0144731	0.209144	ENSMUSG00000022978	Mis18a	MIS18 kinetochore protein A
66180	765.496	0.137049	0.0560671	2.44437	0.0145104	0.209488	ENSMUSG00000006931	P3h4	prolyl 3-hydroxylase family member 4 (non-enzymatic)
13642	2172.06	0.224205	0.0917771	2.44293	0.0145685	0.209939	ENSMUSG00000001300	Efnb2	ephrin B2
99237	4307.71	0.120998	0.04953	2.44293	0.0145687	0.209939	ENSMUSG00000068040	Tm9sf4	transmembrane 9 superfamily protein member 4
71768	32.2229	0.515003	0.210892	2.44202	0.0146053	0.210271	ENSMUSG00000043789	Vwce	von Willebrand factor C and EGF domains
50706	171.485	0.59524	0.24387	2.44081	0.0146543	0.21078	ENSMUSG00000027750	Postn	periostin, osteoblast specific factor
77407	4199.13	-0.0693713	0.0284298	-2.44009	0.0146836	0.211005	ENSMUSG00000029518	Rab35	RAB35, member RAS oncogene family
69961	616.05	-0.130554	0.0535114	-2.43974	0.014698	0.211016	ENSMUSG00000036114	Rpp25l	ribonuclease P/MRP 25 subunit-like
71912	148.384	0.306447	0.125648	2.43894	0.0147306	0.211288	ENSMUSG00000020216	Jsrp1	junctional sarcoplasmic reticulum protein 1
75985	603.074	-0.232922	0.0955718	-2.43714	0.0148039	0.212144	ENSMUSG00000030643	Rab30	RAB30, member RAS oncogene family
103768	1863.27	-0.146898	0.0603248	-2.43512	0.0148867	0.21274	ENSMUSG00000045007	Tubg2	tubulin, gamma 2
19386	7755.35	-0.0906934	0.0372361	-2.43563	0.0148659	0.21274	ENSMUSG00000003226	Ranbp2	RAN binding protein 2
19933	232.046	-0.493037	0.202464	-2.43519	0.0148841	0.21274	ENSMUSG00000041453	Rpl21	ribosomal protein L21
100503884	3156.52	-0.0881678	0.0362118	-2.43478	0.0149009	0.212746	ENSMUSG00000045790	Ccdc149	coiled-coil domain containing 149
170935	184.003	0.678597	0.278832	2.43371	0.014945	0.212768	ENSMUSG00000010825	Grid2ip	glutamate receptor, ionotropic, delta 2 (Grid2) interacting protein 1
230757	5712.27	-0.0797807	0.0327847	-2.43347	0.0149548	0.212768	ENSMUSG00000073755	5730409E04Rik	RIKEN cDNA 5730409E04Rik gene
52808	6013	0.100987	0.0414859	2.43424	0.0149229	0.212768	ENSMUSG00000041096	Tspyl2	TSPY-like 2
57278	967.077	0.232218	0.095429	2.43341	0.0149573	0.212768	ENSMUSG00000002980	Bcam	basal cell adhesion molecule
11735	14859.3	-0.087079	0.0358093	-2.43174	0.0150263	0.213553	ENSMUSG00000069601	Ank3	ankyrin 3, epithelial
18643	11435.2	-0.187098	0.0769815	-2.43043	0.015081	0.214133	ENSMUSG00000018293	Pfn1	profilin 1
224647	17490.1	-0.0733761	0.030207	-2.42911	0.015136	0.214718	ENSMUSG00000056692	Ilrun	inflammation and lipid regulator with UBA-like and NBR1-like domains
100503386	451.806	0.290245	0.119506	2.42871	0.0151528	0.214759	ENSMUSG00000096606	Tpbgl	trophoblast glycoprotein-like
99011	889.26	0.139143	0.0573256	2.42724	0.015214	0.21543	ENSMUSG00000039254	Pomt1	protein-O-mannosyltransferase 1
16526	2520.85	-0.355593	0.146563	-2.42622	0.0152572	0.215532	ENSMUSG00000037624	Kcnk2	potassium channel, subfamily K, member 2
234779	362.624	0.237912	0.0980627	2.42612	0.0152612	0.215532	ENSMUSG00000034330	Plcg2	phospholipase C, gamma 2
68625	87.0264	0.443483	0.182798	2.42608	0.0152629	0.215532	ENSMUSG00000028730	Cfap57	cilia and flagella associated protein 57
24128	3111.67	-0.12195	0.0502966	-2.42462	0.0153246	0.216205	ENSMUSG00000027433	Xrn2	5'-3' exoribonuclease 2
72190	3597.36	-0.108135	0.0446157	-2.4237	0.0153634	0.216556	ENSMUSG00000043391	2510009E07Rik	RIKEN cDNA 2510009E07 gene
69804	2362.81	0.10192	0.0420574	2.42335	0.015378	0.216565	ENSMUSG00000006315	Tmem147	transmembrane protein 147
226861	56.688	0.454453	0.187579	2.42273	0.0154045	0.216623	ENSMUSG00000037375	Hhat	hedgehog acyltransferase
228432	3751.35	-0.242159	0.0999586	-2.42259	0.0154102	0.216623	ENSMUSG00000074968	Ano3	anoctamin 3
668525	239.805	0.283465	0.117037	2.422	0.0154352	0.216779	NA	Gm9222	predicted gene 9222
70285	482.585	-0.165764	0.0684539	-2.42154	0.0154548	0.216858	ENSMUSG00000028187	Rpf1	ribosome production factor 1 homolog
67454	627.047	0.161129	0.0665512	2.42113	0.0154724	0.216908	ENSMUSG00000019975	Ikbip	IKBKB interacting protein
26451	4122.8	-0.092379	0.0381607	-2.42079	0.0154869	0.216914	ENSMUSG00000046364	Rpl27a	ribosomal protein L27A
15926	2508.29	0.135168	0.0558701	2.41933	0.0155492	0.216922	ENSMUSG00000025950	Idh1	isocitrate dehydrogenase 1 (NADP+), soluble
20280	2450.33	-0.155636	0.0643198	-2.41972	0.0155323	0.216922	ENSMUSG00000028603	Scp2	sterol carrier protein 2, liver
210044	9414.75	-0.0838331	0.0346489	-2.4195	0.0155417	0.216922	ENSMUSG00000021536	Adcy2	adenylate cyclase 2
216858	154.09	0.282936	0.116909	2.42014	0.0155145	0.216922	ENSMUSG00000046731	Kctd11	potassium channel tetramerisation domain containing 11
225131	4909.95	-0.0738858	0.0305422	-2.41913	0.0155575	0.216922	ENSMUSG00000024283	Wac	WW domain containing adaptor with coiled-coil
338523	4243.5	-0.145937	0.0603497	-2.41819	0.0155981	0.217293	ENSMUSG00000042599	Kdm7a	lysine (K)-specific demethylase 7A
319455	200.347	0.776279	0.321267	2.4163	0.0156791	0.218225	ENSMUSG00000055214	Pld5	phospholipase D family, member 5
208228	630.698	0.161798	0.0669828	2.41552	0.0157128	0.218498	ENSMUSG00000003348	Mob3a	MOB kinase activator 3A
15365	108.424	-0.499783	0.206993	-2.41449	0.0157574	0.218726	NA	Hmga2-ps1	high mobility group AT-hook 2, pseudogene 1
71069	8648.28	-0.0847263	0.0350891	-2.41461	0.0157522	0.218726	ENSMUSG00000038143	Stox2	storkhead box 2
15566	631.56	0.255958	0.106041	2.41375	0.0157892	0.21897	ENSMUSG00000024798	Htr7	5-hydroxytryptamine (serotonin) receptor 7
64580	989.993	-0.258819	0.107277	-2.41263	0.015838	0.219451	ENSMUSG00000027971	Ndst4	N-deacetylase/N-sulfotransferase (heparin glucosaminyl) 4
12609	932.326	-0.191641	0.0795295	-2.40968	0.0159664	0.219614	ENSMUSG00000071637	Cebpd	CCAAT/enhancer binding protein (C/EBP), delta
12662	2823.39	-0.0932523	0.0387121	-2.40886	0.0160023	0.219614	ENSMUSG00000025531	Chm	choroidermia (RAB escort protein 1)
14194	4108.98	0.0710887	0.0294899	2.41061	0.0159259	0.219614	ENSMUSG00000026526	Fh1	fumarate hydratase 1
15161	8341.66	0.0741767	0.0307655	2.41103	0.0159073	0.219614	ENSMUSG00000031386	Hcfc1	host cell factor C1
15468	4878.72	0.110495	0.045864	2.40918	0.0159883	0.219614	ENSMUSG00000020230	Prmt2	protein arginine N-methyltransferase 2
21767	3673.17	0.0676274	0.0280707	2.40918	0.0159885	0.219614	ENSMUSG00000040813	Tex264	testis expressed gene 264
22342	1990.97	-0.120406	0.0499396	-2.41104	0.0159071	0.219614	ENSMUSG00000003872	Lin7b	lin-7 homolog B (C. elegans)
245469	7335.09	-0.0912945	0.0379057	-2.40846	0.0160199	0.219614	ENSMUSG00000002006	Pdzd4	PDZ domain containing 4
380836	1317.14	-0.127774	0.0530416	-2.40895	0.0159986	0.219614	ENSMUSG00000021339	Mrs2	MRS2 magnesium transporter
58869	11481.9	-0.143435	0.0595366	-2.4092	0.0159876	0.219614	ENSMUSG00000027674	Pex5l	peroxisomal biogenesis factor 5-like
73712	36.5393	0.700886	0.29085	2.40979	0.0159619	0.219614	ENSMUSG00000060962	Dmkn	dermokine
77980	17490.9	-0.0939034	0.0389852	-2.4087	0.0160097	0.219614	ENSMUSG00000036529	Sbf1	SET binding factor 1
100504350	381.277	0.228531	0.0949222	2.40756	0.0160594	0.219871	ENSMUSG00000086118	Gm14169	predicted gene 14169
194388	4337.22	-0.108214	0.0449506	-2.40739	0.016067	0.219871	ENSMUSG00000034832	Tet3	tet methylcytosine dioxygenase 3
21927	2752.2	-0.0662692	0.0275492	-2.40548	0.0161512	0.220247	ENSMUSG00000017615	Tnfaip1	tumor necrosis factor, alpha-induced protein 1 (endothelial)
226422	230.924	0.207705	0.0863248	2.40609	0.0161243	0.220247	ENSMUSG00000026433	Rab29	RAB29, member RAS oncogene family
245474	1285.69	-0.128732	0.0535194	-2.40533	0.016158	0.220247	ENSMUSG00000031403	Dkc1	dyskeratosis congenita 1, dyskerin
320208	371.877	0.410142	0.170558	2.40471	0.0161854	0.220247	ENSMUSG00000061702	Tmem91	transmembrane protein 91
50784	178.394	0.298865	0.124293	2.40451	0.016194	0.220247	ENSMUSG00000052151	Plpp2	phospholipid phosphatase 2
54638	1058.64	0.146974	0.0611121	2.40499	0.0161729	0.220247	ENSMUSG00000031143	Ccdc22	coiled-coil domain containing 22
69726	1130.58	0.105129	0.0437191	2.40466	0.0161876	0.220247	ENSMUSG00000055067	Smyd3	SET and MYND domain containing 3
16974	3188.45	-0.0947575	0.0394473	-2.40213	0.0163001	0.220648	ENSMUSG00000030201	Lrp6	low density lipoprotein receptor-related protein 6
19894	23535.3	-0.153755	0.0640216	-2.40161	0.0163232	0.220648	ENSMUSG00000029608	Rph3a	rabphilin 3A
243499	2105.31	-0.144524	0.0601777	-2.40162	0.0163226	0.220648	ENSMUSG00000052581	Lrrtm4	leucine rich repeat transmembrane neuronal 4
263764	9679.16	-0.108116	0.0449885	-2.40319	0.0162526	0.220648	ENSMUSG00000050967	Creg2	cellular repressor of E1A-stimulated genes 2
66748	46.5806	0.596476	0.248197	2.40324	0.0162505	0.220648	ENSMUSG00000075302	Erich2	glutamate rich 2
71361	395.831	0.176882	0.0736509	2.40163	0.0163224	0.220648	ENSMUSG00000020085	Aifm2	apoptosis-inducing factor, mitochondrion-associated 2
76479	1025.71	-0.112421	0.0467861	-2.40287	0.0162668	0.220648	ENSMUSG00000025024	Smndc1	survival motor neuron domain containing 1
16890	477.508	0.141518	0.0589527	2.40054	0.0163708	0.221099	ENSMUSG00000003123	Lipe	lipase, hormone sensitive
12564	3769.32	-0.130456	0.0543639	-2.39968	0.0164094	0.221427	ENSMUSG00000036510	Cdh8	cadherin 8
108037	1091.64	0.131591	0.0548583	2.39875	0.0164512	0.221605	ENSMUSG00000025403	Shmt2	serine hydroxymethyltransferase 2 (mitochondrial)
74890	26.0809	0.721277	0.300673	2.39888	0.0164454	0.221605	ENSMUSG00000029477	Morn3	MORN repeat containing 3
68420	2630.74	-0.143371	0.059777	-2.39843	0.0164657	0.221607	ENSMUSG00000041870	Ankrd13a	ankyrin repeat domain 13a
11800	3707.22	-0.088178	0.0367727	-2.39792	0.0164886	0.221722	ENSMUSG00000027193	Api5	apoptosis inhibitor 5
210673	3578.61	0.122581	0.0511432	2.39683	0.0165378	0.221766	ENSMUSG00000045009	Prrt3	proline-rich transmembrane protein 3
69697	1965.84	0.127072	0.0530153	2.39689	0.0165349	0.221766	ENSMUSG00000044433	Camsap3	calmodulin regulated spectrin-associated protein family, member 3
74106	5379.55	-0.0669053	0.0279092	-2.39725	0.0165188	0.221766	ENSMUSG00000026571	Dcaf6	DDB1 and CUL4 associated factor 6
93877	105.743	0.429486	0.179208	2.39658	0.016549	0.221766	ENSMUSG00000051678	Pcdhb6	protocadherin beta 6
219150	1502.11	-0.155803	0.0650258	-2.39603	0.0165739	0.221907	ENSMUSG00000021972	Hmbox1	homeobox containing 1
68777	134.69	0.263816	0.110128	2.39555	0.0165956	0.221992	ENSMUSG00000048772	Tmem53	transmembrane protein 53
71591	3645.76	-0.110801	0.0462585	-2.39525	0.0166089	0.221992	ENSMUSG00000022526	Zfp251	zinc finger protein 251
67384	4515.6	-0.104011	0.0434366	-2.39455	0.0166407	0.222225	ENSMUSG00000037316	Bag4	BCL2-associated athanogene 4
121022	1056.89	0.251247	0.104952	2.39391	0.0166698	0.222231	ENSMUSG00000039680	Mrps6	mitochondrial ribosomal protein S6
75717	3730.61	-0.0940965	0.0393026	-2.39415	0.0166588	0.222231	ENSMUSG00000032030	Cul5	cullin 5
83703	693.562	-0.117415	0.0490641	-2.39309	0.016707	0.222535	ENSMUSG00000032469	Dbr1	debranching RNA lariats 1
20333	2831.2	-0.0903983	0.0378024	-2.39134	0.0167871	0.223219	ENSMUSG00000027879	Sec22b	SEC22 homolog B, vesicle trafficking protein
69181	1737.82	-0.189703	0.079324	-2.39149	0.01678	0.223219	ENSMUSG00000028630	Dyrk2	dual-specificity tyrosine-(Y)-phosphorylation regulated kinase 2
75695	3446.43	-0.133539	0.0558593	-2.39063	0.0168197	0.22346	ENSMUSG00000029392	Rilpl1	Rab interacting lysosomal protein-like 1
71835	4116.44	-0.0953522	0.0399079	-2.38931	0.0168801	0.22407	ENSMUSG00000062190	Lancl2	LanC (bacterial lantibiotic synthetase component C)-like 2
72354	2368.13	0.116641	0.048826	2.38891	0.0168985	0.224123	ENSMUSG00000025413	Ttc4	tetratricopeptide repeat domain 4
328108	3691.64	-0.0880163	0.03687	-2.3872	0.016977	0.224971	ENSMUSG00000035614	Togaram1	TOG array regulator of axonemal microtubules 1
13371	2848.7	-0.173172	0.0726202	-2.38463	0.0170963	0.225702	ENSMUSG00000007682	Dio2	deiodinase, iodothyronine, type II
13447	6570.96	-0.183391	0.0769216	-2.38413	0.0171196	0.225702	ENSMUSG00000020848	Doc2b	double C2, beta
14731	1935.81	0.113473	0.0475747	2.38515	0.0170721	0.225702	ENSMUSG00000022561	Gpaa1	GPI anchor attachment protein 1
27267	1866.74	0.182913	0.0767187	2.38421	0.0171159	0.225702	ENSMUSG00000010755	Cars	cysteinyl-tRNA synthetase
320747	59.7511	0.408699	0.17138	2.38476	0.0170904	0.225702	ENSMUSG00000044505	Lingo4	leucine rich repeat and Ig domain containing 4
53333	4112.2	0.0796622	0.0333922	2.38565	0.0170488	0.225702	ENSMUSG00000002984	Tomm40	translocase of outer mitochondrial membrane 40
108100	20879.7	-0.0956785	0.0401382	-2.38373	0.0171382	0.225755	ENSMUSG00000025372	Baiap2	brain-specific angiogenesis inhibitor 1-associated protein 2
278507	155.028	0.945063	0.396701	2.38231	0.0172045	0.226436	ENSMUSG00000044177	Wfikkn2	WAP, follistatin/kazal, immunoglobulin, kunitz and netrin domain containing 2
414081	118.407	0.378895	0.159107	2.38138	0.0172479	0.226814	ENSMUSG00000086822	5330413P13Rik	RIKEN cDNA 5330413P13 gene
15216	258.843	0.294988	0.124002	2.37889	0.0173649	0.227611	ENSMUSG00000006611	Hfe	homeostatic iron regulator
20194	561.433	0.283363	0.119105	2.3791	0.0173548	0.227611	ENSMUSG00000041959	S100a10	S100 calcium binding protein A10 (calpactin)
243967	605.93	0.485948	0.204269	2.37897	0.0173612	0.227611	ENSMUSG00000070564	Ntn5	netrin 5
68018	4667.71	-0.0857405	0.036043	-2.37884	0.0173673	0.227611	ENSMUSG00000021669	Cert1	ceramide transporter 1
19058	52582.5	-0.103743	0.0436425	-2.37711	0.0174487	0.22839	ENSMUSG00000033953	Ppp3r1	protein phosphatase 3, regulatory subunit B, alpha isoform (calcineurin B, type I)
70510	3579.61	-0.0805598	0.033892	-2.37696	0.0174562	0.22839	ENSMUSG00000040746	Rnf167	ring finger protein 167
12345	12642.1	-0.0863244	0.036344	-2.3752	0.0175394	0.22867	ENSMUSG00000028745	Capzb	capping protein (actin filament) muscle Z-line, beta
16527	768.185	0.207801	0.0874625	2.37589	0.0175069	0.22867	ENSMUSG00000049265	Kcnk3	potassium channel, subfamily K, member 3
214704	149.926	0.367536	0.154725	2.37541	0.0175294	0.22867	ENSMUSG00000046192	Iqub	IQ motif and ubiquitin domain containing
235320	3860.22	-0.217266	0.0914823	-2.37495	0.0175514	0.22867	ENSMUSG00000066687	Zbtb16	zinc finger and BTB domain containing 16
236511	6951.76	-0.0653365	0.0275068	-2.37529	0.0175352	0.22867	ENSMUSG00000041530	Ago1	argonaute RISC catalytic subunit 1
24136	15364.4	-0.136442	0.0574854	-2.3735	0.0176204	0.229222	ENSMUSG00000026872	Zeb2	zinc finger E-box binding homeobox 2
76178	5839.23	-0.144738	0.0609826	-2.37344	0.0176233	0.229222	ENSMUSG00000026112	Coa5	cytochrome C oxidase assembly factor 5
21401	50.2444	0.665989	0.280775	2.37197	0.0176936	0.229887	ENSMUSG00000001604	Tcea3	transcription elongation factor A (SII), 3
235542	2254.49	0.105481	0.044479	2.37147	0.0177174	0.229887	ENSMUSG00000043154	Ppp2r3a	protein phosphatase 2, regulatory subunit B'', alpha
94213	2330.74	-0.074781	0.031534	-2.37144	0.017719	0.229887	ENSMUSG00000020076	Ddx50	DExD box helicase 50
100042480	4696.85	-0.15386	0.0648997	-2.37074	0.0177524	0.230128	ENSMUSG00000079481	Nhsl2	NHS-like 2
192650	5784.58	-0.17247	0.0727712	-2.37003	0.0177866	0.230185	ENSMUSG00000009075	Cabp7	calcium binding protein 7
232975	218378	0.104838	0.0442301	2.37029	0.0177742	0.230185	ENSMUSG00000040907	Atp1a3	ATPase, Na+/K+ transporting, alpha 3 polypeptide
18430	634.395	0.318374	0.134405	2.36877	0.0178475	0.230205	ENSMUSG00000049112	Oxtr	oxytocin receptor
226255	5990.11	-0.0760533	0.0321033	-2.36902	0.0178353	0.230205	ENSMUSG00000054843	Atrnl1	attractin like 1
234086	370.37	-0.181861	0.0767645	-2.36908	0.0178323	0.230205	ENSMUSG00000051978	Erich1	glutamate rich 1
56430	6670.24	-0.0776884	0.0327923	-2.3691	0.0178313	0.230205	ENSMUSG00000049550	Clip1	CAP-GLY domain containing linker protein 1
100124494	37.1085	0.444688	0.187803	2.36785	0.0178918	0.230584	ENSMUSG00000065509	Mir421	microRNA 421
12896	413.695	0.165998	0.0701365	2.36678	0.0179437	0.230728	ENSMUSG00000028607	Cpt2	carnitine palmitoyltransferase 2
67681	1403.09	-0.0962363	0.0406525	-2.36729	0.0179189	0.230728	ENSMUSG00000057388	Mrpl18	mitochondrial ribosomal protein L18
68794	263.018	0.341615	0.144342	2.3667	0.0179477	0.230728	ENSMUSG00000068699	Flnc	filamin C, gamma
212167	465.814	0.198576	0.08393	2.36597	0.0179831	0.230863	ENSMUSG00000039934	Gsap	gamma-secretase activating protein
68441	5924.86	0.0918605	0.0388274	2.36587	0.017988	0.230863	ENSMUSG00000070934	Rraga	Ras-related GTP binding A
213491	2156.51	-0.0736506	0.0311427	-2.36494	0.018033	0.231249	ENSMUSG00000040842	Szrd1	SUZ RNA binding domain containing 1
215693	722.118	0.131381	0.0555935	2.36323	0.0181162	0.231977	ENSMUSG00000052676	Zmat1	zinc finger, matrin type 1
69601	8098.62	-0.102563	0.0434023	-2.36307	0.0181243	0.231977	ENSMUSG00000026883	Dab2ip	disabled 2 interacting protein
76438	796.652	0.275537	0.116612	2.36286	0.0181347	0.231977	ENSMUSG00000039316	Rftn1	raftlin lipid raft linker 1
224807	10246	0.0738885	0.0312783	2.36229	0.0181623	0.232138	ENSMUSG00000036026	Tmem63b	transmembrane protein 63b
16180	3061.92	-0.144467	0.0611726	-2.36163	0.0181949	0.232172	ENSMUSG00000022514	Il1rap	interleukin 1 receptor accessory protein
66962	543.608	0.130539	0.0552736	2.36169	0.0181916	0.232172	ENSMUSG00000051238	Swsap1	SWIM type zinc finger 7 associated protein 1
13175	42085.9	-0.0978015	0.0414266	-2.36084	0.0182337	0.232213	ENSMUSG00000027797	Dclk1	doublecortin-like kinase 1
192970	272.111	0.26763	0.113369	2.3607	0.0182403	0.232213	ENSMUSG00000034449	Dhrs11	dehydrogenase/reductase (SDR family) member 11
240057	15744.6	-0.100263	0.0424725	-2.36065	0.018243	0.232213	ENSMUSG00000067629	Syngap1	synaptic Ras GTPase activating protein 1 homolog (rat)
71952	1045.28	0.13911	0.0589596	2.35941	0.0183042	0.232418	ENSMUSG00000046791	Riox1	ribosomal oxygenase 1
80280	1538.75	0.083552	0.0354123	2.35941	0.0183042	0.232418	ENSMUSG00000018669	Cdk5rap3	CDK5 regulatory subunit associated protein 3
83922	343.093	0.194243	0.0823213	2.35957	0.0182963	0.232418	ENSMUSG00000029790	Cep41	centrosomal protein 41
14489	17580.5	-0.0717906	0.0304438	-2.35813	0.0183672	0.232837	ENSMUSG00000029840	Mtpn	myotrophin
16438	30616.6	-0.127056	0.0538772	-2.35825	0.0183612	0.232837	ENSMUSG00000030102	Itpr1	inositol 1,4,5-trisphosphate receptor 1
210573	9447.51	-0.119108	0.0505255	-2.35739	0.0184041	0.232923	ENSMUSG00000096847	Tmem151b	transmembrane protein 151B
70239	1168.11	0.101745	0.0431567	2.35757	0.0183952	0.232923	ENSMUSG00000026816	Gtf3c5	general transcription factor IIIC, polypeptide 5
11761	418.63	0.239089	0.101547	2.35445	0.0185499	0.234577	ENSMUSG00000063558	Aox1	aldehyde oxidase 1
73569	142.96	1.09413	0.464903	2.35345	0.0185999	0.235018	ENSMUSG00000091243	Vgll3	vestigial like family member 3
330222	413.253	0.237909	0.101232	2.35014	0.0187665	0.236929	ENSMUSG00000039683	Sdk1	sidekick cell adhesion molecule 1
14381	1647.92	0.0960358	0.0409039	2.34784	0.0188827	0.237624	ENSMUSG00000031400	G6pdx	glucose-6-phosphate dehydrogenase X-linked
18389	2745.05	0.142833	0.0608297	2.34807	0.0188709	0.237624	ENSMUSG00000027584	Oprl1	opioid receptor-like 1
207607	164.312	0.358029	0.152463	2.34831	0.018859	0.237624	ENSMUSG00000039963	Ccdc40	coiled-coil domain containing 40
68808	42.3885	0.438649	0.186832	2.34783	0.0188829	0.237624	ENSMUSG00000085457	1110046J04Rik	RIKEN cDNA 1110046J04 gene
109263	2326.8	-0.0875083	0.0372794	-2.34736	0.0189069	0.237733	ENSMUSG00000049878	Rlf	rearranged L-myc fusion sequence
14156	653.13	-0.123033	0.0524222	-2.34696	0.018927	0.237793	ENSMUSG00000024742	Fen1	flap structure specific endonuclease 1
30060	65.6825	0.516888	0.220268	2.34663	0.0189443	0.237817	ENSMUSG00000022780	Meltf	melanotransferrin
224109	430.763	0.252725	0.107744	2.34561	0.0189959	0.238272	ENSMUSG00000052384	Nrros	negative regulator of reactive oxygen species
72776	248.964	-0.20697	0.0882989	-2.34397	0.0190799	0.239132	ENSMUSG00000027959	Sass6	SAS-6 centriolar assembly protein
321006	2123.72	-0.080088	0.0341729	-2.34361	0.0190982	0.239167	ENSMUSG00000040325	Dcaf1	DDB1 and CUL4 associated factor 1
109934	45377.2	-0.0788146	0.0336367	-2.34312	0.0191235	0.239291	ENSMUSG00000017631	Abr	active BCR-related gene
11606	1005.09	0.401443	0.171396	2.3422	0.0191706	0.239543	ENSMUSG00000031980	Agt	angiotensinogen (serpin peptidase inhibitor, clade A, member 8)
16330	2188.15	0.0881373	0.0376314	2.34212	0.0191746	0.239543	ENSMUSG00000028894	Inpp5b	inositol polyphosphate-5-phosphatase B
23887	181.019	0.291973	0.124694	2.34151	0.0192061	0.239743	ENSMUSG00000006344	Ggt5	gamma-glutamyltransferase 5
66899	3425.63	-0.0908888	0.0388495	-2.33951	0.019309	0.240834	ENSMUSG00000029227	Fip1l1	FIP1 like 1 (S. cerevisiae)
320606	48.3228	0.459444	0.196434	2.33893	0.0193393	0.241018	ENSMUSG00000089759	3632454L22Rik	RIKEN cDNA 3632454L22 gene
227800	5142.71	-0.0591768	0.0253136	-2.33775	0.0194003	0.241505	ENSMUSG00000035437	Rabgap1	RAB GTPase activating protein 1
78697	865.072	-0.125769	0.0538035	-2.33757	0.0194096	0.241505	ENSMUSG00000057541	Pus7	pseudouridylate synthase 7
16362	482.775	0.191128	0.0818196	2.33597	0.0194927	0.241639	ENSMUSG00000018899	Irf1	interferon regulatory factor 1
19664	581.045	-0.214398	0.0917973	-2.33556	0.0195139	0.241639	ENSMUSG00000039191	Rbpj	recombination signal binding protein for immunoglobulin kappa J region
20148	1013.49	0.21664	0.0927568	2.33557	0.0195139	0.241639	ENSMUSG00000066026	Dhrs3	dehydrogenase/reductase (SDR family) member 3
217353	342.602	0.289761	0.123995	2.33689	0.0194451	0.241639	ENSMUSG00000025572	Tmc6	transmembrane channel-like gene family 6
218194	20793.4	-0.0736644	0.0315246	-2.33673	0.0194535	0.241639	ENSMUSG00000054728	Phactr1	phosphatase and actin regulator 1
54127	1578.42	-0.12497	0.0535073	-2.33558	0.0195133	0.241639	ENSMUSG00000067288	Rps28	ribosomal protein S28
15168	853.473	0.2021	0.0865886	2.33403	0.0195942	0.24198	ENSMUSG00000028051	Hcn3	hyperpolarization-activated, cyclic nucleotide-gated K+ 3
27999	2577.86	-0.122922	0.0526508	-2.33467	0.0195605	0.24198	ENSMUSG00000029672	Fam3c	family with sequence similarity 3, member C
72508	2518.16	-0.0776362	0.0332654	-2.33384	0.0196039	0.24198	ENSMUSG00000020516	Rps6kb1	ribosomal protein S6 kinase, polypeptide 1
75172	78.8517	0.492614	0.211072	2.33387	0.0196024	0.24198	ENSMUSG00000064280	Ccdc146	coiled-coil domain containing 146
19211	6542.72	-0.0838617	0.0359412	-2.3333	0.0196323	0.242137	ENSMUSG00000013663	Pten	phosphatase and tensin homolog
11669	4765.38	0.111834	0.0480041	2.32968	0.0198231	0.24238	ENSMUSG00000029455	Aldh2	aldehyde dehydrogenase 2, mitochondrial
117148	5018.25	0.219359	0.0941463	2.32998	0.0198071	0.24238	ENSMUSG00000031837	Necab2	N-terminal EF-hand calcium binding protein 2
15163	250.436	-0.189342	0.0812696	-2.3298	0.0198165	0.24238	ENSMUSG00000022831	Hcls1	hematopoietic cell specific Lyn substrate 1
192188	81.9953	0.321813	0.138029	2.33149	0.0197275	0.24238	ENSMUSG00000035459	Stab2	stabilin 2
237943	5113.54	0.0825781	0.0354554	2.32907	0.0198554	0.24238	ENSMUSG00000034621	Gpatch8	G patch domain containing 8
27403	1503.43	0.174154	0.0747691	2.32923	0.019847	0.24238	ENSMUSG00000035722	Abca7	ATP-binding cassette, sub-family A (ABC1), member 7
28040	1723.77	-0.0811253	0.0347893	-2.3319	0.0197057	0.24238	ENSMUSG00000030347	D6Wsu163e	DNA segment, Chr 6, Wayne State University 163, expressed
320513	60.0335	0.485903	0.208578	2.3296	0.0198275	0.24238	NA	NA	NA
330938	5199.63	-0.0795815	0.0341444	-2.33073	0.0197676	0.24238	ENSMUSG00000032064	Dixdc1	DIX domain containing 1
380921	1873.01	-0.204972	0.0879901	-2.32949	0.019833	0.24238	ENSMUSG00000034731	Dgkh	diacylglycerol kinase, eta
65254	2399.28	0.186686	0.08009	2.33096	0.0197557	0.24238	ENSMUSG00000029168	Dpysl5	dihydropyrimidinase-like 5
69662	2983.87	0.0891429	0.0382311	2.33168	0.0197173	0.24238	ENSMUSG00000050705	2310061I04Rik	RIKEN cDNA 2310061I04 gene
71728	1862.57	0.132602	0.0568935	2.3307	0.019769	0.24238	ENSMUSG00000026213	Stk11ip	serine/threonine kinase 11 interacting protein
72982	321.119	0.167492	0.0719242	2.32872	0.0198738	0.242413	ENSMUSG00000024666	Tmem138	transmembrane protein 138
100226	7483.28	-0.0756943	0.032528	-2.32705	0.0199624	0.242855	ENSMUSG00000028879	Stx12	syntaxin 12
114875	50.9842	0.526003	0.226135	2.32606	0.0200155	0.242855	ENSMUSG00000030230	Plcz1	phospholipase C, zeta 1
11982	592.551	-0.28002	0.120374	-2.32625	0.020005	0.242855	ENSMUSG00000025324	Atp10a	ATPase, class V, type 10A
227612	183.801	0.341687	0.14686	2.32663	0.0199852	0.242855	ENSMUSG00000059555	Tor4a	torsin family 4, member A
229700	509.268	-0.168159	0.0722927	-2.32608	0.0200142	0.242855	ENSMUSG00000048109	Rbm15	RNA binding motif protein 15
230596	930.715	-0.108603	0.0467027	-2.32542	0.0200497	0.242855	ENSMUSG00000063800	Prpf38a	PRP38 pre-mRNA processing factor 38 (yeast) domain containing A
242481	2560.37	-0.110295	0.0474287	-2.32549	0.0200459	0.242855	NA	NA	NA
320799	2386.77	-0.14293	0.0614651	-2.32539	0.0200511	0.242855	ENSMUSG00000035877	Zhx3	zinc fingers and homeoboxes 3
75504	61.7214	0.415398	0.178455	2.32774	0.0199258	0.242855	ENSMUSG00000027886	1700013F07Rik	RIKEN cDNA 1700013F07 gene
109900	799.514	0.163433	0.0703156	2.32428	0.0201105	0.243036	ENSMUSG00000025533	Asl	argininosuccinate lyase
22268	63.1229	0.5413	0.232894	2.32423	0.0201131	0.243036	ENSMUSG00000049436	Upk1b	uroplakin 1B
76484	8958.91	0.141262	0.0607691	2.32456	0.0200954	0.243036	ENSMUSG00000066129	Kndc1	kinase non-catalytic C-lobe domain (KIND) containing 1
229277	30.9728	0.894626	0.385009	2.32365	0.0201444	0.243224	ENSMUSG00000027744	Stoml3	stomatin (Epb7.2)-like 3
241794	1532.31	0.256299	0.110343	2.32275	0.0201923	0.243613	ENSMUSG00000074575	Kcng1	potassium voltage-gated channel, subfamily G, member 1
68775	68.125	0.541189	0.233058	2.32213	0.0202261	0.243754	ENSMUSG00000020566	Atp6v1c2	ATPase, H+ transporting, lysosomal V1 subunit C2
75801	233.132	-0.299104	0.128815	-2.32195	0.0202354	0.243754	ENSMUSG00000021098	4930447C04Rik	RIKEN cDNA 4930447C04 gene
70552	228.272	0.225696	0.0972173	2.32157	0.0202563	0.243815	ENSMUSG00000038637	Lrrc56	leucine rich repeat containing 56
14319	76232.8	-0.140219	0.0604367	-2.3201	0.0203352	0.244536	ENSMUSG00000024661	Fth1	ferritin heavy polypeptide 1
71733	274.669	0.38452	0.16575	2.31987	0.0203477	0.244536	ENSMUSG00000006342	Susd2	sushi domain containing 2
17388	1697.6	0.275292	0.118756	2.31812	0.0204427	0.245486	ENSMUSG00000031790	Mmp15	matrix metallopeptidase 15
100504329	693.685	-0.145244	0.0626859	-2.31702	0.0205028	0.24564	NA	NA	NA
217379	2103.24	-0.118186	0.051008	-2.31701	0.020503	0.24564	ENSMUSG00000020634	Ubxn2a	UBX domain protein 2A
233913	996.946	0.128181	0.0553212	2.31704	0.0205017	0.24564	ENSMUSG00000030780	Rusf1	RUS family member 1
109754	4669.73	0.0974963	0.042084	2.31671	0.0205198	0.24565	ENSMUSG00000018042	Cyb5r3	cytochrome b5 reductase 3
207278	2413.7	0.0889311	0.0383968	2.3161	0.0205525	0.245853	ENSMUSG00000030691	Fchsd2	FCH and double SH3 domains 2
259108	30.534	0.826486	0.356982	2.3152	0.0206018	0.246196	ENSMUSG00000073975	Olfr550	olfactory receptor 550
52705	1818.21	-0.083916	0.0362488	-2.315	0.020613	0.246196	ENSMUSG00000063334	Krr1	KRR1, small subunit (SSU) processome component, homolog (yeast)
56224	10715.4	-0.126409	0.0546184	-2.31441	0.0206454	0.246392	ENSMUSG00000028152	Tspan5	tetraspanin 5
15040	246.265	0.347357	0.150131	2.31369	0.0206847	0.246672	ENSMUSG00000067212	H2-T23	histocompatibility 2, T region locus 23
18972	956.303	0.126951	0.0548886	2.31289	0.0207286	0.247005	ENSMUSG00000020471	Pold2	polymerase (DNA directed), delta 2, regulatory subunit
353204	1919.79	0.116277	0.0502827	2.31247	0.0207519	0.247093	ENSMUSG00000059343	Aldoart1	aldolase 1 A, retrogene 1
114643	36.442	0.453854	0.196556	2.30903	0.0209421	0.247267	ENSMUSG00000001166	Oas1c	2'-5' oligoadenylate synthetase 1C
13496	399.647	0.185187	0.0801272	2.31117	0.0208237	0.247267	ENSMUSG00000019564	Arid3a	AT rich interactive domain 3A (BRIGHT-like)
14674	3730.33	-0.0880741	0.038127	-2.31002	0.0208871	0.247267	ENSMUSG00000020611	Gna13	guanine nucleotide binding protein, alpha 13
19416	2012.57	-0.295812	0.128081	-2.30957	0.0209121	0.247267	ENSMUSG00000049892	Rasd1	RAS, dexamethasone-induced 1
219094	985.188	0.103035	0.0445973	2.31034	0.0208695	0.247267	ENSMUSG00000047153	Khnyn	KH and NYN domain containing
245867	4432.89	-0.0977554	0.0423337	-2.30916	0.0209344	0.247267	ENSMUSG00000027589	Pcmtd2	protein-L-isoaspartate (D-aspartate) O-methyltransferase domain containing 2
329641	4159.48	-0.11768	0.050914	-2.31135	0.0208136	0.247267	ENSMUSG00000056306	Sertm1	serine rich and transmembrane domain containing 1
57751	1570.6	0.120528	0.0521837	2.30968	0.0209059	0.247267	ENSMUSG00000026171	Rnf25	ring finger protein 25
60364	1212.09	0.240449	0.104097	2.30986	0.0208957	0.247267	ENSMUSG00000022960	Donson	downstream neighbor of SON
67790	2707.56	-0.0818508	0.0354158	-2.31114	0.0208252	0.247267	ENSMUSG00000031202	Rab39b	RAB39B, member RAS oncogene family
75472	145.809	0.43735	0.189405	2.30908	0.0209393	0.247267	ENSMUSG00000026649	Cfap126	cilia and flagella associated protein 126
13010	31763.1	-0.15812	0.0685015	-2.30827	0.0209842	0.247379	ENSMUSG00000027447	Cst3	cystatin C
241688	12237.4	0.0822149	0.0356139	2.3085	0.0209711	0.247379	ENSMUSG00000037259	Dzank1	double zinc ribbon and ankyrin repeat domains 1
328417	474.943	0.169797	0.0735691	2.30799	0.0209995	0.247379	ENSMUSG00000054509	Parp4	poly (ADP-ribose) polymerase family, member 4
216760	1581.83	-0.194456	0.0842853	-2.30711	0.0210485	0.247768	ENSMUSG00000020522	Mfap3	microfibrillar-associated protein 3
100418235	333.813	0.252114	0.109321	2.30619	0.0211001	0.248187	NA	NA	NA
57748	3412.83	-0.0779417	0.033813	-2.30508	0.0211622	0.248599	ENSMUSG00000021690	Jmy	junction-mediating and regulatory protein
81006	457.082	-0.189327	0.082138	-2.30499	0.0211672	0.248599	ENSMUSG00000040372	Gpr63	G protein-coupled receptor 63
18616	9953.48	0.107826	0.0468015	2.30391	0.021228	0.249123	ENSMUSG00000002265	Peg3	paternally expressed 3
100503040	118.293	-0.363103	0.157633	-2.30346	0.0212527	0.249225	ENSMUSG00000116903	Gm19522	predicted gene, 19522
13006	2975.81	-0.0966375	0.0419753	-2.30224	0.0213214	0.249841	ENSMUSG00000024974	Smc3	structural maintenance of chromosomes 3
18483	14980.7	-0.108935	0.047355	-2.30038	0.0214264	0.250882	ENSMUSG00000035863	Palm	paralemmin
100182	346.59	0.181715	0.0790321	2.29926	0.0214903	0.251376	ENSMUSG00000039158	Akna	AT-hook transcription factor
16562	9331.63	-0.116105	0.0505008	-2.29907	0.0215011	0.251376	ENSMUSG00000020821	Kif1c	kinesin family member 1C
30853	26310.1	-0.0458076	0.019939	-2.29738	0.0215969	0.252306	ENSMUSG00000030120	Mlf2	myeloid leukemia factor 2
14884	1836.63	-0.0871986	0.0379652	-2.2968	0.02163	0.252388	ENSMUSG00000006599	Gtf2h1	general transcription factor II H, polypeptide 1
326618	1103.86	-0.155311	0.0676372	-2.29624	0.0216623	0.252388	ENSMUSG00000031799	Tpm4	tropomyosin 4
69487	1160.09	0.0917053	0.0399393	2.29611	0.0216694	0.252388	ENSMUSG00000027384	Ndufaf5	NADH:ubiquinone oxidoreductase complex assembly factor 5
74493	9671.01	-0.0709105	0.0308847	-2.29598	0.0216771	0.252388	ENSMUSG00000024811	Tnks2	tankyrase, TRF1-interacting ankyrin-related ADP-ribose polymerase 2
76089	11474.8	-0.099774	0.0434587	-2.29583	0.0216854	0.252388	ENSMUSG00000062232	Rapgef2	Rap guanine nucleotide exchange factor (GEF) 2
12704	2598.84	0.20625	0.0898812	2.29469	0.0217507	0.252727	ENSMUSG00000029516	Cit	citron
16179	3190.26	-0.0957724	0.0417427	-2.29435	0.0217704	0.252727	ENSMUSG00000031392	Irak1	interleukin-1 receptor-associated kinase 1
16497	7904.93	-0.142298	0.0620585	-2.29296	0.0218504	0.252727	ENSMUSG00000027827	Kcnab1	potassium voltage-gated channel, shaker-related subfamily, beta member 1
19357	6779.47	-0.0791983	0.0345384	-2.29305	0.0218452	0.252727	ENSMUSG00000022314	Rad21	RAD21 cohesin complex component
20513	541.643	0.185264	0.0807454	2.29442	0.0217665	0.252727	ENSMUSG00000005357	Slc1a6	solute carrier family 1 (high affinity aspartate/glutamate transporter), member 6
242860	1388.52	-0.10813	0.0471331	-2.29414	0.0217826	0.252727	ENSMUSG00000039968	Rsbn1l	round spermatid basic protein 1-like
320165	8334.53	-0.11956	0.0521464	-2.29277	0.0218613	0.252727	ENSMUSG00000065954	Tacc1	transforming, acidic coiled-coil containing protein 1
65255	34.7369	0.791444	0.345116	2.29327	0.0218324	0.252727	ENSMUSG00000042607	Asb4	ankyrin repeat and SOCS box-containing 4
84113	7906.45	0.140151	0.0611256	2.29283	0.0218579	0.252727	ENSMUSG00000038502	Ptov1	prostate tumor over expressed gene 1
170759	3381.33	0.084514	0.0368697	2.29223	0.0218922	0.252884	ENSMUSG00000031862	Atp13a1	ATPase type 13A1
64450	1925.54	-0.0928255	0.0405104	-2.2914	0.0219402	0.252884	ENSMUSG00000048216	Gpr85	G protein-coupled receptor 85
74148	7209.51	0.0573888	0.0250447	2.29145	0.0219374	0.252884	ENSMUSG00000020741	Cluh	clustered mitochondria (cluA/CLU1) homolog
76510	5094.9	0.112867	0.0492473	2.29184	0.0219147	0.252884	ENSMUSG00000047921	Trappc9	trafficking protein particle complex 9
13115	27.2208	0.5473	0.239001	2.28995	0.0220241	0.253285	ENSMUSG00000006724	Cyp27b1	cytochrome P450, family 27, subfamily b, polypeptide 1
16319	688.135	-0.197654	0.0862971	-2.29039	0.0219988	0.253285	ENSMUSG00000024660	Incenp	inner centromere protein
56443	8989.58	-0.0612727	0.0267552	-2.29013	0.022014	0.253285	ENSMUSG00000029621	Arpc1a	actin related protein 2/3 complex, subunit 1A
18108	1975.87	-0.0953843	0.0416651	-2.28931	0.0220615	0.253527	ENSMUSG00000026643	Nmt2	N-myristoyltransferase 2
108934	10456.7	-0.0739714	0.0323481	-2.28673	0.0222115	0.254753	ENSMUSG00000091264	Smim13	small integral membrane protein 13
17069	10057.7	0.310193	0.135635	2.28697	0.0221977	0.254753	ENSMUSG00000022587	Ly6e	lymphocyte antigen 6 complex, locus E
170930	637.817	-0.150769	0.0659352	-2.28663	0.0222175	0.254753	ENSMUSG00000020738	Sumo2	small ubiquitin-like modifier 2
66913	1176.77	0.110796	0.0484637	2.28615	0.0222452	0.254882	ENSMUSG00000079111	Kdelr2	KDEL (Lys-Asp-Glu-Leu) endoplasmic reticulum protein retention receptor 2
20874	6038.72	-0.0695009	0.0304217	-2.28458	0.0223373	0.255749	ENSMUSG00000025060	Slk	STE20-like kinase
209239	318.379	-0.219205	0.095971	-2.28408	0.0223669	0.255898	ENSMUSG00000052557	Gan	giant axonal neuropathy
69538	995.764	0.158544	0.0694285	2.28356	0.0223975	0.256059	ENSMUSG00000033420	Antxr1	anthrax toxin receptor 1
56374	5083.8	0.073428	0.0321689	2.28258	0.0224554	0.256342	ENSMUSG00000028618	Tmem59	transmembrane protein 59
64051	29218.4	0.0736286	0.0322545	2.28274	0.0224457	0.256342	ENSMUSG00000038486	Sv2a	synaptic vesicle glycoprotein 2 a
12615	88.4723	-0.375866	0.16478	-2.28103	0.0225469	0.256543	ENSMUSG00000029177	Cenpa	centromere protein A
209131	3850.88	-0.115489	0.0506247	-2.28127	0.0225326	0.256543	ENSMUSG00000028385	Snx30	sorting nexin family member 30
27390	56.1496	0.560348	0.245612	2.28144	0.0225227	0.256543	ENSMUSG00000058183	Mmel1	membrane metallo-endopeptidase-like 1
320265	3201.33	-0.167628	0.0734926	-2.28088	0.0225558	0.256543	ENSMUSG00000059187	Tafa1	TAFA chemokine like family member 1
57875	142.702	0.382779	0.167817	2.28093	0.0225526	0.256543	ENSMUSG00000002289	Angptl4	angiopoietin-like 4
102545	99.9277	0.356333	0.156322	2.27947	0.022639	0.256584	ENSMUSG00000032436	Cmtm7	CKLF-like MARVEL transmembrane domain containing 7
227058	142.244	0.440509	0.193236	2.27965	0.0226287	0.256584	ENSMUSG00000041144	Dnah7b	dynein, axonemal, heavy chain 7B
230775	47953.4	-0.104393	0.0457841	-2.28012	0.0226005	0.256584	ENSMUSG00000028782	Adgrb2	adhesion G protein-coupled receptor B2
380608	597.098	0.192125	0.0842871	2.27942	0.0226422	0.256584	ENSMUSG00000052031	Tagap1	T cell activation GTPase activating protein 1
72141	799.952	0.124168	0.0544498	2.28041	0.0225836	0.256584	ENSMUSG00000025236	Adpgk	ADP-dependent glucokinase
17714	924.101	-0.103689	0.0455236	-2.27771	0.0227442	0.25708	ENSMUSG00000024580	Grpel2	GrpE-like 2, mitochondrial
209743	89.7227	0.489664	0.214995	2.27757	0.0227524	0.25708	ENSMUSG00000039313	Minar1	membrane integral NOTCH2 associated receptor 1
270156	784.74	-0.137159	0.06022	-2.27763	0.0227485	0.25708	ENSMUSG00000059820	Nkapd1	NKAP domain containing 1
70396	850.93	0.0930082	0.0408392	2.27743	0.0227608	0.25708	ENSMUSG00000026095	Asnsd1	asparagine synthetase domain containing 1
70422	1405.35	0.121446	0.0533293	2.27729	0.0227689	0.25708	ENSMUSG00000018068	Ints2	integrator complex subunit 2
11772	17035.8	0.14203	0.0624218	2.27533	0.0228861	0.258026	ENSMUSG00000002957	Ap2a2	adaptor-related protein complex 2, alpha 2 subunit
66121	804.02	-0.118721	0.0521737	-2.2755	0.0228758	0.258026	ENSMUSG00000063787	Chchd1	coiled-coil-helix-coiled-coil-helix domain containing 1
66162	947.893	-0.146868	0.0645742	-2.2744	0.0229421	0.258469	ENSMUSG00000047721	Bola2	bolA-like 2 (E. coli)
53870	315.367	0.321401	0.14133	2.27411	0.0229594	0.258477	ENSMUSG00000030092	Cntn6	contactin 6
100986	4615.36	-0.0769133	0.0338599	-2.27151	0.0231159	0.259529	ENSMUSG00000040407	Akap9	A kinase (PRKA) anchor protein (yotiao) 9
12725	10970.2	-0.067963	0.0299119	-2.27211	0.0230801	0.259529	ENSMUSG00000004319	Clcn3	chloride channel, voltage-sensitive 3
215789	1873.97	0.19488	0.0857953	2.27145	0.0231199	0.259529	ENSMUSG00000062866	Phactr2	phosphatase and actin regulator 2
70025	15244.6	0.0779489	0.0343166	2.27146	0.0231189	0.259529	ENSMUSG00000028937	Acot7	acyl-CoA thioesterase 7
50791	7308.32	-0.081711	0.0359955	-2.27004	0.0232054	0.2603	ENSMUSG00000040003	Magi2	membrane associated guanylate kinase, WW and PDZ domain containing 2
14815	4797.92	-0.106489	0.0469387	-2.26868	0.0232879	0.261037	ENSMUSG00000024431	Nr3c1	nuclear receptor subfamily 3, group C, member 1
11773	7402.87	0.0690665	0.0304563	2.26773	0.0233459	0.261372	ENSMUSG00000022841	Ap2m1	adaptor-related protein complex 2, mu 1 subunit
71538	4589.82	0.0766091	0.0337837	2.26763	0.0233516	0.261372	ENSMUSG00000001366	Fbxo9	f-box protein 9
75939	90.9382	-0.32884	0.14506	-2.26692	0.0233949	0.261668	ENSMUSG00000027811	4930579G24Rik	RIKEN cDNA 4930579G24 gene
67525	1048.72	0.249282	0.110057	2.26504	0.0235103	0.262769	ENSMUSG00000041000	Trim62	tripartite motif-containing 62
329506	1123.2	-0.119779	0.0528941	-2.2645	0.0235435	0.26295	ENSMUSG00000033411	Ctdspl2	CTD (carboxy-terminal domain, RNA polymerase II, polypeptide A) small phosphatase like 2
140919	1137.56	0.711941	0.31468	2.26243	0.0236711	0.264034	ENSMUSG00000030500	Slc17a6	solute carrier family 17 (sodium-dependent inorganic phosphate cotransporter), member 6
270035	587.209	-0.161675	0.0714713	-2.26209	0.0236917	0.264034	ENSMUSG00000037363	Letm2	leucine zipper-EF-hand containing transmembrane protein 2
330064	1156.5	0.142937	0.0631831	2.26226	0.0236813	0.264034	ENSMUSG00000006641	Slc5a6	solute carrier family 5 (sodium-dependent vitamin transporter), member 6
17117	512.393	0.141791	0.0626958	2.26157	0.0237243	0.264108	ENSMUSG00000022244	Amacr	alpha-methylacyl-CoA racemase
252875	1181.8	-0.129963	0.0574762	-2.26116	0.0237494	0.264108	ENSMUSG00000042447	Mios	meiosis regulator for oocyte development
79196	1406.26	0.140813	0.0622686	2.26138	0.0237359	0.264108	ENSMUSG00000037606	Osbpl5	oxysterol binding protein-like 5
12306	508.583	0.240217	0.106349	2.25876	0.0238982	0.264812	ENSMUSG00000032231	Anxa2	annexin A2
13875	3845.72	-0.112555	0.049828	-2.25886	0.0238919	0.264812	ENSMUSG00000040857	Erf	Ets2 repressor factor
16891	162.128	0.447779	0.198234	2.25884	0.0238935	0.264812	ENSMUSG00000053846	Lipg	lipase, endothelial
234267	70701.2	-0.0830426	0.0367595	-2.25908	0.0238785	0.264812	ENSMUSG00000031517	Gpm6a	glycoprotein m6a
66515	1834.01	0.131353	0.0581373	2.25935	0.0238615	0.264812	ENSMUSG00000038545	Cul7	cullin 7
70110	147.189	0.305014	0.13506	2.25835	0.0239236	0.264904	ENSMUSG00000010358	Ifi35	interferon-induced protein 35
16396	3739.94	-0.0771355	0.0341767	-2.25696	0.0240105	0.265676	ENSMUSG00000027598	Itch	itchy, E3 ubiquitin protein ligase
12545	862.558	0.155444	0.0688859	2.25655	0.0240363	0.265771	ENSMUSG00000029283	Cdc7	cell division cycle 7 (S. cerevisiae)
58178	880.069	0.268913	0.119204	2.25591	0.0240766	0.266027	ENSMUSG00000043531	Sorcs1	sortilin-related VPS10 domain containing receptor 1
14396	3142.48	0.177863	0.0788673	2.25522	0.0241195	0.266122	ENSMUSG00000031343	Gabra3	gamma-aminobutyric acid (GABA) A receptor, subunit alpha 3
231151	1977.76	-0.117411	0.0520582	-2.25538	0.0241098	0.266122	ENSMUSG00000029196	Tada2b	transcriptional adaptor 2B
53886	2490.29	-0.116761	0.0517999	-2.25408	0.0241914	0.266579	ENSMUSG00000029403	Cdkl2	cyclin-dependent kinase-like 2 (CDC2-related kinase)
72349	9651.05	-0.103192	0.0457816	-2.25401	0.0241953	0.266579	ENSMUSG00000003518	Dusp3	dual specificity phosphatase 3 (vaccinia virus phosphatase VH1-related)
26466	3640.73	-0.0863373	0.0383123	-2.25351	0.0242268	0.266736	ENSMUSG00000049421	Zfp260	zinc finger protein 260
66447	2231.43	-0.118232	0.0524843	-2.25271	0.0242774	0.267103	ENSMUSG00000026688	Mgst3	microsomal glutathione S-transferase 3
14387	22964.4	0.152364	0.0676653	2.25173	0.0243395	0.267365	ENSMUSG00000025579	Gaa	glucosidase, alpha, acid
18214	673.192	0.284848	0.126514	2.25151	0.024353	0.267365	ENSMUSG00000026674	Ddr2	discoidin domain receptor family, member 2
229543	4672.62	0.0740752	0.0329001	2.25152	0.0243527	0.267365	ENSMUSG00000027933	Ints3	integrator complex subunit 3
223776	845.043	0.132901	0.0590525	2.25056	0.0244137	0.267652	ENSMUSG00000035757	Selenoo	selenoprotein O
26921	9090.64	-0.0934449	0.0415205	-2.25057	0.0244126	0.267652	ENSMUSG00000026074	Map4k4	mitogen-activated protein kinase kinase kinase kinase 4
67683	566.99	0.123361	0.0548321	2.2498	0.0244618	0.26799	ENSMUSG00000031226	Pbdc1	polysaccharide biosynthesis domain containing 1
219140	1345.24	-0.210335	0.0935106	-2.24932	0.0244922	0.268054	ENSMUSG00000021990	Spata13	spermatogenesis associated 13
269997	241.031	-0.176722	0.0785726	-2.24916	0.0245023	0.268054	ENSMUSG00000054381	Zfp747	zinc finger protein 747
233979	180.737	0.314081	0.139732	2.24774	0.024593	0.268857	ENSMUSG00000048677	Tpcn2	two pore segment channel 2
22121	8785.43	-0.131307	0.0584368	-2.24699	0.0246406	0.268895	ENSMUSG00000074129	Rpl13a	ribosomal protein L13A
353172	6230.54	0.0838769	0.0373306	2.24687	0.0246486	0.268895	ENSMUSG00000029777	Gars	glycyl-tRNA synthetase
71004	44.1804	0.483813	0.215324	2.2469	0.0246461	0.268895	ENSMUSG00000074580	4931440P22Rik	RIKEN cDNA 4931440P22 gene
56520	150.308	-0.234438	0.104357	-2.24651	0.0246714	0.268955	ENSMUSG00000024177	Nme4	NME/NM23 nucleoside diphosphate kinase 4
217039	4563.39	-0.0698103	0.0310845	-2.24582	0.0247155	0.269246	ENSMUSG00000020530	Ggnbp2	gametogenetin binding protein 2
67564	3176.84	0.131764	0.0587051	2.24451	0.0247997	0.269973	ENSMUSG00000033578	Tmem35a	transmembrane protein 35A
18749	20778.3	0.0708831	0.0315907	2.2438	0.0248454	0.270132	ENSMUSG00000005034	Prkacb	protein kinase, cAMP dependent, catalytic, beta
64453	1164.14	-0.113608	0.0506332	-2.24374	0.0248491	0.270132	ENSMUSG00000049764	Zfp280b	zinc finger protein 280B
110095	280.411	0.246334	0.109801	2.24346	0.0248674	0.270141	ENSMUSG00000021069	Pygl	liver glycogen phosphorylase
12421	4345.95	-0.0825378	0.0368077	-2.24241	0.0249351	0.270686	ENSMUSG00000025907	Rb1cc1	RB1-inducible coiled-coil 1
225659	391.359	-0.183042	0.0816667	-2.24133	0.025005	0.271065	ENSMUSG00000073542	Cep76	centrosomal protein 76
27411	64.7487	0.74219	0.331113	2.2415	0.0249936	0.271065	ENSMUSG00000024552	Slc14a2	solute carrier family 14 (urea transporter), member 2
243961	44546.8	-0.151781	0.0677502	-2.2403	0.0250716	0.271597	ENSMUSG00000038738	Shank1	SH3 and multiple ankyrin repeat domains 1
102941	2181.53	0.148779	0.0664346	2.23948	0.0251246	0.271792	ENSMUSG00000052364	B630019K06Rik	F-box and leucine-rich repeat protein 17 pseudogene
56457	10820	0.0477896	0.0213385	2.2396	0.0251171	0.271792	ENSMUSG00000002981	Clptm1	cleft lip and palate associated transmembrane protein 1
100862061	26.9184	-0.537167	0.240117	-2.2371	0.0252797	0.272083	NA	NA	NA
210274	11469.6	-0.126382	0.0564825	-2.23755	0.0252505	0.272083	ENSMUSG00000037541	Shank2	SH3 and multiple ankyrin repeat domains 2
233876	1327.71	-0.131864	0.0589492	-2.23691	0.025292	0.272083	ENSMUSG00000042606	Hirip3	HIRA interacting protein 3
26361	51.0999	-0.457217	0.204284	-2.23814	0.0252118	0.272083	ENSMUSG00000026432	Avpr1b	arginine vasopressin receptor 1B
268354	3907.08	-0.151317	0.0676142	-2.23794	0.0252247	0.272083	ENSMUSG00000044071	Tafa2	TAFA chemokine like family member 2
320717	4080.87	-0.0816236	0.0364794	-2.23753	0.025252	0.272083	ENSMUSG00000038582	Pptc7	PTC7 protein phosphatase homolog
53618	3682.07	-0.0813545	0.0363626	-2.23731	0.0252659	0.272083	ENSMUSG00000021065	Fut8	fucosyltransferase 8
66687	1498.7	-0.105261	0.0470438	-2.2375	0.0252534	0.272083	ENSMUSG00000020130	Tbc1d15	TBC1 domain family, member 15
14312	16313.2	-0.0818217	0.0365984	-2.23566	0.0253738	0.272147	ENSMUSG00000024335	Brd2	bromodomain containing 2
15529	1904.03	0.120388	0.0538549	2.23541	0.0253906	0.272147	ENSMUSG00000022261	Sdc2	syndecan 2
192161	222.173	-0.291968	0.130622	-2.23521	0.0254034	0.272147	ENSMUSG00000103770	Pcdha9	protocadherin alpha 9
20608	1570.93	-0.17629	0.0788311	-2.2363	0.0253318	0.272147	ENSMUSG00000037014	Sstr4	somatostatin receptor 4
23859	22025.8	-0.0691577	0.0309326	-2.23575	0.0253679	0.272147	ENSMUSG00000052572	Dlg2	discs large MAGUK scaffold protein 2
59015	752.207	-0.125051	0.0559354	-2.23564	0.0253755	0.272147	ENSMUSG00000051329	Nup160	nucleoporin 160
71481	819.774	0.6787	0.303694	2.23482	0.0254294	0.272237	ENSMUSG00000028028	Alpk1	alpha-kinase 1
237859	886.681	-0.125722	0.0562823	-2.23377	0.0254981	0.272596	ENSMUSG00000037958	Nsrp1	nuclear speckle regulatory protein 1
70561	3794.55	-0.070101	0.0313791	-2.234	0.0254828	0.272596	ENSMUSG00000021830	Txndc16	thioredoxin domain containing 16
67477	69.6787	-0.353312	0.158205	-2.23326	0.025532	0.27277	ENSMUSG00000000686	Abhd15	abhydrolase domain containing 15
230257	1950.77	-0.116602	0.0522391	-2.23208	0.0256098	0.273078	ENSMUSG00000028382	Ptbp3	polypyrimidine tract binding protein 3
63958	7362.79	0.0591796	0.0265136	2.23205	0.0256115	0.273078	ENSMUSG00000028960	Ube4b	ubiquitination factor E4B
99712	1557.3	0.102179	0.0457785	2.23202	0.0256137	0.273078	ENSMUSG00000040774	Cept1	choline/ethanolaminephosphotransferase 1
107182	2256.7	-0.137049	0.0614192	-2.23137	0.0256568	0.273349	ENSMUSG00000040565	Btaf1	B-TFIID TATA-box binding protein associated factor 1
217682	351.03	0.291046	0.130459	2.23094	0.0256851	0.273462	ENSMUSG00000066438	Plekhd1	pleckstrin homology domain containing, family D (with coiled-coil domains) member 1
228413	78.7618	0.573499	0.257139	2.23031	0.0257267	0.273717	ENSMUSG00000027171	Prrg4	proline rich Gla (G-carboxyglutamic acid) 4 (transmembrane)
75763	770.823	-0.132504	0.0594228	-2.22986	0.025757	0.273852	ENSMUSG00000041966	Dcaf17	DDB1 and CUL4 associated factor 17
381062	310.886	0.195408	0.0876531	2.22933	0.025792	0.273916	ENSMUSG00000036552	Ermard	ER membrane associated RNA degradation
66985	56.3226	0.460325	0.206495	2.22923	0.0257984	0.273916	ENSMUSG00000038618	Rassf7	Ras association (RalGDS/AF-6) domain family (N-terminal) member 7
57435	151.882	-0.617921	0.27727	-2.22859	0.0258413	0.274183	ENSMUSG00000002831	Plin4	perilipin 4
100042464	1022.33	0.191313	0.085936	2.22623	0.025999	0.274402	NA	NA	NA
100862251	486.776	-0.131261	0.0592002	-2.21724	0.0266065	0.274402	NA	NA	NA
103551	2995.75	-0.211673	0.0954718	-2.21713	0.0266143	0.274402	ENSMUSG00000043439	Epop	elongin BC and polycomb repressive complex 2 associated protein
104362	72.2808	0.374499	0.168557	2.2218	0.0262971	0.274402	ENSMUSG00000026650	Meig1	meiosis expressed gene 1
11769	10789.8	0.110025	0.0495381	2.22102	0.0263497	0.274402	ENSMUSG00000004849	Ap1s1	adaptor protein complex AP-1, sigma 1
12257	204.399	0.265212	0.119401	2.22119	0.0263379	0.274402	ENSMUSG00000041736	Tspo	translocator protein
12753	4517.98	-0.0744358	0.0335364	-2.21956	0.0264489	0.274402	ENSMUSG00000029238	Clock	circadian locomotor output cycles kaput
13194	13853.2	0.047262	0.0212146	2.22781	0.0258931	0.274402	ENSMUSG00000024740	Ddb1	damage specific DNA binding protein 1
13838	25204.5	-0.136234	0.0615663	-2.2128	0.0269116	0.274402	ENSMUSG00000026235	Epha4	Eph receptor A4
14042	2088.99	-0.106842	0.0480187	-2.22502	0.02608	0.274402	ENSMUSG00000061731	Ext1	exostosin glycosyltransferase 1
14181	31.8023	1.15695	0.522305	2.21508	0.0267547	0.274402	ENSMUSG00000048373	Fgfbp1	fibroblast growth factor binding protein 1
14456	6978.98	0.137248	0.0618483	2.21911	0.0264793	0.274402	ENSMUSG00000031451	Gas6	growth arrest specific 6
14645	50989.5	-0.10521	0.0475435	-2.21292	0.0269033	0.274402	ENSMUSG00000026473	Glul	glutamate-ammonia ligase (glutamine synthetase)
15039	288.724	0.333812	0.150482	2.21829	0.0265351	0.274402	ENSMUSG00000056116	H2-T22	histocompatibility 2, T region locus 22
17425	6192.54	-0.114506	0.0515736	-2.22025	0.026402	0.274402	ENSMUSG00000056493	Foxk1	forkhead box K1
18189	20318.5	-0.0948838	0.0427344	-2.22031	0.0263975	0.274402	ENSMUSG00000024109	Nrxn1	neurexin I
19130	3865.01	-0.192202	0.086439	-2.22355	0.0261785	0.274402	ENSMUSG00000010175	Prox1	prospero homeobox 1
19158	3649.29	-0.090066	0.0404432	-2.22698	0.0259489	0.274402	ENSMUSG00000003269	Cyth2	cytohesin 2
192190	37.2656	0.555034	0.250008	2.22006	0.0264144	0.274402	ENSMUSG00000038725	Pkhd1l1	polycystic kidney and hepatic disease 1-like 1
19411	601.941	0.160359	0.0722901	2.21827	0.0265361	0.274402	ENSMUSG00000001288	Rarg	retinoic acid receptor, gamma
211347	4102.2	-0.0785513	0.0354356	-2.21674	0.0266411	0.274402	ENSMUSG00000018846	Pank3	pantothenate kinase 3
21371	1371.01	-0.107251	0.0483197	-2.2196	0.0264459	0.274402	ENSMUSG00000042043	Tbca	tubulin cofactor A
215384	73.8016	0.504816	0.227153	2.22236	0.0262588	0.274402	ENSMUSG00000047730	Fcgbp	Fc fragment of IgG binding protein
217216	48.9682	0.436975	0.196571	2.22299	0.0262166	0.274402	ENSMUSG00000034773	Hrob	homologous recombination factor with OB-fold
225289	695.773	-0.112825	0.0508847	-2.21728	0.0266042	0.274402	ENSMUSG00000033632	AW554918	expressed sequence AW554918
226652	215.007	-0.22633	0.101598	-2.22769	0.0259011	0.274402	ENSMUSG00000048865	Arhgap30	Rho GTPase activating protein 30
227197	6881.4	-0.0555707	0.0249709	-2.22542	0.0260532	0.274402	ENSMUSG00000025968	Ndufs1	NADH:ubiquinone oxidoreductase core subunit S1
22771	1207.55	0.759364	0.342068	2.21992	0.0264244	0.274402	ENSMUSG00000032368	Zic1	zinc finger protein of the cerebellum 1
229474	281.228	0.249909	0.112936	2.21284	0.0269084	0.274402	ENSMUSG00000041842	Fhdc1	FH2 domain containing 1
231290	50.277	0.665387	0.300604	2.2135	0.0268633	0.274402	ENSMUSG00000029219	Slc10a4	solute carrier family 10 (sodium/bile acid cotransporter family), member 4
231646	76.3519	0.385051	0.173513	2.21915	0.0264768	0.274402	ENSMUSG00000066952	Myo1h	myosin 1H
235048	272.305	-0.211417	0.0955008	-2.21377	0.0268444	0.274402	ENSMUSG00000062794	Zfp599	zinc finger protein 599
243813	356.966	0.171212	0.0770592	2.22183	0.0262948	0.274402	ENSMUSG00000043432	Leng9	leukocyte receptor cluster (LRC) member 9
26877	2107.93	-0.120778	0.0543338	-2.2229	0.0262228	0.274402	ENSMUSG00000034780	B3galt1	UDP-Gal:betaGlcNAc beta 1,3-galactosyltransferase, polypeptide 1
330119	1434.6	-0.173929	0.0785288	-2.21484	0.0267709	0.274402	ENSMUSG00000043635	Adamts3	a disintegrin-like and metallopeptidase (reprolysin type) with thrombospondin type 1 motif, 3
50912	2394.1	0.074605	0.033653	2.21689	0.0266308	0.274402	ENSMUSG00000017264	Exosc10	exosome component 10
52123	2273.75	-0.112325	0.0507657	-2.21261	0.0269247	0.274402	ENSMUSG00000031467	Agpat5	1-acylglycerol-3-phosphate O-acyltransferase 5 (lysophosphatidic acid acyltransferase, epsilon)
54195	8305.95	-0.0845023	0.0379825	-2.22477	0.0260969	0.274402	ENSMUSG00000028005	Gucy1b1	guanylate cyclase 1, soluble, beta 1
56088	626.112	0.171524	0.0774644	2.21423	0.0268128	0.274402	ENSMUSG00000022913	Psmg1	proteasome (prosome, macropain) assembly chaperone 1
56692	1101.37	-0.118599	0.0535631	-2.21418	0.0268161	0.274402	ENSMUSG00000091512	Lamtor3	late endosomal/lysosomal adaptor, MAPK and MTOR activator 3
626359	27.2694	0.596055	0.268784	2.2176	0.0265819	0.274402	ENSMUSG00000039099	Wdr93	WD repeat domain 93
66336	98.9327	-0.261286	0.117923	-2.21574	0.0267092	0.274402	ENSMUSG00000021391	Cenpp	centromere protein P
66354	3745.31	-0.0859565	0.0387292	-2.21942	0.0264579	0.274402	ENSMUSG00000021039	Snw1	SNW domain containing 1
66643	1751.35	-0.117857	0.0531898	-2.21578	0.0267064	0.274402	ENSMUSG00000047786	Lix1	limb and CNS expressed 1
67326	2466.33	0.105708	0.0476113	2.22023	0.0264034	0.274402	ENSMUSG00000027327	1700037H04Rik	RIKEN cDNA 1700037H04 gene
67394	43.3697	0.386541	0.173835	2.22361	0.0261747	0.274402	ENSMUSG00000087354	4930404I05Rik	RIKEN cDNA 4930404I05 gene
67609	502.118	-0.119701	0.0537986	-2.22499	0.0260821	0.274402	ENSMUSG00000059920	4930453N24Rik	RIKEN cDNA 4930453N24 gene
68114	2282.89	0.0952652	0.0429946	2.21575	0.0267089	0.274402	ENSMUSG00000020156	Pwwp3a	PWWP domain containing 3A, DNA repair factor
68875	17150.3	-0.0934741	0.0422146	-2.21426	0.0268108	0.274402	ENSMUSG00000042066	Tmcc2	transmembrane and coiled-coil domains 2
69878	96.1749	-0.24689	0.111583	-2.21262	0.0269237	0.274402	ENSMUSG00000020018	Snrpf	small nuclear ribonucleoprotein polypeptide F
71145	90.3432	0.86974	0.392863	2.21385	0.0268393	0.274402	ENSMUSG00000022032	Scara5	scavenger receptor class A, member 5
71751	1617.27	-0.126346	0.0571016	-2.21265	0.0269215	0.274402	ENSMUSG00000033618	Map3k13	mitogen-activated protein kinase kinase kinase 13
71876	47.4072	-0.388485	0.175538	-2.2131	0.0268904	0.274402	ENSMUSG00000031629	Cenpu	centromere protein U
73504	98.4677	0.332282	0.149879	2.21701	0.0266226	0.274402	ENSMUSG00000090307	1700071M16Rik	RIKEN cDNA 1700071M16 gene
74451	3765.36	-0.067165	0.0302047	-2.22366	0.0261711	0.274402	ENSMUSG00000017715	Pgs1	phosphatidylglycerophosphate synthase 1
75423	3336.5	-0.198079	0.0892089	-2.2204	0.0263919	0.274402	ENSMUSG00000036093	Arl5a	ADP-ribosylation factor-like 5A
76199	6707.29	-0.103389	0.0466475	-2.21639	0.0266645	0.274402	ENSMUSG00000018076	Med13l	mediator complex subunit 13-like
78408	27395.5	-0.105742	0.0476562	-2.21885	0.0264966	0.274402	ENSMUSG00000050821	Fam131a	family with sequence similarity 131, member A
78635	59.4195	0.374967	0.16865	2.22334	0.026193	0.274402	ENSMUSG00000074346	Kcnd3os	potassium voltage-gated channel, Shal-related family, member 3, opposite strand
94040	9518.74	-0.102026	0.0459186	-2.22189	0.0262904	0.274402	ENSMUSG00000021097	Clmn	calmin
100504116	459.002	0.145744	0.0658853	2.21209	0.0269608	0.274589	ENSMUSG00000109946	Brd3os	bromodomain containing 3, opposite strand
268564	946.227	-0.148119	0.0669824	-2.21132	0.0270138	0.274791	ENSMUSG00000033454	Zbtb1	zinc finger and BTB domain containing 1
58810	14344.2	0.0427377	0.0193293	2.21103	0.0270339	0.274791	ENSMUSG00000028692	Akr1a1	aldo-keto reductase family 1, member A1 (aldehyde reductase)
83436	2312.27	-0.201751	0.0912466	-2.21105	0.0270321	0.274791	ENSMUSG00000031557	Plekha2	pleckstrin homology domain-containing, family A (phosphoinositide binding specific) member 2
13495	2674.21	0.0709106	0.0320782	2.21055	0.0270668	0.274821	ENSMUSG00000020537	Drg2	developmentally regulated GTP binding protein 2
654795	2619.45	0.0690063	0.0312179	2.21047	0.0270723	0.274821	ENSMUSG00000022223	Sdr39u1	short chain dehydrogenase/reductase family 39U, member 1
240753	5464.05	0.130416	0.059008	2.21014	0.0270952	0.274874	ENSMUSG00000041757	Plekha6	pleckstrin homology domain containing, family A member 6
55988	3042.02	-0.0906653	0.0410443	-2.20896	0.0271773	0.275526	ENSMUSG00000046032	Snx12	sorting nexin 12
18719	3121.36	-0.146117	0.0661637	-2.20841	0.0272154	0.275731	ENSMUSG00000024867	Pip5k1b	phosphatidylinositol-4-phosphate 5-kinase, type 1 beta
66799	3086.05	-0.0841284	0.0381062	-2.20773	0.0272629	0.275852	ENSMUSG00000025939	Ube2w	ubiquitin-conjugating enzyme E2W (putative)
78795	1636.01	0.100067	0.0453223	2.2079	0.027251	0.275852	ENSMUSG00000062590	Armc9	armadillo repeat containing 9
170737	7788.34	-0.0972987	0.0440777	-2.20744	0.0272834	0.27588	ENSMUSG00000033545	Znrf1	zinc and ring finger 1
100710	6849.13	-0.0821871	0.0373134	-2.20261	0.0276219	0.276944	ENSMUSG00000034021	Pds5b	PDS5 cohesin associated factor B
105504	3117.91	-0.0819597	0.0372093	-2.20267	0.0276182	0.276944	ENSMUSG00000061244	Exoc5	exocyst complex component 5
13169	4066.44	0.0775351	0.0351897	2.20335	0.0275702	0.276944	ENSMUSG00000020476	Dbnl	drebrin-like
14725	128.791	0.485635	0.220332	2.2041	0.0275172	0.276944	ENSMUSG00000027070	Lrp2	low density lipoprotein receptor-related protein 2
14758	48683.6	-0.0846051	0.0384154	-2.20237	0.0276389	0.276944	ENSMUSG00000031342	Gpm6b	glycoprotein m6b
15223	1022.17	0.247549	0.112397	2.20245	0.0276334	0.276944	ENSMUSG00000034227	Foxj1	forkhead box J1
268729	70.9622	0.494084	0.224092	2.20482	0.0274666	0.276944	ENSMUSG00000108841	Frmpd2	FERM and PDZ domain containing 2
320404	2692.74	0.135807	0.0615929	2.20491	0.0274604	0.276944	ENSMUSG00000038855	Itpkb	inositol 1,4,5-trisphosphate 3-kinase B
330369	10068.5	-0.0838432	0.0380479	-2.20362	0.0275511	0.276944	ENSMUSG00000047013	Fbxo41	F-box protein 41
52906	14995.3	0.16519	0.0749169	2.20498	0.0274557	0.276944	ENSMUSG00000019986	Ahi1	Abelson helper integration site 1
56738	624.171	0.119027	0.0540051	2.204	0.0275245	0.276944	ENSMUSG00000064120	Mocs1	molybdenum cofactor synthesis 1
66399	782.875	0.142135	0.0645353	2.20244	0.0276343	0.276944	ENSMUSG00000040521	Tsfm	Ts translation elongation factor, mitochondrial
668504	36.5101	1.60636	0.728859	2.20393	0.0275292	0.276944	NA	Gm9209	armadillo repeat containing 10 pseudogene
76483	938.328	0.114824	0.0520696	2.20521	0.0274396	0.276944	ENSMUSG00000002279	Lmf1	lipase maturation factor 1
15558	434.574	-0.215161	0.0977302	-2.20158	0.0276949	0.277171	ENSMUSG00000034997	Htr2a	5-hydroxytryptamine (serotonin) receptor 2A
225876	5915.26	-0.0721548	0.0327746	-2.20155	0.0276974	0.277171	ENSMUSG00000054611	Kdm2a	lysine (K)-specific demethylase 2A
114142	118.101	0.679623	0.308893	2.20019	0.0277937	0.277278	ENSMUSG00000029563	Foxp2	forkhead box P2
11647	280.778	0.264461	0.120202	2.20013	0.0277976	0.277278	ENSMUSG00000028766	Alpl	alkaline phosphatase, liver/bone/kidney
14371	360.192	0.243011	0.110423	2.20072	0.027756	0.277278	ENSMUSG00000049551	Fzd9	frizzled class receptor 9
329154	580.22	0.15261	0.0693554	2.20041	0.0277777	0.277278	ENSMUSG00000052331	Ankrd44	ankyrin repeat domain 44
67023	2208.87	-0.0826132	0.0375461	-2.20031	0.0277847	0.277278	ENSMUSG00000002395	Use1	unconventional SNARE in the ER 1 homolog (S. cerevisiae)
12386	6204.15	-0.091014	0.0413836	-2.19928	0.0278583	0.277526	ENSMUSG00000063063	Ctnna2	catenin (cadherin associated protein), alpha 2
212974	449.166	0.169598	0.0771126	2.19935	0.0278527	0.277526	ENSMUSG00000062031	Pgghg	protein glucosylgalactosylhydroxylysine glucosidase
66815	152.725	0.306689	0.139498	2.19852	0.0279118	0.27788	ENSMUSG00000027994	Mcub	mitochondrial calcium uniporter dominant negative beta subunit
229900	334.284	-0.192477	0.0875772	-2.1978	0.0279636	0.278072	ENSMUSG00000040253	Gbp7	guanylate binding protein 7
77481	115.284	0.363934	0.165594	2.19775	0.027967	0.278072	NA	C030048H21Rik	RIKEN cDNA C030048H21 gene
224727	13611.3	0.06578	0.0299389	2.19714	0.0280106	0.278257	ENSMUSG00000024392	Bag6	BCL2-associated athanogene 6
66177	2776.42	-0.0805882	0.0366813	-2.19699	0.0280215	0.278257	ENSMUSG00000084786	Ubl5	ubiquitin-like 5
12405	483.549	0.487218	0.221962	2.19505	0.02816	0.278534	ENSMUSG00000024647	Cbln2	cerebellin 2 precursor protein
214685	798.581	0.154758	0.07051	2.19484	0.0281752	0.278534	ENSMUSG00000063765	Chadl	chondroadherin-like
272396	1992.58	0.0861913	0.0392694	2.19487	0.0281728	0.278534	ENSMUSG00000030515	Tarsl2	threonyl-tRNA synthetase-like 2
27359	123.919	0.419633	0.191117	2.19569	0.0281142	0.278534	ENSMUSG00000031255	Sytl4	synaptotagmin-like 4
50884	34108.5	-0.0957417	0.0436143	-2.19519	0.0281499	0.278534	ENSMUSG00000027002	Nckap1	NCK-associated protein 1
66218	6129.44	-0.0690727	0.0314627	-2.19539	0.028136	0.278534	ENSMUSG00000022354	Ndufb9	NADH:ubiquinone oxidoreductase subunit B9
93837	41.7783	0.56798	0.258613	2.19625	0.0280737	0.278534	ENSMUSG00000025592	Dach2	dachshund family transcription factor 2
229709	20179.9	-0.0555789	0.0253378	-2.19352	0.0282701	0.279293	ENSMUSG00000027893	Ahcyl1	S-adenosylhomocysteine hydrolase-like 1
666048	263.74	-0.404504	0.184435	-2.19321	0.0282925	0.279336	ENSMUSG00000070867	Trabd2b	TraB domain containing 2B
108888	1836.41	0.0880168	0.0401543	2.19197	0.028382	0.280041	ENSMUSG00000029036	Atad3a	ATPase family, AAA domain containing 3A
58187	1417.47	-0.127665	0.0582637	-2.19116	0.0284404	0.28044	ENSMUSG00000022132	Cldn10	claudin 10
16646	6396.98	-0.0724616	0.0330898	-2.18985	0.0285353	0.280839	ENSMUSG00000022905	Kpna1	karyopherin (importin) alpha 1
320947	62.5474	0.334011	0.152506	2.19014	0.0285139	0.280839	NA	B930082K07Rik	RIKEN cDNA B930082K07 gene
56282	1582.57	-0.0702252	0.0320679	-2.18989	0.028532	0.280839	ENSMUSG00000039640	Mrpl12	mitochondrial ribosomal protein L12
224661	181.337	0.195536	0.08934	2.18867	0.0286209	0.281502	ENSMUSG00000036196	Slc26a8	solute carrier family 26, member 8
268281	2619.36	-0.0823301	0.0376717	-2.18546	0.0288549	0.283493	ENSMUSG00000090112	Shprh	SNF2 histone linker PHD RING helicase
269701	282.384	0.304766	0.139456	2.18539	0.0288599	0.283493	ENSMUSG00000029442	Wdr66	WD repeat domain 66
56455	10221.9	-0.0789673	0.0361423	-2.1849	0.0288963	0.28367	ENSMUSG00000009013	Dynll1	dynein light chain LC8-type 1
56371	4560.21	0.055979	0.0256309	2.18404	0.0289593	0.283929	ENSMUSG00000020235	Fzr1	fizzy and cell division cycle 20 related 1
69714	916.054	-0.115209	0.0527444	-2.18428	0.0289414	0.283929	ENSMUSG00000006335	Tfpt	TCF3 (E2A) fusion partner
23966	7078.25	0.227682	0.104296	2.18305	0.0290323	0.284465	ENSMUSG00000048078	Tenm4	teneurin transmembrane protein 4
226747	3336.44	-0.078565	0.0359964	-2.18258	0.0290666	0.284621	ENSMUSG00000026491	Ahctf1	AT hook containing transcription factor 1
208449	2260.05	-0.133902	0.061367	-2.18199	0.0291102	0.284868	ENSMUSG00000040451	Sgms1	sphingomyelin synthase 1
67661	3402.38	0.0864594	0.0396291	2.18172	0.0291305	0.284887	ENSMUSG00000038564	Ift172	intraflagellar transport 172
21787	3074.82	0.0661537	0.0303375	2.18059	0.0292138	0.285521	ENSMUSG00000022757	Tfg	Trk-fused gene
66082	2778.11	-0.100019	0.0458888	-2.1796	0.0292873	0.286059	ENSMUSG00000025277	Abhd6	abhydrolase domain containing 6
107271	4910.26	0.0759716	0.0348626	2.17917	0.0293189	0.286187	ENSMUSG00000028811	Yars	tyrosyl-tRNA synthetase
21681	863.115	-0.141023	0.064759	-2.17765	0.0294319	0.286964	ENSMUSG00000025134	Alyref	Aly/REF export factor
70337	382.032	-0.284729	0.130753	-2.1776	0.0294355	0.286964	ENSMUSG00000019762	Iyd	iodotyrosine deiodinase
15925	2854.58	-0.134973	0.0620073	-2.17673	0.0295007	0.287418	ENSMUSG00000056999	Ide	insulin degrading enzyme
15925	2854.58	-0.134973	0.0620073	-2.17673	0.0295007	0.287418	ENSMUSG00000111624	Ide	insulin degrading enzyme
12484	329.36	0.329905	0.151651	2.17543	0.0295982	0.287522	ENSMUSG00000047139	Cd24a	CD24a antigen
14314	2225.19	0.112932	0.0519119	2.17546	0.0295958	0.287522	ENSMUSG00000022816	Fstl1	follistatin-like 1
14991	69.4456	0.380118	0.174775	2.1749	0.0296373	0.287522	ENSMUSG00000016206	H2-M3	histocompatibility 2, M region locus 3
319984	44597.6	-0.101108	0.0464732	-2.17561	0.0295841	0.287522	ENSMUSG00000022208	Jph4	junctophilin 4
434128	30772.9	0.106803	0.0491083	2.17485	0.0296412	0.287522	ENSMUSG00000070802	Pnmal2	PNMA-like 2
68606	5539.57	0.106202	0.0488214	2.17531	0.0296067	0.287522	ENSMUSG00000026181	Ppm1f	protein phosphatase 1F (PP2C domain containing)
69171	1821.6	0.0929286	0.0427207	2.17526	0.0296107	0.287522	ENSMUSG00000033159	Cnppd1	cyclin Pas1/PHO80 domain containing 1
100043324	242.475	-0.143804	0.0661335	-2.17445	0.0296712	0.287632	ENSMUSG00000073198	Bnip3l-ps	BCL2/adenovirus E1B interacting protein 3-like, pseudogene
19079	758.123	0.158941	0.0731279	2.17347	0.0297449	0.287955	ENSMUSG00000029513	Prkab1	protein kinase, AMP-activated, beta 1 non-catalytic subunit
19698	480.592	0.166722	0.0767108	2.17338	0.0297518	0.287955	ENSMUSG00000002983	Relb	avian reticuloendotheliosis viral (v-rel) oncogene related B
19713	373.075	0.511085	0.235169	2.17327	0.0297602	0.287955	ENSMUSG00000030110	Ret	ret proto-oncogene
20452	822.673	-0.136111	0.0626558	-2.17237	0.029828	0.288431	ENSMUSG00000040710	St8sia4	ST8 alpha-N-acetyl-neuraminide alpha-2,8-sialyltransferase 4
12798	452.622	-0.255981	0.117885	-2.17145	0.0298975	0.288922	ENSMUSG00000004665	Cnn2	calponin 2
74648	762.448	-0.127413	0.0586837	-2.17118	0.0299176	0.288936	ENSMUSG00000040928	S100pbp	S100P binding protein
11639	2863.33	0.216691	0.0998216	2.17079	0.0299474	0.289044	ENSMUSG00000028527	Ak4	adenylate kinase 4
19739	914.175	0.288081	0.132725	2.1705	0.0299686	0.289068	ENSMUSG00000020599	Rgs9	regulator of G-protein signaling 9
270150	194.672	0.529462	0.24411	2.16894	0.0300869	0.289848	ENSMUSG00000070306	Ccdc153	coiled-coil domain containing 153
76459	3027.95	0.430168	0.198316	2.16911	0.0300747	0.289848	ENSMUSG00000032373	Car12	carbonic anhydrase 12
19765	4735.15	-0.0709661	0.0327284	-2.16833	0.0301333	0.289935	ENSMUSG00000024096	Ralbp1	ralA binding protein 1
52163	1766.36	0.14256	0.0657429	2.16844	0.0301252	0.289935	ENSMUSG00000030272	Camk1	calcium/calmodulin-dependent protein kinase I
21336	123.408	0.622118	0.286998	2.16768	0.0301833	0.290056	ENSMUSG00000030043	Tacr1	tachykinin receptor 1
245695	116.355	-0.248156	0.114468	-2.16791	0.0301659	0.290056	ENSMUSG00000051224	Tceanc	transcription elongation factor A (SII) N-terminal and central domain containing
16210	9437.69	0.103725	0.0478709	2.16676	0.0302534	0.290229	ENSMUSG00000024423	Impact	impact, RWD domain protein
18676	3978.82	-0.091468	0.0422151	-2.16671	0.0302567	0.290229	ENSMUSG00000038025	Phf2	PHD finger protein 2
386753	1639.12	-0.192251	0.0887298	-2.1667	0.0302575	0.290229	ENSMUSG00000029878	Dbpht2	DNA binding protein with his-thr domain
24135	1550.9	-0.105204	0.0485687	-2.16609	0.0303046	0.2905	ENSMUSG00000058291	Zfp68	zinc finger protein 68
21872	6449.89	-0.0727964	0.0336144	-2.16563	0.0303395	0.290655	ENSMUSG00000030516	Tjp1	tight junction protein 1
14824	3232.03	0.0822026	0.0379723	2.1648	0.0304027	0.290929	ENSMUSG00000034708	Grn	granulin
268445	6047.11	-0.111454	0.051489	-2.16462	0.030417	0.290929	ENSMUSG00000037907	Ankrd13b	ankyrin repeat domain 13b
28075	7496.74	-0.0959011	0.044308	-2.16442	0.0304321	0.290929	ENSMUSG00000022472	Desi1	desumoylating isopeptidase 1
381925	280.677	0.225594	0.104235	2.16428	0.0304432	0.290929	ENSMUSG00000070366	Plpp4	phospholipid phosphatase 4
93879	136.424	0.318401	0.147176	2.1634	0.0305107	0.291394	ENSMUSG00000045876	Pcdhb8	protocadherin beta 8
237987	28.7058	0.937695	0.433544	2.16286	0.0305519	0.291608	ENSMUSG00000050201	Otop2	otopetrin 2
268970	49.0999	0.658502	0.304622	2.1617	0.0306413	0.292281	ENSMUSG00000024043	Arhgap28	Rho GTPase activating protein 28
105975	132.116	0.35523	0.164394	2.16084	0.0307074	0.292731	ENSMUSG00000097209	AU022754	expressed sequence AU022754
21349	100.976	0.311446	0.144157	2.16046	0.0307373	0.292836	ENSMUSG00000028717	Tal1	T cell acute lymphocytic leukemia 1
14800	45706.6	-0.0716424	0.0331712	-2.15977	0.0307901	0.293159	ENSMUSG00000033981	Gria2	glutamate receptor, ionotropic, AMPA2 (alpha 2)
22778	210.009	-0.222041	0.10282	-2.15951	0.0308109	0.293177	ENSMUSG00000018654	Ikzf1	IKAROS family zinc finger 1
14792	1256.03	0.0878335	0.0406878	2.15872	0.0308719	0.293389	ENSMUSG00000004270	Lpcat3	lysophosphatidylcholine acyltransferase 3
215476	4435.33	-0.0875751	0.040577	-2.15824	0.030909	0.293389	ENSMUSG00000054280	Prr14l	proline rich 14-like
237082	1547.19	-0.0980546	0.045429	-2.15842	0.0308955	0.293389	ENSMUSG00000042271	Nxt2	nuclear transport factor 2-like export factor 2
330502	234.349	-0.167007	0.0773795	-2.15828	0.0309061	0.293389	ENSMUSG00000098022	Zfp82	zinc finger protein 82
106512	151.887	-0.281249	0.130359	-2.1575	0.0309666	0.293756	ENSMUSG00000034786	Gpsm3	G-protein signalling modulator 3 (AGS3-like, C. elegans)
13008	277.415	0.246687	0.114414	2.15608	0.0310772	0.294085	ENSMUSG00000020186	Csrp2	cysteine and glycine-rich protein 2
18632	2271.09	-0.0794649	0.0368501	-2.15643	0.0310497	0.294085	ENSMUSG00000028102	Pex11b	peroxisomal biogenesis factor 11 beta
19729	1324.29	0.11782	0.0546373	2.15641	0.031052	0.294085	ENSMUSG00000027953	Slc50a1	solute carrier family 50 (sugar transporter), member 1
219181	18742.5	-0.0662124	0.0307087	-2.15614	0.0310725	0.294085	ENSMUSG00000022016	Akap11	A kinase (PRKA) anchor protein 11
18710	2752.72	-0.10931	0.0507279	-2.15482	0.0311757	0.294478	ENSMUSG00000028698	Pik3r3	phosphoinositide-3-kinase regulatory subunit 3
18710	2752.72	-0.10931	0.0507279	-2.15482	0.0311757	0.294478	ENSMUSG00000111410	Pik3r3	phosphoinositide-3-kinase regulatory subunit 3
319893	183.452	0.314229	0.145817	2.15496	0.0311652	0.294478	ENSMUSG00000109394	A230057D06Rik	RIKEN cDNA A230057D06 gene
71715	1088.95	0.130507	0.0605524	2.15527	0.0311404	0.294478	ENSMUSG00000027655	Dhx35	DEAH (Asp-Glu-Ala-His) box polypeptide 35
329559	2983.64	-0.0996943	0.0462716	-2.15454	0.0311975	0.294503	ENSMUSG00000039834	Zfp335	zinc finger protein 335
320609	3291.77	-0.218581	0.10147	-2.15414	0.0312295	0.294626	ENSMUSG00000039629	Strip2	striatin interacting protein 2
234776	4789.97	0.0788424	0.0366242	2.15274	0.0313389	0.295247	ENSMUSG00000047388	Atmin	ATM interactor
57816	2080.26	0.156523	0.0726982	2.15305	0.0313149	0.295247	ENSMUSG00000029359	Tesc	tescalcin
74626	264.342	-0.206047	0.0957215	-2.15257	0.0313525	0.295247	ENSMUSG00000048174	Tmem81	transmembrane protein 81
14070	1127.05	0.120111	0.0558402	2.15098	0.0314781	0.295399	ENSMUSG00000078317	F8a	factor 8-associated gene A
214895	2529.43	0.118082	0.0548889	2.15129	0.0314532	0.295399	ENSMUSG00000001143	Lman2l	lectin, mannose-binding 2-like
26874	1688.72	-0.122404	0.0568963	-2.15135	0.0314483	0.295399	ENSMUSG00000055782	Abcd2	ATP-binding cassette, sub-family D (ALD), member 2
56526	4475.39	-0.125532	0.0583621	-2.15091	0.031483	0.295399	ENSMUSG00000050379	Septin6	septin 6
66140	433.02	-0.133848	0.0622131	-2.15144	0.0314415	0.295399	ENSMUSG00000020492	Ska2	spindle and kinetochore associated complex subunit 2
70930	1376.21	-0.112006	0.0520717	-2.151	0.0314761	0.295399	ENSMUSG00000021392	Nol8	nucleolar protein 8
52335	3315.41	-0.0926017	0.0430697	-2.15004	0.0315518	0.295865	ENSMUSG00000069895	Atxn1l	ataxin 1-like
69072	2208.36	-0.0829414	0.0385894	-2.14933	0.031608	0.296213	ENSMUSG00000028729	Ebna1bp2	EBNA1 binding protein 2
109267	71.7896	0.374093	0.17411	2.1486	0.0316662	0.296407	ENSMUSG00000029699	Ssc4d	scavenger receptor cysteine rich family, 4 domains
74103	2725.48	-0.128408	0.059764	-2.14859	0.031667	0.296407	ENSMUSG00000053702	Nebl	nebulette
106840	1991.08	-0.0994151	0.0462937	-2.14749	0.0317545	0.297047	ENSMUSG00000046562	Unc119b	unc-119 lipid binding chaperone B
26897	435.504	0.177015	0.0824599	2.14668	0.0318186	0.297466	ENSMUSG00000072949	Acot1	acyl-CoA thioesterase 1
66259	38866.6	-0.155513	0.0725361	-2.14394	0.0320376	0.299153	ENSMUSG00000046447	Camk2n1	calcium/calmodulin-dependent protein kinase II inhibitor 1
67949	1512.01	-0.111239	0.0518823	-2.14407	0.0320275	0.299153	ENSMUSG00000026377	Nifk	nucleolar protein interacting with the FHA domain of MKI67
22589	11177.6	-0.0682031	0.0318158	-2.14369	0.0320581	0.299164	ENSMUSG00000031229	Atrx	ATRX, chromatin remodeler
16004	2724.82	0.122772	0.0572872	2.1431	0.0321048	0.299261	ENSMUSG00000023830	Igf2r	insulin-like growth factor 2 receptor
215194	1324.43	-0.0876112	0.0408811	-2.14307	0.0321072	0.299261	ENSMUSG00000035047	Kri1	KRI1 homolog
107435	450.698	0.17722	0.0827039	2.14282	0.0321277	0.299272	ENSMUSG00000027018	Hat1	histone aminotransferase 1
16574	55634.7	-0.104343	0.0486997	-2.14257	0.0321474	0.299276	ENSMUSG00000026764	Kif5c	kinesin family member 5C
100952	159.93	0.340407	0.158977	2.14123	0.0322553	0.300101	ENSMUSG00000029163	Emilin1	elastin microfibril interfacer 1
12854	153.581	0.484691	0.226396	2.1409	0.0322823	0.300172	ENSMUSG00000028971	Cort	cortistatin
100737	5812.61	-0.0675555	0.0315712	-2.13978	0.0323724	0.300512	ENSMUSG00000051674	Dcun1d4	DCN1, defective in cullin neddylation 1, domain containing 4 (S. cerevisiae)
13424	40985.7	0.102858	0.0480636	2.14004	0.0323517	0.300512	ENSMUSG00000018707	Dync1h1	dynein cytoplasmic 1 heavy chain 1
20286	12945.2	-0.0803855	0.0375682	-2.13972	0.0323772	0.300512	ENSMUSG00000022390	Zc3h7b	zinc finger CCCH type containing 7B
234388	3153.67	-0.119244	0.0557462	-2.13905	0.032432	0.300841	ENSMUSG00000007721	Ccdc124	coiled-coil domain containing 124
22784	4876.72	-0.139614	0.0652817	-2.13864	0.0324647	0.300964	ENSMUSG00000029151	Slc30a3	solute carrier family 30 (zinc transporter), member 3
12520	15404.2	0.0607667	0.028424	2.13786	0.0325278	0.301137	ENSMUSG00000037706	Cd81	CD81 antigen
170716	415.676	0.196955	0.0921354	2.13767	0.0325436	0.301137	ENSMUSG00000024055	Cyp4f13	cytochrome P450, family 4, subfamily f, polypeptide 13
20054	6964.67	-0.0766843	0.0358765	-2.13745	0.0325611	0.301137	ENSMUSG00000063457	Rps15	ribosomal protein S15
20511	147097	-0.121342	0.0567652	-2.13762	0.0325479	0.301137	ENSMUSG00000005089	Slc1a2	solute carrier family 1 (glial high affinity glutamate transporter), member 2
12166	3202.54	-0.0765639	0.0358412	-2.1362	0.0326632	0.301182	ENSMUSG00000021796	Bmpr1a	bone morphogenetic protein receptor, type 1A
13046	14204.9	-0.0544464	0.0254866	-2.13627	0.0326571	0.301182	ENSMUSG00000005506	Celf1	CUGBP, Elav-like family member 1
13046	14204.9	-0.0544464	0.0254866	-2.13627	0.0326571	0.301182	ENSMUSG00000110883	Celf1	CUGBP, Elav-like family member 1
22067	1331.22	-0.15935	0.0745679	-2.13697	0.0326	0.301182	ENSMUSG00000041710	Trpc5	transient receptor potential cation channel, subfamily C, member 5
70591	4538.47	-0.0719209	0.033663	-2.1365	0.0326389	0.301182	ENSMUSG00000057181	5730455P16Rik	RIKEN cDNA 5730455P16 gene
75914	7453.12	-0.103546	0.0484601	-2.13672	0.0326206	0.301182	ENSMUSG00000033769	Exoc6b	exocyst complex component 6B
109731	1248.47	0.106184	0.0497186	2.13571	0.0327031	0.30125	ENSMUSG00000040147	Maob	monoamine oxidase B
77318	195.231	0.260355	0.12191	2.13563	0.0327094	0.30125	ENSMUSG00000049985	Ankrd55	ankyrin repeat domain 55
12177	4310.5	-0.0748679	0.0350687	-2.13489	0.0327698	0.301283	ENSMUSG00000022051	Bnip3l	BCL2/adenovirus E1B interacting protein 3-like
243743	13846.6	-0.10255	0.0480345	-2.13493	0.0327671	0.301283	ENSMUSG00000029765	Plxna4	plexin A4
380840	862.216	0.132851	0.0622291	2.13487	0.0327714	0.301283	ENSMUSG00000046573	Lyrm4	LYR motif containing 4
79566	2965.14	-0.0787424	0.0369039	-2.13372	0.032866	0.301974	ENSMUSG00000013646	Sh3bp5l	SH3 binding domain protein 5 like
21376	2031.81	0.0763739	0.0357983	2.13345	0.0328881	0.301997	ENSMUSG00000011114	Tbrg1	transforming growth factor beta regulated gene 1
268396	1147.55	-0.128259	0.0601514	-2.13227	0.0329849	0.302706	ENSMUSG00000040711	Sh3pxd2b	SH3 and PX domains 2B
245404	3188.52	0.104692	0.0491082	2.13186	0.0330186	0.302837	ENSMUSG00000045284	Dcaf12l1	DDB1 and CUL4 associated factor 12-like 1
16371	40.7171	1.13264	0.531508	2.131	0.0330894	0.302948	ENSMUSG00000060969	Irx1	Iroquois homeobox 1
268567	1531.39	0.0855332	0.0401352	2.13113	0.0330788	0.302948	ENSMUSG00000046157	Tmem229b	transmembrane protein 229B
50876	28270.6	-0.0756671	0.0355035	-2.13126	0.033068	0.302948	ENSMUSG00000032186	Tmod2	tropomodulin 2
13855	10427.7	-0.0627472	0.029465	-2.12955	0.033209	0.303699	ENSMUSG00000001036	Epn2	epsin 2
29820	4094.34	-0.0934864	0.0439001	-2.12953	0.0332106	0.303699	ENSMUSG00000060548	Tnfrsf19	tumor necrosis factor receptor superfamily, member 19
27406	3914.91	0.0522557	0.0245418	2.12925	0.0332335	0.303728	ENSMUSG00000003234	Abcf3	ATP-binding cassette, sub-family F (GCN20), member 3
104303	2072.46	-0.0882355	0.0414964	-2.12634	0.033475	0.304538	ENSMUSG00000060904	Arl1	ADP-ribosylation factor-like 1
107885	33.6334	0.377703	0.177559	2.12719	0.033404	0.304538	ENSMUSG00000066442	Mthfs	5, 10-methenyltetrahydrofolate synthetase
232314	1272.22	-0.0857279	0.0403099	-2.12672	0.0334435	0.304538	ENSMUSG00000052144	Ppp4r2	protein phosphatase 4, regulatory subunit 2
238247	2505.64	-0.0951488	0.0447245	-2.12744	0.0333833	0.304538	ENSMUSG00000048118	Arid4a	AT rich interactive domain 4A (RBP1-like)
23989	7255.05	0.073834	0.0347222	2.12642	0.0334681	0.304538	ENSMUSG00000017210	Med24	mediator complex subunit 24
55936	1871.29	0.110392	0.0518998	2.12702	0.0334185	0.304538	ENSMUSG00000031360	Ctps2	cytidine 5'-triphosphate synthase 2
77552	4766.09	0.150445	0.0707382	2.12679	0.0334376	0.304538	ENSMUSG00000041889	Shisa4	shisa family member 4
94229	13572.4	0.0997351	0.0469058	2.12629	0.0334793	0.304538	ENSMUSG00000026904	Slc4a10	solute carrier family 4, sodium bicarbonate cotransporter-like, member 10
15444	104881	-0.142244	0.0669383	-2.125	0.0335864	0.30467	ENSMUSG00000028785	Hpca	hippocalcin
18766	66.6716	0.602284	0.283468	2.1247	0.0336118	0.30467	ENSMUSG00000052496	Pkdrej	polycystin (PKD) family receptor for egg jelly
224829	2429.2	-0.136949	0.0644344	-2.1254	0.033553	0.30467	ENSMUSG00000064043	Trerf1	transcriptional regulating factor 1
224829	2429.2	-0.136949	0.0644344	-2.1254	0.033553	0.30467	ENSMUSG00000116235	Trerf1	transcriptional regulating factor 1
24059	378.786	0.24595	0.115696	2.12582	0.0335179	0.30467	ENSMUSG00000032548	Slco2a1	solute carrier organic anion transporter family, member 2a1
243923	27.3855	-0.499011	0.234833	-2.12496	0.0335901	0.30467	ENSMUSG00000056043	Rgs9bp	regulator of G-protein signalling 9 binding protein
67775	109.73	0.370611	0.17442	2.12482	0.033602	0.30467	ENSMUSG00000033355	Rtp4	receptor transporter protein 4
100042194	297.249	-0.203333	0.0957223	-2.1242	0.0336538	0.304793	ENSMUSG00000086555	Gm13446	predicted gene 13446
16876	947.302	0.264641	0.124707	2.1221	0.033829	0.304793	ENSMUSG00000019230	Lhx9	LIM homeobox protein 9
19946	3100.87	-0.116106	0.0546892	-2.12301	0.0337532	0.304793	ENSMUSG00000058600	Rpl30	ribosomal protein L30
213993	1278.27	-0.118704	0.0559183	-2.12282	0.0337689	0.304793	ENSMUSG00000035173	Ccdc186	coiled-coil domain containing 186
214812	4197.15	-0.0815625	0.0384061	-2.12369	0.0336964	0.304793	ENSMUSG00000040524	Zfp609	zinc finger protein 609
230259	422.244	-0.180087	0.0848686	-2.12195	0.0338419	0.304793	ENSMUSG00000045071	E130308A19Rik	RIKEN cDNA E130308A19 gene
67154	4423.41	-0.074686	0.0351918	-2.12225	0.0338166	0.304793	ENSMUSG00000022255	Mtdh	metadherin
67306	2867.92	-0.122669	0.0577718	-2.12334	0.0337254	0.304793	ENSMUSG00000043542	Zc2hc1a	zinc finger, C2HC-type containing 1A
67885	1115.68	-0.12177	0.0573645	-2.12275	0.0337752	0.304793	ENSMUSG00000051319	Mtln	mitoregulin
71063	1056.26	-0.0967457	0.0455906	-2.12206	0.033833	0.304793	ENSMUSG00000039789	Zfp597	zinc finger protein 597
94186	4349.11	-0.079755	0.0375615	-2.12332	0.0337271	0.304793	ENSMUSG00000020954	Strn3	striatin, calmodulin binding protein 3
108121	789.958	-0.102571	0.0483449	-2.12164	0.0338676	0.304848	ENSMUSG00000061613	U2af1	U2 small nuclear ribonucleoprotein auxiliary factor (U2AF) 1
68133	1500.86	-0.158464	0.0747072	-2.12113	0.0339107	0.305059	ENSMUSG00000034424	Gcsh	glycine cleavage system protein H (aminomethyl carrier)
100502619	39.9008	0.387445	0.183105	2.11597	0.0343473	0.30582	NA	AW046200	expressed sequence AW046200
103236	9499	-0.083607	0.0394823	-2.11758	0.0342104	0.30582	ENSMUSG00000003345	Csnk1g2	casein kinase 1, gamma 2
15162	105.552	0.377011	0.178122	2.11659	0.0342946	0.30582	ENSMUSG00000003283	Hck	hemopoietic cell kinase
215890	2070.15	-0.0948905	0.0448035	-2.11792	0.0341815	0.30582	ENSMUSG00000019785	Clvs2	clavesin 2
217733	2700.47	0.0920858	0.0435078	2.11654	0.0342992	0.30582	ENSMUSG00000034145	Tmem63c	transmembrane protein 63c
21937	626.328	0.14899	0.0703587	2.11758	0.0342105	0.30582	ENSMUSG00000030341	Tnfrsf1a	tumor necrosis factor receptor superfamily, member 1a
22003	9462.14	-0.0794766	0.0375458	-2.11679	0.0342774	0.30582	ENSMUSG00000032366	Tpm1	tropomyosin 1, alpha
22034	1358.23	-0.112051	0.0529494	-2.11618	0.0343291	0.30582	ENSMUSG00000027164	Traf6	TNF receptor-associated factor 6
224703	2943.33	-0.0774537	0.0365544	-2.11886	0.0341024	0.30582	ENSMUSG00000079557	Marchf2	membrane associated ring-CH-type finger 2
225187	1210.63	0.139535	0.0658739	2.11821	0.0341575	0.30582	ENSMUSG00000057766	Ankrd29	ankyrin repeat domain 29
319916	35.3107	0.412803	0.194752	2.11963	0.0340369	0.30582	NA	A730011C13Rik	RIKEN cDNA A730011C13 gene
54391	1645.68	0.113111	0.0533716	2.11931	0.0340639	0.30582	ENSMUSG00000024712	Rfk	riboflavin kinase
629461	28.0438	0.716845	0.338755	2.11612	0.0343347	0.30582	NA	NA	NA
70750	1866.53	-0.0982829	0.0464452	-2.11611	0.0343357	0.30582	ENSMUSG00000009905	Kdsr	3-ketodihydrosphingosine reductase
71834	1538.61	-0.103275	0.0488083	-2.11593	0.0343507	0.30582	ENSMUSG00000026788	Zbtb43	zinc finger and BTB domain containing 43
74918	91.4366	0.440008	0.207727	2.1182	0.0341579	0.30582	ENSMUSG00000026301	Iqca	IQ motif containing with AAA domain
94230	3802.43	0.085282	0.0402522	2.11869	0.0341166	0.30582	ENSMUSG00000034022	Cpsf1	cleavage and polyadenylation specific factor 1
98303	350.921	0.214701	0.101293	2.1196	0.0340396	0.30582	ENSMUSG00000044816	D630023F18Rik	RIKEN cDNA D630023F18 gene
11947	64417.7	0.0475883	0.0224941	2.11559	0.0343797	0.305902	ENSMUSG00000025393	Atp5b	ATP synthase, H+ transporting mitochondrial F1 complex, beta subunit
11304	611.725	0.83881	0.396632	2.11483	0.0344444	0.305994	ENSMUSG00000028125	Abca4	ATP-binding cassette, sub-family A (ABC1), member 4
16467	12460.2	-0.0724593	0.0342671	-2.11454	0.0344691	0.305994	ENSMUSG00000034958	Atcay	ataxia, cerebellar, Cayman type
207181	1117.67	0.171802	0.0812455	2.11461	0.0344635	0.305994	ENSMUSG00000039607	Rbms3	RNA binding motif, single stranded interacting protein
78816	515.016	0.262337	0.124026	2.11517	0.0344152	0.305994	ENSMUSG00000036246	Gmip	Gem-interacting protein
104759	426.253	0.226468	0.107157	2.11343	0.0345637	0.306525	ENSMUSG00000052160	Pld4	phospholipase D family, member 4
104759	426.253	0.226468	0.107157	2.11343	0.0345637	0.306525	ENSMUSG00000116258	Pld4	phospholipase D family, member 4
13799	76.6323	0.367197	0.173759	2.11326	0.0345787	0.306525	ENSMUSG00000039095	En2	engrailed 2
71648	929.478	0.127769	0.0604636	2.11315	0.0345882	0.306525	ENSMUSG00000026672	Optn	optineurin
73910	377.681	0.171333	0.0810956	2.11273	0.0346241	0.306668	ENSMUSG00000039031	Arhgap18	Rho GTPase activating protein 18
20665	3600.23	0.210696	0.0997532	2.11217	0.0346719	0.306916	ENSMUSG00000033006	Sox10	SRY (sex determining region Y)-box 10
13822	4014.69	-0.106989	0.0506732	-2.11136	0.0347415	0.307084	ENSMUSG00000019978	Epb41l2	erythrocyte membrane protein band 4.1 like 2
269275	920.768	0.24365	0.115396	2.11142	0.0347359	0.307084	ENSMUSG00000026834	Acvr1c	activin A receptor, type IC
381306	50.5535	0.370218	0.175355	2.11126	0.0347504	0.307084	ENSMUSG00000041406	BC055324	cDNA sequence BC055324
15360	681.997	0.353525	0.167468	2.111	0.0347721	0.3071	ENSMUSG00000027875	Hmgcs2	3-hydroxy-3-methylglutaryl-Coenzyme A synthase 2
74762	6000.77	-0.150977	0.0715389	-2.11042	0.0348223	0.307369	ENSMUSG00000043557	Mdga1	MAM domain containing glycosylphosphatidylinositol anchor 1
109333	1512.78	-0.0877962	0.0416447	-2.10822	0.035012	0.307466	ENSMUSG00000004591	Pkn2	protein kinase N2
11423	3939.01	0.10899	0.0516773	2.10905	0.03494	0.307466	ENSMUSG00000023328	Ache	acetylcholinesterase
16905	1972.39	0.0894099	0.0423799	2.10972	0.0348821	0.307466	ENSMUSG00000028063	Lmna	lamin A
232223	283.841	0.255895	0.121318	2.10929	0.0349196	0.307466	ENSMUSG00000000811	Txnrd3	thioredoxin reductase 3
235086	703.626	-0.316721	0.150227	-2.10828	0.0350068	0.307466	ENSMUSG00000034275	Igsf9b	immunoglobulin superfamily, member 9B
244152	130.267	0.342137	0.162266	2.10849	0.0349884	0.307466	ENSMUSG00000049580	Tsku	tsukushi, small leucine rich proteoglycan
319899	1361.58	0.189815	0.0899905	2.10928	0.0349206	0.307466	ENSMUSG00000032198	Dock6	dedicator of cytokinesis 6
66866	630.853	-0.114785	0.0544406	-2.10845	0.0349924	0.307466	ENSMUSG00000025078	Nhlrc2	NHL repeat containing 2
69674	754.186	0.141278	0.0670044	2.10849	0.0349884	0.307466	ENSMUSG00000020743	Mif4gd	MIF4G domain containing
70998	1484.93	-0.0906829	0.0430209	-2.10788	0.0350416	0.307552	ENSMUSG00000025626	Phf6	PHD finger protein 6
233107	933.767	-0.136012	0.064546	-2.10721	0.035099	0.307781	ENSMUSG00000030499	Kctd15	potassium channel tetramerisation domain containing 15
26399	778.183	-0.138208	0.0655912	-2.10712	0.0351074	0.307781	ENSMUSG00000020623	Map2k6	mitogen-activated protein kinase kinase 6
20563	2603.62	0.289465	0.137404	2.10667	0.035146	0.307945	ENSMUSG00000031558	Slit2	slit guidance ligand 2
108664	7402.7	0.102514	0.0486759	2.10605	0.0352	0.30799	ENSMUSG00000033793	Atp6v1h	ATPase, H+ transporting, lysosomal V1 subunit H
114642	979.357	-0.117103	0.0556264	-2.10516	0.0352772	0.30799	ENSMUSG00000029279	Brdt	bromodomain, testis-specific
19108	698.442	-0.117943	0.0560094	-2.10577	0.035224	0.30799	ENSMUSG00000035725	Prkx	protein kinase, X-linked
210293	5550.93	-0.143928	0.0683741	-2.10501	0.0352903	0.30799	ENSMUSG00000038608	Dock10	dedicator of cytokinesis 10
244654	16106.8	0.0989422	0.0470012	2.1051	0.0352826	0.30799	ENSMUSG00000033763	Mtss2	MTSS I-BAR domain containing 2
319229	38.55	0.507576	0.240991	2.1062	0.0351867	0.30799	ENSMUSG00000026387	Sctr	secretin receptor
67956	2449.6	-0.100512	0.0477369	-2.10554	0.0352446	0.30799	ENSMUSG00000049327	Kmt5a	lysine methyltransferase 5A
12928	7733.15	-0.0587605	0.0279291	-2.10392	0.0353858	0.30865	ENSMUSG00000017776	Crk	v-crk avian sarcoma virus CT10 oncogene homolog
106633	1773.15	0.0780556	0.037118	2.10291	0.0354739	0.30907	ENSMUSG00000024169	Ift140	intraflagellar transport 140
17152	121.858	0.293087	0.139366	2.103	0.0354662	0.30907	ENSMUSG00000021363	Mak	male germ cell-associated kinase
26410	92.3645	-0.347492	0.165273	-2.10254	0.0355063	0.309178	ENSMUSG00000024235	Map3k8	mitogen-activated protein kinase kinase kinase 8
11305	19649.8	0.0899474	0.0427984	2.10165	0.0355835	0.309208	ENSMUSG00000026944	Abca2	ATP-binding cassette, sub-family A (ABC1), member 2
260299	11409.9	-0.0902113	0.0429202	-2.10183	0.0355677	0.309208	ENSMUSG00000054793	Cadm4	cell adhesion molecule 4
29815	651.587	-0.225811	0.107427	-2.102	0.0355534	0.309208	ENSMUSG00000028121	Bcar3	breast cancer anti-estrogen resistance 3
70546	2061.74	-0.127264	0.060556	-2.10159	0.0355895	0.309208	ENSMUSG00000039470	Zdhhc2	zinc finger, DHHC domain containing 2
211383	3164.1	-0.118017	0.0561657	-2.10123	0.0356209	0.309307	ENSMUSG00000045174	Amer3	APC membrane recruitment 3
19726	4941.7	-0.111788	0.0532093	-2.1009	0.0356496	0.309323	ENSMUSG00000040929	Rfx3	regulatory factor X, 3 (influences HLA class II expression)
20356	8119.43	-0.140128	0.0667039	-2.10075	0.0356627	0.309323	ENSMUSG00000022231	Sema5a	sema domain, seven thrombospondin repeats (type 1 and type 1-like), transmembrane domain (TM) and short cytoplasmic domain, (semaphorin) 5A
99683	3385.83	0.0718367	0.034202	2.10036	0.035697	0.309447	ENSMUSG00000001052	Sec24b	Sec24 related gene family, member B (S. cerevisiae)
52480	562.559	0.24521	0.11679	2.09957	0.0357663	0.309701	NA	Snhg14	small nucleolar RNA host gene 14
71685	1413.41	0.13558	0.0645679	2.0998	0.0357468	0.309701	ENSMUSG00000024064	Galnt14	polypeptide N-acetylgalactosaminyltransferase 14
68861	1616.94	-0.189854	0.0904874	-2.09812	0.0358943	0.310637	ENSMUSG00000045414	Dipk2a	divergent protein kinase domain 2A
17850	2632.77	-0.173418	0.0826746	-2.0976	0.0359409	0.31084	ENSMUSG00000023921	Mmut	methylmalonyl-Coenzyme A mutase
93694	106.941	-0.322198	0.153617	-2.0974	0.035958	0.31084	ENSMUSG00000030157	Clec2d	C-type lectin domain family 2, member d
13732	80.9903	0.460991	0.219895	2.09642	0.0360452	0.311073	ENSMUSG00000040212	Emp3	epithelial membrane protein 3
16776	984.176	0.31539	0.15041	2.09687	0.036005	0.311073	ENSMUSG00000015647	Lama5	laminin, alpha 5
71687	3251.61	0.094483	0.0450682	2.09645	0.0360427	0.311073	ENSMUSG00000002032	Tmem25	transmembrane protein 25
213582	6555.26	-0.0775314	0.0369965	-2.09564	0.0361139	0.31142	ENSMUSG00000033900	Map9	microtubule-associated protein 9
23934	15045.1	0.200451	0.0956678	2.09528	0.0361457	0.31142	ENSMUSG00000022577	Ly6h	lymphocyte antigen 6 complex, locus H
78934	201.472	0.252184	0.120349	2.09544	0.0361322	0.31142	ENSMUSG00000070315	4930581F22Rik	RIKEN cDNA 4930581F22 gene
69582	5636.95	-0.0774896	0.0369888	-2.09495	0.0361757	0.311422	ENSMUSG00000028917	Plekhm2	pleckstrin homology domain containing, family M (with RUN domain) member 2
75698	295.088	-0.181658	0.0867175	-2.09483	0.0361862	0.311422	ENSMUSG00000041471	Shld2	shieldin complex subunit 2
67943	3059.6	0.0718409	0.0343016	2.09439	0.0362252	0.311585	ENSMUSG00000038503	Mesd	mesoderm development LRP chaperone
23959	261.609	-0.328493	0.156874	-2.09399	0.0362608	0.311718	ENSMUSG00000032420	Nt5e	5' nucleotidase, ecto
18551	186.823	0.28195	0.134728	2.09273	0.0363731	0.312164	ENSMUSG00000020131	Pcsk4	proprotein convertase subtilisin/kexin type 4
320302	41.9652	0.508595	0.242984	2.09312	0.0363384	0.312164	ENSMUSG00000031286	Glt28d2	glycosyltransferase 28 domain containing 2
53972	7109.77	-0.133884	0.0639713	-2.09288	0.0363596	0.312164	ENSMUSG00000026259	Ngef	neuronal guanine nucleotide exchange factor
232146	535.491	-0.179031	0.0855608	-2.09244	0.0363996	0.312218	ENSMUSG00000035104	Eva1a	eva-1 homolog A (C. elegans)
69226	672.845	-0.10938	0.0522906	-2.09176	0.0364597	0.312561	ENSMUSG00000024535	Snx24	sorting nexing 24
15208	646.904	0.277053	0.132541	2.09031	0.0365898	0.313329	ENSMUSG00000048001	Hes5	hes family bHLH transcription factor 5
269610	17279.4	0.0842994	0.0403285	2.09032	0.0365894	0.313329	ENSMUSG00000005045	Chd5	chromodomain helicase DNA binding protein 5
19060	5150.28	0.0554568	0.0265411	2.08947	0.0366655	0.313631	ENSMUSG00000003099	Ppp5c	protein phosphatase 5, catalytic subunit
68705	695.236	0.108583	0.051965	2.08953	0.0366597	0.313631	ENSMUSG00000067995	Gtf2f2	general transcription factor IIF, polypeptide 2
16403	1113.26	-0.131254	0.0628431	-2.0886	0.0367439	0.313781	ENSMUSG00000027111	Itga6	integrin alpha 6
20778	1888.46	-0.0861392	0.0412424	-2.08861	0.036743	0.313781	ENSMUSG00000037936	Scarb1	scavenger receptor class B, member 1
214917	2632.98	0.0761479	0.036451	2.08905	0.0367036	0.313781	ENSMUSG00000057411	Antkmt	adenine nucleotide translocase lysine methyltransferase
242418	1256.21	-0.094183	0.045111	-2.08781	0.0368153	0.314045	ENSMUSG00000035572	Dcaf10	DDB1 and CUL4 associated factor 10
68567	655.252	0.15396	0.0737377	2.08794	0.0368033	0.314045	ENSMUSG00000029161	Cgref1	cell growth regulator with EF hand domain 1
68070	3808.38	-0.192823	0.092388	-2.0871	0.0368794	0.314246	ENSMUSG00000022197	Pdzd2	PDZ domain containing 2
72103	344.213	-0.149764	0.0717505	-2.08729	0.0368616	0.314246	ENSMUSG00000030051	Aplf	aprataxin and PNKP like factor
15936	509.188	-0.356866	0.171152	-2.08509	0.0370611	0.314407	ENSMUSG00000053560	Ier2	immediate early response 2
18574	8001.12	-0.102467	0.0491401	-2.0852	0.0370513	0.314407	ENSMUSG00000022489	Pde1b	phosphodiesterase 1B, Ca2+-calmodulin dependent
21355	555.193	0.178383	0.0854881	2.08664	0.0369204	0.314407	ENSMUSG00000024339	Tap2	transporter 2, ATP-binding cassette, sub-family B (MDR/TAP)
217517	5875.84	-0.140674	0.06745	-2.08561	0.0370138	0.314407	ENSMUSG00000046314	Stxbp6	syntaxin binding protein 6 (amisyn)
329877	780.424	-0.11967	0.0573847	-2.0854	0.0370326	0.314407	ENSMUSG00000038024	Dennd4c	DENN/MADD domain containing 4C
381269	210.993	0.179273	0.0859874	2.08487	0.037081	0.314407	ENSMUSG00000039395	Mreg	melanoregulin
54383	4917.72	-0.0756543	0.0362829	-2.08512	0.0370582	0.314407	ENSMUSG00000028796	Phc2	polyhomeotic 2
76441	6493.8	-0.137302	0.0658131	-2.08624	0.0369572	0.314407	ENSMUSG00000040260	Daam2	dishevelled associated activator of morphogenesis 2
78929	2021.15	-0.0879436	0.0421561	-2.08614	0.0369658	0.314407	ENSMUSG00000022476	Polr3h	polymerase (RNA) III (DNA directed) polypeptide H
12336	9683.03	0.073455	0.0352451	2.08412	0.0371496	0.314816	ENSMUSG00000001794	Capns1	calpain, small subunit 1
20420	948.196	0.115858	0.0556144	2.08323	0.0372305	0.315136	ENSMUSG00000039154	Shd	src homology 2 domain-containing transforming protein D
233066	106.501	0.407067	0.195419	2.08304	0.0372473	0.315136	ENSMUSG00000019737	Syne4	spectrin repeat containing, nuclear envelope family member 4
238123	1752.81	-0.103349	0.0496147	-2.08303	0.0372484	0.315136	ENSMUSG00000035933	Cog5	component of oligomeric golgi complex 5
239217	12886.6	-0.0962443	0.0462235	-2.08215	0.0373287	0.315299	ENSMUSG00000098557	Kctd12	potassium channel tetramerisation domain containing 12
244745	3773.59	0.112987	0.0542591	2.08236	0.0373093	0.315299	ENSMUSG00000043067	Dpy19l1	dpy-19-like 1 (C. elegans)
66368	2406.09	-0.0794689	0.0381663	-2.08217	0.0373267	0.315299	ENSMUSG00000000339	Rtca	RNA 3'-terminal phosphate cyclase
24056	6284.4	-0.145854	0.0700826	-2.08117	0.0374185	0.315885	ENSMUSG00000021892	Sh3bp5	SH3-domain binding protein 5 (BTK-associated)
100861883	159.435	0.257025	0.123518	2.08088	0.0374453	0.31594	NA	NA	NA
71780	2067.59	0.127302	0.0611846	2.08061	0.0374693	0.31597	ENSMUSG00000019139	Isyna1	myo-inositol 1-phosphate synthase A1
19231	4918.45	-0.135594	0.0652015	-2.07962	0.0375601	0.316328	ENSMUSG00000026238	Ptma	prothymosin alpha
21676	1836.04	0.172346	0.0828794	2.07948	0.0375731	0.316328	ENSMUSG00000055320	Tead1	TEA domain family member 1
56196	859.456	-0.096002	0.0461578	-2.07987	0.0375378	0.316328	ENSMUSG00000035958	Tdp2	tyrosyl-DNA phosphodiesterase 2
106338	219.971	-0.146534	0.0704764	-2.07919	0.0376001	0.316384	ENSMUSG00000050312	Nsun3	NOL1/NOP2/Sun domain family member 3
105782	3159.2	0.102147	0.0491394	2.07871	0.037644	0.316581	ENSMUSG00000022568	Scrib	scribbled planar cell polarity
19342	3128.91	-0.0652873	0.0314122	-2.07841	0.0376717	0.316643	ENSMUSG00000053291	Rab4b	RAB4B, member RAS oncogene family
360216	2079.07	-0.0771059	0.0371039	-2.07811	0.0376994	0.316703	ENSMUSG00000030967	Zranb1	zinc finger, RAN-binding domain containing 1
140570	5091.66	0.101622	0.0489474	2.07614	0.037881	0.317368	ENSMUSG00000036606	Plxnb2	plexin B2
23833	41.5976	0.538613	0.259339	2.07687	0.0378138	0.317368	ENSMUSG00000000682	Cd52	CD52 antigen
26404	6525.17	-0.0528629	0.025456	-2.07664	0.0378348	0.317368	ENSMUSG00000023050	Map3k12	mitogen-activated protein kinase kinase kinase 12
66849	3637.4	-0.0851982	0.0410364	-2.07616	0.0378788	0.317368	ENSMUSG00000047714	Ppp1r2	protein phosphatase 1, regulatory inhibitor subunit 2
67574	311.58	-0.157734	0.0759592	-2.07656	0.0378418	0.317368	ENSMUSG00000041718	Alg13	asparagine-linked glycosylation 13
68734	1878.57	-0.0901909	0.0434511	-2.07569	0.0379227	0.317546	ENSMUSG00000041846	Ppp4r3a	protein phosphatase 4 regulatory subunit 3A
20017	689.147	0.223084	0.107503	2.07514	0.037974	0.31756	ENSMUSG00000027395	Polr1b	polymerase (RNA) I polypeptide B
214469	21443.5	-0.0488181	0.0235218	-2.07544	0.0379458	0.31756	ENSMUSG00000037503	Fam168b	family with sequence similarity 168, member B
66706	1348.81	-0.0836419	0.0403115	-2.07489	0.0379969	0.31756	ENSMUSG00000070283	Ndufaf3	NADH:ubiquinone oxidoreductase complex assembly factor 3
69029	3501.04	-0.112378	0.0541637	-2.07479	0.0380063	0.31756	ENSMUSG00000022452	Smdt1	single-pass membrane protein with aspartate rich tail 1
18013	13378.8	-0.155206	0.0748321	-2.07405	0.0380742	0.317616	ENSMUSG00000038255	Neurod2	neurogenic differentiation 2
19141	5301.78	0.0805912	0.038872	2.07324	0.0381497	0.317616	ENSMUSG00000021190	Lgmn	legumain
237761	10242.3	-0.127503	0.0615005	-2.07319	0.0381543	0.317616	ENSMUSG00000044352	Sowaha	sosondowah ankyrin repeat domain family member A
237940	196.096	-0.266191	0.128396	-2.0732	0.0381538	0.317616	ENSMUSG00000078651	Aoc2	amine oxidase, copper containing 2 (retina-specific)
54616	9213.56	-0.0677021	0.0326452	-2.07388	0.0380907	0.317616	ENSMUSG00000021978	Extl3	exostosin-like glycosyltransferase 3
66165	1666.48	-0.104833	0.050555	-2.07364	0.0381125	0.317616	ENSMUSG00000030983	Bccip	BRCA2 and CDKN1A interacting protein
72123	2272.42	-0.137277	0.0662161	-2.07317	0.0381566	0.317616	ENSMUSG00000090946	Ccdc71l	coiled-coil domain containing 71 like
110911	41070.2	0.0723586	0.0349109	2.07266	0.0382037	0.317667	ENSMUSG00000058793	Cds2	CDP-diacylglycerol synthase (phosphatidate cytidylyltransferase) 2
20779	10235.5	-0.0810339	0.0390958	-2.0727	0.0382003	0.317667	ENSMUSG00000027646	Src	Rous sarcoma oncogene
110954	3738.22	-0.0810348	0.0391181	-2.07154	0.0383079	0.318192	ENSMUSG00000008682	Rpl10	ribosomal protein L10
93685	599.421	-0.185044	0.0893233	-2.07162	0.0383005	0.318192	ENSMUSG00000025192	Entpd7	ectonucleoside triphosphate diphosphohydrolase 7
76670	104.481	0.338028	0.163201	2.07124	0.0383368	0.318261	ENSMUSG00000039543	Cfap70	cilia and flagella associated protein 70
103172	6306.66	0.0843974	0.0407976	2.06868	0.0385758	0.319731	ENSMUSG00000049422	Chchd10	coiled-coil-helix-coiled-coil-helix domain containing 10
232855	383.535	0.21133	0.102149	2.06884	0.0385608	0.319731	ENSMUSG00000066838	Zfp772	zinc finger protein 772
56737	8279.03	0.0788469	0.0381086	2.06901	0.0385453	0.319731	ENSMUSG00000039740	Alg2	asparagine-linked glycosylation 2 (alpha-1,3-mannosyltransferase)
243382	3324.7	-0.10158	0.0491176	-2.06811	0.0386298	0.319972	ENSMUSG00000037826	Ppm1k	protein phosphatase 1K (PP2C domain containing)
268882	3531.68	-0.0775361	0.0374945	-2.06793	0.0386462	0.319972	ENSMUSG00000035764	Fbxo45	F-box protein 45
69952	1377.8	-0.110385	0.0534096	-2.06676	0.0387564	0.320713	ENSMUSG00000097929	Tunar	Tcl1 upstream neural differentiation associated RNA
209456	2221.51	-0.0949414	0.0459627	-2.06562	0.0388645	0.321205	ENSMUSG00000026510	Trp53bp2	transformation related protein 53 binding protein 2
69642	608.888	-0.161418	0.0781457	-2.06561	0.0388658	0.321205	ENSMUSG00000032355	Mlip	muscular LMNA-interacting protein
76454	9734.54	-0.0640458	0.0310078	-2.06548	0.038878	0.321205	ENSMUSG00000052934	Fbxo31	F-box protein 31
15382	2930.59	-0.0834688	0.0404393	-2.06405	0.039013	0.322149	ENSMUSG00000046434	Hnrnpa1	heterogeneous nuclear ribonucleoprotein A1
13489	152.471	0.435558	0.21106	2.06367	0.0390488	0.32227	ENSMUSG00000032259	Drd2	dopamine receptor D2
72543	8018.15	-0.0583897	0.028297	-2.06346	0.0390694	0.32227	ENSMUSG00000038740	Mvb12b	multivesicular body subunit 12B
56697	1528.02	-0.0883164	0.0428097	-2.063	0.0391127	0.322456	ENSMUSG00000047804	Akap10	A kinase (PRKA) anchor protein 10
15530	1059.24	0.294912	0.142981	2.0626	0.039151	0.3226	ENSMUSG00000028763	Hspg2	perlecan (heparan sulfate proteoglycan 2)
20404	16832.2	0.100806	0.0488841	2.06215	0.039193	0.322774	ENSMUSG00000028488	Sh3gl2	SH3-domain GRB2-like 2
268345	4531.06	0.418682	0.203078	2.06168	0.039238	0.322973	ENSMUSG00000035681	Kcnc2	potassium voltage gated channel, Shaw-related subfamily, member 2
225207	592.999	0.220806	0.107115	2.0614	0.0392649	0.323023	ENSMUSG00000024420	Zfp521	zinc finger protein 521
110380	5069.28	-0.0767904	0.0372807	-2.05979	0.0394186	0.323429	ENSMUSG00000045180	Shroom2	shroom family member 2
226823	4903.98	-0.0691652	0.0335759	-2.05996	0.0394019	0.323429	ENSMUSG00000026608	Kctd3	potassium channel tetramerisation domain containing 3
242653	43.4871	0.558126	0.270904	2.06024	0.0393758	0.323429	ENSMUSG00000066058	Cldn19	claudin 19
268469	1292.26	-0.18336	0.0890057	-2.06009	0.03939	0.323429	ENSMUSG00000075595	Zfp652	zinc finger protein 652
53323	6102.99	-0.0622202	0.0302063	-2.05984	0.0394138	0.323429	ENSMUSG00000029203	Ube2k	ubiquitin-conjugating enzyme E2K
100855	5899.29	-0.0986256	0.0478892	-2.05945	0.0394508	0.323521	ENSMUSG00000029192	Tbc1d14	TBC1 domain family, member 14
68867	261.994	-0.338296	0.164291	-2.05912	0.0394826	0.323611	ENSMUSG00000039328	Rnf122	ring finger protein 122
69276	8842.45	-0.0690679	0.0335578	-2.05817	0.0395734	0.324013	ENSMUSG00000027706	Sec62	SEC62 homolog (S. cerevisiae)
78618	7772.57	-0.0988973	0.0480506	-2.05819	0.0395718	0.324013	ENSMUSG00000049076	Acap2	ArfGAP with coiled-coil, ankyrin repeat and PH domains 2
103765	223.659	0.183052	0.0889714	2.05742	0.0396455	0.324404	ENSMUSG00000049904	Tmem17	transmembrane protein 17
22063	1949.11	-0.0786953	0.0382569	-2.05702	0.039684	0.324404	ENSMUSG00000032839	Trpc1	transient receptor potential cation channel, subfamily C, member 1
72392	2158.07	0.0760907	0.0369896	2.05708	0.0396783	0.324404	ENSMUSG00000013495	Tmem175	transmembrane protein 175
19156	100106	0.0859121	0.0417739	2.0566	0.039725	0.324568	ENSMUSG00000004207	Psap	prosaposin
15205	682.066	0.235689	0.114749	2.05395	0.0399803	0.324772	ENSMUSG00000022528	Hes1	hes family bHLH transcription factor 1
207806	5213.47	-0.0584446	0.0284459	-2.05459	0.0399184	0.324772	ENSMUSG00000068284	Usf3	upstream transcription factor family member 3
21648	38.9709	0.542455	0.263875	2.05573	0.0398088	0.324772	ENSMUSG00000096255	Dynlt1b	dynein light chain Tctex-type 1B
218544	5625.39	-0.103553	0.05038	-2.05543	0.0398374	0.324772	ENSMUSG00000042743	Sgtb	small glutamine-rich tetratricopeptide repeat (TPR)-containing, beta
225164	4001.28	-0.129194	0.0628943	-2.05414	0.0399619	0.324772	ENSMUSG00000024294	Mib1	mindbomb E3 ubiquitin protein ligase 1
54601	1271.95	-0.120332	0.0585267	-2.05601	0.0397813	0.324772	ENSMUSG00000042903	Foxo4	forkhead box O4
56626	474.767	0.125077	0.0608647	2.055	0.0398787	0.324772	ENSMUSG00000025218	Poll	polymerase (DNA directed), lambda
69159	221.5	0.202816	0.0987376	2.0541	0.0399665	0.324772	ENSMUSG00000023755	Rhebl1	Ras homolog enriched in brain like 1
73873	200.491	0.224439	0.109225	2.05483	0.0398951	0.324772	ENSMUSG00000049811	Fam161a	family with sequence similarity 161, member A
74440	21768.4	0.0856396	0.0416951	2.05395	0.0399806	0.324772	ENSMUSG00000034390	Cmip	c-Maf inducing protein
78779	3182.42	-0.0916231	0.0445803	-2.05523	0.0398563	0.324772	ENSMUSG00000033594	Spata2l	spermatogenesis associated 2-like
14545	6513.6	-0.064921	0.0316239	-2.05291	0.0400815	0.32511	ENSMUSG00000025777	Gdap1	ganglioside-induced differentiation-associated-protein 1
217826	468.742	0.231508	0.112773	2.05287	0.0400852	0.32511	ENSMUSG00000045404	Kcnk13	potassium channel, subfamily K, member 13
320679	305.574	-0.183955	0.0896067	-2.05292	0.0400804	0.32511	ENSMUSG00000058656	Samd12	sterile alpha motif domain containing 12
16518	780.442	-0.396998	0.193436	-2.05235	0.0401356	0.325178	ENSMUSG00000041695	Kcnj2	potassium inwardly-rectifying channel, subfamily J, member 2
56533	3409.93	0.111658	0.054403	2.05242	0.0401285	0.325178	ENSMUSG00000019775	Rgs17	regulator of G-protein signaling 17
170788	76.8209	0.555252	0.270629	2.05171	0.0401977	0.325511	ENSMUSG00000063681	Crb1	crumbs family member 1, photoreceptor morphogenesis associated
216991	190.503	-0.208364	0.101654	-2.04973	0.0403911	0.326866	ENSMUSG00000020709	Adap2	ArfGAP with dual PH domains 2
68837	6089.86	-0.0634778	0.0309714	-2.04956	0.0404073	0.326866	ENSMUSG00000039275	Foxk2	forkhead box K2
54153	294.497	0.301097	0.146959	2.04884	0.0404775	0.327264	ENSMUSG00000004952	Rasa4	RAS p21 protein activator 4
14563	26.2913	0.507931	0.248119	2.04713	0.0406453	0.328094	ENSMUSG00000038259	Gdf5	growth differentiation factor 5
18441	173.649	-0.252963	0.123575	-2.04705	0.0406534	0.328094	ENSMUSG00000027765	P2ry1	purinergic receptor P2Y, G-protein coupled 1
20668	514.215	0.205339	0.100297	2.04731	0.0406279	0.328094	ENSMUSG00000070643	Sox13	SRY (sex determining region Y)-box 13
30050	3686.38	-0.0589019	0.0287757	-2.04693	0.0406649	0.328094	ENSMUSG00000035949	Fbxw2	F-box and WD-40 domain protein 2
16913	166.67	0.275579	0.134695	2.04595	0.0407614	0.32853	ENSMUSG00000024338	Psmb8	proteasome (prosome, macropain) subunit, beta type 8 (large multifunctional peptidase 7)
380601	431.538	-0.158266	0.0773478	-2.04615	0.0407412	0.32853	ENSMUSG00000079043	Fastkd5	FAST kinase domains 5
20317	715.615	0.268361	0.13123	2.04497	0.0408583	0.328969	ENSMUSG00000000753	Serpinf1	serine (or cysteine) peptidase inhibitor, clade F, member 1
218294	498.308	0.18744	0.0916616	2.04491	0.0408636	0.328969	ENSMUSG00000033102	Cdc14b	CDC14 cell division cycle 14B
26432	530.018	-0.179416	0.0877446	-2.04475	0.0408796	0.328969	ENSMUSG00000032374	Plod2	procollagen lysine, 2-oxoglutarate 5-dioxygenase 2
70884	76.8894	0.398133	0.194749	2.04434	0.0409196	0.32912	ENSMUSG00000039391	Ccdc81	coiled-coil domain containing 81
55984	12515.1	-0.0931612	0.0455758	-2.04409	0.0409442	0.329147	ENSMUSG00000020785	Camkk1	calcium/calmodulin-dependent protein kinase kinase 1, alpha
14073	9562.8	-0.0669238	0.0327843	-2.04134	0.0412174	0.329803	ENSMUSG00000034171	Faah	fatty acid amide hydrolase
15442	53.2048	-0.50818	0.248821	-2.04235	0.0411168	0.329803	ENSMUSG00000035273	Hpse	heparanase
19419	38287.9	-0.132811	0.0650264	-2.04241	0.0411108	0.329803	ENSMUSG00000027347	Rasgrp1	RAS guanyl releasing protein 1
330171	2542.74	0.0834382	0.0408626	2.04192	0.0411594	0.329803	ENSMUSG00000001098	Kctd10	potassium channel tetramerisation domain containing 10
67606	109.911	0.407795	0.199722	2.04181	0.0411702	0.329803	ENSMUSG00000074971	Fibin	fin bud initiation factor homolog (zebrafish)
68895	414.656	0.26701	0.130791	2.0415	0.0412012	0.329803	ENSMUSG00000029641	Rasl11a	RAS-like, family 11, member A
68957	412.269	0.229076	0.112208	2.04153	0.0411979	0.329803	ENSMUSG00000041423	Paqr6	progestin and adipoQ receptor family member VI
72355	426.652	0.170305	0.0833591	2.04303	0.041049	0.329803	ENSMUSG00000064284	Cdpf1	cysteine rich, DPF motif domain containing 1
83674	8998.57	0.070054	0.0343103	2.04178	0.0411738	0.329803	ENSMUSG00000025189	Cnnm1	cyclin M1
56437	53.0394	0.347709	0.170354	2.04109	0.0412419	0.329829	ENSMUSG00000031880	Rrad	Ras-related associated with diabetes
83382	38.4398	0.486183	0.238294	2.04026	0.0413241	0.330316	ENSMUSG00000030474	Siglece	sialic acid binding Ig-like lectin E
241175	725.205	-0.201166	0.0986431	-2.03933	0.0414174	0.330767	ENSMUSG00000067028	Cntnap5b	contactin associated protein-like 5B
78473	60.7393	0.380191	0.186435	2.03927	0.0414233	0.330767	ENSMUSG00000057058	Skap1	src family associated phosphoprotein 1
215705	337.04	0.209834	0.102934	2.03854	0.0414963	0.331179	ENSMUSG00000026972	Arrdc1	arrestin domain containing 1
224088	4266.25	-0.0591576	0.0290269	-2.03803	0.0415471	0.331414	ENSMUSG00000022533	Atp13a3	ATPase type 13A3
14705	3876.74	0.0726528	0.0356533	2.03776	0.0415739	0.331457	ENSMUSG00000071657	Bscl2	Berardinelli-Seip congenital lipodystrophy 2 (seipin)
76123	873.321	-0.105555	0.051824	-2.03679	0.0416706	0.332058	ENSMUSG00000027883	Gpsm2	G-protein signalling modulator 2 (AGS3-like, C. elegans)
100502705	729.587	-0.150747	0.0740398	-2.03602	0.0417483	0.332164	NA	NA	NA
12877	3908.54	0.106325	0.0522421	2.03524	0.0418266	0.332164	ENSMUSG00000025586	Cpeb1	cytoplasmic polyadenylation element binding protein 1
217707	785.409	0.0943202	0.0463392	2.03543	0.0418074	0.332164	ENSMUSG00000021235	Coq6	coenzyme Q6 monooxygenase
22643	387.847	-0.137443	0.0675225	-2.03552	0.0417991	0.332164	ENSMUSG00000055240	Zfp101	zinc finger protein 101
66537	3432.83	-0.0665679	0.0327088	-2.03517	0.041834	0.332164	ENSMUSG00000029649	Pomp	proteasome maturation protein
68708	1062.81	0.131098	0.0643963	2.0358	0.0417708	0.332164	ENSMUSG00000022621	Rabl2	RAB, member RAS oncogene family-like 2
71617	1002.67	0.0846945	0.0416096	2.03546	0.041805	0.332164	ENSMUSG00000039901	Armh3	armadillo-like helical domain containing 3
14048	982.649	-0.162615	0.0799409	-2.03419	0.0419323	0.332725	ENSMUSG00000025932	Eya1	EYA transcriptional coactivator and phosphatase 1
246293	1414.09	-0.0989007	0.0486228	-2.03404	0.0419478	0.332725	ENSMUSG00000029312	Klhl8	kelch-like 8
60406	333.069	0.204962	0.100789	2.03358	0.041994	0.332922	ENSMUSG00000031609	Sap30	sin3 associated polypeptide
13804	459.797	0.161758	0.0796038	2.03204	0.0421494	0.333199	ENSMUSG00000015337	Endog	endonuclease G
21354	270.132	0.214291	0.105441	2.03234	0.0421191	0.333199	ENSMUSG00000037321	Tap1	transporter 1, ATP-binding cassette, sub-family B (MDR/TAP)
216867	1042.17	0.219685	0.108086	2.0325	0.0421031	0.333199	ENSMUSG00000040938	Slc16a11	solute carrier family 16 (monocarboxylic acid transporters), member 11
21975	382.5	0.15583	0.0766763	2.03231	0.0421224	0.333199	ENSMUSG00000002814	Top3a	topoisomerase (DNA) III alpha
227693	14777.1	0.0694087	0.0341663	2.0315	0.0422047	0.333199	ENSMUSG00000039686	Zer1	zyg-11 related, cell cycle regulator
232232	10787	0.0567269	0.0279174	2.03195	0.0421583	0.333199	ENSMUSG00000034245	Hdac11	histone deacetylase 11
319262	484.678	0.148676	0.0731502	2.03248	0.0421052	0.333199	ENSMUSG00000038524	Fchsd1	FCH and double SH3 domains 1
320469	244.594	-0.267418	0.131675	-2.0309	0.0422655	0.333199	NA	9930014A18Rik	RIKEN cDNA 9930014A18 gene
51800	3091.01	0.167544	0.0824756	2.03143	0.0422112	0.333199	ENSMUSG00000026278	Bok	BCL2-related ovarian killer
69666	292.171	-0.224434	0.11049	-2.03127	0.0422279	0.333199	ENSMUSG00000071451	Psmg4	proteasome (prosome, macropain) assembly chaperone 4
80914	855.535	-0.117967	0.0580828	-2.03102	0.0422532	0.333199	ENSMUSG00000026558	Uck2	uridine-cytidine kinase 2
63993	43.0914	1.00007	0.492501	2.03059	0.0422964	0.333273	ENSMUSG00000023945	Slc5a7	solute carrier family 5 (choline transporter), member 7
107371	2105.62	-0.106344	0.0523964	-2.0296	0.0423975	0.333673	ENSMUSG00000053799	Exoc6	exocyst complex component 6
12167	1223.14	-0.12336	0.0607975	-2.02903	0.042455	0.333673	ENSMUSG00000052430	Bmpr1b	bone morphogenetic protein receptor, type 1B
16560	85406.6	0.0725072	0.0357306	2.02927	0.0424304	0.333673	ENSMUSG00000014602	Kif1a	kinesin family member 1A
242484	38.7691	0.453994	0.223735	2.02916	0.0424416	0.333673	ENSMUSG00000052117	D630039A03Rik	RIKEN cDNA D630039A03 gene
27419	660.302	0.137563	0.0677741	2.02972	0.0423847	0.333673	ENSMUSG00000001751	Naglu	alpha-N-acetylglucosaminidase (Sanfilippo disease IIIB)
94093	4230.56	-0.0543866	0.0268225	-2.02765	0.042596	0.334612	ENSMUSG00000033014	Trim33	tripartite motif-containing 33
12266	142.288	0.6902	0.340622	2.0263	0.0427345	0.33553	ENSMUSG00000024164	C3	complement component 3
13163	1454.4	-0.076502	0.0377896	-2.02442	0.0429274	0.335766	ENSMUSG00000002307	Daxx	Fas death domain-associated protein
[truncated: 15,795 more rows]
