# Supplementary material for: Rescue of deficits by Brwd1 copy number restoration in the Ts65Dn mouse model of Down syndrome
Source: Nat Commun. 2022 Oct 26;13:6384. doi: 10.1038/s41467-022-34200-0 (PMC9606253; doi:10.1038/s41467-022-34200-0)
Supplement: Supplementary file 9 — Supplementary Data 7 [file 41467_2022_34200_MOESM9_ESM.xlsx]

## Sheet: S7
Supplementary Data 7: Adult hippocampus (male) Smarca2/4 ChIP-seq data (MACSv2.1.124 euploid peaks; FDR<0.05, FC>1.2); Associated with Fig. 4 and Extended Data Fig. 13
Fulton et al., 2022
Chromosome	Start	End	Fold-enrichment	q-value	Geneid	TranscriptId	Strand	Gene_start	Gene_end	Region	Distance	Type	Gene_name
chr1	9627380	9627556	3.60173	0.00341374	ENSMUSG00000079671	ENSMUST00000115480	-	9560832	9631092	Genebody	3624	misc	2610203C22Rik
chr1	9627721	9627794	3.11702	0.0305584	ENSMUSG00000079671	ENSMUST00000115480	-	9560832	9631092	Genebody	3335	misc	2610203C22Rik
chr1	13305229	13305287	5.02478	1.24865e-05	ENSMUSG00000005886	ENSMUST00000139970	-	13182284	13372429	Genebody	67171	protein_coding	Ncoa2
chr1	23061946	23062052	3.67188	0.00412183	ENSMUSG00000101227	ENSMUST00000191045	-	23048295	23235673	Genebody	173674	misc	Gm29506
chr1	24249273	24249352	2.94817	0.0224135	ENSMUSG00000026147	ENSMUST00000088349	+	24195187	24252684	Genebody	54125	protein_coding	Col9a1
chr1	25082612	25082667	4.10387	0.000456236	ENSMUSG00000033569	ENSMUST00000126626	-	25067476	25228826	Genebody	146187	protein_coding	Adgrb3
chr1	25166714	25166827	3.42483	0.00301752	ENSMUSG00000033569	ENSMUST00000154102	-	25131252	25204723	Genebody	37953	protein_coding	Adgrb3
chr1	25180448	25180542	4.61527	7.90733e-05	ENSMUSG00000033569	ENSMUST00000154102	-	25131252	25204723	Genebody	24228	protein_coding	Adgrb3
chr1	25504516	25504623	3.23989	0.0294401	ENSMUSG00000033569	ENSMUST00000146592	-	25067550	25826139	Genebody	321570	protein_coding	Adgrb3
chr1	25775620	25775684	3.6296	0.00226558	ENSMUSG00000103924	ENSMUST00000192448	-	25775757	25780306	Genebody	4654	misc	Gm37895
chr1	33946728	33946820	3.73294	0.00486385	ENSMUSG00000026131	ENSMUST00000183034	+	33908225	34307592	Genebody	38549	protein_coding	Dst
chr1	34300985	34301047	4.13421	0.000664156	ENSMUSG00000026131	ENSMUST00000182507	+	34294446	34306651	Genebody	6570	protein_coding	Dst
chr1	36580726	36580781	4.10387	0.000456236	ENSMUSG00000046337	ENSMUST00000193155	-	36564867	36587687	Genebody	6934	protein_coding	Fam178b
chr1	37678647	37678818	3.56884	0.000639175	ENSMUSG00000026090	ENSMUST00000160589	-	37637986	37719795	Genebody	41063	protein_coding	2010300C02Rik
chr1	37687474	37687529	4.23139	0.00019277	ENSMUSG00000026090	ENSMUST00000160589	-	37637986	37719795	Genebody	32294	protein_coding	2010300C02Rik
chr1	37687602	37687705	3.64899	0.00418572	ENSMUSG00000026090	ENSMUST00000160589	-	37637986	37719795	Genebody	32142	protein_coding	2010300C02Rik
chr1	38358534	38358692	4.01983	0.00226558	ENSMUSG00000037138	ENSMUST00000095027	-	38177326	38627185	Genebody	268572	protein_coding	Aff3
chr1	39936602	39936775	4.58475	6.35419e-06	ENSMUSG00000026074	ENSMUST00000192509	+	39901230	40024925	Genebody	35458	protein_coding	Map4k4
chr1	42684463	42684710	5.34888	1.82839e-08	ENSMUSG00000060424	ENSMUST00000186656	-	42648201	42693093	Genebody	8507	lincRNA	Pantr1
chr1	42685023	42685078	4.16663	0.000586192	ENSMUSG00000060424	ENSMUST00000186656	-	42648201	42693093	Genebody	8043	lincRNA	Pantr1
chr1	42686832	42687063	4.96784	2.58494e-06	ENSMUSG00000060424	ENSMUST00000186656	-	42648201	42693093	Genebody	6146	lincRNA	Pantr1
chr1	42704123	42704206	3.85482	0.0033123	ENSMUSG00000045515	ENSMUST00000054883	+	42695768	42703176	Genebody	8396	protein_coding	Pou3f3
chr1	43065939	43066031	4.17373	0.000139927	ENSMUSG00000070939	ENSMUST00000188728	-	43059891	43092447	Genebody	26462	protein_coding	Tgfbrap1
chr1	45472813	45472868	3.51735	0.0198664	ENSMUSG00000026042	ENSMUST00000134681	-	45414199	45503282	Genebody	30442	protein_coding	Col5a2
chr1	52159169	52159275	4.77354	5.11529e-05	ENSMUSG00000026104	ENSMUST00000189336	+	52152253	52159560	Genebody	6969	protein_coding	Stat1
chr1	52663414	52663469	4.62959	4.82347e-05	ENSMUSG00000041439	ENSMUST00000149887	-	52660903	52669351	Genebody	5910	protein_coding	Mfsd6
chr1	55748337	55748415	3.45589	0.0111686	ENSMUSG00000038349	ENSMUST00000042986	+	55405921	55754285	Genebody	342455	protein_coding	Plcl1
chr1	62707060	62707121	4.45671	0.000211461	ENSMUSG00000025969	ENSMUST00000063594	+	62703702	62818695	Genebody	3388	protein_coding	Nrp2
chr1	62750534	62750605	4.60791	5.11529e-05	ENSMUSG00000025969	ENSMUST00000063594	+	62703702	62818695	Genebody	46867	protein_coding	Nrp2
chr1	62786617	62786755	5.0512	6.12054e-06	ENSMUSG00000025969	ENSMUST00000063594	+	62703702	62818695	Genebody	82984	protein_coding	Nrp2
chr1	64226166	64226221	4.29702	0.00022134	ENSMUSG00000101895	ENSMUST00000190863	-	64185991	64303043	Genebody	76850	lincRNA	Gm28981
chr1	64918867	64918958	3.88787	0.00140385	ENSMUSG00000051344	ENSMUST00000140857	-	64860298	64928097	Genebody	9185	protein_coding	Plekhm3
chr1	64919359	64919550	3.59607	0.00115744	ENSMUSG00000051344	ENSMUST00000140857	-	64860298	64928097	Genebody	8643	protein_coding	Plekhm3
chr1	66649758	66649821	5.40886	4.74428e-07	ENSMUSG00000055567	ENSMUST00000212557	+	66468447	66695596	Genebody	181342	protein_coding	Unc80
chr1	72372745	72372820	2.74345	0.0294401	ENSMUSG00000026187	ENSMUST00000027379	+	72307421	72394952	Genebody	65361	protein_coding	Xrcc5
chr1	72870820	72871239	5.38834	9.35664e-07	ENSMUSG00000026185	ENSMUST00000137339	-	72858065	72874275	Genebody	3246	protein_coding	Igfbp5
chr1	74386662	74386771	3.7929	0.00412183	ENSMUSG00000026177	ENSMUST00000131511	+	74375225	74386051	Genebody	11491	protein_coding	Slc11a1
chr1	74438333	74438393	3.56393	0.00754501	ENSMUSG00000033364	ENSMUST00000188012	-	74439127	74467574	Genebody	29211	protein_coding	Usp37
chr1	74803030	74803320	5.39982	1.18029e-07	ENSMUSG00000026167	ENSMUST00000187238	+	74793363	74803495	Genebody	9812	protein_coding	Wnt10a
chr1	74803393	74803499	3.10334	0.00991654	ENSMUSG00000026167	ENSMUST00000187238	+	74793363	74803495	Genebody	10083	protein_coding	Wnt10a
chr1	77438168	77438232	4.77354	5.11529e-05	ENSMUSG00000026235	ENSMUST00000188952	-	77367189	77515079	Genebody	76879	protein_coding	Epha4
chr1	78530966	78531028	3.45589	0.0111686	ENSMUSG00000012187	ENSMUST00000012331	+	78511867	78538173	Genebody	19130	protein_coding	Mogat1
chr1	82284132	82284241	3.43856	0.00631582	ENSMUSG00000055980	ENSMUST00000069799	-	82233101	82291416	Genebody	7230	protein_coding	Irs1
chr1	82476413	82476504	3.0565	0.0391534	ENSMUSG00000067158	ENSMUST00000087050	-	82448423	82586849	Genebody	110391	protein_coding	Col4a4
chr1	85898843	85898927	3.93855	0.000139927	ENSMUSG00000026223	ENSMUST00000185569	+	85894619	85908359	Genebody	4266	protein_coding	Itm2c
chr1	85900770	85900856	4.48965	0.000127488	ENSMUSG00000026223	ENSMUST00000185569	+	85894619	85908359	Genebody	6194	protein_coding	Itm2c
chr1	85902297	85902368	3.72118	0.00508183	ENSMUSG00000026223	ENSMUST00000185569	+	85894619	85908359	Genebody	7713	protein_coding	Itm2c
chr1	86179192	86179364	4.20269	7.69237e-05	ENSMUSG00000062590	ENSMUST00000131412	+	86154815	86252489	Genebody	24463	protein_coding	Armc9
chr1	89092756	89092869	4.96784	2.58494e-06	ENSMUSG00000036206	ENSMUST00000123745	+	89070453	89112860	Genebody	22359	protein_coding	Sh3bp4
chr1	91062701	91062807	3.42483	0.00301752	ENSMUSG00000026305	ENSMUST00000189617	+	91053586	91128287	Genebody	9168	protein_coding	Lrrfip1
chr1	91199831	91200089	4.75185	1.06517e-05	ENSMUSG00000034353	ENSMUST00000097648	+	91180046	91225196	Genebody	19914	protein_coding	Ramp1
chr1	91209491	91209546	3.93521	0.000723719	ENSMUSG00000034353	ENSMUST00000097648	+	91180046	91225196	Genebody	29472	protein_coding	Ramp1
chr1	91436514	91436638	4.10387	0.000456236	ENSMUSG00000055866	ENSMUST00000069620	-	91415982	91459324	Genebody	22748	protein_coding	Per2
chr1	107171075	107171130	6.45992	6.0608e-10	ENSMUSG00000073602	ENSMUST00000166100	-	107153961	107278361	Genebody	107259	protein_coding	Serpinb3b
chr1	118435275	118435375	3.67188	0.00412183	ENSMUSG00000064302	ENSMUST00000188710	+	118419724	118612678	Genebody	15601	protein_coding	Clasp1
chr1	120115935	120116043	4.01983	0.00226558	ENSMUSG00000026385	ENSMUST00000112648	-	120113337	120120138	Genebody	4149	protein_coding	Dbi
chr1	120197335	120197433	4.31986	0.000139927	ENSMUSG00000026389	ENSMUST00000140490	-	120190757	120265255	Genebody	67871	protein_coding	Steap3
chr1	120197529	120197637	3.88787	0.00140385	ENSMUSG00000026389	ENSMUST00000140490	-	120190757	120265255	Genebody	67672	protein_coding	Steap3
chr1	121478513	121478612	3.59607	0.00115744	ENSMUSG00000026339	ENSMUST00000112621	+	121431110	121501588	Genebody	47452	protein_coding	Ccdc93
chr1	131078784	131079044	4.22949	4.51991e-05	ENSMUSG00000016528	ENSMUST00000016672	-	131053700	131097826	Genebody	18912	protein_coding	Mapkapk2
chr1	132384076	132384233	3.08235	0.0198664	ENSMUSG00000042066	ENSMUST00000132435	-	132356323	132390318	Genebody	6164	protein_coding	Tmcc2
chr1	132592101	132592186	3.41367	0.00165021	ENSMUSG00000026442	ENSMUST00000186389	-	132570423	132637091	Genebody	44948	protein_coding	Nfasc
chr1	132921320	132921382	3.25359	0.00754501	ENSMUSG00000026443	ENSMUST00000159088	+	132880355	132937150	Genebody	40996	protein_coding	Lrrn2
chr1	133227396	133227453	4.07086	0.000723719	ENSMUSG00000041757	ENSMUST00000187285	+	133181321	133301219	Genebody	46103	protein_coding	Plekha6
chr1	134045902	134045959	3.67188	0.00412183	ENSMUSG00000041559	ENSMUST00000048183	+	134037254	134048277	Genebody	8676	protein_coding	Fmod
chr1	134202034	134202122	3.25851	0.00412183	ENSMUSG00000042451	ENSMUST00000191577	+	134193457	134201232	Genebody	8621	protein_coding	Mybph
chr1	134297506	134297583	4.6925	6.08751e-05	ENSMUSG00000026458	ENSMUST00000189862	-	134296789	134304808	Genebody	7264	protein_coding	Ppfia4
chr1	135368435	135368572	5.21763	3.26941e-06	ENSMUSG00000048096	ENSMUST00000059352	+	135324807	135368065	Genebody	43696	protein_coding	Lmod1
chr1	135544922	135545040	3.08235	0.0198664	ENSMUSG00000009418	ENSMUST00000040599	-	135434580	135585355	Genebody	40374	protein_coding	Nav1
chr1	135564703	135564821	3.6296	0.00226558	ENSMUSG00000009418	ENSMUST00000040599	-	135434580	135585355	Genebody	20593	protein_coding	Nav1
chr1	135906942	135907084	3.6296	0.00226558	ENSMUSG00000026413	ENSMUST00000163260	-	135872950	135919120	Genebody	12107	protein_coding	Pkp1
chr1	136137725	136137784	3.45589	0.0111686	ENSMUSG00000041642	ENSMUST00000122892	+	136131454	136149993	Genebody	6300	protein_coding	Kif21b
chr1	136140173	136140714	6.47979	1.4769e-11	ENSMUSG00000041642	ENSMUST00000122892	+	136131454	136149993	Genebody	8989	protein_coding	Kif21b
chr1	136142242	136142339	4.32438	0.000138775	ENSMUSG00000041642	ENSMUST00000122892	+	136131454	136149993	Genebody	10836	protein_coding	Kif21b
chr1	136142628	136142725	4.26434	0.000244456	ENSMUSG00000041642	ENSMUST00000122892	+	136131454	136149993	Genebody	11222	protein_coding	Kif21b
chr1	136143765	136143908	3.39665	0.000425109	ENSMUSG00000041642	ENSMUST00000122892	+	136131454	136149993	Genebody	12382	protein_coding	Kif21b
chr1	138497073	138497147	3.76859	0.00667636	ENSMUSG00000026393	ENSMUST00000027642	-	138484112	138619674	Genebody	122564	protein_coding	Nek7
chr1	140338822	140338877	3.88787	0.00140385	ENSMUSG00000052726	ENSMUST00000119786	+	140246207	140610079	Genebody	92642	protein_coding	Kcnt2
chr1	152522481	152522541	2.87409	0.0140906	ENSMUSG00000026482	ENSMUST00000027760	-	152516951	152625217	Genebody	102706	protein_coding	Rgl1
chr1	152556499	152556554	4.22379	0.000720162	ENSMUSG00000026482	ENSMUST00000027760	-	152516951	152625217	Genebody	68691	protein_coding	Rgl1
chr1	153225860	153225922	4.29293	0.000148624	ENSMUSG00000026478	ENSMUST00000161744	-	153218922	153229144	Genebody	3253	protein_coding	Lamc1
chr1	153679063	153679333	5.30585	3.56796e-07	ENSMUSG00000042671	ENSMUST00000111810	+	153665709	153697667	Genebody	13489	protein_coding	Rgs8
chr1	154786642	154786705	3.67188	0.00412183	ENSMUSG00000004110	ENSMUST00000188965	-	154481075	154816941	Genebody	30268	protein_coding	Cacna1e
chr1	155051381	155051436	4.26702	0.000421658	ENSMUSG00000101880	ENSMUST00000190720	-	155011332	155057179	Genebody	5771	lincRNA	Gm29282
chr1	155202714	155202769	3.25359	0.00754501	ENSMUSG00000026470	ENSMUST00000194158	+	155195021	155202247	Genebody	7720	protein_coding	Stx6
chr1	155218318	155218405	3.75269	0.00301752	ENSMUSG00000033722	ENSMUST00000186551	-	155218271	155225174	Genebody	6813	protein_coding	BC034090
chr1	155281484	155281563	3.42483	0.00301752	ENSMUSG00000026469	ENSMUST00000139925	-	155282183	155309642	Genebody	28119	protein_coding	Xpr1
chr1	156640695	156640783	3.97534	0.00226558	ENSMUSG00000026596	ENSMUST00000027888	+	156559049	156642716	Genebody	81690	protein_coding	Abl2
chr1	159717449	159717508	3.7046	0.00712508	ENSMUSG00000015829	ENSMUST00000195199	+	159523841	159737795	Genebody	193637	protein_coding	Tnr
chr1	162672870	162672929	7.0347	8.07142e-12	ENSMUSG00000040225	ENSMUST00000183223	-	162671785	162704766	Genebody	31867	protein_coding	Prrc2c
chr1	165075489	165075704	5.88013	7.23436e-09	ENSMUSG00000102408	ENSMUST00000195635	-	165066617	165091928	Genebody	16332	lincRNA	4930568G15Rik
chr1	165075900	165075967	3.45589	0.0111686	ENSMUSG00000102408	ENSMUST00000195635	-	165066617	165091928	Genebody	15995	lincRNA	4930568G15Rik
chr1	165076058	165076140	3.42483	0.00301752	ENSMUSG00000102408	ENSMUST00000195635	-	165066617	165091928	Genebody	15829	lincRNA	4930568G15Rik
chr1	165084391	165084469	3.67188	0.00412183	ENSMUSG00000102408	ENSMUST00000195635	-	165066617	165091928	Genebody	7498	lincRNA	4930568G15Rik
chr1	166280438	166280498	3.73294	0.00486385	ENSMUSG00000040612	ENSMUST00000192732	+	166254193	166311270	Genebody	26275	protein_coding	Ildr2
chr1	166282771	166282834	4.6039	8.17523e-05	ENSMUSG00000040612	ENSMUST00000192732	+	166254193	166311270	Genebody	28609	protein_coding	Ildr2
chr1	166284500	166284556	3.85168	0.00332759	ENSMUSG00000040612	ENSMUST00000192732	+	166254193	166311270	Genebody	30335	protein_coding	Ildr2
chr1	167259780	167259871	4.26702	0.000421658	ENSMUSG00000026558	ENSMUST00000192269	-	167229893	167284601	Genebody	24776	protein_coding	Uck2
chr1	168221201	168221299	4.04885	0.00054434	ENSMUSG00000052534	ENSMUST00000064438	-	168158732	168431504	Genebody	210254	protein_coding	Pbx1
chr1	168425174	168425250	5.21763	3.26941e-06	ENSMUSG00000052534	ENSMUST00000064438	-	168158732	168431504	Genebody	6292	protein_coding	Pbx1
chr1	172324661	172324851	6.07083	3.26633e-09	ENSMUSG00000038026	ENSMUST00000194860	-	172325305	172328108	Genebody	3352	protein_coding	Kcnj9
chr1	176919598	176919790	4.72071	5.66918e-05	ENSMUSG00000026504	ENSMUST00000027785	+	176814660	177020437	Genebody	105034	protein_coding	Sdccag8
chr1	176946482	176946551	3.45589	0.0111686	ENSMUSG00000026504	ENSMUST00000027785	+	176814660	177020437	Genebody	131856	protein_coding	Sdccag8
chr1	177051699	177051783	4.22379	0.000720162	ENSMUSG00000019699	ENSMUST00000111160	-	177022115	177248767	Genebody	197026	protein_coding	Akt3
chr1	177188883	177188981	5.21763	3.26941e-06	ENSMUSG00000019699	ENSMUST00000111160	-	177022115	177248767	Genebody	59835	protein_coding	Akt3
chr1	180365298	180365373	3.10334	0.00991654	ENSMUSG00000104388	ENSMUST00000193199	+	180357649	180364998	Genebody	7686	misc	Gm37033
chr1	180387823	180387885	4.97549	4.22046e-06	ENSMUSG00000038855	ENSMUST00000070181	+	180330485	180424802	Genebody	57369	protein_coding	Itpkb
chr1	180434538	180434642	4.17159	0.000210654	ENSMUSG00000053963	ENSMUST00000136521	-	180432387	180483467	Genebody	48877	protein_coding	Stum
chr1	182823737	182823904	4.10387	0.000456236	ENSMUSG00000038576	ENSMUST00000085724	+	182764895	182896591	Genebody	58925	protein_coding	Susd4
chr1	182839628	182839684	4.10387	0.000456236	ENSMUSG00000038576	ENSMUST00000085724	+	182764895	182896591	Genebody	74761	protein_coding	Susd4
chr1	184905390	184905449	4.27107	0.000680221	ENSMUSG00000026620	ENSMUST00000027929	-	184896789	184999570	Genebody	94151	protein_coding	Mark1
chr1	193004337	193004488	4.66618	4.19585e-05	ENSMUSG00000016200	ENSMUST00000191907	-	192930063	193035644	Genebody	31232	protein_coding	Syt14
chr1	194682021	194682305	3.43856	0.00631582	ENSMUSG00000026640	ENSMUST00000027952	+	194619825	194816869	Genebody	62338	protein_coding	Plxna2
chr10	5203955	5204313	5.75362	5.78402e-09	ENSMUSG00000096054	ENSMUST00000215295	-	5020917	5550678	Genebody	346544	protein_coding	Syne1
chr10	5359032	5359090	4.06259	0.00120238	ENSMUSG00000096054	ENSMUST00000215887	-	5336949	5368486	Genebody	9425	protein_coding	Syne1
chr10	14046454	14046532	4.62959	4.82347e-05	ENSMUSG00000015501	ENSMUST00000191464	+	13967024	14079675	Genebody	79469	protein_coding	Hivep2
chr10	14048752	14048875	4.65743	6.95168e-05	ENSMUSG00000015501	ENSMUST00000191464	+	13967024	14079675	Genebody	81789	protein_coding	Hivep2
chr10	14049010	14049079	4.37236	0.000281754	ENSMUSG00000015501	ENSMUST00000191464	+	13967024	14079675	Genebody	82020	protein_coding	Hivep2
chr10	14085250	14085371	4.39811	0.000173101	ENSMUSG00000015501	ENSMUST00000186989	+	13966646	14128780	Genebody	118664	protein_coding	Hivep2
chr10	18431097	18431163	4.31986	0.000139927	ENSMUSG00000039835	ENSMUST00000160602	+	18407675	18512510	Genebody	23455	protein_coding	Nhsl1
chr10	20672618	20672705	3.76859	0.00667636	ENSMUSG00000019990	ENSMUST00000170265	-	20400418	20724696	Genebody	52035	protein_coding	Pde7b
chr10	20673543	20673624	4.19855	0.000736529	ENSMUSG00000019990	ENSMUST00000170265	-	20400418	20724696	Genebody	51113	protein_coding	Pde7b
chr10	20673801	20673880	4.16371	0.000835084	ENSMUSG00000019990	ENSMUST00000170265	-	20400418	20724696	Genebody	50856	protein_coding	Pde7b
chr10	22701656	22701896	5.5413	2.75562e-07	ENSMUSG00000037490	ENSMUST00000042261	+	22645011	22704285	Genebody	56765	protein_coding	Slc2a12
chr10	23204187	23204245	3.23989	0.0294401	ENSMUSG00000010461	ENSMUST00000218049	-	23159146	23237075	Genebody	32859	protein_coding	Eya4
chr10	28844134	28844194	3.73586	0.00667636	ENSMUSG00000049109	ENSMUST00000159927	+	28668627	28883818	Genebody	175537	protein_coding	Themis
chr10	39541462	39541525	3.67485	0.00609298	ENSMUSG00000019843	ENSMUST00000123205	+	39533270	39551424	Genebody	8223	protein_coding	Fyn
chr10	40372218	40372360	5.4523	4.00212e-07	ENSMUSG00000038481	ENSMUST00000214659	+	40349526	40482101	Genebody	22763	protein_coding	Cdk19
chr10	40639624	40639715	3.11702	0.0305584	ENSMUSG00000063428	ENSMUST00000216830	+	40630077	40674915	Genebody	9592	protein_coding	Ddo
chr10	40737685	40737810	3.73037	0.0032842	ENSMUSG00000045555	ENSMUST00000058747	+	40683282	40811083	Genebody	54465	protein_coding	Mettl24
chr10	40762460	40762515	4.33667	0.000322768	ENSMUSG00000045555	ENSMUST00000058747	+	40683282	40811083	Genebody	79205	protein_coding	Mettl24
chr10	41678867	41678952	4.27107	0.000680221	ENSMUSG00000075225	ENSMUST00000190522	-	41648876	41694487	Genebody	15578	protein_coding	Ccdc162
chr10	41934471	41934534	3.76731	0.000421658	ENSMUSG00000071324	ENSMUST00000160367	-	41916051	41976122	Genebody	41620	protein_coding	Armc2
chr10	41934766	41934874	4.1098	4.51991e-05	ENSMUSG00000071324	ENSMUST00000160367	-	41916051	41976122	Genebody	41302	protein_coding	Armc2
chr10	41934947	41935045	4.2307	0.000115835	ENSMUSG00000071324	ENSMUST00000160367	-	41916051	41976122	Genebody	41126	protein_coding	Armc2
chr10	42416177	42416244	4.77354	5.11529e-05	ENSMUSG00000038302	ENSMUST00000149832	-	42313582	42425308	Genebody	9098	protein_coding	Afg1l
chr10	43023308	43023386	4.27107	0.000680221	ENSMUSG00000038248	ENSMUST00000040275	-	43002500	43174530	Genebody	151183	protein_coding	Sobp
chr10	58477043	58477159	4.97549	4.22046e-06	ENSMUSG00000003226	ENSMUST00000003310	+	58446922	58494356	Genebody	30179	protein_coding	Ranbp2
chr10	59114848	59115029	5.46167	4.43701e-08	ENSMUSG00000037990	ENSMUST00000153031	+	58813458	59138916	Genebody	301480	protein_coding	Sh3rf3
chr10	59503857	59503912	4.12945	0.000949314	ENSMUSG00000009647	ENSMUST00000020312	-	59446984	59616692	Genebody	112808	protein_coding	Mcu
chr10	59894972	59895055	4.4935	2.62349e-05	ENSMUSG00000020109	ENSMUST00000020309	+	59879626	59898521	Genebody	15387	protein_coding	Dnajb12
chr10	59899361	59899438	3.63577	0.00437945	ENSMUSG00000020109	ENSMUST00000020309	+	59879626	59898521	Genebody	19773	protein_coding	Dnajb12
chr10	59899918	59900137	3.94723	0.000200757	ENSMUSG00000020109	ENSMUST00000146590	+	59879575	59899296	Genebody	20452	protein_coding	Dnajb12
chr10	60115486	60115569	4.58475	6.35419e-06	ENSMUSG00000058297	ENSMUST00000165024	+	60106468	60133908	Genebody	9059	protein_coding	Spock2
chr10	60115880	60115935	3.72422	0.00105371	ENSMUSG00000058297	ENSMUST00000165024	+	60106468	60133908	Genebody	9439	protein_coding	Spock2
chr10	67048069	67048276	4.51734	0.000193232	ENSMUSG00000019873	ENSMUST00000217841	-	67011672	67096846	Genebody	48674	protein_coding	Reep3
chr10	67076712	67076778	3.88787	0.00140385	ENSMUSG00000019873	ENSMUST00000217841	-	67011672	67096846	Genebody	20101	protein_coding	Reep3
chr10	68275520	68275605	4.52231	0.000193232	ENSMUSG00000019947	ENSMUST00000218425	-	68183824	68278721	Genebody	3159	protein_coding	Arid5b
chr10	69334678	69334769	3.24753	0.0161391	ENSMUSG00000019942	ENSMUST00000020099	-	69335146	69352938	Genebody	18215	protein_coding	Cdk1
chr10	69579858	69580002	5.24181	8.30424e-07	ENSMUSG00000069601	ENSMUST00000047061	+	69534222	70015633	Genebody	45708	protein_coding	Ank3
chr10	69580076	69580167	3.6493	0.0065001	ENSMUSG00000069601	ENSMUST00000047061	+	69534222	70015633	Genebody	45899	protein_coding	Ank3
chr10	69634812	69634933	3.56157	0.0111686	ENSMUSG00000069601	ENSMUST00000047061	+	69534222	70015633	Genebody	100650	protein_coding	Ank3
chr10	69690790	69690864	3.82063	0.000723719	ENSMUSG00000069601	ENSMUST00000047061	+	69534222	70015633	Genebody	156605	protein_coding	Ank3
chr10	69796561	69796629	3.799	0.00407615	ENSMUSG00000069601	ENSMUST00000183240	+	69787456	69850148	Genebody	9139	protein_coding	Ank3
chr10	69859992	69860089	4.23302	0.000456236	ENSMUSG00000069601	ENSMUST00000182474	+	69706474	69995240	Genebody	153566	protein_coding	Ank3
chr10	75100425	75100513	3.88787	0.00140385	ENSMUSG00000009681	ENSMUST00000164107	+	75060592	75184921	Genebody	39877	protein_coding	Bcr
chr10	75677825	75677882	4.29293	0.000148624	ENSMUSG00000020196	ENSMUST00000001712	-	75646112	75764316	Genebody	86463	protein_coding	Cabin1
chr10	75704310	75704365	3.78184	0.000241502	ENSMUSG00000020196	ENSMUST00000219806	-	75694795	75715644	Genebody	11307	protein_coding	Cabin1
chr10	75704591	75704695	3.42483	0.00301752	ENSMUSG00000020196	ENSMUST00000219806	-	75694795	75715644	Genebody	11001	protein_coding	Cabin1
chr10	78006232	78006293	3.94498	0.00240841	ENSMUSG00000020277	ENSMUST00000218383	-	77999893	78009727	Genebody	3465	protein_coding	Pfkl
chr10	80071170	80071228	4.22379	0.000720162	ENSMUSG00000035673	ENSMUST00000218310	-	80071283	80075400	Genebody	4201	protein_coding	Sbno2
chr10	80566549	80566752	4.75185	1.06517e-05	ENSMUSG00000035397	ENSMUST00000038558	-	80567124	80577321	Genebody	10671	protein_coding	Klf16
chr10	80567096	80567154	4.31986	0.000139927	ENSMUSG00000035397	ENSMUST00000038558	-	80567124	80577321	Genebody	10196	protein_coding	Klf16
chr10	80570977	80571050	4.34021	0.000317995	ENSMUSG00000035397	ENSMUST00000038558	-	80567124	80577321	Genebody	6308	protein_coding	Klf16
chr10	80571360	80571443	3.23989	0.0294401	ENSMUSG00000035397	ENSMUST00000038558	-	80567124	80577321	Genebody	5920	protein_coding	Klf16
chr10	80574132	80574204	3.47225	0.00698216	ENSMUSG00000035397	ENSMUST00000038558	-	80567124	80577321	Genebody	3153	protein_coding	Klf16
chr10	80774334	80774446	4.0456	0.000141707	ENSMUSG00000061589	ENSMUST00000127740	+	80755208	80794387	Genebody	19182	protein_coding	Dot1l
chr10	80808508	80808637	4.16371	0.000835084	ENSMUSG00000020216	ENSMUST00000020435	-	80808496	80811885	Genebody	3313	protein_coding	Jsrp1
chr10	80897745	80897892	4.12945	0.000949314	ENSMUSG00000059406	ENSMUST00000105333	+	80879720	80899441	Genebody	18098	protein_coding	Tmprss9
chr10	80985745	80985808	3.43856	0.00631582	ENSMUSG00000048240	ENSMUST00000118465	-	80951187	80998190	Genebody	12414	protein_coding	Gng7
chr10	81298883	81298948	4.93431	2.32766e-07	ENSMUSG00000034902	ENSMUST00000045469	+	81293005	81319973	Genebody	5910	protein_coding	Pip5k1c
chr10	81413859	81414014	3.82063	0.000723719	ENSMUSG00000055053	ENSMUST00000078185	-	81399138	81427114	Genebody	13178	protein_coding	Nfic
chr10	81414138	81414239	5.15785	8.83121e-08	ENSMUSG00000055053	ENSMUST00000078185	-	81399138	81427114	Genebody	12926	protein_coding	Nfic
chr10	83182529	83182595	4.05693	0.000325867	ENSMUSG00000034612	ENSMUST00000040110	+	82985498	83195900	Genebody	197064	protein_coding	Chst11
chr10	84372465	84372586	3.43856	0.00631582	ENSMUSG00000020032	ENSMUST00000020220	-	84370905	84440597	Genebody	68072	protein_coding	Nuak1
chr10	84388906	84389039	3.40163	0.00910752	ENSMUSG00000020032	ENSMUST00000129355	-	84375296	84392388	Genebody	3416	protein_coding	Nuak1
chr10	86340015	86340070	4.10387	0.000456236	ENSMUSG00000020044	ENSMUST00000132307	+	86302854	86343981	Genebody	37188	protein_coding	Timp3
chr10	86388018	86388106	3.76859	0.00667636	ENSMUSG00000059602	ENSMUST00000145864	-	86070502	86491897	Genebody	103835	protein_coding	Syn3
chr10	86795098	86795153	3.76765	0.00667636	ENSMUSG00000054027	ENSMUST00000099396	+	86779005	86838389	Genebody	16120	protein_coding	Nt5dc3
chr10	86819815	86819876	4.52481	2.31878e-05	ENSMUSG00000054027	ENSMUST00000099396	+	86779005	86838389	Genebody	40840	protein_coding	Nt5dc3
chr10	90495097	90495159	4.26434	0.000244456	ENSMUSG00000058589	ENSMUST00000099368	+	89873672	90683697	Genebody	621456	protein_coding	Anks1b
chr10	90649816	90649970	5.25746	1.58719e-06	ENSMUSG00000058589	ENSMUST00000099364	+	90576992	90969820	Genebody	72901	protein_coding	Anks1b
chr10	90674510	90674608	3.08235	0.0198664	ENSMUSG00000058589	ENSMUST00000099364	+	90576992	90969820	Genebody	97567	protein_coding	Anks1b
chr10	90699475	90699592	4.10387	0.000456236	ENSMUSG00000058589	ENSMUST00000099364	+	90576992	90969820	Genebody	122541	protein_coding	Anks1b
chr10	90704885	90705050	4.71322	1.99673e-05	ENSMUSG00000058589	ENSMUST00000099364	+	90576992	90969820	Genebody	127975	protein_coding	Anks1b
chr10	90806409	90806484	4.54054	0.000105257	ENSMUSG00000058589	ENSMUST00000099364	+	90576992	90969820	Genebody	229454	protein_coding	Anks1b
chr10	90859403	90859523	4.10387	0.000456236	ENSMUSG00000058589	ENSMUST00000183145	+	90829843	90921338	Genebody	29620	protein_coding	Anks1b
chr10	90859857	90860164	3.54628	0.000300802	ENSMUSG00000058589	ENSMUST00000183145	+	90829843	90921338	Genebody	30167	protein_coding	Anks1b
chr10	90864741	90864800	3.67188	0.00412183	ENSMUSG00000058589	ENSMUST00000183145	+	90829843	90921338	Genebody	34927	protein_coding	Anks1b
chr10	90940990	90941076	3.76395	0.00292072	ENSMUSG00000058589	ENSMUST00000183024	+	90895178	90970092	Genebody	45855	protein_coding	Anks1b
chr10	93255711	93255766	4.96917	1.40634e-05	ENSMUSG00000020015	ENSMUST00000216729	+	93239023	93265743	Genebody	16715	protein_coding	Cdk17
chr10	93261326	93261402	3.96625	0.00165021	ENSMUSG00000020015	ENSMUST00000216729	+	93239023	93265743	Genebody	22341	protein_coding	Cdk17
chr10	93275082	93275459	4.82754	7.69024e-06	ENSMUSG00000008398	ENSMUST00000223340	-	93254744	93284975	Genebody	9705	protein_coding	Elk3
chr10	93275538	93275678	4.32438	0.000138775	ENSMUSG00000008398	ENSMUST00000223340	-	93254744	93284975	Genebody	9367	protein_coding	Elk3
chr10	93275764	93275857	4.52318	6.39219e-05	ENSMUSG00000008398	ENSMUST00000223340	-	93254744	93284975	Genebody	9165	protein_coding	Elk3
chr10	93276281	93276397	4.23139	0.00019277	ENSMUSG00000008398	ENSMUST00000223340	-	93254744	93284975	Genebody	8636	protein_coding	Elk3
chr10	93276458	93276532	3.59607	0.00115744	ENSMUSG00000008398	ENSMUST00000223340	-	93254744	93284975	Genebody	8480	protein_coding	Elk3
chr10	93276632	93276729	3.90779	0.000795976	ENSMUSG00000008398	ENSMUST00000223340	-	93254744	93284975	Genebody	8295	protein_coding	Elk3
chr10	93292000	93292058	4.31986	0.000139927	ENSMUSG00000008398	ENSMUST00000129827	-	93249323	93310811	Genebody	18782	protein_coding	Elk3
chr10	94378508	94378577	3.53724	0.00827923	ENSMUSG00000020023	ENSMUST00000132743	+	94312024	94578796	Genebody	66518	protein_coding	Tmcc3
chr10	98954394	98954484	5.27602	2.8226e-06	ENSMUSG00000019943	ENSMUST00000219624	+	98915472	98996930	Genebody	38967	protein_coding	Atp2b1
chr10	98976669	98976724	3.45589	0.0111686	ENSMUSG00000019943	ENSMUST00000219624	+	98915472	98996930	Genebody	61224	protein_coding	Atp2b1
chr10	106509970	106510130	4.10387	0.000456236	ENSMUSG00000053825	ENSMUST00000217854	+	106470346	106935952	Genebody	39704	protein_coding	Ppfia2
chr10	108937184	108937289	3.99785	0.00146033	ENSMUSG00000035864	ENSMUST00000126278	-	108899432	109009100	Genebody	71864	protein_coding	Syt1
chr10	108979953	108980008	3.23989	0.0294401	ENSMUSG00000035864	ENSMUST00000126278	-	108899432	109009100	Genebody	29120	protein_coding	Syt1
chr10	109920942	109921037	3.97534	0.00226558	ENSMUSG00000020181	ENSMUST00000032719	-	109681259	110000219	Genebody	79230	protein_coding	Nav3
chr10	110939379	110939457	3.23989	0.0294401	ENSMUSG00000020186	ENSMUST00000220301	+	110934671	110939514	Genebody	4747	protein_coding	Csrp2
chr10	122718211	122718338	3.67572	0.00406715	ENSMUSG00000034613	ENSMUST00000067918	+	122678782	122945795	Genebody	39492	protein_coding	Ppm1h
chr10	122884047	122884163	5.3475	7.58106e-08	ENSMUSG00000034613	ENSMUST00000161371	+	122811447	122886293	Genebody	72658	protein_coding	Ppm1h
chr10	122884302	122884369	3.59607	0.00115744	ENSMUSG00000034613	ENSMUST00000161371	+	122811447	122886293	Genebody	72888	protein_coding	Ppm1h
chr10	122912879	122912983	4.27107	0.000680221	ENSMUSG00000034613	ENSMUST00000162969	+	122895368	122941449	Genebody	17563	protein_coding	Ppm1h
chr10	126990377	126990461	3.4595	0.0110398	ENSMUSG00000078429	ENSMUST00000105256	+	126978717	126999969	Genebody	11702	protein_coding	Ctdsp2
chr10	127089828	127089926	3.90453	0.00208708	ENSMUSG00000025422	ENSMUST00000039259	+	127078907	127093169	Genebody	10970	protein_coding	Agap2
chr10	127228894	127228970	3.75831	0.00299461	ENSMUSG00000074657	ENSMUST00000217895	-	127229050	127263080	Genebody	34148	protein_coding	Kif5a
chr11	3338066	3338133	3.0565	0.0391534	ENSMUSG00000034614	ENSMUST00000130747	+	3334381	3342005	Genebody	3718	protein_coding	Pik3ip1
chr11	3387363	3387491	4.6925	6.08751e-05	ENSMUSG00000020451	ENSMUST00000125832	-	3355868	3409174	Genebody	21747	protein_coding	Limk2
chr11	3853494	3853591	3.67188	0.00412183	ENSMUSG00000020435	ENSMUST00000135250	-	3724402	3863903	Genebody	10361	protein_coding	Osbp2
chr11	4662234	4662355	3.67188	0.00412183	ENSMUSG00000020412	ENSMUST00000109930	+	4637747	4685699	Genebody	24547	protein_coding	Ascc2
chr11	4662424	4662502	4.47225	0.000208387	ENSMUSG00000020412	ENSMUST00000109930	+	4637747	4685699	Genebody	24716	protein_coding	Ascc2
chr11	4678703	4678764	3.51583	0.00310885	ENSMUSG00000020412	ENSMUST00000109930	+	4637747	4685699	Genebody	40986	protein_coding	Ascc2
chr11	4679334	4679407	4.8661	3.48674e-06	ENSMUSG00000020412	ENSMUST00000109930	+	4637747	4685699	Genebody	41623	protein_coding	Ascc2
chr11	5061233	5061308	5.02478	1.24865e-05	ENSMUSG00000034209	ENSMUST00000037218	+	5058128	5060385	Genebody	3142	protein_coding	Rasl10a
chr11	5061464	5061521	5.02478	1.24865e-05	ENSMUSG00000034201	ENSMUST00000156196	-	5060470	5064851	Genebody	3359	protein_coding	Gas2l1
chr11	5354765	5354937	5.87818	3.47248e-08	ENSMUSG00000041961	ENSMUST00000172492	-	5278602	5381740	Genebody	26889	protein_coding	Znrf3
chr11	6016722	6016795	4.43287	0.000150359	ENSMUSG00000057897	ENSMUST00000154197	-	5988101	6065538	Genebody	48780	protein_coding	Camk2b
chr11	6038493	6038557	4.0791	0.00113566	ENSMUSG00000057897	ENSMUST00000154197	-	5988101	6065538	Genebody	27013	protein_coding	Camk2b
chr11	6110366	6110435	3.45589	0.0111686	ENSMUSG00000053838	ENSMUST00000109805	-	6105986	6119409	Genebody	9009	protein_coding	Nudcd3
chr11	8624351	8624434	3.0565	0.0391534	ENSMUSG00000020422	ENSMUST00000020695	-	8431652	8664535	Genebody	40143	protein_coding	Tns3
chr11	19929271	19929338	6.36803	8.9273e-10	ENSMUSG00000045671	ENSMUST00000093298	+	19924442	20022577	Genebody	4862	protein_coding	Spred2
chr11	19929514	19929587	4.72071	5.66918e-05	ENSMUSG00000045671	ENSMUST00000093298	+	19924442	20022577	Genebody	5108	protein_coding	Spred2
chr11	19939583	19939661	4.04885	0.00054434	ENSMUSG00000045671	ENSMUST00000093298	+	19924442	20022577	Genebody	15180	protein_coding	Spred2
chr11	19979437	19979512	3.78667	0.00267178	ENSMUSG00000045671	ENSMUST00000123036	+	19954570	20018133	Genebody	24904	protein_coding	Spred2
chr11	19979621	19979703	2.97888	0.0117392	ENSMUSG00000045671	ENSMUST00000123036	+	19954570	20018133	Genebody	25092	protein_coding	Spred2
chr11	24062110	24062226	3.08235	0.0198664	ENSMUSG00000055010	ENSMUST00000068360	-	24048955	24075054	Genebody	12886	protein_coding	A830031A19Rik
chr11	24087042	24087266	3.42483	0.00301752	ENSMUSG00000000861	ENSMUST00000118955	+	24080670	24173558	Genebody	6484	protein_coding	Bcl11a
chr11	24091542	24091617	3.23989	0.0294401	ENSMUSG00000000861	ENSMUST00000118955	+	24080670	24173558	Genebody	10909	protein_coding	Bcl11a
chr11	24095132	24095193	4.75185	1.06517e-05	ENSMUSG00000000861	ENSMUST00000118955	+	24080670	24173558	Genebody	14492	protein_coding	Bcl11a
chr11	24098866	24098937	4.31986	0.000139927	ENSMUSG00000086612	ENSMUST00000133819	-	24099688	24115405	Genebody	16504	misc	Gm12064
chr11	24122919	24122990	3.0565	0.0391534	ENSMUSG00000000861	ENSMUST00000118955	+	24080670	24173558	Genebody	42284	protein_coding	Bcl11a
chr11	25358077	25358166	3.67188	0.00412183	ENSMUSG00000033015	ENSMUST00000044347	+	25329957	25358187	Genebody	28164	lincRNA	4933427E13Rik
chr11	25855947	25856002	3.64363	0.00874883	ENSMUSG00000032985	ENSMUST00000135168	-	25849297	26081600	Genebody	225626	protein_coding	5730522E02Rik
chr11	26061272	26061360	4.22379	0.000720162	ENSMUSG00000032985	ENSMUST00000135168	-	25849297	26081600	Genebody	20284	protein_coding	5730522E02Rik
chr11	29795144	29795249	5.46609	7.07538e-07	ENSMUSG00000044072	ENSMUST00000058902	-	29743048	30026033	Genebody	230837	protein_coding	Eml6
chr11	30161123	30161180	3.88787	0.00140385	ENSMUSG00000020315	ENSMUST00000102838	-	30106785	30198257	Genebody	37106	protein_coding	Sptbn1
chr11	30161262	30161389	4.31986	0.000139927	ENSMUSG00000020315	ENSMUST00000102838	-	30106785	30198257	Genebody	36932	protein_coding	Sptbn1
chr11	30161585	30161642	3.42483	0.00301752	ENSMUSG00000020315	ENSMUST00000102838	-	30106785	30198257	Genebody	36644	protein_coding	Sptbn1
chr11	30243554	30243626	3.23989	0.0294401	ENSMUSG00000020315	ENSMUST00000124231	-	30109948	30267214	Genebody	23624	protein_coding	Sptbn1
chr11	32020069	32020341	4.72071	5.66918e-05	ENSMUSG00000020297	ENSMUST00000093219	+	32000502	32033414	Genebody	19703	protein_coding	Nsg2
chr11	32662426	32662528	3.25359	0.00754501	ENSMUSG00000020271	ENSMUST00000143290	+	32642904	32720574	Genebody	19573	protein_coding	Fbxw11
chr11	32662624	32662749	4.39811	0.000173101	ENSMUSG00000020271	ENSMUST00000143290	+	32642904	32720574	Genebody	19782	protein_coding	Fbxw11
chr11	35373906	35373984	3.73271	0.00669561	ENSMUSG00000056427	ENSMUST00000153098	+	35177783	35510128	Genebody	196162	protein_coding	Slit3
chr11	35375412	35375510	4.10387	0.000456236	ENSMUSG00000056427	ENSMUST00000153098	+	35177783	35510128	Genebody	197678	protein_coding	Slit3
chr11	35587182	35587239	3.24753	0.0161391	ENSMUSG00000056427	ENSMUST00000124438	+	35544685	35612636	Genebody	42525	protein_coding	Slit3
chr11	35679754	35679844	4.39811	0.000173101	ENSMUSG00000056427	ENSMUST00000069837	+	35121224	35708507	Genebody	558575	protein_coding	Slit3
chr11	35856537	35856623	3.44517	0.0166005	ENSMUSG00000018849	ENSMUST00000018993	-	35838400	35980527	Genebody	123947	protein_coding	Wwc1
chr11	35856908	35856987	4.10387	0.000456236	ENSMUSG00000018849	ENSMUST00000018993	-	35838400	35980527	Genebody	123580	protein_coding	Wwc1
chr11	36045965	36046078	2.66358	0.0326468	ENSMUSG00000049336	ENSMUST00000163524	-	36007662	36944166	Genebody	898145	protein_coding	Tenm2
chr11	36073167	36073261	3.37873	0.00991654	ENSMUSG00000049336	ENSMUST00000163524	-	36007662	36944166	Genebody	870952	protein_coding	Tenm2
chr11	36107777	36107832	4.01983	0.00226558	ENSMUSG00000049336	ENSMUST00000163524	-	36007662	36944166	Genebody	836362	protein_coding	Tenm2
chr11	36107965	36108020	3.75487	0.00667636	ENSMUSG00000049336	ENSMUST00000163524	-	36007662	36944166	Genebody	836174	protein_coding	Tenm2
chr11	36169097	36169179	4.37236	0.000281754	ENSMUSG00000049336	ENSMUST00000155147	-	36163719	36495139	Genebody	326001	protein_coding	Tenm2
chr11	36566140	36566230	6.02974	2.02349e-08	ENSMUSG00000049336	ENSMUST00000149787	-	36140752	36677745	Genebody	111560	protein_coding	Tenm2
chr11	46298947	46299006	4.54054	0.000105257	ENSMUSG00000020340	ENSMUST00000129474	-	46291577	46312220	Genebody	13244	protein_coding	Cyfip2
chr11	51455698	51455762	2.99642	0.000456236	ENSMUSG00000063564	ENSMUST00000102765	+	51289920	51583918	Genebody	165810	protein_coding	Col23a1
chr11	51630300	51630371	4.48965	0.000127488	ENSMUSG00000001054	ENSMUST00000136020	-	51623671	51635647	Genebody	5312	protein_coding	Rmnd5b
chr11	53097242	53097318	3.76268	0.00433441	ENSMUSG00000036264	ENSMUST00000036796	+	52764634	53188538	Genebody	332646	protein_coding	Fstl4
chr11	53097388	53097476	3.67485	0.00609298	ENSMUSG00000036264	ENSMUST00000036796	+	52764634	53188538	Genebody	332798	protein_coding	Fstl4
chr11	54002359	54002425	4.50758	4.32534e-05	ENSMUSG00000020334	ENSMUST00000146351	-	53992059	54007964	Genebody	5572	protein_coding	Slc22a4
chr11	54833564	54833668	4.10387	0.000456236	ENSMUSG00000020268	ENSMUST00000148070	-	54826866	54860916	Genebody	27300	protein_coding	Lyrm7
chr11	54833861	54833982	4.47504	4.92686e-05	ENSMUSG00000020268	ENSMUST00000148070	-	54826866	54860916	Genebody	26995	protein_coding	Lyrm7
chr11	57033828	57033886	3.88787	0.00140385	ENSMUSG00000020524	ENSMUST00000151045	+	57013046	57330240	Genebody	20811	protein_coding	Gria1
chr11	57041955	57042033	4.38867	0.000105901	ENSMUSG00000020524	ENSMUST00000151045	+	57013046	57330240	Genebody	28948	protein_coding	Gria1
chr11	57214456	57214550	3.24753	0.0161391	ENSMUSG00000020524	ENSMUST00000151045	+	57013046	57330240	Genebody	201457	protein_coding	Gria1
chr11	57214697	57214758	4.23216	0.000277556	ENSMUSG00000020524	ENSMUST00000151045	+	57013046	57330240	Genebody	201681	protein_coding	Gria1
chr11	57271799	57271860	4.36547	2.55441e-05	ENSMUSG00000020524	ENSMUST00000151045	+	57013046	57330240	Genebody	258783	protein_coding	Gria1
chr11	57310886	57311079	4.10387	0.000456236	ENSMUSG00000020524	ENSMUST00000151045	+	57013046	57330240	Genebody	297936	protein_coding	Gria1
chr11	59708011	59708148	4.89849	1.799e-05	ENSMUSG00000005417	ENSMUST00000116371	+	59662507	59780854	Genebody	45572	protein_coding	Mprip
chr11	60185371	60185426	4.20047	0.000314557	ENSMUSG00000062115	ENSMUST00000102688	+	60175879	60199197	Genebody	9519	protein_coding	Rai1
chr11	60317053	60317149	4.53585	4.01967e-05	ENSMUSG00000000538	ENSMUST00000095254	-	60226714	60352905	Genebody	35804	protein_coding	Tom1l2
chr11	60318861	60318948	4.53585	4.01967e-05	ENSMUSG00000000538	ENSMUST00000095254	-	60226714	60352905	Genebody	34001	protein_coding	Tom1l2
chr11	60385162	60385241	4.38867	0.000105901	ENSMUSG00000056598	ENSMUST00000108722	+	60353380	60394333	Genebody	31821	protein_coding	Drc3
chr11	60385363	60385435	4.10387	0.000456236	ENSMUSG00000056598	ENSMUST00000108722	+	60353380	60394333	Genebody	32019	protein_coding	Drc3
chr11	62318172	62318242	3.70367	0.00543814	ENSMUSG00000018501	ENSMUST00000159315	-	62317601	62321221	Genebody	3014	protein_coding	Ncor1
chr11	62624923	62625019	3.45589	0.0111686	ENSMUSG00000046417	ENSMUST00000128705	-	62605823	62648040	Genebody	23069	protein_coding	Lrrc75a
chr11	65135370	65135451	3.57748	0.00376452	ENSMUSG00000033389	ENSMUST00000093001	-	65051475	65162567	Genebody	27157	protein_coding	Arhgap44
chr11	67600938	67601014	3.88787	0.00140385	ENSMUSG00000033066	ENSMUST00000147276	+	67596574	67665434	Genebody	4402	protein_coding	Gas7
chr11	67603004	67603059	4.48537	7.37581e-05	ENSMUSG00000033066	ENSMUST00000147276	+	67596574	67665434	Genebody	6457	protein_coding	Gas7
chr11	67667669	67667727	3.82063	0.000723719	ENSMUSG00000033066	ENSMUST00000140863	+	67652577	67683688	Genebody	15121	protein_coding	Gas7
chr11	69409683	69409919	3.93855	0.000139927	ENSMUSG00000018476	ENSMUST00000094077	-	69398508	69413675	Genebody	3874	protein_coding	Kdm6b
chr11	69410487	69410584	3.54628	0.000300802	ENSMUSG00000018476	ENSMUST00000094077	-	69398508	69413675	Genebody	3140	protein_coding	Kdm6b
chr11	69614127	69614182	3.76859	0.00667636	ENSMUSG00000005202	ENSMUST00000005334	-	69614804	69617905	Genebody	3751	protein_coding	Shbg
chr11	70573811	70573868	3.6296	0.00226558	ENSMUSG00000020827	ENSMUST00000102558	+	70563070	70613712	Genebody	10769	protein_coding	Mink1
chr11	70574158	70574251	3.88787	0.00140385	ENSMUSG00000020827	ENSMUST00000102558	+	70563070	70613712	Genebody	11134	protein_coding	Mink1
chr11	70583024	70583112	3.82063	0.000723719	ENSMUSG00000020827	ENSMUST00000102558	+	70563070	70613712	Genebody	19998	protein_coding	Mink1
chr11	72499221	72499308	3.10334	0.00991654	ENSMUSG00000020798	ENSMUST00000155774	-	72494919	72502443	Genebody	3179	protein_coding	Spns3
chr11	73022426	73022498	2.83703	0.0268782	ENSMUSG00000020785	ENSMUST00000092937	+	73019043	73042073	Genebody	3419	protein_coding	Camkk1
chr11	73023040	73023137	3.92216	0.000544377	ENSMUSG00000020785	ENSMUST00000092937	+	73019043	73042073	Genebody	4045	protein_coding	Camkk1
chr11	74480049	74480115	5.09255	2.8226e-06	ENSMUSG00000038807	ENSMUST00000208896	-	74436924	74522751	Genebody	42669	protein_coding	Rap1gap2
chr11	74516142	74516197	3.88787	0.00140385	ENSMUSG00000038807	ENSMUST00000208896	-	74436924	74522751	Genebody	6582	protein_coding	Rap1gap2
chr11	74554923	74554998	3.67188	0.00412183	ENSMUSG00000038807	ENSMUST00000145524	-	74437043	74590124	Genebody	35164	protein_coding	Rap1gap2
chr11	74637791	74637923	4.77354	5.11529e-05	ENSMUSG00000069814	ENSMUST00000100866	+	74619605	74641516	Genebody	18252	protein_coding	Ccdc92b
chr11	74675386	74675441	4.31986	0.000139927	ENSMUSG00000020745	ENSMUST00000102520	-	74673950	74723858	Genebody	48445	protein_coding	Pafah1b1
chr11	74874893	74875005	4.01166	0.000241502	ENSMUSG00000038351	ENSMUST00000057631	-	74849261	74897060	Genebody	22111	protein_coding	Sgsm2
chr11	75219533	75219686	4.47225	0.000208387	ENSMUSG00000045287	ENSMUST00000102514	+	75193783	75267769	Genebody	25826	protein_coding	Rtn4rl1
chr11	75220334	75220445	3.08235	0.0198664	ENSMUSG00000045287	ENSMUST00000102514	+	75193783	75267769	Genebody	26606	protein_coding	Rtn4rl1
chr11	75267565	75267704	4.52481	2.31878e-05	ENSMUSG00000045287	ENSMUST00000102514	+	75193783	75267769	Genebody	73851	protein_coding	Rtn4rl1
chr11	75267769	75267832	4.2307	0.000115835	ENSMUSG00000045287	ENSMUST00000102514	+	75193783	75267769	Genebody	74017	protein_coding	Rtn4rl1
chr11	75267926	75268056	3.12073	0.0052301	ENSMUSG00000045287	ENSMUST00000102514	+	75193783	75267769	Genebody	74208	protein_coding	Rtn4rl1
chr11	75572796	75572867	3.88787	0.00140385	ENSMUSG00000038178	ENSMUST00000134112	+	75566703	75572412	Genebody	6128	protein_coding	Slc43a2
chr11	76449585	76449681	2.66358	0.0326468	ENSMUSG00000017631	ENSMUST00000065028	-	76416751	76468465	Genebody	18832	protein_coding	Abr
chr11	76449885	76449944	4.07579	0.00115215	ENSMUSG00000017631	ENSMUST00000065028	-	76416751	76468465	Genebody	18551	protein_coding	Abr
chr11	76450079	76450255	5.44792	4.00212e-07	ENSMUSG00000017631	ENSMUST00000065028	-	76416751	76468465	Genebody	18298	protein_coding	Abr
chr11	76450322	76450484	4.70711	3.74654e-05	ENSMUSG00000017631	ENSMUST00000065028	-	76416751	76468465	Genebody	18062	protein_coding	Abr
chr11	76525152	76525334	4.52318	6.39219e-05	ENSMUSG00000017631	ENSMUST00000072740	-	76416734	76571535	Genebody	46292	protein_coding	Abr
chr11	76529624	76529679	4.9027	9.19263e-07	ENSMUSG00000017631	ENSMUST00000072740	-	76416734	76571535	Genebody	41884	protein_coding	Abr
chr11	76529829	76529896	3.48365	0.00519338	ENSMUSG00000017631	ENSMUST00000072740	-	76416734	76571535	Genebody	41673	protein_coding	Abr
chr11	76529990	76530047	3.75097	0.00143202	ENSMUSG00000017631	ENSMUST00000072740	-	76416734	76571535	Genebody	41517	protein_coding	Abr
chr11	76530227	76530291	3.67572	0.00406715	ENSMUSG00000017631	ENSMUST00000072740	-	76416734	76571535	Genebody	41276	protein_coding	Abr
chr11	76530980	76531173	3.26258	0.00226558	ENSMUSG00000017631	ENSMUST00000072740	-	76416734	76571535	Genebody	40459	protein_coding	Abr
chr11	76562462	76562561	4.52231	0.000193232	ENSMUSG00000017631	ENSMUST00000072740	-	76416734	76571535	Genebody	9024	protein_coding	Abr
chr11	77792748	77792809	3.79595	0.00412183	ENSMUSG00000000631	ENSMUST00000130627	+	77777316	77864848	Genebody	15462	protein_coding	Myo18a
chr11	77793216	77793318	3.88787	0.00140385	ENSMUSG00000000631	ENSMUST00000130627	+	77777316	77864848	Genebody	15951	protein_coding	Myo18a
chr11	77965609	77965723	3.45589	0.0111686	ENSMUSG00000000632	ENSMUST00000151982	+	77953853	77979048	Genebody	11813	protein_coding	Sez6
chr11	79030869	79031036	4.67766	2.31878e-05	ENSMUSG00000085941	ENSMUST00000143473	+	79023597	79031057	Genebody	7355	misc	Gm11201
chr11	79117073	79117135	4.93122	1.57917e-05	ENSMUSG00000018334	ENSMUST00000018478	-	79013440	79146407	Genebody	29303	protein_coding	Ksr1
chr11	79137371	79137462	4.22379	0.000720162	ENSMUSG00000018334	ENSMUST00000018478	-	79013440	79146407	Genebody	8991	protein_coding	Ksr1
chr11	79611132	79611242	4.6497	7.12033e-05	ENSMUSG00000087434	ENSMUST00000145652	-	79607079	79623163	Genebody	11976	misc	Rab11fip4os1
chr11	80305091	80305167	3.45589	0.0111686	ENSMUSG00000017692	ENSMUST00000017836	+	80300912	80355955	Genebody	4217	protein_coding	Rhbdl3
chr11	80481771	80481883	4.35629	0.000121163	ENSMUSG00000048895	ENSMUST00000053413	+	80477023	80481184	Genebody	4804	protein_coding	Cdk5r1
chr11	80484474	80484730	3.41367	0.00165021	ENSMUSG00000035441	ENSMUST00000041065	-	80482126	80780025	Genebody	295423	protein_coding	Myo1d
chr11	80504020	80504221	3.59607	0.00115744	ENSMUSG00000035441	ENSMUST00000041065	-	80482126	80780025	Genebody	275905	protein_coding	Myo1d
chr11	80518736	80518797	4.62141	1.55729e-05	ENSMUSG00000035441	ENSMUST00000041065	-	80482126	80780025	Genebody	261259	protein_coding	Myo1d
chr11	80602984	80603180	4.11827	0.000177313	ENSMUSG00000035441	ENSMUST00000070997	-	80583827	80780025	Genebody	176943	protein_coding	Myo1d
chr11	80923777	80923849	4.04621	0.00127113	ENSMUSG00000020704	ENSMUST00000021045	-	80880169	81153321	Genebody	229508	protein_coding	Asic2
chr11	81095996	81096062	3.72688	0.00685536	ENSMUSG00000020704	ENSMUST00000021045	-	80880169	81153321	Genebody	57292	protein_coding	Asic2
chr11	84043282	84043552	4.45228	3.48674e-06	ENSMUSG00000034940	ENSMUST00000092834	+	83964428	84044578	Genebody	78989	protein_coding	Synrg
chr11	84043609	84043810	3.77623	0.00136029	ENSMUSG00000034940	ENSMUST00000092834	+	83964428	84044578	Genebody	79281	protein_coding	Synrg
chr11	84048634	84048742	3.70367	0.00543814	ENSMUSG00000018648	ENSMUST00000108101	-	84048414	84067080	Genebody	18392	protein_coding	Dusp14
chr11	86962599	86962669	4.16717	0.000822716	ENSMUSG00000018427	ENSMUST00000018571	-	86936425	86993707	Genebody	31073	protein_coding	Ypel2
chr11	87214396	87214473	4.52231	0.000193232	ENSMUSG00000018548	ENSMUST00000154138	+	87190074	87218258	Genebody	24360	protein_coding	Trim37
chr11	87240808	87240956	4.44105	1.15462e-05	ENSMUSG00000046442	ENSMUST00000055438	-	87226906	87359023	Genebody	118141	protein_coding	Ppm1e
chr11	87247155	87247302	4.74933	1.72361e-05	ENSMUSG00000046442	ENSMUST00000155154	-	87243065	87358637	Genebody	111409	protein_coding	Ppm1e
chr11	87247400	87247510	3.6296	0.00226558	ENSMUSG00000046442	ENSMUST00000155154	-	87243065	87358637	Genebody	111182	protein_coding	Ppm1e
chr11	87309827	87309882	3.60173	0.00341374	ENSMUSG00000046442	ENSMUST00000155154	-	87243065	87358637	Genebody	48783	protein_coding	Ppm1e
chr11	93577695	93577750	4.09575	0.00107592	ENSMUSG00000056158	ENSMUST00000107863	+	93099290	93601749	Genebody	478432	protein_coding	Car10
chr11	94145435	94145670	5.15785	8.83121e-08	ENSMUSG00000086003	ENSMUST00000155965	+	94133502	94155776	Genebody	12050	misc	B230206L02Rik
chr11	94148920	94149034	3.43856	0.00631582	ENSMUSG00000086003	ENSMUST00000155965	+	94133502	94155776	Genebody	15475	misc	B230206L02Rik
chr11	94149270	94149527	3.76731	0.000421658	ENSMUSG00000086003	ENSMUST00000155965	+	94133502	94155776	Genebody	15896	misc	B230206L02Rik
chr11	95392340	95392441	3.24753	0.0161391	ENSMUSG00000020873	ENSMUST00000131193	+	95384891	95391776	Genebody	7499	protein_coding	Slc35b1
chr11	96742128	96742205	4.27107	0.000680221	ENSMUSG00000097289	ENSMUST00000181758	-	96712982	96747436	Genebody	5270	lincRNA	2010300F17Rik
chr11	97139211	97139333	4.96917	1.40634e-05	ENSMUSG00000038517	ENSMUST00000066078	-	97136171	97149712	Genebody	10440	protein_coding	Tbkbp1
chr11	97368844	97368948	3.45589	0.0111686	ENSMUSG00000038485	ENSMUST00000045540	+	97362551	97398542	Genebody	6345	protein_coding	Socs7
chr11	97537297	97537415	5.36611	5.70887e-07	ENSMUSG00000038453	ENSMUST00000126287	-	97534887	97573929	Genebody	36573	protein_coding	Srcin1
chr11	97560119	97560442	5.92553	6.01354e-09	ENSMUSG00000038453	ENSMUST00000126287	-	97534887	97573929	Genebody	13649	protein_coding	Srcin1
chr11	97971375	97971499	5.2516	2.1723e-07	ENSMUSG00000017417	ENSMUST00000107565	-	97923656	97986399	Genebody	14962	protein_coding	Plxdc1
chr11	97971614	97971709	3.6296	0.00226558	ENSMUSG00000017417	ENSMUST00000107565	-	97923656	97986399	Genebody	14738	protein_coding	Plxdc1
chr11	98004212	98004267	3.35108	0.029179	ENSMUSG00000020882	ENSMUST00000107561	-	98004747	98018372	Genebody	14133	protein_coding	Cacnb1
chr11	98324486	98324541	3.95158	0.00237947	ENSMUSG00000038255	ENSMUST00000041685	-	98325415	98329648	Genebody	5135	protein_coding	Neurod2
chr11	98747858	98748008	4.96534	7.12344e-09	ENSMUSG00000058756	ENSMUST00000150693	+	98744233	98753777	Genebody	3700	protein_coding	Thra
chr11	98969955	98970067	3.41367	0.00165021	ENSMUSG00000037992	ENSMUST00000107473	+	98960412	98974942	Genebody	9599	protein_coding	Rara
chr11	101051083	101051173	2.94817	0.0224135	ENSMUSG00000019302	ENSMUST00000092663	+	101011821	101063719	Genebody	39307	protein_coding	Atp6v0a1
chr11	101060123	101060202	4.75185	1.06517e-05	ENSMUSG00000019302	ENSMUST00000092663	+	101011821	101063719	Genebody	48341	protein_coding	Atp6v0a1
chr11	101060257	101060350	3.88787	0.00140385	ENSMUSG00000019302	ENSMUST00000092663	+	101011821	101063719	Genebody	48482	protein_coding	Atp6v0a1
chr11	101060420	101060540	4.35372	0.000193232	ENSMUSG00000019302	ENSMUST00000092663	+	101011821	101063719	Genebody	48659	protein_coding	Atp6v0a1
chr11	103003434	103003521	4.96784	2.58494e-06	ENSMUSG00000020935	ENSMUST00000021313	-	102994047	103017168	Genebody	13691	protein_coding	Dcakd
chr11	103032939	103033028	3.40443	0.00077117	ENSMUSG00000020936	ENSMUST00000148795	+	103028585	103057484	Genebody	4398	protein_coding	Nmt1
chr11	103033253	103033364	4.35629	0.000121163	ENSMUSG00000020936	ENSMUST00000148795	+	103028585	103057484	Genebody	4723	protein_coding	Nmt1
chr11	103038592	103038647	3.76731	0.000421658	ENSMUSG00000020936	ENSMUST00000148795	+	103028585	103057484	Genebody	10034	protein_coding	Nmt1
chr11	103041107	103041184	3.42483	0.00301752	ENSMUSG00000020936	ENSMUST00000148795	+	103028585	103057484	Genebody	12560	protein_coding	Nmt1
chr11	103050351	103050417	4.10816	0.0004495	ENSMUSG00000020936	ENSMUST00000148795	+	103028585	103057484	Genebody	21799	protein_coding	Nmt1
chr11	103051492	103051574	3.76859	0.00667636	ENSMUSG00000020936	ENSMUST00000148795	+	103028585	103057484	Genebody	22948	protein_coding	Nmt1
chr11	103199062	103199123	4.40864	0.000245397	ENSMUSG00000055805	ENSMUST00000021322	+	103192312	103198895	Genebody	6780	protein_coding	Fmnl1
chr11	103199232	103199299	4.52118	0.000193232	ENSMUSG00000055805	ENSMUST00000021322	+	103192312	103198895	Genebody	6953	protein_coding	Fmnl1
chr11	103685511	103685566	3.62265	0.004652	ENSMUSG00000020946	ENSMUST00000107013	-	103678726	103697694	Genebody	12156	protein_coding	Gosr2
chr11	103906377	103906445	5.18645	3.56558e-06	ENSMUSG00000034187	ENSMUST00000145126	-	103880518	103954024	Genebody	47613	protein_coding	Nsf
chr11	104237225	104237307	4.01983	0.00226558	ENSMUSG00000018411	ENSMUST00000100347	+	104231584	104328219	Genebody	5682	protein_coding	Mapt
chr11	104254727	104254875	4.44105	1.15462e-05	ENSMUSG00000085134	ENSMUST00000137561	-	104250902	104259361	Genebody	4560	misc	Gm11659
chr11	104289717	104289794	3.38512	0.0140017	ENSMUSG00000018411	ENSMUST00000106988	+	104282381	104328187	Genebody	7374	protein_coding	Mapt
chr11	105911685	105911858	3.73294	0.00486385	ENSMUSG00000053580	ENSMUST00000147975	+	105901983	105916038	Genebody	9788	protein_coding	Tanc2
chr11	106179778	106179933	4.966	5.52497e-08	ENSMUSG00000069631	ENSMUST00000007444	-	106163351	106193536	Genebody	13681	protein_coding	Strada
chr11	108023522	108023616	3.25359	0.00754501	ENSMUSG00000050965	ENSMUST00000059595	-	107933387	108343928	Genebody	320359	protein_coding	Prkca
chr11	108145363	108145450	3.94981	0.00111417	ENSMUSG00000050965	ENSMUST00000059595	-	107933387	108343928	Genebody	198522	protein_coding	Prkca
chr11	108150799	108150897	3.24753	0.0161391	ENSMUSG00000050965	ENSMUST00000059595	-	107933387	108343928	Genebody	193080	protein_coding	Prkca
chr11	108221364	108221419	3.77181	0.000855736	ENSMUSG00000050965	ENSMUST00000134725	-	108191858	108343648	Genebody	122257	protein_coding	Prkca
chr11	108223583	108223638	4.67357	4.05845e-05	ENSMUSG00000050965	ENSMUST00000134725	-	108191858	108343648	Genebody	120038	protein_coding	Prkca
chr11	110511726	110511831	4.01883	0.00226558	ENSMUSG00000020623	ENSMUST00000146084	+	110399259	110513641	Genebody	112519	protein_coding	Map2k6
chr11	113927167	113927228	4.16663	0.000586192	ENSMUSG00000041592	ENSMUST00000141943	-	113848562	114065975	Genebody	138778	protein_coding	Sdk2
chr11	113927367	113927486	4.58475	6.35419e-06	ENSMUSG00000041592	ENSMUST00000141943	-	113848562	114065975	Genebody	138549	protein_coding	Sdk2
chr11	113927630	113927814	5.45625	7.07538e-07	ENSMUSG00000041592	ENSMUST00000141943	-	113848562	114065975	Genebody	138253	protein_coding	Sdk2
chr11	115412747	115412906	3.8447	0.00226558	ENSMUSG00000018858	ENSMUST00000106539	+	115403754	115412662	Genebody	9072	protein_coding	Mrpl58
chr11	115673715	115673778	4.31904	0.000344009	ENSMUSG00000059923	ENSMUST00000106499	-	115644045	115699307	Genebody	25561	protein_coding	Grb2
chr11	117118805	117118966	5.09194	1.16845e-07	ENSMUSG00000020823	ENSMUST00000146585	+	117115252	117128763	Genebody	3633	protein_coding	Sec14l1
chr11	118022057	118022121	3.0565	0.0391534	ENSMUSG00000017715	ENSMUST00000155507	+	118012343	118024011	Genebody	9746	protein_coding	Pgs1
chr11	118197664	118197726	4.68814	1.24865e-05	ENSMUSG00000017132	ENSMUST00000106302	-	118164166	118212742	Genebody	15047	protein_coding	Cyth1
chr11	118198260	118198352	3.46096	0.00572427	ENSMUSG00000017132	ENSMUST00000106302	-	118164166	118212742	Genebody	14436	protein_coding	Cyth1
chr11	118199632	118199732	3.75443	0.00226558	ENSMUSG00000017132	ENSMUST00000106302	-	118164166	118212742	Genebody	13060	protein_coding	Cyth1
chr11	118201948	118202003	4.6253	2.78362e-05	ENSMUSG00000017132	ENSMUST00000106302	-	118164166	118212742	Genebody	10767	protein_coding	Cyth1
chr11	118202199	118202284	4.28925	9.08427e-05	ENSMUSG00000017132	ENSMUST00000106302	-	118164166	118212742	Genebody	10501	protein_coding	Cyth1
chr11	118202351	118202406	3.24753	0.0161391	ENSMUSG00000017132	ENSMUST00000106302	-	118164166	118212742	Genebody	10364	protein_coding	Cyth1
chr11	118202483	118202790	5.18383	5.98177e-07	ENSMUSG00000017132	ENSMUST00000106302	-	118164166	118212742	Genebody	10106	protein_coding	Cyth1
chr11	118202855	118202913	3.6765	0.00257668	ENSMUSG00000017132	ENSMUST00000106302	-	118164166	118212742	Genebody	9858	protein_coding	Cyth1
chr11	118327466	118327841	5.88099	3.30994e-09	ENSMUSG00000017466	ENSMUST00000017610	-	118301069	118355506	Genebody	27853	protein_coding	Timp2
chr11	118523833	118523891	4.74113	3.26618e-05	ENSMUSG00000025576	ENSMUST00000136551	-	118502842	118569910	Genebody	46048	protein_coding	Rbfox3
chr11	118739915	118740033	5.15785	8.83121e-08	ENSMUSG00000025576	ENSMUST00000103023	-	118489764	118761041	Genebody	21067	protein_coding	Rbfox3
chr11	118745266	118745334	4.56162	5.66918e-05	ENSMUSG00000025576	ENSMUST00000103023	-	118489764	118761041	Genebody	15741	protein_coding	Rbfox3
chr11	118773203	118773275	3.25359	0.00754501	ENSMUSG00000025576	ENSMUST00000106278	-	118491203	118909550	Genebody	136311	protein_coding	Rbfox3
chr11	118773359	118773415	4.74113	3.26618e-05	ENSMUSG00000025576	ENSMUST00000106278	-	118491203	118909550	Genebody	136163	protein_coding	Rbfox3
chr11	118838656	118838813	4.20207	0.000725956	ENSMUSG00000025576	ENSMUST00000128863	-	118811278	118888689	Genebody	49955	protein_coding	Rbfox3
chr11	118862156	118862434	3.43856	0.00631582	ENSMUSG00000025576	ENSMUST00000128863	-	118811278	118888689	Genebody	26394	protein_coding	Rbfox3
chr11	118874968	118875045	3.86745	0.00315421	ENSMUSG00000025576	ENSMUST00000128863	-	118811278	118888689	Genebody	13683	protein_coding	Rbfox3
chr11	118882655	118882722	4.86488	1.21644e-05	ENSMUSG00000025576	ENSMUST00000128863	-	118811278	118888689	Genebody	6001	protein_coding	Rbfox3
chr11	119807864	119807926	3.87917	7.12033e-05	ENSMUSG00000025583	ENSMUST00000139728	+	119798773	119846955	Genebody	9122	protein_coding	Rptor
chr11	119807986	119808132	4.01166	0.000241502	ENSMUSG00000025583	ENSMUST00000139728	+	119798773	119846955	Genebody	9286	protein_coding	Rptor
chr11	119989162	119989232	5.3178	3.37536e-07	ENSMUSG00000025372	ENSMUST00000075180	+	119942763	120002621	Genebody	46434	protein_coding	Baiap2
chr11	119991139	119991512	4.11369	3.52752e-06	ENSMUSG00000025372	ENSMUST00000075180	+	119942763	120002621	Genebody	48562	protein_coding	Baiap2
chr11	119991611	119991666	3.61854	0.00667636	ENSMUSG00000025372	ENSMUST00000075180	+	119942763	120002621	Genebody	48875	protein_coding	Baiap2
chr11	120080331	120080403	4.8637	6.61942e-06	ENSMUSG00000039781	ENSMUST00000106227	-	120064430	120086827	Genebody	6460	protein_coding	Cep131
chr11	120137300	120137492	3.59607	0.00115744	ENSMUSG00000061306	ENSMUST00000154444	-	120111004	120151279	Genebody	13883	protein_coding	Slc38a10
chr11	120241027	120241086	4.01983	0.00226558	ENSMUSG00000039741	ENSMUST00000118987	+	120236699	120292282	Genebody	4357	protein_coding	Bahcc1
chr12	3674899	3674970	3.94839	0.000485624	ENSMUSG00000071454	ENSMUST00000172598	+	3632922	3781395	Genebody	42012	protein_coding	Dtnb
chr12	3818465	3818534	3.24329	0.0291327	ENSMUSG00000020661	ENSMUST00000174817	+	3807160	3913491	Genebody	11339	protein_coding	Dnmt3a
chr12	4680345	4680431	3.77181	0.000855736	ENSMUSG00000020640	ENSMUST00000217672	+	4634776	4679506	Genebody	45612	protein_coding	Itsn2
chr12	5005591	5005664	3.97534	0.00226558	ENSMUSG00000052812	ENSMUST00000218859	+	4969352	5014043	Genebody	36275	protein_coding	Atad2b
chr12	5216345	5216436	4.10916	0.00101726	ENSMUSG00000020627	ENSMUST00000218384	-	5080970	5291381	Genebody	74991	protein_coding	Klhl29
chr12	5246905	5246972	4.01166	0.000241502	ENSMUSG00000020627	ENSMUST00000218384	-	5080970	5291381	Genebody	44443	protein_coding	Klhl29
chr12	5268452	5268535	3.25359	0.00754501	ENSMUSG00000020627	ENSMUST00000218384	-	5080970	5291381	Genebody	22888	protein_coding	Klhl29
chr12	5269544	5269693	4.42937	0.000151632	ENSMUSG00000020627	ENSMUST00000218384	-	5080970	5291381	Genebody	21763	protein_coding	Klhl29
chr12	5274918	5275007	3.6296	0.00226558	ENSMUSG00000020627	ENSMUST00000218384	-	5080970	5291381	Genebody	16419	protein_coding	Klhl29
chr12	5275088	5275151	3.0565	0.0391534	ENSMUSG00000020627	ENSMUST00000218384	-	5080970	5291381	Genebody	16262	protein_coding	Klhl29
chr12	5340597	5340727	3.08235	0.0198664	ENSMUSG00000020627	ENSMUST00000020958	-	5077472	5375682	Genebody	35020	protein_coding	Klhl29
chr12	8327066	8327331	6.10629	1.19226e-09	ENSMUSG00000020605	ENSMUST00000020927	+	8313432	8343824	Genebody	13766	protein_coding	Hs1bp3
chr12	12287510	12287611	3.45589	0.0111686	ENSMUSG00000020589	ENSMUST00000222357	+	12262189	12343432	Genebody	25371	protein_coding	Fam49a
chr12	12301836	12301895	4.115	0.000680221	ENSMUSG00000020589	ENSMUST00000222357	+	12262189	12343432	Genebody	39676	protein_coding	Fam49a
chr12	12323693	12323796	3.24753	0.0161391	ENSMUSG00000020589	ENSMUST00000222357	+	12262189	12343432	Genebody	61555	protein_coding	Fam49a
chr12	12323857	12323943	4.56868	5.55303e-05	ENSMUSG00000020589	ENSMUST00000222357	+	12262189	12343432	Genebody	61711	protein_coding	Fam49a
chr12	25189298	25189435	5.38834	9.35664e-07	ENSMUSG00000114033	ENSMUST00000222804	+	25181768	25189630	Genebody	7598	lincRNA	AC116680.1
chr12	25189524	25189596	4.02996	0.00136088	ENSMUSG00000114033	ENSMUST00000222804	+	25181768	25189630	Genebody	7792	lincRNA	AC116680.1
chr12	26191612	26191795	3.88787	0.00140385	ENSMUSG00000113550	ENSMUST00000223022	-	26091962	26210505	Genebody	18802	lincRNA	AC162801.2
chr12	29606406	29606502	3.0565	0.0391534	ENSMUSG00000061911	ENSMUST00000217961	+	29566700	29785278	Genebody	39754	protein_coding	Myt1l
chr12	29630192	29630253	4.70826	5.68827e-05	ENSMUSG00000061911	ENSMUST00000217961	+	29566700	29785278	Genebody	63522	protein_coding	Myt1l
chr12	29656319	29656422	3.40898	0.0046136	ENSMUSG00000061911	ENSMUST00000217961	+	29566700	29785278	Genebody	89670	protein_coding	Myt1l
chr12	29698338	29698426	4.31986	0.000139927	ENSMUSG00000061911	ENSMUST00000217961	+	29566700	29785278	Genebody	131682	protein_coding	Myt1l
chr12	29707795	29707861	4.32438	0.000138775	ENSMUSG00000061911	ENSMUST00000217961	+	29566700	29785278	Genebody	141128	protein_coding	Myt1l
chr12	29708441	29708504	4.31986	0.000139927	ENSMUSG00000061911	ENSMUST00000217961	+	29566700	29785278	Genebody	141772	protein_coding	Myt1l
chr12	29789367	29789428	4.44553	0.00022134	ENSMUSG00000061911	ENSMUST00000021009	+	29534615	29920842	Genebody	254782	protein_coding	Myt1l
chr12	29882842	29882911	3.88787	0.00140385	ENSMUSG00000061911	ENSMUST00000021009	+	29534615	29920842	Genebody	348261	protein_coding	Myt1l
chr12	29883105	29883233	3.24753	0.0161391	ENSMUSG00000061911	ENSMUST00000021009	+	29534615	29920842	Genebody	348554	protein_coding	Myt1l
chr12	29883391	29883530	4.46819	0.000139223	ENSMUSG00000061911	ENSMUST00000021009	+	29534615	29920842	Genebody	348845	protein_coding	Myt1l
chr12	29884284	29884357	3.86364	0.00147089	ENSMUSG00000061911	ENSMUST00000021009	+	29534615	29920842	Genebody	349705	protein_coding	Myt1l
chr12	29884668	29884724	4.085	0.000291159	ENSMUSG00000061911	ENSMUST00000021009	+	29534615	29920842	Genebody	350081	protein_coding	Myt1l
chr12	30003845	30003928	3.43856	0.00631582	ENSMUSG00000020674	ENSMUST00000218620	+	29999964	30017657	Genebody	3922	protein_coding	Pxdn
chr12	33380091	33380215	3.82063	0.000723719	ENSMUSG00000085664	ENSMUST00000138617	-	33358243	33394760	Genebody	14607	misc	Atxn7l1os2
chr12	38600610	38600665	3.43856	0.00631582	ENSMUSG00000112967	ENSMUST00000222132	-	38552808	38614521	Genebody	13884	misc	AC166996.1
chr12	40837894	40837995	3.25851	0.00412183	ENSMUSG00000035954	ENSMUST00000220912	+	40446336	40846180	Genebody	391608	protein_coding	Dock4
chr12	40838063	40838156	3.10334	0.00991654	ENSMUSG00000035954	ENSMUST00000220912	+	40446336	40846180	Genebody	391773	protein_coding	Dock4
chr12	41483185	41483363	3.67188	0.00412183	ENSMUSG00000036295	ENSMUST00000043884	-	41451668	41486431	Genebody	3157	protein_coding	Lrrn3
chr12	49395025	49395112	3.7929	0.00412183	ENSMUSG00000104861	ENSMUST00000145291	+	49390659	49407138	Genebody	4409	lincRNA	3110039M20Rik
chr12	49401307	49401363	4.27107	0.000680221	ENSMUSG00000104861	ENSMUST00000145291	+	49390659	49407138	Genebody	10676	lincRNA	3110039M20Rik
chr12	50538082	50538137	3.85482	0.0033123	ENSMUSG00000002688	ENSMUST00000002765	-	50341231	50649098	Genebody	110989	protein_coding	Prkd1
chr12	50546401	50546456	4.01983	0.00226558	ENSMUSG00000002688	ENSMUST00000002765	-	50341231	50649098	Genebody	102670	protein_coding	Prkd1
chr12	51709058	51709119	3.72688	0.00685536	ENSMUSG00000020955	ENSMUST00000021338	+	51691037	51738932	Genebody	18051	protein_coding	Ap4s1
chr12	52783163	52783266	4.37236	0.000281754	ENSMUSG00000061603	ENSMUST00000095737	+	52699383	53155599	Genebody	83831	protein_coding	Akap6
chr12	52832360	52832431	5.97439	1.12261e-08	ENSMUSG00000061603	ENSMUST00000219786	+	52795836	53148763	Genebody	36559	protein_coding	Akap6
chr12	67011679	67011737	3.25359	0.00754501	ENSMUSG00000034912	ENSMUST00000222167	-	66471515	67221042	Genebody	209334	protein_coding	Mdga2
chr12	72151060	72151186	3.76859	0.00667636	ENSMUSG00000021086	ENSMUST00000021494	-	72101300	72185029	Genebody	33906	protein_coding	Ccdc175
chr12	72286053	72286191	4.1098	4.51991e-05	ENSMUSG00000021087	ENSMUST00000078505	-	72211752	72409054	Genebody	122932	protein_coding	Rtn1
chr12	73957607	73957672	4.77951	2.80363e-05	ENSMUSG00000114046	ENSMUST00000221833	+	73937653	73968375	Genebody	19986	protein_coding	AC124712.1
chr12	74108776	74108836	4.47225	0.000208387	ENSMUSG00000044912	ENSMUST00000221073	+	73997799	74155261	Genebody	111007	protein_coding	Syt16
chr12	74301653	74301708	4.50407	0.000121163	ENSMUSG00000029878	ENSMUST00000221311	+	74296668	74302008	Genebody	5012	lincRNA	Dbpht2
chr12	79511563	79511629	3.72422	0.00105371	ENSMUSG00000059060	ENSMUST00000221257	+	79327353	79701856	Genebody	184243	protein_coding	Rad51b
chr12	80528044	80528145	3.94839	0.000485624	ENSMUSG00000021130	ENSMUST00000021558	+	80518990	80603898	Genebody	9104	protein_coding	Galnt16
chr12	82387140	82387195	4.96917	1.40634e-05	ENSMUSG00000042700	ENSMUST00000220766	+	82342267	82398176	Genebody	44900	protein_coding	Sipa1l1
chr12	82397712	82397852	5.46609	7.07538e-07	ENSMUSG00000042700	ENSMUST00000220766	+	82342267	82398176	Genebody	55515	protein_coding	Sipa1l1
chr12	82397960	82398032	4.77354	5.11529e-05	ENSMUSG00000042700	ENSMUST00000220766	+	82342267	82398176	Genebody	55729	protein_coding	Sipa1l1
chr12	82398094	82398149	4.27107	0.000680221	ENSMUSG00000042700	ENSMUST00000220766	+	82342267	82398176	Genebody	55854	protein_coding	Sipa1l1
chr12	82412313	82412513	3.41367	0.00165021	ENSMUSG00000042700	ENSMUST00000053969	+	82311349	82451782	Genebody	101064	protein_coding	Sipa1l1
chr12	82820357	82820421	3.23989	0.0294401	ENSMUSG00000021219	ENSMUST00000191107	+	82651829	83137798	Genebody	168560	protein_coding	Rgs6
chr12	83716491	83716557	4.085	0.000291159	ENSMUSG00000019969	ENSMUST00000101225	+	83688563	83735199	Genebody	27961	protein_coding	Psen1
chr12	84175884	84176004	4.1098	4.51991e-05	ENSMUSG00000042507	ENSMUST00000110294	-	84149278	84194015	Genebody	18071	protein_coding	Elmsan1
chr12	85956410	85956469	3.82063	0.000723719	ENSMUSG00000012609	ENSMUST00000175844	+	85939389	86061893	Genebody	17050	protein_coding	Ttll5
chr12	86103627	86103682	4.77354	5.11529e-05	ENSMUSG00000007867	ENSMUST00000221161	+	86092122	86161512	Genebody	11532	protein_coding	Ift43
chr12	86699778	86699848	4.02924	0.000369114	ENSMUSG00000021257	ENSMUST00000021682	-	86700502	86726460	Genebody	26647	protein_coding	Angel1
chr12	86700441	86700572	3.76268	0.00433441	ENSMUSG00000021257	ENSMUST00000021682	-	86700502	86726460	Genebody	25954	protein_coding	Angel1
chr12	86880303	86880412	5.02478	1.24865e-05	ENSMUSG00000034168	ENSMUST00000038422	-	86880701	86884798	Genebody	4441	protein_coding	Irf2bpl
chr12	87043173	87043294	4.42154	9.27385e-05	ENSMUSG00000034145	ENSMUST00000131878	+	87038439	87090041	Genebody	4794	protein_coding	Tmem63c
chr12	87043405	87043610	3.12073	0.0052301	ENSMUSG00000034145	ENSMUST00000131878	+	87038439	87090041	Genebody	5068	protein_coding	Tmem63c
chr12	89631355	89631417	7.12777	2.98538e-14	ENSMUSG00000066392	ENSMUST00000167887	+	89193106	90332410	Genebody	438280	protein_coding	Nrxn3
chr12	90142037	90142139	2.94817	0.0224135	ENSMUSG00000066392	ENSMUST00000110133	+	89812483	90332899	Genebody	329605	protein_coding	Nrxn3
chr12	98668293	98668471	4.53585	4.01967e-05	ENSMUSG00000021007	ENSMUST00000152482	+	98663645	98669278	Genebody	4737	protein_coding	Spata7
chr12	100303479	100303559	4.28768	0.000387981	ENSMUSG00000033530	ENSMUST00000223255	-	100301610	100332909	Genebody	29390	protein_coding	Ttc7b
chr12	100315840	100315903	4.14232	0.000237116	ENSMUSG00000033530	ENSMUST00000223255	-	100301610	100332909	Genebody	17038	protein_coding	Ttc7b
chr12	100361767	100361857	4.40864	0.000245397	ENSMUSG00000033530	ENSMUST00000223020	-	100300825	100520691	Genebody	158879	protein_coding	Ttc7b
chr12	100407453	100407534	3.61389	0.00974945	ENSMUSG00000033530	ENSMUST00000223514	-	100387184	100466298	Genebody	58805	protein_coding	Ttc7b
chr12	100958189	100958306	3.41367	0.00165021	ENSMUSG00000021182	ENSMUST00000085096	-	100912700	101028983	Genebody	70736	protein_coding	Ccdc88c
chr12	102652908	102653124	4.82324	1.31741e-05	ENSMUSG00000057963	ENSMUST00000179210	-	102588506	102695802	Genebody	42786	protein_coding	Itpk1
chr12	103122040	103122134	3.6296	0.00226558	ENSMUSG00000021198	ENSMUST00000178076	+	103001946	103184065	Genebody	120141	protein_coding	Unc79
chr12	104836995	104837078	3.38278	0.00362903	ENSMUSG00000021097	ENSMUST00000222412	-	104785492	104859742	Genebody	22706	protein_coding	Clmn
chr12	104837288	104837401	2.93304	0.00357577	ENSMUSG00000021097	ENSMUST00000222412	-	104785492	104859742	Genebody	22398	protein_coding	Clmn
chr12	107952610	107952734	4.33667	0.000322768	ENSMUSG00000048251	ENSMUST00000109887	-	107915222	108003414	Genebody	50742	protein_coding	Bcl11b
chr12	107975632	107975732	3.97534	0.00226558	ENSMUSG00000048251	ENSMUST00000109887	-	107915222	108003414	Genebody	27732	protein_coding	Bcl11b
chr12	107991028	107991096	3.67188	0.00412183	ENSMUSG00000048251	ENSMUST00000109887	-	107915222	108003414	Genebody	12352	protein_coding	Bcl11b
chr12	108121387	108121539	4.96784	2.58494e-06	ENSMUSG00000056770	ENSMUST00000169951	-	108118297	108163009	Genebody	41546	protein_coding	Setd3
chr12	108394718	108394776	4.27107	0.000680221	ENSMUSG00000058070	ENSMUST00000138456	+	108370957	108508538	Genebody	23790	protein_coding	Eml1
chr12	108433195	108433251	4.45491	8.11914e-05	ENSMUSG00000058070	ENSMUST00000130999	+	108423078	108537532	Genebody	10145	protein_coding	Eml1
chr12	110454404	110454492	4.23302	0.000456236	ENSMUSG00000017843	ENSMUST00000223168	+	110447307	110570911	Genebody	7141	protein_coding	Ppp2r5c
chr12	110936520	110936594	3.88075	0.000887238	ENSMUSG00000021275	ENSMUST00000223210	+	110895473	110971461	Genebody	41084	protein_coding	Tecpr2
chr12	111668733	111668840	3.70211	0.00233572	ENSMUSG00000001270	ENSMUST00000222705	-	111669361	111672282	Genebody	3496	protein_coding	Ckb
chr12	111669080	111669273	4.53585	4.01967e-05	ENSMUSG00000001270	ENSMUST00000222705	-	111669361	111672282	Genebody	3106	protein_coding	Ckb
chr12	111752812	111752880	5.02478	1.24865e-05	ENSMUSG00000037787	ENSMUST00000163220	+	111713280	111755053	Genebody	39566	protein_coding	Apopt1
chr12	116585120	116585177	4.53585	4.01967e-05	ENSMUSG00000056553	ENSMUST00000070733	+	116485833	117276793	Genebody	99315	protein_coding	Ptprn2
chr12	117196655	117196732	4.23755	0.000685267	ENSMUSG00000056553	ENSMUST00000070733	+	116485833	117276793	Genebody	710860	protein_coding	Ptprn2
chr12	117196815	117197128	3.76731	0.000421658	ENSMUSG00000056553	ENSMUST00000070733	+	116485833	117276793	Genebody	711138	protein_coding	Ptprn2
chr12	117200153	117200344	4.52231	0.000193232	ENSMUSG00000056553	ENSMUST00000070733	+	116485833	117276793	Genebody	714415	protein_coding	Ptprn2
chr12	117200395	117200493	3.12073	0.0052301	ENSMUSG00000056553	ENSMUST00000070733	+	116485833	117276793	Genebody	714611	protein_coding	Ptprn2
chr13	9749969	9750046	5.02478	1.24865e-05	ENSMUSG00000021156	ENSMUST00000220996	-	9690373	9764350	Genebody	14343	protein_coding	Zmynd11
chr13	18743962	18744020	4.10387	0.000456236	ENSMUSG00000041236	ENSMUST00000072961	+	18717290	18866811	Genebody	26701	protein_coding	Vps41
chr13	24200328	24200383	4.01166	0.000241502	ENSMUSG00000021338	ENSMUST00000123076	-	24164862	24206293	Genebody	5938	protein_coding	Carmil1
chr13	24648516	24648571	4.27107	0.000680221	ENSMUSG00000036006	ENSMUST00000138547	+	24638713	24695725	Genebody	9830	protein_coding	Ripor2
chr13	24988490	24988567	3.08235	0.0198664	ENSMUSG00000021339	ENSMUST00000021772	-	24987483	25020379	Genebody	31851	protein_coding	Mrs2
chr13	28416441	28416510	3.08235	0.0198664	ENSMUSG00000113216	ENSMUST00000223198	-	28415103	28419863	Genebody	3388	lincRNA	AL590503.1
chr13	34066401	34066480	3.24753	0.0161391	ENSMUSG00000038286	ENSMUST00000223251	+	34060526	34074071	Genebody	5914	protein_coding	Bphl
chr13	34136922	34137017	4.29293	0.000148624	ENSMUSG00000113883	ENSMUST00000221821	+	34133860	34137654	Genebody	3109	lincRNA	AC161117.3
chr13	36282379	36282469	4.5581	5.66918e-05	ENSMUSG00000021420	ENSMUST00000224619	+	36232270	36413741	Genebody	50154	protein_coding	Fars2
chr13	36578940	36579023	2.94817	0.0224135	ENSMUSG00000021420	ENSMUST00000224916	+	36117880	36724295	Genebody	461101	protein_coding	Fars2
chr13	37416289	37416379	4.68466	6.24525e-05	ENSMUSG00000021423	ENSMUST00000021860	+	37345208	37419036	Genebody	71126	protein_coding	Ly86
chr13	42952518	42952579	4.59356	5.11529e-05	ENSMUSG00000054728	ENSMUST00000127859	+	42866834	42956675	Genebody	85714	protein_coding	Phactr1
chr13	43010528	43010609	5.27602	2.8226e-06	ENSMUSG00000054728	ENSMUST00000131942	+	42866247	43135304	Genebody	144321	protein_coding	Phactr1
chr13	43230522	43230626	4.52318	6.39219e-05	ENSMUSG00000051335	ENSMUST00000055341	-	43195245	43304172	Genebody	73598	protein_coding	Gfod1
chr13	43231247	43231327	3.24753	0.0161391	ENSMUSG00000051335	ENSMUST00000055341	-	43195245	43304172	Genebody	72885	protein_coding	Gfod1
chr13	43232253	43232308	4.21623	0.00048064	ENSMUSG00000051335	ENSMUST00000055341	-	43195245	43304172	Genebody	71892	protein_coding	Gfod1
chr13	43262043	43262098	3.76731	0.000421658	ENSMUSG00000051335	ENSMUST00000055341	-	43195245	43304172	Genebody	42102	protein_coding	Gfod1
chr13	43262317	43262465	3.93855	0.000139927	ENSMUSG00000051335	ENSMUST00000055341	-	43195245	43304172	Genebody	41781	protein_coding	Gfod1
chr13	43285022	43285144	3.6296	0.00226558	ENSMUSG00000051335	ENSMUST00000222779	-	43265425	43303405	Genebody	18322	protein_coding	Gfod1
chr13	44869581	44869667	2.87223	9.17508e-07	ENSMUSG00000038518	ENSMUST00000173003	+	44840783	44896481	Genebody	28841	protein_coding	Jarid2
chr13	45398133	45398193	4.96917	1.40634e-05	ENSMUSG00000038175	ENSMUST00000222178	+	45390927	45411045	Genebody	7236	protein_coding	Mylip
chr13	45623883	45623975	4.46262	2.99158e-05	ENSMUSG00000046876	ENSMUST00000167708	-	45556429	45964957	Genebody	341028	protein_coding	Atxn1
chr13	46180864	46181057	4.86107	1.23811e-05	ENSMUSG00000062282	ENSMUST00000072437	-	46175428	46191046	Genebody	10086	lincRNA	Gm10113
chr13	46523284	46523369	3.88787	0.00140385	ENSMUSG00000021373	ENSMUST00000225824	+	46502166	46648526	Genebody	21160	protein_coding	Cap2
chr13	46571216	46571459	4.9004	5.81835e-06	ENSMUSG00000021373	ENSMUST00000225824	+	46502166	46648526	Genebody	69171	protein_coding	Cap2
chr13	46572233	46572305	5.02478	1.24865e-05	ENSMUSG00000021373	ENSMUST00000225824	+	46502166	46648526	Genebody	70103	protein_coding	Cap2
chr13	46574370	46574433	4.59356	5.11529e-05	ENSMUSG00000021373	ENSMUST00000225824	+	46502166	46648526	Genebody	72235	protein_coding	Cap2
chr13	46633955	46634049	4.27107	0.000680221	ENSMUSG00000021373	ENSMUST00000225444	+	46609514	46638003	Genebody	24488	protein_coding	Cap2
chr13	49129994	49130079	3.0565	0.0391534	ENSMUSG00000037989	ENSMUST00000162403	-	49036309	49147232	Genebody	17196	protein_coding	Wnk2
chr13	49363032	49363109	3.56731	0.0111686	ENSMUSG00000037933	ENSMUST00000110085	+	49341596	49387026	Genebody	21474	protein_coding	Bicd2
chr13	49456563	49456653	3.25359	0.00754501	ENSMUSG00000021385	ENSMUST00000021817	+	49421614	49462901	Genebody	34994	protein_coding	Ippk
chr13	49461327	49461436	3.25851	0.00412183	ENSMUSG00000021385	ENSMUST00000021817	+	49421614	49462901	Genebody	39767	protein_coding	Ippk
chr13	52524607	52524662	4.00104	0.00143986	ENSMUSG00000047842	ENSMUST00000057442	-	52504380	52531279	Genebody	6645	protein_coding	Diras2
chr13	52891960	52892243	4.10387	0.000456236	ENSMUSG00000021460	ENSMUST00000137064	-	52835119	52919232	Genebody	27131	protein_coding	Auh
chr13	52976686	52976830	4.62959	4.82347e-05	ENSMUSG00000056749	ENSMUST00000071065	-	52967209	52981073	Genebody	4315	protein_coding	Nfil3
chr13	54101240	54101427	4.10387	0.000456236	ENSMUSG00000021474	ENSMUST00000021930	+	54071869	54108342	Genebody	29464	protein_coding	Sfxn1
chr13	54758312	54758445	4.0456	0.000141707	ENSMUSG00000034891	ENSMUST00000036825	-	54758860	54766595	Genebody	8217	protein_coding	Sncb
chr13	54758632	54758729	2.87409	0.0140906	ENSMUSG00000034891	ENSMUST00000153829	-	54759428	54763067	Genebody	4387	protein_coding	Sncb
chr13	54758793	54758869	5.73094	5.78695e-10	ENSMUSG00000034891	ENSMUST00000153829	-	54759428	54763067	Genebody	4236	protein_coding	Sncb
chr13	54956316	54956518	2.94817	0.0224135	ENSMUSG00000025876	ENSMUST00000026994	+	54949411	55006018	Genebody	7006	protein_coding	Unc5a
chr13	54959122	54959185	3.81547	0.00239696	ENSMUSG00000025876	ENSMUST00000026994	+	54949411	55006018	Genebody	9742	protein_coding	Unc5a
chr13	55470597	55470819	4.43287	0.000150359	ENSMUSG00000034686	ENSMUST00000046533	+	55464267	55473154	Genebody	6441	protein_coding	Prr7
chr13	55471473	55471574	4.10387	0.000456236	ENSMUSG00000034686	ENSMUST00000046533	+	55464267	55473154	Genebody	7256	protein_coding	Prr7
chr13	59011446	59011630	4.91889	1.6661e-05	ENSMUSG00000055254	ENSMUST00000079828	+	58807697	59133970	Genebody	203841	protein_coding	Ntrk2
chr13	59073669	59073733	4.01166	0.000241502	ENSMUSG00000114437	ENSMUST00000225244	-	59054896	59084093	Genebody	10392	misc	AC154755.1
chr13	59092852	59092908	3.88787	0.00140385	ENSMUSG00000055254	ENSMUST00000079828	+	58807697	59133970	Genebody	285183	protein_coding	Ntrk2
chr13	59092983	59093047	4.52588	0.000110624	ENSMUSG00000055254	ENSMUST00000079828	+	58807697	59133970	Genebody	285318	protein_coding	Ntrk2
chr13	59505731	59505830	4.31986	0.000139927	ENSMUSG00000021557	ENSMUST00000163149	-	59449995	59533190	Genebody	27410	protein_coding	Agtpbp1
chr13	59505908	59506018	4.93766	4.95268e-06	ENSMUSG00000021557	ENSMUST00000163149	-	59449995	59533190	Genebody	27227	protein_coding	Agtpbp1
chr13	60678320	60678400	4.65356	7.06854e-05	ENSMUSG00000021559	ENSMUST00000225632	+	60602232	60696515	Genebody	76128	protein_coding	Dapk1
chr13	63552691	63552778	4.19855	0.000736529	ENSMUSG00000021466	ENSMUST00000195258	-	63508330	63563815	Genebody	11081	protein_coding	Ptch1
chr13	68816044	68816124	4.01983	0.00226558	ENSMUSG00000021536	ENSMUST00000022013	-	68620043	68999541	Genebody	183457	protein_coding	Adcy2
chr13	68816198	68816346	4.01983	0.00226558	ENSMUSG00000021536	ENSMUST00000022013	-	68620043	68999541	Genebody	183269	protein_coding	Adcy2
chr13	81706754	81706810	4.72071	5.66918e-05	ENSMUSG00000035834	ENSMUST00000161920	-	81694283	81710945	Genebody	4163	protein_coding	Polr3g
chr13	83111622	83111691	3.76731	0.000421658	ENSMUSG00000114372	ENSMUST00000225970	+	83065457	83194347	Genebody	46199	lincRNA	AC124196.1
chr13	83518349	83518439	3.82063	0.000723719	ENSMUSG00000005583	ENSMUST00000200123	+	83504240	83592876	Genebody	14154	protein_coding	Mef2c
chr13	83661250	83661307	3.25359	0.00754501	ENSMUSG00000005583	ENSMUST00000197145	+	83652888	83662739	Genebody	8390	protein_coding	Mef2c
chr13	83745266	83745457	4.60221	1.06517e-05	ENSMUSG00000050334	ENSMUST00000187663	+	83738863	83884194	Genebody	6498	lincRNA	C130071C03Rik
chr13	84059189	84059323	4.20269	7.69237e-05	ENSMUSG00000098087	ENSMUST00000182477	-	84025297	84064772	Genebody	5516	lincRNA	Gm17750
chr13	84059436	84059527	3.82063	0.000723719	ENSMUSG00000098087	ENSMUST00000182477	-	84025297	84064772	Genebody	5291	lincRNA	Gm17750
chr13	91955239	91955306	3.59669	0.0051688	ENSMUSG00000021708	ENSMUST00000151408	-	91880400	91987989	Genebody	32717	protein_coding	Rasgrf2
chr13	92751644	92751718	4.70336	3.81162e-05	ENSMUSG00000021702	ENSMUST00000022213	-	92751590	92794818	Genebody	43137	protein_coding	Thbs4
chr13	93058486	93058612	5.21763	3.26941e-06	ENSMUSG00000047419	ENSMUST00000062122	-	93040713	93144724	Genebody	86175	protein_coding	Cmya5
chr13	93320057	93320205	3.45589	0.0111686	ENSMUSG00000007617	ENSMUST00000079086	+	93308034	93405129	Genebody	12097	protein_coding	Homer1
chr13	94178391	94178460	4.22949	4.51991e-05	ENSMUSG00000045312	ENSMUST00000121618	+	94173992	94195409	Genebody	4433	protein_coding	Lhfpl2
chr13	94178655	94178739	3.26258	0.00226558	ENSMUSG00000045312	ENSMUST00000121618	+	94173992	94195409	Genebody	4705	protein_coding	Lhfpl2
chr13	94376203	94376304	3.08235	0.0198664	ENSMUSG00000021686	ENSMUST00000022196	+	94358960	94566317	Genebody	17293	protein_coding	Ap3b1
chr13	94398868	94398929	3.25359	0.00754501	ENSMUSG00000021686	ENSMUST00000022196	+	94358960	94566317	Genebody	39938	protein_coding	Ap3b1
chr13	97245160	97245231	5.36164	1.02832e-06	ENSMUSG00000041773	ENSMUST00000041623	+	97241105	97253034	Genebody	4090	protein_coding	Enc1
chr13	97245745	97245836	3.88787	0.00140385	ENSMUSG00000041773	ENSMUST00000041623	+	97241105	97253034	Genebody	4685	protein_coding	Enc1
chr13	97938910	97938969	3.88787	0.00140385	ENSMUSG00000021662	ENSMUST00000225663	-	97928630	98032679	Genebody	93740	protein_coding	Arhgef28
chr13	98299120	98299293	3.54628	0.000300802	ENSMUSG00000096330	ENSMUST00000180066	+	98279887	98307154	Genebody	19319	protein_coding	Gm21976
chr13	99366678	99366741	3.88787	0.00140385	ENSMUSG00000041632	ENSMUST00000225973	+	99345544	99403552	Genebody	21165	protein_coding	Mrps27
chr13	99366814	99367042	4.52231	0.000193232	ENSMUSG00000041632	ENSMUST00000225973	+	99345544	99403552	Genebody	21384	protein_coding	Mrps27
chr13	100526352	100526436	3.25851	0.00412183	ENSMUSG00000021638	ENSMUST00000159515	-	100511594	100552460	Genebody	26066	protein_coding	Ocln
chr13	101450479	101450570	3.0565	0.0391534	ENSMUSG00000100733	ENSMUST00000190493	+	101397670	101464160	Genebody	52854	lincRNA	4932411K12Rik
chr13	102698768	102698864	3.67188	0.00412183	ENSMUSG00000021624	ENSMUST00000172138	+	102693611	102739504	Genebody	5205	protein_coding	Cd180
chr13	102745659	102745859	4.01166	0.000241502	ENSMUSG00000034751	ENSMUST00000167462	-	102741969	102905786	Genebody	160027	protein_coding	Mast4
chr13	104655310	104655366	4.43287	0.000150359	ENSMUSG00000021715	ENSMUST00000022228	-	104631140	104816953	Genebody	161615	protein_coding	Cwc27
chr13	104962834	104962909	4.68469	4.01967e-05	ENSMUSG00000021719	ENSMUST00000063551	-	104945904	105054930	Genebody	92059	protein_coding	Rgs7bp
chr13	108095901	108095977	3.82063	0.000723719	ENSMUSG00000068184	ENSMUST00000225830	-	108080327	108158484	Genebody	62545	protein_coding	Ndufaf2
chr14	8021446	8021502	6.78346	6.30609e-11	ENSMUSG00000025277	ENSMUST00000026313	+	8002966	8055861	Genebody	18508	protein_coding	Abhd6
chr14	8356043	8356102	4.52118	0.000193232	ENSMUSG00000021749	ENSMUST00000022269	-	8348937	8378754	Genebody	22682	protein_coding	Oit1
chr14	11556685	11556772	4.66618	4.19585e-05	ENSMUSG00000021745	ENSMUST00000148113	+	11553581	11964131	Genebody	3147	protein_coding	Ptprg
chr14	12437028	12437185	4.74933	1.72361e-05	ENSMUSG00000054423	ENSMUST00000224581	-	12376678	12489517	Genebody	52411	protein_coding	Cadps
chr14	14834494	14834600	4.73209	5.44014e-05	ENSMUSG00000042567	ENSMUST00000112630	+	14820815	15006693	Genebody	13732	protein_coding	Nek10
chr14	16380150	16380242	4.02924	0.000369114	ENSMUSG00000017485	ENSMUST00000017629	+	16365179	16435462	Genebody	15017	protein_coding	Top2b
chr14	19415753	19415840	2.40014	1.67113e-06	ENSMUSG00000095280	ENSMUST00000177817	-	19415857	19418930	Genebody	3134	protein_coding	Gm21738
chr14	19887510	19887605	3.88787	0.00140385	ENSMUSG00000043004	ENSMUST00000161247	-	19875793	19976693	Genebody	89136	protein_coding	Gng2
chr14	19905649	19905766	4.10387	0.000456236	ENSMUSG00000043004	ENSMUST00000161247	-	19875793	19976693	Genebody	70986	protein_coding	Gng2
chr14	21522691	21522766	4.47225	0.000208387	ENSMUSG00000021767	ENSMUST00000112458	+	21516751	21671206	Genebody	5977	protein_coding	Kat6b
chr14	21583040	21583120	4.22379	0.000720162	ENSMUSG00000021767	ENSMUST00000112458	+	21516751	21671206	Genebody	66329	protein_coding	Kat6b
chr14	21593148	21593446	3.82063	0.000723719	ENSMUSG00000021767	ENSMUST00000112458	+	21516751	21671206	Genebody	76546	protein_coding	Kat6b
chr14	21707415	21707602	3.24753	0.0161391	ENSMUSG00000063821	ENSMUST00000073870	-	21676537	21714576	Genebody	7068	protein_coding	Dupd1
chr14	22445521	22445686	3.82063	0.000723719	ENSMUSG00000063458	ENSMUST00000159107	+	22310165	22584439	Genebody	135438	protein_coding	Lrmda
chr14	23885447	23885694	2.82023	0.00748893	ENSMUSG00000063142	ENSMUST00000224077	-	23300021	24003930	Genebody	118360	protein_coding	Kcnma1
chr14	23886013	23886068	2.74345	0.0294401	ENSMUSG00000063142	ENSMUST00000224077	-	23300021	24003930	Genebody	117890	protein_coding	Kcnma1
chr14	23982265	23982410	3.75443	0.00226558	ENSMUSG00000063142	ENSMUST00000224077	-	23300021	24003930	Genebody	21593	protein_coding	Kcnma1
chr14	24779054	24779181	5.26641	4.14687e-07	ENSMUSG00000089887	ENSMUST00000225654	+	24617557	24788520	Genebody	161560	lincRNA	4930428N03Rik
chr14	24779253	24779349	3.25851	0.00412183	ENSMUSG00000089887	ENSMUST00000225654	+	24617557	24788520	Genebody	161744	lincRNA	4930428N03Rik
chr14	24779411	24779547	4.45134	1.78139e-05	ENSMUSG00000089887	ENSMUST00000225654	+	24617557	24788520	Genebody	161922	lincRNA	4930428N03Rik
chr14	25586221	25586503	4.39194	0.000105218	ENSMUSG00000007817	ENSMUST00000159766	+	25459292	25649574	Genebody	127070	protein_coding	Zmiz1
chr14	25587639	25587731	3.45589	0.0111686	ENSMUSG00000007817	ENSMUST00000159766	+	25459292	25649574	Genebody	128393	protein_coding	Zmiz1
chr14	25630060	25630154	3.67188	0.00412183	ENSMUSG00000007817	ENSMUST00000160229	+	25607838	25645735	Genebody	22269	protein_coding	Zmiz1
chr14	27220289	27220352	3.76731	0.000421658	ENSMUSG00000021895	ENSMUST00000225949	+	27114899	27403308	Genebody	105421	protein_coding	Arhgef3
chr14	27808325	27808419	5.04154	9.61944e-07	ENSMUSG00000040640	ENSMUST00000211636	+	27798558	27912902	Genebody	9814	protein_coding	Erc2
chr14	27984825	27984884	3.43856	0.00631582	ENSMUSG00000040640	ENSMUST00000210924	+	27876104	28478535	Genebody	108750	protein_coding	Erc2
chr14	29520185	29520240	3.61389	0.00974945	ENSMUSG00000021991	ENSMUST00000022567	-	28904943	29721864	Genebody	201652	protein_coding	Cacna2d3
chr14	30255804	30255980	4.10387	0.000456236	ENSMUSG00000015968	ENSMUST00000224785	-	30040440	30352991	Genebody	97099	protein_coding	Cacna1d
chr14	30366114	30366212	3.26258	0.00226558	ENSMUSG00000015968	ENSMUST00000112250	-	30039941	30491156	Genebody	124993	protein_coding	Cacna1d
chr14	31198029	31198133	3.88787	0.00140385	ENSMUSG00000021910	ENSMUST00000169149	-	31187113	31203311	Genebody	5230	protein_coding	Nisch
chr14	31268930	31269016	3.77623	0.00136029	ENSMUSG00000019027	ENSMUST00000048603	-	31260375	31323896	Genebody	54923	protein_coding	Dnah1
chr14	31383313	31383399	3.88787	0.00140385	ENSMUSG00000021892	ENSMUST00000147586	-	31377595	31407385	Genebody	24029	protein_coding	Sh3bp5
chr14	31392795	31392853	3.6765	0.00257668	ENSMUSG00000021892	ENSMUST00000147586	-	31377595	31407385	Genebody	14561	protein_coding	Sh3bp5
chr14	31393188	31393301	3.75443	0.00226558	ENSMUSG00000021892	ENSMUST00000147586	-	31377595	31407385	Genebody	14141	protein_coding	Sh3bp5
chr14	31401226	31401292	3.39238	0.0198664	ENSMUSG00000021892	ENSMUST00000147586	-	31377595	31407385	Genebody	6126	protein_coding	Sh3bp5
chr14	31428516	31428616	3.74786	0.000949314	ENSMUSG00000021892	ENSMUST00000091903	-	31373785	31436065	Genebody	7499	protein_coding	Sh3bp5
chr14	31660624	31660679	4.30692	0.000212349	ENSMUSG00000021900	ENSMUST00000090147	+	31641057	31668579	Genebody	19594	protein_coding	Btd
chr14	31661537	31661613	3.8506	0.00226558	ENSMUSG00000021900	ENSMUST00000090147	+	31641057	31668579	Genebody	20518	protein_coding	Btd
chr14	31661742	31661924	4.7897	1.45851e-05	ENSMUSG00000021900	ENSMUST00000090147	+	31641057	31668579	Genebody	20776	protein_coding	Btd
chr14	31661997	31662190	4.01166	0.000241502	ENSMUSG00000021900	ENSMUST00000090147	+	31641057	31668579	Genebody	21036	protein_coding	Btd
chr14	31662258	31662441	4.58875	1.79659e-05	ENSMUSG00000021900	ENSMUST00000090147	+	31641057	31668579	Genebody	21292	protein_coding	Btd
chr14	31669091	31669260	4.20269	7.69237e-05	ENSMUSG00000021900	ENSMUST00000090147	+	31641057	31668579	Genebody	28118	protein_coding	Btd
chr14	31781096	31781151	3.76731	0.000421658	ENSMUSG00000014496	ENSMUST00000014640	-	31700015	31830415	Genebody	49292	protein_coding	Ankrd28
chr14	31781505	31781715	4.01166	0.000241502	ENSMUSG00000014496	ENSMUST00000014640	-	31700015	31830415	Genebody	48805	protein_coding	Ankrd28
chr14	33531441	33531510	4.25913	0.000680221	ENSMUSG00000108841	ENSMUST00000208577	+	33471808	33575269	Genebody	59667	protein_coding	Frmpd2
chr14	33531648	33531751	4.29702	0.00022134	ENSMUSG00000108841	ENSMUST00000208577	+	33471808	33575269	Genebody	59891	protein_coding	Frmpd2
chr14	34483512	34483569	4.09575	0.00107592	ENSMUSG00000021796	ENSMUST00000171551	-	34443933	34502528	Genebody	18988	protein_coding	Bmpr1a
chr14	39043574	39043711	3.82361	0.00372272	ENSMUSG00000041014	ENSMUST00000176122	-	39009187	39472666	Genebody	429024	protein_coding	Nrg3
chr14	40955857	40956005	5.46167	4.43701e-08	ENSMUSG00000037824	ENSMUST00000047652	-	40906445	40966807	Genebody	10876	protein_coding	Tspan14
chr14	40956123	40956367	4.96784	2.58494e-06	ENSMUSG00000037824	ENSMUST00000047652	-	40906445	40966807	Genebody	10562	protein_coding	Tspan14
chr14	45772682	45772767	4.09575	0.00107592	ENSMUSG00000085866	ENSMUST00000131006	+	45754689	45993170	Genebody	18035	lincRNA	Gm15218
chr14	54772580	54772695	5.02478	1.24865e-05	ENSMUSG00000022180	ENSMUST00000022787	-	54722216	54781886	Genebody	9249	protein_coding	Slc7a8
chr14	55062397	55062488	4.25552	0.000680221	ENSMUSG00000045691	ENSMUST00000185121	+	55055493	55098986	Genebody	6949	protein_coding	Thtpa
chr14	55065180	55065291	4.72071	5.66918e-05	ENSMUSG00000040721	ENSMUST00000176665	-	55066207	55072234	Genebody	6999	protein_coding	Zfhx2
chr14	60026633	60026715	4.48304	0.000201697	ENSMUSG00000021983	ENSMUST00000080368	-	59638540	60086834	Genebody	60160	protein_coding	Atp8a2
chr14	62879654	62879841	4.93488	4.5848e-07	ENSMUSG00000014547	ENSMUST00000224948	+	62837714	62927723	Genebody	42033	protein_coding	Wdfy2
chr14	62879903	62879962	5.02769	1.47598e-07	ENSMUSG00000014547	ENSMUST00000224948	+	62837714	62927723	Genebody	42218	protein_coding	Wdfy2
chr14	62880107	62880201	4.25435	2.38248e-05	ENSMUSG00000014547	ENSMUST00000224948	+	62837714	62927723	Genebody	42440	protein_coding	Wdfy2
chr14	62911227	62911282	5.12216	4.58796e-06	ENSMUSG00000014547	ENSMUST00000224948	+	62837714	62927723	Genebody	73540	protein_coding	Wdfy2
chr14	62928474	62928529	3.6861	0.00754501	ENSMUSG00000014547	ENSMUST00000224948	+	62837714	62927723	Genebody	90787	protein_coding	Wdfy2
chr14	64136552	64136617	2.94817	0.0224135	ENSMUSG00000054733	ENSMUST00000210428	-	64122626	64416948	Genebody	280364	protein_coding	Msra
chr14	64184400	64184494	3.0565	0.0391534	ENSMUSG00000054733	ENSMUST00000210428	-	64122626	64416948	Genebody	232501	protein_coding	Msra
chr14	64201886	64201954	3.96301	0.000687211	ENSMUSG00000054733	ENSMUST00000210428	-	64122626	64416948	Genebody	215028	protein_coding	Msra
chr14	64202038	64202125	3.88787	0.00140385	ENSMUSG00000054733	ENSMUST00000210428	-	64122626	64416948	Genebody	214867	protein_coding	Msra
chr14	64331554	64331611	3.88787	0.00140385	ENSMUSG00000054733	ENSMUST00000210428	-	64122626	64416948	Genebody	85366	protein_coding	Msra
chr14	64379183	64379311	4.20269	7.69237e-05	ENSMUSG00000054733	ENSMUST00000210428	-	64122626	64416948	Genebody	37701	protein_coding	Msra
chr14	64534084	64534190	4.65453	1.39749e-05	ENSMUSG00000114680	ENSMUST00000223738	-	64530952	64537538	Genebody	3401	lincRNA	AC134898.1
chr14	64593462	64593524	4.10816	0.0004495	ENSMUSG00000097545	ENSMUST00000180610	+	64588051	64593961	Genebody	5442	lincRNA	Mir124a-1hg
chr14	64593593	64593738	3.40443	0.00077117	ENSMUSG00000097545	ENSMUST00000180610	+	64588051	64593961	Genebody	5614	lincRNA	Mir124a-1hg
chr14	66257546	66257734	5.91691	1.43529e-08	ENSMUSG00000059456	ENSMUST00000111121	-	66153844	66280982	Genebody	23342	protein_coding	Ptk2b
chr14	66257908	66257981	4.99826	7.36716e-06	ENSMUSG00000059456	ENSMUST00000111121	-	66153844	66280982	Genebody	23038	protein_coding	Ptk2b
chr14	66266154	66266271	5.61098	4.95062e-08	ENSMUSG00000059456	ENSMUST00000111121	-	66153844	66280982	Genebody	14770	protein_coding	Ptk2b
chr14	66266356	66266536	5.42781	2.10165e-07	ENSMUSG00000059456	ENSMUST00000111121	-	66153844	66280982	Genebody	14536	protein_coding	Ptk2b
chr14	66307065	66307139	3.67572	0.00406715	ENSMUSG00000022043	ENSMUST00000121006	+	66297090	66308297	Genebody	10012	protein_coding	Trim35
chr14	66823483	66823552	3.88625	0.00140385	ENSMUSG00000022048	ENSMUST00000022629	-	66802864	66868688	Genebody	45171	protein_coding	Dpysl2
chr14	67188732	67188840	5.20165	9.68635e-07	ENSMUSG00000114697	ENSMUST00000225163	+	67169588	67209261	Genebody	19198	lincRNA	AC166061.1
chr14	68044768	68044850	4.77354	5.11529e-05	ENSMUSG00000114621	ENSMUST00000223853	-	68044428	68051330	Genebody	6521	lincRNA	AC154687.2
chr14	69921878	69921953	3.97534	0.00226558	ENSMUSG00000022085	ENSMUST00000022678	+	69840420	70059918	Genebody	81495	protein_coding	Pebp4
chr14	69944262	69944375	4.72071	5.66918e-05	ENSMUSG00000022085	ENSMUST00000022678	+	69840420	70059918	Genebody	103898	protein_coding	Pebp4
chr14	69994766	69994895	3.85482	0.0033123	ENSMUSG00000022085	ENSMUST00000022678	+	69840420	70059918	Genebody	154410	protein_coding	Pebp4
chr14	70021486	70021697	3.76731	0.000421658	ENSMUSG00000114446	ENSMUST00000224990	-	70018231	70057367	Genebody	35776	misc	AC123867.1
chr14	70473802	70473857	4.77565	2.82781e-05	ENSMUSG00000022098	ENSMUST00000022693	-	70474557	70520260	Genebody	46431	protein_coding	Bmp1
chr14	70618402	70618508	4.96917	1.40634e-05	ENSMUSG00000022099	ENSMUST00000110984	-	70602185	70627065	Genebody	8610	protein_coding	Dmtn
chr14	70894523	70894598	4.01983	0.00226558	ENSMUSG00000022103	ENSMUST00000022699	+	70890130	70979838	Genebody	4430	protein_coding	Gfra2
chr14	73381747	73381825	3.88787	0.00140385	ENSMUSG00000022108	ENSMUST00000022704	-	73362231	73385271	Genebody	3485	protein_coding	Itm2b
chr14	75899501	75899607	4.49743	9.30422e-06	ENSMUSG00000067995	ENSMUST00000088922	-	75896937	76010865	Genebody	111311	protein_coding	Gtf2f2
chr14	75962366	75962446	3.45589	0.0111686	ENSMUSG00000046523	ENSMUST00000050120	+	75955003	75965217	Genebody	7403	protein_coding	Kctd4
chr14	75962551	75962696	3.24753	0.0161391	ENSMUSG00000046523	ENSMUST00000050120	+	75955003	75965217	Genebody	7620	protein_coding	Kctd4
chr14	76120922	76121014	4.54054	0.000105257	ENSMUSG00000022009	ENSMUST00000022586	+	76110891	76137379	Genebody	10077	protein_coding	Nufip1
chr14	76480185	76480241	4.68858	6.14059e-05	ENSMUSG00000022010	ENSMUST00000140251	+	76476917	76506930	Genebody	3296	protein_coding	Tsc22d1
chr14	77214736	77214829	2.66358	0.0326468	ENSMUSG00000022012	ENSMUST00000022589	+	77156763	77721760	Genebody	58019	protein_coding	Enox1
chr14	77580679	77580764	3.80826	0.0018491	ENSMUSG00000022012	ENSMUST00000022589	+	77156763	77721760	Genebody	423958	protein_coding	Enox1
chr14	77580891	77580983	4.45491	8.11914e-05	ENSMUSG00000022012	ENSMUST00000022589	+	77156763	77721760	Genebody	424174	protein_coding	Enox1
chr14	78678274	78678364	3.92066	0.00123509	ENSMUSG00000034731	ENSMUST00000074729	-	78569609	78725089	Genebody	46770	protein_coding	Dgkh
chr14	78699115	78699365	4.1098	4.51991e-05	ENSMUSG00000034731	ENSMUST00000074729	-	78569609	78725089	Genebody	25849	protein_coding	Dgkh
chr14	84447983	84448059	4.14581	0.000157054	ENSMUSG00000035566	ENSMUST00000071370	+	84443563	84537060	Genebody	4458	protein_coding	Pcdh17
chr14	93351157	93351232	3.10334	0.00991654	ENSMUSG00000055421	ENSMUST00000194129	-	93173729	93885748	Genebody	534554	protein_coding	Pcdh9
chr14	103550752	103550807	3.94981	0.00111417	ENSMUSG00000022123	ENSMUST00000095576	+	103513341	103613346	Genebody	37438	protein_coding	Scel
chr14	103679811	103679979	3.00473	0.00638543	ENSMUSG00000055717	ENSMUST00000159456	+	103664498	103704802	Genebody	15397	protein_coding	Slain1
chr14	105631308	105631399	3.94839	0.000485624	ENSMUSG00000110080	ENSMUST00000210902	-	105623178	105642060	Genebody	10707	misc	Gm6145
chr14	117813641	117813742	3.08235	0.0198664	ENSMUSG00000058571	ENSMUST00000125435	+	116925531	117975406	Genebody	888160	protein_coding	Gpc6
chr14	118982498	118982558	5.71455	1.38481e-07	ENSMUSG00000022136	ENSMUST00000022734	+	118937932	118981702	Genebody	44596	protein_coding	Dnajc3
chr14	119789931	119789989	3.67188	0.00412183	ENSMUSG00000053465	ENSMUST00000065904	+	119138415	119869594	Genebody	651545	protein_coding	Hs6st3
chr14	119856998	119857089	3.8447	0.00226558	ENSMUSG00000053465	ENSMUST00000065904	+	119138415	119869594	Genebody	718628	protein_coding	Hs6st3
chr14	120288771	120288831	3.92066	0.00123509	ENSMUSG00000022139	ENSMUST00000167459	+	120275669	120431697	Genebody	13132	protein_coding	Mbnl2
chr14	120308193	120308261	4.07829	0.000481781	ENSMUSG00000022139	ENSMUST00000167459	+	120275669	120431697	Genebody	32558	protein_coding	Mbnl2
chr14	120308429	120308484	3.6296	0.00226558	ENSMUSG00000022139	ENSMUST00000167459	+	120275669	120431697	Genebody	32787	protein_coding	Mbnl2
chr14	120398383	120398444	2.94817	0.0224135	ENSMUSG00000022139	ENSMUST00000167459	+	120275669	120431697	Genebody	122744	protein_coding	Mbnl2
chr14	121151946	121152019	5.01443	6.90892e-06	ENSMUSG00000025555	ENSMUST00000153607	+	121102079	121238659	Genebody	49903	protein_coding	Farp1
chr14	121566752	121566868	3.45589	0.0111686	ENSMUSG00000025558	ENSMUST00000211803	-	121542114	121592444	Genebody	25634	protein_coding	Dock9
chr14	124606367	124606436	4.20269	7.69237e-05	ENSMUSG00000025551	ENSMUST00000095529	-	123977907	124677127	Genebody	70726	protein_coding	Fgf14
chr15	8994961	8995065	3.97534	0.00226558	ENSMUSG00000048424	ENSMUST00000166524	+	8968426	9002646	Genebody	26587	protein_coding	Ranbp3l
chr15	9634364	9634464	3.76859	0.00667636	ENSMUSG00000072663	ENSMUST00000160236	-	9578193	9748838	Genebody	114424	protein_coding	Spef2
chr15	11981708	11981908	4.31986	0.000139927	ENSMUSG00000022205	ENSMUST00000022816	-	11981339	11996058	Genebody	14250	protein_coding	Sub1
chr15	12214941	12215003	3.5453	0.00217721	ENSMUSG00000039458	ENSMUST00000174160	+	12205118	12272237	Genebody	9854	protein_coding	Mtmr12
chr15	12362494	12362615	3.99122	0.000680221	ENSMUSG00000022197	ENSMUST00000075317	-	12359711	12592556	Genebody	230002	protein_coding	Pdzd2
chr15	12366356	12366422	4.36547	2.55441e-05	ENSMUSG00000022197	ENSMUST00000075317	-	12359711	12592556	Genebody	226167	protein_coding	Pdzd2
chr15	24992877	24992958	4.01983	0.00226558	ENSMUSG00000097452	ENSMUST00000180955	-	24981620	25027358	Genebody	34441	lincRNA	Gm2824
chr15	27473631	27473741	4.47225	0.000208387	ENSMUSG00000022265	ENSMUST00000022875	+	27466677	27594909	Genebody	7009	protein_coding	Ank
chr15	27496248	27496307	3.6296	0.00226558	ENSMUSG00000022265	ENSMUST00000022875	+	27466677	27594909	Genebody	29600	protein_coding	Ank
chr15	27536702	27536760	4.75185	1.06517e-05	ENSMUSG00000022265	ENSMUST00000022875	+	27466677	27594909	Genebody	70054	protein_coding	Ank
chr15	27565693	27565759	4.29114	0.000382111	ENSMUSG00000022265	ENSMUST00000022875	+	27466677	27594909	Genebody	99049	protein_coding	Ank
chr15	27756726	27756813	4.50407	0.000121163	ENSMUSG00000022263	ENSMUST00000090247	-	27730652	28025848	Genebody	269079	protein_coding	Trio
chr15	27779632	27779794	3.82063	0.000723719	ENSMUSG00000022263	ENSMUST00000090247	-	27730652	28025848	Genebody	246135	protein_coding	Trio
chr15	27783177	27783264	4.57014	9.2856e-05	ENSMUSG00000022263	ENSMUST00000090247	-	27730652	28025848	Genebody	242628	protein_coding	Trio
chr15	27785532	27785607	3.46404	0.0159115	ENSMUSG00000022263	ENSMUST00000090247	-	27730652	28025848	Genebody	240279	protein_coding	Trio
chr15	27785823	27785931	3.91062	0.00203953	ENSMUSG00000022263	ENSMUST00000090247	-	27730652	28025848	Genebody	239971	protein_coding	Trio
chr15	27787704	27787759	3.96301	0.000687211	ENSMUSG00000022263	ENSMUST00000090247	-	27730652	28025848	Genebody	238117	protein_coding	Trio
chr15	27788514	27788614	3.46096	0.00572427	ENSMUSG00000022263	ENSMUST00000090247	-	27730652	28025848	Genebody	237284	protein_coding	Trio
chr15	27808708	27808763	3.53315	0.0123118	ENSMUSG00000022263	ENSMUST00000090247	-	27730652	28025848	Genebody	217113	protein_coding	Trio
chr15	27817522	27817592	4.27107	0.000680221	ENSMUSG00000022263	ENSMUST00000090247	-	27730652	28025848	Genebody	208291	protein_coding	Trio
chr15	27919757	27919930	5.963	2.48239e-08	ENSMUSG00000022263	ENSMUST00000090247	-	27730652	28025848	Genebody	106005	protein_coding	Trio
chr15	27923730	27923952	5.87919	1.69903e-08	ENSMUSG00000022263	ENSMUST00000090247	-	27730652	28025848	Genebody	102007	protein_coding	Trio
chr15	27937017	27937414	4.5741	3.43495e-05	ENSMUSG00000022263	ENSMUST00000090247	-	27730652	28025848	Genebody	88633	protein_coding	Trio
chr15	31337093	31337163	4.10387	0.000456236	ENSMUSG00000022237	ENSMUST00000156679	-	31293186	31367532	Genebody	30404	protein_coding	Ankrd33b
chr15	31344742	31344827	4.00494	0.000105901	ENSMUSG00000022237	ENSMUST00000156679	-	31293186	31367532	Genebody	22748	protein_coding	Ankrd33b
chr15	31443251	31443349	4.07829	0.000481781	ENSMUSG00000022236	ENSMUST00000110408	-	31441210	31453689	Genebody	10389	protein_coding	Ropn1l
chr15	31586511	31586583	3.65123	0.00284453	ENSMUSG00000022235	ENSMUST00000070918	+	31568905	31590119	Genebody	17642	protein_coding	Cmbl
chr15	36779646	36779724	4.84621	2.21391e-05	ENSMUSG00000022285	ENSMUST00000154879	-	36775045	36793519	Genebody	13834	protein_coding	Ywhaz
chr15	36780924	36781005	3.70285	0.00365351	ENSMUSG00000022285	ENSMUST00000154879	-	36775045	36793519	Genebody	12555	protein_coding	Ywhaz
chr15	37517386	37517441	4.19956	0.000513535	ENSMUSG00000051359	ENSMUST00000145909	-	37432437	37734335	Genebody	216922	protein_coding	Ncald
chr15	37607837	37607902	4.17317	0.000568932	ENSMUSG00000051359	ENSMUST00000145909	-	37432437	37734335	Genebody	126466	protein_coding	Ncald
chr15	37726951	37727057	4.10387	0.000456236	ENSMUSG00000051359	ENSMUST00000145909	-	37432437	37734335	Genebody	7331	protein_coding	Ncald
chr15	39816847	39816981	3.99122	0.000680221	ENSMUSG00000022304	ENSMUST00000022915	-	39768485	39857467	Genebody	40553	protein_coding	Dpys
chr15	39817069	39817124	3.6296	0.00226558	ENSMUSG00000022304	ENSMUST00000022915	-	39768485	39857467	Genebody	40371	protein_coding	Dpys
chr15	39817180	39817255	3.10334	0.00991654	ENSMUSG00000022304	ENSMUST00000022915	-	39768485	39857467	Genebody	40250	protein_coding	Dpys
chr15	48547126	48547203	4.31986	0.000139927	ENSMUSG00000022311	ENSMUST00000160658	-	47580637	48791933	Genebody	244769	protein_coding	Csmd3
chr15	48568705	48568772	3.67485	0.00609298	ENSMUSG00000022311	ENSMUST00000160658	-	47580637	48791933	Genebody	223195	protein_coding	Csmd3
chr15	48654544	48654661	4.30156	0.000369114	ENSMUSG00000022311	ENSMUST00000160658	-	47580637	48791933	Genebody	137331	protein_coding	Csmd3
chr15	51977943	51978021	3.97534	0.00226558	ENSMUSG00000022314	ENSMUST00000022927	-	51962605	51991760	Genebody	13778	protein_coding	Rad21
chr15	57761396	57761456	3.43856	0.00631582	ENSMUSG00000071757	ENSMUST00000160990	+	57695729	57821110	Genebody	65697	protein_coding	Zhx2
chr15	59448856	59448911	3.88787	0.00140385	ENSMUSG00000059586	ENSMUST00000079703	+	59374198	59601683	Genebody	74685	protein_coding	Nsmce2
chr15	59449110	59449214	3.76268	0.00433441	ENSMUSG00000059586	ENSMUST00000079703	+	59374198	59601683	Genebody	74964	protein_coding	Nsmce2
chr15	59480781	59480872	4.52231	0.000193232	ENSMUSG00000059586	ENSMUST00000079703	+	59374198	59601683	Genebody	106628	protein_coding	Nsmce2
chr15	64721645	64721711	4.13421	0.000664156	ENSMUSG00000022376	ENSMUST00000023007	-	64699042	64922296	Genebody	200618	protein_coding	Adcy8
chr15	66099890	66099945	5.02478	1.24865e-05	ENSMUSG00000056258	ENSMUST00000183354	-	66025116	66103254	Genebody	3337	protein_coding	Kcnq3
chr15	66121783	66121840	3.93184	0.00254162	ENSMUSG00000056258	ENSMUST00000070256	-	65986387	66286224	Genebody	164413	protein_coding	Kcnq3
chr15	66239303	66239365	3.52098	0.00667636	ENSMUSG00000056258	ENSMUST00000070256	-	65986387	66286224	Genebody	46890	protein_coding	Kcnq3
chr15	66239654	66239738	4.05693	0.000325867	ENSMUSG00000056258	ENSMUST00000070256	-	65986387	66286224	Genebody	46528	protein_coding	Kcnq3
chr15	66476578	66476645	4.01166	0.000241502	ENSMUSG00000022375	ENSMUST00000023006	-	66379858	66500910	Genebody	24299	protein_coding	Lrrc6
chr15	66680125	66680207	3.70285	0.00365351	ENSMUSG00000053469	ENSMUST00000065916	+	66670753	66850721	Genebody	9413	protein_coding	Tg
chr15	66680458	66680572	4.20269	7.69237e-05	ENSMUSG00000053469	ENSMUST00000065916	+	66670753	66850721	Genebody	9762	protein_coding	Tg
chr15	68205161	68205231	5.49644	3.33219e-07	ENSMUSG00000022335	ENSMUST00000162173	-	68084321	68258787	Genebody	53591	protein_coding	Zfat
chr15	71542222	71542278	4.83147	4.0047e-06	ENSMUSG00000036800	ENSMUST00000022953	-	71445678	71727838	Genebody	185588	protein_coding	Fam135b
chr15	73022976	73023042	4.01166	0.000241502	ENSMUSG00000047921	ENSMUST00000023276	-	72589621	73055812	Genebody	32803	protein_coding	Trappc9
chr15	73535908	73536006	5.23021	3.11688e-06	ENSMUSG00000036661	ENSMUST00000162488	+	73522342	73570954	Genebody	13615	protein_coding	Dennd3
chr15	73549498	73549594	3.95158	0.00237947	ENSMUSG00000036661	ENSMUST00000162488	+	73522342	73570954	Genebody	27204	protein_coding	Dennd3
chr15	73550334	73550390	4.23302	0.000456236	ENSMUSG00000036661	ENSMUST00000162488	+	73522342	73570954	Genebody	28020	protein_coding	Dennd3
chr15	74524198	74524275	3.67188	0.00412183	ENSMUSG00000034730	ENSMUST00000187485	+	74516831	74589464	Genebody	7405	protein_coding	Adgrb1
chr15	74535892	74536061	3.67188	0.00412183	ENSMUSG00000034730	ENSMUST00000187485	+	74516831	74589464	Genebody	19145	protein_coding	Adgrb1
chr15	74536122	74536215	4.43216	3.43495e-05	ENSMUSG00000034730	ENSMUST00000187485	+	74516831	74589464	Genebody	19337	protein_coding	Adgrb1
chr15	75781814	75781885	3.59607	0.00115744	ENSMUSG00000075600	ENSMUST00000100538	-	75754432	75841915	Genebody	60066	protein_coding	Zc3h3
chr15	76745277	76745346	4.93459	9.53147e-06	ENSMUSG00000033697	ENSMUST00000036176	-	76723985	76818083	Genebody	72772	protein_coding	Arhgap39
chr15	76783531	76783604	3.6296	0.00226558	ENSMUSG00000033697	ENSMUST00000176855	-	76751677	76794825	Genebody	11258	protein_coding	Arhgap39
chr15	76784266	76784340	3.43856	0.00631582	ENSMUSG00000033697	ENSMUST00000176855	-	76751677	76794825	Genebody	10522	protein_coding	Arhgap39
chr15	76803364	76803457	2.83703	0.0268782	ENSMUSG00000033697	ENSMUST00000175843	-	76765522	76817970	Genebody	14560	protein_coding	Arhgap39
chr15	77941810	77941868	4.20047	0.000314557	ENSMUSG00000016552	ENSMUST00000140096	-	77940526	77945888	Genebody	4049	protein_coding	Foxred2
chr15	78436863	78437471	6.50874	3.26821e-11	ENSMUSG00000033287	ENSMUST00000162605	+	78433982	78437579	Genebody	3185	protein_coding	Kctd17
chr15	78448148	78448230	4.61527	7.90733e-05	ENSMUSG00000016942	ENSMUST00000017086	-	78439668	78468634	Genebody	20445	protein_coding	Tmprss6
chr15	78696192	78696282	3.57748	0.00376452	ENSMUSG00000043460	ENSMUST00000088592	-	78670022	78718113	Genebody	21876	protein_coding	Elfn2
chr15	78698038	78698197	4.58475	6.35419e-06	ENSMUSG00000043460	ENSMUST00000088592	-	78670022	78718113	Genebody	19996	protein_coding	Elfn2
chr15	78698646	78698729	3.72401	0.000208387	ENSMUSG00000043460	ENSMUST00000088592	-	78670022	78718113	Genebody	19426	protein_coding	Elfn2
chr15	78712271	78712388	3.13537	0.00243602	ENSMUSG00000043460	ENSMUST00000088592	-	78670022	78718113	Genebody	5784	protein_coding	Elfn2
chr15	78988826	78988961	4.22379	0.000720162	ENSMUSG00000033088	ENSMUST00000144151	+	78983705	78991438	Genebody	5188	protein_coding	Triobp
chr15	79500205	79500260	4.36876	0.000283975	ENSMUSG00000044216	ENSMUST00000057801	-	79483718	79505241	Genebody	5009	protein_coding	Kcnj4
chr15	79528168	79528257	3.67188	0.00412183	ENSMUSG00000010830	ENSMUST00000010974	+	79516408	79527739	Genebody	11804	protein_coding	Kdelr3
chr15	79764010	79764082	4.13848	0.000403357	ENSMUSG00000022420	ENSMUST00000069877	-	79761453	79774383	Genebody	10337	protein_coding	Dnal4
chr15	79796372	79796484	5.27602	2.8226e-06	ENSMUSG00000022421	ENSMUST00000175858	-	79786352	79804709	Genebody	8281	protein_coding	Nptxr
chr15	80138189	80138260	3.45589	0.0111686	ENSMUSG00000022414	ENSMUST00000023050	+	80133154	80161701	Genebody	5070	protein_coding	Tab1
chr15	80797858	80798106	4.31986	0.000139927	ENSMUSG00000047888	ENSMUST00000067689	+	80711319	80941086	Genebody	86663	protein_coding	Tnrc6b
chr15	80799434	80799521	3.97534	0.00226558	ENSMUSG00000047888	ENSMUST00000067689	+	80711319	80941086	Genebody	88158	protein_coding	Tnrc6b
chr15	82236679	82236795	3.43856	0.00631582	ENSMUSG00000068101	ENSMUST00000089157	-	82233779	82244747	Genebody	8010	protein_coding	Cenpm
chr15	83447721	83447876	4.19956	0.000513535	ENSMUSG00000016664	ENSMUST00000056177	-	83376122	83464570	Genebody	16772	protein_coding	Pacsin2
chr15	84299235	84299378	5.05945	5.94032e-06	ENSMUSG00000022438	ENSMUST00000023072	+	84232043	84315688	Genebody	67263	protein_coding	Parvb
chr15	84934973	84935042	3.42483	0.00301752	ENSMUSG00000016619	ENSMUST00000165443	+	84923428	84942955	Genebody	11579	protein_coding	Nup50
chr15	84942988	84943170	5.3528	1.06512e-06	ENSMUSG00000016619	ENSMUST00000165443	+	84923428	84942955	Genebody	19651	protein_coding	Nup50
chr15	84950003	84950104	3.51094	0.00912263	ENSMUSG00000036046	ENSMUST00000124308	-	84948000	84960983	Genebody	10930	protein_coding	5031439G07Rik
chr15	84957478	84957562	4.01166	0.000241502	ENSMUSG00000036046	ENSMUST00000124308	-	84948000	84960983	Genebody	3463	protein_coding	5031439G07Rik
chr15	84957623	84957678	4.20269	7.69237e-05	ENSMUSG00000036046	ENSMUST00000124308	-	84948000	84960983	Genebody	3333	protein_coding	5031439G07Rik
chr15	84957768	84957942	3.0268	0.00301016	ENSMUSG00000036046	ENSMUST00000124308	-	84948000	84960983	Genebody	3128	protein_coding	5031439G07Rik
chr15	85042824	85042895	3.82063	0.000723719	ENSMUSG00000022434	ENSMUST00000023069	+	85037062	85062828	Genebody	5797	protein_coding	Fam118a
chr15	85402093	85402207	4.32438	0.000138775	ENSMUSG00000016541	ENSMUST00000163242	+	85336381	85463836	Genebody	65769	protein_coding	Atxn10
chr15	85403403	85403539	3.24753	0.0161391	ENSMUSG00000016541	ENSMUST00000163242	+	85336381	85463836	Genebody	67090	protein_coding	Atxn10
chr15	85403592	85403673	4.03991	0.000789078	ENSMUSG00000016541	ENSMUST00000163242	+	85336381	85463836	Genebody	67251	protein_coding	Atxn10
chr15	86309242	86309297	3.91879	0.00267178	ENSMUSG00000051864	ENSMUST00000063414	+	86214459	86498503	Genebody	94810	protein_coding	Tbc1d22a
chr15	86364319	86364457	6.81987	8.01327e-12	ENSMUSG00000051864	ENSMUST00000063414	+	86214459	86498503	Genebody	149929	protein_coding	Tbc1d22a
chr15	91377050	91377105	3.99785	0.00146033	ENSMUSG00000036298	ENSMUST00000109283	-	91267696	91573261	Genebody	196184	protein_coding	Slc2a13
chr15	91377171	91377346	3.25359	0.00754501	ENSMUSG00000036298	ENSMUST00000109283	-	91267696	91573261	Genebody	196003	protein_coding	Slc2a13
chr15	93513980	93514085	4.52231	0.000193232	ENSMUSG00000036158	ENSMUST00000109255	-	93499114	93519523	Genebody	5491	protein_coding	Prickle1
chr15	95460191	95460290	4.52231	0.000193232	ENSMUSG00000022454	ENSMUST00000075275	-	95219933	95528252	Genebody	68012	protein_coding	Nell2
chr15	95488420	95488541	4.71322	1.99673e-05	ENSMUSG00000022454	ENSMUST00000075275	-	95219933	95528252	Genebody	39772	protein_coding	Nell2
chr15	95930971	95931096	4.52231	0.000193232	ENSMUSG00000064210	ENSMUST00000071874	+	95790843	95975464	Genebody	140190	protein_coding	Ano6
chr15	97825127	97825254	4.77354	5.11529e-05	ENSMUSG00000022475	ENSMUST00000156045	-	97797799	97831469	Genebody	6279	protein_coding	Hdac7
chr15	98803980	98804057	3.6296	0.00226558	ENSMUSG00000059213	ENSMUST00000075444	-	98803782	98807925	Genebody	3907	protein_coding	Ddn
chr15	98813185	98813310	5.30038	1.33144e-06	ENSMUSG00000097414	ENSMUST00000181510	+	98807032	98816077	Genebody	6215	lincRNA	B130046B21Rik
chr15	99497366	99497486	3.80826	0.0018491	ENSMUSG00000023011	ENSMUST00000023750	-	99497005	99528017	Genebody	30591	protein_coding	Faim2
chr15	99497641	99497781	3.80826	0.0018491	ENSMUSG00000023011	ENSMUST00000023750	-	99497005	99528017	Genebody	30306	protein_coding	Faim2
chr15	100091419	100091609	4.10387	0.000456236	ENSMUSG00000023026	ENSMUST00000100203	+	100038664	100219473	Genebody	52850	protein_coding	Dip2b
chr15	100909988	100910116	3.8447	0.00226558	ENSMUSG00000023033	ENSMUST00000202071	+	100871420	100936327	Genebody	38632	protein_coding	Scn8a
chr15	100910268	100910554	3.26894	0.000546462	ENSMUSG00000023033	ENSMUST00000202071	+	100871420	100936327	Genebody	38991	protein_coding	Scn8a
chr15	100923230	100923341	4.28077	0.000399972	ENSMUSG00000023033	ENSMUST00000202071	+	100871420	100936327	Genebody	51865	protein_coding	Scn8a
chr15	100960841	100960932	5.59942	1.13037e-07	ENSMUSG00000023033	ENSMUST00000202702	+	100957084	101002079	Genebody	3802	protein_coding	Scn8a
chr15	100961334	100961446	4.52231	0.000193232	ENSMUSG00000023033	ENSMUST00000202702	+	100957084	101002079	Genebody	4306	protein_coding	Scn8a
chr15	100964843	100964948	4.47504	4.92686e-05	ENSMUSG00000023033	ENSMUST00000202702	+	100957084	101002079	Genebody	7811	protein_coding	Scn8a
chr15	100983874	100984045	5.18645	3.56558e-06	ENSMUSG00000023033	ENSMUST00000202702	+	100957084	101002079	Genebody	26875	protein_coding	Scn8a
chr15	102224409	102224708	7.04436	2.73005e-12	ENSMUSG00000001281	ENSMUST00000127014	-	102224712	102231935	Genebody	7377	protein_coding	Itgb7
chr15	103300361	103300472	4.22379	0.000720162	ENSMUSG00000060992	ENSMUST00000100162	+	103272911	103299862	Genebody	27505	protein_coding	Copz1
chr15	103307324	103307405	4.52231	0.000193232	ENSMUSG00000063234	ENSMUST00000079824	-	103308236	103310438	Genebody	3074	protein_coding	Gpr84
chr15	103323822	103323901	3.43856	0.00631582	ENSMUSG00000000552	ENSMUST00000168828	-	103313895	103340086	Genebody	16225	protein_coding	Zfp385a
chr16	4913602	4913852	5.61582	2.30202e-08	ENSMUSG00000022517	ENSMUST00000070658	+	4886100	4938296	Genebody	27627	protein_coding	Mgrn1
chr16	7080912	7080971	3.76731	0.000421658	ENSMUSG00000008658	ENSMUST00000056416	+	7069835	7412479	Genebody	11106	protein_coding	Rbfox1
chr16	7081245	7081314	4.34944	7.2252e-05	ENSMUSG00000008658	ENSMUST00000056416	+	7069835	7412479	Genebody	11444	protein_coding	Rbfox1
chr16	7141167	7141251	3.82361	0.00372272	ENSMUSG00000008658	ENSMUST00000056416	+	7069835	7412479	Genebody	71374	protein_coding	Rbfox1
chr16	7217738	7217810	4.62141	1.55729e-05	ENSMUSG00000008658	ENSMUST00000056416	+	7069835	7412479	Genebody	147939	protein_coding	Rbfox1
chr16	9903266	9903403	3.43856	0.00631582	ENSMUSG00000059003	ENSMUST00000032331	-	9577827	9992533	Genebody	89199	protein_coding	Grin2a
chr16	9904507	9904564	4.29808	0.00037051	ENSMUSG00000059003	ENSMUST00000032331	-	9577827	9992533	Genebody	87998	protein_coding	Grin2a
chr16	10549934	10550008	4.5581	5.66918e-05	ENSMUSG00000068663	ENSMUST00000150894	+	10545409	10559738	Genebody	4562	protein_coding	Clec16a
chr16	10660695	10660826	3.08235	0.0198664	ENSMUSG00000068663	ENSMUST00000115823	+	10600551	10742465	Genebody	60209	protein_coding	Clec16a
chr16	13366962	13367044	3.87073	0.000680221	ENSMUSG00000009569	ENSMUST00000149359	+	13358421	13417529	Genebody	8582	protein_coding	Mkl2
chr16	13371782	13371860	4.22379	0.000720162	ENSMUSG00000009569	ENSMUST00000149359	+	13358421	13417529	Genebody	13400	protein_coding	Mkl2
chr16	13372154	13372259	3.98492	0.00226558	ENSMUSG00000009569	ENSMUST00000149359	+	13358421	13417529	Genebody	13785	protein_coding	Mkl2
chr16	14052553	14052655	4.01166	0.000241502	ENSMUSG00000044117	ENSMUST00000131608	+	13986674	14095987	Genebody	65930	protein_coding	2900011O08Rik
chr16	16918675	16918750	4.01166	0.000241502	ENSMUSG00000026181	ENSMUST00000027373	+	16896469	16927364	Genebody	22243	protein_coding	Ppm1f
chr16	17029941	17030033	3.45589	0.0111686	ENSMUSG00000063358	ENSMUST00000129477	+	17026366	17043863	Genebody	3621	protein_coding	Mapk1
chr16	17030612	17030719	3.0565	0.0391534	ENSMUSG00000063358	ENSMUST00000129477	+	17026366	17043863	Genebody	4299	protein_coding	Mapk1
chr16	23982490	23982746	5.21449	2.55853e-07	ENSMUSG00000022508	ENSMUST00000023151	-	23965052	23988852	Genebody	6234	protein_coding	Bcl6
chr16	23982829	23982937	3.56884	0.000639175	ENSMUSG00000022508	ENSMUST00000023151	-	23965052	23988852	Genebody	5969	protein_coding	Bcl6
chr16	23984577	23984653	3.6296	0.00226558	ENSMUSG00000022508	ENSMUST00000023151	-	23965052	23988852	Genebody	4237	protein_coding	Bcl6
chr16	24542795	24542895	4.6925	6.08751e-05	ENSMUSG00000033306	ENSMUST00000078988	+	24448091	24992576	Genebody	94754	protein_coding	Lpp
chr16	29817222	29817307	2.97888	0.0117392	ENSMUSG00000097307	ENSMUST00000181815	+	29811058	29837814	Genebody	6206	lincRNA	Gm26834
chr16	32515984	32516071	3.56884	0.000639175	ENSMUSG00000052363	ENSMUST00000160832	+	32499611	32561966	Genebody	16416	protein_coding	Zdhhc19
chr16	34114836	34114915	3.25359	0.00754501	ENSMUSG00000061751	ENSMUST00000114963	-	34013132	34163279	Genebody	48404	protein_coding	Kalrn
chr16	34119734	34119811	3.59607	0.00115744	ENSMUSG00000061751	ENSMUST00000114963	-	34013132	34163279	Genebody	43507	protein_coding	Kalrn
chr16	34134905	34134976	3.72017	0.00685536	ENSMUSG00000061751	ENSMUST00000114963	-	34013132	34163279	Genebody	28339	protein_coding	Kalrn
chr16	34172987	34173096	3.88639	0.00224388	ENSMUSG00000061751	ENSMUST00000114953	-	34152095	34262965	Genebody	89924	protein_coding	Kalrn
chr16	34236832	34236964	4.12265	0.000105901	ENSMUSG00000061751	ENSMUST00000114947	-	34177981	34262839	Genebody	25941	protein_coding	Kalrn
chr16	34289738	34289835	3.67188	0.00412183	ENSMUSG00000061751	ENSMUST00000142817	-	34013137	34392109	Genebody	102323	protein_coding	Kalrn
chr16	34342535	34342651	3.0565	0.0391534	ENSMUSG00000061751	ENSMUST00000142817	-	34013137	34392109	Genebody	49516	protein_coding	Kalrn
chr16	34342717	34342872	3.7276	0.00330918	ENSMUSG00000061751	ENSMUST00000142817	-	34013137	34392109	Genebody	49315	protein_coding	Kalrn
chr16	34414194	34414249	4.12945	0.000949314	ENSMUSG00000061751	ENSMUST00000076810	-	33975495	34456917	Genebody	42696	protein_coding	Kalrn
chr16	34469327	34469387	4.03969	0.00130807	ENSMUSG00000061751	ENSMUST00000151491	-	34153467	34513944	Genebody	44587	protein_coding	Kalrn
chr16	34469472	34469531	4.04295	0.00128941	ENSMUSG00000061751	ENSMUST00000151491	-	34153467	34513944	Genebody	44443	protein_coding	Kalrn
chr16	34470072	34470185	4.35629	0.000121163	ENSMUSG00000061751	ENSMUST00000151491	-	34153467	34513944	Genebody	43816	protein_coding	Kalrn
chr16	34504090	34504222	4.01166	0.000241502	ENSMUSG00000061751	ENSMUST00000151491	-	34153467	34513944	Genebody	9788	protein_coding	Kalrn
chr16	37342305	37342363	7.95067	1.64502e-15	ENSMUSG00000022829	ENSMUST00000114782	-	37115268	37384923	Genebody	42589	protein_coding	Stxbp5l
chr16	37372682	37372763	4.06259	0.00120238	ENSMUSG00000022829	ENSMUST00000114782	-	37115268	37384923	Genebody	12201	protein_coding	Stxbp5l
chr16	37584267	37584342	3.42483	0.00301752	ENSMUSG00000022821	ENSMUST00000162918	+	37580282	37616255	Genebody	4022	protein_coding	Hgd
chr16	38946412	38946508	3.88787	0.00140385	ENSMUSG00000022790	ENSMUST00000023478	+	38902316	39027159	Genebody	44144	protein_coding	Igsf11
chr16	38955377	38955579	5.27602	2.8226e-06	ENSMUSG00000022790	ENSMUST00000023478	+	38902316	39027159	Genebody	53162	protein_coding	Igsf11
chr16	41729224	41729404	4.20269	7.69237e-05	ENSMUSG00000061080	ENSMUST00000099761	+	41533037	42181679	Genebody	196277	protein_coding	Lsamp
chr16	42914854	42914923	3.6296	0.00226558	ENSMUSG00000022708	ENSMUST00000151290	+	42907652	43463074	Genebody	7236	protein_coding	Zbtb20
chr16	43072025	43072093	3.51648	0.0198664	ENSMUSG00000022708	ENSMUST00000151290	+	42907652	43463074	Genebody	164407	protein_coding	Zbtb20
chr16	43080970	43081055	3.76731	0.000421658	ENSMUSG00000022708	ENSMUST00000151290	+	42907652	43463074	Genebody	173360	protein_coding	Zbtb20
chr16	43130729	43130784	3.42483	0.00301752	ENSMUSG00000022708	ENSMUST00000151290	+	42907652	43463074	Genebody	223104	protein_coding	Zbtb20
chr16	43464162	43464285	3.93855	0.000139927	ENSMUSG00000022708	ENSMUST00000148775	+	43364204	43609527	Genebody	100019	protein_coding	Zbtb20
chr16	43464429	43464527	3.46096	0.00572427	ENSMUSG00000022708	ENSMUST00000148775	+	43364204	43609527	Genebody	100274	protein_coding	Zbtb20
chr16	43525540	43525774	3.6296	0.00226558	ENSMUSG00000022708	ENSMUST00000114695	+	43510308	43619137	Genebody	15349	protein_coding	Zbtb20
chr16	43557353	43557421	5.70528	1.63226e-08	ENSMUSG00000022708	ENSMUST00000114695	+	43510308	43619137	Genebody	47079	protein_coding	Zbtb20
chr16	43557486	43557608	3.43856	0.00631582	ENSMUSG00000022708	ENSMUST00000114695	+	43510308	43619137	Genebody	47239	protein_coding	Zbtb20
chr16	43573159	43573245	2.94817	0.0224135	ENSMUSG00000022708	ENSMUST00000114695	+	43510308	43619137	Genebody	62894	protein_coding	Zbtb20
chr16	43573643	43573734	4.10387	0.000456236	ENSMUSG00000022708	ENSMUST00000114695	+	43510308	43619137	Genebody	63380	protein_coding	Zbtb20
chr16	43574259	43574379	4.8637	6.61942e-06	ENSMUSG00000022708	ENSMUST00000114695	+	43510308	43619137	Genebody	64011	protein_coding	Zbtb20
chr16	43577134	43577260	4.76367	5.38592e-06	ENSMUSG00000022708	ENSMUST00000114695	+	43510308	43619137	Genebody	66889	protein_coding	Zbtb20
chr16	43581785	43581850	5.1621	1.14953e-06	ENSMUSG00000022708	ENSMUST00000114695	+	43510308	43619137	Genebody	71509	protein_coding	Zbtb20
chr16	43592110	43592169	4.06259	0.00120238	ENSMUSG00000022708	ENSMUST00000114695	+	43510308	43619137	Genebody	81831	protein_coding	Zbtb20
chr16	44122827	44122895	4.12266	0.000968189	ENSMUSG00000052459	ENSMUST00000130036	-	44097175	44138980	Genebody	16119	protein_coding	Atp6v1a
chr16	44123393	44123719	4.31986	0.000139927	ENSMUSG00000052459	ENSMUST00000130036	-	44097175	44138980	Genebody	15424	protein_coding	Atp6v1a
chr16	44538749	44538805	4.42154	9.27385e-05	ENSMUSG00000022687	ENSMUST00000114634	-	44485049	44558897	Genebody	20120	protein_coding	Boc
chr16	67311091	67311198	4.44553	0.00022134	ENSMUSG00000064115	ENSMUST00000123266	-	66784789	67620493	Genebody	309349	protein_coding	Cadm2
chr16	77239789	77239848	3.0565	0.0391534	ENSMUSG00000090386	ENSMUST00000182398	+	77236319	77596954	Genebody	3499	misc	Mir99ahg
chr16	77504525	77504643	4.1058	0.00103224	ENSMUSG00000090386	ENSMUST00000183327	+	77500384	77691403	Genebody	4200	misc	Mir99ahg
chr16	77643142	77643225	4.1098	4.51991e-05	ENSMUSG00000090386	ENSMUST00000183327	+	77500384	77691403	Genebody	142799	misc	Mir99ahg
chr16	85110595	85110669	2.94817	0.0224135	ENSMUSG00000022892	ENSMUST00000005406	-	84954440	85173707	Genebody	63075	protein_coding	App
chr16	89909625	89909749	4.19855	0.000736529	ENSMUSG00000002489	ENSMUST00000139544	-	89898421	89918985	Genebody	9298	protein_coding	Tiam1
chr16	89924723	89924778	3.67188	0.00412183	ENSMUSG00000002489	ENSMUST00000124433	-	89908221	89956107	Genebody	31357	protein_coding	Tiam1
chr16	89943998	89944063	3.59045	0.010531	ENSMUSG00000002489	ENSMUST00000124433	-	89908221	89956107	Genebody	12077	protein_coding	Tiam1
chr16	90997824	90997940	3.64363	0.00874883	ENSMUSG00000022973	ENSMUST00000130813	-	90964264	91011060	Genebody	13178	protein_coding	Synj1
chr16	91917865	91917960	5.36611	5.70887e-07	ENSMUSG00000022956	ENSMUST00000159295	-	91684398	91926982	Genebody	9070	protein_coding	Atp5o
chr16	94782406	94782507	4.29702	0.00022134	ENSMUSG00000043301	ENSMUST00000095873	-	94749266	94997696	Genebody	215240	protein_coding	Kcnj6
chr16	94788336	94788520	3.98492	0.00226558	ENSMUSG00000043301	ENSMUST00000095873	-	94749266	94997696	Genebody	209268	protein_coding	Kcnj6
chr16	94816676	94816819	3.97939	0.000993574	ENSMUSG00000043301	ENSMUST00000095873	-	94749266	94997696	Genebody	180949	protein_coding	Kcnj6
chr16	94825451	94825526	3.97534	0.00226558	ENSMUSG00000043301	ENSMUST00000165538	-	94822532	94856690	Genebody	31202	protein_coding	Kcnj6
chr16	94882066	94882128	4.31986	0.000139927	ENSMUSG00000043301	ENSMUST00000095873	-	94749266	94997696	Genebody	115599	protein_coding	Kcnj6
chr16	94882699	94882787	4.34698	0.000193232	ENSMUSG00000043301	ENSMUST00000095873	-	94749266	94997696	Genebody	114953	protein_coding	Kcnj6
chr16	96250053	96250131	3.59607	0.00115744	ENSMUSG00000074892	ENSMUST00000113800	+	96235801	96319859	Genebody	14291	protein_coding	B3galt5
chr16	97024719	97024776	3.82063	0.000723719	ENSMUSG00000050272	ENSMUST00000056102	-	96592079	97170752	Genebody	146005	protein_coding	Dscam
chr16	97165962	97166037	4.22379	0.000720162	ENSMUSG00000050272	ENSMUST00000056102	-	96592079	97170752	Genebody	4753	protein_coding	Dscam
chr17	5065559	5065632	3.6296	0.00226558	ENSMUSG00000069729	ENSMUST00000146703	+	5040578	5127640	Genebody	25017	protein_coding	Arid1b
chr17	5106653	5106725	3.70285	0.00365351	ENSMUSG00000069729	ENSMUST00000146703	+	5040578	5127640	Genebody	66111	protein_coding	Arid1b
chr17	5175930	5175991	3.72401	0.000208387	ENSMUSG00000069729	ENSMUST00000115799	+	4996421	5347656	Genebody	179539	protein_coding	Arid1b
chr17	5189998	5190066	3.97486	0.00226558	ENSMUSG00000069729	ENSMUST00000115799	+	4996421	5347656	Genebody	193611	protein_coding	Arid1b
chr17	5270006	5270091	4.02996	0.00136088	ENSMUSG00000069729	ENSMUST00000115799	+	4996421	5347656	Genebody	273627	protein_coding	Arid1b
chr17	5286584	5286752	3.87917	7.12033e-05	ENSMUSG00000069729	ENSMUST00000115799	+	4996421	5347656	Genebody	290247	protein_coding	Arid1b
chr17	5287055	5287177	3.6296	0.00226558	ENSMUSG00000069729	ENSMUST00000115799	+	4996421	5347656	Genebody	290695	protein_coding	Arid1b
chr17	5295508	5295657	4.02996	0.00136088	ENSMUSG00000069729	ENSMUST00000115799	+	4996421	5347656	Genebody	299161	protein_coding	Arid1b
chr17	5310549	5310647	3.53879	0.0120163	ENSMUSG00000069729	ENSMUST00000115799	+	4996421	5347656	Genebody	314177	protein_coding	Arid1b
chr17	5429578	5429633	3.88787	0.00140385	ENSMUSG00000004945	ENSMUST00000005053	-	5410870	5440243	Genebody	10638	protein_coding	Tmem242
chr17	5643344	5643399	4.75185	1.06517e-05	ENSMUSG00000034265	ENSMUST00000089185	+	5492600	5753891	Genebody	150771	protein_coding	Zdhhc14
chr17	6489959	6490053	3.09006	0.000193232	ENSMUSG00000097723	ENSMUST00000181052	+	6314199	6493180	Genebody	175807	lincRNA	Gm26848
chr17	6490198	6490271	2.48152	0.0391534	ENSMUSG00000097723	ENSMUST00000181052	+	6314199	6493180	Genebody	176035	lincRNA	Gm26848
chr17	7190044	7190115	3.88654	0.00299461	ENSMUSG00000023809	ENSMUST00000024575	+	7170115	7303313	Genebody	19964	protein_coding	Rps6ka2
chr17	7190177	7190237	4.77354	5.11529e-05	ENSMUSG00000023809	ENSMUST00000024575	+	7170115	7303313	Genebody	20092	protein_coding	Rps6ka2
chr17	8859153	8859298	5.09255	2.8226e-06	ENSMUSG00000023868	ENSMUST00000115720	+	8849985	8982400	Genebody	9240	protein_coding	Pde10a
chr17	11211288	11211347	3.25359	0.00754501	ENSMUSG00000023826	ENSMUST00000168593	+	11067125	11493173	Genebody	144192	protein_coding	Park2
chr17	11975078	11975149	3.4595	0.0110398	ENSMUSG00000023826	ENSMUST00000191124	+	10840384	12063361	Genebody	1134729	protein_coding	Park2
chr17	11993276	11993353	3.76731	0.000421658	ENSMUSG00000023826	ENSMUST00000191124	+	10840384	12063361	Genebody	1152930	protein_coding	Park2
chr17	12039547	12039699	5.46609	7.07538e-07	ENSMUSG00000023826	ENSMUST00000190894	+	12029916	12063358	Genebody	9707	protein_coding	Park2
chr17	12758178	12758368	4.27107	0.000680221	ENSMUSG00000023830	ENSMUST00000024599	-	12682406	12769664	Genebody	11391	protein_coding	Igf2r
chr17	12839517	12839603	3.48503	0.010012	ENSMUSG00000078247	ENSMUST00000160932	+	12741311	12860122	Genebody	98249	misc	Airn
chr17	12839722	12839950	4.22379	0.000720162	ENSMUSG00000078247	ENSMUST00000160932	+	12741311	12860122	Genebody	98525	misc	Airn
chr17	17600892	17600953	4.47225	0.000208387	ENSMUSG00000023845	ENSMUST00000041047	-	17527723	17624489	Genebody	23567	protein_coding	Lnpep
chr17	21531988	21532080	4.01983	0.00226558	ENSMUSG00000097781	ENSMUST00000180842	-	21528194	21535878	Genebody	3844	lincRNA	9330136K24Rik
chr17	24506262	24506322	4.06259	0.00120238	ENSMUSG00000033597	ENSMUST00000024958	+	24488783	24508905	Genebody	17509	protein_coding	Caskin1
chr17	24506600	24506664	4.26194	0.000169161	ENSMUSG00000033597	ENSMUST00000024958	+	24488783	24508905	Genebody	17849	protein_coding	Caskin1
chr17	25406384	25406452	5.27602	2.8226e-06	ENSMUSG00000024112	ENSMUST00000159623	-	25397625	25433278	Genebody	26860	protein_coding	Cacna1h
chr17	25476085	25476173	4.75185	1.06517e-05	ENSMUSG00000024175	ENSMUST00000025002	+	25471590	25476594	Genebody	4539	protein_coding	Tekt4
chr17	25618669	25618905	4.51495	0.000115835	ENSMUSG00000002279	ENSMUST00000156868	+	25579320	25630682	Genebody	39467	protein_coding	Lmf1
chr17	25803423	25803544	6.19016	3.57635e-10	ENSMUSG00000097518	ENSMUST00000180868	+	25794894	25964784	Genebody	8589	lincRNA	Gm26694
chr17	25813694	25813758	3.26258	0.00226558	ENSMUSG00000025738	ENSMUST00000045692	+	25809085	25821244	Genebody	4641	protein_coding	Fbxl16
chr17	26041286	26041389	4.30156	0.000369114	ENSMUSG00000037098	ENSMUST00000122103	-	25989036	26069177	Genebody	27840	protein_coding	Rab11fip3
chr17	26631913	26632289	4.39372	2.31878e-05	ENSMUSG00000001576	ENSMUST00000165802	+	26624183	26643882	Genebody	7918	protein_coding	Ergic1
chr17	26693498	26693779	4.23139	0.00019277	ENSMUSG00000015575	ENSMUST00000167352	+	26676412	26697951	Genebody	17226	protein_coding	Atp6v0e
chr17	26694388	26694512	2.87409	0.0140906	ENSMUSG00000015575	ENSMUST00000167352	+	26676412	26697951	Genebody	18038	protein_coding	Atp6v0e
chr17	26893237	26893310	3.81547	0.00239696	ENSMUSG00000092539	ENSMUST00000172664	+	26861443	26897886	Genebody	31830	lincRNA	Gm20468
chr17	26894763	26894842	4.20128	0.000195871	ENSMUSG00000092539	ENSMUST00000172664	+	26861443	26897886	Genebody	33359	lincRNA	Gm20468
chr17	26946536	26946609	4.70607	2.05074e-05	ENSMUSG00000067629	ENSMUST00000193200	+	26941499	26971121	Genebody	5073	protein_coding	Syngap1
chr17	26946915	26947031	4.44296	5.11529e-05	ENSMUSG00000067629	ENSMUST00000193200	+	26941499	26971121	Genebody	5474	protein_coding	Syngap1
chr17	27120581	27120636	4.07086	0.000723719	ENSMUSG00000042644	ENSMUST00000049308	+	27057304	27122223	Genebody	63304	protein_coding	Itpr3
chr17	27125269	27125357	4.60221	1.06517e-05	ENSMUSG00000024208	ENSMUST00000145148	-	27122668	27133623	Genebody	8310	protein_coding	Uqcc2
chr17	28697307	28697363	4.32438	0.000138775	ENSMUSG00000053436	ENSMUST00000114752	+	28692568	28748404	Genebody	4767	protein_coding	Mapk14
chr17	28875080	28875182	3.67188	0.00412183	ENSMUSG00000043286	ENSMUST00000056866	+	28858411	28890308	Genebody	16720	protein_coding	Pnpla1
chr17	28875778	28875892	5.71455	1.38481e-07	ENSMUSG00000043286	ENSMUST00000056866	+	28858411	28890308	Genebody	17424	protein_coding	Pnpla1
chr17	29873575	29873659	6.17434	4.73904e-09	ENSMUSG00000043557	ENSMUST00000165211	-	29849683	29887482	Genebody	13865	protein_coding	Mdga1
chr17	30187927	30187982	4.33667	0.000322768	ENSMUSG00000044477	ENSMUST00000057897	+	30005087	30210019	Genebody	182867	protein_coding	Zfand3
chr17	30214522	30214627	4.10387	0.000456236	ENSMUSG00000062202	ENSMUST00000168787	-	30215524	30576287	Genebody	361713	protein_coding	Btbd9
chr17	30278834	30278900	5.03071	6.4995e-06	ENSMUSG00000062202	ENSMUST00000168787	-	30215524	30576287	Genebody	297420	protein_coding	Btbd9
chr17	30467659	30467714	2.36654	0.0198664	ENSMUSG00000062202	ENSMUST00000168787	-	30215524	30576287	Genebody	108601	protein_coding	Btbd9
chr17	30467830	30467893	3.24136	7.64047e-05	ENSMUSG00000062202	ENSMUST00000168787	-	30215524	30576287	Genebody	108426	protein_coding	Btbd9
chr17	30468106	30468319	2.65854	0.00519362	ENSMUSG00000062202	ENSMUST00000168787	-	30215524	30576287	Genebody	108075	protein_coding	Btbd9
chr17	30469679	30469828	2.6412	0.00262706	ENSMUSG00000062202	ENSMUST00000168787	-	30215524	30576287	Genebody	106534	protein_coding	Btbd9
chr17	30497463	30497754	2.7756	0.00123509	ENSMUSG00000062202	ENSMUST00000168787	-	30215524	30576287	Genebody	78679	protein_coding	Btbd9
chr17	30497846	30497955	3.09006	0.000193232	ENSMUSG00000062202	ENSMUST00000168787	-	30215524	30576287	Genebody	78387	protein_coding	Btbd9
chr17	30498357	30498534	3.16807	0.000320103	ENSMUSG00000062202	ENSMUST00000168787	-	30215524	30576287	Genebody	77842	protein_coding	Btbd9
chr17	30507453	30507549	2.95687	0.00187741	ENSMUSG00000062202	ENSMUST00000168787	-	30215524	30576287	Genebody	68786	protein_coding	Btbd9
chr17	30512340	30512434	3.27367	0.00013735	ENSMUSG00000062202	ENSMUST00000168787	-	30215524	30576287	Genebody	63900	protein_coding	Btbd9
chr17	30524672	30524747	2.36654	0.0198664	ENSMUSG00000062202	ENSMUST00000168787	-	30215524	30576287	Genebody	51578	protein_coding	Btbd9
chr17	30530273	30530338	3.24452	2.62343e-05	ENSMUSG00000062202	ENSMUST00000168787	-	30215524	30576287	Genebody	45982	protein_coding	Btbd9
chr17	30539264	30539354	3.61924	4.66144e-05	ENSMUSG00000062202	ENSMUST00000168787	-	30215524	30576287	Genebody	36978	protein_coding	Btbd9
chr17	30553155	30553231	2.85474	0.0111936	ENSMUSG00000062202	ENSMUST00000168787	-	30215524	30576287	Genebody	23094	protein_coding	Btbd9
chr17	33817880	33817935	3.97534	0.00226558	ENSMUSG00000042099	ENSMUST00000173958	+	33810529	33822158	Genebody	7378	protein_coding	Kank3
chr17	34640868	34640931	3.38512	0.0140017	ENSMUSG00000092525	ENSMUST00000174600	-	34640846	34643977	Genebody	3078	lincRNA	Gm20461
chr17	34681210	34681474	4.22379	0.000720162	ENSMUSG00000033327	ENSMUST00000087399	+	34670535	34719815	Genebody	10807	protein_coding	Tnxb
chr17	34699962	34700077	4.73209	5.44014e-05	ENSMUSG00000033327	ENSMUST00000087399	+	34670535	34719815	Genebody	29484	protein_coding	Tnxb
chr17	35777057	35777188	3.43856	0.00631582	ENSMUSG00000092171	ENSMUST00000172874	+	35772450	35780687	Genebody	4672	lincRNA	4833427F10Rik
chr17	44614163	44614266	4.44553	0.00022134	ENSMUSG00000039153	ENSMUST00000162130	-	44608315	44735366	Genebody	121152	protein_coding	Runx2
chr17	45530504	45530598	3.42483	0.00301752	ENSMUSG00000023949	ENSMUST00000113547	+	45523434	45542679	Genebody	7117	protein_coding	Tcte1
chr17	48327075	48327220	5.52726	5.98177e-07	ENSMUSG00000043740	ENSMUST00000049614	+	48316141	48327024	Genebody	11006	protein_coding	B430306N03Rik
chr17	49084306	49084380	4.22379	0.000720162	ENSMUSG00000040490	ENSMUST00000046254	+	48932379	49097588	Genebody	151964	protein_coding	Lrfn2
chr17	56360412	56360467	4.09664	0.000119922	ENSMUSG00000024201	ENSMUST00000086835	+	56326091	56402859	Genebody	34348	protein_coding	Kdm4b
chr17	56360536	56360653	4.65527	2.73042e-06	ENSMUSG00000024201	ENSMUST00000086835	+	56326091	56402859	Genebody	34503	protein_coding	Kdm4b
chr17	56360793	56360864	3.98586	0.000261499	ENSMUSG00000024201	ENSMUST00000086835	+	56326091	56402859	Genebody	34737	protein_coding	Kdm4b
chr17	56361960	56362042	4.17545	0.000346019	ENSMUSG00000024201	ENSMUST00000086835	+	56326091	56402859	Genebody	35910	protein_coding	Kdm4b
chr17	56896390	56896524	4.27107	0.000680221	ENSMUSG00000024212	ENSMUST00000025053	-	56892612	56935388	Genebody	38931	protein_coding	Mllt1
chr17	56897901	56897962	3.37308	0.00685536	ENSMUSG00000024212	ENSMUST00000025053	-	56892612	56935388	Genebody	37457	protein_coding	Mllt1
chr17	64045274	64045357	3.86364	0.00147089	ENSMUSG00000000127	ENSMUST00000038080	+	63937972	64139494	Genebody	107343	protein_coding	Fer
chr17	64288010	64288107	3.98492	0.00226558	ENSMUSG00000024083	ENSMUST00000024889	-	64281006	64313031	Genebody	24973	protein_coding	Pja2
chr17	65931237	65931324	3.12073	0.0052301	ENSMUSG00000024098	ENSMUST00000024906	-	65923066	65951187	Genebody	19907	protein_coding	Twsg1
chr17	70308033	70308163	4.27107	0.000680221	ENSMUSG00000003279	ENSMUST00000130971	+	69969421	70594408	Genebody	338677	protein_coding	Dlgap1
chr17	70430103	70430219	4.01983	0.00226558	ENSMUSG00000003279	ENSMUST00000155016	+	70424794	70819804	Genebody	5367	protein_coding	Dlgap1
chr17	70443025	70443120	3.0565	0.0391534	ENSMUSG00000003279	ENSMUST00000155016	+	70424794	70819804	Genebody	18278	protein_coding	Dlgap1
chr17	70527291	70527475	4.63362	9.35276e-06	ENSMUSG00000003279	ENSMUST00000140728	+	70522162	70818302	Genebody	5221	protein_coding	Dlgap1
chr17	70570827	70570981	4.43287	0.000150359	ENSMUSG00000003279	ENSMUST00000097288	+	70561787	70816093	Genebody	9117	protein_coding	Dlgap1
chr17	70633751	70633809	4.45491	8.11914e-05	ENSMUSG00000003279	ENSMUST00000097288	+	70561787	70816093	Genebody	71993	protein_coding	Dlgap1
chr17	70747061	70747125	4.10387	0.000456236	ENSMUSG00000097282	ENSMUST00000181546	-	70745329	70755582	Genebody	8489	lincRNA	5031415H12Rik
chr17	70794386	70794483	4.00942	0.000887238	ENSMUSG00000003279	ENSMUST00000097288	+	70561787	70816093	Genebody	232647	protein_coding	Dlgap1
chr17	73606301	73606356	3.90453	0.00208708	ENSMUSG00000024064	ENSMUST00000112591	-	73507580	73710415	Genebody	104087	protein_coding	Galnt14
chr17	80165589	80165690	3.93515	0.0018491	ENSMUSG00000035473	ENSMUST00000133955	+	80145152	80183528	Genebody	20487	protein_coding	Galm
chr17	80168008	80168173	3.64648	0.00658264	ENSMUSG00000035473	ENSMUST00000133955	+	80145152	80183528	Genebody	22938	protein_coding	Galm
chr17	80706745	80706821	5.00232	3.75898e-06	ENSMUSG00000024242	ENSMUST00000025089	-	80580512	80728093	Genebody	21310	protein_coding	Map4k3
chr17	80709960	80710161	3.6296	0.00226558	ENSMUSG00000024242	ENSMUST00000025089	-	80580512	80728093	Genebody	18033	protein_coding	Map4k3
chr17	80982497	80982578	4.10387	0.000456236	ENSMUSG00000024245	ENSMUST00000025092	+	80944632	81001816	Genebody	37905	protein_coding	Tmem178
chr17	80982648	80982774	3.78667	0.00267178	ENSMUSG00000024245	ENSMUST00000025092	+	80944632	81001816	Genebody	38079	protein_coding	Tmem178
chr17	81419957	81420022	4.01983	0.00226558	ENSMUSG00000054640	ENSMUST00000163680	-	81388691	81649607	Genebody	229618	protein_coding	Slc8a1
chr17	83808147	83808224	3.08235	0.0198664	ENSMUSG00000055817	ENSMUST00000176054	+	83784334	83820216	Genebody	23851	protein_coding	Mta3
chr17	83812391	83812471	4.33019	0.000202978	ENSMUSG00000055817	ENSMUST00000176054	+	83784334	83820216	Genebody	28097	protein_coding	Mta3
chr17	86214876	86214931	4.27107	0.000680221	ENSMUSG00000045038	ENSMUST00000097274	+	86168174	86655415	Genebody	46729	protein_coding	Prkce
chr17	86218406	86218529	3.88654	0.00299461	ENSMUSG00000045038	ENSMUST00000097274	+	86168174	86655415	Genebody	50293	protein_coding	Prkce
chr17	86231987	86232126	3.88787	0.00140385	ENSMUSG00000045038	ENSMUST00000097274	+	86168174	86655415	Genebody	63882	protein_coding	Prkce
chr17	86254022	86254085	3.22339	0.0213791	ENSMUSG00000045038	ENSMUST00000097274	+	86168174	86655415	Genebody	85879	protein_coding	Prkce
chr17	86264209	86264305	3.32413	0.0304432	ENSMUSG00000045038	ENSMUST00000097274	+	86168174	86655415	Genebody	96083	protein_coding	Prkce
chr17	86305333	86305388	3.50665	0.00471368	ENSMUSG00000045038	ENSMUST00000097274	+	86168174	86655415	Genebody	137186	protein_coding	Prkce
chr17	86324816	86324884	4.01983	0.00226558	ENSMUSG00000045038	ENSMUST00000097274	+	86168174	86655415	Genebody	156676	protein_coding	Prkce
chr17	86330766	86330853	3.53724	0.00827923	ENSMUSG00000045038	ENSMUST00000097274	+	86168174	86655415	Genebody	162635	protein_coding	Prkce
chr17	86437932	86438037	3.0565	0.0391534	ENSMUSG00000045038	ENSMUST00000097274	+	86168174	86655415	Genebody	269810	protein_coding	Prkce
chr17	86444832	86444958	4.96681	4.00212e-07	ENSMUSG00000045038	ENSMUST00000097274	+	86168174	86655415	Genebody	276721	protein_coding	Prkce
chr17	86458389	86458477	4.40864	0.000245397	ENSMUSG00000045038	ENSMUST00000097274	+	86168174	86655415	Genebody	290259	protein_coding	Prkce
chr17	86536067	86536284	3.40443	0.00077117	ENSMUSG00000045038	ENSMUST00000097274	+	86168174	86655415	Genebody	368001	protein_coding	Prkce
chr17	87315140	87315272	4.29293	0.000148624	ENSMUSG00000036918	ENSMUST00000127970	+	87309332	87330077	Genebody	5874	protein_coding	Ttc7
chr17	87369438	87369493	3.08235	0.0198664	ENSMUSG00000036918	ENSMUST00000154255	+	87292811	87380086	Genebody	76654	protein_coding	Ttc7
chr17	87369561	87369616	4.82246	2.36516e-05	ENSMUSG00000036918	ENSMUST00000154255	+	87292811	87380086	Genebody	76777	protein_coding	Ttc7
chr17	87372491	87372565	3.65869	0.00827866	ENSMUSG00000036918	ENSMUST00000154255	+	87292811	87380086	Genebody	79717	protein_coding	Ttc7
chr18	5162403	5162458	4.34944	7.2252e-05	ENSMUSG00000097888	ENSMUST00000180850	-	5162880	5165731	Genebody	3301	lincRNA	Gm26682
chr18	12726420	12726485	4.01983	0.00226558	ENSMUSG00000024424	ENSMUST00000025294	+	12643344	12737049	Genebody	83108	protein_coding	Ttc39c
chr18	12727769	12727827	3.86428	0.0031975	ENSMUSG00000024424	ENSMUST00000025294	+	12643344	12737049	Genebody	84454	protein_coding	Ttc39c
chr18	14997678	14997733	4.39405	0.000258923	ENSMUSG00000036225	ENSMUST00000168989	-	14968685	15063582	Genebody	65877	protein_coding	Kctd1
chr18	16681856	16681960	3.76731	0.000421658	ENSMUSG00000024304	ENSMUST00000025166	-	16588877	16809246	Genebody	127338	protein_coding	Cdh2
chr18	21133022	21133143	4.52118	0.000193232	ENSMUSG00000042680	ENSMUST00000049260	-	21127201	21300138	Genebody	167056	protein_coding	Garem1
chr18	22985149	22985337	3.08235	0.0198664	ENSMUSG00000041923	ENSMUST00000081423	-	22693381	23038656	Genebody	53413	protein_coding	Nol4
chr18	22985397	22985515	3.88654	0.00299461	ENSMUSG00000041923	ENSMUST00000081423	-	22693381	23038656	Genebody	53200	protein_coding	Nol4
chr18	23444584	23444658	3.24753	0.0161391	ENSMUSG00000024302	ENSMUST00000047954	+	23415510	23604231	Genebody	29111	protein_coding	Dtna
chr18	23868592	23868889	4.75185	1.06517e-05	ENSMUSG00000024277	ENSMUST00000165387	+	23804103	23890931	Genebody	64637	protein_coding	Mapre2
chr18	23869168	23869257	2.74345	0.0294401	ENSMUSG00000024277	ENSMUST00000165387	+	23804103	23890931	Genebody	65109	protein_coding	Mapre2
chr18	23869347	23869406	3.94394	0.00113799	ENSMUSG00000024277	ENSMUST00000165387	+	23804103	23890931	Genebody	65273	protein_coding	Mapre2
chr18	25548574	25548751	4.00942	0.000887238	ENSMUSG00000024268	ENSMUST00000225927	-	25504220	25752692	Genebody	204030	protein_coding	Celf4
chr18	25554905	25555011	4.51501	1.6112e-06	ENSMUSG00000024268	ENSMUST00000225927	-	25504220	25752692	Genebody	197734	protein_coding	Celf4
chr18	25630510	25630622	3.42483	0.00301752	ENSMUSG00000024268	ENSMUST00000225927	-	25504220	25752692	Genebody	122126	protein_coding	Celf4
chr18	25678357	25678467	4.77951	2.80363e-05	ENSMUSG00000024268	ENSMUST00000225927	-	25504220	25752692	Genebody	74280	protein_coding	Celf4
chr18	25678670	25678743	4.29461	0.000376279	ENSMUSG00000024268	ENSMUST00000225927	-	25504220	25752692	Genebody	73986	protein_coding	Celf4
chr18	25694012	25694067	4.01063	0.00140385	ENSMUSG00000024268	ENSMUST00000225927	-	25504220	25752692	Genebody	58653	protein_coding	Celf4
chr18	25694339	25694412	3.24753	0.0161391	ENSMUSG00000024268	ENSMUST00000225927	-	25504220	25752692	Genebody	58317	protein_coding	Celf4
chr18	25702411	25702519	4.26434	0.000244456	ENSMUSG00000024268	ENSMUST00000225927	-	25504220	25752692	Genebody	50227	protein_coding	Celf4
chr18	25724222	25724293	3.59607	0.00115744	ENSMUSG00000024268	ENSMUST00000225927	-	25504220	25752692	Genebody	28435	protein_coding	Celf4
chr18	34457727	34457827	4.27107	0.000680221	ENSMUSG00000036501	ENSMUST00000040506	-	34442352	34506823	Genebody	49046	protein_coding	Fam13b
chr18	35211461	35211516	4.21623	0.00048064	ENSMUSG00000071862	ENSMUST00000091636	-	35209011	35215024	Genebody	3536	protein_coding	Lrrtm2
chr18	35265581	35265658	4.64262	2.59448e-05	ENSMUSG00000024357	ENSMUST00000025215	-	35266400	35498925	Genebody	233306	protein_coding	Sil1
chr18	35265739	35265794	4.00942	0.000887238	ENSMUSG00000024357	ENSMUST00000025215	-	35266400	35498925	Genebody	233159	protein_coding	Sil1
chr18	35296285	35296362	2.94817	0.0224135	ENSMUSG00000024357	ENSMUST00000025215	-	35266400	35498925	Genebody	202602	protein_coding	Sil1
chr18	35296472	35296562	3.73	0.00488945	ENSMUSG00000024357	ENSMUST00000025215	-	35266400	35498925	Genebody	202408	protein_coding	Sil1
chr18	35299393	35299458	3.43435	0.0115409	ENSMUSG00000024357	ENSMUST00000025215	-	35266400	35498925	Genebody	199500	protein_coding	Sil1
chr18	35299717	35299801	3.42483	0.00301752	ENSMUSG00000024357	ENSMUST00000025215	-	35266400	35498925	Genebody	199166	protein_coding	Sil1
chr18	35299879	35299954	3.6765	0.00257668	ENSMUSG00000024357	ENSMUST00000025215	-	35266400	35498925	Genebody	199009	protein_coding	Sil1
chr18	35839215	35839354	2.83703	0.0268782	ENSMUSG00000046668	ENSMUST00000060722	+	35829818	35861687	Genebody	9466	protein_coding	Cxxc5
chr18	35839414	35839776	5.73094	5.78695e-10	ENSMUSG00000046668	ENSMUST00000060722	+	35829818	35861687	Genebody	9777	protein_coding	Cxxc5
chr18	35839836	35840024	3.56884	0.000639175	ENSMUSG00000046668	ENSMUST00000060722	+	35829818	35861687	Genebody	10112	protein_coding	Cxxc5
chr18	35840104	35840199	3.86083	0.00148109	ENSMUSG00000046668	ENSMUST00000060722	+	35829818	35861687	Genebody	10333	protein_coding	Cxxc5
chr18	35840254	35840573	4.50431	4.36978e-05	ENSMUSG00000046668	ENSMUST00000060722	+	35829818	35861687	Genebody	10595	protein_coding	Cxxc5
chr18	35840956	35841020	3.6296	0.00226558	ENSMUSG00000046668	ENSMUST00000060722	+	35829818	35861687	Genebody	11170	protein_coding	Cxxc5
chr18	35841661	35841716	3.43685	0.0114088	ENSMUSG00000046668	ENSMUST00000060722	+	35829818	35861687	Genebody	11870	protein_coding	Cxxc5
chr18	35841790	35842089	4.58475	6.35419e-06	ENSMUSG00000046668	ENSMUST00000060722	+	35829818	35861687	Genebody	12121	protein_coding	Cxxc5
chr18	35845114	35845191	4.35035	0.000193232	ENSMUSG00000046668	ENSMUST00000060722	+	35829818	35861687	Genebody	15334	protein_coding	Cxxc5
chr18	35848252	35848335	4.5581	5.66918e-05	ENSMUSG00000046668	ENSMUST00000060722	+	35829818	35861687	Genebody	18475	protein_coding	Cxxc5
chr18	35848604	35848852	4.52318	6.39219e-05	ENSMUSG00000046668	ENSMUST00000060722	+	35829818	35861687	Genebody	18910	protein_coding	Cxxc5
chr18	36014159	36014252	4.52231	0.000193232	ENSMUSG00000024347	ENSMUST00000175734	+	35965105	36014674	Genebody	49100	protein_coding	Psd2
chr18	36155600	36155671	6.11436	2.81871e-09	ENSMUSG00000060275	ENSMUST00000115712	-	36021070	36196621	Genebody	40986	protein_coding	Nrg2
chr18	37842692	37842820	4.58475	6.35419e-06	ENSMUSG00000102543	ENSMUST00000055935	+	37819513	37841873	Genebody	23243	protein_coding	Pcdhgc5
chr18	37877240	37877361	5.1328	2.58494e-06	ENSMUSG00000024456	ENSMUST00000115629	-	37843605	37906416	Genebody	29116	protein_coding	Diaph1
chr18	38185457	38185578	6.02974	2.02349e-08	ENSMUSG00000051375	ENSMUST00000160721	-	38185914	38212053	Genebody	26536	protein_coding	Pcdh1
chr18	38185677	38185738	5.21763	3.26941e-06	ENSMUSG00000051375	ENSMUST00000160721	-	38185914	38212053	Genebody	26346	protein_coding	Pcdh1
chr18	38190570	38190633	4.01166	0.000241502	ENSMUSG00000051375	ENSMUST00000161701	-	38188890	38203163	Genebody	12562	protein_coding	Pcdh1
chr18	38238894	38238957	4.01166	0.000241502	ENSMUSG00000097080	ENSMUST00000181871	-	38238405	38250198	Genebody	11273	lincRNA	1700086O06Rik
chr18	38239061	38239232	3.97534	0.00226558	ENSMUSG00000097080	ENSMUST00000181871	-	38238405	38250198	Genebody	11052	lincRNA	1700086O06Rik
chr18	38459743	38459856	4.23302	0.000456236	ENSMUSG00000024425	ENSMUST00000025293	+	38418975	38464399	Genebody	40824	protein_coding	Ndfip1
chr18	39371362	39371434	3.72809	0.00226558	ENSMUSG00000085289	ENSMUST00000135378	-	39367038	39389425	Genebody	18027	misc	Gm15337
chr18	40332225	40332319	4.52231	0.000193232	ENSMUSG00000051401	ENSMUST00000091927	+	40258361	40531168	Genebody	73911	protein_coding	Kctd16
chr18	40404727	40404823	3.67387	0.00784079	ENSMUSG00000051401	ENSMUST00000091927	+	40258361	40531168	Genebody	146414	protein_coding	Kctd16
chr18	42219142	42219248	5.05292	3.19139e-06	ENSMUSG00000024493	ENSMUST00000097590	-	42202350	42262122	Genebody	42927	protein_coding	Lars
chr18	43659353	43659422	3.53724	0.00827923	ENSMUSG00000024502	ENSMUST00000082254	-	43531408	43687773	Genebody	28386	protein_coding	Jakmip2
chr18	54901844	54901905	3.88787	0.00140385	ENSMUSG00000052713	ENSMUST00000064763	-	54888045	54990180	Genebody	88306	protein_coding	Zfp608
chr18	54972552	54972607	3.77471	0.00414219	ENSMUSG00000052713	ENSMUST00000064763	-	54888045	54990180	Genebody	17601	protein_coding	Zfp608
chr18	60619666	60619759	3.70211	0.00233572	ENSMUSG00000043079	ENSMUST00000123288	-	60604109	60623325	Genebody	3613	protein_coding	Synpo
chr18	60619840	60619937	3.42483	0.00301752	ENSMUSG00000043079	ENSMUST00000123288	-	60604109	60623325	Genebody	3437	protein_coding	Synpo
chr18	60637232	60637327	4.26434	0.000244456	ENSMUSG00000043079	ENSMUST00000154857	-	60629498	60648272	Genebody	10993	protein_coding	Synpo
chr18	60915828	60915909	3.88787	0.00140385	ENSMUSG00000036412	ENSMUST00000040359	+	60911780	60918561	Genebody	4088	protein_coding	Arsi
chr18	60930184	60930256	3.43856	0.00631582	ENSMUSG00000024617	ENSMUST00000137805	+	60926949	60955639	Genebody	3271	protein_coding	Camk2a
chr18	60932511	60932574	3.90779	0.000795976	ENSMUSG00000024617	ENSMUST00000137805	+	60926949	60955639	Genebody	5593	protein_coding	Camk2a
chr18	60933192	60933284	3.43856	0.00631582	ENSMUSG00000024617	ENSMUST00000137805	+	60926949	60955639	Genebody	6289	protein_coding	Camk2a
chr18	60934256	60934313	5.36622	3.24459e-08	ENSMUSG00000024617	ENSMUST00000137805	+	60926949	60955639	Genebody	7335	protein_coding	Camk2a
chr18	60934569	60934653	3.10334	0.00991654	ENSMUSG00000024617	ENSMUST00000137805	+	60926949	60955639	Genebody	7662	protein_coding	Camk2a
chr18	60943939	60944018	3.48586	0.0146649	ENSMUSG00000024617	ENSMUST00000137805	+	60926949	60955639	Genebody	17029	protein_coding	Camk2a
chr18	60946924	60947006	3.0565	0.0391534	ENSMUSG00000024617	ENSMUST00000137805	+	60926949	60955639	Genebody	20016	protein_coding	Camk2a
chr18	61056911	61057045	4.52231	0.000193232	ENSMUSG00000024620	ENSMUST00000115274	+	61045200	61085056	Genebody	11778	protein_coding	Pdgfrb
chr18	62341047	62341138	4.31986	0.000139927	ENSMUSG00000026322	ENSMUST00000027560	+	62324204	62467802	Genebody	16888	protein_coding	Htr4
chr18	64466858	64466913	5.10109	4.98643e-06	ENSMUSG00000024588	ENSMUST00000025484	-	64456550	64489066	Genebody	22181	protein_coding	Fech
chr18	64471783	64471926	3.88787	0.00140385	ENSMUSG00000024588	ENSMUST00000025484	-	64456550	64489066	Genebody	17212	protein_coding	Fech
chr18	64991340	64991436	4.17373	0.000139927	ENSMUSG00000024589	ENSMUST00000224516	+	64921129	65080728	Genebody	70259	protein_coding	Nedd4l
chr18	65052303	65052382	3.55585	0.0113598	ENSMUSG00000024589	ENSMUST00000226058	+	65025802	65213191	Genebody	26540	protein_coding	Nedd4l
chr18	65125022	65125091	3.88974	0.00296476	ENSMUSG00000024589	ENSMUST00000224663	+	65077431	65217831	Genebody	47625	protein_coding	Nedd4l
chr18	65143508	65143653	4.31986	0.000139927	ENSMUSG00000024589	ENSMUST00000224663	+	65077431	65217831	Genebody	66149	protein_coding	Nedd4l
chr18	65150270	65150351	3.82063	0.000723719	ENSMUSG00000024589	ENSMUST00000224663	+	65077431	65217831	Genebody	72879	protein_coding	Nedd4l
chr18	65150751	65150858	4.20128	0.000195871	ENSMUSG00000024589	ENSMUST00000224663	+	65077431	65217831	Genebody	73373	protein_coding	Nedd4l
chr18	65154802	65154939	3.59607	0.00115744	ENSMUSG00000024589	ENSMUST00000224663	+	65077431	65217831	Genebody	77439	protein_coding	Nedd4l
chr18	65186808	65186871	4.3296	0.000328519	ENSMUSG00000024589	ENSMUST00000224663	+	65077431	65217831	Genebody	109408	protein_coding	Nedd4l
chr18	65187069	65187166	6.34953	4.24884e-10	ENSMUSG00000024589	ENSMUST00000224663	+	65077431	65217831	Genebody	109686	protein_coding	Nedd4l
chr18	65640022	65640274	3.12073	0.0052301	ENSMUSG00000042439	ENSMUST00000183184	+	65625240	65683403	Genebody	14908	protein_coding	Zfp532
chr18	67945734	67945789	4.03991	0.000789078	ENSMUSG00000024544	ENSMUST00000063775	+	67933257	68255549	Genebody	12504	protein_coding	Ldlrad4
chr18	67946027	67946087	4.52231	0.000193232	ENSMUSG00000024544	ENSMUST00000063775	+	67933257	68255549	Genebody	12800	protein_coding	Ldlrad4
chr18	68052698	68052768	3.73902	0.00667636	ENSMUSG00000024544	ENSMUST00000063775	+	67933257	68255549	Genebody	119476	protein_coding	Ldlrad4
chr18	68157549	68157767	5.68039	1.55153e-07	ENSMUSG00000024544	ENSMUST00000063775	+	67933257	68255549	Genebody	224401	protein_coding	Ldlrad4
chr18	68189989	68190071	3.76731	0.000421658	ENSMUSG00000024544	ENSMUST00000063775	+	67933257	68255549	Genebody	256773	protein_coding	Ldlrad4
chr18	69506681	69506747	4.53585	4.01967e-05	ENSMUSG00000053477	ENSMUST00000202765	+	69500958	69652467	Genebody	5756	protein_coding	Tcf4
chr18	69507599	69507703	4.67766	2.31878e-05	ENSMUSG00000053477	ENSMUST00000202765	+	69500958	69652467	Genebody	6693	protein_coding	Tcf4
chr18	69507925	69508021	4.71322	1.99673e-05	ENSMUSG00000053477	ENSMUST00000202765	+	69500958	69652467	Genebody	7015	protein_coding	Tcf4
chr18	69570892	69571216	4.77578	1.63874e-06	ENSMUSG00000053477	ENSMUST00000136151	+	69563335	69636964	Genebody	7719	protein_coding	Tcf4
chr18	69575858	69575959	3.12073	0.0052301	ENSMUSG00000053477	ENSMUST00000136151	+	69563335	69636964	Genebody	12573	protein_coding	Tcf4
chr18	69576214	69576398	2.87409	0.0140906	ENSMUSG00000053477	ENSMUST00000136151	+	69563335	69636964	Genebody	12971	protein_coding	Tcf4
chr18	69607760	69607877	3.98536	0.000970018	ENSMUSG00000053477	ENSMUST00000145918	+	69599536	69652414	Genebody	8282	protein_coding	Tcf4
chr18	69607987	69608112	3.59607	0.00115744	ENSMUSG00000053477	ENSMUST00000145918	+	69599536	69652414	Genebody	8513	protein_coding	Tcf4
chr18	69631627	69631770	4.93534	1.55729e-05	ENSMUSG00000053477	ENSMUST00000202474	+	69612444	69683198	Genebody	19254	protein_coding	Tcf4
chr18	69637355	69637410	3.76869	0.00422805	ENSMUSG00000053477	ENSMUST00000202474	+	69612444	69683198	Genebody	24938	protein_coding	Tcf4
chr18	69675277	69675404	4.68858	6.14059e-05	ENSMUSG00000053477	ENSMUST00000202474	+	69612444	69683198	Genebody	62896	protein_coding	Tcf4
chr18	74570577	74570688	3.55585	0.0113598	ENSMUSG00000025885	ENSMUST00000121875	+	74442607	74770805	Genebody	128025	protein_coding	Myo5b
chr18	74685142	74685199	4.5776	9.11444e-05	ENSMUSG00000025885	ENSMUST00000121875	+	74442607	74770805	Genebody	242563	protein_coding	Myo5b
chr18	75607574	75607634	3.78115	0.00206909	ENSMUSG00000052928	ENSMUST00000165559	-	75431224	75697696	Genebody	90092	protein_coding	Ctif
chr18	77226579	77226660	4.10816	0.0004495	ENSMUSG00000025425	ENSMUST00000075290	+	77185979	77255320	Genebody	40640	protein_coding	St8sia5
chr18	77316555	77316846	3.93521	0.000723719	ENSMUSG00000032818	ENSMUST00000035501	+	77307750	77382328	Genebody	8950	protein_coding	Loxhd1
chr18	78801437	78801496	4.40864	0.000245397	ENSMUSG00000024548	ENSMUST00000025430	-	78750380	79109391	Genebody	307925	protein_coding	Setbp1
chr18	79050902	79050964	3.59607	0.00115744	ENSMUSG00000024548	ENSMUST00000025430	-	78750380	79109391	Genebody	58458	protein_coding	Setbp1
chr18	82532035	82532104	3.43856	0.00631582	ENSMUSG00000041607	ENSMUST00000143506	+	82475370	82584217	Genebody	56699	protein_coding	Mbp
chr18	82536365	82536543	3.74505	0.000680221	ENSMUSG00000041607	ENSMUST00000143506	+	82475370	82584217	Genebody	61084	protein_coding	Mbp
chr18	82954131	82954208	4.50407	0.000121163	ENSMUSG00000058881	ENSMUST00000071233	+	82914632	83005314	Genebody	39537	protein_coding	Zfp516
chr18	86415696	86415793	3.24753	0.0161391	ENSMUSG00000050321	ENSMUST00000058829	+	86394952	86501897	Genebody	20792	protein_coding	Neto1
chr19	4301838	4301899	3.96625	0.00165021	ENSMUSG00000024858	ENSMUST00000167511	-	4292567	4305208	Genebody	3340	protein_coding	Grk2
chr19	4718943	4719200	4.44553	0.00022134	ENSMUSG00000067889	ENSMUST00000008991	+	4711208	4752353	Genebody	7863	protein_coding	Sptbn2
chr19	4783851	4783977	4.52231	0.000193232	ENSMUSG00000094936	ENSMUST00000180248	-	4784293	4793901	Genebody	9987	protein_coding	Rbm4
chr19	5094544	5094694	3.60626	0.00226558	ENSMUSG00000024873	ENSMUST00000025805	-	5092871	5098418	Genebody	3799	protein_coding	Cnih2
chr19	5151329	5151391	4.39372	2.31878e-05	ENSMUSG00000024855	ENSMUST00000025786	-	5133688	5273119	Genebody	121759	protein_coding	Pacs1
chr19	7566955	7567034	5.7785	1.16845e-07	ENSMUSG00000060675	ENSMUST00000136756	+	7557485	7586711	Genebody	9509	protein_coding	Pla2g16
chr19	7567086	7567147	5.52726	5.98177e-07	ENSMUSG00000060675	ENSMUST00000136756	+	7557485	7586711	Genebody	9631	protein_coding	Pla2g16
chr19	10272821	10272955	4.48304	0.000201697	ENSMUSG00000035735	ENSMUST00000125567	-	10245268	10304857	Genebody	31969	protein_coding	Dagla
chr19	10277564	10277619	4.19504	0.000741891	ENSMUSG00000035735	ENSMUST00000125567	-	10245268	10304857	Genebody	27266	protein_coding	Dagla
chr19	10288546	10288640	3.36103	0.0154935	ENSMUSG00000035735	ENSMUST00000125567	-	10245268	10304857	Genebody	16264	protein_coding	Dagla
chr19	10290268	10290399	4.53585	4.01967e-05	ENSMUSG00000035735	ENSMUST00000125567	-	10245268	10304857	Genebody	14524	protein_coding	Dagla
chr19	10296974	10297099	4.10387	0.000456236	ENSMUSG00000035735	ENSMUST00000125567	-	10245268	10304857	Genebody	7821	protein_coding	Dagla
chr19	10300678	10300959	3.00473	0.00638543	ENSMUSG00000035735	ENSMUST00000125567	-	10245268	10304857	Genebody	4039	protein_coding	Dagla
chr19	10301247	10301302	3.59607	0.00115744	ENSMUSG00000035735	ENSMUST00000125567	-	10245268	10304857	Genebody	3583	protein_coding	Dagla
chr19	10398005	10398064	3.88787	0.00140385	ENSMUSG00000024743	ENSMUST00000224135	+	10389483	10448444	Genebody	8551	protein_coding	Syt7
chr19	10398353	10398438	4.10387	0.000456236	ENSMUSG00000024743	ENSMUST00000224135	+	10389483	10448444	Genebody	8912	protein_coding	Syt7
chr19	10403090	10403159	4.73209	5.44014e-05	ENSMUSG00000024743	ENSMUST00000224135	+	10389483	10448444	Genebody	13641	protein_coding	Syt7
chr19	10404548	10404620	4.26702	0.000421658	ENSMUSG00000024743	ENSMUST00000224135	+	10389483	10448444	Genebody	15101	protein_coding	Syt7
chr19	10405464	10405544	4.27107	0.000680221	ENSMUSG00000024743	ENSMUST00000224135	+	10389483	10448444	Genebody	16021	protein_coding	Syt7
chr19	10708737	10708810	4.33667	0.000322768	ENSMUSG00000048832	ENSMUST00000087951	+	10688815	10714419	Genebody	19958	protein_coding	Vps37c
chr19	10709248	10709329	4.31986	0.000139927	ENSMUSG00000048832	ENSMUST00000087951	+	10688815	10714419	Genebody	20473	protein_coding	Vps37c
chr19	10709382	10709597	4.54054	0.000105257	ENSMUSG00000048832	ENSMUST00000087951	+	10688815	10714419	Genebody	20674	protein_coding	Vps37c
chr19	10709719	10709860	5.63326	1.88634e-07	ENSMUSG00000048832	ENSMUST00000087951	+	10688815	10714419	Genebody	20974	protein_coding	Vps37c
chr19	10763532	10763600	4.22379	0.000720162	ENSMUSG00000067577	ENSMUST00000188480	+	10740960	10785677	Genebody	22606	misc	A430093F15Rik
chr19	10940729	10940809	3.80183	0.0012118	ENSMUSG00000034117	ENSMUST00000037261	+	10937160	10942511	Genebody	3609	protein_coding	Ptgdr2
chr19	12475305	12475512	3.6296	0.00226558	ENSMUSG00000039982	ENSMUST00000045521	-	12466341	12501996	Genebody	26588	protein_coding	Dtx4
chr19	12475706	12475833	3.6296	0.00226558	ENSMUSG00000039982	ENSMUST00000045521	-	12466341	12501996	Genebody	26227	protein_coding	Dtx4
chr19	14485452	14485531	3.64363	0.00874883	ENSMUSG00000024642	ENSMUST00000052011	-	14448072	14597983	Genebody	112492	protein_coding	Tle4
chr19	16255072	16255149	3.0565	0.0391534	ENSMUSG00000024639	ENSMUST00000167656	+	16219632	16317274	Genebody	35478	protein_coding	Gnaq
chr19	16367322	16367512	3.82063	0.000723719	ENSMUSG00000024639	ENSMUST00000025541	+	16132831	16387463	Genebody	234586	protein_coding	Gnaq
chr19	21787262	21787366	3.88787	0.00140385	ENSMUSG00000024754	ENSMUST00000025663	+	21778342	21858327	Genebody	8972	protein_coding	Tmem2
chr19	22463682	22463782	2.94817	0.0224135	ENSMUSG00000052387	ENSMUST00000037901	+	22448283	22989884	Genebody	15449	protein_coding	Trpm3
chr19	22915910	22916197	4.5581	5.66918e-05	ENSMUSG00000052387	ENSMUST00000099564	+	22692619	22926489	Genebody	223434	protein_coding	Trpm3
chr19	22917003	22917081	5.10109	4.98643e-06	ENSMUSG00000052387	ENSMUST00000099564	+	22692619	22926489	Genebody	224423	protein_coding	Trpm3
chr19	22940466	22940747	4.75185	1.06517e-05	ENSMUSG00000052387	ENSMUST00000037901	+	22448283	22989884	Genebody	492323	protein_coding	Trpm3
chr19	22973417	22973488	4.53585	4.01967e-05	ENSMUSG00000052387	ENSMUST00000037901	+	22448283	22989884	Genebody	525169	protein_coding	Trpm3
chr19	23056890	23056989	4.31986	0.000139927	ENSMUSG00000097930	ENSMUST00000181623	-	23037390	23075853	Genebody	18914	lincRNA	C330002G04Rik
chr19	23057434	23057489	3.88787	0.00140385	ENSMUSG00000097930	ENSMUST00000181623	-	23037390	23075853	Genebody	18392	lincRNA	C330002G04Rik
chr19	24142971	24143110	3.0565	0.0391534	ENSMUSG00000024812	ENSMUST00000099558	-	24094523	24225026	Genebody	81986	protein_coding	Tjp2
chr19	27904781	27904960	4.31986	0.000139927	ENSMUSG00000040929	ENSMUST00000165566	-	27761721	27982948	Genebody	78078	protein_coding	Rfx3
chr19	28609255	28609329	3.72688	0.00685536	ENSMUSG00000052942	ENSMUST00000159178	-	28531847	28666685	Genebody	57393	protein_coding	Glis3
chr19	32642455	32642524	10.552	4.00728e-26	ENSMUSG00000024899	ENSMUST00000025833	+	32620005	32667187	Genebody	22484	protein_coding	Papss2
chr19	38015629	38015708	3.45589	0.0111686	ENSMUSG00000048612	ENSMUST00000226068	-	37899310	38043351	Genebody	27683	protein_coding	Myof
chr19	40702461	40702534	3.47219	0.0154935	ENSMUSG00000048120	ENSMUST00000137508	+	40681667	40723193	Genebody	20830	protein_coding	Entpd1
chr19	41071720	41071775	4.35629	0.000121163	ENSMUSG00000050121	ENSMUST00000087176	-	41062474	41077113	Genebody	5366	protein_coding	Opalin
chr19	41656570	41656702	4.02996	0.00136088	ENSMUSG00000025020	ENSMUST00000171586	-	41646103	41743486	Genebody	86850	protein_coding	Slit1
chr19	41656789	41656978	5.32403	6.10408e-07	ENSMUSG00000025020	ENSMUST00000171586	-	41646103	41743486	Genebody	86603	protein_coding	Slit1
chr19	41679937	41680008	3.96625	0.00165021	ENSMUSG00000025020	ENSMUST00000171586	-	41646103	41743486	Genebody	63514	protein_coding	Slit1
chr19	41693600	41693683	4.77354	5.11529e-05	ENSMUSG00000025020	ENSMUST00000171586	-	41646103	41743486	Genebody	49845	protein_coding	Slit1
chr19	41711904	41711962	3.0565	0.0391534	ENSMUSG00000025020	ENSMUST00000171586	-	41646103	41743486	Genebody	31553	protein_coding	Slit1
chr19	42016985	42017061	3.98829	0.00226558	ENSMUSG00000025171	ENSMUST00000026170	+	41981763	42034641	Genebody	35260	protein_coding	Ubtd1
chr19	42017804	42018042	5.22755	4.93242e-07	ENSMUSG00000025171	ENSMUST00000026170	+	41981763	42034641	Genebody	36160	protein_coding	Ubtd1
chr19	42316213	42316278	3.75097	0.00143202	ENSMUSG00000042401	ENSMUST00000048630	-	42283037	42431783	Genebody	115538	protein_coding	Crtac1
chr19	43452401	43452487	3.08235	0.0198664	ENSMUSG00000025189	ENSMUST00000223787	+	43440436	43495041	Genebody	12008	protein_coding	Cnnm1
chr19	45574112	45574178	3.08235	0.0198664	ENSMUSG00000041035	ENSMUST00000047057	+	45560615	45578279	Genebody	13530	protein_coding	Gm17018
chr19	45947873	45947971	4.22379	0.000720162	ENSMUSG00000039901	ENSMUST00000045396	-	45818144	45998488	Genebody	50566	protein_coding	9130011E15Rik
chr19	46908928	46909042	3.25851	0.00412183	ENSMUSG00000025041	ENSMUST00000168536	-	46886831	46962351	Genebody	53366	protein_coding	Nt5c2
chr19	46998623	46998695	2.94817	0.0224135	ENSMUSG00000025041	ENSMUST00000172239	-	46887828	47015153	Genebody	16494	protein_coding	Nt5c2
chr19	47040997	47041068	4.54054	0.000105257	ENSMUSG00000025050	ENSMUST00000026032	-	47033619	47050845	Genebody	9813	protein_coding	Pcgf6
chr19	47279949	47280043	3.82052	0.0037405	ENSMUSG00000053617	ENSMUST00000081619	-	47260174	47464411	Genebody	184415	protein_coding	Sh3pxd2a
chr19	47280182	47280324	4.49325	0.000125508	ENSMUSG00000053617	ENSMUST00000081619	-	47260174	47464411	Genebody	184158	protein_coding	Sh3pxd2a
chr19	47337937	47338061	4.77354	5.11529e-05	ENSMUSG00000053617	ENSMUST00000081619	-	47260174	47464411	Genebody	126412	protein_coding	Sh3pxd2a
chr19	53165513	53165645	4.46819	0.000139223	ENSMUSG00000025026	ENSMUST00000025999	+	53143997	53247399	Genebody	21582	protein_coding	Add3
chr19	53165709	53165764	3.6296	0.00226558	ENSMUSG00000025026	ENSMUST00000025999	+	53143997	53247399	Genebody	21739	protein_coding	Add3
chr19	53165828	53165883	4.54054	0.000105257	ENSMUSG00000025026	ENSMUST00000025999	+	53143997	53247399	Genebody	21858	protein_coding	Add3
chr19	53313434	53313656	5.7785	1.16845e-07	ENSMUSG00000025025	ENSMUST00000003870	+	53310506	53375810	Genebody	3039	protein_coding	Mxi1
chr19	53313940	53314090	3.70211	0.00233572	ENSMUSG00000025025	ENSMUST00000003870	+	53310506	53375810	Genebody	3509	protein_coding	Mxi1
chr19	53314467	53314582	4.57122	1.17915e-05	ENSMUSG00000025025	ENSMUST00000003870	+	53310506	53375810	Genebody	4018	protein_coding	Mxi1
chr19	53325572	53325735	4.31913	7.95646e-05	ENSMUSG00000025025	ENSMUST00000003870	+	53310506	53375810	Genebody	15147	protein_coding	Mxi1
chr19	53325805	53325860	4.01166	0.000241502	ENSMUSG00000025025	ENSMUST00000003870	+	53310506	53375810	Genebody	15326	protein_coding	Mxi1
chr19	53325913	53326063	5.07116	4.86396e-07	ENSMUSG00000025025	ENSMUST00000003870	+	53310506	53375810	Genebody	15482	protein_coding	Mxi1
chr19	53360470	53360612	4.23216	0.000277556	ENSMUSG00000025025	ENSMUST00000111737	+	53330446	53375810	Genebody	30095	protein_coding	Mxi1
chr19	53360663	53360767	4.61527	7.90733e-05	ENSMUSG00000025025	ENSMUST00000111737	+	53330446	53375810	Genebody	30269	protein_coding	Mxi1
chr19	53369715	53369863	4.93852	9.41543e-06	ENSMUSG00000025025	ENSMUST00000111737	+	53330446	53375810	Genebody	39343	protein_coding	Mxi1
chr19	53863032	53863132	3.45589	0.0111686	ENSMUSG00000043639	ENSMUST00000161856	+	53843210	53867080	Genebody	19872	protein_coding	Rbm20
chr19	56423127	56423223	4.27107	0.000680221	ENSMUSG00000025076	ENSMUST00000026062	+	56397129	56442344	Genebody	26046	protein_coding	Casp7
chr19	57816789	57816887	4.53585	4.01967e-05	ENSMUSG00000054843	ENSMUST00000077282	+	57611034	58133338	Genebody	205804	protein_coding	Atrnl1
chr19	58829486	58829698	4.53585	4.01967e-05	ENSMUSG00000025092	ENSMUST00000066285	-	58795751	58860984	Genebody	31392	protein_coding	Hspa12a
chr19	58830110	58830331	4.68842	4.00166e-05	ENSMUSG00000025092	ENSMUST00000066285	-	58795751	58860984	Genebody	30764	protein_coding	Hspa12a
chr2	4601679	4601745	3.88654	0.00299461	ENSMUSG00000026657	ENSMUST00000176828	+	4559756	4612584	Genebody	41956	protein_coding	Frmd4a
chr2	5614839	5614941	2.83703	0.0268782	ENSMUSG00000039145	ENSMUST00000114987	-	5298887	5676046	Genebody	61156	protein_coding	Camk1d
chr2	6545762	6545833	3.24753	0.0161391	ENSMUSG00000002107	ENSMUST00000142941	-	6546240	6721613	Genebody	175816	protein_coding	Celf2
chr2	6654633	6654731	3.45589	0.0111686	ENSMUSG00000002107	ENSMUST00000142941	-	6546240	6721613	Genebody	66931	protein_coding	Celf2
chr2	6912441	6912532	3.6296	0.00226558	ENSMUSG00000002107	ENSMUST00000114923	-	6664003	7081207	Genebody	168721	protein_coding	Celf2
chr2	7173901	7173997	4.36389	0.000193232	ENSMUSG00000002107	ENSMUST00000182404	-	6553889	7395893	Genebody	221944	protein_coding	Celf2
chr2	12292889	12292945	3.67188	0.00412183	ENSMUSG00000026768	ENSMUST00000130548	-	12286964	12301588	Genebody	8671	protein_coding	Itga8
chr2	17540085	17540140	3.0565	0.0391534	ENSMUSG00000053702	ENSMUST00000028080	-	17343909	17731043	Genebody	190931	protein_coding	Nebl
chr2	17638673	17638752	4.27107	0.000680221	ENSMUSG00000053702	ENSMUST00000028080	-	17343909	17731043	Genebody	92331	protein_coding	Nebl
chr2	17669969	17670057	3.24753	0.0161391	ENSMUSG00000053702	ENSMUST00000028080	-	17343909	17731043	Genebody	61030	protein_coding	Nebl
chr2	17705896	17705953	4.47225	0.000208387	ENSMUSG00000053702	ENSMUST00000028080	-	17343909	17731043	Genebody	25119	protein_coding	Nebl
chr2	17715296	17715440	4.33019	0.000202978	ENSMUSG00000053702	ENSMUST00000028080	-	17343909	17731043	Genebody	15675	protein_coding	Nebl
chr2	23022675	23022737	3.67188	0.00412183	ENSMUSG00000058835	ENSMUST00000153931	-	22940364	23040104	Genebody	17398	protein_coding	Abi1
chr2	25228449	25228739	4.03434	2.31878e-05	ENSMUSG00000006469	ENSMUST00000006638	-	25228898	25234364	Genebody	5770	protein_coding	Slc34a3
chr2	26493494	26493635	3.81547	0.00239696	ENSMUSG00000026923	ENSMUST00000028288	-	26457903	26503822	Genebody	10258	protein_coding	Notch1
chr2	26500571	26500714	4.70826	5.68827e-05	ENSMUSG00000026923	ENSMUST00000028288	-	26457903	26503822	Genebody	3180	protein_coding	Notch1
chr2	27206457	27206512	3.91879	0.00267178	ENSMUSG00000009614	ENSMUST00000156434	-	27189382	27209937	Genebody	3453	protein_coding	Sardh
chr2	27936598	27936674	4.48878	7.30836e-05	ENSMUSG00000026837	ENSMUST00000028280	+	27886425	28039514	Genebody	50211	protein_coding	Col5a1
chr2	28209835	28209950	3.23989	0.0294401	ENSMUSG00000026833	ENSMUST00000028177	+	28205659	28230736	Genebody	4233	protein_coding	Olfm1
chr2	28225029	28225120	3.88075	0.000887238	ENSMUSG00000026833	ENSMUST00000028177	+	28205659	28230736	Genebody	19415	protein_coding	Olfm1
chr2	28523650	28523707	4.53585	4.01967e-05	ENSMUSG00000026821	ENSMUST00000028170	+	28513326	28553081	Genebody	10352	protein_coding	Ralgds
chr2	28524059	28524169	4.11346	0.000258923	ENSMUSG00000026821	ENSMUST00000028170	+	28513326	28553081	Genebody	10788	protein_coding	Ralgds
chr2	28525318	28525434	4.01166	0.000241502	ENSMUSG00000026821	ENSMUST00000028170	+	28513326	28553081	Genebody	12050	protein_coding	Ralgds
chr2	29468474	29468576	4.22897	0.000279859	ENSMUSG00000026799	ENSMUST00000123522	+	29391344	29522851	Genebody	77181	protein_coding	Med27
chr2	30119718	30119811	3.75831	0.00299461	ENSMUSG00000039686	ENSMUST00000044751	-	30097283	30124454	Genebody	4690	protein_coding	Zer1
chr2	30647321	30647458	3.90779	0.000795976	ENSMUSG00000086405	ENSMUST00000146702	+	30629655	30689210	Genebody	17734	lincRNA	9330198N18Rik
chr2	30647673	30647765	3.99122	0.000680221	ENSMUSG00000086405	ENSMUST00000146702	+	30629655	30689210	Genebody	18064	lincRNA	9330198N18Rik
chr2	30658093	30658541	7.68098	1.9395e-15	ENSMUSG00000087268	ENSMUST00000147959	-	30658468	30669908	Genebody	11591	lincRNA	Gm14486
chr2	30658950	30659019	4.71322	1.99673e-05	ENSMUSG00000087268	ENSMUST00000147959	-	30658468	30669908	Genebody	10924	lincRNA	Gm14486
chr2	30711936	30712517	3.14787	0.00134518	ENSMUSG00000075416	ENSMUST00000131207	-	30713150	30717043	Genebody	4817	misc	Gm14488
chr2	31256742	31256802	3.24753	0.0161391	ENSMUSG00000062661	ENSMUST00000150670	+	31246166	31292319	Genebody	10606	protein_coding	Ncs1
chr2	31258820	31259043	4.58475	6.35419e-06	ENSMUSG00000062661	ENSMUST00000150670	+	31246166	31292319	Genebody	12765	protein_coding	Ncs1
chr2	31263830	31263953	2.94817	0.0224135	ENSMUSG00000062661	ENSMUST00000150670	+	31246166	31292319	Genebody	17725	protein_coding	Ncs1
chr2	31268989	31269111	3.73037	0.0032842	ENSMUSG00000062661	ENSMUST00000150670	+	31246166	31292319	Genebody	22884	protein_coding	Ncs1
chr2	31278314	31278392	3.76859	0.00667636	ENSMUSG00000062661	ENSMUST00000150670	+	31246166	31292319	Genebody	32187	protein_coding	Ncs1
chr2	31442858	31442920	3.42894	0.0224135	ENSMUSG00000055632	ENSMUST00000138821	+	31438062	31460724	Genebody	4827	protein_coding	Hmcn2
chr2	31822809	31822899	4.44553	0.00022134	ENSMUSG00000026841	ENSMUST00000028188	-	31813290	31846005	Genebody	23151	protein_coding	Fibcd1
chr2	31822992	31823072	4.30156	0.000369114	ENSMUSG00000026841	ENSMUST00000028188	-	31813290	31846005	Genebody	22973	protein_coding	Fibcd1
chr2	31824615	31824859	4.31986	0.000139927	ENSMUSG00000026841	ENSMUST00000028188	-	31813290	31846005	Genebody	21268	protein_coding	Fibcd1
chr2	31825160	31825244	4.47225	0.000208387	ENSMUSG00000026841	ENSMUST00000028188	-	31813290	31846005	Genebody	20803	protein_coding	Fibcd1
chr2	32038586	32038643	4.75185	1.06517e-05	ENSMUSG00000001855	ENSMUST00000138012	+	32033976	32053975	Genebody	4638	protein_coding	Nup214
chr2	32167801	32167881	4.20269	7.69237e-05	ENSMUSG00000039262	ENSMUST00000069817	+	32151148	32234522	Genebody	16693	protein_coding	Prrc2b
chr2	32168008	32168073	3.44839	0.00754536	ENSMUSG00000039262	ENSMUST00000069817	+	32151148	32234522	Genebody	16892	protein_coding	Prrc2b
chr2	32174475	32174649	3.82361	0.00372272	ENSMUSG00000039262	ENSMUST00000069817	+	32151148	32234522	Genebody	23414	protein_coding	Prrc2b
chr2	32174925	32175001	3.67188	0.00412183	ENSMUSG00000039262	ENSMUST00000069817	+	32151148	32234522	Genebody	23815	protein_coding	Prrc2b
chr2	32177949	32178011	4.58875	1.79659e-05	ENSMUSG00000039262	ENSMUST00000069817	+	32151148	32234522	Genebody	26832	protein_coding	Prrc2b
chr2	32342539	32342688	4.89949	1.06517e-05	ENSMUSG00000026825	ENSMUST00000201433	-	32308478	32353234	Genebody	10621	protein_coding	Dnm1
chr2	32342798	32342892	3.90453	0.00208708	ENSMUSG00000026825	ENSMUST00000201433	-	32308478	32353234	Genebody	10389	protein_coding	Dnm1
chr2	32344088	32344153	4.9004	5.81835e-06	ENSMUSG00000026825	ENSMUST00000201433	-	32308478	32353234	Genebody	9114	protein_coding	Dnm1
chr2	32348395	32348527	3.08235	0.0198664	ENSMUSG00000026825	ENSMUST00000201433	-	32308478	32353234	Genebody	4773	protein_coding	Dnm1
chr2	32348622	32348857	4.52318	6.39219e-05	ENSMUSG00000026825	ENSMUST00000201433	-	32308478	32353234	Genebody	4495	protein_coding	Dnm1
chr2	33785709	33785791	4.10387	0.000456236	ENSMUSG00000038740	ENSMUST00000195203	-	33785311	33788759	Genebody	3009	protein_coding	Mvb12b
chr2	44341050	44341145	4.33667	0.000322768	ENSMUSG00000049744	ENSMUST00000055776	+	43748870	44387623	Genebody	592227	protein_coding	Arhgap15
chr2	45019440	45019523	4.11928	0.000982223	ENSMUSG00000026872	ENSMUST00000202432	-	45001716	45022915	Genebody	3434	protein_coding	Zeb2
chr2	45047532	45047613	3.86364	0.00147089	ENSMUSG00000026872	ENSMUST00000201413	-	45002681	45054241	Genebody	6669	protein_coding	Zeb2
chr2	45103728	45103783	3.08235	0.0198664	ENSMUSG00000026872	ENSMUST00000201211	-	45001782	45110244	Genebody	6489	protein_coding	Zeb2
chr2	45106404	45106497	3.81547	0.00239696	ENSMUSG00000026872	ENSMUST00000201298	-	45105265	45110076	Genebody	3626	protein_coding	Zeb2
chr2	45106570	45106703	3.24753	0.0161391	ENSMUSG00000026872	ENSMUST00000201298	-	45105265	45110076	Genebody	3440	protein_coding	Zeb2
chr2	49642914	49642969	3.25359	0.00754501	ENSMUSG00000026764	ENSMUST00000028102	+	49619298	49774778	Genebody	23643	protein_coding	Kif5c
chr2	49726975	49727030	3.72809	0.00226558	ENSMUSG00000026764	ENSMUST00000138834	+	49722567	49735584	Genebody	4435	protein_coding	Kif5c
chr2	49727105	49727166	3.59669	0.0051688	ENSMUSG00000026764	ENSMUST00000138834	+	49722567	49735584	Genebody	4568	protein_coding	Kif5c
chr2	49727250	49727329	3.72401	0.000208387	ENSMUSG00000026764	ENSMUST00000138834	+	49722567	49735584	Genebody	4722	protein_coding	Kif5c
chr2	52500053	52500130	4.8637	6.61942e-06	ENSMUSG00000017412	ENSMUST00000102760	-	52428325	52558560	Genebody	58469	protein_coding	Cacnb4
chr2	53030497	53030675	3.6296	0.00226558	ENSMUSG00000036053	ENSMUST00000050719	+	52857868	53131878	Genebody	172718	protein_coding	Fmnl2
chr2	55591608	55591681	3.53724	0.00827923	ENSMUSG00000026824	ENSMUST00000112632	+	55437165	55598140	Genebody	154479	protein_coding	Kcnj3
chr2	58532480	58532536	4.23216	0.000277556	ENSMUSG00000026836	ENSMUST00000126407	-	58477758	58538438	Genebody	5930	protein_coding	Acvr1
chr2	59719336	59719409	3.32949	0.0299233	ENSMUSG00000035168	ENSMUST00000127013	+	59706844	59724847	Genebody	12528	protein_coding	Tanc1
chr2	65980185	65980324	4.17064	0.000811017	ENSMUSG00000044647	ENSMUST00000112394	+	65948949	66023053	Genebody	31305	protein_coding	Csrnp3
chr2	67822699	67822754	4.16924	0.000356115	ENSMUSG00000034780	ENSMUST00000180887	+	67748212	68118150	Genebody	74514	protein_coding	B3galt1
chr2	68302264	68302340	3.97534	0.00226558	ENSMUSG00000027030	ENSMUST00000126663	-	68210448	68366519	Genebody	64217	protein_coding	Stk39
chr2	68896606	68896693	4.19956	0.000513535	ENSMUSG00000027035	ENSMUST00000176018	+	68861586	69108644	Genebody	35063	protein_coding	Cers6
chr2	70126915	70127030	2.87409	0.0140906	ENSMUSG00000042064	ENSMUST00000112241	+	70096298	70183267	Genebody	30674	protein_coding	Myo3b
chr2	70127112	70127244	5.05292	3.19139e-06	ENSMUSG00000042064	ENSMUST00000112241	+	70096298	70183267	Genebody	30880	protein_coding	Myo3b
chr2	73345470	73345551	4.52231	0.000193232	ENSMUSG00000041762	ENSMUST00000112044	-	73341958	73386412	Genebody	40902	protein_coding	Gpr155
chr2	73345623	73345718	4.01166	0.000241502	ENSMUSG00000041762	ENSMUST00000112044	-	73341958	73386412	Genebody	40742	protein_coding	Gpr155
chr2	73347246	73347319	3.85482	0.0033123	ENSMUSG00000041762	ENSMUST00000131430	-	73347647	73362511	Genebody	15229	protein_coding	Gpr155
chr2	73351824	73351904	4.10816	0.0004495	ENSMUSG00000041762	ENSMUST00000131430	-	73347647	73362511	Genebody	10647	protein_coding	Gpr155
chr2	73352280	73352335	3.59607	0.00115744	ENSMUSG00000041762	ENSMUST00000131430	-	73347647	73362511	Genebody	10204	protein_coding	Gpr155
chr2	76511382	76511506	3.7046	0.00712508	ENSMUSG00000042359	ENSMUST00000128034	+	76499097	76541530	Genebody	12347	protein_coding	Osbpl6
chr2	77662442	77662507	4.10387	0.000456236	ENSMUSG00000027016	ENSMUST00000171063	-	77410634	77703272	Genebody	40798	protein_coding	Zfp385b
chr2	80624927	80624985	4.98115	1.34831e-05	ENSMUSG00000027001	ENSMUST00000151204	+	80617266	80632361	Genebody	7690	protein_coding	Dusp19
chr2	83728467	83728598	4.96917	1.40634e-05	ENSMUSG00000027087	ENSMUST00000111740	+	83724555	83806916	Genebody	3977	protein_coding	Itgav
chr2	90505020	90505115	4.86831	2.05121e-06	ENSMUSG00000025314	ENSMUST00000168621	-	90432889	90580647	Genebody	75580	protein_coding	Ptprj
chr2	90560252	90560347	3.58463	0.010792	ENSMUSG00000025314	ENSMUST00000168621	-	90432889	90580647	Genebody	20348	protein_coding	Ptprj
chr2	91871161	91871254	3.72688	0.00685536	ENSMUSG00000040506	ENSMUST00000045699	+	91766445	91918849	Genebody	104762	protein_coding	Ambra1
chr2	91957085	91957146	3.75443	0.00226558	ENSMUSG00000040479	ENSMUST00000028667	-	91932826	91963657	Genebody	6542	protein_coding	Dgkz
chr2	92055618	92055680	4.43638	0.000148624	ENSMUSG00000087018	ENSMUST00000123840	-	92054989	92059369	Genebody	3720	lincRNA	2900072N19Rik
chr2	92492016	92492170	4.12945	0.000949314	ENSMUSG00000085261	ENSMUST00000141341	+	92483926	92529809	Genebody	8167	lincRNA	Gm13814
chr2	92529811	92529866	3.6296	0.00226558	ENSMUSG00000085293	ENSMUST00000142249	-	92529694	92540980	Genebody	11142	lincRNA	Gm13817
chr2	92530055	92530110	3.90453	0.00208708	ENSMUSG00000085293	ENSMUST00000142249	-	92529694	92540980	Genebody	10898	lincRNA	Gm13817
chr2	93085865	93085925	3.97152	0.00226558	ENSMUSG00000087559	ENSMUST00000150159	-	93085942	93098244	Genebody	12349	lincRNA	Gm13802
chr2	102052957	102053101	3.25359	0.00754501	ENSMUSG00000085417	ENSMUST00000140238	+	102039629	102066725	Genebody	13400	misc	Gm13919
chr2	117312930	117312985	4.20047	0.000314557	ENSMUSG00000027347	ENSMUST00000173541	-	117282542	117342709	Genebody	29752	protein_coding	Rasgrp1
chr2	117338656	117338791	3.6296	0.00226558	ENSMUSG00000027347	ENSMUST00000173541	-	117282542	117342709	Genebody	3986	protein_coding	Rasgrp1
chr2	118883441	118883549	4.27107	0.000680221	ENSMUSG00000027332	ENSMUST00000028807	+	118861954	118882909	Genebody	21541	protein_coding	Ivd
chr2	127933361	127933416	3.88787	0.00140385	ENSMUSG00000027380	ENSMUST00000110344	+	127909058	128123508	Genebody	24330	protein_coding	Acoxl
chr2	128746398	128746500	4.12945	0.000949314	ENSMUSG00000014361	ENSMUST00000014505	+	128698956	128802894	Genebody	47493	protein_coding	Mertk
chr2	130469217	130469274	3.08235	0.0198664	ENSMUSG00000027303	ENSMUST00000077303	+	130450544	130554023	Genebody	18701	protein_coding	Ptpra
chr2	131828728	131828783	4.20269	7.69237e-05	ENSMUSG00000086822	ENSMUST00000143453	-	131820006	131847655	Genebody	18900	lincRNA	5330413P13Rik
chr2	132291126	132291181	4.01983	0.00226558	ENSMUSG00000058793	ENSMUST00000089461	+	132285939	132312050	Genebody	5214	protein_coding	Cds2
chr2	132513344	132513409	3.08235	0.0198664	ENSMUSG00000086379	ENSMUST00000144501	+	132490744	132523858	Genebody	22632	misc	1700026D11Rik
chr2	132742160	132742254	3.22339	0.0213791	ENSMUSG00000044991	ENSMUST00000141460	+	132698119	132750582	Genebody	44088	protein_coding	1110034G24Rik
chr2	132751475	132751744	4.77354	5.11529e-05	ENSMUSG00000044991	ENSMUST00000110132	+	132690283	132751055	Genebody	61326	protein_coding	1110034G24Rik
chr2	138281764	138281851	4.89849	1.799e-05	ENSMUSG00000062098	ENSMUST00000075410	+	138278493	138287422	Genebody	3314	protein_coding	Btbd3
chr2	144165175	144165276	4.01983	0.00226558	ENSMUSG00000074758	ENSMUST00000211068	-	144098815	144191051	Genebody	25826	lincRNA	Gm5535
chr2	144165353	144165469	5.39982	1.18029e-07	ENSMUSG00000074758	ENSMUST00000211068	-	144098815	144191051	Genebody	25640	lincRNA	Gm5535
chr2	149873269	149873354	5.7785	1.16845e-07	ENSMUSG00000074736	ENSMUST00000149705	+	149830922	149899881	Genebody	42389	protein_coding	Syndig1
chr2	151605146	151605654	5.95311	5.30823e-09	ENSMUSG00000027457	ENSMUST00000137936	-	151597155	151632471	Genebody	27071	protein_coding	Snph
chr2	151605707	151605768	5.09255	2.8226e-06	ENSMUSG00000027457	ENSMUST00000137936	-	151597155	151632471	Genebody	26734	protein_coding	Snph
chr2	151605836	151605904	4.72223	1.15462e-05	ENSMUSG00000027457	ENSMUST00000137936	-	151597155	151632471	Genebody	26601	protein_coding	Snph
chr2	151616292	151616460	3.10334	0.00991654	ENSMUSG00000027457	ENSMUST00000137936	-	151597155	151632471	Genebody	16095	protein_coding	Snph
chr2	151616987	151617080	3.45589	0.0111686	ENSMUSG00000027457	ENSMUST00000137936	-	151597155	151632471	Genebody	15438	protein_coding	Snph
chr2	152820210	152820429	4.55656	2.06224e-05	ENSMUSG00000007659	ENSMUST00000173755	-	152781411	152828535	Genebody	8216	protein_coding	Bcl2l1
chr2	154379028	154379182	3.08235	0.0198664	ENSMUSG00000027488	ENSMUST00000028991	-	154376313	154408081	Genebody	28976	protein_coding	Snta1
chr2	156627499	156627562	3.23989	0.0294401	ENSMUSG00000061689	ENSMUST00000169464	+	156613705	156764363	Genebody	13825	protein_coding	Dlgap4
chr2	156654167	156654373	3.76731	0.000421658	ENSMUSG00000061689	ENSMUST00000169464	+	156613705	156764363	Genebody	40565	protein_coding	Dlgap4
chr2	156654466	156654584	3.67188	0.00412183	ENSMUSG00000061689	ENSMUST00000169464	+	156613705	156764363	Genebody	40820	protein_coding	Dlgap4
chr2	156907331	156907434	3.67188	0.00412183	ENSMUSG00000080880	ENSMUST00000117381	-	156888854	156915383	Genebody	8001	misc	Gm14278
chr2	157050138	157050210	3.93855	0.000139927	ENSMUSG00000055485	ENSMUST00000069098	-	157015799	157079254	Genebody	29080	protein_coding	Soga1
chr2	157058623	157058776	3.25359	0.00754501	ENSMUSG00000055485	ENSMUST00000069098	-	157015799	157079254	Genebody	20555	protein_coding	Soga1
chr2	157058955	157059037	4.18804	0.000763765	ENSMUSG00000055485	ENSMUST00000069098	-	157015799	157079254	Genebody	20258	protein_coding	Soga1
chr2	157287801	157287900	3.6296	0.00226558	ENSMUSG00000027642	ENSMUST00000126248	+	157283583	157325735	Genebody	4267	protein_coding	Rpn2
chr2	158749845	158749916	3.10334	0.00991654	ENSMUSG00000037754	ENSMUST00000145073	+	158696135	158766334	Genebody	53745	protein_coding	Ppp1r16b
chr2	163152718	163152840	4.72071	5.66918e-05	ENSMUSG00000086036	ENSMUST00000136371	-	163152895	163156106	Genebody	3327	lincRNA	Gm14254
chr2	163675171	163675403	4.75185	1.06517e-05	ENSMUSG00000035268	ENSMUST00000135537	+	163661499	163725473	Genebody	13788	protein_coding	Pkig
chr2	163675842	163675930	3.23989	0.0294401	ENSMUSG00000035268	ENSMUST00000135537	+	163661499	163725473	Genebody	14387	protein_coding	Pkig
chr2	163719134	163719497	5.2826	7.07538e-07	ENSMUSG00000035268	ENSMUST00000109400	+	163694038	163726152	Genebody	25277	protein_coding	Pkig
chr2	163914320	163914375	3.72688	0.00685536	ENSMUSG00000035226	ENSMUST00000044734	-	163859751	163918683	Genebody	4336	protein_coding	Rims4
chr2	164002879	164003053	4.01166	0.000241502	ENSMUSG00000018326	ENSMUST00000131288	+	163995503	164015283	Genebody	7463	protein_coding	Ywhab
chr2	165073456	165073511	4.50407	0.000121163	ENSMUSG00000017652	ENSMUST00000017799	+	165055627	165072948	Genebody	17856	protein_coding	Cd40
chr2	165201713	165201819	4.49562	7.12033e-05	ENSMUSG00000053166	ENSMUST00000065438	-	165111507	165234853	Genebody	33087	protein_coding	Cdh22
chr2	165300776	165300861	3.78667	0.00267178	ENSMUSG00000017670	ENSMUST00000137188	-	165298668	165311752	Genebody	10934	protein_coding	Elmo2
chr2	165819359	165819691	3.72401	0.000208387	ENSMUSG00000039671	ENSMUST00000109266	-	165784152	165858173	Genebody	38648	protein_coding	Zmynd8
chr2	165819931	165820002	3.25359	0.00754501	ENSMUSG00000039671	ENSMUST00000109266	-	165784152	165858173	Genebody	38207	protein_coding	Zmynd8
chr2	165867070	165867143	3.9026	0.00281975	ENSMUSG00000039671	ENSMUST00000153655	-	165827129	165875777	Genebody	8671	protein_coding	Zmynd8
chr2	165888626	165888772	4.46262	2.99158e-05	ENSMUSG00000039671	ENSMUST00000109262	-	165827182	165896950	Genebody	8251	protein_coding	Zmynd8
chr2	166009729	166009784	4.52231	0.000193232	ENSMUSG00000027678	ENSMUST00000088095	+	165992637	166073242	Genebody	17119	protein_coding	Ncoa3
chr2	166010543	166010624	4.27107	0.000680221	ENSMUSG00000027678	ENSMUST00000088095	+	165992637	166073242	Genebody	17946	protein_coding	Ncoa3
chr2	166630057	166630112	3.80826	0.0018491	ENSMUSG00000039621	ENSMUST00000099080	-	166566960	166638968	Genebody	8884	protein_coding	Prex1
chr2	167136688	167137071	5.37398	1.29569e-07	ENSMUSG00000050556	ENSMUST00000207917	-	167095969	167188818	Genebody	51939	protein_coding	Kcnb1
chr2	167137155	167137297	5.63165	1.02193e-08	ENSMUSG00000050556	ENSMUST00000207917	-	167095969	167188818	Genebody	51592	protein_coding	Kcnb1
chr2	167144575	167144659	3.53194	0.00841143	ENSMUSG00000050556	ENSMUST00000207917	-	167095969	167188818	Genebody	44201	protein_coding	Kcnb1
chr2	167299462	167299562	3.67188	0.00412183	ENSMUSG00000017929	ENSMUST00000109221	-	167298444	167349183	Genebody	49671	protein_coding	B4galt5
chr2	167299801	167299863	4.23398	0.000693154	ENSMUSG00000017929	ENSMUST00000109221	-	167298444	167349183	Genebody	49351	protein_coding	B4galt5
chr2	168679274	168679369	5.36611	5.70887e-07	ENSMUSG00000027546	ENSMUST00000109175	-	168634438	168734339	Genebody	55018	protein_coding	Atp9a
chr2	170401604	170401673	4.22379	0.000720162	ENSMUSG00000013523	ENSMUST00000154650	-	170346991	170406509	Genebody	4871	protein_coding	Bcas1
chr2	180052431	180052551	10.1608	6.59979e-26	ENSMUSG00000039086	ENSMUST00000041126	+	180042509	180070201	Genebody	9982	protein_coding	Ss18l1
chr2	180053276	180053386	9.0717	5.33642e-23	ENSMUSG00000039086	ENSMUST00000041126	+	180042509	180070201	Genebody	10822	protein_coding	Ss18l1
chr2	180054984	180055198	13.6908	3.55967e-45	ENSMUSG00000039086	ENSMUST00000041126	+	180042509	180070201	Genebody	12582	protein_coding	Ss18l1
chr2	180055664	180055904	7.44801	5.93431e-22	ENSMUSG00000039086	ENSMUST00000041126	+	180042509	180070201	Genebody	13275	protein_coding	Ss18l1
chr2	180057563	180057767	6.16469	2.90924e-13	ENSMUSG00000039086	ENSMUST00000041126	+	180042509	180070201	Genebody	15156	protein_coding	Ss18l1
chr2	180058078	180058219	8.21435	1.54106e-21	ENSMUSG00000039086	ENSMUST00000041126	+	180042509	180070201	Genebody	15639	protein_coding	Ss18l1
chr2	180059303	180059459	5.74118	1.52258e-12	ENSMUSG00000039086	ENSMUST00000041126	+	180042509	180070201	Genebody	16872	protein_coding	Ss18l1
chr2	180061896	180062061	9.76076	5.56083e-33	ENSMUSG00000039086	ENSMUST00000041126	+	180042509	180070201	Genebody	19469	protein_coding	Ss18l1
chr2	180063255	180063394	10.7539	2.5872e-28	ENSMUSG00000039086	ENSMUST00000041126	+	180042509	180070201	Genebody	20815	protein_coding	Ss18l1
chr2	180996722	180997021	4.26434	0.000244456	ENSMUSG00000016356	ENSMUST00000108856	+	180986535	181017540	Genebody	10336	protein_coding	Col20a1
chr2	181119903	181119991	3.88787	0.00140385	ENSMUSG00000016346	ENSMUST00000103049	-	181080503	181134922	Genebody	14975	protein_coding	Kcnq2
chr3	8863459	8863560	4.01983	0.00226558	ENSMUSG00000040269	ENSMUST00000042148	-	8802146	8923918	Genebody	60409	protein_coding	Mrps28
chr3	8866245	8866306	4.44553	0.00022134	ENSMUSG00000040269	ENSMUST00000042148	-	8802146	8923918	Genebody	57643	protein_coding	Mrps28
chr3	9500974	9501085	4.47225	0.000208387	ENSMUSG00000040209	ENSMUST00000193947	-	9438292	9565299	Genebody	64270	protein_coding	Zfp704
chr3	27209875	27209953	3.85482	0.0033123	ENSMUSG00000027698	ENSMUST00000140872	+	27188441	27239584	Genebody	21473	protein_coding	Nceh1
chr3	28638941	28639091	4.4123	0.000243136	ENSMUSG00000027692	ENSMUST00000162225	+	28629872	28638469	Genebody	9144	protein_coding	Tnik
chr3	50381678	50381749	3.82361	0.00372272	ENSMUSG00000027737	ENSMUST00000029297	-	50364938	50443611	Genebody	61898	protein_coding	Slc7a11
chr3	51701367	51701469	4.22379	0.000720162	ENSMUSG00000061143	ENSMUST00000118075	-	51685907	51796536	Genebody	95118	protein_coding	Maml3
chr3	51708596	51708680	4.03991	0.000789078	ENSMUSG00000061143	ENSMUST00000118075	-	51685907	51796536	Genebody	87898	protein_coding	Maml3
chr3	55293026	55293184	4.87825	1.95389e-05	ENSMUSG00000027797	ENSMUST00000167204	+	55242526	55471316	Genebody	50579	protein_coding	Dclk1
chr3	55415788	55415877	4.31986	0.000139927	ENSMUSG00000027797	ENSMUST00000197870	+	55354134	55477919	Genebody	61698	protein_coding	Dclk1
chr3	55423982	55424066	4.27388	0.000409826	ENSMUSG00000027797	ENSMUST00000197870	+	55354134	55477919	Genebody	69890	protein_coding	Dclk1
chr3	55440590	55440679	4.03071	0.000813748	ENSMUSG00000027797	ENSMUST00000197870	+	55354134	55477919	Genebody	86500	protein_coding	Dclk1
chr3	55443442	55443511	3.11702	0.0305584	ENSMUSG00000027797	ENSMUST00000197870	+	55354134	55477919	Genebody	89342	protein_coding	Dclk1
chr3	55447648	55447703	4.53585	4.01967e-05	ENSMUSG00000027797	ENSMUST00000197870	+	55354134	55477919	Genebody	93541	protein_coding	Dclk1
chr3	55465899	55466001	4.39372	2.31878e-05	ENSMUSG00000027797	ENSMUST00000200352	+	55461972	55522282	Genebody	3978	protein_coding	Dclk1
chr3	55476851	55476919	3.6296	0.00226558	ENSMUSG00000027797	ENSMUST00000200352	+	55461972	55522282	Genebody	14913	protein_coding	Dclk1
chr3	55520639	55520761	4.01166	0.000241502	ENSMUSG00000027797	ENSMUST00000200352	+	55461972	55522282	Genebody	58728	protein_coding	Dclk1
chr3	55524110	55524173	4.45671	0.000211461	ENSMUSG00000027797	ENSMUST00000198437	+	55461916	55536551	Genebody	62225	protein_coding	Dclk1
chr3	55531379	55531456	3.55014	0.0115409	ENSMUSG00000027797	ENSMUST00000198821	+	55527879	55534312	Genebody	3538	protein_coding	Dclk1
chr3	55531534	55531589	3.82063	0.000723719	ENSMUSG00000027797	ENSMUST00000198821	+	55527879	55534312	Genebody	3682	protein_coding	Dclk1
chr3	58785812	58785928	2.94817	0.0224135	ENSMUSG00000097725	ENSMUST00000181694	+	58732830	58797331	Genebody	53040	lincRNA	4930593A02Rik
chr3	68072206	68072379	3.82361	0.00372272	ENSMUSG00000027777	ENSMUST00000169909	+	68064802	68626464	Genebody	7490	protein_coding	Schip1
chr3	68576516	68576679	4.58475	6.35419e-06	ENSMUSG00000027777	ENSMUST00000170788	+	68572245	68626464	Genebody	4352	protein_coding	Schip1
chr3	68606578	68606634	3.93518	0.00116735	ENSMUSG00000027777	ENSMUST00000182997	+	68584179	68626464	Genebody	22427	protein_coding	Schip1
chr3	68608797	68609188	3.26258	0.00226558	ENSMUSG00000027777	ENSMUST00000182997	+	68584179	68626464	Genebody	24813	protein_coding	Schip1
chr3	68609281	68609347	3.75443	0.00226558	ENSMUSG00000027777	ENSMUST00000182997	+	68584179	68626464	Genebody	25135	protein_coding	Schip1
chr3	79161156	79161229	4.07829	0.000481781	ENSMUSG00000062232	ENSMUST00000152275	-	79109066	79173198	Genebody	12006	protein_coding	Rapgef2
chr3	79161467	79161533	4.65453	1.39749e-05	ENSMUSG00000062232	ENSMUST00000152275	-	79109066	79173198	Genebody	11698	protein_coding	Rapgef2
chr3	79162042	79162136	2.74345	0.0294401	ENSMUSG00000062232	ENSMUST00000152275	-	79109066	79173198	Genebody	11109	protein_coding	Rapgef2
chr3	79193157	79193253	4.45491	8.11914e-05	ENSMUSG00000062232	ENSMUST00000195708	-	79062531	79286517	Genebody	93312	protein_coding	Rapgef2
chr3	79813975	79814061	3.40443	0.00077117	ENSMUSG00000027956	ENSMUST00000168038	-	79813133	79841729	Genebody	27711	protein_coding	Tmem144
chr3	79867392	79867552	4.10387	0.000456236	ENSMUSG00000102191	ENSMUST00000195082	-	79859293	79886806	Genebody	19334	misc	Gm36569
chr3	80080109	80080211	3.56884	0.000639175	ENSMUSG00000103181	ENSMUST00000194077	+	80054892	80213085	Genebody	25268	lincRNA	A330069K06Rik
chr3	80725085	80725296	3.42483	0.00301752	ENSMUSG00000033981	ENSMUST00000192463	-	80688040	80802579	Genebody	77389	protein_coding	Gria2
chr3	80792625	80792680	4.01983	0.00226558	ENSMUSG00000033981	ENSMUST00000192463	-	80688040	80802579	Genebody	9927	protein_coding	Gria2
chr3	84207498	84207610	2.94817	0.0224135	ENSMUSG00000027993	ENSMUST00000065380	-	84163337	84212838	Genebody	5284	protein_coding	Trim2
chr3	84216103	84216215	3.88075	0.000887238	ENSMUSG00000027993	ENSMUST00000128574	-	84163707	84220845	Genebody	4686	protein_coding	Trim2
chr3	84985211	84985363	5.43342	7.78538e-07	ENSMUSG00000102805	ENSMUST00000154148	-	84496426	85887516	Genebody	902229	protein_coding	Gm37240
chr3	85025517	85025611	3.45589	0.0111686	ENSMUSG00000102805	ENSMUST00000154148	-	84496426	85887516	Genebody	861952	protein_coding	Gm37240
chr3	85368516	85368585	4.50407	0.000121163	ENSMUSG00000102805	ENSMUST00000154148	-	84496426	85887516	Genebody	518966	protein_coding	Gm37240
chr3	88150490	88150621	3.25359	0.00754501	ENSMUSG00000001419	ENSMUST00000140927	+	88142574	88156003	Genebody	7981	protein_coding	Mef2d
chr3	88150683	88150777	4.12265	0.000105901	ENSMUSG00000001419	ENSMUST00000140927	+	88142574	88156003	Genebody	8156	protein_coding	Mef2d
chr3	88435767	88435876	3.08235	0.0198664	ENSMUSG00000028064	ENSMUST00000156108	-	88435962	88441139	Genebody	5318	protein_coding	Sema4a
chr3	89605396	89605464	3.81547	0.00239696	ENSMUSG00000000794	ENSMUST00000000811	+	89520164	89667761	Genebody	85266	protein_coding	Kcnn3
chr3	94465649	94465723	3.25851	0.00412183	ENSMUSG00000028139	ENSMUST00000029785	-	94464983	94473591	Genebody	7905	protein_coding	Riiad1
chr3	94466024	94466118	5.07767	8.30424e-07	ENSMUSG00000028139	ENSMUST00000029785	-	94464983	94473591	Genebody	7520	protein_coding	Riiad1
chr3	95629818	95630051	4.52481	2.31878e-05	ENSMUSG00000038619	ENSMUST00000037983	+	95625020	95632102	Genebody	4914	protein_coding	Ensa
chr3	97836024	97836079	3.0565	0.0391534	ENSMUSG00000038170	ENSMUST00000163531	-	97820982	97868197	Genebody	32146	protein_coding	Pde4dip
chr3	97861030	97861138	4.03991	0.000789078	ENSMUSG00000038170	ENSMUST00000163531	-	97820982	97868197	Genebody	7113	protein_coding	Pde4dip
chr3	98042461	98042566	3.0565	0.0391534	ENSMUSG00000027878	ENSMUST00000079812	+	98013538	98150361	Genebody	28975	protein_coding	Notch2
chr3	105758905	105758960	3.76859	0.00667636	ENSMUSG00000068798	ENSMUST00000197094	-	105728643	105801285	Genebody	42353	protein_coding	Rap1a
chr3	107442115	107442323	5.963	2.48239e-08	ENSMUSG00000027895	ENSMUST00000009617	-	107438303	107459552	Genebody	17333	protein_coding	Kcnc4
chr3	107442439	107442511	4.75185	1.06517e-05	ENSMUSG00000027895	ENSMUST00000009617	-	107438303	107459552	Genebody	17077	protein_coding	Kcnc4
chr3	107505849	107505941	3.99122	0.000680221	ENSMUSG00000027894	ENSMUST00000166736	-	107500671	107517327	Genebody	11432	protein_coding	Slc6a17
chr3	107506132	107506194	4.96784	2.58494e-06	ENSMUSG00000027894	ENSMUST00000166736	-	107500671	107517327	Genebody	11164	protein_coding	Slc6a17
chr3	108191995	108192099	4.33667	0.000322768	ENSMUSG00000050947	ENSMUST00000155782	+	108188101	108191767	Genebody	3946	protein_coding	Amigo1
chr3	108196185	108196281	4.11346	0.000258923	ENSMUSG00000048796	ENSMUST00000065664	-	108195771	108200834	Genebody	4601	protein_coding	Cyb561d1
chr3	108197112	108197260	3.12073	0.0052301	ENSMUSG00000048796	ENSMUST00000065664	-	108195771	108200834	Genebody	3648	protein_coding	Cyb561d1
chr3	108295465	108295635	4.58475	6.35419e-06	ENSMUSG00000068747	ENSMUST00000102632	+	108284091	108361511	Genebody	11459	protein_coding	Sort1
chr3	108296775	108297008	4.10387	0.000456236	ENSMUSG00000068747	ENSMUST00000102632	+	108284091	108361511	Genebody	12800	protein_coding	Sort1
chr3	108328457	108328520	4.96224	8.51373e-06	ENSMUSG00000068747	ENSMUST00000102632	+	108284091	108361511	Genebody	44397	protein_coding	Sort1
chr3	108781528	108781628	3.8378	0.000472977	ENSMUSG00000049565	ENSMUST00000133931	+	108739658	108782309	Genebody	41920	protein_coding	Aknad1
chr3	108855095	108855181	3.82063	0.000723719	ENSMUSG00000045326	ENSMUST00000151713	-	108856088	108858609	Genebody	3471	protein_coding	Fndc7
chr3	108855357	108855509	3.10334	0.00991654	ENSMUSG00000045326	ENSMUST00000151713	-	108856088	108858609	Genebody	3176	protein_coding	Fndc7
chr3	122078177	122078247	3.77773	0.00412183	ENSMUSG00000028125	ENSMUST00000150738	+	122074454	122087933	Genebody	3758	protein_coding	Abca4
chr3	122078454	122078520	3.55014	0.0115409	ENSMUSG00000028125	ENSMUST00000150738	+	122074454	122087933	Genebody	4033	protein_coding	Abca4
chr3	126384936	126385085	4.02055	0.000158778	ENSMUSG00000046561	ENSMUST00000093976	+	126363684	126440375	Genebody	21326	protein_coding	Arsj
chr3	126385142	126385261	5.12468	1.03188e-07	ENSMUSG00000046561	ENSMUST00000093976	+	126363684	126440375	Genebody	21517	protein_coding	Arsj
chr3	126385352	126385423	3.25359	0.00754501	ENSMUSG00000046561	ENSMUST00000093976	+	126363684	126440375	Genebody	21703	protein_coding	Arsj
chr3	126723216	126723275	3.82063	0.000723719	ENSMUSG00000053819	ENSMUST00000106401	+	126597414	126844327	Genebody	125831	protein_coding	Camk2d
chr3	127107585	127107640	3.6296	0.00226558	ENSMUSG00000032826	ENSMUST00000182050	-	127078119	127162238	Genebody	54626	protein_coding	Ank2
chr3	136008398	136008462	4.09575	0.00107592	ENSMUSG00000104710	ENSMUST00000198354	+	135928232	136167184	Genebody	80198	misc	Gm31243
chr3	136828445	136828500	4.24995	0.000444161	ENSMUSG00000028161	ENSMUST00000056758	+	136670770	136935779	Genebody	157702	protein_coding	Ppp3ca
chr3	136844088	136844192	3.43856	0.00631582	ENSMUSG00000028161	ENSMUST00000124777	+	136834693	136881500	Genebody	9447	protein_coding	Ppp3ca
chr3	138748939	138749011	4.22379	0.000720162	ENSMUSG00000028152	ENSMUST00000153336	+	138742769	138894484	Genebody	6206	protein_coding	Tspan5
chr3	138753651	138753765	5.21763	3.26941e-06	ENSMUSG00000028152	ENSMUST00000153336	+	138742769	138894484	Genebody	10939	protein_coding	Tspan5
chr3	138760544	138760621	4.98696	4.01328e-06	ENSMUSG00000028152	ENSMUST00000153336	+	138742769	138894484	Genebody	17813	protein_coding	Tspan5
chr3	138760698	138760796	4.34361	0.000193232	ENSMUSG00000028152	ENSMUST00000153336	+	138742769	138894484	Genebody	17978	protein_coding	Tspan5
chr3	138849760	138849847	3.6296	0.00226558	ENSMUSG00000028152	ENSMUST00000119993	+	138809874	138903674	Genebody	39929	protein_coding	Tspan5
chr3	144107735	144107790	2.83703	0.0268782	ENSMUSG00000106367	ENSMUST00000198202	-	144101904	144135754	Genebody	27992	lincRNA	Gm34078
chr3	144108175	144108260	3.23989	0.0294401	ENSMUSG00000106367	ENSMUST00000198202	-	144101904	144135754	Genebody	27537	lincRNA	Gm34078
chr3	152838360	152838415	4.07829	0.000481781	ENSMUSG00000039047	ENSMUST00000161596	+	152714120	152980408	Genebody	124267	protein_coding	Pigk
chr3	152971391	152971446	3.90453	0.00208708	ENSMUSG00000039037	ENSMUST00000044278	-	152817081	152982246	Genebody	10828	protein_coding	St6galnac5
chr3	153277579	153277672	3.67188	0.00412183	ENSMUSG00000052544	ENSMUST00000064460	-	153206617	153725113	Genebody	447488	protein_coding	St6galnac3
chr3	153571449	153571589	3.78667	0.00267178	ENSMUSG00000052544	ENSMUST00000198775	-	153509132	153720996	Genebody	149477	protein_coding	St6galnac3
chr3	153655121	153655183	3.88787	0.00140385	ENSMUSG00000052544	ENSMUST00000198775	-	153509132	153720996	Genebody	65844	protein_coding	St6galnac3
chr3	153655244	153655341	3.24753	0.0161391	ENSMUSG00000052544	ENSMUST00000198775	-	153509132	153720996	Genebody	65704	protein_coding	St6galnac3
chr3	153664816	153664881	3.78667	0.00267178	ENSMUSG00000052544	ENSMUST00000198775	-	153509132	153720996	Genebody	56148	protein_coding	St6galnac3
chr3	154172008	154172069	3.08235	0.0198664	ENSMUSG00000028360	ENSMUST00000089948	+	153973436	154271722	Genebody	198602	protein_coding	Slc44a5
chr3	154692258	154692360	4.36547	2.55441e-05	ENSMUSG00000078161	ENSMUST00000098496	+	154663859	154767790	Genebody	28450	protein_coding	Erich3
chr3	158091766	158091834	4.19855	0.000736529	ENSMUSG00000028176	ENSMUST00000200196	-	158082891	158353433	Genebody	261633	protein_coding	Lrrc7
chr4	6427573	6427641	4.64262	2.59448e-05	ENSMUSG00000028245	ENSMUST00000143983	-	6424570	6432698	Genebody	5091	protein_coding	Nsmaf
chr4	9665508	9665678	5.1328	2.58494e-06	ENSMUSG00000028207	ENSMUST00000098275	-	9630547	9669162	Genebody	3569	protein_coding	Asph
chr4	9665823	9665880	4.53585	4.01967e-05	ENSMUSG00000028207	ENSMUST00000098275	-	9630547	9669162	Genebody	3311	protein_coding	Asph
chr4	32303474	32303689	5.58081	2.59908e-08	ENSMUSG00000040270	ENSMUST00000156430	+	32247764	32317229	Genebody	55817	protein_coding	Bach2
chr4	32303772	32303839	4.53585	4.01967e-05	ENSMUSG00000040270	ENSMUST00000156430	+	32247764	32317229	Genebody	56041	protein_coding	Bach2
chr4	32373015	32373246	4.97819	8.02177e-06	ENSMUSG00000040270	ENSMUST00000149201	+	32239077	32501636	Genebody	134053	protein_coding	Bach2
chr4	36040222	36040359	3.95158	0.00237947	ENSMUSG00000045083	ENSMUST00000108124	-	35707843	36056726	Genebody	16436	protein_coding	Lingo2
chr4	36040414	36040472	5.02478	1.24865e-05	ENSMUSG00000045083	ENSMUST00000108124	-	35707843	36056726	Genebody	16283	protein_coding	Lingo2
chr4	36289144	36289228	4.27107	0.000680221	ENSMUSG00000045083	ENSMUST00000124999	-	36056724	36950486	Genebody	661300	protein_coding	Lingo2
chr4	36289309	36289430	3.67188	0.00412183	ENSMUSG00000045083	ENSMUST00000124999	-	36056724	36950486	Genebody	661117	protein_coding	Lingo2
chr4	36289531	36289586	4.07086	0.000723719	ENSMUSG00000045083	ENSMUST00000124999	-	36056724	36950486	Genebody	660928	protein_coding	Lingo2
chr4	44028651	44028739	3.66171	0.00817504	ENSMUSG00000028478	ENSMUST00000107845	+	44012686	44032846	Genebody	16009	protein_coding	Clta
chr4	46061398	46061543	3.57109	0.00572427	ENSMUSG00000028328	ENSMUST00000156200	+	46039209	46090897	Genebody	22261	protein_coding	Tmod1
chr4	46087787	46088117	6.0478	6.5607e-10	ENSMUSG00000028328	ENSMUST00000136553	+	46082847	46090881	Genebody	5105	protein_coding	Tmod1
chr4	46088174	46088246	4.29702	0.00022134	ENSMUSG00000028328	ENSMUST00000136553	+	46082847	46090881	Genebody	5363	protein_coding	Tmod1
chr4	46705837	46705913	4.27107	0.000680221	ENSMUSG00000039809	ENSMUST00000205643	-	46677559	46724391	Genebody	18516	protein_coding	Gabbr2
chr4	46735267	46735322	3.43856	0.00631582	ENSMUSG00000039809	ENSMUST00000107749	-	46662305	46991873	Genebody	256579	protein_coding	Gabbr2
chr4	46747053	46747122	3.67485	0.00609298	ENSMUSG00000039809	ENSMUST00000107749	-	46662305	46991873	Genebody	244786	protein_coding	Gabbr2
chr4	46750440	46750498	4.27107	0.000680221	ENSMUSG00000039809	ENSMUST00000107749	-	46662305	46991873	Genebody	241404	protein_coding	Gabbr2
chr4	46837520	46837592	4.01883	0.00226558	ENSMUSG00000039809	ENSMUST00000206773	-	46798561	46859902	Genebody	22346	protein_coding	Gabbr2
chr4	46885917	46885972	4.23302	0.000456236	ENSMUSG00000039809	ENSMUST00000107749	-	46662305	46991873	Genebody	105929	protein_coding	Gabbr2
chr4	46886068	46886131	5.06358	5.8327e-06	ENSMUSG00000039809	ENSMUST00000107749	-	46662305	46991873	Genebody	105774	protein_coding	Gabbr2
chr4	46886186	46886241	4.55529	9.89897e-05	ENSMUSG00000039809	ENSMUST00000107749	-	46662305	46991873	Genebody	105660	protein_coding	Gabbr2
chr4	46928184	46928269	5.18383	5.98177e-07	ENSMUSG00000039809	ENSMUST00000107749	-	46662305	46991873	Genebody	63647	protein_coding	Gabbr2
chr4	46983227	46983318	3.59607	0.00115744	ENSMUSG00000039809	ENSMUST00000107749	-	46662305	46991873	Genebody	8601	protein_coding	Gabbr2
chr4	48596066	48596162	3.24753	0.0161391	ENSMUSG00000028347	ENSMUST00000130834	+	48585551	48662470	Genebody	10563	protein_coding	Tmeff1
chr4	53512237	53512340	2.97888	0.0117392	ENSMUSG00000028412	ENSMUST00000107647	+	53440684	53563450	Genebody	71604	protein_coding	Slc44a1
chr4	53515869	53515924	3.54586	0.00631582	ENSMUSG00000028412	ENSMUST00000107647	+	53440684	53563450	Genebody	75212	protein_coding	Slc44a1
chr4	53516334	53516439	3.13537	0.00243602	ENSMUSG00000028412	ENSMUST00000107647	+	53440684	53563450	Genebody	75702	protein_coding	Slc44a1
chr4	53538722	53538778	3.6296	0.00226558	ENSMUSG00000028412	ENSMUST00000107645	+	53535612	53621798	Genebody	3138	protein_coding	Slc44a1
chr4	59388880	59388940	3.51094	0.00912263	ENSMUSG00000038578	ENSMUST00000107544	-	59314754	59438633	Genebody	49723	protein_coding	Susd1
chr4	59861975	59862038	3.43435	0.0115409	ENSMUSG00000028385	ENSMUST00000030080	+	59805840	59904737	Genebody	56166	protein_coding	Snx30
chr4	68766008	68766157	4.50407	0.000121163	ENSMUSG00000028351	ENSMUST00000030036	-	68761514	68954397	Genebody	188315	protein_coding	Brinp1
chr4	68906788	68906861	3.76731	0.000421658	ENSMUSG00000028351	ENSMUST00000030036	-	68761514	68954397	Genebody	47573	protein_coding	Brinp1
chr4	68906938	68907007	3.89194	0.00138593	ENSMUSG00000028351	ENSMUST00000030036	-	68761514	68954397	Genebody	47425	protein_coding	Brinp1
chr4	70311668	70311723	3.88787	0.00140385	ENSMUSG00000039298	ENSMUST00000076541	-	70223023	70410418	Genebody	98723	protein_coding	Cdk5rap2
chr4	70311854	70311909	3.81547	0.00239696	ENSMUSG00000039298	ENSMUST00000076541	-	70223023	70410418	Genebody	98537	protein_coding	Cdk5rap2
chr4	70356155	70356233	4.61907	7.77338e-05	ENSMUSG00000039298	ENSMUST00000076541	-	70223023	70410418	Genebody	54224	protein_coding	Cdk5rap2
chr4	70378151	70378218	1.95992	4.89204e-05	ENSMUSG00000039298	ENSMUST00000076541	-	70223023	70410418	Genebody	32234	protein_coding	Cdk5rap2
chr4	70506045	70506154	3.23989	0.0294401	ENSMUSG00000039270	ENSMUST00000107359	-	70427065	70534928	Genebody	28829	protein_coding	Megf9
chr4	70510006	70510102	4.01983	0.00226558	ENSMUSG00000039270	ENSMUST00000107359	-	70427065	70534928	Genebody	24874	protein_coding	Megf9
chr4	77649356	77649417	4.12945	0.000949314	ENSMUSG00000028399	ENSMUST00000138955	-	76593551	78211739	Genebody	562353	protein_coding	Ptprd
chr4	82512518	82512603	3.82361	0.00372272	ENSMUSG00000087413	ENSMUST00000139835	+	82508016	82547292	Genebody	4544	misc	Gm11266
chr4	82512843	82513031	3.26601	0.00104964	ENSMUSG00000087413	ENSMUST00000139835	+	82508016	82547292	Genebody	4921	misc	Gm11266
chr4	82513389	82513451	5.18645	3.56558e-06	ENSMUSG00000087413	ENSMUST00000139835	+	82508016	82547292	Genebody	5404	misc	Gm11266
chr4	87088741	87088796	3.67692	0.00774123	ENSMUSG00000037996	ENSMUST00000146815	-	87028283	87176285	Genebody	87517	protein_coding	Slc24a2
chr4	87207508	87207592	4.46819	0.000139223	ENSMUSG00000037996	ENSMUST00000044990	-	86991173	87227873	Genebody	20323	protein_coding	Slc24a2
chr4	101589066	101589204	5.7785	1.16845e-07	ENSMUSG00000028528	ENSMUST00000106933	+	101550594	101642782	Genebody	38541	protein_coding	Dnajc6
chr4	102239834	102240046	3.67188	0.00412183	ENSMUSG00000028525	ENSMUST00000173119	+	102087741	102557597	Genebody	152199	protein_coding	Pde4b
chr4	102813733	102813810	4.01983	0.00226558	ENSMUSG00000028524	ENSMUST00000106882	+	102760525	102973628	Genebody	53246	protein_coding	Sgip1
chr4	106630542	106630635	4.96784	2.58494e-06	ENSMUSG00000034919	ENSMUST00000047922	+	106622432	106640189	Genebody	8156	protein_coding	Ttc22
chr4	107085027	107085115	3.0565	0.0391534	ENSMUSG00000028621	ENSMUST00000127916	+	107080993	107087777	Genebody	4078	protein_coding	Cyb5rl
chr4	107738134	107738229	3.24753	0.0161391	ENSMUSG00000085549	ENSMUST00000143064	+	107689701	107758985	Genebody	48480	lincRNA	1700047F07Rik
chr4	107816827	107816890	3.76268	0.00433441	ENSMUSG00000073779	ENSMUST00000138289	-	107807988	107822974	Genebody	6116	misc	Lrp8os2
chr4	114515595	114515688	3.99785	0.00146033	ENSMUSG00000070867	ENSMUST00000094894	+	114406724	114615098	Genebody	108917	protein_coding	Trabd2b
chr4	116160170	116160254	3.82063	0.000723719	ENSMUSG00000028700	ENSMUST00000106494	+	116151431	116159437	Genebody	8781	protein_coding	Pomgnt1
chr4	116986770	116986863	3.82063	0.000723719	ENSMUSG00000033948	ENSMUST00000044823	+	116877376	116989264	Genebody	109440	protein_coding	Zswim5
chr4	117217125	117217221	4.09575	0.00107592	ENSMUSG00000060268	ENSMUST00000165128	-	117213333	117251917	Genebody	34744	protein_coding	Gm1661
chr4	118260856	118260911	4.52231	0.000193232	ENSMUSG00000033295	ENSMUST00000222620	-	118236373	118291274	Genebody	30391	protein_coding	Ptprf
chr4	119460728	119460855	3.41367	0.00165021	ENSMUSG00000070806	ENSMUST00000129150	+	119444720	119467444	Genebody	16071	protein_coding	Zmynd12
chr4	120033114	120033193	3.97568	0.00158628	ENSMUSG00000028634	ENSMUST00000106307	+	119814495	120138045	Genebody	218658	protein_coding	Hivep3
chr4	120045414	120045520	4.83453	1.25406e-05	ENSMUSG00000028634	ENSMUST00000106307	+	119814495	120138045	Genebody	230972	protein_coding	Hivep3
chr4	120282536	120282591	4.32608	0.000333557	ENSMUSG00000052135	ENSMUST00000102656	-	120267079	120287349	Genebody	4786	protein_coding	Foxo6
chr4	120282667	120282838	5.30904	1.28245e-06	ENSMUSG00000052135	ENSMUST00000102656	-	120267079	120287349	Genebody	4597	protein_coding	Foxo6
chr4	121009401	121009488	4.47504	4.92686e-05	ENSMUSG00000032870	ENSMUST00000043200	-	120968317	121017247	Genebody	7803	protein_coding	Smap2
chr4	126065347	126065435	4.22379	0.000720162	ENSMUSG00000042616	ENSMUST00000143712	+	126058604	126088664	Genebody	6787	protein_coding	Oscp1
chr4	126110588	126111278	4.93687	2.8226e-06	ENSMUSG00000042608	ENSMUST00000127092	+	126104035	126117698	Genebody	6898	protein_coding	Stk40
chr4	126746193	126746317	5.22755	4.93242e-07	ENSMUSG00000028833	ENSMUST00000030637	-	126743750	126753409	Genebody	7154	protein_coding	Ncdn
chr4	126783553	126783628	3.51735	0.0198664	ENSMUSG00000028830	ENSMUST00000131900	+	126753814	126788334	Genebody	29776	protein_coding	AU040320
chr4	128424219	128424278	4.42332	0.000239249	ENSMUSG00000028804	ENSMUST00000184063	+	127988044	128567656	Genebody	436204	protein_coding	Csmd2
chr4	128428924	128429131	4.48304	0.000201697	ENSMUSG00000028804	ENSMUST00000184063	+	127988044	128567656	Genebody	440983	protein_coding	Csmd2
chr4	128448848	128448903	3.88787	0.00140385	ENSMUSG00000028804	ENSMUST00000184063	+	127988044	128567656	Genebody	460831	protein_coding	Csmd2
chr4	128698363	128698515	3.82063	0.000723719	ENSMUSG00000028796	ENSMUST00000106080	+	128688795	128752881	Genebody	9644	protein_coding	Phc2
chr4	129147588	129147678	4.1058	0.00103224	ENSMUSG00000040928	ENSMUST00000106061	-	129148005	129189542	Genebody	41909	protein_coding	S100pbp
chr4	129149523	129149607	3.59607	0.00115744	ENSMUSG00000040928	ENSMUST00000049081	-	129149372	129182530	Genebody	32965	protein_coding	S100pbp
chr4	129702626	129702740	4.75185	1.06517e-05	ENSMUSG00000028790	ENSMUST00000129342	-	129703164	129742297	Genebody	39614	protein_coding	Khdrbs1
chr4	130006747	130006810	3.45589	0.0111686	ENSMUSG00000028782	ENSMUST00000097868	+	129992069	130022338	Genebody	14709	protein_coding	Adgrb2
chr4	130270631	130270763	4.96784	2.58494e-06	ENSMUSG00000023232	ENSMUST00000122374	-	130253495	130275218	Genebody	4521	protein_coding	Serinc2
chr4	132542689	132542812	3.88787	0.00140385	ENSMUSG00000054405	ENSMUST00000105938	+	132536028	132544616	Genebody	6722	protein_coding	Dnajc8
chr4	132542905	132542975	4.01166	0.000241502	ENSMUSG00000054405	ENSMUST00000105938	+	132536028	132544616	Genebody	6912	protein_coding	Dnajc8
chr4	133074709	133074817	3.43856	0.00631582	ENSMUSG00000037692	ENSMUST00000105914	+	133039493	133077242	Genebody	35270	protein_coding	Ahdc1
chr4	133298002	133298110	4.16663	0.000586192	ENSMUSG00000037622	ENSMUST00000105906	-	133292482	133339271	Genebody	41215	protein_coding	Wdtc1
chr4	134631509	134631581	5.18645	3.56558e-06	ENSMUSG00000037306	ENSMUST00000176606	-	134567889	134703767	Genebody	72222	protein_coding	Man1c1
chr4	134631686	134631813	5.21763	3.26941e-06	ENSMUSG00000037306	ENSMUST00000176606	-	134567889	134703767	Genebody	72018	protein_coding	Man1c1
chr4	134631957	134632127	4.72071	5.66918e-05	ENSMUSG00000037306	ENSMUST00000176606	-	134567889	134703767	Genebody	71725	protein_coding	Man1c1
chr4	134632440	134632567	4.77354	5.11529e-05	ENSMUSG00000037306	ENSMUST00000176606	-	134567889	134703767	Genebody	71264	protein_coding	Man1c1
chr4	134633256	134633334	3.67188	0.00412183	ENSMUSG00000037306	ENSMUST00000176606	-	134567889	134703767	Genebody	70472	protein_coding	Man1c1
chr4	134641683	134641738	5.02478	1.24865e-05	ENSMUSG00000037306	ENSMUST00000176606	-	134567889	134703767	Genebody	62057	protein_coding	Man1c1
chr4	134678108	134678286	4.93852	9.41543e-06	ENSMUSG00000037306	ENSMUST00000176606	-	134567889	134703767	Genebody	25570	protein_coding	Man1c1
chr4	136649067	136649148	3.76731	0.000421658	ENSMUSG00000028664	ENSMUST00000105845	-	136647539	136835988	Genebody	186881	protein_coding	Ephb2
chr4	136649460	136649515	4.33667	0.000322768	ENSMUSG00000028664	ENSMUST00000105845	-	136647539	136835988	Genebody	186501	protein_coding	Ephb2
chr4	136649573	136649692	3.55585	0.0113598	ENSMUSG00000028664	ENSMUST00000105845	-	136647539	136835988	Genebody	186356	protein_coding	Ephb2
chr4	136750265	136750413	3.45589	0.0111686	ENSMUSG00000028664	ENSMUST00000105846	-	136654646	136835843	Genebody	85504	protein_coding	Ephb2
chr4	137667807	137667885	5.02478	1.24865e-05	ENSMUSG00000041351	ENSMUST00000156683	+	137664754	137711842	Genebody	3092	protein_coding	Rap1gap
chr4	138085011	138085181	3.08235	0.0198664	ENSMUSG00000028760	ENSMUST00000155142	+	138004752	138103394	Genebody	80344	protein_coding	Eif4g3
chr4	138272022	138272124	4.01883	0.00226558	ENSMUSG00000028758	ENSMUST00000105820	+	138262499	138287162	Genebody	9574	protein_coding	Kif17
chr4	139206857	139206912	2.9314	1.60568e-08	ENSMUSG00000028745	ENSMUST00000145368	+	139199267	139262097	Genebody	7617	protein_coding	Capzb
chr4	141120720	141120901	3.00473	0.00638543	ENSMUSG00000040842	ENSMUST00000148204	-	141113001	141139727	Genebody	18917	protein_coding	Szrd1
chr4	141131283	141131349	4.11346	0.000258923	ENSMUSG00000040842	ENSMUST00000148204	-	141113001	141139727	Genebody	8411	protein_coding	Szrd1
chr4	141454844	141454926	4.77354	5.11529e-05	ENSMUSG00000006215	ENSMUST00000144899	+	141444706	141459329	Genebody	10179	protein_coding	Zbtb17
chr4	141455019	141455081	4.27107	0.000680221	ENSMUSG00000006215	ENSMUST00000144899	+	141444706	141459329	Genebody	10344	protein_coding	Zbtb17
chr4	141478250	141478305	3.55585	0.0113598	ENSMUSG00000040761	ENSMUST00000078886	-	141467890	141538449	Genebody	60172	protein_coding	Spen
chr4	141503046	141503122	4.52231	0.000193232	ENSMUSG00000040761	ENSMUST00000144500	-	141495529	141516909	Genebody	13825	protein_coding	Spen
chr4	141769660	141769725	3.67188	0.00412183	ENSMUSG00000040697	ENSMUST00000138654	-	141770076	141774653	Genebody	4961	protein_coding	Dnajc16
chr4	141964377	141964435	4.52231	0.000193232	ENSMUSG00000051435	ENSMUST00000105779	-	141890851	142011637	Genebody	47231	protein_coding	Fhad1
chr4	149255781	149255837	4.45491	8.11914e-05	ENSMUSG00000063077	ENSMUST00000055647	-	149180236	149307506	Genebody	51697	protein_coding	Kif1b
chr4	149396886	149396976	4.19625	0.000517309	ENSMUSG00000028960	ENSMUST00000174343	-	149329676	149425905	Genebody	28974	protein_coding	Ube4b
chr4	149415926	149415989	4.27001	0.000680221	ENSMUSG00000028960	ENSMUST00000174343	-	149329676	149425905	Genebody	9948	protein_coding	Ube4b
chr4	149562598	149562693	4.44105	1.15462e-05	ENSMUSG00000028988	ENSMUST00000105692	+	149545117	149564508	Genebody	17528	protein_coding	Ctnnbip1
chr4	149562908	149562986	3.11702	0.0305584	ENSMUSG00000028988	ENSMUST00000105692	+	149545117	149564508	Genebody	17830	protein_coding	Ctnnbip1
chr4	149648859	149648939	4.75185	1.06517e-05	ENSMUSG00000039936	ENSMUST00000177654	-	149649170	149674194	Genebody	25295	protein_coding	Pik3cd
chr4	149650741	149650843	4.13421	0.000664156	ENSMUSG00000039936	ENSMUST00000105689	-	149650640	149663284	Genebody	12492	protein_coding	Pik3cd
chr4	149979850	149979956	4.41135	5.66918e-05	ENSMUSG00000028980	ENSMUST00000084117	-	149979475	150003130	Genebody	23227	protein_coding	H6pd
chr4	149989195	149989261	5.42781	2.10165e-07	ENSMUSG00000028980	ENSMUST00000084117	-	149979475	150003130	Genebody	13902	protein_coding	H6pd
chr4	150339052	150339129	4.29293	0.000148624	ENSMUSG00000039852	ENSMUST00000105682	+	150281646	150621966	Genebody	57444	protein_coding	Rere
chr4	150371814	150371869	4.01983	0.00226558	ENSMUSG00000039852	ENSMUST00000105682	+	150281646	150621966	Genebody	90195	protein_coding	Rere
chr4	150372120	150372181	5.7785	1.16845e-07	ENSMUSG00000039852	ENSMUST00000105682	+	150281646	150621966	Genebody	90504	protein_coding	Rere
chr4	150557040	150557151	4.45491	8.11914e-05	ENSMUSG00000039852	ENSMUST00000105680	+	150488393	150621962	Genebody	68702	protein_coding	Rere
chr4	150557571	150557643	3.85408	0.000993574	ENSMUSG00000039852	ENSMUST00000105680	+	150488393	150621962	Genebody	69214	protein_coding	Rere
chr4	151118632	151118714	3.55585	0.0113598	ENSMUSG00000014592	ENSMUST00000105668	-	151059814	151129495	Genebody	10822	protein_coding	Camta1
chr4	151412046	151412144	4.22379	0.000720162	ENSMUSG00000014592	ENSMUST00000169423	-	150917322	151861669	Genebody	449574	protein_coding	Camta1
chr4	151730179	151730291	3.88787	0.00140385	ENSMUSG00000014592	ENSMUST00000155685	-	151470176	151861650	Genebody	131415	protein_coding	Camta1
chr4	152226790	152226854	3.88787	0.00140385	ENSMUSG00000028937	ENSMUST00000105652	+	152199810	152271847	Genebody	27012	protein_coding	Acot7
chr4	152227045	152227310	4.77578	1.63874e-06	ENSMUSG00000028937	ENSMUST00000105652	+	152199810	152271847	Genebody	27367	protein_coding	Acot7
chr4	152345225	152345429	5.3475	7.58106e-08	ENSMUSG00000005045	ENSMUST00000136134	+	152341595	152353626	Genebody	3732	protein_coding	Chd5
chr4	152405669	152405782	3.25851	0.00412183	ENSMUSG00000028931	ENSMUST00000159844	-	152394988	152422744	Genebody	17019	protein_coding	Kcnab2
chr4	152434963	152435154	4.03434	2.31878e-05	ENSMUSG00000028931	ENSMUST00000159435	-	152403038	152448741	Genebody	13683	protein_coding	Kcnab2
chr4	152468255	152468455	4.96784	2.58494e-06	ENSMUSG00000028931	ENSMUST00000159186	-	152392721	152477433	Genebody	9078	protein_coding	Kcnab2
chr4	152517586	152517653	3.43856	0.00631582	ENSMUSG00000039577	ENSMUST00000123635	+	152502914	152518257	Genebody	14705	protein_coding	Nphp4
chr4	152517983	152518102	3.41857	0.0184306	ENSMUSG00000039577	ENSMUST00000123635	+	152502914	152518257	Genebody	15128	protein_coding	Nphp4
chr4	153439371	153439673	4.4922	7.21988e-05	ENSMUSG00000039546	ENSMUST00000149177	-	153374231	153482179	Genebody	42657	protein_coding	Ajap1
chr4	153439982	153440065	4.33354	0.00020121	ENSMUSG00000039546	ENSMUST00000149177	-	153374231	153482179	Genebody	42156	protein_coding	Ajap1
chr4	154438717	154438776	2.74345	0.0294401	ENSMUSG00000039410	ENSMUST00000030902	-	154316125	154636866	Genebody	198120	protein_coding	Prdm16
chr4	155095426	155095519	3.00473	0.00638543	ENSMUSG00000029049	ENSMUST00000129180	+	155086628	155140703	Genebody	8844	protein_coding	Morn1
chr4	155122599	155122727	3.67188	0.00412183	ENSMUSG00000029049	ENSMUST00000129415	+	155110690	155128778	Genebody	11973	protein_coding	Morn1
chr4	155129848	155130419	5.96672	9.64162e-10	ENSMUSG00000029049	ENSMUST00000151710	+	155102194	155129214	Genebody	27939	protein_coding	Morn1
chr4	155144242	155144334	4.77354	5.11529e-05	ENSMUSG00000029049	ENSMUST00000030915	+	155086577	155145505	Genebody	57711	protein_coding	Morn1
chr4	155178234	155178616	5.52693	7.19366e-08	ENSMUSG00000029050	ENSMUST00000129314	-	155154075	155188296	Genebody	9871	protein_coding	Ski
chr4	155197840	155197895	3.6296	0.00226558	ENSMUSG00000029050	ENSMUST00000084103	-	155154075	155222535	Genebody	24668	protein_coding	Ski
chr4	155308064	155308137	4.39372	2.31878e-05	ENSMUSG00000029053	ENSMUST00000145373	-	155294353	155344740	Genebody	36640	protein_coding	Prkcz
chr4	155308233	155308335	4.28925	9.08427e-05	ENSMUSG00000029053	ENSMUST00000145373	-	155294353	155344740	Genebody	36456	protein_coding	Prkcz
chr5	4990774	4990855	3.97534	0.00226558	ENSMUSG00000028926	ENSMUST00000156660	-	4931690	5036516	Genebody	45702	protein_coding	Cdk14
chr5	9579236	9579325	4.16371	0.000835084	ENSMUSG00000003974	ENSMUST00000004076	-	9485541	9725170	Genebody	145890	protein_coding	Grm3
chr5	9579528	9579641	4.19956	0.000513535	ENSMUSG00000003974	ENSMUST00000004076	-	9485541	9725170	Genebody	145586	protein_coding	Grm3
chr5	16056806	16056904	3.0565	0.0391534	ENSMUSG00000040118	ENSMUST00000200270	+	16025714	16268604	Genebody	31141	protein_coding	Cacna2d1
chr5	20056465	20056527	3.88654	0.00299461	ENSMUSG00000040003	ENSMUST00000200443	+	19907961	20195087	Genebody	148535	protein_coding	Magi2
chr5	20672067	20672143	3.61404	0.00107231	ENSMUSG00000040003	ENSMUST00000199514	+	20602497	20702353	Genebody	69608	protein_coding	Magi2
chr5	21680282	21680353	4.23302	0.000456236	ENSMUSG00000044968	ENSMUST00000115217	-	21662901	21701394	Genebody	21077	protein_coding	Napepld
chr5	23418206	23418348	3.59607	0.00115744	ENSMUSG00000073147	ENSMUST00000185943	-	23382308	23433324	Genebody	15047	lincRNA	5031425E22Rik
chr5	23418519	23418636	4.36389	0.000193232	ENSMUSG00000073147	ENSMUST00000185943	-	23382308	23433324	Genebody	14747	lincRNA	5031425E22Rik
chr5	24895782	24895848	3.75831	0.00299461	ENSMUSG00000028944	ENSMUST00000131486	-	24871537	24902315	Genebody	6500	protein_coding	Prkag2
chr5	25006989	25007099	3.85408	0.000993574	ENSMUSG00000028944	ENSMUST00000030784	-	24862744	25100642	Genebody	93598	protein_coding	Prkag2
chr5	25011062	25011249	4.1098	4.51991e-05	ENSMUSG00000028944	ENSMUST00000030784	-	24862744	25100642	Genebody	89487	protein_coding	Prkag2
chr5	25053941	25054047	4.32438	0.000138775	ENSMUSG00000028944	ENSMUST00000030784	-	24862744	25100642	Genebody	46648	protein_coding	Prkag2
chr5	25054109	25054404	6.01846	4.07005e-09	ENSMUSG00000028944	ENSMUST00000030784	-	24862744	25100642	Genebody	46386	protein_coding	Prkag2
chr5	25059999	25060105	4.13848	0.000403357	ENSMUSG00000028944	ENSMUST00000030784	-	24862744	25100642	Genebody	40590	protein_coding	Prkag2
chr5	25085066	25085153	3.25359	0.00754501	ENSMUSG00000028944	ENSMUST00000030784	-	24862744	25100642	Genebody	15533	protein_coding	Prkag2
chr5	31750498	31750598	3.55299	0.0114014	ENSMUSG00000052139	ENSMUST00000200705	+	31701845	32057671	Genebody	48703	protein_coding	Babam2
chr5	31813443	31813549	3.6296	0.00226558	ENSMUSG00000052139	ENSMUST00000202270	+	31785383	31820643	Genebody	28113	protein_coding	Babam2
chr5	32035883	32036003	4.61527	7.90733e-05	ENSMUSG00000052139	ENSMUST00000200705	+	31701845	32057671	Genebody	334098	protein_coding	Babam2
chr5	32930674	32930733	3.67188	0.00412183	ENSMUSG00000037426	ENSMUST00000137169	+	32924304	32991661	Genebody	6399	protein_coding	Depdc5
chr5	32990850	32990925	3.89627	0.000612576	ENSMUSG00000037426	ENSMUST00000137169	+	32924304	32991661	Genebody	66583	protein_coding	Depdc5
chr5	34582161	34582394	2.97888	0.0117392	ENSMUSG00000029106	ENSMUST00000114335	+	34574042	34632294	Genebody	8235	protein_coding	Add1
chr5	35972013	35972081	3.08235	0.0198664	ENSMUSG00000029094	ENSMUST00000141824	+	35913082	35996024	Genebody	58965	protein_coding	Afap1
chr5	36893885	36893951	3.38512	0.0140017	ENSMUSG00000029120	ENSMUST00000201156	+	36868663	36931257	Genebody	25255	protein_coding	Ppp2r2c
chr5	36945760	36945860	3.42483	0.00301752	ENSMUSG00000029120	ENSMUST00000031003	+	36868513	36955078	Genebody	77297	protein_coding	Ppp2r2c
chr5	37076636	37076724	3.88787	0.00140385	ENSMUSG00000063646	ENSMUST00000152445	+	37050916	37087242	Genebody	25764	protein_coding	Jakmip1
chr5	39625459	39625535	3.76731	0.000421658	ENSMUSG00000051022	ENSMUST00000152057	-	39615074	39644597	Genebody	19100	protein_coding	Hs3st1
chr5	44414695	44414750	3.6296	0.00226558	ENSMUSG00000104800	ENSMUST00000199005	-	44412793	44427592	Genebody	12870	lincRNA	Gm36017
chr5	45299040	45299121	3.43856	0.00631582	ENSMUSG00000029092	ENSMUST00000197016	-	45009171	45424402	Genebody	125322	lincRNA	D5Ertd615e
chr5	54053880	54053986	4.01166	0.000241502	ENSMUSG00000039156	ENSMUST00000201469	+	53998565	54121057	Genebody	55368	protein_coding	Stim2
chr5	54101472	54101546	4.22379	0.000720162	ENSMUSG00000039156	ENSMUST00000200873	+	54074737	54104489	Genebody	26772	protein_coding	Stim2
chr5	65022251	65022348	5.00973	2.16716e-06	ENSMUSG00000029185	ENSMUST00000031080	+	64970071	65041886	Genebody	52228	protein_coding	Fam114a1
chr5	66809126	66809181	4.25913	0.000680221	ENSMUSG00000037736	ENSMUST00000130228	+	66745889	66953678	Genebody	63264	protein_coding	Limch1
chr5	66850840	66850922	3.42483	0.00301752	ENSMUSG00000037736	ENSMUST00000130228	+	66745889	66953678	Genebody	104992	protein_coding	Limch1
chr5	68097912	68098034	3.64648	0.00658264	ENSMUSG00000068082	ENSMUST00000094715	+	68031835	68166398	Genebody	66138	protein_coding	Grxcr1
chr5	70996074	70996161	3.25359	0.00754501	ENSMUSG00000000560	ENSMUST00000197124	-	70960955	71013684	Genebody	17567	protein_coding	Gabra2
chr5	71026092	71026236	4.52118	0.000193232	ENSMUSG00000000560	ENSMUST00000000572	-	70961061	71094640	Genebody	68476	protein_coding	Gabra2
chr5	71061806	71062020	5.18383	5.98177e-07	ENSMUSG00000000560	ENSMUST00000000572	-	70961061	71094640	Genebody	32727	protein_coding	Gabra2
chr5	71976809	71976864	3.61389	0.00974945	ENSMUSG00000029212	ENSMUST00000031122	+	71699932	72149037	Genebody	276904	protein_coding	Gabrb1
chr5	71986914	71986990	5.02478	1.24865e-05	ENSMUSG00000029212	ENSMUST00000031122	+	71699932	72149037	Genebody	287020	protein_coding	Gabrb1
chr5	74255285	74255394	4.36389	0.000193232	ENSMUSG00000062110	ENSMUST00000202465	-	74205081	74288610	Genebody	33271	protein_coding	Scfd2
chr5	88929708	88929790	4.47225	0.000208387	ENSMUSG00000060961	ENSMUST00000156238	+	88887299	89235794	Genebody	42450	protein_coding	Slc4a4
chr5	88929855	88930011	5.217	3.26941e-06	ENSMUSG00000060961	ENSMUST00000156238	+	88887299	89235794	Genebody	42634	protein_coding	Slc4a4
chr5	89136227	89136293	4.37596	0.000277556	ENSMUSG00000060961	ENSMUST00000130041	+	89027966	89234861	Genebody	108294	protein_coding	Slc4a4
chr5	92369217	92369296	4.27107	0.000680221	ENSMUSG00000034842	ENSMUST00000113083	+	92331841	92414625	Genebody	37415	protein_coding	Art3
chr5	96221883	96222175	3.76731	0.000421658	ENSMUSG00000029486	ENSMUST00000121477	+	96210144	96239684	Genebody	11885	protein_coding	Mrpl1
chr5	102998511	102998580	3.0565	0.0391534	ENSMUSG00000046709	ENSMUST00000128869	-	102987874	103026995	Genebody	28450	protein_coding	Mapk10
chr5	103094060	103094164	4.28077	0.000399972	ENSMUSG00000046709	ENSMUST00000112848	-	102907950	103100081	Genebody	5969	protein_coding	Mapk10
chr5	103177046	103177144	4.53585	4.01967e-05	ENSMUSG00000046709	ENSMUST00000141573	-	102913129	103205929	Genebody	28834	protein_coding	Mapk10
chr5	103854338	103854431	4.31986	0.000139927	ENSMUSG00000029313	ENSMUST00000031256	+	103754573	103855322	Genebody	99811	protein_coding	Aff1
chr5	107168144	107168200	4.52231	0.000193232	ENSMUSG00000029287	ENSMUST00000138469	-	107109281	107192367	Genebody	24195	protein_coding	Tgfbr3
chr5	110562458	110562674	3.43856	0.00631582	ENSMUSG00000033316	ENSMUST00000040001	+	110544355	110621375	Genebody	18211	protein_coding	Galnt9
chr5	110562730	110562785	4.00942	0.000887238	ENSMUSG00000033316	ENSMUST00000040001	+	110544355	110621375	Genebody	18402	protein_coding	Galnt9
chr5	110562870	110562963	3.62631	0.00308987	ENSMUSG00000033316	ENSMUST00000040001	+	110544355	110621375	Genebody	18561	protein_coding	Galnt9
chr5	110682635	110682690	4.31986	0.000139927	ENSMUSG00000029505	ENSMUST00000041558	-	110664373	110770527	Genebody	87865	protein_coding	Ep400
chr5	112433062	112433137	4.41597	0.000241502	ENSMUSG00000058153	ENSMUST00000200575	-	112419155	112475127	Genebody	42028	protein_coding	Sez6l
chr5	112552145	112552207	4.1106	0.000261499	ENSMUSG00000058153	ENSMUST00000212758	-	112422009	112576868	Genebody	24692	protein_coding	Sez6l
chr5	112745112	112745254	3.6296	0.00226558	ENSMUSG00000072720	ENSMUST00000182189	-	112688878	112765931	Genebody	20748	protein_coding	Myo18b
chr5	112781472	112781557	3.50573	0.0092933	ENSMUSG00000072720	ENSMUST00000183029	-	112772886	112871586	Genebody	90072	protein_coding	Myo18b
chr5	113307001	113307138	5.61582	2.30202e-08	ENSMUSG00000042216	ENSMUST00000154248	-	113266287	113310697	Genebody	3628	protein_coding	Sgsm1
chr5	113854722	113854846	4.23216	0.000277556	ENSMUSG00000004530	ENSMUST00000168493	-	113848612	113858774	Genebody	3990	protein_coding	Coro1c
chr5	115318066	115318166	3.82063	0.000723719	ENSMUSG00000086368	ENSMUST00000144202	+	115301137	115317597	Genebody	16979	lincRNA	Gm13830
chr5	115319186	115319241	4.16924	0.000356115	ENSMUSG00000086368	ENSMUST00000149609	+	115301120	115319208	Genebody	18093	lincRNA	Gm13830
chr5	115319518	115320023	3.75323	9.93642e-06	ENSMUSG00000086368	ENSMUST00000149609	+	115301120	115319208	Genebody	18650	lincRNA	Gm13830
chr5	115724474	115724566	4.27107	0.000680221	ENSMUSG00000041609	ENSMUST00000141950	-	115670185	115731367	Genebody	6847	protein_coding	Bicdl1
chr5	116443751	116443863	2.83703	0.0268782	ENSMUSG00000063919	ENSMUST00000139425	-	116442432	116446844	Genebody	3037	protein_coding	Srrm4
chr5	117574833	117574910	3.6296	0.00226558	ENSMUSG00000061578	ENSMUST00000180430	+	117414000	117775003	Genebody	160871	protein_coding	Ksr2
chr5	118114082	118114155	2.97888	0.0117392	ENSMUSG00000032867	ENSMUST00000201545	-	118077052	118155426	Genebody	41308	protein_coding	Fbxw8
chr5	118214532	118214630	4.33019	0.000202978	ENSMUSG00000032850	ENSMUST00000134281	-	118193572	118229145	Genebody	14564	protein_coding	Rnft2
chr5	118605828	118605884	3.88787	0.00140385	ENSMUSG00000107286	ENSMUST00000201539	+	118602716	118605132	Genebody	3140	misc	Gm43788
chr5	120673749	120673804	4.29606	0.000146464	ENSMUSG00000029602	ENSMUST00000156722	+	120649188	120679597	Genebody	24588	protein_coding	Rasal1
chr5	121150701	121150826	4.10387	0.000456236	ENSMUSG00000043733	ENSMUST00000054547	-	121130541	121191329	Genebody	40566	protein_coding	Ptpn11
chr5	121249162	121249253	3.99785	0.00146033	ENSMUSG00000042744	ENSMUST00000042614	+	121220219	121368577	Genebody	28988	protein_coding	Hectd4
chr5	121586265	121586325	3.7929	0.00412183	ENSMUSG00000029455	ENSMUST00000129753	-	121570316	121593580	Genebody	7285	protein_coding	Aldh2
chr5	121586416	121586496	2.94817	0.0224135	ENSMUSG00000029455	ENSMUST00000129753	-	121570316	121593580	Genebody	7124	protein_coding	Aldh2
chr5	122324941	122325021	3.94839	0.000485624	ENSMUSG00000038569	ENSMUST00000149600	-	122325506	122351294	Genebody	26313	protein_coding	Rad9b
chr5	122325150	122325430	3.26601	0.00104964	ENSMUSG00000038569	ENSMUST00000149600	-	122325506	122351294	Genebody	26004	protein_coding	Rad9b
chr5	124018625	124018687	3.59607	0.00115744	ENSMUSG00000066278	ENSMUST00000040967	-	124004641	124032270	Genebody	13614	protein_coding	Vps37b
chr5	124043853	124043963	4.29293	0.000148624	ENSMUSG00000104818	ENSMUST00000199099	-	124035201	124052352	Genebody	8444	lincRNA	Gm43661
chr5	124166511	124166651	3.42485	0.00827923	ENSMUSG00000029406	ENSMUST00000161644	-	124143606	124185118	Genebody	18537	protein_coding	Pitpnm2
chr5	124173293	124173563	5.34888	1.82839e-08	ENSMUSG00000029406	ENSMUST00000161644	-	124143606	124185118	Genebody	11690	protein_coding	Pitpnm2
chr5	124221093	124221343	3.54628	0.000300802	ENSMUSG00000029406	ENSMUST00000161273	-	124118691	124249451	Genebody	28233	protein_coding	Pitpnm2
chr5	124899994	124900122	3.56884	0.000639175	ENSMUSG00000079215	ENSMUST00000141533	+	124862764	124902693	Genebody	37294	protein_coding	Zfp664
chr5	124900242	124900305	3.40955	0.0126835	ENSMUSG00000079215	ENSMUST00000141533	+	124862764	124902693	Genebody	37509	protein_coding	Zfp664
chr5	125063042	125063117	4.52231	0.000193232	ENSMUSG00000029478	ENSMUST00000055256	-	125017835	125124900	Genebody	61821	protein_coding	Ncor2
chr5	125129050	125129163	3.94981	0.00111417	ENSMUSG00000029478	ENSMUST00000086083	-	125017162	125179053	Genebody	49947	protein_coding	Ncor2
chr5	125140267	125140453	3.76731	0.000421658	ENSMUSG00000029478	ENSMUST00000086083	-	125017162	125179053	Genebody	38693	protein_coding	Ncor2
chr5	125140923	125141042	4.45134	1.78139e-05	ENSMUSG00000029478	ENSMUST00000086083	-	125017162	125179053	Genebody	38071	protein_coding	Ncor2
chr5	125141101	125141304	4.03434	2.31878e-05	ENSMUSG00000029478	ENSMUST00000086083	-	125017162	125179053	Genebody	37851	protein_coding	Ncor2
chr5	125141358	125141877	5.82221	1.25404e-11	ENSMUSG00000029478	ENSMUST00000086083	-	125017162	125179053	Genebody	37436	protein_coding	Ncor2
chr5	125149459	125149561	3.45589	0.0111686	ENSMUSG00000029478	ENSMUST00000086083	-	125017162	125179053	Genebody	29543	protein_coding	Ncor2
chr5	125245982	125246242	3.82063	0.000723719	ENSMUSG00000105039	ENSMUST00000198586	-	125238314	125272815	Genebody	26703	lincRNA	Gm32585
chr5	125268033	125268145	3.26601	0.00104964	ENSMUSG00000105039	ENSMUST00000198586	-	125238314	125272815	Genebody	4726	lincRNA	Gm32585
chr5	125583835	125583963	3.82063	0.000723719	ENSMUSG00000070498	ENSMUST00000031446	+	125532387	125792583	Genebody	51512	protein_coding	Tmem132b
chr5	125627968	125628070	3.56884	0.000639175	ENSMUSG00000070498	ENSMUST00000184422	+	125622488	125698773	Genebody	5531	protein_coding	Tmem132b
chr5	125705614	125705716	4.22261	0.000285878	ENSMUSG00000070498	ENSMUST00000031446	+	125532387	125792583	Genebody	173278	protein_coding	Tmem132b
chr5	128806510	128806613	3.70285	0.00365351	ENSMUSG00000029420	ENSMUST00000198941	-	128757795	128820022	Genebody	13461	protein_coding	Rimbp2
chr5	128806835	128806912	5.01391	3.58558e-06	ENSMUSG00000029420	ENSMUST00000198941	-	128757795	128820022	Genebody	13149	protein_coding	Rimbp2
chr5	128841865	128841945	4.86107	1.23811e-05	ENSMUSG00000029420	ENSMUST00000199737	-	128806414	128877066	Genebody	35161	protein_coding	Rimbp2
chr5	128845237	128845294	4.26434	0.000244456	ENSMUSG00000029420	ENSMUST00000199737	-	128806414	128877066	Genebody	31801	protein_coding	Rimbp2
chr5	128846714	128846833	4.82324	1.31741e-05	ENSMUSG00000029420	ENSMUST00000199737	-	128806414	128877066	Genebody	30293	protein_coding	Rimbp2
chr5	129534574	129534657	5.2508	4.45307e-07	ENSMUSG00000029439	ENSMUST00000199925	+	129501251	129571381	Genebody	33364	protein_coding	Sfswap
chr5	129535016	129535071	4.26194	0.000169161	ENSMUSG00000029439	ENSMUST00000199925	+	129501251	129571381	Genebody	33792	protein_coding	Sfswap
chr5	129666338	129666393	3.24753	0.0161391	ENSMUSG00000051034	ENSMUST00000049778	-	129654593	129670099	Genebody	3734	protein_coding	Zfp11
chr5	130089623	130089714	3.37308	0.00685536	ENSMUSG00000034118	ENSMUST00000040721	+	130079370	130135729	Genebody	10298	protein_coding	Tpst1
chr5	130938221	130938327	4.20559	0.000723719	ENSMUSG00000034040	ENSMUST00000086023	-	130872082	131308497	Genebody	370223	protein_coding	Wbscr17
chr5	131022730	131022790	4.63051	7.64047e-05	ENSMUSG00000034040	ENSMUST00000160609	-	130963676	131308076	Genebody	285316	protein_coding	Wbscr17
chr5	131024702	131024785	4.10387	0.000456236	ENSMUSG00000034040	ENSMUST00000160609	-	130963676	131308076	Genebody	283333	protein_coding	Wbscr17
chr5	131024948	131025004	3.92066	0.00123509	ENSMUSG00000034040	ENSMUST00000160609	-	130963676	131308076	Genebody	283100	protein_coding	Wbscr17
chr5	135702695	135702754	4.01166	0.000241502	ENSMUSG00000005514	ENSMUST00000122113	+	135689158	135735326	Genebody	13566	protein_coding	Por
chr5	135722374	135722516	5.27602	2.8226e-06	ENSMUSG00000005514	ENSMUST00000147515	+	135716005	135731878	Genebody	6440	protein_coding	Por
chr5	137734692	137734805	4.45491	8.11914e-05	ENSMUSG00000045348	ENSMUST00000212152	-	137731682	137739718	Genebody	4970	protein_coding	Nyap1
chr5	139099296	139099391	5.09689	5.05406e-06	ENSMUSG00000025855	ENSMUST00000141985	-	139062596	139112644	Genebody	13301	protein_coding	Prkar1b
chr5	139364405	139364739	3.26601	0.00104964	ENSMUSG00000053553	ENSMUST00000066052	-	139359739	139460502	Genebody	95930	protein_coding	3110082I17Rik
chr5	139364918	139364973	4.02996	0.00136088	ENSMUSG00000053553	ENSMUST00000066052	-	139359739	139460502	Genebody	95557	protein_coding	3110082I17Rik
chr5	140767986	140768044	4.12665	6.2621e-05	ENSMUSG00000000149	ENSMUST00000198447	-	140760193	140830157	Genebody	62142	protein_coding	Gna12
chr5	140768497	140768558	4.34468	2.08593e-06	ENSMUSG00000000149	ENSMUST00000198447	-	140760193	140830157	Genebody	61630	protein_coding	Gna12
chr5	142434205	142434272	4.05933	5.16381e-05	ENSMUSG00000056493	ENSMUST00000072837	+	142401500	142462011	Genebody	32738	protein_coding	Foxk1
chr5	142761393	142761668	4.08423	0.000468943	ENSMUSG00000039477	ENSMUST00000152247	-	142724661	142788523	Genebody	26993	protein_coding	Tnrc18
chr5	142761740	142761797	3.67572	0.00406715	ENSMUSG00000039477	ENSMUST00000152247	-	142724661	142788523	Genebody	26755	protein_coding	Tnrc18
chr5	142810895	142810957	4.07829	0.000481781	ENSMUSG00000039477	ENSMUST00000198181	-	142793005	142817380	Genebody	6454	protein_coding	Tnrc18
chr5	142813363	142813433	4.53585	4.01967e-05	ENSMUSG00000039477	ENSMUST00000198181	-	142793005	142817380	Genebody	3982	protein_coding	Tnrc18
chr5	142813696	142813792	3.91879	0.00267178	ENSMUSG00000039477	ENSMUST00000198181	-	142793005	142817380	Genebody	3636	protein_coding	Tnrc18
chr5	142814067	142814194	4.40864	0.000245397	ENSMUSG00000039477	ENSMUST00000198181	-	142793005	142817380	Genebody	3250	protein_coding	Tnrc18
chr5	143053548	143053606	4.04885	0.00054434	ENSMUSG00000045078	ENSMUST00000197296	-	142992617	143098505	Genebody	44928	protein_coding	Rnf216
chr5	143561988	143562090	4.65356	7.06854e-05	ENSMUSG00000083012	ENSMUST00000196487	+	143548761	143564527	Genebody	13278	protein_coding	Fam220a
chr5	143691179	143691254	4.19956	0.000513535	ENSMUSG00000018001	ENSMUST00000110727	+	143651241	143708256	Genebody	39975	protein_coding	Cyth3
chr5	144923794	144923876	4.33667	0.000322768	ENSMUSG00000038780	ENSMUST00000110677	-	144876495	144965839	Genebody	42004	protein_coding	Smurf1
chr5	145089564	145089628	3.0565	0.0391534	ENSMUSG00000029621	ENSMUST00000124379	+	145084100	145097228	Genebody	5496	protein_coding	Arpc1a
chr5	145130311	145130532	4.24113	0.000680221	ENSMUSG00000029622	ENSMUST00000138922	+	145126758	145130705	Genebody	3663	protein_coding	Arpc1b
chr5	148133732	148133820	4.01983	0.00226558	ENSMUSG00000029651	ENSMUST00000128423	+	148094256	148204008	Genebody	39520	protein_coding	Mtus2
chr5	148133915	148134045	4.52231	0.000193232	ENSMUSG00000029651	ENSMUST00000128423	+	148094256	148204008	Genebody	39724	protein_coding	Mtus2
chr5	148548386	148548472	3.6765	0.00257668	ENSMUSG00000001687	ENSMUST00000202938	-	148509279	148551656	Genebody	3227	protein_coding	Ubl3
chr5	150027024	150027160	4.27107	0.000680221	ENSMUSG00000053368	ENSMUST00000201612	+	150018706	150081328	Genebody	8386	protein_coding	Rxfp2
chr5	150156470	150156525	3.59607	0.00115744	ENSMUSG00000056602	ENSMUST00000202530	+	150118667	150345924	Genebody	37830	protein_coding	Fry
chr6	18446482	18446559	5.82023	4.4155e-08	ENSMUSG00000000416	ENSMUST00000129669	-	18435251	18513091	Genebody	66571	protein_coding	Cttnbp2
chr6	28688112	28688185	3.69842	0.0072502	ENSMUSG00000001424	ENSMUST00000171532	+	28561817	28724971	Genebody	126331	protein_coding	Snd1
chr6	29718820	29718890	3.45589	0.0111686	ENSMUSG00000001763	ENSMUST00000115250	+	29694234	29718557	Genebody	24621	protein_coding	Tspan33
chr6	29772580	29772646	4.53585	4.01967e-05	ENSMUSG00000029772	ENSMUST00000150365	+	29768528	29870613	Genebody	4085	protein_coding	Ahcyl2
chr6	29815148	29815240	3.62265	0.004652	ENSMUSG00000029772	ENSMUST00000125911	+	29801859	29909214	Genebody	13335	protein_coding	Ahcyl2
chr6	30300765	30300842	4.23139	0.00019277	ENSMUSG00000039159	ENSMUST00000094543	-	30214861	30304522	Genebody	3719	protein_coding	Ube2h
chr6	30301312	30301417	4.33019	0.000202978	ENSMUSG00000039159	ENSMUST00000094543	-	30214861	30304522	Genebody	3158	protein_coding	Ube2h
chr6	30618215	30618350	4.27107	0.000680221	ENSMUSG00000029788	ENSMUST00000165949	+	30612555	30631436	Genebody	5727	protein_coding	Cpa5
chr6	31096424	31096547	2.94817	0.0224135	ENSMUSG00000044471	ENSMUST00000187876	-	31093559	31218474	Genebody	121989	lincRNA	Lncpint
chr6	31117541	31117638	3.6765	0.00257668	ENSMUSG00000044471	ENSMUST00000187876	-	31093559	31218474	Genebody	100885	lincRNA	Lncpint
chr6	31206216	31206342	3.0565	0.0391534	ENSMUSG00000044471	ENSMUST00000188611	-	31166524	31218346	Genebody	12067	lincRNA	Lncpint
chr6	31921787	31921873	3.83915	0.00350066	ENSMUSG00000087379	ENSMUST00000153328	+	31786675	31922270	Genebody	135155	lincRNA	Gm13849
chr6	33552180	33552256	4.5741	3.43495e-05	ENSMUSG00000029763	ENSMUST00000115080	+	33249132	33580909	Genebody	303086	protein_coding	Exoc4
chr6	36723471	36723544	4.27107	0.000680221	ENSMUSG00000029838	ENSMUST00000101534	-	36714929	36810220	Genebody	86713	protein_coding	Ptn
chr6	36903658	36903733	5.4523	4.00212e-07	ENSMUSG00000038665	ENSMUST00000042075	-	36847156	37299637	Genebody	395942	protein_coding	Dgki
chr6	36981782	36981937	3.86364	0.00147089	ENSMUSG00000029837	ENSMUST00000031863	+	36937048	36985784	Genebody	44811	misc	1700111E14Rik
chr6	37216350	37216447	4.39372	2.31878e-05	ENSMUSG00000038665	ENSMUST00000042075	-	36847156	37299637	Genebody	83239	protein_coding	Dgki
chr6	37216508	37216611	4.25977	0.000102672	ENSMUSG00000038665	ENSMUST00000042075	-	36847156	37299637	Genebody	83078	protein_coding	Dgki
chr6	37216750	37216845	3.33384	0.011341	ENSMUSG00000038665	ENSMUST00000042075	-	36847156	37299637	Genebody	82840	protein_coding	Dgki
chr6	37275967	37276047	4.07829	0.000481781	ENSMUSG00000038665	ENSMUST00000042075	-	36847156	37299637	Genebody	23630	protein_coding	Dgki
chr6	39479012	39479067	3.67188	0.00412183	ENSMUSG00000038456	ENSMUST00000149162	-	39463253	39489166	Genebody	10127	protein_coding	Dennd2a
chr6	39493019	39493139	3.67188	0.00412183	ENSMUSG00000038456	ENSMUST00000036877	-	39462378	39557867	Genebody	64788	protein_coding	Dennd2a
chr6	54463486	54463571	3.88075	0.000887238	ENSMUSG00000108081	ENSMUST00000203985	-	54463685	54473170	Genebody	9642	misc	Gm44026
chr6	55484479	55484537	4.23216	0.000277556	ENSMUSG00000029778	ENSMUST00000167234	+	55460236	55497171	Genebody	24272	protein_coding	Adcyap1r1
chr6	70872389	70872460	3.42483	0.00301752	ENSMUSG00000031668	ENSMUST00000034093	+	70844515	70905245	Genebody	27909	protein_coding	Eif2ak3
chr6	71981344	71981418	3.0565	0.0391534	ENSMUSG00000049553	ENSMUST00000205517	+	71961540	71984935	Genebody	19841	protein_coding	Polr1a
chr6	72109031	72109088	3.00473	0.00638543	ENSMUSG00000056091	ENSMUST00000187007	+	72097757	72147150	Genebody	11302	protein_coding	St3gal5
chr6	77223195	77223266	4.16371	0.000835084	ENSMUSG00000063063	ENSMUST00000159626	-	76881640	77979550	Genebody	756320	protein_coding	Ctnna2
chr6	77249560	77249623	4.10387	0.000456236	ENSMUSG00000060780	ENSMUST00000020400	+	77242689	77257791	Genebody	6902	protein_coding	Lrrtm1
chr6	82997130	82997212	3.52994	0.00427455	ENSMUSG00000030041	ENSMUST00000113980	+	82946902	83030183	Genebody	50269	protein_coding	M1ap
chr6	83268383	83268443	3.88787	0.00140385	ENSMUSG00000068323	ENSMUST00000039212	+	83237375	83304944	Genebody	31038	protein_coding	Slc4a5
chr6	86879256	86879311	3.88787	0.00140385	ENSMUSG00000057230	ENSMUST00000156885	+	86851185	86935507	Genebody	28098	protein_coding	Aak1
chr6	86879419	86879830	4.28104	1.25406e-05	ENSMUSG00000057230	ENSMUST00000156885	+	86851185	86935507	Genebody	28439	protein_coding	Aak1
chr6	86955847	86955936	4.16663	0.000586192	ENSMUSG00000057230	ENSMUST00000003710	+	86850053	86991864	Genebody	105838	protein_coding	Aak1
chr6	88027701	88027797	3.82063	0.000723719	ENSMUSG00000079477	ENSMUST00000113598	-	87999117	88045017	Genebody	17268	protein_coding	Rab7
chr6	88763797	88763927	4.77578	1.63874e-06	ENSMUSG00000033174	ENSMUST00000203824	+	88725077	88825874	Genebody	38785	protein_coding	Mgll
chr6	88827493	88827555	4.09575	0.00107592	ENSMUSG00000033174	ENSMUST00000089449	+	88724828	88828360	Genebody	102696	protein_coding	Mgll
chr6	88971740	88971887	4.29293	0.000148624	ENSMUSG00000055403	ENSMUST00000168837	+	88950683	89110030	Genebody	21130	lincRNA	4933427D06Rik
chr6	90471139	90471236	3.0565	0.0391534	ENSMUSG00000030087	ENSMUST00000205136	+	90467118	90475221	Genebody	4069	protein_coding	Klf15
chr6	90728641	90728747	2.83703	0.0268782	ENSMUSG00000034312	ENSMUST00000133492	-	90690662	90736687	Genebody	7993	protein_coding	Iqsec1
chr6	91076280	91076382	3.61389	0.00974945	ENSMUSG00000030091	ENSMUST00000113509	-	91013070	91116819	Genebody	40488	protein_coding	Nup210
chr6	91260063	91260238	4.10816	0.0004495	ENSMUSG00000064080	ENSMUST00000134286	+	91256404	91263398	Genebody	3746	protein_coding	Fbln2
chr6	91718823	91718900	3.40955	0.0126835	ENSMUSG00000030096	ENSMUST00000205828	+	91701657	91724863	Genebody	17204	protein_coding	Slc6a6
chr6	92465178	92465267	3.67188	0.00412183	ENSMUSG00000030020	ENSMUST00000113445	-	92375384	92481392	Genebody	16170	protein_coding	Prickle2
chr6	92467549	92467686	5.00973	2.16716e-06	ENSMUSG00000030020	ENSMUST00000113445	-	92375384	92481392	Genebody	13775	protein_coding	Prickle2
chr6	92663781	92663869	6.07272	7.19946e-09	ENSMUSG00000030020	ENSMUST00000032093	-	92370908	92706155	Genebody	42330	protein_coding	Prickle2
chr6	93757750	93757815	4.10387	0.000456236	ENSMUSG00000045095	ENSMUST00000204532	-	93682067	93912963	Genebody	155181	protein_coding	Magi1
chr6	100800888	100800960	3.76859	0.00667636	ENSMUSG00000030074	ENSMUST00000032157	+	100704734	100810913	Genebody	96190	protein_coding	Gxylt2
chr6	103649085	103649223	1.76794	0.000358649	ENSMUSG00000030077	ENSMUST00000204321	+	103511330	103664748	Genebody	137824	protein_coding	Chl1
chr6	108274032	108274118	3.40072	0.0245403	ENSMUSG00000030102	ENSMUST00000203995	+	108252958	108393000	Genebody	21117	protein_coding	Itpr1
chr6	108274416	108274511	4.5581	5.66918e-05	ENSMUSG00000030102	ENSMUST00000203995	+	108252958	108393000	Genebody	21505	protein_coding	Itpr1
chr6	108426933	108427069	3.08235	0.0198664	ENSMUSG00000030102	ENSMUST00000203687	+	108417877	108440642	Genebody	9124	protein_coding	Itpr1
chr6	108427246	108427309	3.99785	0.00146033	ENSMUSG00000030102	ENSMUST00000203687	+	108417877	108440642	Genebody	9400	protein_coding	Itpr1
chr6	108444393	108444448	4.20047	0.000314557	ENSMUSG00000030102	ENSMUST00000203638	+	108416871	108473640	Genebody	27549	protein_coding	Itpr1
chr6	112820771	112820848	4.39372	2.31878e-05	ENSMUSG00000030257	ENSMUST00000143475	-	112795420	112829459	Genebody	8650	protein_coding	Srgap3
chr6	112823124	112823262	3.73596	0.00226558	ENSMUSG00000030257	ENSMUST00000143475	-	112795420	112829459	Genebody	6266	protein_coding	Srgap3
chr6	112839088	112839143	3.55585	0.0113598	ENSMUSG00000030257	ENSMUST00000113169	-	112717974	112946754	Genebody	107639	protein_coding	Srgap3
chr6	112880230	112880348	2.94817	0.0224135	ENSMUSG00000030257	ENSMUST00000113169	-	112717974	112946754	Genebody	66465	protein_coding	Srgap3
chr6	112880570	112880653	3.25359	0.00754501	ENSMUSG00000030257	ENSMUST00000113169	-	112717974	112946754	Genebody	66143	protein_coding	Srgap3
chr6	112896545	112896611	3.97152	0.00226558	ENSMUSG00000030257	ENSMUST00000113169	-	112717974	112946754	Genebody	50176	protein_coding	Srgap3
chr6	113099902	113100011	3.67188	0.00412183	ENSMUSG00000034269	ENSMUST00000113157	+	113077639	113153424	Genebody	22317	protein_coding	Setd5
chr6	113402420	113402506	4.37596	0.000277556	ENSMUSG00000030276	ENSMUST00000203925	+	113397758	113414562	Genebody	4705	protein_coding	Ttll3
chr6	113494539	113494625	4.27107	0.000680221	ENSMUSG00000045009	ENSMUST00000101059	-	113494095	113501818	Genebody	7236	protein_coding	Prrt3
chr6	113822619	113822687	4.07248	0.00115744	ENSMUSG00000030302	ENSMUST00000135199	-	113803338	113891370	Genebody	68717	protein_coding	Atp2b2
chr6	113857141	113857266	4.09596	0.000683172	ENSMUSG00000030302	ENSMUST00000135199	-	113803338	113891370	Genebody	34167	protein_coding	Atp2b2
chr6	113861503	113861565	3.88787	0.00140385	ENSMUSG00000030302	ENSMUST00000135199	-	113803338	113891370	Genebody	29836	protein_coding	Atp2b2
chr6	114861178	114861374	4.53585	4.01967e-05	ENSMUSG00000030315	ENSMUST00000123478	-	114862191	114864757	Genebody	3481	protein_coding	Vgll4
chr6	114889058	114889191	3.75097	0.00143202	ENSMUSG00000030315	ENSMUST00000032459	-	114861424	114921821	Genebody	32697	protein_coding	Vgll4
chr6	115169152	115169212	3.76731	0.000421658	ENSMUSG00000009394	ENSMUST00000203450	+	115134950	115276559	Genebody	34232	protein_coding	Syn2
chr6	115913899	115913978	3.97498	0.000456236	ENSMUSG00000030323	ENSMUST00000155565	+	115902627	115926695	Genebody	11311	protein_coding	Ift122
chr6	116037441	116037501	3.67719	0.00194859	ENSMUSG00000030126	ENSMUST00000173140	-	116021712	116056955	Genebody	19484	protein_coding	Tmcc1
chr6	118016350	118016468	5.3475	7.58106e-08	ENSMUSG00000030134	ENSMUST00000164960	+	118011438	118091546	Genebody	4971	protein_coding	Rasgef1a
chr6	118018647	118018723	4.42154	9.27385e-05	ENSMUSG00000030134	ENSMUST00000164960	+	118011438	118091546	Genebody	7247	protein_coding	Rasgef1a
chr6	118070377	118070488	4.1098	4.51991e-05	ENSMUSG00000030134	ENSMUST00000203804	+	118066419	118090500	Genebody	4013	protein_coding	Rasgef1a
chr6	118680808	118680889	3.88787	0.00140385	ENSMUSG00000051331	ENSMUST00000112825	-	118592319	118757974	Genebody	77126	protein_coding	Cacna1c
chr6	118976910	118977001	4.52231	0.000193232	ENSMUSG00000051331	ENSMUST00000187386	-	118593799	119080007	Genebody	103052	protein_coding	Cacna1c
chr6	118977389	118977501	3.42483	0.00301752	ENSMUSG00000051331	ENSMUST00000187386	-	118593799	119080007	Genebody	102562	protein_coding	Cacna1c
chr6	118978083	118978211	4.93549	7.85489e-07	ENSMUSG00000051331	ENSMUST00000187386	-	118593799	119080007	Genebody	101860	protein_coding	Cacna1c
chr6	119104093	119104152	4.20269	7.69237e-05	ENSMUSG00000051331	ENSMUST00000112793	-	118593892	119107975	Genebody	3853	protein_coding	Cacna1c
chr6	119489952	119490023	4.26702	0.000421658	ENSMUSG00000030170	ENSMUST00000119369	-	119432534	119544318	Genebody	54331	protein_coding	Wnt5b
chr6	121045571	121045678	4.40864	0.000245397	ENSMUSG00000051586	ENSMUST00000203254	-	121007240	121081588	Genebody	35964	protein_coding	Mical3
chr6	122761322	122761386	3.97534	0.00226558	ENSMUSG00000003153	ENSMUST00000171541	-	122737278	122779957	Genebody	18603	protein_coding	Slc2a3
chr6	122764681	122764785	4.19956	0.000513535	ENSMUSG00000003153	ENSMUST00000171541	-	122737278	122779957	Genebody	15224	protein_coding	Slc2a3
chr6	122764836	122765043	4.53585	4.01967e-05	ENSMUSG00000003153	ENSMUST00000171541	-	122737278	122779957	Genebody	15018	protein_coding	Slc2a3
chr6	124694573	124694643	3.45589	0.0111686	ENSMUSG00000004270	ENSMUST00000133797	+	124663215	124700560	Genebody	31393	protein_coding	Lpcat3
chr6	124903733	124903811	3.59607	0.00115744	ENSMUSG00000030124	ENSMUST00000032217	-	124904361	124911705	Genebody	7933	protein_coding	Lag3
chr6	124903969	124904313	4.96681	4.00212e-07	ENSMUSG00000030124	ENSMUST00000032217	-	124904361	124911705	Genebody	7564	protein_coding	Lag3
chr6	127692473	127692538	4.50203	0.000193232	ENSMUSG00000030350	ENSMUST00000032500	-	127689011	127769472	Genebody	76967	protein_coding	Prmt8
chr6	127926179	127926234	4.8637	6.61942e-06	ENSMUSG00000030351	ENSMUST00000032501	+	127887589	127953977	Genebody	38617	protein_coding	Tspan11
chr6	128089929	128089984	3.66778	0.00797811	ENSMUSG00000030352	ENSMUST00000127105	-	127967166	128124316	Genebody	34360	protein_coding	Tspan9
chr6	128803310	128803381	4.20047	0.000314557	ENSMUSG00000107872	ENSMUST00000204756	-	128780364	128826219	Genebody	22874	protein_coding	Gm44511
chr6	134648255	134648397	3.43856	0.00631582	ENSMUSG00000042992	ENSMUST00000203234	+	134641255	134686301	Genebody	7071	protein_coding	Borcs5
chr6	135823576	135823631	3.27669	0.036111	ENSMUSG00000030209	ENSMUST00000053880	-	135713233	136173125	Genebody	349522	protein_coding	Grin2b
chr6	135900516	135900580	4.26702	0.000421658	ENSMUSG00000030209	ENSMUST00000053880	-	135713233	136173125	Genebody	272577	protein_coding	Grin2b
chr6	135907188	135907256	4.19855	0.000736529	ENSMUSG00000030209	ENSMUST00000053880	-	135713233	136173125	Genebody	265903	protein_coding	Grin2b
chr6	135907368	135907532	4.01166	0.000241502	ENSMUSG00000030209	ENSMUST00000053880	-	135713233	136173125	Genebody	265675	protein_coding	Grin2b
chr6	135907604	135907771	5.38834	9.35664e-07	ENSMUSG00000030209	ENSMUST00000053880	-	135713233	136173125	Genebody	265438	protein_coding	Grin2b
chr6	135907845	135907936	3.82063	0.000723719	ENSMUSG00000030209	ENSMUST00000053880	-	135713233	136173125	Genebody	265235	protein_coding	Grin2b
chr6	135908046	135908163	5.24181	8.30424e-07	ENSMUSG00000030209	ENSMUST00000053880	-	135713233	136173125	Genebody	265021	protein_coding	Grin2b
chr6	136543262	136543336	4.27107	0.000680221	ENSMUSG00000030213	ENSMUST00000187429	+	136532927	136587668	Genebody	10372	protein_coding	Atf7ip
chr7	16103773	16104105	5.71238	6.99471e-09	ENSMUSG00000006024	ENSMUST00000132828	+	16098638	16109309	Genebody	5301	protein_coding	Napa
chr7	16104184	16104243	3.62265	0.004652	ENSMUSG00000006024	ENSMUST00000132828	+	16098638	16109309	Genebody	5575	protein_coding	Napa
chr7	16104470	16104560	3.77623	0.00136029	ENSMUSG00000006024	ENSMUST00000132828	+	16098638	16109309	Genebody	5877	protein_coding	Napa
chr7	16135238	16135304	3.88787	0.00140385	ENSMUSG00000030376	ENSMUST00000168693	+	16130348	16160513	Genebody	4923	protein_coding	Slc8a2
chr7	16146484	16146598	3.76731	0.000421658	ENSMUSG00000030376	ENSMUST00000168693	+	16130348	16160513	Genebody	16193	protein_coding	Slc8a2
chr7	16146705	16146863	4.48878	7.30836e-05	ENSMUSG00000030376	ENSMUST00000168693	+	16130348	16160513	Genebody	16436	protein_coding	Slc8a2
chr7	16147229	16147306	4.93766	4.95268e-06	ENSMUSG00000030376	ENSMUST00000168693	+	16130348	16160513	Genebody	16919	protein_coding	Slc8a2
chr7	16149530	16149624	4.25977	0.000102672	ENSMUSG00000030376	ENSMUST00000168693	+	16130348	16160513	Genebody	19229	protein_coding	Slc8a2
chr7	16811296	16811410	5.5413	2.75562e-07	ENSMUSG00000048920	ENSMUST00000206259	-	16811612	16815521	Genebody	4168	protein_coding	Fkrp
chr7	19157683	19157745	4.32438	0.000138775	ENSMUSG00000030406	ENSMUST00000206857	-	19156064	19166127	Genebody	8413	protein_coding	Gipr
chr7	19327066	19327151	2.94817	0.0224135	ENSMUSG00000108854	ENSMUST00000207444	-	19320117	19342225	Genebody	15117	lincRNA	D830036C21Rik
chr7	19327341	19327434	3.10334	0.00991654	ENSMUSG00000108854	ENSMUST00000207444	-	19320117	19342225	Genebody	14838	lincRNA	D830036C21Rik
chr7	19524140	19524220	3.67188	0.00412183	ENSMUSG00000060621	ENSMUST00000078908	+	19518731	19525050	Genebody	5449	protein_coding	Nkpd1
chr7	25009162	25009270	3.88787	0.00140385	ENSMUSG00000003378	ENSMUST00000205328	-	25009849	25072101	Genebody	62885	protein_coding	Grik5
chr7	25009785	25009865	3.91554	0.00267178	ENSMUSG00000003378	ENSMUST00000205328	-	25009849	25072101	Genebody	62276	protein_coding	Grik5
chr7	25009978	25010151	4.66906	6.61074e-05	ENSMUSG00000003378	ENSMUST00000205328	-	25009849	25072101	Genebody	62037	protein_coding	Grik5
chr7	25010241	25010333	4.31986	0.000139927	ENSMUSG00000003378	ENSMUST00000205328	-	25009849	25072101	Genebody	61814	protein_coding	Grik5
chr7	25034818	25035027	4.10229	0.000680221	ENSMUSG00000003378	ENSMUST00000205328	-	25009849	25072101	Genebody	37179	protein_coding	Grik5
chr7	25246526	25246614	3.94981	0.00111417	ENSMUSG00000040857	ENSMUST00000116343	-	25245447	25250730	Genebody	4160	protein_coding	Erf
chr7	25781165	25781305	4.50407	0.000121163	ENSMUSG00000002602	ENSMUST00000147680	-	25778680	25787066	Genebody	5831	protein_coding	Axl
chr7	25781459	25781588	4.43287	0.000150359	ENSMUSG00000002602	ENSMUST00000147680	-	25778680	25787066	Genebody	5543	protein_coding	Axl
chr7	27384627	27384824	4.53585	4.01967e-05	ENSMUSG00000011751	ENSMUST00000108362	-	27356383	27394506	Genebody	9781	protein_coding	Sptbn4
chr7	27403064	27403119	3.67387	0.00784079	ENSMUSG00000011751	ENSMUST00000011895	-	27356383	27446599	Genebody	43508	protein_coding	Sptbn4
chr7	28383278	28383409	3.59607	0.00115744	ENSMUSG00000109455	ENSMUST00000208885	+	28378980	28392514	Genebody	4363	misc	Gm44710
chr7	28726718	28726869	4.53585	4.01967e-05	ENSMUSG00000030598	ENSMUST00000108279	+	28716873	28738144	Genebody	9920	protein_coding	Fbxo17
chr7	29438882	29438968	3.42483	0.00301752	ENSMUSG00000030583	ENSMUST00000182011	-	29384256	29505452	Genebody	66527	protein_coding	Sipa1l3
chr7	29439265	29439332	3.99122	0.000680221	ENSMUSG00000030583	ENSMUST00000182011	-	29384256	29505452	Genebody	66154	protein_coding	Sipa1l3
chr7	29462546	29462651	3.97939	0.000993574	ENSMUSG00000030583	ENSMUST00000182011	-	29384256	29505452	Genebody	42854	protein_coding	Sipa1l3
chr7	29468703	29468872	4.35629	0.000121163	ENSMUSG00000030583	ENSMUST00000182011	-	29384256	29505452	Genebody	36665	protein_coding	Sipa1l3
chr7	35744629	35744725	4.01166	0.000241502	ENSMUSG00000043671	ENSMUST00000155993	-	35729701	35754399	Genebody	9722	protein_coding	Dpy19l3
chr7	35744794	35744862	3.25851	0.00412183	ENSMUSG00000043671	ENSMUST00000155993	-	35729701	35754399	Genebody	9571	protein_coding	Dpy19l3
chr7	37628164	37628335	4.01166	0.000241502	ENSMUSG00000043456	ENSMUST00000175941	-	37479104	37769624	Genebody	141375	protein_coding	Zfp536
chr7	43481354	43481436	3.56884	0.000639175	ENSMUSG00000013367	ENSMUST00000107974	-	43472904	43490075	Genebody	8680	protein_coding	Iglon5
chr7	44262984	44263039	4.09575	0.00107592	ENSMUSG00000101166	ENSMUST00000137742	+	44246726	44262720	Genebody	16285	misc	Gm28496
chr7	44263113	44263243	4.01883	0.00226558	ENSMUSG00000101166	ENSMUST00000137742	+	44246726	44262720	Genebody	16452	misc	Gm28496
chr7	44446109	44446164	3.29235	0.0342571	ENSMUSG00000047085	ENSMUST00000156093	+	44442737	44461407	Genebody	3399	protein_coding	Lrrc4b
chr7	45589345	45589492	3.82063	0.000723719	ENSMUSG00000030826	ENSMUST00000209410	+	45585421	45589706	Genebody	3997	protein_coding	Bcat2
chr7	45801442	45801549	3.62631	0.00308987	ENSMUSG00000062044	ENSMUST00000120005	+	45785380	45804144	Genebody	16115	protein_coding	Lmtk3
chr7	46131447	46131536	3.73037	0.0032842	ENSMUSG00000040136	ENSMUST00000210655	-	46104523	46136629	Genebody	5138	protein_coding	Abcc8
chr7	46131587	46131849	3.88787	0.00140385	ENSMUSG00000040136	ENSMUST00000210655	-	46104523	46136629	Genebody	4911	protein_coding	Abcc8
chr7	46509525	46509580	4.47225	0.000208387	ENSMUSG00000030839	ENSMUST00000156147	-	46443221	46603242	Genebody	93690	protein_coding	Sergef
chr7	49250019	49250105	4.20202	0.000131003	ENSMUSG00000052512	ENSMUST00000184124	+	49246845	49494000	Genebody	3217	protein_coding	Nav2
chr7	49253257	49253355	3.45589	0.0111686	ENSMUSG00000052512	ENSMUST00000184124	+	49246845	49494000	Genebody	6461	protein_coding	Nav2
chr7	49258407	49258476	3.66061	0.00631582	ENSMUSG00000052512	ENSMUST00000184124	+	49246845	49494000	Genebody	11596	protein_coding	Nav2
chr7	49370041	49370163	4.0791	0.00113566	ENSMUSG00000052512	ENSMUST00000064383	+	49364721	49454642	Genebody	5381	protein_coding	Nav2
chr7	49438192	49438272	3.50455	0.0198664	ENSMUSG00000052512	ENSMUST00000064383	+	49364721	49454642	Genebody	73511	protein_coding	Nav2
chr7	49762777	49762854	4.62959	4.82347e-05	ENSMUSG00000039745	ENSMUST00000207895	+	49759153	49773975	Genebody	3662	protein_coding	Htatip2
chr7	55849620	55849730	3.62265	0.004652	ENSMUSG00000030447	ENSMUST00000163845	+	55842255	55930471	Genebody	7420	protein_coding	Cyfip1
chr7	56843556	56843611	3.67387	0.00784079	ENSMUSG00000055026	ENSMUST00000068911	-	56716465	57387188	Genebody	543605	protein_coding	Gabrg3
chr7	63346133	63346195	3.45589	0.0111686	ENSMUSG00000097682	ENSMUST00000181327	-	63344690	63444529	Genebody	98365	lincRNA	4930554H23Rik
chr7	63660454	63660548	3.92066	0.00123509	ENSMUSG00000033510	ENSMUST00000177534	+	63650815	63757989	Genebody	9686	protein_coding	Otud7a
chr7	63672203	63672258	3.43856	0.00631582	ENSMUSG00000033510	ENSMUST00000177534	+	63650815	63757989	Genebody	21415	protein_coding	Otud7a
chr7	64165068	64165144	4.77354	5.11529e-05	ENSMUSG00000030523	ENSMUST00000206314	+	64153928	64269132	Genebody	11178	protein_coding	Trpm1
chr7	64351312	64351452	3.93855	0.000139927	ENSMUSG00000033458	ENSMUST00000163289	-	64346758	64374080	Genebody	22698	protein_coding	Fan1
chr7	64505223	64505294	5.7785	1.16845e-07	ENSMUSG00000030519	ENSMUST00000205604	+	64502138	64695371	Genebody	3120	protein_coding	Apba2
chr7	64574435	64574500	4.16717	0.000822716	ENSMUSG00000030519	ENSMUST00000205604	+	64502138	64695371	Genebody	72329	protein_coding	Apba2
chr7	64583925	64584268	5.0512	6.12054e-06	ENSMUSG00000030519	ENSMUST00000205604	+	64502138	64695371	Genebody	81958	protein_coding	Apba2
chr7	64751565	64751659	3.59607	0.00115744	ENSMUSG00000030519	ENSMUST00000206630	+	64744583	64753405	Genebody	7029	protein_coding	Apba2
chr7	64887336	64887391	4.5332	0.000107053	ENSMUSG00000030518	ENSMUST00000149851	-	64767723	64925560	Genebody	38197	protein_coding	Fam189a1
chr7	64950609	64950716	3.6296	0.00226558	ENSMUSG00000030518	ENSMUST00000148459	-	64786690	65156416	Genebody	205754	protein_coding	Fam189a1
chr7	65357756	65357813	3.6296	0.00226558	ENSMUSG00000030516	ENSMUST00000206612	-	65296708	65371015	Genebody	13231	protein_coding	Tjp1
chr7	67528511	67528566	3.25359	0.00754501	ENSMUSG00000030556	ENSMUST00000190115	-	67514406	67579750	Genebody	51212	protein_coding	Lrrc28
chr7	68129906	68129970	4.93852	9.41543e-06	ENSMUSG00000005533	ENSMUST00000005671	+	67952827	68233668	Genebody	177111	protein_coding	Igf1r
chr7	73517567	73517630	3.97534	0.00226558	ENSMUSG00000078671	ENSMUST00000172704	-	73507860	73537621	Genebody	20023	protein_coding	Chd2
chr7	74376794	74376879	3.87438	0.00226558	ENSMUSG00000025790	ENSMUST00000136389	-	74359654	74504335	Genebody	127499	protein_coding	Slco3a1
chr7	78390371	78390469	3.62631	0.00308987	ENSMUSG00000059146	ENSMUST00000205312	-	78356095	78452123	Genebody	61703	protein_coding	Ntrk3
chr7	79295782	79295855	3.45589	0.0111686	ENSMUSG00000039202	ENSMUST00000135333	+	79273254	79345371	Genebody	22564	protein_coding	Abhd2
chr7	79336607	79336814	3.42483	0.00301752	ENSMUSG00000039202	ENSMUST00000135333	+	79273254	79345371	Genebody	63456	protein_coding	Abhd2
chr7	79358669	79358767	2.94817	0.0224135	ENSMUSG00000039202	ENSMUST00000037315	+	79273199	79365508	Genebody	85519	protein_coding	Abhd2
chr7	79521194	79521300	3.76731	0.000421658	ENSMUSG00000097023	ENSMUST00000182317	+	79515435	79531259	Genebody	5812	lincRNA	Mir9-3hg
chr7	79521366	79521421	4.20047	0.000314557	ENSMUSG00000097023	ENSMUST00000182317	+	79515435	79531259	Genebody	5958	lincRNA	Mir9-3hg
chr7	79543592	79543719	4.012	0.00226558	ENSMUSG00000108616	ENSMUST00000206829	+	79536043	79560033	Genebody	7612	lincRNA	Gm35040
chr7	79547299	79547384	3.40443	0.00077117	ENSMUSG00000108616	ENSMUST00000206829	+	79536043	79560033	Genebody	11298	lincRNA	Gm35040
chr7	80655892	80655992	4.42332	0.000239249	ENSMUSG00000030527	ENSMUST00000122255	-	80586627	80688877	Genebody	32935	protein_coding	Crtc3
chr7	80767118	80767215	3.6296	0.00226558	ENSMUSG00000030536	ENSMUST00000206149	-	80749377	80803263	Genebody	36097	protein_coding	Iqgap1
chr7	83809230	83809379	3.93855	0.000139927	ENSMUSG00000109248	ENSMUST00000208435	-	83800422	83834599	Genebody	25295	lincRNA	Gm44993
chr7	84175282	84175361	2.83703	0.0268782	ENSMUSG00000097016	ENSMUST00000180424	+	84152358	84195115	Genebody	22963	misc	Gm26708
chr7	89682361	89682416	4.19956	0.000513535	ENSMUSG00000030621	ENSMUST00000159167	+	89632886	89849152	Genebody	49502	protein_coding	Me3
chr7	91208757	91208812	3.43856	0.00631582	ENSMUSG00000052572	ENSMUST00000074273	+	91090728	92447003	Genebody	118056	protein_coding	Dlg2
chr7	91218448	91218603	3.88787	0.00140385	ENSMUSG00000052572	ENSMUST00000074273	+	91090728	92447003	Genebody	127797	protein_coding	Dlg2
chr7	91284210	91284285	3.97534	0.00226558	ENSMUSG00000052572	ENSMUST00000074273	+	91090728	92447003	Genebody	193519	protein_coding	Dlg2
chr7	91412179	91412244	3.91879	0.00267178	ENSMUSG00000052572	ENSMUST00000074273	+	91090728	92447003	Genebody	321483	protein_coding	Dlg2
chr7	91919098	91919244	3.25359	0.00754501	ENSMUSG00000052572	ENSMUST00000128592	+	91711420	91940141	Genebody	207751	protein_coding	Dlg2
chr7	96575410	96575595	4.77354	5.11529e-05	ENSMUSG00000048078	ENSMUST00000107165	+	96211671	96908554	Genebody	363831	protein_coding	Tenm4
chr7	97345094	97345274	4.52231	0.000193232	ENSMUSG00000044952	ENSMUST00000054107	+	97332327	97350213	Genebody	12857	protein_coding	Kctd21
chr7	97345654	97345802	4.74113	3.26618e-05	ENSMUSG00000044952	ENSMUST00000054107	+	97332327	97350213	Genebody	13401	protein_coding	Kctd21
chr7	99953596	99953705	3.59607	0.00115744	ENSMUSG00000058761	ENSMUST00000174264	-	99935278	99965734	Genebody	12084	protein_coding	Rnf169
chr7	100555767	100555945	4.58475	6.35419e-06	ENSMUSG00000030706	ENSMUST00000107053	-	100549237	100574514	Genebody	18658	protein_coding	Mrpl48
chr7	100943474	100943663	3.41367	0.00165021	ENSMUSG00000048779	ENSMUST00000060174	-	100937630	100964391	Genebody	20823	protein_coding	P2ry6
chr7	101101396	101101546	4.4935	2.62349e-05	ENSMUSG00000030691	ENSMUST00000208439	+	101092863	101196903	Genebody	8608	protein_coding	Fchsd2
chr7	101770057	101770187	3.97534	0.00226558	ENSMUSG00000001829	ENSMUST00000150832	+	101763606	101785635	Genebody	6516	protein_coding	Clpb
chr7	102011438	102011519	3.93515	0.0018491	ENSMUSG00000066306	ENSMUST00000163183	+	102001165	102014955	Genebody	10313	protein_coding	Numa1
chr7	107708891	107708946	4.72071	5.66918e-05	ENSMUSG00000036528	ENSMUST00000098134	+	107606844	107748583	Genebody	102074	protein_coding	Ppfibp2
chr7	109000551	109000683	3.67188	0.00412183	ENSMUSG00000031028	ENSMUST00000207583	+	108950338	109022732	Genebody	50279	protein_coding	Tub
chr7	109039495	109039555	4.39811	0.000173101	ENSMUSG00000048330	ENSMUST00000147580	-	109034312	109057824	Genebody	18299	protein_coding	Ric3
chr7	111692623	111692706	4.4935	2.62349e-05	ENSMUSG00000038296	ENSMUST00000106663	-	111471661	111779977	Genebody	87313	protein_coding	Galnt18
chr7	112229005	112229097	4.00036	0.000915251	ENSMUSG00000038244	ENSMUST00000106647	+	112225890	112315415	Genebody	3161	protein_coding	Mical2
chr7	112233936	112234163	2.97888	0.0117392	ENSMUSG00000038244	ENSMUST00000106647	+	112225890	112315415	Genebody	8159	protein_coding	Mical2
chr7	112239439	112239524	2.94817	0.0224135	ENSMUSG00000038244	ENSMUST00000106647	+	112225890	112315415	Genebody	13591	protein_coding	Mical2
chr7	112241193	112241248	4.14232	0.000237116	ENSMUSG00000038244	ENSMUST00000106647	+	112225890	112315415	Genebody	15330	protein_coding	Mical2
chr7	112261297	112261395	2.94817	0.0224135	ENSMUSG00000038244	ENSMUST00000106647	+	112225890	112315415	Genebody	35456	protein_coding	Mical2
chr7	112298297	112298456	4.41135	5.66918e-05	ENSMUSG00000038244	ENSMUST00000037991	+	112271299	112353975	Genebody	27077	protein_coding	Mical2
chr7	112336366	112336446	4.97079	1.33144e-06	ENSMUSG00000038244	ENSMUST00000150428	+	112316029	112347491	Genebody	20377	protein_coding	Mical2
chr7	113249265	113249465	5.01849	6.82967e-06	ENSMUSG00000055116	ENSMUST00000211770	+	113234623	113313840	Genebody	14742	protein_coding	Arntl
chr7	113250849	113250912	3.90453	0.00208708	ENSMUSG00000055116	ENSMUST00000211770	+	113234623	113313840	Genebody	16257	protein_coding	Arntl
chr7	113251151	113251237	4.84966	1.24865e-05	ENSMUSG00000055116	ENSMUST00000211770	+	113234623	113313840	Genebody	16571	protein_coding	Arntl
chr7	114063827	114063882	4.27107	0.000680221	ENSMUSG00000055723	ENSMUST00000210075	-	114046785	114117764	Genebody	53910	protein_coding	Rras2
chr7	117412492	117412547	4.72071	5.66918e-05	ENSMUSG00000030657	ENSMUST00000032892	+	117380979	117673580	Genebody	31540	protein_coding	Xylt1
chr7	118930114	118930194	4.27107	0.000680221	ENSMUSG00000073856	ENSMUST00000098087	+	118855775	118972120	Genebody	74379	protein_coding	Iqck
chr7	118990431	118990657	4.59356	5.11529e-05	ENSMUSG00000008734	ENSMUST00000008878	-	118972047	118995211	Genebody	4667	protein_coding	Gprc5b
chr7	120492255	120492311	6.53222	4.68328e-10	ENSMUSG00000051900	ENSMUST00000120490	+	120421701	120544813	Genebody	70582	protein_coding	Abca16
chr7	120722785	120722849	4.67685	6.39219e-05	ENSMUSG00000046096	ENSMUST00000207646	+	120717452	120732420	Genebody	5365	protein_coding	BC030336
chr7	121595512	121595571	3.95158	0.00237947	ENSMUSG00000108811	ENSMUST00000206244	-	121589276	121609334	Genebody	13793	misc	4933432K03Rik
chr7	123065927	123066008	3.76268	0.00433441	ENSMUSG00000109814	ENSMUST00000209402	+	123031494	123068305	Genebody	34473	lincRNA	Gm45847
chr7	125767765	125767833	4.00192	0.000414286	ENSMUSG00000032743	ENSMUST00000069660	+	125707915	125874793	Genebody	59884	protein_coding	D430042O09Rik
chr7	125899137	125899257	4.75185	1.06517e-05	ENSMUSG00000046182	ENSMUST00000073935	-	125878420	126082411	Genebody	183214	protein_coding	Gsg1l
chr7	128532068	128532128	3.72688	0.00685536	ENSMUSG00000030847	ENSMUST00000033136	+	128523616	128546981	Genebody	8482	protein_coding	Bag3
chr7	128622786	128622874	3.26258	0.00226558	ENSMUSG00000042105	ENSMUST00000043138	+	128611360	128696425	Genebody	11470	protein_coding	Inpp5f
chr7	128671897	128672142	5.7785	1.16845e-07	ENSMUSG00000042105	ENSMUST00000129085	+	128659008	128677477	Genebody	13011	protein_coding	Inpp5f
chr7	128672218	128672378	5.02478	1.24865e-05	ENSMUSG00000042105	ENSMUST00000129085	+	128659008	128677477	Genebody	13290	protein_coding	Inpp5f
chr7	128672589	128672657	4.77236	5.11529e-05	ENSMUSG00000042105	ENSMUST00000129085	+	128659008	128677477	Genebody	13615	protein_coding	Inpp5f
chr7	130761193	130761279	3.74534	0.00667636	ENSMUSG00000030852	ENSMUST00000207230	+	130756342	130764709	Genebody	4894	protein_coding	Tacc2
chr7	132656188	132656243	3.56884	0.000639175	ENSMUSG00000030946	ENSMUST00000210168	+	132620789	132706417	Genebody	35426	protein_coding	Lhpp
chr7	132656331	132656421	2.74345	0.0294401	ENSMUSG00000030946	ENSMUST00000210168	+	132620789	132706417	Genebody	35587	protein_coding	Lhpp
chr7	132714307	132714432	4.25977	0.000102672	ENSMUSG00000030956	ENSMUST00000106168	-	132713365	132776916	Genebody	62547	protein_coding	Fam53b
chr7	132714509	132714612	3.62631	0.00308987	ENSMUSG00000030956	ENSMUST00000106168	-	132713365	132776916	Genebody	62356	protein_coding	Fam53b
chr7	132736160	132736240	4.23139	0.00019277	ENSMUSG00000030956	ENSMUST00000106168	-	132713365	132776916	Genebody	40716	protein_coding	Fam53b
chr7	133793557	133793663	3.24753	0.0161391	ENSMUSG00000053111	ENSMUST00000211077	+	133789485	133869334	Genebody	4125	protein_coding	Fank1
chr7	134799900	134799955	3.45589	0.0111686	ENSMUSG00000058325	ENSMUST00000210617	+	134670691	135023927	Genebody	129236	protein_coding	Dock1
chr7	135580456	135580519	5.30038	1.33144e-06	ENSMUSG00000041836	ENSMUST00000209256	+	135537839	135683514	Genebody	42648	protein_coding	Ptpre
chr7	140078902	140078970	4.49441	0.000193232	ENSMUSG00000025468	ENSMUST00000211044	-	140069881	140082227	Genebody	3291	protein_coding	Caly
chr7	140079072	140079173	5.23021	3.11688e-06	ENSMUSG00000025468	ENSMUST00000211044	-	140069881	140082227	Genebody	3105	protein_coding	Caly
chr7	140828195	140828390	3.6296	0.00226558	ENSMUSG00000110136	ENSMUST00000209690	-	140818087	140856331	Genebody	28039	protein_coding	Gm45785
chr7	140828540	140828675	3.70367	0.00543814	ENSMUSG00000110136	ENSMUST00000209690	-	140818087	140856331	Genebody	27724	protein_coding	Gm45785
chr7	144133153	144133238	4.58475	6.35419e-06	ENSMUSG00000037541	ENSMUST00000213146	+	144031264	144396431	Genebody	101931	protein_coding	Shank2
chr7	144268599	144268755	3.67188	0.00412183	ENSMUSG00000037541	ENSMUST00000105900	+	144175529	144424494	Genebody	93148	protein_coding	Shank2
chr7	144325813	144325868	4.01166	0.000241502	ENSMUSG00000037541	ENSMUST00000097929	+	144284545	144421361	Genebody	41295	protein_coding	Shank2
chr8	9233510	9233650	3.59607	0.00115744	ENSMUSG00000079157	ENSMUST00000208855	-	9207877	9323288	Genebody	89708	protein_coding	Fam155a
chr8	11383020	11383094	3.64899	0.00418572	ENSMUSG00000031503	ENSMUST00000033899	+	11312805	11449287	Genebody	70252	protein_coding	Col4a2
chr8	11762798	11762874	3.7929	0.00412183	ENSMUSG00000031511	ENSMUST00000210012	+	11758391	11805323	Genebody	4445	protein_coding	Arhgef7
chr8	12987650	12987878	3.93855	0.000139927	ENSMUSG00000031442	ENSMUST00000145067	+	12984296	13020505	Genebody	3468	protein_coding	Mcf2l
chr8	14468162	14468346	4.34944	7.2252e-05	ENSMUSG00000047495	ENSMUST00000141214	+	14381996	14831758	Genebody	86258	protein_coding	Dlgap2
chr8	14473133	14473252	4.91071	1.72361e-05	ENSMUSG00000047495	ENSMUST00000141214	+	14381996	14831758	Genebody	91196	protein_coding	Dlgap2
chr8	14952659	14952823	4.05693	0.000325867	ENSMUSG00000071176	ENSMUST00000163062	+	14945301	15001082	Genebody	7440	protein_coding	Arhgef10
chr8	14971113	14971190	3.73294	0.00486385	ENSMUSG00000071176	ENSMUST00000163062	+	14945301	15001082	Genebody	25850	protein_coding	Arhgef10
chr8	14992998	14993208	4.12265	0.000105901	ENSMUSG00000071176	ENSMUST00000163062	+	14945301	15001082	Genebody	47802	protein_coding	Arhgef10
chr8	16894534	16894687	4.82324	1.31741e-05	ENSMUSG00000060924	ENSMUST00000138348	-	16288022	17535281	Genebody	640671	protein_coding	Csmd1
chr8	17015527	17015607	3.29151	0.0243837	ENSMUSG00000060924	ENSMUST00000138348	-	16288022	17535281	Genebody	519714	protein_coding	Csmd1
chr8	22934541	22934621	4.69643	5.98618e-05	ENSMUSG00000031540	ENSMUST00000044331	+	22859549	22943259	Genebody	75032	protein_coding	Kat6a
chr8	23817902	23817981	4.02996	0.00136088	ENSMUSG00000037492	ENSMUST00000207301	+	23669674	24063105	Genebody	148267	protein_coding	Zmat4
chr8	24015250	24015323	3.64363	0.00874883	ENSMUSG00000037492	ENSMUST00000146774	+	23929053	24015192	Genebody	86233	protein_coding	Zmat4
chr8	25224144	25224279	3.42483	0.00301752	ENSMUSG00000065954	ENSMUST00000210488	-	25182522	25240863	Genebody	16652	protein_coding	Tacc1
chr8	25465487	25465801	6.16121	2.85174e-11	ENSMUSG00000110063	ENSMUST00000211266	-	25463677	25487585	Genebody	21941	lincRNA	Gm31045
chr8	25465864	25466006	3.6296	0.00226558	ENSMUSG00000110063	ENSMUST00000211266	-	25463677	25487585	Genebody	21650	lincRNA	Gm31045
chr8	27372647	27372724	4.40864	0.000245397	ENSMUSG00000031492	ENSMUST00000079463	+	27368782	27397512	Genebody	3903	protein_coding	Chrnb3
chr8	34816248	34816429	5.39982	1.18029e-07	ENSMUSG00000031530	ENSMUST00000033930	+	34807297	34819894	Genebody	9041	protein_coding	Dusp4
chr8	46811536	46811666	3.70367	0.00543814	ENSMUSG00000031627	ENSMUST00000210334	+	46807230	46818971	Genebody	4371	protein_coding	Irf2
chr8	55034988	55035062	4.89949	1.06517e-05	ENSMUSG00000031517	ENSMUST00000033915	+	54954843	55060871	Genebody	80182	protein_coding	Gpm6a
chr8	55035616	55035671	4.20269	7.69237e-05	ENSMUSG00000031517	ENSMUST00000033915	+	54954843	55060871	Genebody	80800	protein_coding	Gpm6a
chr8	57800123	57800179	4.5741	3.43495e-05	ENSMUSG00000096914	ENSMUST00000204937	-	57794897	57843058	Genebody	42907	protein_coding	Galntl6
chr8	64634677	64634762	2.97888	0.0117392	ENSMUSG00000037852	ENSMUST00000048967	-	64592542	64693054	Genebody	58335	protein_coding	Cpe
chr8	68484243	68484492	4.52231	0.000193232	ENSMUSG00000036356	ENSMUST00000211871	-	68461825	68529887	Genebody	45520	protein_coding	Csgalnact1
chr8	70087991	70088084	3.82063	0.000723719	ENSMUSG00000007594	ENSMUST00000007738	+	70083457	70090862	Genebody	4580	protein_coding	Hapln4
chr8	70200272	70200508	4.31004	3.26693e-05	ENSMUSG00000002346	ENSMUST00000063788	-	70184340	70212256	Genebody	11866	protein_coding	Slc25a42
chr8	70278447	70278502	3.6296	0.00226558	ENSMUSG00000036054	ENSMUST00000129402	+	70273592	70279914	Genebody	4882	protein_coding	Sugp2
chr8	70415728	70415878	4.14651	0.000887238	ENSMUSG00000003575	ENSMUST00000153632	-	70406127	70431285	Genebody	15482	protein_coding	Crtc1
chr8	70416928	70417057	3.6296	0.00226558	ENSMUSG00000003575	ENSMUST00000153632	-	70406127	70431285	Genebody	14293	protein_coding	Crtc1
chr8	70417930	70418116	3.64899	0.00418572	ENSMUSG00000003575	ENSMUST00000153632	-	70406127	70431285	Genebody	13262	protein_coding	Crtc1
[truncated: 7,066 more rows]
