# Supplementary material for: Rescue of deficits by Brwd1 copy number restoration in the Ts65Dn mouse model of Down syndrome
Source: Nat Commun. 2022 Oct 26;13:6384. doi: 10.1038/s41467-022-34200-0 (PMC9606253; doi:10.1038/s41467-022-34200-0)
Supplement: Supplementary file 10 — Supplementary Data 8 [file 41467_2022_34200_MOESM10_ESM.xlsx]

## Sheet: S8
Supplementary Data 8: Adult hippocampus (male neurons) ATAC-seq data (MACSv2.1.124 euploid peaks; FDR<0.05, FC>1.2); Associated with Fig. 4 and Extended Data Fig. 13
Fulton et al., 2022
Chromosome	Start	End	Fold-enrichment	q-value	Geneid	TranscriptId	Strand	Gene_start	Gene_end	Region	Distance	Type	Gene_name
chr1	5022757	5023026	3.367	2.03653e-08	ENSMUSG00000002459	ENSMUST00000147158	-	4912342	5070282	Genebody	47391	protein_coding	Rgs20
chr1	7105086	7105332	3.66194	2.3093e-08	ENSMUSG00000051285	ENSMUST00000182823	+	7089166	7172122	Genebody	16043	protein_coding	Pcmtd1
chr1	10327913	10328224	3.8712	1.48054e-09	ENSMUSG00000042501	ENSMUST00000035577	-	10324727	10719945	Genebody	391877	protein_coding	Cpa6
chr1	10700138	10700346	3.84615	5.52103e-11	ENSMUSG00000042501	ENSMUST00000140938	-	10595366	10719905	Genebody	19663	protein_coding	Cpa6
chr1	11650165	11650419	4.49896	2.05755e-13	ENSMUSG00000057715	ENSMUST00000137824	+	11414509	11975397	Genebody	235783	protein_coding	A830018L16Rik
chr1	12877835	12878036	3.58607	4.10327e-08	ENSMUSG00000025938	ENSMUST00000115403	-	12866552	12991135	Genebody	113200	protein_coding	Slco5a1
chr1	13188511	13188748	4.57849	7.27327e-20	ENSMUSG00000005886	ENSMUST00000139970	-	13182284	13372429	Genebody	183800	protein_coding	Ncoa2
chr1	13366739	13366976	3.83858	5.97242e-10	ENSMUSG00000005886	ENSMUST00000139970	-	13182284	13372429	Genebody	5572	protein_coding	Ncoa2
chr1	14293776	14293975	3.13881	1.29065e-05	ENSMUSG00000025932	ENSMUST00000190337	-	14170643	14304570	Genebody	10695	protein_coding	Eya1
chr1	15483381	15483887	5.35088	9.18988e-23	ENSMUSG00000092083	ENSMUST00000170146	+	15312452	15723750	Genebody	171182	protein_coding	Kcnb2
chr1	17054045	17054382	3.45149	4.30299e-08	ENSMUSG00000042686	ENSMUST00000038382	-	16994938	17097889	Genebody	43676	protein_coding	Jph1
chr1	20069736	20070082	5.12672	1.25427e-17	ENSMUSG00000043760	ENSMUST00000088448	-	20057779	20618064	Genebody	548155	protein_coding	Pkhd1
chr1	20301826	20302171	4.03071	1.98171e-11	ENSMUSG00000043760	ENSMUST00000088448	-	20057779	20618064	Genebody	316066	protein_coding	Pkhd1
chr1	20905898	20906630	4.93827	6.22243e-22	ENSMUSG00000025931	ENSMUST00000189400	+	20890606	20939650	Genebody	15658	protein_coding	Paqr8
chr1	21411338	21411822	3.8712	1.48054e-09	ENSMUSG00000028033	ENSMUST00000173404	-	21402163	21961581	Genebody	550001	protein_coding	Kcnq5
chr1	23062055	23062300	4.08045	8.48457e-11	ENSMUSG00000101227	ENSMUST00000191045	-	23048295	23235673	Genebody	173496	misc	Gm29506
chr1	23098513	23098735	3.20641	3.24138e-06	ENSMUSG00000101227	ENSMUST00000191045	-	23048295	23235673	Genebody	137049	misc	Gm29506
chr1	23365764	23365968	4.08045	8.48457e-11	ENSMUSG00000026158	ENSMUST00000027343	-	23366424	23383175	Genebody	17309	protein_coding	Ogfrl1
chr1	25105449	25105678	4.23077	9.98665e-13	ENSMUSG00000033569	ENSMUST00000126626	-	25067476	25228826	Genebody	123263	protein_coding	Adgrb3
chr1	32397612	32397879	4.81284	1.76616e-15	ENSMUSG00000026058	ENSMUST00000186984	+	32315015	32414934	Genebody	82730	protein_coding	Khdrbs2
chr1	33531480	33531781	3.40136	1.49063e-08	ENSMUSG00000026134	ENSMUST00000189552	-	33478942	33622142	Genebody	90512	protein_coding	Prim2
chr1	33947084	33947329	4.68432	5.19015e-15	ENSMUSG00000026131	ENSMUST00000183034	+	33908225	34307592	Genebody	38981	protein_coding	Dst
chr1	34768941	34769180	3.38115	5.41203e-07	ENSMUSG00000037509	ENSMUST00000159021	+	34750881	34807144	Genebody	18179	protein_coding	Arhgef4
chr1	36095543	36095847	4.55975	3.09806e-18	ENSMUSG00000045216	ENSMUST00000088174	+	36068400	36106446	Genebody	27295	protein_coding	Hs6st1
chr1	36580476	36580684	3.21691	7.68953e-07	ENSMUSG00000046337	ENSMUST00000193155	-	36564867	36587687	Genebody	7107	protein_coding	Fam178b
chr1	36607010	36607247	3.41959	5.62587e-08	ENSMUSG00000046337	ENSMUST00000114981	-	36599976	36683183	Genebody	76055	protein_coding	Fam178b
chr1	36864830	36865070	3.55805	1.0617e-08	ENSMUSG00000026116	ENSMUST00000027290	-	36792191	36939527	Genebody	74577	protein_coding	Tmem131
chr1	37350998	37351246	3.45369	1.2426e-09	ENSMUSG00000026113	ENSMUST00000136846	+	37300308	37408733	Genebody	50814	protein_coding	Inpp4a
chr1	37639173	37639385	3.20069	3.52809e-07	ENSMUSG00000026090	ENSMUST00000160589	-	37637986	37719795	Genebody	80516	protein_coding	2010300C02Rik
chr1	37674339	37674613	3.02863	8.50629e-10	ENSMUSG00000026090	ENSMUST00000160589	-	37637986	37719795	Genebody	45319	protein_coding	2010300C02Rik
chr1	37678254	37678650	4	3.22864e-18	ENSMUSG00000026090	ENSMUST00000160589	-	37637986	37719795	Genebody	41343	protein_coding	2010300C02Rik
chr1	37686843	37687457	4.42055	2.36521e-22	ENSMUSG00000026090	ENSMUST00000160589	-	37637986	37719795	Genebody	32645	protein_coding	2010300C02Rik
chr1	38358837	38359067	2.94118	7.89569e-05	ENSMUSG00000037138	ENSMUST00000095027	-	38177326	38627185	Genebody	268233	protein_coding	Aff3
chr1	38438409	38438794	5.21415	2.07778e-20	ENSMUSG00000037138	ENSMUST00000095027	-	38177326	38627185	Genebody	188584	protein_coding	Aff3
chr1	39251739	39251954	3.31439	3.46992e-07	ENSMUSG00000026077	ENSMUST00000056815	+	39194212	39363236	Genebody	57634	protein_coding	Npas2
chr1	39943024	39943230	3.40031	2.07229e-09	ENSMUSG00000026074	ENSMUST00000192509	+	39901230	40024925	Genebody	41897	protein_coding	Map4k4
chr1	40270479	40270693	3.21375	2.08219e-08	ENSMUSG00000026072	ENSMUST00000195402	+	40266657	40277178	Genebody	3929	protein_coding	Il1r1
chr1	43137533	43137762	3.28358	6.51058e-09	ENSMUSG00000008136	ENSMUST00000008280	-	43123074	43163961	Genebody	26314	protein_coding	Fhl2
chr1	43754598	43754869	3.57798	5.3438e-09	ENSMUSG00000057363	ENSMUST00000076997	-	43749512	43827741	Genebody	73008	protein_coding	Uxs1
chr1	43782799	43783004	3.86598	1.43523e-11	ENSMUSG00000057363	ENSMUST00000136179	-	43771730	43827016	Genebody	44115	protein_coding	Uxs1
chr1	51267180	51267399	3.43434	2.21886e-07	ENSMUSG00000101799	ENSMUST00000189867	-	51218386	51333779	Genebody	66490	misc	9330175M20Rik
chr1	52159005	52159278	2.89548	1.09282e-06	ENSMUSG00000026104	ENSMUST00000189336	+	52152253	52159560	Genebody	6888	protein_coding	Stat1
chr1	55454166	55454369	3.8712	1.48054e-09	ENSMUSG00000038349	ENSMUST00000042986	+	55405921	55754285	Genebody	48346	protein_coding	Plcl1
chr1	58359567	58359781	4.08045	8.48457e-11	ENSMUSG00000079554	ENSMUST00000114366	+	58278326	58380259	Genebody	81348	protein_coding	Aox2
chr1	58739553	58739960	3.9039	1.58533e-13	ENSMUSG00000026031	ENSMUST00000123032	+	58730552	58752453	Genebody	9204	protein_coding	Cflar
chr1	59623381	59623638	4.70821	8.82043e-15	ENSMUSG00000047361	ENSMUST00000191051	+	59619414	59628243	Genebody	4095	protein_coding	Gm973
chr1	64055999	64056217	3.28836	6.61607e-08	ENSMUSG00000025959	ENSMUST00000055001	-	64041926	64121482	Genebody	65374	protein_coding	Klf7
chr1	64226219	64226504	3.20755	1.28834e-06	ENSMUSG00000101895	ENSMUST00000190863	-	64185991	64303043	Genebody	76682	lincRNA	Gm28981
chr1	64791862	64792127	3.41812	2.87442e-09	ENSMUSG00000051344	ENSMUST00000097713	-	64789121	64956824	Genebody	164830	protein_coding	Plekhm3
chr1	64919281	64919533	3	1.03691e-05	ENSMUSG00000051344	ENSMUST00000140857	-	64860298	64928097	Genebody	8690	protein_coding	Plekhm3
chr1	66187079	66187546	4.18508	1.95362e-11	ENSMUSG00000015222	ENSMUST00000125844	+	66175550	66195378	Genebody	11762	protein_coding	Map2
chr1	66552393	66552720	5.64854	2.23105e-21	ENSMUSG00000055567	ENSMUST00000212557	+	66468447	66695596	Genebody	84109	protein_coding	Unc80
chr1	69519491	69519726	3.24344	3.8909e-06	ENSMUSG00000101156	ENSMUST00000187100	+	69513932	69547707	Genebody	5676	misc	Gm29114
chr1	70012986	70013265	3.45269	3.19683e-07	ENSMUSG00000053153	ENSMUST00000191569	+	69951648	70282011	Genebody	61477	protein_coding	Spag16
chr1	72295802	72296048	3.58607	4.10327e-08	ENSMUSG00000026188	ENSMUST00000141783	+	72284395	72300773	Genebody	11530	protein_coding	Tmem169
chr1	72372557	72372922	5.4406	7.42335e-20	ENSMUSG00000026187	ENSMUST00000027379	+	72307421	72394952	Genebody	65318	protein_coding	Xrcc5
chr1	72506242	72506498	4.0493	1.42755e-12	ENSMUSG00000039372	ENSMUST00000047786	-	72427112	72536930	Genebody	30560	protein_coding	2020-03-04
chr1	72593607	72593842	2.79783	0.000107907	ENSMUSG00000039354	ENSMUST00000150725	+	72585638	72626916	Genebody	8086	protein_coding	Smarcal1
chr1	72871136	72871355	3.34064	9.70644e-13	ENSMUSG00000026185	ENSMUST00000137339	-	72858065	72874275	Genebody	3030	protein_coding	Igfbp5
chr1	73826292	73826632	3.73002	2.76293e-10	ENSMUSG00000101344	ENSMUST00000188600	-	73750321	73841917	Genebody	15455	lincRNA	Gm29183
chr1	74033095	74033302	2.88925	7.90551e-06	ENSMUSG00000055322	ENSMUST00000187281	-	73993163	74037133	Genebody	3935	protein_coding	Tns1
chr1	74240491	74240698	3.52863	5.45871e-12	ENSMUSG00000006304	ENSMUST00000113819	+	74236550	74267988	Genebody	4044	protein_coding	Arpc2
chr1	74386659	74387187	4.71281	7.68157e-21	ENSMUSG00000026177	ENSMUST00000131511	+	74375225	74386051	Genebody	11698	protein_coding	Slc11a1
chr1	74415213	74415452	4.158	2.40852e-11	ENSMUSG00000026175	ENSMUST00000027366	+	74409376	74435559	Genebody	5956	protein_coding	Vil1
chr1	74538689	74538921	3.31384	5.62251e-07	ENSMUSG00000033364	ENSMUST00000189257	-	74437730	74544284	Genebody	5479	protein_coding	Usp37
chr1	74858350	74858731	2.87419	1.3244e-08	ENSMUSG00000090071	ENSMUST00000160379	+	74854934	74857732	Genebody	3606	protein_coding	Cdk5r2
chr1	75559514	75559744	3.10384	3.31879e-10	ENSMUSG00000006576	ENSMUST00000132612	+	75546644	75560881	Genebody	12985	protein_coding	Slc4a3
chr1	78530950	78531169	3.33952	1.77068e-07	ENSMUSG00000012187	ENSMUST00000012331	+	78511867	78538173	Genebody	19192	protein_coding	Mogat1
chr1	80582211	80582564	3.8712	1.48054e-09	ENSMUSG00000038608	ENSMUST00000190595	-	80501188	80592832	Genebody	10445	protein_coding	Dock10
chr1	80616800	80617001	4.28971	4.38591e-12	ENSMUSG00000038608	ENSMUST00000190983	-	80501713	80665275	Genebody	48375	protein_coding	Dock10
chr1	82261290	82261491	3.34806	1.13297e-06	ENSMUSG00000055980	ENSMUST00000069799	-	82233101	82291416	Genebody	30026	protein_coding	Irs1
chr1	82283216	82283672	4.75831	9.65895e-21	ENSMUSG00000055980	ENSMUST00000069799	-	82233101	82291416	Genebody	7972	protein_coding	Irs1
chr1	84881619	84881824	3.76657	5.93663e-09	ENSMUSG00000073633	ENSMUST00000151737	+	84869151	84900487	Genebody	12570	protein_coding	Fbxo36
chr1	86214038	86214379	2.83203	0.000170483	ENSMUSG00000062590	ENSMUST00000156675	+	86202496	86252489	Genebody	11712	protein_coding	Armc9
chr1	86931629	86932003	6.38225	5.99957e-27	ENSMUSG00000099401	ENSMUST00000185304	-	86929387	87057596	Genebody	125780	misc	Gm28375
chr1	89092645	89092977	2.91005	2.10339e-05	ENSMUSG00000036206	ENSMUST00000123745	+	89070453	89112860	Genebody	22358	protein_coding	Sh3bp4
chr1	89302402	89302683	3.95431	6.30783e-12	ENSMUSG00000101288	ENSMUST00000190308	-	89302719	89358144	Genebody	55602	lincRNA	Gm28342
chr1	89968206	89968447	4.41696	3.3861e-15	ENSMUSG00000067081	ENSMUST00000086882	-	89950220	90014577	Genebody	46251	protein_coding	Asb18
chr1	91062494	91062782	3.24074	9.89145e-10	ENSMUSG00000026305	ENSMUST00000189617	+	91053586	91128287	Genebody	9052	protein_coding	Lrrfip1
chr1	91189175	91189395	3.90909	3.13892e-11	ENSMUSG00000034353	ENSMUST00000097648	+	91180046	91225196	Genebody	9239	protein_coding	Ramp1
chr1	91199874	91200113	2.91798	4.12658e-06	ENSMUSG00000034353	ENSMUST00000097648	+	91180046	91225196	Genebody	19947	protein_coding	Ramp1
chr1	91620340	91620544	3.72984	4.50972e-09	ENSMUSG00000101705	ENSMUST00000188800	+	91611406	91624500	Genebody	9036	lincRNA	Gm28380
chr1	92143471	92143694	3.28014	1.80813e-07	ENSMUSG00000026313	ENSMUST00000008995	-	91932757	92148393	Genebody	4811	protein_coding	Hdac4
chr1	93577827	93578156	4.08045	8.48457e-11	ENSMUSG00000034066	ENSMUST00000122402	+	93512112	93581296	Genebody	65879	protein_coding	Farp2
chr1	98002887	98003263	4.43299	3.52144e-13	ENSMUSG00000026335	ENSMUST00000058762	-	97821094	98095621	Genebody	92546	protein_coding	Pam
chr1	98031866	98032139	4.80962	4.05369e-16	ENSMUSG00000089706	ENSMUST00000160588	-	98031116	98035675	Genebody	3673	misc	B230216N24Rik
chr1	98190223	98190510	4.84115	1.82259e-21	ENSMUSG00000100711	ENSMUST00000189232	+	98173648	98190698	Genebody	16718	lincRNA	Gm29461
chr1	105827397	105827635	3.24344	3.8909e-06	ENSMUSG00000026321	ENSMUST00000027559	+	105780718	105847981	Genebody	46798	protein_coding	Tnfrsf11a
chr1	119016917	119017242	3.67047	9.02485e-11	ENSMUSG00000048402	ENSMUST00000161301	-	118848460	119053339	Genebody	36260	protein_coding	Gli2
chr1	119033960	119034281	3.95683	1.12951e-11	ENSMUSG00000048402	ENSMUST00000161301	-	118848460	119053339	Genebody	19219	protein_coding	Gli2
chr1	119383939	119384221	4.23453	5.27643e-15	ENSMUSG00000101179	ENSMUST00000186504	+	119329242	119385581	Genebody	54838	lincRNA	Gm29455
chr1	120136367	120136596	3.55649	8.7261e-08	ENSMUSG00000026388	ENSMUST00000056038	+	120121200	120188189	Genebody	15281	protein_coding	3110009E18Rik
chr1	121478476	121479017	4.39394	1.82671e-17	ENSMUSG00000026339	ENSMUST00000112621	+	121431110	121501588	Genebody	47636	protein_coding	Ccdc93
chr1	125724340	125724654	3.97582	3.59344e-10	ENSMUSG00000026343	ENSMUST00000027581	+	125676995	125873862	Genebody	47502	protein_coding	Gpr39
chr1	125945283	125945503	3.36976	8.57018e-08	ENSMUSG00000049690	ENSMUST00000160736	-	125914319	125965200	Genebody	19807	protein_coding	Nckap5
chr1	126153854	126154159	3.49076	1.43258e-07	ENSMUSG00000049690	ENSMUST00000057846	-	125914743	126448456	Genebody	294450	protein_coding	Nckap5
chr1	126656238	126656678	5.51664	3.25972e-24	ENSMUSG00000049690	ENSMUST00000162664	-	126525039	126738190	Genebody	81732	protein_coding	Nckap5
chr1	130576486	130576685	3.45269	3.19683e-07	ENSMUSG00000042554	ENSMUST00000142416	-	130576716	130629612	Genebody	53027	protein_coding	Zp3r
chr1	131293868	131294193	2.87714	5.96582e-06	ENSMUSG00000026425	ENSMUST00000187042	-	131289358	131300453	Genebody	6423	protein_coding	Srgap2
chr1	131351629	131351828	3.65112	1.45305e-08	ENSMUSG00000026425	ENSMUST00000185596	-	131296641	131364064	Genebody	12336	protein_coding	Srgap2
chr1	131658117	131658326	3.17604	1.07771e-06	ENSMUSG00000004552	ENSMUST00000112411	+	131638494	131675503	Genebody	19727	protein_coding	Ctse
chr1	132212200	132212596	4.04798	1.01545e-14	ENSMUSG00000079330	ENSMUST00000112357	+	132191455	132257382	Genebody	20943	protein_coding	Lemd1
chr1	132659644	132659843	3.34728	4.99724e-10	ENSMUSG00000026442	ENSMUST00000043189	-	132569249	132707326	Genebody	47583	protein_coding	Nfasc
chr1	132915966	132916549	3.38882	3.75855e-12	ENSMUSG00000026443	ENSMUST00000159088	+	132880355	132937150	Genebody	35902	protein_coding	Lrrn2
chr1	133063260	133063542	3.27381	1.21423e-06	ENSMUSG00000101102	ENSMUST00000186515	-	133050128	133068405	Genebody	5004	misc	Gm28609
chr1	133762926	133763161	4.01786	3.54724e-12	ENSMUSG00000026463	ENSMUST00000128692	-	133753700	133801036	Genebody	37993	protein_coding	Atp2b4
chr1	134120193	134120404	3.84615	9.81793e-11	ENSMUSG00000026450	ENSMUST00000160060	+	134111242	134151540	Genebody	9056	protein_coding	Chit1
chr1	134909605	134909804	3.45269	3.19683e-07	ENSMUSG00000073557	ENSMUST00000168381	-	134759969	134955851	Genebody	46147	protein_coding	Ppp1r12b
chr1	134987565	134987764	3.32031	5.34072e-07	ENSMUSG00000042793	ENSMUST00000137968	-	134986355	135017779	Genebody	30115	protein_coding	Lgr6
chr1	135087461	135087716	3.58974	9.76787e-10	ENSMUSG00000042793	ENSMUST00000044828	-	134983301	135105276	Genebody	17688	protein_coding	Lgr6
chr1	135544887	135545126	2.9703	3.47504e-07	ENSMUSG00000009418	ENSMUST00000040599	-	135434580	135585355	Genebody	40349	protein_coding	Nav1
chr1	135670369	135670688	5.93692	2.17105e-26	ENSMUSG00000090399	ENSMUST00000112103	-	135606447	135688105	Genebody	17577	lincRNA	Gm38399
chr1	135753025	135753254	5.17891	6.49142e-20	ENSMUSG00000026421	ENSMUST00000027677	+	135729147	135752232	Genebody	23992	protein_coding	Csrp1
chr1	136714059	136714477	4.88455	1.05293e-18	ENSMUSG00000097448	ENSMUST00000181274	+	136696211	136726142	Genebody	18057	lincRNA	Platr22
chr1	138136406	138136762	4.88048	1.03402e-16	ENSMUSG00000026395	ENSMUST00000195533	-	138112252	138175234	Genebody	38650	protein_coding	Ptprc
chr1	138148805	138149247	4.16667	1.35759e-13	ENSMUSG00000026395	ENSMUST00000195533	-	138112252	138175234	Genebody	26208	protein_coding	Ptprc
chr1	138496989	138497220	3.77907	9.80099e-10	ENSMUSG00000026393	ENSMUST00000027642	-	138484112	138619674	Genebody	122570	protein_coding	Nek7
chr1	149856834	149857125	3.37955	2.93636e-08	ENSMUSG00000056220	ENSMUST00000111926	-	149829636	149922439	Genebody	65460	protein_coding	Pla2g4a
chr1	149866232	149866641	4.82389	4.66767e-21	ENSMUSG00000056220	ENSMUST00000111926	-	149829636	149922439	Genebody	56003	protein_coding	Pla2g4a
chr1	149867388	149867614	3.40031	2.07229e-09	ENSMUSG00000056220	ENSMUST00000111926	-	149829636	149922439	Genebody	54938	protein_coding	Pla2g4a
chr1	150933562	150933923	5.20408	1.29978e-18	ENSMUSG00000066842	ENSMUST00000137197	-	150563527	150993051	Genebody	59309	protein_coding	Hmcn1
chr1	152830780	152831434	4.36709	1.43163e-20	ENSMUSG00000026480	ENSMUST00000027754	+	152807890	152836990	Genebody	23217	protein_coding	Ncf2
chr1	152838902	152839229	3.18627	1.63753e-07	ENSMUSG00000042772	ENSMUST00000043560	-	152836996	152878168	Genebody	39103	protein_coding	Smg7
chr1	153065595	153065856	2.89421	0.000111189	ENSMUSG00000099969	ENSMUST00000190117	-	153066481	153089507	Genebody	23782	misc	Gm28960
chr1	153180610	153180931	4.49896	2.05755e-13	ENSMUSG00000026479	ENSMUST00000185356	-	153122756	153186047	Genebody	5277	protein_coding	Lamc2
chr1	153679187	153679413	3.14748	1.34057e-06	ENSMUSG00000042671	ENSMUST00000111810	+	153665709	153697667	Genebody	13591	protein_coding	Rgs8
chr1	154661547	154661765	3.72517	5.38778e-11	ENSMUSG00000004110	ENSMUST00000004214	-	154392519	154725920	Genebody	64264	protein_coding	Cacna1e
chr1	154704955	154705156	2.80992	3.29541e-05	ENSMUSG00000004110	ENSMUST00000004214	-	154392519	154725920	Genebody	20865	protein_coding	Cacna1e
chr1	154712831	154713089	4.22265	1.07201e-12	ENSMUSG00000004110	ENSMUST00000004214	-	154392519	154725920	Genebody	12960	protein_coding	Cacna1e
chr1	154786320	154786520	2.63158	1.47319e-05	ENSMUSG00000004110	ENSMUST00000188965	-	154481075	154816941	Genebody	30521	protein_coding	Cacna1e
chr1	154791915	154792133	2.6	3.91715e-05	ENSMUSG00000004110	ENSMUST00000188965	-	154481075	154816941	Genebody	24917	protein_coding	Cacna1e
chr1	155049039	155049245	3.92157	1.55632e-11	ENSMUSG00000101880	ENSMUST00000190720	-	155011332	155057179	Genebody	8037	lincRNA	Gm29282
chr1	155281315	155281812	3.7	5.74487e-09	ENSMUSG00000026469	ENSMUST00000139925	-	155282183	155309642	Genebody	28079	protein_coding	Xpr1
chr1	157169377	157169603	3.50701	7.65297e-08	ENSMUSG00000070565	ENSMUST00000132699	-	157140534	157411934	Genebody	242444	protein_coding	Rasal2
chr1	157518143	157518468	4.12758	2.47081e-12	ENSMUSG00000026589	ENSMUST00000027881	+	157506810	157568425	Genebody	11495	protein_coding	Sec16b
chr1	158328209	158328656	3.97582	3.59344e-10	ENSMUSG00000004031	ENSMUST00000195271	-	158245269	158356229	Genebody	27797	protein_coding	Brinp2
chr1	158513621	158513928	3.1759	1.8002e-07	ENSMUSG00000026587	ENSMUST00000192619	+	158509877	158520956	Genebody	3897	protein_coding	Astn1
chr1	158581862	158582093	3.8712	1.48054e-09	ENSMUSG00000026587	ENSMUST00000193599	+	158552708	158597227	Genebody	29269	protein_coding	Astn1
chr1	158954812	158955017	3.861	2.78702e-10	ENSMUSG00000073530	ENSMUST00000159861	-	158711727	158958367	Genebody	3453	protein_coding	Pappa2
chr1	159696776	159696996	4.13306	1.5754e-11	ENSMUSG00000015829	ENSMUST00000195199	+	159523841	159737795	Genebody	173045	protein_coding	Tnr
chr1	159716946	159717426	6.38225	5.99957e-27	ENSMUSG00000015829	ENSMUST00000195199	+	159523841	159737795	Genebody	193345	protein_coding	Tnr
chr1	159822506	159822705	3.02752	8.30979e-06	ENSMUSG00000015829	ENSMUST00000193325	+	159773770	159850342	Genebody	48835	protein_coding	Tnr
chr1	160101107	160101306	3.21691	7.68953e-07	ENSMUSG00000026725	ENSMUST00000131919	-	160085968	160147888	Genebody	46682	protein_coding	Tnn
chr1	160278313	160278769	4.7259	1.94232e-16	ENSMUSG00000026721	ENSMUST00000194824	-	160226660	160287338	Genebody	8797	protein_coding	Rabgap1l
chr1	160535014	160535231	4.28971	4.38591e-12	ENSMUSG00000026721	ENSMUST00000028049	-	160257205	160792946	Genebody	257824	protein_coding	Rabgap1l
chr1	160967246	160967445	3.24344	3.8909e-06	ENSMUSG00000040423	ENSMUST00000035911	+	160930024	160967817	Genebody	37321	protein_coding	Rc3h1
chr1	161170705	161170974	3.97582	3.59344e-10	ENSMUSG00000044835	ENSMUST00000111608	+	161142712	161170498	Genebody	28127	protein_coding	Ankrd45
chr1	162271228	162271439	3.13881	1.29065e-05	ENSMUSG00000040265	ENSMUST00000160665	-	162006122	162295580	Genebody	24247	protein_coding	Dnm3
chr1	162643833	162644125	3.6	2.1855e-08	ENSMUSG00000026697	ENSMUST00000028020	+	162639155	162649693	Genebody	4824	protein_coding	Myoc
chr1	164326842	164327067	4.49896	2.05755e-13	ENSMUSG00000026575	ENSMUST00000086028	+	164312879	164348181	Genebody	14075	protein_coding	Nme7
chr1	164395129	164395346	4.41767	2.03226e-13	ENSMUSG00000026575	ENSMUST00000193591	+	164373269	164437236	Genebody	21968	protein_coding	Nme7
chr1	164689301	164689671	3.33333	3.02712e-07	ENSMUSG00000102761	ENSMUST00000194720	+	164681982	164712771	Genebody	7504	lincRNA	Gm37184
chr1	164926861	164927060	3.94191	4.65597e-10	ENSMUSG00000104117	ENSMUST00000194322	+	164863358	164936775	Genebody	63602	misc	Gm20743
chr1	165075669	165076112	4	5.01487e-15	ENSMUSG00000102408	ENSMUST00000195635	-	165066617	165091928	Genebody	16038	lincRNA	4930568G15Rik
chr1	165084290	165084499	3.72051	5.22456e-10	ENSMUSG00000102408	ENSMUST00000195635	-	165066617	165091928	Genebody	7534	lincRNA	4930568G15Rik
chr1	165559114	165559467	4.9273	7.01455e-21	ENSMUSG00000026567	ENSMUST00000193149	+	165503943	165567747	Genebody	55347	protein_coding	Adcy10
chr1	166313750	166314025	4.16667	1.35759e-13	ENSMUSG00000040612	ENSMUST00000111416	+	166254139	166316823	Genebody	59748	protein_coding	Ildr2
chr1	166385514	166385719	3.59712	2.64527e-09	ENSMUSG00000026563	ENSMUST00000138148	+	166379317	166388928	Genebody	6299	protein_coding	Tada1
chr1	167259657	167260037	5.06042	1.55414e-23	ENSMUSG00000026558	ENSMUST00000192269	-	167229893	167284601	Genebody	24754	protein_coding	Uck2
chr1	167736813	167737197	3.6	2.1855e-08	ENSMUSG00000026686	ENSMUST00000028003	+	167689557	167848741	Genebody	47448	protein_coding	Lmx1a
chr1	168046312	168046624	3.46939	1.69009e-07	ENSMUSG00000093538	ENSMUST00000177351	+	168004139	168122465	Genebody	42329	misc	Gm20711
chr1	168214199	168214434	3.7037	1.14575e-10	ENSMUSG00000052534	ENSMUST00000064438	-	168158732	168431504	Genebody	217188	protein_coding	Pbx1
chr1	168287983	168288217	2.71318	5.16726e-05	ENSMUSG00000052534	ENSMUST00000064438	-	168158732	168431504	Genebody	143404	protein_coding	Pbx1
chr1	168418978	168419200	3.41727	3.4744e-08	ENSMUSG00000052534	ENSMUST00000064438	-	168158732	168431504	Genebody	12415	protein_coding	Pbx1
chr1	170059516	170059715	3.68526	6.38278e-09	ENSMUSG00000026674	ENSMUST00000170800	-	169972308	170088944	Genebody	29329	protein_coding	Ddr2
chr1	170548465	170548717	3.5009	1.02586e-08	ENSMUSG00000038473	ENSMUST00000160466	-	170327214	170557110	Genebody	8519	protein_coding	Nos1ap
chr1	170656780	170656997	3.15956	1.33426e-07	ENSMUSG00000038463	ENSMUST00000046792	+	170644532	170682789	Genebody	12356	protein_coding	Olfml2b
chr1	170679622	170680060	3.78205	1.05288e-14	ENSMUSG00000038463	ENSMUST00000046792	+	170644532	170682789	Genebody	35309	protein_coding	Olfml2b
chr1	170732117	170732456	3.37302	3.52809e-07	ENSMUSG00000026663	ENSMUST00000027974	-	170704674	170867771	Genebody	135485	protein_coding	Atf6
chr1	170857489	170857726	4.03543	3.53484e-11	ENSMUSG00000026663	ENSMUST00000027974	-	170704674	170867771	Genebody	10164	protein_coding	Atf6
chr1	170907944	170908148	3.24344	3.8909e-06	ENSMUSG00000070524	ENSMUST00000094337	-	170907273	170912941	Genebody	4895	protein_coding	Fcrlb
chr1	171788477	171788676	3.55731	3.03459e-08	ENSMUSG00000015316	ENSMUST00000163992	+	171767155	171795831	Genebody	21421	protein_coding	Slamf1
chr1	172387340	172387539	3.23232	2.66109e-06	ENSMUSG00000102278	ENSMUST00000193540	-	172388234	172390989	Genebody	3550	misc	Gm37145
chr1	172563116	172563435	3.19865	2.31324e-07	ENSMUSG00000049598	ENSMUST00000177086	+	172559906	172563716	Genebody	3369	protein_coding	Vsig8
chr1	173377596	173377812	4.08045	8.48457e-11	ENSMUSG00000037860	ENSMUST00000147604	+	173350879	173466040	Genebody	26825	protein_coding	Aim2
chr1	173389871	173390512	6.58466	1.40634e-40	ENSMUSG00000037860	ENSMUST00000147604	+	173350879	173466040	Genebody	39312	protein_coding	Aim2
chr1	176979317	176979518	3.125	2.50998e-06	ENSMUSG00000026504	ENSMUST00000027785	+	176814660	177020437	Genebody	164757	protein_coding	Sdccag8
chr1	178463731	178463974	3.34806	1.13297e-06	ENSMUSG00000026495	ENSMUST00000192905	+	178448784	178481471	Genebody	15068	protein_coding	Efcab2
chr1	179709541	179709744	4.09556	2.6532e-13	ENSMUSG00000087236	ENSMUST00000211943	-	179695659	179745200	Genebody	35558	protein_coding	Kif28
chr1	180365206	180365413	3.11526	2.01971e-07	ENSMUSG00000104388	ENSMUST00000193199	+	180357649	180364998	Genebody	7660	misc	Gm37033
chr1	180384493	180384725	3.45781	5.65966e-11	ENSMUSG00000038855	ENSMUST00000070181	+	180330485	180424802	Genebody	54124	protein_coding	Itpkb
chr1	180387452	180387845	5.89888	4.42069e-34	ENSMUSG00000038855	ENSMUST00000070181	+	180330485	180424802	Genebody	57163	protein_coding	Itpkb
chr1	180434181	180434413	3.31089	3.79761e-12	ENSMUSG00000053963	ENSMUST00000136521	-	180432387	180483467	Genebody	49170	protein_coding	Stum
chr1	181369160	181369435	3.61891	1.72628e-11	ENSMUSG00000026514	ENSMUST00000209607	+	181353426	181459252	Genebody	15871	protein_coding	Cnih3
chr1	181448024	181448249	3.09811	1.30927e-06	ENSMUSG00000026514	ENSMUST00000209607	+	181353426	181459252	Genebody	94710	protein_coding	Cnih3
chr1	182792865	182793067	2.6749	1.88066e-05	ENSMUSG00000038576	ENSMUST00000085724	+	182764895	182896591	Genebody	28071	protein_coding	Susd4
chr1	182794230	182794474	3.26389	1.94818e-09	ENSMUSG00000038576	ENSMUST00000085724	+	182764895	182896591	Genebody	29457	protein_coding	Susd4
chr1	185253355	185253558	3.73134	8.33144e-10	ENSMUSG00000039318	ENSMUST00000194740	+	185204117	185284185	Genebody	49339	protein_coding	Rab3gap2
chr1	185316179	185316613	3.4585	1.10703e-07	ENSMUSG00000026618	ENSMUST00000110975	-	185295038	185329396	Genebody	13000	protein_coding	Iars2
chr1	187119167	187119672	5.06446	1.89099e-19	ENSMUSG00000026611	ENSMUST00000183996	-	187112484	187142904	Genebody	23485	protein_coding	Spata17
chr1	192267031	192267264	3.59712	2.64527e-09	ENSMUSG00000058248	ENSMUST00000078470	+	192190774	192510159	Genebody	76373	protein_coding	Kcnh1
chr1	193004027	193004378	3.60721	2.06357e-08	ENSMUSG00000016200	ENSMUST00000191907	-	192930063	193035644	Genebody	31442	protein_coding	Syt14
chr1	193350473	193350697	3.24934	8.98525e-10	ENSMUSG00000016179	ENSMUST00000163202	-	193348761	193359778	Genebody	9193	protein_coding	Camk1g
chr1	194795312	194795610	3.73406	4.63831e-10	ENSMUSG00000026640	ENSMUST00000027952	+	194619825	194816869	Genebody	175636	protein_coding	Plxna2
chr10	5190770	5191054	3.80711	2.47366e-11	ENSMUSG00000096054	ENSMUST00000215467	-	5117100	5194707	Genebody	3795	protein_coding	Syne1
chr10	5203882	5204193	4.53782	6.56478e-17	ENSMUSG00000096054	ENSMUST00000215295	-	5020917	5550678	Genebody	346641	protein_coding	Syne1
chr10	5289349	5289571	3.72549	2.66404e-09	ENSMUSG00000096054	ENSMUST00000215295	-	5020917	5550678	Genebody	261218	protein_coding	Syne1
chr10	5378967	5379341	3.66194	2.3093e-08	ENSMUSG00000096054	ENSMUST00000215295	-	5020917	5550678	Genebody	171524	protein_coding	Syne1
chr10	8236903	8237112	3.8961	6.38263e-11	ENSMUSG00000047712	ENSMUST00000219116	-	8204756	8302242	Genebody	65235	protein_coding	Ust
chr10	8391382	8391664	3.45489	6.95777e-08	ENSMUSG00000047712	ENSMUST00000061601	-	8204809	8518825	Genebody	127302	protein_coding	Ust
chr10	10093712	10094021	3.76657	5.93663e-09	ENSMUSG00000101621	ENSMUST00000219328	+	9976690	10207981	Genebody	117176	lincRNA	Gm28905
chr10	10219766	10220078	3.63289	5.75096e-09	ENSMUSG00000109160	ENSMUST00000208997	+	10184800	10254189	Genebody	35122	misc	4930598N05Rik
chr10	10949285	10949622	3.125	1.61547e-06	ENSMUSG00000019828	ENSMUST00000105560	-	10688801	11080956	Genebody	131503	protein_coding	Grm1
chr10	11049348	11049653	3.80762	1.37654e-09	ENSMUSG00000019828	ENSMUST00000105560	-	10688801	11080956	Genebody	31456	protein_coding	Grm1
chr10	11061666	11062073	3.56551	7.17133e-10	ENSMUSG00000019828	ENSMUST00000105560	-	10688801	11080956	Genebody	19087	protein_coding	Grm1
chr10	11450294	11450493	2.69461	0.000913945	ENSMUSG00000055493	ENSMUST00000069106	+	11343404	11459644	Genebody	106989	protein_coding	Epm2a
chr10	13008203	13008713	6.62848	1.61704e-36	ENSMUSG00000078348	ENSMUST00000105139	+	13005343	13009183	Genebody	3115	protein_coding	Sf3b5
chr10	13044814	13045103	3.8175	2.25782e-10	ENSMUSG00000112498	ENSMUST00000219965	-	13043097	13051385	Genebody	6427	lincRNA	AL691505.1
chr10	14725720	14726077	6.44531	2.63706e-29	ENSMUSG00000019865	ENSMUST00000190114	+	14705621	14767296	Genebody	20277	protein_coding	Nmbr
chr10	18526413	18526941	3.81016	2.39106e-14	ENSMUSG00000039835	ENSMUST00000100054	+	18469981	18533889	Genebody	56696	protein_coding	Nhsl1
chr10	18627580	18627814	3.74771	4.11093e-10	ENSMUSG00000019852	ENSMUST00000019999	-	18589403	18743753	Genebody	116056	protein_coding	Arfgef3
chr10	19002011	19002594	3.97727	3.14485e-11	ENSMUSG00000019850	ENSMUST00000105527	-	19000913	19011963	Genebody	9661	protein_coding	Tnfaip3
chr10	20474947	20475204	4.49541	3.24646e-15	ENSMUSG00000019990	ENSMUST00000169404	-	20400418	20548328	Genebody	73253	protein_coding	Pde7b
chr10	20674000	20674235	3.14286	3.38571e-06	ENSMUSG00000019990	ENSMUST00000170265	-	20400418	20724696	Genebody	50579	protein_coding	Pde7b
chr10	22142301	22143099	5.69177	9.94214e-26	ENSMUSG00000097327	ENSMUST00000181677	-	22117362	22148610	Genebody	5910	protein_coding	E030030I06Rik
chr10	22701482	22701783	2.77393	5.1074e-06	ENSMUSG00000037490	ENSMUST00000042261	+	22645011	22704285	Genebody	56621	protein_coding	Slc2a12
chr10	24643235	24643487	3.55732	8.7261e-08	ENSMUSG00000037370	ENSMUST00000135846	-	24641806	24711991	Genebody	68630	protein_coding	Enpp1
chr10	25929574	25929816	3.13881	1.29065e-05	ENSMUSG00000049420	ENSMUST00000217910	-	25912331	26078650	Genebody	148955	protein_coding	Tmem200a
chr10	26034845	26035346	5.09615	6.83219e-19	ENSMUSG00000049420	ENSMUST00000219338	-	25993829	26078158	Genebody	43063	protein_coding	Tmem200a
chr10	26249821	26250102	3.66194	2.3093e-08	ENSMUSG00000051354	ENSMUST00000219318	+	26230596	26260383	Genebody	19365	protein_coding	Samd3
chr10	27103815	27104213	3.8712	1.48054e-09	ENSMUSG00000019899	ENSMUST00000092639	-	26981285	27616843	Genebody	512829	protein_coding	Lama2
chr10	27384768	27384995	3.45269	3.19683e-07	ENSMUSG00000019899	ENSMUST00000189575	-	27187548	27616796	Genebody	231915	protein_coding	Lama2
chr10	28497811	28498010	3.45269	3.19683e-07	ENSMUSG00000019889	ENSMUST00000218584	+	28074922	28498462	Genebody	422988	protein_coding	Ptprk
chr10	29581557	29581767	3.03418	4.13962e-05	ENSMUSG00000110831	ENSMUST00000215560	+	29534717	29614471	Genebody	46945	misc	AC158592.1
chr10	30538069	30538425	3.66194	2.3093e-08	ENSMUSG00000019792	ENSMUST00000215595	-	30534715	30600695	Genebody	62448	protein_coding	Trmt11
chr10	31030752	31030951	3.13881	1.29065e-05	ENSMUSG00000111778	ENSMUST00000214000	-	31009880	31066234	Genebody	35383	lincRNA	AC158624.1
chr10	31504196	31504531	4.49896	2.05755e-13	ENSMUSG00000063760	ENSMUST00000081989	-	31493193	31609184	Genebody	104821	protein_coding	Rnf217
chr10	33540378	33540741	6.38225	5.99957e-27	ENSMUSG00000019785	ENSMUST00000159533	-	33512888	33624196	Genebody	83637	protein_coding	Clvs2
chr10	34316858	34317284	3.45821	1.55407e-10	ENSMUSG00000039480	ENSMUST00000130290	-	34304265	34418528	Genebody	101457	protein_coding	Nt5dc1
chr10	39045314	39045542	4.08045	8.48457e-11	ENSMUSG00000019846	ENSMUST00000159580	+	38965672	39054519	Genebody	79756	protein_coding	Lama4
chr10	39630172	39630611	4.81419	4.64505e-19	ENSMUSG00000019842	ENSMUST00000019987	+	39612934	39655307	Genebody	17457	protein_coding	Traf3ip2
chr10	40036803	40037019	4.28971	4.38591e-12	ENSMUSG00000019838	ENSMUST00000213827	-	40037299	40076605	Genebody	39694	protein_coding	Slc16a10
chr10	40053883	40054243	3.79098	2.76153e-09	ENSMUSG00000019838	ENSMUST00000213827	-	40037299	40076605	Genebody	22542	protein_coding	Slc16a10
chr10	40372294	40372649	3.80762	1.37654e-09	ENSMUSG00000038481	ENSMUST00000214659	+	40349526	40482101	Genebody	22945	protein_coding	Cdk19
chr10	40638348	40638646	4.57797	3.58435e-20	ENSMUSG00000063428	ENSMUST00000214618	+	40631604	40637784	Genebody	6893	protein_coding	Ddo
chr10	40688320	40688791	5.64784	1.13844e-26	ENSMUSG00000045555	ENSMUST00000058747	+	40683282	40811083	Genebody	5273	protein_coding	Mettl24
chr10	41245035	41245361	3.10016	3.54356e-07	ENSMUSG00000038417	ENSMUST00000043814	-	41188172	41303260	Genebody	58062	protein_coding	Fig4
chr10	41288814	41289055	3.55691	5.16072e-08	ENSMUSG00000038417	ENSMUST00000043814	-	41188172	41303260	Genebody	14326	protein_coding	Fig4
chr10	41461177	41461547	2.89256	0.000161466	ENSMUSG00000019826	ENSMUST00000215881	+	41456131	41464428	Genebody	5231	protein_coding	Zbtb24
chr10	41505551	41505818	3.76657	5.93663e-09	ENSMUSG00000078451	ENSMUST00000214145	+	41501650	41514284	Genebody	4034	protein_coding	Ppil6
chr10	41678785	41679057	3.39321	3.06387e-07	ENSMUSG00000075225	ENSMUST00000190522	-	41648876	41694487	Genebody	15566	protein_coding	Ccdc162
chr10	44084717	44084996	2.82493	0.000379551	ENSMUSG00000019866	ENSMUST00000200401	-	43950636	44148853	Genebody	63997	protein_coding	Crybg1
chr10	45136900	45137142	3.77359	6.33811e-13	ENSMUSG00000019849	ENSMUST00000099858	+	45067203	45167198	Genebody	69818	protein_coding	Prep
chr10	52027549	52027748	3.01205	3.20347e-05	ENSMUSG00000049641	ENSMUST00000058347	+	52022723	52028011	Genebody	4925	protein_coding	Vgll2
chr10	52704405	52704647	2.73973	0.000119355	ENSMUSG00000038602	ENSMUST00000105473	+	52690533	53111622	Genebody	13993	protein_coding	Slc35f1
chr10	54040274	54040537	3.45269	3.19683e-07	ENSMUSG00000003746	ENSMUST00000105470	-	53907010	54075709	Genebody	35304	protein_coding	Man1a
chr10	58401929	58402170	3.43511	8.1822e-08	ENSMUSG00000019920	ENSMUST00000105468	+	58394388	58421578	Genebody	7661	protein_coding	Lims1
chr10	59115072	59115273	3.44828	1.72524e-10	ENSMUSG00000037990	ENSMUST00000153031	+	58813458	59138916	Genebody	301714	protein_coding	Sh3rf3
chr10	59588261	59588530	3.73281	2.50784e-09	ENSMUSG00000009647	ENSMUST00000161435	-	59532846	59616675	Genebody	28280	protein_coding	Mcu
chr10	59899551	59899907	3.40798	4.43323e-15	ENSMUSG00000020109	ENSMUST00000146590	+	59879575	59899296	Genebody	20154	protein_coding	Dnajb12
chr10	60115627	60115844	3.2967	2.82742e-12	ENSMUSG00000058297	ENSMUST00000165024	+	60106468	60133908	Genebody	9267	protein_coding	Spock2
chr10	61246341	61246586	4.61538	2.22382e-15	ENSMUSG00000059901	ENSMUST00000120336	-	61198468	61273242	Genebody	26779	protein_coding	Adamts14
chr10	61331137	61331503	5.23077	1.04064e-24	ENSMUSG00000020092	ENSMUST00000219240	-	61323349	61342327	Genebody	11007	protein_coding	Pald1
chr10	61431450	61431657	3.44203	2.80944e-08	ENSMUSG00000020091	ENSMUST00000020288	-	61428491	61452661	Genebody	21108	protein_coding	Eif4ebp2
chr10	61949680	61949886	3.1362	1.47194e-06	ENSMUSG00000058806	ENSMUST00000051826	-	61848732	61978121	Genebody	28338	protein_coding	Col13a1
chr10	62850995	62851366	4.91803	1.64146e-18	ENSMUSG00000047146	ENSMUST00000173081	-	62839097	62865304	Genebody	14124	protein_coding	Tet1
chr10	63157086	63157337	3.44507	4.54109e-08	ENSMUSG00000020067	ENSMUST00000095580	-	63115795	63203952	Genebody	46741	protein_coding	Mypn
chr10	63803959	63804289	4.08998	4.19324e-11	ENSMUSG00000060843	ENSMUST00000075099	+	63504037	65002833	Genebody	300087	protein_coding	Ctnna3
chr10	64215784	64215987	3.8712	1.48054e-09	ENSMUSG00000060843	ENSMUST00000075099	+	63504037	65002833	Genebody	711848	protein_coding	Ctnna3
chr10	66814643	66814906	3.57853	2.55971e-08	ENSMUSG00000112425	ENSMUST00000220426	+	66809840	66822354	Genebody	4934	lincRNA	AC153512.3
chr10	67048034	67048254	3.79965	4.72727e-11	ENSMUSG00000019873	ENSMUST00000217841	-	67011672	67096846	Genebody	48702	protein_coding	Reep3
chr10	69485243	69485533	3.8712	1.48054e-09	ENSMUSG00000069601	ENSMUST00000217780	+	69400389	69484723	Genebody	84999	protein_coding	Ank3
chr10	69579665	69579881	2.96443	1.10035e-07	ENSMUSG00000069601	ENSMUST00000047061	+	69534222	70015633	Genebody	45551	protein_coding	Ank3
chr10	69612116	69612315	2.89179	5.19816e-05	ENSMUSG00000069601	ENSMUST00000047061	+	69534222	70015633	Genebody	77993	protein_coding	Ank3
chr10	69620708	69620985	3.79377	8.66603e-10	ENSMUSG00000069601	ENSMUST00000047061	+	69534222	70015633	Genebody	86624	protein_coding	Ank3
chr10	69621146	69621372	3.42052	2.47263e-07	ENSMUSG00000069601	ENSMUST00000047061	+	69534222	70015633	Genebody	87037	protein_coding	Ank3
chr10	69690727	69691032	3.53982	4.385e-09	ENSMUSG00000069601	ENSMUST00000047061	+	69534222	70015633	Genebody	156657	protein_coding	Ank3
chr10	69845811	69846028	3.3275	7.56781e-08	ENSMUSG00000069601	ENSMUST00000183240	+	69787456	69850148	Genebody	58463	protein_coding	Ank3
chr10	70519708	70520038	2.86822	6.46889e-06	ENSMUSG00000043259	ENSMUST00000062883	+	70440926	70558731	Genebody	78947	protein_coding	Fam13c
chr10	70901290	70901517	3.83895	1.87525e-10	ENSMUSG00000047692	ENSMUST00000058942	+	70868669	70934324	Genebody	32734	misc	4930533K18Rik
chr10	71028542	71028768	3.67793	6.7733e-09	ENSMUSG00000014329	ENSMUST00000131445	-	70925102	71146860	Genebody	118205	protein_coding	Bicc1
chr10	71273073	71273317	3.47594	1.27535e-08	ENSMUSG00000019927	ENSMUST00000144231	-	71257705	71285218	Genebody	12023	protein_coding	Ube2d1
chr10	71666942	71667534	4.28971	4.38591e-12	ENSMUSG00000112126	ENSMUST00000218434	+	71663631	71677618	Genebody	3607	lincRNA	AC121788.3
chr10	75100222	75100758	3.06859	2.85299e-09	ENSMUSG00000009681	ENSMUST00000164107	+	75060592	75184921	Genebody	39898	protein_coding	Bcr
chr10	75684295	75684510	2.90456	6.72698e-07	ENSMUSG00000020196	ENSMUST00000218486	-	75684375	75700375	Genebody	15973	protein_coding	Cabin1
chr10	75704218	75704787	4.43491	7.50447e-19	ENSMUSG00000020196	ENSMUST00000219806	-	75694795	75715644	Genebody	11142	protein_coding	Cabin1
chr10	75743390	75743770	3.37079	3.88678e-10	ENSMUSG00000020196	ENSMUST00000001712	-	75646112	75764316	Genebody	20736	protein_coding	Cabin1
chr10	77021509	77021708	3.01418	6.09804e-06	ENSMUSG00000112773	ENSMUST00000218177	-	77011501	77029575	Genebody	7967	lincRNA	AC055777.2
chr10	77315681	77315985	3.27553	7.62097e-07	ENSMUSG00000020262	ENSMUST00000149738	-	77316110	77418211	Genebody	102378	protein_coding	Adarb1
chr10	78787752	78788092	5.21822	4.50485e-20	ENSMUSG00000005357	ENSMUST00000217717	+	78780702	78791338	Genebody	7220	protein_coding	Slc1a6
chr10	80566810	80567031	2.78302	4.62573e-09	ENSMUSG00000035397	ENSMUST00000038558	-	80567124	80577321	Genebody	10401	protein_coding	Klf16
chr10	80897932	80898251	3.02632	2.41674e-12	ENSMUSG00000059406	ENSMUST00000105333	+	80879720	80899441	Genebody	18371	protein_coding	Tmprss9
chr10	81615515	81615834	3.97727	4.52658e-13	ENSMUSG00000074862	ENSMUST00000126940	+	81606270	81620703	Genebody	9404	protein_coding	BC025920
chr10	82661904	82662154	3.13559	6.21441e-07	ENSMUSG00000020251	ENSMUST00000125505	-	82654772	82690617	Genebody	28588	protein_coding	Glt8d2
chr10	82662633	82662921	3.47458	4.68608e-09	ENSMUSG00000020251	ENSMUST00000125505	-	82654772	82690617	Genebody	27840	protein_coding	Glt8d2
chr10	82680825	82681210	5.03731	5.33605e-19	ENSMUSG00000020251	ENSMUST00000125505	-	82654772	82690617	Genebody	9600	protein_coding	Glt8d2
chr10	83004334	83004744	3.63951	6.19826e-10	ENSMUSG00000034612	ENSMUST00000040110	+	82985498	83195900	Genebody	19041	protein_coding	Chst11
chr10	83106158	83106445	4.39297	1.42128e-16	ENSMUSG00000034612	ENSMUST00000040110	+	82985498	83195900	Genebody	120803	protein_coding	Chst11
chr10	83149400	83149636	3.33876	1.61752e-08	ENSMUSG00000034612	ENSMUST00000040110	+	82985498	83195900	Genebody	164020	protein_coding	Chst11
chr10	84372476	84372704	3.2967	1.48481e-08	ENSMUSG00000020032	ENSMUST00000020220	-	84370905	84440597	Genebody	68007	protein_coding	Nuak1
chr10	84402109	84402403	3.69416	2.18615e-10	ENSMUSG00000020032	ENSMUST00000020220	-	84370905	84440597	Genebody	38341	protein_coding	Nuak1
chr10	84963780	84964002	3.8712	1.48054e-09	ENSMUSG00000035620	ENSMUST00000217175	+	84937393	85016209	Genebody	26498	protein_coding	Ric8b
chr10	86480749	86481073	3.5649	5.93663e-09	ENSMUSG00000059602	ENSMUST00000145864	-	86070502	86491897	Genebody	10986	protein_coding	Syn3
chr10	86789401	86789604	3.61068	9.36807e-11	ENSMUSG00000054027	ENSMUST00000099396	+	86779005	86838389	Genebody	10497	protein_coding	Nt5dc3
chr10	87024966	87025185	4.47898	3.77955e-15	ENSMUSG00000089656	ENSMUST00000162837	+	86972216	87028015	Genebody	52859	misc	Gm16271
chr10	87552807	87553035	3.28542	1.77939e-06	ENSMUSG00000020051	ENSMUST00000217864	+	87546673	87570332	Genebody	6248	protein_coding	Pah
chr10	88392286	88392530	2.94586	3.2762e-06	ENSMUSG00000035311	ENSMUST00000020251	+	88379226	88447329	Genebody	13182	protein_coding	Gnptab
chr10	88584487	88584779	3.71429	1.6724e-09	ENSMUSG00000020061	ENSMUST00000119185	-	88518339	88605025	Genebody	20392	protein_coding	Mybpc1
chr10	90307983	90308585	3.861	2.78702e-10	ENSMUSG00000058589	ENSMUST00000099368	+	89873672	90683697	Genebody	434612	protein_coding	Anks1b
chr10	90596282	90596500	3.60206	8.72308e-10	ENSMUSG00000058589	ENSMUST00000099364	+	90576992	90969820	Genebody	19399	protein_coding	Anks1b
chr10	90704468	90705090	4.70149	1.81017e-20	ENSMUSG00000058589	ENSMUST00000099364	+	90576992	90969820	Genebody	127787	protein_coding	Anks1b
chr10	90723019	90723430	3.30739	1.82772e-10	ENSMUSG00000058589	ENSMUST00000099364	+	90576992	90969820	Genebody	146232	protein_coding	Anks1b
chr10	90723999	90724198	2.66419	5.44302e-06	ENSMUSG00000058589	ENSMUST00000099364	+	90576992	90969820	Genebody	147106	protein_coding	Anks1b
chr10	90859638	90860150	4.16667	3.25597e-17	ENSMUSG00000058589	ENSMUST00000183145	+	90829843	90921338	Genebody	30051	protein_coding	Anks1b
chr10	90873257	90873573	3.05785	1.20815e-06	ENSMUSG00000058589	ENSMUST00000183145	+	90829843	90921338	Genebody	43572	protein_coding	Anks1b
chr10	90966830	90967222	4.36364	1.97542e-21	ENSMUSG00000058589	ENSMUST00000183024	+	90895178	90970092	Genebody	71848	protein_coding	Anks1b
chr10	93275254	93275782	4.29234	1.3512e-21	ENSMUSG00000008398	ENSMUST00000223340	-	93254744	93284975	Genebody	9457	protein_coding	Elk3
chr10	93281229	93281442	2.99145	2.86003e-07	ENSMUSG00000008398	ENSMUST00000223340	-	93254744	93284975	Genebody	3640	protein_coding	Elk3
chr10	94129669	94130092	4.38247	2.72045e-13	ENSMUSG00000020021	ENSMUST00000020208	+	94036001	94145339	Genebody	93879	protein_coding	Fgd6
chr10	94378536	94378744	3.90764	1.76726e-11	ENSMUSG00000020023	ENSMUST00000132743	+	94312024	94578796	Genebody	66616	protein_coding	Tmcc3
chr10	94558972	94559171	2.97398	1.88209e-05	ENSMUSG00000020023	ENSMUST00000117460	+	94550872	94588786	Genebody	8199	protein_coding	Tmcc3
chr10	94771638	94771845	3.97582	3.59344e-10	ENSMUSG00000020024	ENSMUST00000218076	+	94740084	94790193	Genebody	31657	protein_coding	Cep83
chr10	94777605	94777886	4.28971	4.38591e-12	ENSMUSG00000020024	ENSMUST00000218076	+	94740084	94790193	Genebody	37661	protein_coding	Cep83
chr10	94812511	94812757	3.27273	3.0925e-07	ENSMUSG00000074785	ENSMUST00000099337	-	94790866	94944835	Genebody	132201	protein_coding	Plxnc1
chr10	94905769	94905978	3.70102	2.41886e-12	ENSMUSG00000074785	ENSMUST00000180573	-	94870830	94922657	Genebody	16784	protein_coding	Plxnc1
chr10	96921271	96921481	3.77359	5.80297e-10	ENSMUSG00000112488	ENSMUST00000219918	-	96903158	96958871	Genebody	37495	lincRNA	AC158607.1
chr10	98930200	98930406	3.15638	2.31675e-08	ENSMUSG00000019943	ENSMUST00000219624	+	98915472	98996930	Genebody	14831	protein_coding	Atp2b1
chr10	98959476	98959675	3.59238	2.2585e-11	ENSMUSG00000019943	ENSMUST00000219624	+	98915472	98996930	Genebody	44103	protein_coding	Atp2b1
chr10	99242131	99242458	3.24427	9.78385e-07	ENSMUSG00000111923	ENSMUST00000219688	+	99233117	99243062	Genebody	9177	lincRNA	AC153821.1
chr10	99323328	99323614	4.60359	4.30765e-14	ENSMUSG00000044633	ENSMUST00000220146	+	99299166	99356152	Genebody	24305	lincRNA	B530045E10Rik
chr10	100054071	100054280	3.76657	5.93663e-09	ENSMUSG00000019966	ENSMUST00000020129	+	100015916	100096398	Genebody	38259	protein_coding	Kitl
chr10	106509823	106510096	3.8712	1.48054e-09	ENSMUSG00000053825	ENSMUST00000217854	+	106470346	106935952	Genebody	39613	protein_coding	Ppfia2
chr10	106632210	106632488	4.78927	1.09466e-16	ENSMUSG00000053825	ENSMUST00000217854	+	106470346	106935952	Genebody	162003	protein_coding	Ppfia2
chr10	107042760	107043016	4.60359	4.30765e-14	ENSMUSG00000035948	ENSMUST00000165067	-	106933517	107123583	Genebody	80695	protein_coding	Acss3
chr10	107389586	107389872	3.71134	9.02859e-09	ENSMUSG00000019906	ENSMUST00000218031	+	107272394	107420308	Genebody	117335	protein_coding	Lin7a
chr10	107814258	107814467	3.66194	2.3093e-08	ENSMUSG00000091455	ENSMUST00000165341	-	107760531	107912134	Genebody	97772	protein_coding	Otogl
chr10	108567606	108567842	3.125	3.8909e-06	ENSMUSG00000035864	ENSMUST00000105276	-	108497650	109010975	Genebody	443251	protein_coding	Syt1
chr10	108626452	108626702	3.55732	8.7261e-08	ENSMUSG00000035864	ENSMUST00000147593	-	108627286	108636964	Genebody	10387	protein_coding	Syt1
chr10	108929669	108929951	3.34806	1.13297e-06	ENSMUSG00000035864	ENSMUST00000126278	-	108899432	109009100	Genebody	79290	protein_coding	Syt1
chr10	109986213	109986412	3.24344	3.8909e-06	ENSMUSG00000020181	ENSMUST00000032719	-	109681259	110000219	Genebody	13907	protein_coding	Nav3
chr10	110155601	110155899	4.09836	3.91543e-11	ENSMUSG00000020181	ENSMUST00000160159	-	109899103	110456204	Genebody	300454	protein_coding	Nav3
chr10	110939261	110939484	3.46715	2.29991e-08	ENSMUSG00000020186	ENSMUST00000220301	+	110934671	110939514	Genebody	4701	protein_coding	Csrp2
chr10	111190168	111190488	3.82463	2.12232e-10	ENSMUSG00000020189	ENSMUST00000220139	+	111164802	111264892	Genebody	25526	protein_coding	Osbpl8
chr10	116291392	116291736	4.49896	2.05755e-13	ENSMUSG00000020154	ENSMUST00000218553	+	116275550	116384006	Genebody	16014	protein_coding	Ptprb
chr10	116428078	116428390	3.19865	2.31324e-07	ENSMUSG00000054934	ENSMUST00000068233	-	116417861	116473878	Genebody	45644	protein_coding	Kcnmb4
chr10	116871282	116871679	4.19922	2.51588e-12	ENSMUSG00000034057	ENSMUST00000048229	-	116776535	116896919	Genebody	25439	protein_coding	Myrfl
chr10	117014052	117014296	3.6859	4.50806e-11	ENSMUSG00000020169	ENSMUST00000020378	+	116986314	117025040	Genebody	27860	protein_coding	Best3
chr10	117647140	117647399	4.47154	1.28757e-13	ENSMUSG00000020183	ENSMUST00000020399	+	117629500	117687352	Genebody	17769	protein_coding	Cpm
chr10	119031955	119032185	5.18591	3.04173e-19	ENSMUSG00000112778	ENSMUST00000220074	-	119028290	119050499	Genebody	18429	lincRNA	AC160060.4
chr10	121290628	121291082	4.7619	1.00231e-21	ENSMUSG00000052302	ENSMUST00000218111	-	121266609	121294648	Genebody	3793	protein_coding	Tbc1d30
chr10	121689727	121689945	4.05941	2.88948e-11	ENSMUSG00000047642	ENSMUST00000132744	+	121641872	121692621	Genebody	47964	protein_coding	D930020B18Rik
chr10	122693297	122693496	3.15582	4.67832e-06	ENSMUSG00000034613	ENSMUST00000067918	+	122678782	122945795	Genebody	14614	protein_coding	Ppm1h
chr10	122717829	122718046	3.25365	8.56742e-10	ENSMUSG00000034613	ENSMUST00000067918	+	122678782	122945795	Genebody	39155	protein_coding	Ppm1h
chr10	122857175	122857427	3.5503	5.98384e-11	ENSMUSG00000034613	ENSMUST00000161371	+	122811447	122886293	Genebody	45854	protein_coding	Ppm1h
chr10	122931170	122931561	2.97505	2.80543e-05	ENSMUSG00000034613	ENSMUST00000162969	+	122895368	122941449	Genebody	35997	protein_coding	Ppm1h
chr10	123426977	123427273	4.08045	8.48457e-11	ENSMUSG00000044071	ENSMUST00000219723	+	123264985	123740947	Genebody	162140	protein_coding	Fam19a2
chr11	3132220	3132467	3.26594	1.99563e-08	ENSMUSG00000023764	ENSMUST00000144447	-	3131887	3136007	Genebody	3664	protein_coding	Sfi1
chr11	3404363	3404567	3.81443	2.29293e-09	ENSMUSG00000020451	ENSMUST00000125832	-	3355868	3409174	Genebody	4709	protein_coding	Limk2
chr11	3853541	3853794	3.67965	3.04467e-12	ENSMUSG00000020435	ENSMUST00000135250	-	3724402	3863903	Genebody	10236	protein_coding	Osbp2
chr11	4571625	4571858	3.8712	1.48054e-09	ENSMUSG00000034354	ENSMUST00000109943	-	4480868	4594815	Genebody	23074	protein_coding	Mtmr3
chr11	4678804	4679041	3.15126	1.57936e-08	ENSMUSG00000020412	ENSMUST00000109930	+	4637747	4685699	Genebody	41175	protein_coding	Ascc2
chr11	5795791	5796110	3.15375	4.04902e-09	ENSMUSG00000020476	ENSMUST00000102928	+	5788530	5800962	Genebody	7420	protein_coding	Dbnl
chr11	6568958	6569288	3.32779	2.86814e-08	ENSMUSG00000000378	ENSMUST00000109721	+	6561230	6596742	Genebody	7893	protein_coding	Ccm2
chr11	7134444	7134643	3.13869	4.32763e-08	ENSMUSG00000020431	ENSMUST00000020706	+	7063489	7178506	Genebody	71054	protein_coding	Adcy1
chr11	9136617	9136816	3.68217	3.81022e-09	ENSMUSG00000020407	ENSMUST00000146696	+	9133015	9136082	Genebody	3701	protein_coding	Upp1
chr11	9568397	9568668	4.28971	4.38591e-12	ENSMUSG00000004668	ENSMUST00000042740	+	9191942	9684259	Genebody	376590	protein_coding	Abca13
chr11	12374977	12375287	5.96154	1.05994e-25	ENSMUSG00000020173	ENSMUST00000146067	-	12343847	12378278	Genebody	3146	protein_coding	Cobl
chr11	12394128	12394487	4.48473	1.43503e-14	ENSMUSG00000020173	ENSMUST00000174874	-	12236678	12412144	Genebody	17837	protein_coding	Cobl
chr11	17045783	17046047	3.34806	1.13297e-06	ENSMUSG00000020120	ENSMUST00000020321	-	16971464	17052381	Genebody	6466	protein_coding	Plek
chr11	19947630	19947972	3.82038	2.12368e-14	ENSMUSG00000045671	ENSMUST00000093298	+	19924442	20022577	Genebody	23359	protein_coding	Spred2
chr11	23565899	23566128	3.63636	1.63467e-08	ENSMUSG00000042208	ENSMUST00000155903	-	23564961	23633549	Genebody	67536	protein_coding	0610010F05Rik
chr11	25715797	25716079	4.18508	1.95362e-11	ENSMUSG00000032985	ENSMUST00000179180	-	25647915	25769141	Genebody	53203	protein_coding	5730522E02Rik
chr11	26073952	26074243	4.18508	1.95362e-11	ENSMUSG00000032985	ENSMUST00000135168	-	25849297	26081600	Genebody	7503	protein_coding	5730522E02Rik
chr11	29788779	29789392	5.75472	1.8218e-24	ENSMUSG00000044072	ENSMUST00000058902	-	29743048	30026033	Genebody	236948	protein_coding	Eml6
chr11	29795203	29795428	3.86029	8.66323e-11	ENSMUSG00000044072	ENSMUST00000058902	-	29743048	30026033	Genebody	230718	protein_coding	Eml6
chr11	32027665	32027992	5.32359	4.62743e-19	ENSMUSG00000020297	ENSMUST00000093219	+	32000502	32033414	Genebody	27326	protein_coding	Nsg2
chr11	32402823	32403122	3.94046	7.17315e-12	ENSMUSG00000040711	ENSMUST00000038753	+	32347820	32428173	Genebody	55152	protein_coding	Sh3pxd2b
chr11	32623284	32623583	3.32871	6.09846e-10	ENSMUSG00000020272	ENSMUST00000102821	+	32533305	32624587	Genebody	90128	protein_coding	Stk10
chr11	32662372	32662574	3.72984	4.50972e-09	ENSMUSG00000020271	ENSMUST00000143290	+	32642904	32720574	Genebody	19569	protein_coding	Fbxw11
chr11	33700885	33701100	3.52823	6.46949e-08	ENSMUSG00000053519	ENSMUST00000101368	-	33629339	33843461	Genebody	142469	protein_coding	Kcnip1
chr11	33800604	33801112	3.29068	2.66042e-07	ENSMUSG00000053519	ENSMUST00000101368	-	33629339	33843461	Genebody	42603	protein_coding	Kcnip1
chr11	34708274	34708503	2.97398	1.88209e-05	ENSMUSG00000020143	ENSMUST00000154178	-	34437312	34783883	Genebody	75495	protein_coding	Dock2
chr11	35142681	35143038	4.18895	2.08166e-13	ENSMUSG00000056427	ENSMUST00000069837	+	35121224	35708507	Genebody	21635	protein_coding	Slit3
chr11	35261833	35262080	2.657	0.000162379	ENSMUSG00000056427	ENSMUST00000153098	+	35177783	35510128	Genebody	84173	protein_coding	Slit3
chr11	35318021	35318238	2.55732	0.00124758	ENSMUSG00000056427	ENSMUST00000153098	+	35177783	35510128	Genebody	140346	protein_coding	Slit3
chr11	35587256	35587466	3.00501	2.9259e-06	ENSMUSG00000056427	ENSMUST00000124438	+	35544685	35612636	Genebody	42676	protein_coding	Slit3
chr11	35607231	35607489	3.43797	5.25509e-10	ENSMUSG00000056427	ENSMUST00000124438	+	35544685	35612636	Genebody	62675	protein_coding	Slit3
chr11	35679948	35680434	3.78913	1.6656e-11	ENSMUSG00000056427	ENSMUST00000069837	+	35121224	35708507	Genebody	558967	protein_coding	Slit3
chr11	35856687	35857064	3.32198	4.89722e-08	ENSMUSG00000018849	ENSMUST00000018993	-	35838400	35980527	Genebody	123652	protein_coding	Wwc1
chr11	36036315	36036760	3.32734	1.20934e-07	ENSMUSG00000049336	ENSMUST00000163524	-	36007662	36944166	Genebody	907629	protein_coding	Tenm2
chr11	36073173	36073383	3.5461	4.14773e-09	ENSMUSG00000049336	ENSMUST00000163524	-	36007662	36944166	Genebody	870888	protein_coding	Tenm2
chr11	36243879	36244079	3.63985	5.42525e-09	ENSMUSG00000049336	ENSMUST00000155147	-	36163719	36495139	Genebody	251160	protein_coding	Tenm2
chr11	36362540	36362834	3.78323	2.9388e-09	ENSMUSG00000049336	ENSMUST00000155147	-	36163719	36495139	Genebody	132452	protein_coding	Tenm2
chr11	36566187	36566520	4.21811	7.80567e-12	ENSMUSG00000049336	ENSMUST00000149787	-	36140752	36677745	Genebody	111392	protein_coding	Tenm2
chr11	43559969	43560291	4.88599	2.31771e-20	ENSMUSG00000044707	ENSMUST00000050574	+	43528784	43586997	Genebody	31346	protein_coding	Ccnjl
chr11	44977842	44978181	4.15959	7.64064e-14	ENSMUSG00000057098	ENSMUST00000109268	+	44617317	45004995	Genebody	360694	protein_coding	Ebf1
chr11	46301581	46301821	3.07808	1.862e-07	ENSMUSG00000020340	ENSMUST00000129474	-	46291577	46312220	Genebody	10519	protein_coding	Cyfip2
chr11	47139315	47139579	3.97582	3.59344e-10	ENSMUSG00000020354	ENSMUST00000077221	-	46978785	47379522	Genebody	240075	protein_coding	Sgcd
chr11	47167482	47167720	3.97582	3.59344e-10	ENSMUSG00000020354	ENSMUST00000077221	-	46978785	47379522	Genebody	211921	protein_coding	Sgcd
chr11	47304925	47305127	3.66194	2.3093e-08	ENSMUSG00000020354	ENSMUST00000077221	-	46978785	47379522	Genebody	74496	protein_coding	Sgcd
chr11	48807385	48807584	3.09446	5.7662e-07	ENSMUSG00000040365	ENSMUST00000131888	-	48808386	48812395	Genebody	4911	protein_coding	Trim41
chr11	48834175	48834594	4.71976	7.09872e-21	ENSMUSG00000040350	ENSMUST00000109213	+	48826140	48851187	Genebody	8244	protein_coding	Trim7
chr11	49818877	49819179	3.20755	1.28834e-06	ENSMUSG00000020363	ENSMUST00000020629	+	49794187	49838613	Genebody	24841	protein_coding	Gfpt2
chr11	50254113	50254357	3.6017	7.02085e-12	ENSMUSG00000097887	ENSMUST00000180443	+	50237012	50288839	Genebody	17223	misc	Gm26542
chr11	51391567	51391846	3.99306	2.41324e-12	ENSMUSG00000063564	ENSMUST00000102765	+	51289920	51583918	Genebody	101786	protein_coding	Col23a1
chr11	51455563	51455885	4.76636	6.44941e-17	ENSMUSG00000063564	ENSMUST00000102765	+	51289920	51583918	Genebody	165804	protein_coding	Col23a1
chr11	52086518	52086758	2.98651	2.56974e-05	ENSMUSG00000020389	ENSMUST00000207272	+	52033530	52089778	Genebody	53108	protein_coding	Cdkl3
chr11	52794404	52794663	4.49896	2.05755e-13	ENSMUSG00000036264	ENSMUST00000036796	+	52764634	53188538	Genebody	29899	protein_coding	Fstl4
chr11	53097369	53097640	4.36747	2.43433e-17	ENSMUSG00000036264	ENSMUST00000036796	+	52764634	53188538	Genebody	332870	protein_coding	Fstl4
chr11	53664242	53664442	3.24344	3.8909e-06	ENSMUSG00000020380	ENSMUST00000020649	-	53649519	53707319	Genebody	42977	protein_coding	Rad50
chr11	54196024	54196287	3.76657	5.93663e-09	ENSMUSG00000086209	ENSMUST00000131019	-	54177772	54213285	Genebody	17130	lincRNA	4933405E24Rik
chr11	54833754	54834332	4.66448	2.13831e-18	ENSMUSG00000020268	ENSMUST00000148070	-	54826866	54860916	Genebody	26873	protein_coding	Lyrm7
chr11	55216939	55217148	3.4345	2.45793e-09	ENSMUSG00000020261	ENSMUST00000108867	+	55213795	55232681	Genebody	3248	protein_coding	Slc36a1
chr11	55974603	55974815	3.55732	8.7261e-08	ENSMUSG00000086020	ENSMUST00000134285	+	55772088	56070848	Genebody	202621	misc	Gm12239
chr11	57132928	57133200	3.42988	9.44735e-10	ENSMUSG00000020524	ENSMUST00000151045	+	57013046	57330240	Genebody	120018	protein_coding	Gria1
chr11	57140183	57140586	3.22802	2.85457e-09	ENSMUSG00000020524	ENSMUST00000151045	+	57013046	57330240	Genebody	127338	protein_coding	Gria1
chr11	57271628	57272153	4.58453	3.32361e-20	ENSMUSG00000020524	ENSMUST00000151045	+	57013046	57330240	Genebody	258844	protein_coding	Gria1
chr11	57310941	57311183	3.30124	8.19351e-10	ENSMUSG00000020524	ENSMUST00000151045	+	57013046	57330240	Genebody	298016	protein_coding	Gria1
chr11	57319424	57319732	4.33526	9.07131e-18	ENSMUSG00000020524	ENSMUST00000151045	+	57013046	57330240	Genebody	306532	protein_coding	Gria1
chr11	59044963	59045263	3.77814	1.0445e-11	ENSMUSG00000061462	ENSMUST00000047441	-	58994256	59136375	Genebody	91262	protein_coding	Obscn
chr11	59708290	59708493	3.157	5.15454e-07	ENSMUSG00000005417	ENSMUST00000116371	+	59662507	59780854	Genebody	45884	protein_coding	Mprip
chr11	59717718	59718017	3.53902	7.3804e-09	ENSMUSG00000005417	ENSMUST00000116371	+	59662507	59780854	Genebody	55360	protein_coding	Mprip
chr11	59960831	59961168	3.06667	2.4559e-08	ENSMUSG00000061650	ENSMUST00000081980	+	59948206	59962205	Genebody	12793	protein_coding	Med9
chr11	60318811	60319034	2.94643	1.56556e-05	ENSMUSG00000000538	ENSMUST00000095254	-	60226714	60352905	Genebody	33983	protein_coding	Tom1l2
chr11	60385174	60385444	3.86792	1.45972e-10	ENSMUSG00000056598	ENSMUST00000108722	+	60353380	60394333	Genebody	31929	protein_coding	Drc3
chr11	60927401	60927644	3.51562	4.04092e-10	ENSMUSG00000042549	ENSMUST00000123544	-	60920917	60931867	Genebody	4345	misc	Map2k3os
chr11	62317767	62318243	5.81597	4.82481e-27	ENSMUSG00000018501	ENSMUST00000159315	-	62317601	62321221	Genebody	3216	protein_coding	Ncor1
chr11	62613772	62613991	3.5489	2.94252e-10	ENSMUSG00000046417	ENSMUST00000128705	-	62605823	62648040	Genebody	34159	protein_coding	Lrrc75a
chr11	62624661	62624973	5.58559	3.88383e-24	ENSMUSG00000046417	ENSMUST00000128705	-	62605823	62648040	Genebody	23223	protein_coding	Lrrc75a
chr11	62756791	62757071	3.66194	2.3093e-08	ENSMUSG00000047342	ENSMUST00000207474	-	62752577	62760557	Genebody	3626	protein_coding	Zfp286
chr11	65839150	65839357	3.31588	8.37645e-08	ENSMUSG00000056752	ENSMUST00000152386	-	65831403	66005195	Genebody	165942	protein_coding	Dnah9
chr11	65930923	65931156	3.45269	3.19683e-07	ENSMUSG00000056752	ENSMUST00000152386	-	65831403	66005195	Genebody	74156	protein_coding	Dnah9
chr11	66072888	66073298	3.64299	1.77321e-09	ENSMUSG00000056752	ENSMUST00000080665	-	65831282	66168533	Genebody	95440	protein_coding	Dnah9
chr11	66222141	66222548	4.27536	3.45183e-17	ENSMUSG00000084967	ENSMUST00000144922	+	66168035	66301237	Genebody	54309	misc	Gm12296
chr11	66247152	66247429	3.27381	1.21423e-06	ENSMUSG00000084967	ENSMUST00000144922	+	66168035	66301237	Genebody	79255	misc	Gm12296
chr11	67604582	67604795	2.8343	4.12705e-06	ENSMUSG00000033066	ENSMUST00000147276	+	67596574	67665434	Genebody	8114	protein_coding	Gas7
chr11	67664342	67664683	2.99145	9.01883e-10	ENSMUSG00000033066	ENSMUST00000140863	+	67652577	67683688	Genebody	11935	protein_coding	Gas7
chr11	69408631	69408883	3.20632	1.50307e-13	ENSMUSG00000018476	ENSMUST00000094077	-	69398508	69413675	Genebody	4918	protein_coding	Kdm6b
chr11	73014759	73015068	4.00208	1.26302e-20	ENSMUSG00000086943	ENSMUST00000180695	-	73015856	73018804	Genebody	3891	lincRNA	4732414G09Rik
chr11	73023253	73023455	2.82609	2.63827e-10	ENSMUSG00000020785	ENSMUST00000092937	+	73019043	73042073	Genebody	4311	protein_coding	Camkk1
chr11	73030920	73031192	3.44288	1.38166e-09	ENSMUSG00000020785	ENSMUST00000145834	+	73026585	73040293	Genebody	4471	protein_coding	Camkk1
chr11	73281809	73282056	4.53649	1.83595e-14	ENSMUSG00000043029	ENSMUST00000049676	+	73267388	73300363	Genebody	14544	protein_coding	Trpv3
chr11	74485457	74485662	3.11987	4.59177e-07	ENSMUSG00000038807	ENSMUST00000208896	-	74436924	74522751	Genebody	37192	protein_coding	Rap1gap2
chr11	74874712	74875020	3.9559	3.9852e-16	ENSMUSG00000038351	ENSMUST00000057631	-	74849261	74897060	Genebody	22194	protein_coding	Sgsm2
chr11	75118120	75118480	4.14365	1.13191e-12	ENSMUSG00000038290	ENSMUST00000140197	+	74993853	75139369	Genebody	124447	protein_coding	Smg6
chr11	75220165	75220398	3.77358	6.01658e-11	ENSMUSG00000045287	ENSMUST00000102514	+	75193783	75267769	Genebody	26498	protein_coding	Rtn4rl1
chr11	75769337	75769538	2.91074	1.95587e-07	ENSMUSG00000020848	ENSMUST00000021209	-	75768966	75796049	Genebody	26612	protein_coding	Doc2b
chr11	75869786	75870302	4.05199	1.81489e-14	ENSMUSG00000020847	ENSMUST00000066504	-	75832137	75911062	Genebody	41018	protein_coding	Rph3al
chr11	76120593	76120808	4.41478	4.09779e-13	ENSMUSG00000017288	ENSMUST00000141773	-	76121568	76138748	Genebody	18048	protein_coding	Vps53
chr11	76531077	76531380	3.82166	3.67265e-15	ENSMUSG00000017631	ENSMUST00000072740	-	76416734	76571535	Genebody	40307	protein_coding	Abr
chr11	76912060	76912268	3.42052	2.47263e-07	ENSMUSG00000020839	ENSMUST00000136899	+	76904562	76916097	Genebody	7602	protein_coding	Tmigd1
chr11	77174518	77174878	3.76657	5.93663e-09	ENSMUSG00000050944	ENSMUST00000108400	-	77089915	77188968	Genebody	14270	protein_coding	Efcab5
chr11	77965565	77966098	4.40771	2.61788e-19	ENSMUSG00000000632	ENSMUST00000151982	+	77953853	77979048	Genebody	11978	protein_coding	Sez6
chr11	78240243	78240782	4.43038	5.93786e-15	ENSMUSG00000002052	ENSMUST00000002121	-	78206746	78245987	Genebody	5475	protein_coding	Supt6
chr11	80484262	80484530	2.86797	1.43209e-08	ENSMUSG00000035441	ENSMUST00000041065	-	80482126	80780025	Genebody	295629	protein_coding	Myo1d
chr11	80504031	80504458	4.28571	2.17871e-18	ENSMUSG00000035441	ENSMUST00000041065	-	80482126	80780025	Genebody	275781	protein_coding	Myo1d
chr11	80518467	80518838	3.37727	1.13078e-08	ENSMUSG00000035441	ENSMUST00000041065	-	80482126	80780025	Genebody	261373	protein_coding	Myo1d
chr11	80602982	80603417	3.51351	9.19772e-09	ENSMUSG00000035441	ENSMUST00000070997	-	80583827	80780025	Genebody	176826	protein_coding	Myo1d
chr11	80670472	80670761	3.57143	1.6151e-08	ENSMUSG00000035441	ENSMUST00000070997	-	80583827	80780025	Genebody	109409	protein_coding	Myo1d
chr11	81080335	81080632	4.5045	1.49207e-15	ENSMUSG00000085130	ENSMUST00000150536	+	81072403	81083358	Genebody	8080	misc	Gm11417
chr11	83335871	83336214	4.08045	8.48457e-11	ENSMUSG00000035152	ENSMUST00000176523	+	83308238	83402644	Genebody	27804	protein_coding	Ap2b1
chr11	84043478	84043677	2.72436	6.66392e-05	ENSMUSG00000034940	ENSMUST00000092834	+	83964428	84044578	Genebody	79149	protein_coding	Synrg
chr11	85003602	85003840	4.91747	3.4641e-16	ENSMUSG00000000804	ENSMUST00000000821	-	84985647	85029135	Genebody	25414	protein_coding	Usp32
chr11	85755179	85755406	3.84615	1.00499e-09	ENSMUSG00000059439	ENSMUST00000130343	+	85640704	85826055	Genebody	114588	protein_coding	Bcas3
chr11	88620431	88620704	3.97582	3.59344e-10	ENSMUSG00000069769	ENSMUST00000092794	-	88343889	88718101	Genebody	97534	protein_coding	Msi2
chr11	90198046	90198436	4.86891	1.18919e-17	ENSMUSG00000109967	ENSMUST00000211334	+	90188175	90266146	Genebody	10066	misc	Gm45883
chr11	90369644	90369926	4.11862	6.02268e-14	ENSMUSG00000003949	ENSMUST00000137957	-	90340827	90381935	Genebody	12150	protein_coding	Hlf
chr11	93471774	93472102	3.28542	1.77939e-06	ENSMUSG00000056158	ENSMUST00000107863	+	93099290	93601749	Genebody	372648	protein_coding	Car10
chr11	93565739	93566179	4.3554	6.09354e-15	ENSMUSG00000056158	ENSMUST00000107863	+	93099290	93601749	Genebody	466669	protein_coding	Car10
chr11	93577579	93577778	3.57686	7.75336e-11	ENSMUSG00000056158	ENSMUST00000107863	+	93099290	93601749	Genebody	478388	protein_coding	Car10
chr11	93581362	93581618	3.12989	1.761e-07	ENSMUSG00000056158	ENSMUST00000107863	+	93099290	93601749	Genebody	482200	protein_coding	Car10
chr11	94145260	94145471	2.93742	9.82381e-08	ENSMUSG00000086003	ENSMUST00000155965	+	94133502	94155776	Genebody	11863	misc	B230206L02Rik
chr11	94146124	94146375	2.92994	1.06544e-07	ENSMUSG00000086003	ENSMUST00000155965	+	94133502	94155776	Genebody	12747	misc	B230206L02Rik
chr11	95350215	95350473	3.26531	2.07167e-06	ENSMUSG00000038893	ENSMUST00000143482	+	95339962	95375087	Genebody	10382	protein_coding	Fam117a
chr11	96861911	96862241	4.39481	2.3438e-18	ENSMUSG00000018672	ENSMUST00000147710	+	96854131	96861203	Genebody	7945	protein_coding	Copz2
chr11	97175544	97175752	3.11284	6.51658e-06	ENSMUSG00000001440	ENSMUST00000001479	-	97159714	97187881	Genebody	12233	protein_coding	Kpnb1
chr11	97971042	97971638	4.33996	2.69445e-14	ENSMUSG00000017417	ENSMUST00000107565	-	97923656	97986399	Genebody	15059	protein_coding	Plxdc1
chr11	98270263	98270555	2.70492	0.000111663	ENSMUSG00000003119	ENSMUST00000147441	+	98241737	98278504	Genebody	28672	protein_coding	Cdk12
chr11	98747319	98747700	4.22078	2.67528e-22	ENSMUSG00000058756	ENSMUST00000150693	+	98744233	98753777	Genebody	3276	protein_coding	Thra
chr11	99147245	99147498	3.58852	1.99673e-10	ENSMUSG00000037944	ENSMUST00000103134	-	99144196	99155077	Genebody	7706	protein_coding	Ccr7
chr11	100564427	100564689	3.38828	7.32622e-08	ENSMUSG00000006784	ENSMUST00000006976	+	100545694	100572568	Genebody	18864	protein_coding	Ttc25
chr11	101051076	101051318	3.47411	2.82918e-11	ENSMUSG00000019302	ENSMUST00000092663	+	101011821	101063719	Genebody	39376	protein_coding	Atp6v0a1
chr11	103199514	103199762	2.88568	1.69801e-08	ENSMUSG00000055805	ENSMUST00000021322	+	103192312	103198895	Genebody	7326	protein_coding	Fmnl1
chr11	103890836	103891073	2.63158	0.000379796	ENSMUSG00000034187	ENSMUST00000145126	-	103880518	103954024	Genebody	63070	protein_coding	Nsf
chr11	104157990	104158192	3.34758	8.12251e-10	ENSMUSG00000018634	ENSMUST00000093925	+	104132855	104175523	Genebody	25236	protein_coding	Crhr1
chr11	104171294	104171627	3.90836	4.24629e-15	ENSMUSG00000018634	ENSMUST00000093925	+	104132855	104175523	Genebody	38605	protein_coding	Crhr1
chr11	104254507	104255015	3.1856	7.01892e-09	ENSMUSG00000085134	ENSMUST00000137561	-	104250902	104259361	Genebody	4600	misc	Gm11659
chr11	105420701	105421061	3.96825	1.13368e-10	ENSMUSG00000078627	ENSMUST00000138977	-	105360798	105455294	Genebody	34413	protein_coding	2020-03-10
chr11	106020249	106020635	2.96474	2.76535e-06	ENSMUSG00000001901	ENSMUST00000145539	+	106008203	106034064	Genebody	12239	protein_coding	Kcnh6
chr11	106179751	106179990	3.77907	9.80099e-10	ENSMUSG00000069631	ENSMUST00000007444	-	106163351	106193536	Genebody	13666	protein_coding	Strada
chr11	106536446	106536800	2.90881	4.47992e-06	ENSMUSG00000040548	ENSMUST00000207249	-	106502393	106567110	Genebody	30487	protein_coding	Tex2
chr11	107393918	107394117	3.20285	5.4655e-07	ENSMUSG00000040430	ENSMUST00000103064	-	107207892	107470699	Genebody	76682	protein_coding	Pitpnc1
chr11	107950760	107951050	3.157	5.15454e-07	ENSMUSG00000050965	ENSMUST00000100302	-	107938177	107979639	Genebody	28734	protein_coding	Prkca
chr11	108023149	108023580	3.74415	8.28743e-12	ENSMUSG00000050965	ENSMUST00000059595	-	107933387	108343928	Genebody	320564	protein_coding	Prkca
chr11	108221571	108221841	2.89193	3.59965e-06	ENSMUSG00000050965	ENSMUST00000134725	-	108191858	108343648	Genebody	121942	protein_coding	Prkca
chr11	108858039	108858243	3.78072	5.45934e-10	ENSMUSG00000020728	ENSMUST00000132978	+	108752205	108859362	Genebody	105936	protein_coding	Cep112
chr11	109259001	109259360	3.44203	2.80944e-08	ENSMUSG00000020599	ENSMUST00000106706	-	109235057	109298066	Genebody	38886	protein_coding	Rgs9
chr11	112121142	112121378	3.76657	5.93663e-09	ENSMUSG00000085324	ENSMUST00000146550	+	112107438	112132196	Genebody	13822	lincRNA	Gm11680
chr11	113266787	113267057	3.91015	2.90122e-12	ENSMUSG00000041654	ENSMUST00000071539	-	113244853	113565756	Genebody	298834	protein_coding	Slc39a11
chr11	113520466	113520678	3.20724	1.35497e-07	ENSMUSG00000041654	ENSMUST00000071539	-	113244853	113565756	Genebody	45184	protein_coding	Slc39a11
chr11	113554166	113554365	2.92308	2.69805e-06	ENSMUSG00000041654	ENSMUST00000071539	-	113244853	113565756	Genebody	11491	protein_coding	Slc39a11
chr11	113798070	113798375	3.66615	3.14963e-11	ENSMUSG00000041592	ENSMUST00000156955	-	113793839	113810423	Genebody	12201	protein_coding	Sdk2
chr11	113927154	113927631	4.73485	1.80323e-24	ENSMUSG00000041592	ENSMUST00000141943	-	113848562	114065975	Genebody	138583	protein_coding	Sdk2
chr11	113928458	113928723	3.20924	8.8479e-10	ENSMUSG00000041592	ENSMUST00000141943	-	113848562	114065975	Genebody	137385	protein_coding	Sdk2
chr11	113971974	113972213	3.98614	2.57466e-12	ENSMUSG00000041592	ENSMUST00000141943	-	113848562	114065975	Genebody	93882	protein_coding	Sdk2
chr11	114714534	114714828	3.78788	5.13582e-10	ENSMUSG00000034714	ENSMUST00000045779	+	114675431	114720977	Genebody	39250	protein_coding	Ttyh2
chr11	115412904	115413113	2.58413	1.28452e-05	ENSMUSG00000018858	ENSMUST00000106539	+	115403754	115412662	Genebody	9254	protein_coding	Mrpl58
chr11	115413177	115413564	3.96825	3.0425e-17	ENSMUSG00000018858	ENSMUST00000106539	+	115403754	115412662	Genebody	9616	protein_coding	Mrpl58
chr11	115481933	115482253	3.92465	4.19856e-13	ENSMUSG00000057219	ENSMUST00000140181	+	115475954	115489062	Genebody	6139	protein_coding	Armc7
chr11	116162257	116162456	3.34347	3.62861e-09	ENSMUSG00000020776	ENSMUST00000131521	-	116155977	116165883	Genebody	3527	protein_coding	Fbf1
chr11	116662214	116662436	3.57143	2.81676e-11	ENSMUSG00000075410	ENSMUST00000116318	+	116657108	116668387	Genebody	5217	protein_coding	Prcd
chr11	116811293	116811602	4.125	2.23162e-18	ENSMUSG00000020814	ENSMUST00000150015	-	116807913	116828003	Genebody	16556	protein_coding	Mxra7
chr11	117208315	117208514	3.19149	2.30733e-06	ENSMUSG00000059248	ENSMUST00000093907	+	117199661	117362325	Genebody	8753	protein_coding	2020-09-09
chr11	118202452	118202951	3.24189	2.42187e-10	ENSMUSG00000017132	ENSMUST00000106302	-	118164166	118212742	Genebody	10041	protein_coding	Cyth1
chr11	118327345	118327639	3.3758	3.1545e-11	ENSMUSG00000017466	ENSMUST00000017610	-	118301069	118355506	Genebody	28014	protein_coding	Timp2
chr11	118327727	118327943	3.33333	8.45162e-11	ENSMUSG00000017466	ENSMUST00000017610	-	118301069	118355506	Genebody	27671	protein_coding	Timp2
chr11	118861876	118862214	3.20048	2.48651e-10	ENSMUSG00000025576	ENSMUST00000128863	-	118811278	118888689	Genebody	26644	protein_coding	Rbfox3
chr11	119507879	119508111	3.00401	7.3274e-08	ENSMUSG00000039850	ENSMUST00000132015	+	119501978	119507389	Genebody	6017	protein_coding	Endov
chr11	119625044	119625278	4.33996	2.69445e-14	ENSMUSG00000025583	ENSMUST00000147781	+	119603698	119899576	Genebody	21463	protein_coding	Rptor
chr11	119739054	119739322	3.48214	1.20843e-08	ENSMUSG00000025583	ENSMUST00000127899	+	119655944	119865810	Genebody	83244	protein_coding	Rptor
chr11	119991210	119991551	3.13943	6.53146e-13	ENSMUSG00000025372	ENSMUST00000075180	+	119942763	120002621	Genebody	48617	protein_coding	Baiap2
chr11	120137077	120137578	3.50746	1.55988e-10	ENSMUSG00000061306	ENSMUST00000154444	-	120111004	120151279	Genebody	13952	protein_coding	Slc38a10
chr11	120268256	120268550	3.36606	4.08865e-10	ENSMUSG00000039741	ENSMUST00000118987	+	120236699	120292282	Genebody	31704	protein_coding	Bahcc1
chr11	121513034	121513281	3.2967	2.52988e-07	ENSMUSG00000039238	ENSMUST00000092298	-	121510978	121519333	Genebody	6176	protein_coding	Zfp750
chr12	3674945	3675303	5.58767	1.2021e-22	ENSMUSG00000071454	ENSMUST00000172598	+	3632922	3781395	Genebody	42202	protein_coding	Dtnb
chr12	3823472	3823717	2.79938	1.71822e-05	ENSMUSG00000020661	ENSMUST00000174817	+	3807160	3913491	Genebody	16434	protein_coding	Dnmt3a
chr12	3833995	3834208	3.19889	6.10056e-09	ENSMUSG00000020661	ENSMUST00000174817	+	3807160	3913491	Genebody	26941	protein_coding	Dnmt3a
chr12	3837371	3837604	2.58838	2.29583e-05	ENSMUSG00000020661	ENSMUST00000174817	+	3807160	3913491	Genebody	30327	protein_coding	Dnmt3a
chr12	4679902	4680275	4.91935	7.62834e-21	ENSMUSG00000020640	ENSMUST00000217672	+	4634776	4679506	Genebody	45312	protein_coding	Itsn2
chr12	5119780	5120077	3.87701	6.1314e-15	ENSMUSG00000020627	ENSMUST00000218384	-	5080970	5291381	Genebody	171453	protein_coding	Klhl29
chr12	5157288	5157586	3.95683	1.48095e-14	ENSMUSG00000020627	ENSMUST00000218384	-	5080970	5291381	Genebody	133944	protein_coding	Klhl29
chr12	5268197	5268533	4.53278	2.98772e-20	ENSMUSG00000020627	ENSMUST00000218384	-	5080970	5291381	Genebody	23016	protein_coding	Klhl29
chr12	5856443	5856740	5.04951	5.02597e-18	ENSMUSG00000112404	ENSMUST00000219472	+	5808234	5856142	Genebody	48357	lincRNA	AC159282.1
chr12	12287490	12287757	2.7027	0.000156812	ENSMUSG00000020589	ENSMUST00000222357	+	12262189	12343432	Genebody	25434	protein_coding	Fam49a
chr12	16551025	16551281	3.22108	1.21733e-08	ENSMUSG00000020593	ENSMUST00000221789	-	16551585	16562444	Genebody	11291	protein_coding	Lpin1
chr12	16836220	16836591	3.98833	5.26284e-11	ENSMUSG00000057469	ENSMUST00000220794	+	16810963	16839742	Genebody	25442	protein_coding	E2f6
chr12	17069910	17070178	2.69565	0.000234752	ENSMUSG00000113447	ENSMUST00000221508	+	17065413	17074550	Genebody	4631	lincRNA	AC159312.1
chr12	21153288	21153745	3.92354	2.99578e-10	ENSMUSG00000052632	ENSMUST00000050990	+	21111954	21268179	Genebody	41562	protein_coding	Asap2
chr12	21335832	21336083	3.55732	8.7261e-08	ENSMUSG00000052593	ENSMUST00000155115	-	21327980	21344229	Genebody	8272	protein_coding	Adam17
chr12	24928078	24928590	3.96226	3.58228e-11	ENSMUSG00000020646	ENSMUST00000222994	+	24831631	24960286	Genebody	96703	protein_coding	Mboat2
chr12	25189195	25189483	4.44874	3.95203e-14	ENSMUSG00000114033	ENSMUST00000222804	+	25181768	25189630	Genebody	7571	lincRNA	AC116680.1
chr12	26191759	26191996	3.76657	5.93663e-09	ENSMUSG00000113550	ENSMUST00000223022	-	26091962	26210505	Genebody	18628	lincRNA	AC162801.2
chr12	28607933	28608186	3.25048	9.31108e-07	ENSMUSG00000036655	ENSMUST00000220836	-	28594657	28623260	Genebody	15201	protein_coding	Colec11
chr12	28974567	28974779	3.99023	3.97979e-13	ENSMUSG00000113387	ENSMUST00000221643	+	28910229	29041874	Genebody	64444	lincRNA	AC162181.1
chr12	29547954	29548200	3.77814	1.0445e-11	ENSMUSG00000061911	ENSMUST00000219463	+	29535222	29775585	Genebody	12855	protein_coding	Myt1l
chr12	29555843	29556115	4.20228	7.82474e-17	ENSMUSG00000061911	ENSMUST00000219463	+	29535222	29775585	Genebody	20757	protein_coding	Myt1l
chr12	29639798	29639999	2.85205	4.83381e-05	ENSMUSG00000061911	ENSMUST00000217961	+	29566700	29785278	Genebody	73198	protein_coding	Myt1l
chr12	29723674	29723924	3.96552	3.12514e-12	ENSMUSG00000061911	ENSMUST00000217961	+	29566700	29785278	Genebody	157099	protein_coding	Myt1l
chr12	29822287	29822540	3.50584	2.09585e-09	ENSMUSG00000061911	ENSMUST00000021009	+	29534615	29920842	Genebody	287798	protein_coding	Myt1l
chr12	29872279	29872834	5.52666	2.06681e-32	ENSMUSG00000061911	ENSMUST00000220072	+	29851548	29878971	Genebody	21008	protein_coding	Myt1l
chr12	29882917	29883208	4.01035	1.12181e-16	ENSMUSG00000061911	ENSMUST00000021009	+	29534615	29920842	Genebody	348447	protein_coding	Myt1l
chr12	31532098	31532376	2.94643	1.56556e-05	ENSMUSG00000020651	ENSMUST00000218992	-	31533145	31536573	Genebody	4336	protein_coding	Slc26a4
chr12	32926447	32926697	3.003	5.75029e-07	ENSMUSG00000097494	ENSMUST00000180391	-	32924957	32953783	Genebody	27211	lincRNA	4933406C10Rik
chr12	33379995	33380227	3.32717	1.9616e-07	ENSMUSG00000085664	ENSMUST00000138617	-	33358243	33394760	Genebody	14649	misc	Atxn7l1os2
chr12	34173099	34173352	4.91747	3.4641e-16	ENSMUSG00000004698	ENSMUST00000210724	-	34095881	34528304	Genebody	355079	protein_coding	Hdac9
chr12	37889570	37889785	3.45269	3.19683e-07	ENSMUSG00000036095	ENSMUST00000221098	+	37880716	38175084	Genebody	8961	protein_coding	Dgkb
chr12	38387073	38387313	4.08045	8.48457e-11	ENSMUSG00000036095	ENSMUST00000040500	+	37880705	38634239	Genebody	506488	protein_coding	Dgkb
chr12	38598168	38598565	4.35203	1.81251e-13	ENSMUSG00000112967	ENSMUST00000222132	-	38552808	38614521	Genebody	16155	misc	AC166996.1
chr12	41621422	41621628	3.97582	3.59344e-10	ENSMUSG00000056899	ENSMUST00000134965	+	41024329	41955242	Genebody	597196	protein_coding	Immp2l
chr12	43827195	43827545	3.30097	6.22487e-07	ENSMUSG00000112258	ENSMUST00000217666	-	43810543	43844193	Genebody	16823	lincRNA	AC154313.1
chr12	44993417	44993769	4.52716	4.02717e-14	ENSMUSG00000046314	ENSMUST00000130202	-	44861365	45012964	Genebody	19371	protein_coding	Stxbp6
chr12	49401474	49401742	2.88845	0.000115934	ENSMUSG00000104861	ENSMUST00000145291	+	49390659	49407138	Genebody	10949	lincRNA	3110039M20Rik
chr12	51708887	51709229	4.83577	7.60449e-18	ENSMUSG00000020955	ENSMUST00000021338	+	51691037	51738932	Genebody	18021	protein_coding	Ap4s1
chr12	51900639	51900884	3.8712	1.48054e-09	ENSMUSG00000035181	ENSMUST00000220369	-	51876970	51939950	Genebody	39189	protein_coding	Heatr5a
chr12	53033394	53033709	3.34806	1.13297e-06	ENSMUSG00000061603	ENSMUST00000219786	+	52795836	53148763	Genebody	237715	protein_coding	Akap6
chr12	53826377	53826698	3.36538	2.33319e-07	ENSMUSG00000021010	ENSMUST00000223057	+	53253046	54069074	Genebody	573491	protein_coding	Npas3
chr12	66640443	66640683	4.39433	9.61192e-13	ENSMUSG00000034912	ENSMUST00000223289	-	66506543	66655343	Genebody	14780	protein_coding	Mdga2
chr12	67011442	67011744	3.03418	4.13962e-05	ENSMUSG00000034912	ENSMUST00000222167	-	66471515	67221042	Genebody	209449	protein_coding	Mdga2
chr12	69645098	69645332	3.03418	4.13962e-05	ENSMUSG00000034801	ENSMUST00000182396	-	69585089	69681627	Genebody	36412	protein_coding	Sos2
chr12	69654011	69654348	5.85911	6.17064e-23	ENSMUSG00000034801	ENSMUST00000182396	-	69585089	69681627	Genebody	27448	protein_coding	Sos2
chr12	70043479	70043678	3.55839	6.24425e-09	ENSMUSG00000021068	ENSMUST00000085314	-	70011435	70102854	Genebody	59276	protein_coding	Nin
chr12	71954179	71954508	3.20069	3.52809e-07	ENSMUSG00000034574	ENSMUST00000221317	+	71889730	71992325	Genebody	64613	protein_coding	Daam1
chr12	71973751	71973952	3.34477	3.99751e-08	ENSMUSG00000034574	ENSMUST00000221317	+	71889730	71992325	Genebody	84121	protein_coding	Daam1
chr12	72285308	72285972	4.22886	1.06751e-14	ENSMUSG00000021087	ENSMUST00000078505	-	72211752	72409054	Genebody	123414	protein_coding	Rtn1
chr12	73709023	73709245	3.53902	7.3804e-09	ENSMUSG00000021108	ENSMUST00000119092	+	73584843	73761542	Genebody	124291	protein_coding	Prkch
chr12	73957834	73958158	3.4	2.90503e-07	ENSMUSG00000114046	ENSMUST00000221833	+	73937653	73968375	Genebody	20343	protein_coding	AC124712.1
chr12	74055533	74055987	4.62012	1.83033e-14	ENSMUSG00000044912	ENSMUST00000221073	+	73997799	74155261	Genebody	57961	protein_coding	Syt16
chr12	74116816	74117108	3.34806	1.13297e-06	ENSMUSG00000044912	ENSMUST00000221073	+	73997799	74155261	Genebody	119163	protein_coding	Syt16
chr12	74230866	74231070	3.44828	1.99209e-07	ENSMUSG00000100192	ENSMUST00000189898	-	74222498	74235140	Genebody	4172	misc	Gm29587
chr12	74849016	74849252	3.55732	8.7261e-08	ENSMUSG00000113974	ENSMUST00000221473	+	74842753	74849661	Genebody	6381	lincRNA	AC131762.2
chr12	75536649	75536922	3.60624	1.21297e-08	ENSMUSG00000021051	ENSMUST00000218716	-	75493492	75549674	Genebody	12889	protein_coding	Ppp2r5e
chr12	76623391	76623646	3.39367	1.35982e-09	ENSMUSG00000021061	ENSMUST00000166101	-	76596130	76710023	Genebody	86505	protein_coding	Sptb
chr12	76695039	76695340	4.01869	1.19762e-11	ENSMUSG00000021061	ENSMUST00000166101	-	76596130	76710023	Genebody	14834	protein_coding	Sptb
chr12	78350903	78351140	5.23135	2.31409e-18	ENSMUSG00000047454	ENSMUST00000110388	+	78226653	78684767	Genebody	124368	protein_coding	Gphn
chr12	79511733	79511973	2.95316	7.23536e-05	ENSMUSG00000059060	ENSMUST00000221257	+	79327353	79701856	Genebody	184500	protein_coding	Rad51b
chr12	80239478	80239743	3.8162	2.2684e-12	ENSMUSG00000015143	ENSMUST00000220351	-	80196949	80258784	Genebody	19174	protein_coding	Actn1
chr12	80395366	80395625	3.68098	1.14596e-08	ENSMUSG00000049106	ENSMUST00000054145	-	80335848	80436601	Genebody	41106	protein_coding	Dcaf5
chr12	80575263	80575495	3.23855	4.07821e-08	ENSMUSG00000021130	ENSMUST00000021558	+	80518990	80603898	Genebody	56389	protein_coding	Galnt16
chr12	82387700	82388006	3.2967	2.52988e-07	ENSMUSG00000042700	ENSMUST00000220766	+	82342267	82398176	Genebody	45586	protein_coding	Sipa1l1
chr12	83287043	83287470	3.24344	3.8909e-06	ENSMUSG00000021221	ENSMUST00000140327	-	83260493	83294428	Genebody	7172	protein_coding	Dpf3
chr12	83411730	83412167	2.84698	5.03338e-05	ENSMUSG00000021221	ENSMUST00000177801	-	83269315	83439920	Genebody	27972	protein_coding	Dpf3
chr12	84784621	84784840	3.65217	5.52841e-10	ENSMUSG00000002020	ENSMUST00000166383	-	84785206	84791843	Genebody	7113	protein_coding	Ltbp2
chr12	85610259	85610519	4.0521	2.80957e-15	ENSMUSG00000034271	ENSMUST00000171754	+	85600018	85639878	Genebody	10371	protein_coding	Jdp2
chr12	85956281	85956537	5.32646	5.14423e-23	ENSMUSG00000012609	ENSMUST00000175844	+	85939389	86061893	Genebody	17020	protein_coding	Ttll5
chr12	86699956	86700196	3.36474	1.56221e-10	ENSMUSG00000021257	ENSMUST00000021682	-	86700502	86726460	Genebody	26384	protein_coding	Angel1
chr12	88388809	88389160	3.87931	1.26698e-11	ENSMUSG00000021044	ENSMUST00000166940	+	88360889	88461718	Genebody	28095	protein_coding	Adck1
chr12	89093817	89094016	3.16206	4.46252e-06	ENSMUSG00000066392	ENSMUST00000057634	+	88953399	90333060	Genebody	140517	protein_coding	Nrxn3
chr12	89106444	89106678	3.8712	1.48054e-09	ENSMUSG00000066392	ENSMUST00000057634	+	88953399	90333060	Genebody	153162	protein_coding	Nrxn3
chr12	89129614	89129881	4.18508	1.95362e-11	ENSMUSG00000066392	ENSMUST00000057634	+	88953399	90333060	Genebody	176348	protein_coding	Nrxn3
chr12	89377277	89377519	3.42466	1.44931e-07	ENSMUSG00000066392	ENSMUST00000167887	+	89193106	90332410	Genebody	184292	protein_coding	Nrxn3
chr12	89699539	89699847	3.24344	3.8909e-06	ENSMUSG00000066392	ENSMUST00000167887	+	89193106	90332410	Genebody	506587	protein_coding	Nrxn3
chr12	91710821	91711104	3.27273	3.0925e-07	ENSMUSG00000020961	ENSMUST00000111609	-	91703413	91713974	Genebody	3012	protein_coding	Ston2
chr12	98535412	98535618	2.95749	2.14269e-05	ENSMUSG00000033854	ENSMUST00000221305	-	98456719	98574712	Genebody	39197	protein_coding	Kcnk10
chr12	99923179	99923401	3.18182	1.02799e-06	ENSMUSG00000021177	ENSMUST00000128739	+	99914006	99955219	Genebody	9284	protein_coding	Tdp1
chr12	100361371	100361694	3.14626	5.66148e-07	ENSMUSG00000033530	ENSMUST00000223020	-	100300825	100520691	Genebody	159159	protein_coding	Ttc7b
chr12	100568943	100569174	3.97582	3.59344e-10	ENSMUSG00000021180	ENSMUST00000221356	-	100553075	100575227	Genebody	6169	protein_coding	Rps6ka5
chr12	100875627	100875884	3.90625	5.06372e-13	ENSMUSG00000021185	ENSMUST00000124957	+	100867189	100875399	Genebody	8566	protein_coding	9030617O03Rik
chr12	102153912	102154126	3.62694	6.95104e-10	ENSMUSG00000041771	ENSMUST00000161325	+	102129391	102266641	Genebody	24628	protein_coding	Slc24a4
chr12	102223440	102223754	4.53782	6.56478e-17	ENSMUSG00000041771	ENSMUST00000161325	+	102129391	102266641	Genebody	94206	protein_coding	Slc24a4
chr12	102586450	102586666	3.21375	2.08219e-08	ENSMUSG00000057963	ENSMUST00000179417	-	102584287	102594077	Genebody	7519	protein_coding	Itpk1
chr12	102653112	102653362	3.61446	3.08163e-11	ENSMUSG00000057963	ENSMUST00000179210	-	102588506	102695802	Genebody	42565	protein_coding	Itpk1
chr12	103122037	103122241	3.34507	6.49083e-08	ENSMUSG00000021198	ENSMUST00000178076	+	103001946	103184065	Genebody	120193	protein_coding	Unc79
chr12	104837223	104837480	3.49428	2.88676e-12	ENSMUSG00000021097	ENSMUST00000222412	-	104785492	104859742	Genebody	22391	protein_coding	Clmn
chr12	105640764	105640969	3.49076	1.43258e-07	ENSMUSG00000041341	ENSMUST00000221015	-	105616136	105646829	Genebody	5963	protein_coding	Atg2b
chr12	106020041	106020293	3.59168	8.00663e-09	ENSMUSG00000021115	ENSMUST00000021539	+	106010316	106075409	Genebody	9851	protein_coding	Vrk1
chr12	107961139	107961340	3.37331	1.65002e-09	ENSMUSG00000048251	ENSMUST00000109887	-	107915222	108003414	Genebody	42175	protein_coding	Bcl11b
chr12	108121366	108121571	4.75708	1.34422e-15	ENSMUSG00000056770	ENSMUST00000169951	-	108118297	108163009	Genebody	41541	protein_coding	Setd3
chr12	108193934	108194159	3.25733	5.46638e-08	ENSMUSG00000021258	ENSMUST00000101055	+	108179738	108203359	Genebody	14308	protein_coding	Ccnk
chr12	108915926	108916212	3.62563	4.08856e-10	ENSMUSG00000040877	ENSMUST00000223054	+	108912732	108992870	Genebody	3337	protein_coding	Wdr25
chr12	116806166	116806495	3.97582	3.59344e-10	ENSMUSG00000056553	ENSMUST00000070733	+	116485833	117276793	Genebody	320497	protein_coding	Ptprn2
chr13	3776443	3776779	5.61983	1.53105e-26	ENSMUSG00000113759	ENSMUST00000223157	+	3759825	3781203	Genebody	16786	lincRNA	AC132239.2
chr13	8388984	8389184	4.08045	8.48457e-11	ENSMUSG00000052551	ENSMUST00000123187	+	8202922	8758872	Genebody	186162	protein_coding	Adarb2
chr13	8405953	8406411	5.56586	2.63269e-23	ENSMUSG00000052551	ENSMUST00000123187	+	8202922	8758872	Genebody	203260	protein_coding	Adarb2
chr13	11757957	11758197	3	3.503e-05	ENSMUSG00000021313	ENSMUST00000021750	-	11553102	12106945	Genebody	348868	protein_coding	Ryr2
chr13	12014008	12014402	4.14244	5.52472e-16	ENSMUSG00000021313	ENSMUST00000221341	-	11917262	12106459	Genebody	92254	protein_coding	Ryr2
chr13	12334092	12334405	5.4406	7.42335e-20	ENSMUSG00000052374	ENSMUST00000168193	-	12269435	12340724	Genebody	6476	protein_coding	Actn2
chr13	12442297	12442579	4.53649	1.83595e-14	ENSMUSG00000057554	ENSMUST00000133143	-	12439417	12448736	Genebody	6298	protein_coding	Lgals8
chr13	14365627	14365914	3.66194	2.3093e-08	ENSMUSG00000021301	ENSMUST00000222904	-	14340444	14523105	Genebody	157335	protein_coding	Hecw1
chr13	15950181	15950476	3.88548	7.3183e-10	ENSMUSG00000113701	ENSMUST00000220672	-	15813548	16023360	Genebody	73032	misc	AC121583.1
chr13	19027883	19028125	3.26923	8.01383e-07	ENSMUSG00000021314	ENSMUST00000200273	+	18948398	19101626	Genebody	79606	protein_coding	Amph
chr13	19101931	19102264	4.15913	5.223e-13	ENSMUSG00000021314	ENSMUST00000222698	+	19064817	19150912	Genebody	37280	protein_coding	Amph
chr13	24049478	24049733	4.45736	3.66412e-14	ENSMUSG00000021338	ENSMUST00000147261	-	24036417	24059319	Genebody	9714	protein_coding	Carmil1
chr13	24822936	24823245	4.15254	8.17749e-14	ENSMUSG00000006717	ENSMUST00000006900	-	24817948	24831517	Genebody	8427	protein_coding	Acot13
chr13	24920492	24920700	3.45269	3.19683e-07	ENSMUSG00000035936	ENSMUST00000037615	-	24907579	24937661	Genebody	17065	protein_coding	Aldh5a1
chr13	25115442	25115885	4.15879	1.87612e-12	ENSMUSG00000035910	ENSMUST00000159129	+	25096347	25119406	Genebody	19316	protein_coding	Dcdc2a
chr13	25932887	25933086	3.76657	5.93663e-09	ENSMUSG00000086531	ENSMUST00000139335	-	25921033	25966316	Genebody	33330	lincRNA	Gm11351
chr13	29273908	29274178	3.97582	3.59344e-10	ENSMUSG00000006191	ENSMUST00000140278	-	29191746	29855647	Genebody	581604	protein_coding	Cdkal1
chr13	29434811	29435052	4.39433	9.61192e-13	ENSMUSG00000006191	ENSMUST00000110323	-	29402593	29474607	Genebody	39676	protein_coding	Cdkal1
chr13	29738056	29738441	3.15682	7.25571e-06	ENSMUSG00000006191	ENSMUST00000137225	-	29521837	29855639	Genebody	117391	protein_coding	Cdkal1
chr13	29823955	29824184	3.66194	2.3093e-08	ENSMUSG00000006191	ENSMUST00000124532	-	29777296	29855431	Genebody	31362	protein_coding	Cdkal1
chr13	29946143	29946342	3.23102	6.97076e-08	ENSMUSG00000016477	ENSMUST00000146092	-	29918701	29984241	Genebody	37999	protein_coding	E2f3
chr13	30186416	30186834	5.02209	6.65442e-17	ENSMUSG00000038732	ENSMUST00000220870	+	30166999	30224540	Genebody	19626	protein_coding	Mboat1
chr13	30786314	30786820	3.21375	2.08219e-08	ENSMUSG00000113515	ENSMUST00000222202	-	30784433	30795226	Genebody	8659	lincRNA	AL645745.1
chr13	34096098	34096514	5.91716	9.87734e-25	ENSMUSG00000113591	ENSMUST00000222745	-	34084155	34113272	Genebody	16966	misc	AC161117.1
chr13	34715449	34715701	3.45269	3.19683e-07	ENSMUSG00000113615	ENSMUST00000222361	+	34711449	34715030	Genebody	4126	lincRNA	AC124687.4
chr13	36282897	36283175	3.06748	2.12804e-05	ENSMUSG00000021420	ENSMUST00000224619	+	36232270	36413741	Genebody	50766	protein_coding	Fars2
chr13	37415715	37416153	3.97237	2.92981e-12	ENSMUSG00000021423	ENSMUST00000021860	+	37345208	37419036	Genebody	70726	protein_coding	Ly86
chr13	38410500	38410801	3.34728	1.13297e-06	ENSMUSG00000039004	ENSMUST00000223628	+	38394445	38485919	Genebody	16205	protein_coding	Bmp6
chr13	40037066	40037274	3.45269	3.19683e-07	ENSMUSG00000047094	ENSMUST00000224909	-	40001882	40288011	Genebody	250841	protein_coding	Ofcc1
chr13	41267932	41268145	3.20755	1.28834e-06	ENSMUSG00000091264	ENSMUST00000165561	+	41249844	41276577	Genebody	18194	protein_coding	Smim13
chr13	41819932	41820183	2.84091	0.00011253	ENSMUSG00000058022	ENSMUST00000220680	-	41764558	41828359	Genebody	8302	protein_coding	Adtrp
chr13	42103056	42103305	4.39433	9.61192e-13	ENSMUSG00000021366	ENSMUST00000220525	+	42052404	42154631	Genebody	50776	protein_coding	Hivep1
chr13	42696684	42696934	4.81284	1.76616e-15	ENSMUSG00000054728	ENSMUST00000110161	+	42682698	43135189	Genebody	14111	protein_coding	Phactr1
chr13	42725765	42725974	2.89855	3.41783e-05	ENSMUSG00000054728	ENSMUST00000148891	+	42709581	43138526	Genebody	16288	protein_coding	Phactr1
chr13	42744508	42744741	4.10959	1.01847e-11	ENSMUSG00000054728	ENSMUST00000148891	+	42709581	43138526	Genebody	35043	protein_coding	Phactr1
chr13	42804406	42804605	3.15956	1.33426e-07	ENSMUSG00000054728	ENSMUST00000148891	+	42709581	43138526	Genebody	94924	protein_coding	Phactr1
chr13	42916157	42916444	2.65273	0.000168337	ENSMUSG00000054728	ENSMUST00000127859	+	42866834	42956675	Genebody	49466	protein_coding	Phactr1
chr13	42961619	42961818	3.52381	2.36048e-08	ENSMUSG00000054728	ENSMUST00000131942	+	42866247	43135304	Genebody	95471	protein_coding	Phactr1
chr13	43230190	43230732	4.25	1.24366e-19	ENSMUSG00000051335	ENSMUST00000055341	-	43195245	43304172	Genebody	73711	protein_coding	Gfod1
chr13	43262319	43262568	2.68741	2.35283e-05	ENSMUSG00000051335	ENSMUST00000055341	-	43195245	43304172	Genebody	41729	protein_coding	Gfod1
chr13	44869519	44870067	5.12573	5.21699e-19	ENSMUSG00000038518	ENSMUST00000173003	+	44840783	44896481	Genebody	29010	protein_coding	Jarid2
chr13	44907882	44908102	2.94627	1.07108e-05	ENSMUSG00000038518	ENSMUST00000173906	+	44840691	44914319	Genebody	67301	protein_coding	Jarid2
chr13	46571156	46571431	4.10305	5.72611e-12	ENSMUSG00000021373	ENSMUST00000225824	+	46502166	46648526	Genebody	69127	protein_coding	Cap2
chr13	47244752	47245118	3.75	6.67068e-09	ENSMUSG00000038068	ENSMUST00000110111	+	47193825	47246417	Genebody	51110	protein_coding	Rnf144b
chr13	48227734	48228090	5.01044	7.2981e-17	ENSMUSG00000114457	ENSMUST00000225626	-	48107617	48237251	Genebody	9339	lincRNA	AC140293.1
chr13	48497766	48498286	6.41762	1.2993e-29	ENSMUSG00000050954	ENSMUST00000110110	-	48489454	48506939	Genebody	8913	protein_coding	Zfp169
chr13	48878537	48878922	6.2396	3.63095e-32	ENSMUSG00000038014	ENSMUST00000060805	-	48879219	48968017	Genebody	89288	protein_coding	Fam120a
chr13	49354180	49354446	3.50877	5.77976e-09	ENSMUSG00000037933	ENSMUST00000110085	+	49341596	49387026	Genebody	12717	protein_coding	Bicd2
chr13	49444522	49444733	3.65646	3.10227e-10	ENSMUSG00000021385	ENSMUST00000021817	+	49421614	49462901	Genebody	23013	protein_coding	Ippk
chr13	49480687	49480886	3.27198	1.96916e-06	ENSMUSG00000021391	ENSMUST00000021818	-	49464023	49652785	Genebody	171999	protein_coding	Cenpp
chr13	52859181	52859485	3.18949	1.48909e-06	ENSMUSG00000021460	ENSMUST00000137064	-	52835119	52919232	Genebody	59899	protein_coding	Auh
chr13	53927740	53928303	6.06836	1.60421e-24	ENSMUSG00000113982	ENSMUST00000223115	-	53921313	53934788	Genebody	6767	lincRNA	AC165273.2
chr13	54101142	54101346	3.11891	6.2167e-06	ENSMUSG00000021474	ENSMUST00000021930	+	54071869	54108342	Genebody	29375	protein_coding	Sfxn1
chr13	54758066	54758775	3.48154	1.83768e-18	ENSMUSG00000034891	ENSMUST00000134110	-	54759381	54766097	Genebody	7677	protein_coding	Sncb
chr13	54987573	54987781	2.7027	1.03326e-05	ENSMUSG00000025876	ENSMUST00000026994	+	54949411	55006018	Genebody	38266	protein_coding	Unc5a
chr13	55470415	55470699	2.99353	5.07984e-13	ENSMUSG00000034686	ENSMUST00000046533	+	55464267	55473154	Genebody	6290	protein_coding	Prr7
chr13	55494966	55495169	3.48837	2.41568e-11	ENSMUSG00000021493	ENSMUST00000155098	-	55495795	55513438	Genebody	18371	protein_coding	Pdlim7
chr13	55742382	55742593	3.22878	6.97397e-07	ENSMUSG00000021496	ENSMUST00000021958	+	55727368	55776828	Genebody	15119	protein_coding	Pcbd2
chr13	56040621	56040885	4.49896	2.05755e-13	ENSMUSG00000114493	ENSMUST00000225993	+	56002265	56084849	Genebody	38488	misc	AC164426.2
chr13	56103899	56104224	3.48432	7.08957e-09	ENSMUSG00000015937	ENSMUST00000154564	-	56104441	56134825	Genebody	30764	protein_coding	H2afy
chr13	58043246	58043450	3.10881	1.19506e-06	ENSMUSG00000014164	ENSMUST00000091583	-	58000228	58102428	Genebody	59080	protein_coding	Klhl3
chr13	58068561	58068785	2.64901	1.72743e-05	ENSMUSG00000014164	ENSMUST00000091583	-	58000228	58102428	Genebody	33755	protein_coding	Klhl3
chr13	58090668	58090896	3.11419	1.14135e-06	ENSMUSG00000014164	ENSMUST00000091583	-	58000228	58102428	Genebody	11646	protein_coding	Klhl3
chr13	59065691	59065890	3.45269	3.19683e-07	ENSMUSG00000114437	ENSMUST00000225244	-	59054896	59084093	Genebody	18303	misc	AC154755.1
chr13	59073625	59074284	5.24079	7.08141e-27	ENSMUSG00000114437	ENSMUST00000225244	-	59054896	59084093	Genebody	10139	misc	AC154755.1
chr13	59212314	59212572	3.66194	2.3093e-08	ENSMUSG00000114478	ENSMUST00000225924	-	59211622	59217172	Genebody	4729	lincRNA	AC165260.4
chr13	59489334	59489545	3.42593	5.33384e-08	ENSMUSG00000021557	ENSMUST00000163149	-	59449995	59533190	Genebody	43751	protein_coding	Agtpbp1
chr13	59505845	59506203	4.0367	5.49819e-12	ENSMUSG00000021557	ENSMUST00000163149	-	59449995	59533190	Genebody	27166	protein_coding	Agtpbp1
chr13	59572566	59572928	4.60359	4.30765e-14	ENSMUSG00000021557	ENSMUST00000170520	-	59532043	59585211	Genebody	12464	protein_coding	Agtpbp1
chr13	60678963	60679283	3.45149	4.30299e-08	ENSMUSG00000021559	ENSMUST00000225632	+	60602232	60696515	Genebody	76891	protein_coding	Dapk1
chr13	60744150	60744368	2.89958	1.04969e-06	ENSMUSG00000021559	ENSMUST00000044083	+	60602211	60763191	Genebody	142048	protein_coding	Dapk1
chr13	63155205	63155585	4.08045	8.48457e-11	ENSMUSG00000021458	ENSMUST00000220457	+	63151504	63215822	Genebody	3891	protein_coding	2010111I01Rik
chr13	68815762	68816130	4.95868	1.13235e-16	ENSMUSG00000021536	ENSMUST00000022013	-	68620043	68999541	Genebody	183595	protein_coding	Adcy2
chr13	73970646	73970860	3	1.03691e-05	ENSMUSG00000069189	ENSMUST00000222951	+	73963862	73992840	Genebody	6891	protein_coding	Zdhhc11
chr13	76189224	76189472	3.76657	5.93663e-09	ENSMUSG00000033991	ENSMUST00000223902	+	76180425	76190106	Genebody	8923	protein_coding	Ttc37
chr13	76258894	76259119	4.39433	9.61192e-13	ENSMUSG00000114242	ENSMUST00000225095	+	76255966	76278968	Genebody	3040	misc	AC154355.1
chr13	76410677	76410977	3.34806	1.13297e-06	ENSMUSG00000021596	ENSMUST00000125209	+	76384535	77031810	Genebody	26292	protein_coding	Mctp1
chr13	78163056	78163488	5.51537	1.81924e-23	ENSMUSG00000114401	ENSMUST00000224734	-	78123379	78183159	Genebody	19887	misc	CT025642.1
chr13	81691695	81691931	3.03418	4.13962e-05	ENSMUSG00000035834	ENSMUST00000048993	-	81673843	81711013	Genebody	19200	protein_coding	Polr3g
chr13	83111551	83111824	4.18508	1.95362e-11	ENSMUSG00000114372	ENSMUST00000225970	+	83065457	83194347	Genebody	46230	lincRNA	AC124196.1
chr13	83518044	83518640	4.47917	2.40204e-13	ENSMUSG00000005583	ENSMUST00000200123	+	83504240	83592876	Genebody	14102	protein_coding	Mef2c
chr13	83744922	83745401	5.38721	5.24179e-24	ENSMUSG00000050334	ENSMUST00000187663	+	83738863	83884194	Genebody	6298	lincRNA	C130071C03Rik
chr13	91039233	91039463	4.30328	2.01725e-12	ENSMUSG00000021619	ENSMUST00000223729	-	90936006	91125610	Genebody	86262	protein_coding	Atg10
chr13	91128657	91128860	3.36364	8.8916e-08	ENSMUSG00000021619	ENSMUST00000224449	-	90935869	91223959	Genebody	95201	protein_coding	Atg10
chr13	91370985	91371269	3.97412	1.77505e-11	ENSMUSG00000097182	ENSMUST00000181054	-	91368990	91388085	Genebody	16958	lincRNA	A830009L08Rik
chr13	91916021	91916242	3.41098	8.28877e-09	ENSMUSG00000021708	ENSMUST00000151408	-	91880400	91987989	Genebody	71858	protein_coding	Rasgrf2
chr13	91955235	91955616	3.13881	1.29065e-05	ENSMUSG00000021708	ENSMUST00000151408	-	91880400	91987989	Genebody	32564	protein_coding	Rasgrf2
chr13	92751834	92752036	3.49233	3.98511e-09	ENSMUSG00000021702	ENSMUST00000022213	-	92751590	92794818	Genebody	42883	protein_coding	Thbs4
chr13	92760547	92760836	3.40909	5.17988e-09	ENSMUSG00000021702	ENSMUST00000022213	-	92751590	92794818	Genebody	34127	protein_coding	Thbs4
chr13	93056171	93056595	3.13589	9.66296e-07	ENSMUSG00000047419	ENSMUST00000062122	-	93040713	93144724	Genebody	88341	protein_coding	Cmya5
chr13	93058574	93058849	4.47761	1.19261e-16	ENSMUSG00000047419	ENSMUST00000062122	-	93040713	93144724	Genebody	86013	protein_coding	Cmya5
chr13	94178696	94178931	3.51506	5.11988e-11	ENSMUSG00000045312	ENSMUST00000121618	+	94173992	94195409	Genebody	4821	protein_coding	Lhfpl2
chr13	94376030	94376346	3.76603	1.17698e-11	ENSMUSG00000021686	ENSMUST00000022196	+	94358960	94566317	Genebody	17228	protein_coding	Ap3b1
chr13	94506425	94506664	4.08045	8.48457e-11	ENSMUSG00000021686	ENSMUST00000022196	+	94358960	94566317	Genebody	147584	protein_coding	Ap3b1
chr13	95810827	95811180	3.62319	2.10606e-09	ENSMUSG00000021676	ENSMUST00000068603	-	95627177	95891922	Genebody	80919	protein_coding	Iqgap2
chr13	95820139	95820443	4.531	8.51373e-18	ENSMUSG00000021676	ENSMUST00000068603	-	95627177	95891922	Genebody	71631	protein_coding	Iqgap2
chr13	95849489	95850062	4.92487	3.33296e-20	ENSMUSG00000021676	ENSMUST00000068603	-	95627177	95891922	Genebody	42147	protein_coding	Iqgap2
chr13	97190480	97190686	4.3021	2.78477e-13	ENSMUSG00000021665	ENSMUST00000222700	-	97183676	97198295	Genebody	7712	protein_coding	Hexb
chr13	97911046	97911320	4.28971	4.38591e-12	ENSMUSG00000021662	ENSMUST00000109426	-	97899469	98206167	Genebody	294984	protein_coding	Arhgef28
chr13	97923066	97923271	3.65613	8.08184e-09	ENSMUSG00000021662	ENSMUST00000109426	-	97899469	98206167	Genebody	282999	protein_coding	Arhgef28
chr13	97938892	97939180	3.45489	6.95777e-08	ENSMUSG00000021662	ENSMUST00000225663	-	97928630	98032679	Genebody	93643	protein_coding	Arhgef28
chr13	98140700	98140989	3.97582	3.59344e-10	ENSMUSG00000021662	ENSMUST00000223849	-	97978146	98176487	Genebody	35643	protein_coding	Arhgef28
chr13	98156617	98156993	3.46821	6.24252e-08	ENSMUSG00000021662	ENSMUST00000224866	-	98145552	98175987	Genebody	19182	protein_coding	Arhgef28
chr13	98171251	98171540	4.13732	3.37116e-13	ENSMUSG00000021662	ENSMUST00000224866	-	98145552	98175987	Genebody	4592	protein_coding	Arhgef28
chr13	98171655	98172010	3.68421	4.13314e-10	ENSMUSG00000021662	ENSMUST00000224866	-	98145552	98175987	Genebody	4155	protein_coding	Arhgef28
chr13	98182415	98182646	3.68217	3.81022e-09	ENSMUSG00000021662	ENSMUST00000109426	-	97899469	98206167	Genebody	23637	protein_coding	Arhgef28
chr13	99353082	99353530	6.79214	3.68646e-38	ENSMUSG00000041632	ENSMUST00000225973	+	99345544	99403552	Genebody	7762	protein_coding	Mrps27
chr13	99366469	99366772	4.58333	2.04249e-17	ENSMUSG00000041632	ENSMUST00000225973	+	99345544	99403552	Genebody	21076	protein_coding	Mrps27
chr13	99397256	99397608	5.21921	2.55082e-18	ENSMUSG00000097828	ENSMUST00000180491	-	99396924	99412621	Genebody	15189	lincRNA	6430562O15Rik
chr13	100488291	100488544	3.82294	1.21428e-09	ENSMUSG00000021639	ENSMUST00000145266	-	100460218	100492338	Genebody	3921	protein_coding	Gtf2h2
chr13	100963208	100963420	3.36735	6.0152e-07	ENSMUSG00000100596	ENSMUST00000185979	+	100847433	100977915	Genebody	115881	lincRNA	Gm29502
chr13	101450588	101450803	3.45269	3.19683e-07	ENSMUSG00000100733	ENSMUST00000190493	+	101397670	101464160	Genebody	53025	lincRNA	4932411K12Rik
chr13	102745605	102745926	3.27988	4.25148e-09	ENSMUSG00000034751	ENSMUST00000167462	-	102741969	102905786	Genebody	160021	protein_coding	Mast4
chr13	102946357	102946669	3.30033	3.68095e-08	ENSMUSG00000034751	ENSMUST00000172264	-	102754128	102958346	Genebody	11833	protein_coding	Mast4
chr13	103102611	103102949	3.66194	2.3093e-08	ENSMUSG00000034751	ENSMUST00000166726	-	102732486	103334192	Genebody	231412	protein_coding	Mast4
chr13	104962800	104963148	4.91132	1.84578e-24	ENSMUSG00000021719	ENSMUST00000063551	-	104945904	105054930	Genebody	91956	protein_coding	Rgs7bp
chr13	106746886	106747109	3.45269	3.19683e-07	ENSMUSG00000114422	ENSMUST00000225713	-	106747070	106761579	Genebody	14582	lincRNA	AC165281.1
chr13	107073320	107073637	3.8712	1.48054e-09	ENSMUSG00000114311	ENSMUST00000224729	+	107063695	107087797	Genebody	9783	lincRNA	AC154257.1
chr13	108692878	108693186	3.79877	2.59597e-09	ENSMUSG00000021699	ENSMUST00000122041	+	108654177	109951474	Genebody	38855	protein_coding	Pde4d
chr13	109047220	109047469	4.18508	1.95362e-11	ENSMUSG00000021699	ENSMUST00000177907	+	108860166	109951344	Genebody	187178	protein_coding	Pde4d
chr13	109053408	109053617	3.66194	2.3093e-08	ENSMUSG00000021699	ENSMUST00000177907	+	108860166	109951344	Genebody	193346	protein_coding	Pde4d
chr13	109278774	109278990	3.13808	1.29065e-05	ENSMUSG00000021699	ENSMUST00000153234	+	109260654	109951364	Genebody	18228	protein_coding	Pde4d
chr13	109609863	109610137	4.49219	2.69979e-14	ENSMUSG00000021699	ENSMUST00000079975	+	109581405	109951344	Genebody	28595	protein_coding	Pde4d
chr13	109672018	109672321	3.24344	3.8909e-06	ENSMUSG00000021699	ENSMUST00000135275	+	109632780	109951364	Genebody	39389	protein_coding	Pde4d
chr13	109822342	109822796	5.55556	1.68306e-25	ENSMUSG00000021699	ENSMUST00000074103	+	109686156	109951474	Genebody	136413	protein_coding	Pde4d
chr13	110062846	110063081	3.73002	2.76293e-10	ENSMUSG00000021700	ENSMUST00000167824	-	110054187	110280150	Genebody	217187	protein_coding	Rab3c
chr13	110063182	110063438	3.29182	1.63633e-07	ENSMUSG00000021700	ENSMUST00000167824	-	110054187	110280150	Genebody	216840	protein_coding	Rab3c
chr13	110139443	110139783	4.0619	1.53021e-11	ENSMUSG00000021700	ENSMUST00000167824	-	110054187	110280150	Genebody	140537	protein_coding	Rab3c
chr13	110882688	110883126	3.87755	7.8001e-10	ENSMUSG00000114307	ENSMUST00000225424	-	110882852	110903846	Genebody	20939	lincRNA	CT010480.2
chr13	112941982	112942233	3.21782	1.23061e-07	ENSMUSG00000042426	ENSMUST00000224176	+	112927454	112941729	Genebody	14653	protein_coding	Dhx29
chr13	114964336	114964563	4.39433	9.61192e-13	ENSMUSG00000042284	ENSMUST00000061673	-	114953096	115101964	Genebody	137515	protein_coding	Itga1
chr13	117765569	117765838	5.02209	6.65442e-17	ENSMUSG00000021730	ENSMUST00000006991	+	117602480	117987418	Genebody	163223	protein_coding	Hcn1
chr13	119597701	119598054	3.9823	8.58025e-17	ENSMUSG00000074634	ENSMUST00000099147	+	119488860	119610458	Genebody	109017	protein_coding	Tmem267
chr13	119598152	119598359	2.87286	1.35338e-07	ENSMUSG00000074634	ENSMUST00000099147	+	119488860	119610458	Genebody	109395	protein_coding	Tmem267
chr13	119598566	119598767	3.21602	2.06395e-10	ENSMUSG00000074634	ENSMUST00000099147	+	119488860	119610458	Genebody	109806	protein_coding	Tmem267
chr13	119600177	119600449	3.61374	2.79499e-14	ENSMUSG00000074634	ENSMUST00000099147	+	119488860	119610458	Genebody	111453	protein_coding	Tmem267
chr13	119601895	119602199	2.60417	2.70745e-05	ENSMUSG00000074634	ENSMUST00000099147	+	119488860	119610458	Genebody	113187	protein_coding	Tmem267
chr13	119631789	119632026	5.12672	1.25427e-17	ENSMUSG00000074715	ENSMUST00000099241	+	119623819	119654359	Genebody	8088	protein_coding	Ccl28
chr14	7765915	7766203	4.91747	3.4641e-16	ENSMUSG00000072723	ENSMUST00000163635	-	7764818	7774069	Genebody	8010	misc	Gm10044
chr14	7889253	7889667	4.32099	1.43314e-18	ENSMUSG00000025278	ENSMUST00000052678	+	7817957	7951588	Genebody	71503	protein_coding	Flnb
chr14	8032218	8032505	3.64668	1.13485e-10	ENSMUSG00000025277	ENSMUST00000026313	+	8002966	8055861	Genebody	29395	protein_coding	Abhd6
chr14	8356038	8356362	3.01303	1.79693e-06	ENSMUSG00000021749	ENSMUST00000022269	-	8348937	8378754	Genebody	22554	protein_coding	Oit1
chr14	8511405	8511684	3.94495	2.27772e-11	ENSMUSG00000021747	ENSMUST00000225744	-	8502421	8666239	Genebody	154695	protein_coding	4930452B06Rik
chr14	12296439	12296746	4.52865	2.39287e-15	ENSMUSG00000033111	ENSMUST00000225847	+	12287381	12301985	Genebody	9211	protein_coding	3830406C13Rik
chr14	12436822	12437412	4.20842	4.4155e-12	ENSMUSG00000054423	ENSMUST00000224581	-	12376678	12489517	Genebody	52400	protein_coding	Cadps
chr14	14834378	14834662	4.23358	1.0575e-16	ENSMUSG00000042567	ENSMUST00000112630	+	14820815	15006693	Genebody	13705	protein_coding	Nek10
chr14	14871741	14871949	3.15682	7.25571e-06	ENSMUSG00000042567	ENSMUST00000134866	+	14865222	14971658	Genebody	6623	protein_coding	Nek10
chr14	15373104	15373344	3.53818	1.25554e-08	ENSMUSG00000045201	ENSMUST00000163937	-	15357515	15436505	Genebody	63281	protein_coding	Lrrc3b
chr14	15411181	15411421	3.19343	9.33663e-07	ENSMUSG00000045201	ENSMUST00000163937	-	15357515	15436505	Genebody	25204	protein_coding	Lrrc3b
chr14	16380269	16380564	4.39433	9.61192e-13	ENSMUSG00000017485	ENSMUST00000017629	+	16365179	16435462	Genebody	15237	protein_coding	Top2b
chr14	17722902	17723154	3.24344	3.8909e-06	ENSMUSG00000021779	ENSMUST00000091471	+	17660896	18033792	Genebody	62132	protein_coding	Thrb
chr14	17927530	17927869	3.8712	1.48054e-09	ENSMUSG00000021779	ENSMUST00000091471	+	17660896	18033792	Genebody	266803	protein_coding	Thrb
chr14	18581828	18582027	3.97582	3.59344e-10	ENSMUSG00000058317	ENSMUST00000176672	-	18574363	18597241	Genebody	15314	protein_coding	Ube2e2
chr14	19887585	19887892	4.49896	2.05755e-13	ENSMUSG00000043004	ENSMUST00000161247	-	19875793	19976693	Genebody	88955	protein_coding	Gng2
chr14	19967500	19967724	3.54201	8.9417e-10	ENSMUSG00000043004	ENSMUST00000161247	-	19875793	19976693	Genebody	9081	protein_coding	Gng2
chr14	20595880	20596147	3.53535	6.11575e-08	ENSMUSG00000034235	ENSMUST00000143267	-	20581169	20605330	Genebody	9317	protein_coding	Usp54
chr14	20660985	20661327	3.75	2.62337e-13	ENSMUSG00000039376	ENSMUST00000119483	-	20658948	20664574	Genebody	3418	protein_coding	Synpo2l
chr14	20970971	20971333	4.60359	4.30765e-14	ENSMUSG00000021823	ENSMUST00000226113	+	20929398	20998781	Genebody	41754	protein_coding	Vcl
chr14	23502438	23502707	3.02457	1.29065e-05	ENSMUSG00000063142	ENSMUST00000212576	-	23501125	23554798	Genebody	52226	protein_coding	Kcnma1
chr14	23759726	23759956	3.2368	1.64877e-07	ENSMUSG00000063142	ENSMUST00000100831	-	23309015	23803304	Genebody	43463	protein_coding	Kcnma1
chr14	23885521	23885905	4.6466	1.03383e-22	ENSMUSG00000063142	ENSMUST00000224077	-	23300021	24003930	Genebody	118217	protein_coding	Kcnma1
chr14	24205267	24205724	3.03244	1.24368e-07	ENSMUSG00000021782	ENSMUST00000169880	-	24190318	24244865	Genebody	39370	protein_coding	Dlg5
chr14	24779058	24779573	4.05819	1.69946e-14	ENSMUSG00000089887	ENSMUST00000225654	+	24617557	24788520	Genebody	161758	lincRNA	4930428N03Rik
chr14	25421566	25422046	4.10853	1.00247e-14	ENSMUSG00000087535	ENSMUST00000225188	-	25257523	25457798	Genebody	35992	misc	Zmiz1os1
chr14	25493270	25493713	3.76956	3.73379e-13	ENSMUSG00000007817	ENSMUST00000160680	+	25459555	25572030	Genebody	33936	protein_coding	Zmiz1
chr14	25527297	25527651	5.08475	1.9904e-27	ENSMUSG00000007817	ENSMUST00000160680	+	25459555	25572030	Genebody	67919	protein_coding	Zmiz1
chr14	25585684	25585900	2.74064	4.95519e-06	ENSMUSG00000007817	ENSMUST00000159766	+	25459292	25649574	Genebody	126500	protein_coding	Zmiz1
chr14	25623821	25624039	2.83733	4.25373e-07	ENSMUSG00000007817	ENSMUST00000160229	+	25607838	25645735	Genebody	16092	protein_coding	Zmiz1
chr14	25852148	25852615	3.24207	6.18771e-09	ENSMUSG00000021866	ENSMUST00000133547	+	25842183	25886804	Genebody	10198	protein_coding	Anxa11
chr14	27106037	27106335	3.57143	1.38376e-10	ENSMUSG00000040717	ENSMUST00000035336	+	27038941	27107286	Genebody	67245	protein_coding	Il17rd
chr14	27219675	27220049	5.29801	1.3213e-23	ENSMUSG00000021895	ENSMUST00000225949	+	27114899	27403308	Genebody	104963	protein_coding	Arhgef3
chr14	27220190	27220494	3.63636	2.16381e-10	ENSMUSG00000021895	ENSMUST00000225949	+	27114899	27403308	Genebody	105443	protein_coding	Arhgef3
chr14	27810898	27811097	3.65854	2.67781e-09	ENSMUSG00000040640	ENSMUST00000211636	+	27798558	27912902	Genebody	12439	protein_coding	Erc2
chr14	27846996	27847195	3.8712	1.48054e-09	ENSMUSG00000109849	ENSMUST00000211470	-	27838165	27876217	Genebody	29122	misc	Gm45645
chr14	27860699	27860969	3.80531	7.99172e-11	ENSMUSG00000109849	ENSMUST00000211470	-	27838165	27876217	Genebody	15383	misc	Gm45645
chr14	27935985	27936256	3.24344	3.8909e-06	ENSMUSG00000040640	ENSMUST00000210924	+	27876104	28478535	Genebody	60016	protein_coding	Erc2
chr14	27975768	27976035	4.85612	2.943e-18	ENSMUSG00000040640	ENSMUST00000210924	+	27876104	28478535	Genebody	99797	protein_coding	Erc2
chr14	27984710	27985029	2.95918	6.92979e-05	ENSMUSG00000040640	ENSMUST00000210924	+	27876104	28478535	Genebody	108765	protein_coding	Erc2
chr14	28918933	28919205	3.34806	1.13297e-06	ENSMUSG00000021991	ENSMUST00000225668	-	28908052	28969413	Genebody	50344	protein_coding	Cacna2d3
chr14	28958694	28958966	3.17919	2.54115e-06	ENSMUSG00000021991	ENSMUST00000225668	-	28908052	28969413	Genebody	10583	protein_coding	Cacna2d3
chr14	29478462	29478718	3.35968	3.9148e-07	ENSMUSG00000021991	ENSMUST00000022567	-	28904943	29721864	Genebody	243274	protein_coding	Cacna2d3
chr14	29482052	29482314	3.37079	1.36638e-07	ENSMUSG00000021991	ENSMUST00000022567	-	28904943	29721864	Genebody	239681	protein_coding	Cacna2d3
chr14	30365910	30366174	3.66194	2.3093e-08	ENSMUSG00000015968	ENSMUST00000112250	-	30039941	30491156	Genebody	125114	protein_coding	Cacna1d
chr14	30672015	30672220	3.63985	5.42525e-09	ENSMUSG00000052395	ENSMUST00000064230	+	30654375	30691285	Genebody	17742	protein_coding	Rft1
chr14	31268496	31268910	3.68364	2.38671e-16	ENSMUSG00000019027	ENSMUST00000048603	-	31260375	31323896	Genebody	55193	protein_coding	Dnah1
chr14	31383401	31383948	3.62162	9.76383e-16	ENSMUSG00000021892	ENSMUST00000147586	-	31377595	31407385	Genebody	23711	protein_coding	Sh3bp5
chr14	31392992	31393505	3.62103	3.8082e-17	ENSMUSG00000021892	ENSMUST00000147586	-	31377595	31407385	Genebody	14137	protein_coding	Sh3bp5
chr14	31572853	31573239	4.59662	1.29306e-15	ENSMUSG00000057606	ENSMUST00000112027	-	31523082	31577383	Genebody	4337	protein_coding	Colq
chr14	31662033	31662290	4.24242	3.54503e-16	ENSMUSG00000021900	ENSMUST00000090147	+	31641057	31668579	Genebody	21104	protein_coding	Btd
chr14	31781577	31781783	3.66194	2.3093e-08	ENSMUSG00000014496	ENSMUST00000014640	-	31700015	31830415	Genebody	48735	protein_coding	Ankrd28
chr14	33296785	33297392	4.6789	1.43906e-16	ENSMUSG00000063506	ENSMUST00000111956	+	33216823	33369934	Genebody	80265	protein_coding	Arhgap22
chr14	33521602	33521834	3.54167	9.68612e-08	ENSMUSG00000108841	ENSMUST00000208577	+	33471808	33575269	Genebody	49910	protein_coding	Frmpd2
chr14	33531409	33531619	3.25733	5.46638e-08	ENSMUSG00000108841	ENSMUST00000208577	+	33471808	33575269	Genebody	59706	protein_coding	Frmpd2
chr14	34549348	34549666	4.3956	6.98651e-17	ENSMUSG00000021798	ENSMUST00000090040	-	34526699	34588607	Genebody	39100	protein_coding	Ldb3
chr14	34936229	34936604	2.94118	6.95793e-07	ENSMUSG00000041078	ENSMUST00000043349	+	34819825	35583379	Genebody	116591	protein_coding	Grid1
chr14	35049287	35049493	2.98507	6.82999e-07	ENSMUSG00000041078	ENSMUST00000043349	+	34819825	35583379	Genebody	229565	protein_coding	Grid1
chr14	35122239	35122438	3.30275	2.40508e-07	ENSMUSG00000041078	ENSMUST00000043349	+	34819825	35583379	Genebody	302513	protein_coding	Grid1
chr14	39043846	39044248	4.49438	6.60024e-15	ENSMUSG00000041014	ENSMUST00000176122	-	39009187	39472666	Genebody	428619	protein_coding	Nrg3
chr14	46898760	46899160	4.5098	2.31686e-14	ENSMUSG00000021838	ENSMUST00000137543	+	46884175	47105811	Genebody	14785	protein_coding	Samd4
chr14	51596045	51596247	4.28971	4.38591e-12	ENSMUSG00000079244	ENSMUST00000096170	+	51552790	51662953	Genebody	43356	protein_coding	Gm5622
chr14	52008864	52009130	2.92463	1.05058e-08	ENSMUSG00000049295	ENSMUST00000166169	-	52006086	52019713	Genebody	10716	protein_coding	Zfp219
chr14	52244369	52244896	6.47182	1.02724e-27	ENSMUSG00000053754	ENSMUST00000200169	-	52198151	52257723	Genebody	13091	protein_coding	Chd8
chr14	54595055	54595256	3.26087	3.35769e-07	ENSMUSG00000022179	ENSMUST00000022786	-	54583663	54605908	Genebody	10753	protein_coding	4931414P19Rik
chr14	54736921	54737163	4.13732	3.37116e-13	ENSMUSG00000022180	ENSMUST00000022787	-	54722216	54781886	Genebody	44844	protein_coding	Slc7a8
chr14	54772332	54772569	3.28283	6.95473e-08	ENSMUSG00000022180	ENSMUST00000022787	-	54722216	54781886	Genebody	9436	protein_coding	Slc7a8
chr14	55518830	55519339	3.09735	1.09825e-11	ENSMUSG00000040632	ENSMUST00000111404	-	55518978	55524191	Genebody	5107	protein_coding	Nrl
chr14	59066846	59067151	5.22388	1.89575e-20	ENSMUSG00000114720	ENSMUST00000225652	+	59046121	59067224	Genebody	20877	lincRNA	AC129308.3
chr14	60554319	60554626	4.58265	1.01323e-17	ENSMUSG00000101797	ENSMUST00000190392	+	60485208	60599031	Genebody	69264	lincRNA	Gm29266
chr14	60656012	60656294	4.20315	9.60838e-14	ENSMUSG00000021990	ENSMUST00000159135	+	60634755	60690893	Genebody	21398	protein_coding	Spata13
chr14	60776566	60776822	3.74088	4.36596e-10	ENSMUSG00000084951	ENSMUST00000155855	-	60776329	60784581	Genebody	7887	misc	Mipepos
chr14	60895562	60895809	3.46939	1.69009e-07	ENSMUSG00000021993	ENSMUST00000224635	+	60784585	60905360	Genebody	111100	protein_coding	Mipep
chr14	62880085	62880341	4.0404	4.51263e-13	ENSMUSG00000014547	ENSMUST00000224948	+	62837714	62927723	Genebody	42499	protein_coding	Wdfy2
chr14	62892970	62893386	4.23554	6.7627e-12	ENSMUSG00000014547	ENSMUST00000224948	+	62837714	62927723	Genebody	55464	protein_coding	Wdfy2
chr14	63699259	63699460	2.97114	5.79202e-06	ENSMUSG00000035067	ENSMUST00000119973	+	63606503	63820809	Genebody	92856	protein_coding	Xkr6
chr14	63779643	63779936	3.3101	8.7261e-08	ENSMUSG00000035067	ENSMUST00000119973	+	63606503	63820809	Genebody	173286	protein_coding	Xkr6
chr14	64164413	64164666	3.72907	5.49048e-12	ENSMUSG00000054733	ENSMUST00000210428	-	64122626	64416948	Genebody	252409	protein_coding	Msra
chr14	64183602	64183897	3.78788	2.96784e-11	ENSMUSG00000054733	ENSMUST00000210428	-	64122626	64416948	Genebody	233199	protein_coding	Msra
chr14	64593558	64593901	2.97619	4.5064e-13	ENSMUSG00000097545	ENSMUST00000180610	+	64588051	64593961	Genebody	5678	lincRNA	Mir124a-1hg
chr14	65031292	65031518	3.15091	3.48121e-07	ENSMUSG00000021975	ENSMUST00000225790	+	64950313	65035560	Genebody	81092	protein_coding	Ints9
chr14	65571345	65571564	3.7037	3.18853e-09	ENSMUSG00000022031	ENSMUST00000224743	-	65530455	65593050	Genebody	21596	protein_coding	Elp3
chr14	66157528	66157730	3.78267	1.0324e-13	ENSMUSG00000059456	ENSMUST00000136216	-	66153267	66160678	Genebody	3049	protein_coding	Ptk2b
chr14	66190337	66190666	3.11174	3.65326e-08	ENSMUSG00000059456	ENSMUST00000178730	-	66153258	66213552	Genebody	23051	protein_coding	Ptk2b
chr14	66234440	66234682	2.83286	2.92314e-06	ENSMUSG00000059456	ENSMUST00000111121	-	66153844	66280982	Genebody	46421	protein_coding	Ptk2b
chr14	66257689	66258005	3.76984	3.83522e-14	ENSMUSG00000059456	ENSMUST00000111121	-	66153844	66280982	Genebody	23135	protein_coding	Ptk2b
chr14	66260277	66260827	3.50356	3.23728e-13	ENSMUSG00000059456	ENSMUST00000111121	-	66153844	66280982	Genebody	20430	protein_coding	Ptk2b
chr14	66307186	66307458	3.17881	3.07227e-09	ENSMUSG00000022043	ENSMUST00000121006	+	66297090	66308297	Genebody	10232	protein_coding	Trim35
chr14	69861458	69861720	3.26594	1.99563e-08	ENSMUSG00000022085	ENSMUST00000022678	+	69840420	70059918	Genebody	21169	protein_coding	Pebp4
chr14	69994617	69995273	4.30622	4.22727e-21	ENSMUSG00000022085	ENSMUST00000022678	+	69840420	70059918	Genebody	154525	protein_coding	Pebp4
chr14	70001833	70002096	3.20513	9.26979e-10	ENSMUSG00000022085	ENSMUST00000022678	+	69840420	70059918	Genebody	161544	protein_coding	Pebp4
chr14	70021226	70021463	2.96736	8.09375e-07	ENSMUSG00000114446	ENSMUST00000224990	-	70018231	70057367	Genebody	36023	misc	AC123867.1
chr14	70136066	70136265	2.4656	4.44294e-05	ENSMUSG00000022089	ENSMUST00000022680	+	70100145	70138191	Genebody	36020	protein_coding	Bin3
chr14	70659114	70659522	4.95562	5.1074e-23	ENSMUSG00000022100	ENSMUST00000167242	-	70654246	70766628	Genebody	107310	protein_coding	Xpo7
chr14	70920391	70920713	3.66894	2.76242e-10	ENSMUSG00000022103	ENSMUST00000022699	+	70890130	70979838	Genebody	30422	protein_coding	Gfra2
chr14	74659499	74659882	3.43035	3.71972e-07	ENSMUSG00000034997	ENSMUST00000036653	+	74640840	74706859	Genebody	18850	protein_coding	Htr2a
chr14	75771510	75771717	3.37591	8.13486e-08	ENSMUSG00000022003	ENSMUST00000022580	-	75761999	75787037	Genebody	15424	protein_coding	Slc25a30
chr14	75899549	75899908	4.15945	1.45392e-13	ENSMUSG00000067995	ENSMUST00000088922	-	75896937	76010865	Genebody	111137	protein_coding	Gtf2f2
chr14	77225406	77225725	4.3222	4.55806e-13	ENSMUSG00000022012	ENSMUST00000022589	+	77156763	77721760	Genebody	68802	protein_coding	Enox1
chr14	77283962	77284175	3.38828	7.32622e-08	ENSMUSG00000022012	ENSMUST00000022589	+	77156763	77721760	Genebody	127305	protein_coding	Enox1
chr14	77981599	77981806	3.8712	1.48054e-09	ENSMUSG00000022014	ENSMUST00000022591	+	77904239	78002656	Genebody	77463	protein_coding	Epsti1
chr14	78491472	78491717	4.54545	1.69824e-14	ENSMUSG00000022016	ENSMUST00000123853	-	78492246	78536808	Genebody	45214	protein_coding	Akap11
chr14	78678276	78678536	3.94495	2.27772e-11	ENSMUSG00000034731	ENSMUST00000074729	-	78569609	78725089	Genebody	46683	protein_coding	Dgkh
chr14	78941964	78942366	2.91262	6.55964e-05	ENSMUSG00000058997	ENSMUST00000040990	+	78849178	79202310	Genebody	92987	protein_coding	Vwa8
chr14	79031370	79031614	4.30293	1.00118e-14	ENSMUSG00000058997	ENSMUST00000040990	+	78849178	79202310	Genebody	182314	protein_coding	Vwa8
chr14	86748767	86749298	6.11193	8.40562e-35	ENSMUSG00000022021	ENSMUST00000168889	-	86656323	87141114	Genebody	392082	protein_coding	Diaph3
chr14	96140323	96140550	3.66194	2.3093e-08	ENSMUSG00000022076	ENSMUST00000022666	-	96105259	96519102	Genebody	378666	protein_coding	Klhl1
chr14	99060669	99060926	4.31727	9.28667e-13	ENSMUSG00000022070	ENSMUST00000022656	+	99046427	99074537	Genebody	14370	protein_coding	Bora
chr14	99233129	99233346	3.53635	3.59195e-08	ENSMUSG00000022064	ENSMUST00000022650	+	99099433	99254493	Genebody	133804	protein_coding	Pibf1
chr14	99944306	99944549	2.90381	3.27869e-05	ENSMUSG00000072294	ENSMUST00000097079	-	99874486	100149764	Genebody	205337	protein_coding	Klf12
chr14	103679756	103680079	4.12131	8.82043e-15	ENSMUSG00000055717	ENSMUST00000159456	+	103664498	103704802	Genebody	15419	protein_coding	Slain1
chr14	105631179	105631468	4.30622	6.80346e-16	ENSMUSG00000110080	ENSMUST00000210902	-	105623178	105642060	Genebody	10737	misc	Gm6145
chr14	115393184	115393440	3.36634	3.71629e-07	ENSMUSG00000022112	ENSMUST00000022707	+	115092626	116524437	Genebody	300686	protein_coding	Gpc5
chr14	117383276	117383519	5.02209	6.65442e-17	ENSMUSG00000058571	ENSMUST00000125435	+	116925531	117975406	Genebody	457866	protein_coding	Gpc6
chr14	117409880	117410134	4.08045	8.48457e-11	ENSMUSG00000058571	ENSMUST00000125435	+	116925531	117975406	Genebody	484476	protein_coding	Gpc6
chr14	117958392	117958771	3.20334	5.89984e-09	ENSMUSG00000058571	ENSMUST00000125435	+	116925531	117975406	Genebody	1033050	protein_coding	Gpc6
chr14	118616800	118617011	3.19361	3.57479e-06	ENSMUSG00000032849	ENSMUST00000036554	-	118482692	118706219	Genebody	89314	protein_coding	Abcc4
chr14	119013085	119013402	5.25328	1.43807e-20	ENSMUSG00000042104	ENSMUST00000173391	-	119002835	119018877	Genebody	5634	protein_coding	Uggt2
chr14	119248070	119248339	3.18533	2.4217e-06	ENSMUSG00000053465	ENSMUST00000065904	+	119138415	119869594	Genebody	109789	protein_coding	Hs6st3
chr14	119665752	119666098	3.22896	1.71977e-06	ENSMUSG00000053465	ENSMUST00000065904	+	119138415	119869594	Genebody	527510	protein_coding	Hs6st3
chr14	119789568	119789853	3.63071	2.90015e-08	ENSMUSG00000053465	ENSMUST00000065904	+	119138415	119869594	Genebody	651295	protein_coding	Hs6st3
chr14	119857306	119857793	4.10584	1.59291e-12	ENSMUSG00000053465	ENSMUST00000065904	+	119138415	119869594	Genebody	719134	protein_coding	Hs6st3
chr14	120398336	120398544	3.76569	5.93663e-09	ENSMUSG00000022139	ENSMUST00000167459	+	120275669	120431697	Genebody	122771	protein_coding	Mbnl2
chr14	120500293	120500492	3.17073	1.88747e-07	ENSMUSG00000051615	ENSMUST00000062117	+	120478461	120507194	Genebody	21931	protein_coding	Rap2a
chr14	121062275	121062476	2.97297	1.28985e-05	ENSMUSG00000025555	ENSMUST00000026635	+	121035564	121283744	Genebody	26811	protein_coding	Farp1
chr14	121082369	121082605	3.45794	4.07718e-08	ENSMUSG00000025555	ENSMUST00000026635	+	121035564	121283744	Genebody	46923	protein_coding	Farp1
chr14	121172009	121172374	4.68498	8.33221e-19	ENSMUSG00000025555	ENSMUST00000153607	+	121102079	121238659	Genebody	70112	protein_coding	Farp1
chr14	121566856	121567365	3.57143	3.38423e-12	ENSMUSG00000025558	ENSMUST00000211803	-	121542114	121592444	Genebody	25334	protein_coding	Dock9
chr14	121618093	121618292	3.06834	5.70782e-08	ENSMUSG00000025558	ENSMUST00000212283	-	121542146	121657622	Genebody	39430	protein_coding	Dock9
chr14	122223843	122224114	3.5497	5.46135e-08	ENSMUSG00000025545	ENSMUST00000026625	+	122181694	122402232	Genebody	42284	protein_coding	Clybl
chr14	122721004	122721264	3.58566	2.41758e-08	ENSMUSG00000041650	ENSMUST00000156755	+	122714119	122813247	Genebody	7015	protein_coding	Pcca
chr14	122957947	122958352	5.45455	7.66408e-23	ENSMUSG00000041594	ENSMUST00000126867	-	122919731	122983142	Genebody	24993	protein_coding	Tmtc4
chr14	124606125	124606330	3.9666	3.8249e-10	ENSMUSG00000025551	ENSMUST00000095529	-	123977907	124677127	Genebody	70900	protein_coding	Fgf14
chr15	7146605	7146840	3.52113	3.8271e-10	ENSMUSG00000054263	ENSMUST00000164529	+	7129572	7185335	Genebody	17150	protein_coding	Lifr
chr15	7194985	7195211	4.12574	8.87565e-12	ENSMUSG00000054263	ENSMUST00000171588	+	7154353	7197489	Genebody	40745	protein_coding	Lifr
chr15	8317393	8317668	3.24344	3.8909e-06	ENSMUSG00000022141	ENSMUST00000052965	-	8291225	8444463	Genebody	126933	protein_coding	Nipbl
chr15	8663828	8664063	3.75	1.25109e-09	ENSMUSG00000005360	ENSMUST00000005493	-	8634124	8710764	Genebody	46819	protein_coding	Slc1a3
chr15	8697657	8697884	4.64646	7.17133e-15	ENSMUSG00000005360	ENSMUST00000157065	-	8686016	8710409	Genebody	12639	protein_coding	Slc1a3
chr15	9634505	9634785	5.33598	4.18504e-19	ENSMUSG00000072663	ENSMUST00000160236	-	9578193	9748838	Genebody	114193	protein_coding	Spef2
chr15	10609250	10609451	3.72727	4.92289e-10	ENSMUSG00000022246	ENSMUST00000090339	-	10568979	10713540	Genebody	104190	protein_coding	Rai14
chr15	10621241	10621490	3.58362	1.03348e-09	ENSMUSG00000022246	ENSMUST00000090339	-	10568979	10713540	Genebody	92175	protein_coding	Rai14
chr15	12215238	12215691	4.05577	1.86234e-17	ENSMUSG00000039458	ENSMUST00000174160	+	12205118	12272237	Genebody	10346	protein_coding	Mtmr12
chr15	12366139	12366462	3.16857	1.40786e-09	ENSMUSG00000022197	ENSMUST00000075317	-	12359711	12592556	Genebody	226256	protein_coding	Pdzd2
chr15	12446946	12447168	3.44311	4.98483e-10	ENSMUSG00000022197	ENSMUST00000190929	-	12407282	12549278	Genebody	102221	protein_coding	Pdzd2
chr15	12640940	12641177	3.24165	1.55894e-06	ENSMUSG00000022197	ENSMUST00000189469	-	12443331	12739924	Genebody	98866	protein_coding	Pdzd2
chr15	12680828	12681074	3.82294	1.21428e-09	ENSMUSG00000022197	ENSMUST00000189469	-	12443331	12739924	Genebody	58973	protein_coding	Pdzd2
chr15	12728360	12728797	4.61409	1.49875e-17	ENSMUSG00000022197	ENSMUST00000189469	-	12443331	12739924	Genebody	11346	protein_coding	Pdzd2
chr15	12873192	12873392	3.24427	9.78385e-07	ENSMUSG00000022191	ENSMUST00000150211	+	12837350	12903811	Genebody	35942	protein_coding	Drosha
chr15	12895480	12895694	4.00411	1.5545e-10	ENSMUSG00000022191	ENSMUST00000150211	+	12837350	12903811	Genebody	58237	protein_coding	Drosha
chr15	18748899	18749117	4.28971	4.38591e-12	ENSMUSG00000084873	ENSMUST00000150382	-	18698194	18818772	Genebody	69764	misc	C030047K22Rik
chr15	22914477	22914690	3.66194	2.3093e-08	ENSMUSG00000040420	ENSMUST00000163361	+	22549022	23400567	Genebody	365561	protein_coding	Cdh18
chr15	25019450	25019668	3.69262	6.01631e-09	ENSMUSG00000097452	ENSMUST00000180696	-	25004132	25027301	Genebody	7742	lincRNA	Gm2824
chr15	25926281	25926508	3.30709	1.3441e-08	ENSMUSG00000022270	ENSMUST00000022881	+	25843264	25973687	Genebody	83130	protein_coding	Retreg1
chr15	26338453	26338671	3.68217	3.81022e-09	ENSMUSG00000022269	ENSMUST00000152841	+	26309064	26409576	Genebody	29498	protein_coding	2020-03-11
chr15	26875658	26876038	3.50719	9.7136e-09	ENSMUSG00000043556	ENSMUST00000059204	-	26543084	26895049	Genebody	19201	protein_coding	Fbxl7
chr15	27536878	27537084	3.3237	1.67799e-09	ENSMUSG00000022265	ENSMUST00000022875	+	27466677	27594909	Genebody	70304	protein_coding	Ank
chr15	27831764	27831976	3.52941	1.68457e-09	ENSMUSG00000022263	ENSMUST00000090247	-	27730652	28025848	Genebody	193978	protein_coding	Trio
chr15	27937630	27937830	3.24427	3.72743e-10	ENSMUSG00000022263	ENSMUST00000090247	-	27730652	28025848	Genebody	88118	protein_coding	Trio
chr15	27943565	27943788	3.58744	4.07211e-11	ENSMUSG00000022263	ENSMUST00000090247	-	27730652	28025848	Genebody	82172	protein_coding	Trio
chr15	28466920	28467160	4.60359	4.30765e-14	ENSMUSG00000022262	ENSMUST00000067048	+	28203752	28472045	Genebody	263288	protein_coding	Dnah5
chr15	30271381	30271580	3.57143	2.70963e-08	ENSMUSG00000022240	ENSMUST00000081728	+	30172593	31029311	Genebody	98887	protein_coding	Ctnnd2
chr15	30740817	30741078	4.08045	8.48457e-11	ENSMUSG00000022240	ENSMUST00000081728	+	30172593	31029311	Genebody	568354	protein_coding	Ctnnd2
chr15	30827537	30827946	4.94186	1.30605e-17	ENSMUSG00000022240	ENSMUST00000081728	+	30172593	31029311	Genebody	655148	protein_coding	Ctnnd2
chr15	30887622	30887893	5.00782	2.91951e-22	ENSMUSG00000022240	ENSMUST00000081728	+	30172593	31029311	Genebody	715164	protein_coding	Ctnnd2
chr15	31337502	31337776	4.47263	1.51461e-20	ENSMUSG00000022237	ENSMUST00000156679	-	31293186	31367532	Genebody	29893	protein_coding	Ankrd33b
chr15	31344796	31345205	3.61446	1.2099e-12	ENSMUSG00000022237	ENSMUST00000156679	-	31293186	31367532	Genebody	22532	protein_coding	Ankrd33b
chr15	31442804	31443065	3.41615	1.77435e-09	ENSMUSG00000022236	ENSMUST00000110408	-	31441210	31453689	Genebody	10755	protein_coding	Ropn1l
chr15	31585353	31585625	3.43879	6.96996e-11	ENSMUSG00000022235	ENSMUST00000161088	+	31572188	31585327	Genebody	13301	protein_coding	Cmbl
chr15	32597258	32597485	3.68098	1.14596e-08	ENSMUSG00000022231	ENSMUST00000067458	+	32244813	32696341	Genebody	352558	protein_coding	Sema5a
chr15	34331145	34331468	4.27273	9.68345e-14	ENSMUSG00000022324	ENSMUST00000022947	+	34306681	34436242	Genebody	24625	protein_coding	Matn2
chr15	34401570	34401774	3.37079	7.34379e-09	ENSMUSG00000022324	ENSMUST00000022947	+	34306681	34436242	Genebody	94991	protein_coding	Matn2
chr15	36210408	36210643	3.26296	8.42752e-07	ENSMUSG00000037617	ENSMUST00000171205	+	36179530	36235161	Genebody	30995	protein_coding	Spag1
chr15	37031661	37031864	3.23795	1.63919e-08	ENSMUSG00000097259	ENSMUST00000181411	+	37007523	37044100	Genebody	24239	lincRNA	Gm26766
chr15	37036807	37037024	3.62903	1.34685e-10	ENSMUSG00000097259	ENSMUST00000181411	+	37007523	37044100	Genebody	29392	lincRNA	Gm26766
chr15	37042699	37042921	2.58112	0.000162192	ENSMUSG00000097259	ENSMUST00000181411	+	37007523	37044100	Genebody	35287	lincRNA	Gm26766
chr15	37517184	37517448	4.03071	1.98171e-11	ENSMUSG00000051359	ENSMUST00000145909	-	37432437	37734335	Genebody	217019	protein_coding	Ncald
chr15	39273338	39273558	3.76657	5.93663e-09	ENSMUSG00000037386	ENSMUST00000042917	+	39198363	39681764	Genebody	75085	protein_coding	Rims2
chr15	39679719	39680020	3.98406	9.94306e-11	ENSMUSG00000037386	ENSMUST00000042917	+	39198363	39681764	Genebody	481506	protein_coding	Rims2
chr15	40946157	40946452	5.33598	4.18504e-19	ENSMUSG00000022306	ENSMUST00000053467	+	40655042	41104592	Genebody	291262	protein_coding	Zfpm2
chr15	41612140	41612574	4.14079	2.76962e-11	ENSMUSG00000022307	ENSMUST00000179393	+	41449027	41861045	Genebody	163330	protein_coding	Oxr1
chr15	43067946	43068206	4.08045	8.48457e-11	ENSMUSG00000051920	ENSMUST00000063492	-	43020811	43170818	Genebody	102742	protein_coding	Rspo2
chr15	44706325	44706690	6.16776	7.84404e-32	ENSMUSG00000022340	ENSMUST00000110267	-	44671859	44752458	Genebody	45951	protein_coding	Sybu
chr15	50869615	50869835	4.39433	9.61192e-13	ENSMUSG00000038679	ENSMUST00000184885	-	50660435	50882806	Genebody	13081	protein_coding	Trps1
chr15	51834007	51834647	5.43071	5.19123e-22	ENSMUSG00000022312	ENSMUST00000022925	-	51786558	51865481	Genebody	31154	protein_coding	Eif3h
chr15	53170397	53170639	3.10219	3.02329e-06	ENSMUSG00000061731	ENSMUST00000110244	-	53083146	53196255	Genebody	25737	protein_coding	Ext1
chr15	53258430	53258651	4.06872	2.2289e-12	ENSMUSG00000061731	ENSMUST00000133362	-	53068664	53345659	Genebody	87119	protein_coding	Ext1
chr15	53748407	53748713	3.03418	4.13962e-05	ENSMUSG00000058656	ENSMUST00000132059	-	53462194	53902381	Genebody	153821	protein_coding	Samd12
chr15	53896743	53897200	3.93082	3.94239e-13	ENSMUSG00000058656	ENSMUST00000132059	-	53462194	53902381	Genebody	5410	protein_coding	Samd12
chr15	55191134	55191352	3.45269	3.19683e-07	ENSMUSG00000022419	ENSMUST00000023056	+	55133436	55254202	Genebody	57807	protein_coding	Deptor
chr15	57731429	57731810	3.99061	1.17419e-13	ENSMUSG00000071757	ENSMUST00000160990	+	57695729	57821110	Genebody	35890	protein_coding	Zhx2
chr15	58186764	58187024	3.97287	5.99957e-11	ENSMUSG00000022358	ENSMUST00000022986	-	58175879	58214892	Genebody	27998	protein_coding	Fbxo32
chr15	58992572	58992776	2.95699	1.43718e-05	ENSMUSG00000022353	ENSMUST00000080371	-	58941244	59082026	Genebody	89352	protein_coding	Mtss1
chr15	59054822	59055171	4.46735	5.27424e-16	ENSMUSG00000022353	ENSMUST00000080371	-	58941244	59082026	Genebody	27030	protein_coding	Mtss1
chr15	62043823	62044132	3.4904	6.71908e-09	ENSMUSG00000097039	ENSMUST00000183297	+	62039257	62249223	Genebody	4720	lincRNA	Pvt1
chr15	64192949	64193236	3.7037	9.58937e-09	ENSMUSG00000022377	ENSMUST00000176358	-	64158939	64208491	Genebody	15399	protein_coding	Asap1
chr15	64721703	64722146	3.30813	3.64888e-07	ENSMUSG00000022376	ENSMUST00000023007	-	64699042	64922296	Genebody	200372	protein_coding	Adcy8
chr15	65795688	65795976	3.34572	1.68178e-07	ENSMUSG00000015002	ENSMUST00000174591	+	65787048	65822540	Genebody	8784	protein_coding	Efr3a
chr15	66093609	66093888	3.1746	4.05378e-06	ENSMUSG00000056258	ENSMUST00000183354	-	66025116	66103254	Genebody	9506	protein_coding	Kcnq3
chr15	66239069	66239618	4.96689	9.27107e-26	ENSMUSG00000056258	ENSMUST00000070256	-	65986387	66286224	Genebody	46881	protein_coding	Kcnq3
chr15	66249694	66249953	4.13153	1.00249e-13	ENSMUSG00000056258	ENSMUST00000070256	-	65986387	66286224	Genebody	36401	protein_coding	Kcnq3
chr15	66476311	66476730	5.0173	2.84243e-20	ENSMUSG00000022375	ENSMUST00000023006	-	66379858	66500910	Genebody	24390	protein_coding	Lrrc6
chr15	66485729	66486035	5.12672	1.25427e-17	ENSMUSG00000022375	ENSMUST00000023006	-	66379858	66500910	Genebody	15028	protein_coding	Lrrc6
chr15	66824541	66824740	3.04183	1.13081e-05	ENSMUSG00000022372	ENSMUST00000164163	-	66780819	66831646	Genebody	7006	protein_coding	Sla
chr15	66899719	66899918	3.38164	6.62796e-09	ENSMUSG00000005124	ENSMUST00000118823	+	66891508	66919455	Genebody	8310	protein_coding	Wisp1
chr15	66988460	66988766	4.52675	8.10214e-14	ENSMUSG00000091412	ENSMUST00000171591	+	66969323	67013039	Genebody	19290	misc	Gm2895
chr15	67332740	67332994	3.45269	3.19683e-07	ENSMUSG00000102069	ENSMUST00000187233	+	67226769	67377094	Genebody	106098	lincRNA	1700012I11Rik
chr15	68102051	68102558	4.04984	3.4625e-14	ENSMUSG00000022335	ENSMUST00000162173	-	68084321	68258787	Genebody	156483	protein_coding	Zfat
chr15	69006009	69006379	2.79412	8.78031e-06	ENSMUSG00000022332	ENSMUST00000022954	+	68928420	69093512	Genebody	77774	protein_coding	Khdrbs3
chr15	71516930	71517144	3.75458	3.87097e-10	ENSMUSG00000036800	ENSMUST00000022953	-	71445678	71727838	Genebody	210801	protein_coding	Fam135b
chr15	71518241	71518533	4.15913	5.223e-13	ENSMUSG00000036800	ENSMUST00000022953	-	71445678	71727838	Genebody	209451	protein_coding	Fam135b
chr15	71542361	71542573	3.54671	2.43344e-09	ENSMUSG00000036800	ENSMUST00000022953	-	71445678	71727838	Genebody	185371	protein_coding	Fam135b
chr15	71678771	71678994	3.33333	1.14879e-07	ENSMUSG00000036800	ENSMUST00000022953	-	71445678	71727838	Genebody	48956	protein_coding	Fam135b
chr15	71817571	71817832	4.59883	5.27351e-15	ENSMUSG00000079022	ENSMUST00000159993	-	71795795	72034227	Genebody	216526	protein_coding	Col22a1
chr15	71843744	71844010	3.55732	8.7261e-08	ENSMUSG00000079022	ENSMUST00000159993	-	71795795	72034227	Genebody	190350	protein_coding	Col22a1
chr15	73022980	73023223	3.36856	9.13692e-11	ENSMUSG00000047921	ENSMUST00000023276	-	72589621	73055812	Genebody	32711	protein_coding	Trappc9
chr15	73137065	73137291	3.13002	2.74132e-07	ENSMUSG00000036698	ENSMUST00000044113	-	73095844	73184840	Genebody	47662	protein_coding	Ago2
chr15	73154405	73154816	3.09842	2.00849e-09	ENSMUSG00000036698	ENSMUST00000044113	-	73095844	73184840	Genebody	30230	protein_coding	Ago2
chr15	73791845	73792122	3.60679	6.64171e-12	ENSMUSG00000072487	ENSMUST00000110021	-	73786936	73819410	Genebody	27427	protein_coding	Mroh5
chr15	74536543	74536952	2.41128	4.92879e-06	ENSMUSG00000034730	ENSMUST00000187485	+	74516831	74589464	Genebody	19916	protein_coding	Adgrb1
chr15	75781965	75782179	2.96412	1.8505e-06	ENSMUSG00000075600	ENSMUST00000100538	-	75754432	75841915	Genebody	59843	protein_coding	Zc3h3
chr15	76715186	76715521	3.48513	1.06706e-16	ENSMUSG00000033707	ENSMUST00000146855	-	76716207	76718416	Genebody	3063	protein_coding	Lrrc24
chr15	76783647	76784129	4.41889	4.78663e-22	ENSMUSG00000033697	ENSMUST00000176855	-	76751677	76794825	Genebody	10937	protein_coding	Arhgap39
chr15	76803483	76803753	3.30396	3.32483e-09	ENSMUSG00000033697	ENSMUST00000175843	-	76765522	76817970	Genebody	14352	protein_coding	Arhgap39
chr15	77099806	77100082	3.54478	1.18757e-08	ENSMUSG00000033565	ENSMUST00000166610	-	77078991	77153812	Genebody	53868	protein_coding	Rbfox2
chr15	77245414	77245772	5.21936	5.24759e-25	ENSMUSG00000033565	ENSMUST00000171751	-	77078991	77307053	Genebody	61460	protein_coding	Rbfox2
chr15	77784482	77784864	3.89937	4.3719e-16	ENSMUSG00000022443	ENSMUST00000016771	-	77760587	77842175	Genebody	57502	protein_coding	Myh9
chr15	77793728	77793983	3.89344	9.10563e-15	ENSMUSG00000022443	ENSMUST00000124844	-	77794652	77813231	Genebody	19376	protein_coding	Myh9
chr15	78062473	78062814	3.28542	1.77939e-06	ENSMUSG00000019146	ENSMUST00000019290	-	77991748	78120028	Genebody	57385	protein_coding	Cacng2
chr15	78611089	78611330	3.31921	1.09542e-09	ENSMUSG00000018008	ENSMUST00000043069	+	78597047	78622019	Genebody	14162	protein_coding	Cyth4
chr15	78712026	78712243	2.75989	4.44764e-09	ENSMUSG00000043460	ENSMUST00000088592	-	78670022	78718113	Genebody	5979	protein_coding	Elfn2
chr15	78712405	78712728	2.32975	1.87271e-05	ENSMUSG00000043460	ENSMUST00000088592	-	78670022	78718113	Genebody	5547	protein_coding	Elfn2
chr15	78851861	78852124	3.58527	1.44069e-08	ENSMUSG00000043501	ENSMUST00000044584	-	78850862	78855529	Genebody	3537	protein_coding	Lgals2
chr15	78988496	78988699	2.9454	6.67329e-07	ENSMUSG00000033088	ENSMUST00000144151	+	78983705	78991438	Genebody	4892	protein_coding	Triobp
chr15	79927675	79927879	3.28407	4.27504e-08	ENSMUSG00000053411	ENSMUST00000177044	-	79918921	79932516	Genebody	4739	protein_coding	Cbx7
chr15	80202193	80202559	3.88889	1.08758e-12	ENSMUSG00000042428	ENSMUST00000044970	+	80173721	80215519	Genebody	28655	protein_coding	Mgat3
chr15	80798298	80798636	5.01672	6.00399e-21	ENSMUSG00000047888	ENSMUST00000067689	+	80711319	80941086	Genebody	87148	protein_coding	Tnrc6b
chr15	81347542	81347765	4.0404	6.29811e-11	ENSMUSG00000022404	ENSMUST00000023040	-	81318921	81360765	Genebody	13112	protein_coding	Slc25a17
chr15	81879968	81880285	3.59477	3.21833e-10	ENSMUSG00000022477	ENSMUST00000135198	+	81872484	81889688	Genebody	7642	protein_coding	Aco2
chr15	82107238	82107518	4.90018	1.94437e-18	ENSMUSG00000068117	ENSMUST00000186125	+	82083163	82126736	Genebody	24215	protein_coding	Mei1
chr15	83002731	83003031	4.40967	1.00286e-18	ENSMUSG00000058099	ENSMUST00000109503	-	82997721	83023138	Genebody	20257	protein_coding	Nfam1
chr15	83011321	83011596	3.78913	1.6656e-11	ENSMUSG00000058099	ENSMUST00000109503	-	82997721	83023138	Genebody	11680	protein_coding	Nfam1
chr15	83417528	83417828	5.24345	1.57739e-20	ENSMUSG00000016664	ENSMUST00000165095	-	83375607	83432850	Genebody	15172	protein_coding	Pacsin2
chr15	83447780	83448074	3.59425	1.88864e-10	ENSMUSG00000016664	ENSMUST00000056177	-	83376122	83464570	Genebody	16643	protein_coding	Pacsin2
chr15	83853612	83853841	3.07692	5.22348e-08	ENSMUSG00000041708	ENSMUST00000148868	+	83836040	83854523	Genebody	17686	protein_coding	Mpped1
chr15	83998126	83998469	5.17241	1.23888e-21	ENSMUSG00000022441	ENSMUST00000156187	-	83866712	84065349	Genebody	67052	protein_coding	Efcab6
chr15	84178838	84179040	4.16667	4.8745e-13	ENSMUSG00000041653	ENSMUST00000045289	+	84167816	84189512	Genebody	11123	protein_coding	Pnpla3
chr15	84408693	84408933	3.31921	1.09542e-09	ENSMUSG00000062760	ENSMUST00000189248	-	84380047	84446545	Genebody	37732	protein_coding	1810041L15Rik
chr15	84957690	84958193	3.36179	2.74948e-13	ENSMUSG00000036046	ENSMUST00000124308	-	84948000	84960983	Genebody	3042	protein_coding	5031439G07Rik
chr15	84975794	84976112	3.78788	1.70416e-12	ENSMUSG00000036046	ENSMUST00000165743	-	84945720	84987971	Genebody	12018	protein_coding	5031439G07Rik
chr15	85403205	85403704	4.48718	2.69799e-17	ENSMUSG00000016541	ENSMUST00000163242	+	85336381	85463836	Genebody	67073	protein_coding	Atxn10
chr15	85494105	85494333	4.05405	9.51678e-15	ENSMUSG00000096607	ENSMUST00000178942	-	85492736	85503227	Genebody	9008	protein_coding	7530416G11Rik
chr15	85494390	85494594	2.72315	3.40479e-05	ENSMUSG00000096607	ENSMUST00000178942	-	85492736	85503227	Genebody	8735	protein_coding	7530416G11Rik
chr15	86253481	86253706	3.76147	3.64401e-10	ENSMUSG00000051864	ENSMUST00000063414	+	86214459	86498503	Genebody	39134	protein_coding	Tbc1d22a
chr15	86277518	86277719	3.21229	5.36822e-09	ENSMUSG00000051864	ENSMUST00000063414	+	86214459	86498503	Genebody	63159	protein_coding	Tbc1d22a
chr15	86364090	86364356	2.5788	0.000123521	ENSMUSG00000051864	ENSMUST00000063414	+	86214459	86498503	Genebody	149764	protein_coding	Tbc1d22a
chr15	87661958	87662322	3.08023	7.7913e-08	ENSMUSG00000054863	ENSMUST00000068088	+	87625230	87759336	Genebody	36910	protein_coding	Fam19a5
chr15	89063508	89063853	3.6105	1.94944e-15	ENSMUSG00000058441	ENSMUST00000162424	+	89059747	89070907	Genebody	3933	protein_coding	Panx2
chr15	91317136	91317388	3.67232	2.3821e-09	ENSMUSG00000036298	ENSMUST00000109283	-	91267696	91573261	Genebody	255999	protein_coding	Slc2a13
chr15	91369797	91370080	3.89105	2.16277e-10	ENSMUSG00000036298	ENSMUST00000109283	-	91267696	91573261	Genebody	203323	protein_coding	Slc2a13
chr15	91425519	91425776	3.66194	2.3093e-08	ENSMUSG00000036298	ENSMUST00000109283	-	91267696	91573261	Genebody	147614	protein_coding	Slc2a13
chr15	92621679	92621878	3.24344	3.8909e-06	ENSMUSG00000036218	ENSMUST00000035399	+	92597109	92771819	Genebody	24669	protein_coding	Pdzrn4
chr15	92622010	92622258	3.66194	2.3093e-08	ENSMUSG00000036218	ENSMUST00000035399	+	92597109	92771819	Genebody	25025	protein_coding	Pdzrn4
chr15	94309985	94310196	3.34806	1.13297e-06	ENSMUSG00000022449	ENSMUST00000035342	-	94270163	94404258	Genebody	94168	protein_coding	Adamts20
chr15	94409854	94410089	3.71094	3.00345e-09	ENSMUSG00000022449	ENSMUST00000128797	-	94394734	94465418	Genebody	55447	protein_coding	Adamts20
chr15	94859672	94859897	4.08045	8.48457e-11	ENSMUSG00000063296	ENSMUST00000080141	+	94629185	95096097	Genebody	230599	protein_coding	Tmem117
chr15	94885114	94885352	3.97582	3.59344e-10	ENSMUSG00000063296	ENSMUST00000080141	+	94629185	95096097	Genebody	256048	protein_coding	Tmem117
chr15	95371087	95371299	3.15041	7.60677e-06	ENSMUSG00000022454	ENSMUST00000075275	-	95219933	95528252	Genebody	157059	protein_coding	Nell2
chr15	95474049	95474285	3.28685	1.11869e-06	ENSMUSG00000022454	ENSMUST00000075275	-	95219933	95528252	Genebody	54085	protein_coding	Nell2
chr15	95487940	95488374	4.08587	2.96538e-16	ENSMUSG00000022454	ENSMUST00000075275	-	95219933	95528252	Genebody	40095	protein_coding	Nell2
chr15	95492265	95492481	3.22785	4.50391e-10	ENSMUSG00000022454	ENSMUST00000075275	-	95219933	95528252	Genebody	35879	protein_coding	Nell2
chr15	95887354	95887591	3.77551	3.12579e-09	ENSMUSG00000064210	ENSMUST00000071874	+	95790843	95975464	Genebody	96629	protein_coding	Ano6
chr15	95931447	95931650	3.13029	6.51014e-07	ENSMUSG00000064210	ENSMUST00000071874	+	95790843	95975464	Genebody	140705	protein_coding	Ano6
chr15	97863466	97863818	4.66805	1.22405e-14	ENSMUSG00000022479	ENSMUST00000023119	-	97854425	97908310	Genebody	44668	protein_coding	Vdr
chr15	98594345	98594544	2.91971	2.88975e-05	ENSMUSG00000022994	ENSMUST00000096224	-	98589994	98607633	Genebody	13189	protein_coding	Adcy6
chr15	98812813	98813110	2.75591	1.99531e-08	ENSMUSG00000097414	ENSMUST00000181510	+	98807032	98816077	Genebody	5929	lincRNA	B130046B21Rik
chr15	98813165	98813378	2.77778	6.40501e-08	ENSMUSG00000097414	ENSMUST00000181510	+	98807032	98816077	Genebody	6239	lincRNA	B130046B21Rik
chr15	100923434	100923917	5	5.96101e-27	ENSMUSG00000023033	ENSMUST00000202071	+	100871420	100936327	Genebody	52255	protein_coding	Scn8a
chr15	101145556	101145824	3.92628	7.53251e-13	ENSMUSG00000000530	ENSMUST00000120754	+	101134133	101145336	Genebody	11557	protein_coding	Acvrl1
chr15	102546770	102547170	3.63806	3.18853e-09	ENSMUSG00000099083	ENSMUST00000183765	-	102547827	102624922	Genebody	77952	protein_coding	Atf7
chr15	103135435	103135643	2.94659	2.33534e-05	ENSMUSG00000097003	ENSMUST00000181306	-	103123070	103146828	Genebody	11289	lincRNA	D930007P13Rik
chr15	103514128	103514338	3.51145	2.52302e-10	ENSMUSG00000022489	ENSMUST00000023132	+	103503298	103530052	Genebody	10935	protein_coding	Pde1b
chr16	4342630	4342889	3.45269	3.19683e-07	ENSMUSG00000005580	ENSMUST00000005719	-	4287545	4419587	Genebody	76828	protein_coding	Adcy9
chr16	4511518	4511722	2.74949	0.000621914	ENSMUSG00000022519	ENSMUST00000132284	-	4493603	4523063	Genebody	11443	protein_coding	Srl
chr16	5070455	5070663	3.4413	2.10218e-07	ENSMUSG00000039473	ENSMUST00000052449	+	5050068	5086285	Genebody	20491	protein_coding	Ubn1
chr16	7081001	7081275	3.79061	1.60746e-10	ENSMUSG00000008658	ENSMUST00000056416	+	7069835	7412479	Genebody	11303	protein_coding	Rbfox1
chr16	7217501	7217801	4.37882	5.53312e-13	ENSMUSG00000008658	ENSMUST00000056416	+	7069835	7412479	Genebody	147816	protein_coding	Rbfox1
chr16	8539243	8539483	4.02751	3.7799e-11	ENSMUSG00000057880	ENSMUST00000115839	+	8513485	8619570	Genebody	25878	protein_coding	Abat
chr16	9688790	9689017	3.30189	3.83787e-07	ENSMUSG00000059003	ENSMUST00000032331	-	9577827	9992533	Genebody	303630	protein_coding	Grin2a
chr16	9753216	9753467	3.33333	2.21417e-10	ENSMUSG00000059003	ENSMUST00000032331	-	9577827	9992533	Genebody	239192	protein_coding	Grin2a
chr16	9768393	9768806	3.5124	1.87008e-11	ENSMUSG00000059003	ENSMUST00000199267	-	9761499	9797333	Genebody	28734	protein_coding	Grin2a
chr16	9793089	9793421	3.58146	8.75488e-12	ENSMUSG00000059003	ENSMUST00000199267	-	9761499	9797333	Genebody	4078	protein_coding	Grin2a
chr16	9801396	9801651	2.71739	4.98184e-05	ENSMUSG00000059003	ENSMUST00000032331	-	9577827	9992533	Genebody	191010	protein_coding	Grin2a
chr16	9851657	9851939	4.46176	2.76962e-19	ENSMUSG00000059003	ENSMUST00000032331	-	9577827	9992533	Genebody	140735	protein_coding	Grin2a
chr16	9878749	9879093	2.91262	6.43073e-06	ENSMUSG00000059003	ENSMUST00000032331	-	9577827	9992533	Genebody	113612	protein_coding	Grin2a
chr16	9972751	9973007	3.06834	5.70782e-08	ENSMUSG00000059003	ENSMUST00000032331	-	9577827	9992533	Genebody	19654	protein_coding	Grin2a
chr16	11456108	11456319	3.9267	8.15211e-12	ENSMUSG00000071669	ENSMUST00000134941	+	11447308	11661496	Genebody	8905	protein_coding	Snx29
chr16	11461728	11461936	3.43511	8.1822e-08	ENSMUSG00000071669	ENSMUST00000134941	+	11447308	11661496	Genebody	14524	protein_coding	Snx29
chr16	11550436	11550720	4.28971	4.38591e-12	ENSMUSG00000071669	ENSMUST00000134941	+	11447308	11661496	Genebody	103270	protein_coding	Snx29
chr16	12202243	12202562	4.27273	9.68345e-14	ENSMUSG00000022494	ENSMUST00000023138	+	11984581	12270902	Genebody	217821	protein_coding	Shisa9
chr16	13372049	13372265	3.68932	3.58955e-09	ENSMUSG00000009569	ENSMUST00000149359	+	13358421	13417529	Genebody	13736	protein_coding	Mkl2
chr16	13437113	13437480	4.95208	2.49494e-21	ENSMUSG00000087526	ENSMUST00000140892	-	13384174	13467268	Genebody	29972	misc	Gm15738
chr16	15723875	15724253	4.81284	1.76616e-15	ENSMUSG00000022672	ENSMUST00000023352	+	15637889	15842235	Genebody	86175	protein_coding	Prkdc
chr16	16918779	16919039	3.86905	2.27594e-13	ENSMUSG00000026181	ENSMUST00000027373	+	16896469	16927364	Genebody	22440	protein_coding	Ppm1f
chr16	17496504	17496868	3.92707	1.12886e-14	ENSMUSG00000022763	ENSMUST00000149234	+	17489847	17505406	Genebody	6839	protein_coding	Aifm3
chr16	17807451	17807769	3.32349	2.72722e-09	ENSMUSG00000012017	ENSMUST00000012161	+	17797282	17808287	Genebody	10328	protein_coding	Scarf2
chr16	18626377	18626671	2.75229	4.26629e-08	ENSMUSG00000072214	ENSMUST00000096987	-	18621811	18629938	Genebody	3414	protein_coding	2020-09-05
chr16	22430262	22430538	3.66269	2.92725e-10	ENSMUSG00000013089	ENSMUST00000168774	-	22381316	22436514	Genebody	6114	protein_coding	Etv5
chr16	23240664	23241035	5.0813	8.36546e-18	ENSMUSG00000022885	ENSMUST00000152449	+	23226021	23321071	Genebody	14828	protein_coding	St6gal1
chr16	24488064	24488314	3.27273	3.0925e-07	ENSMUSG00000033306	ENSMUST00000078988	+	24448091	24992576	Genebody	40098	protein_coding	Lpp
chr16	24536313	24536641	3.97582	3.59344e-10	ENSMUSG00000033306	ENSMUST00000078988	+	24448091	24992576	Genebody	88386	protein_coding	Lpp
chr16	25314030	25314229	3.13881	1.29065e-05	ENSMUSG00000048399	ENSMUST00000128595	+	25286821	25318235	Genebody	27308	protein_coding	Tprg
chr16	29605674	29605881	3.66194	2.3093e-08	ENSMUSG00000038084	ENSMUST00000162240	+	29587014	29610906	Genebody	18763	protein_coding	Opa1
chr16	29817070	29817401	2.67717	9.99563e-05	ENSMUSG00000097307	ENSMUST00000181815	+	29811058	29837814	Genebody	6177	lincRNA	Gm26834
chr16	30977245	30977509	3.96975	3.35629e-11	ENSMUSG00000047434	ENSMUST00000140566	-	30957461	31061427	Genebody	84050	protein_coding	Xxylt1
chr16	31898578	31898921	3.33807	8.97284e-10	ENSMUSG00000022780	ENSMUST00000023464	+	31878810	31899020	Genebody	19939	protein_coding	Meltf
chr16	32515983	32516592	3.91667	2.72427e-12	ENSMUSG00000052363	ENSMUST00000160832	+	32499611	32561966	Genebody	16676	protein_coding	Zdhhc19
chr16	33414311	33414510	3.76657	5.93663e-09	ENSMUSG00000022811	ENSMUST00000089677	+	33400445	33498643	Genebody	13965	protein_coding	Zfp148
chr16	34134612	34134813	2.93663	2.38259e-06	ENSMUSG00000061751	ENSMUST00000114963	-	34013132	34163279	Genebody	28567	protein_coding	Kalrn
chr16	34172939	34173231	3.66226	3.5591e-17	ENSMUSG00000061751	ENSMUST00000114953	-	34152095	34262965	Genebody	89880	protein_coding	Kalrn
chr16	34241881	34242325	3.42625	8.64609e-13	ENSMUSG00000061751	ENSMUST00000114947	-	34177981	34262839	Genebody	20736	protein_coding	Kalrn
chr16	34279959	34280171	3.10606	1.42154e-07	ENSMUSG00000061751	ENSMUST00000142817	-	34013137	34392109	Genebody	112044	protein_coding	Kalrn
chr16	34342419	34342812	4.5082	8.97408e-24	ENSMUSG00000061751	ENSMUST00000142817	-	34013137	34392109	Genebody	49494	protein_coding	Kalrn
chr16	34469352	34469882	3.87454	3.31979e-16	ENSMUSG00000061751	ENSMUST00000151491	-	34153467	34513944	Genebody	44327	protein_coding	Kalrn
chr16	34525912	34526194	4.2328	7.2711e-14	ENSMUSG00000061751	ENSMUST00000114961	-	34049689	34573532	Genebody	47479	protein_coding	Kalrn
chr16	34967529	34967746	4.40901	2.82918e-14	ENSMUSG00000022836	ENSMUST00000023538	+	34784921	35002420	Genebody	182716	protein_coding	Mylk
chr16	36817375	36817586	4.70821	8.82043e-15	ENSMUSG00000022838	ENSMUST00000147053	-	36793825	36828211	Genebody	10731	protein_coding	Eaf2
chr16	37812498	37812733	3.55872	3.70894e-09	ENSMUSG00000022816	ENSMUST00000135668	+	37777152	37818942	Genebody	35463	protein_coding	Fstl1
chr16	37938777	37939024	4.08045	8.48457e-11	ENSMUSG00000046961	ENSMUST00000061274	+	37916496	38007527	Genebody	22404	protein_coding	Gpr156
chr16	40602082	40602315	2.92956	0.000127759	ENSMUSG00000061080	ENSMUST00000189829	+	39984595	40657886	Genebody	617603	protein_coding	Lsamp
chr16	41729263	41729550	4.49896	2.05755e-13	ENSMUSG00000061080	ENSMUST00000099761	+	41533037	42181679	Genebody	196369	protein_coding	Lsamp
chr16	41847015	41847226	3.45269	3.19683e-07	ENSMUSG00000061080	ENSMUST00000099761	+	41533037	42181679	Genebody	314083	protein_coding	Lsamp
chr16	43071977	43072201	3.76657	5.93663e-09	ENSMUSG00000022708	ENSMUST00000151290	+	42907652	43463074	Genebody	164437	protein_coding	Zbtb20
chr16	43597668	43597919	3.64299	1.77321e-09	ENSMUSG00000022708	ENSMUST00000114695	+	43510308	43619137	Genebody	87485	protein_coding	Zbtb20
chr16	43626016	43626230	3.66194	2.3093e-08	ENSMUSG00000022708	ENSMUST00000114694	+	42907652	43642602	Genebody	718471	protein_coding	Zbtb20
chr16	45659693	45659912	4.08045	8.48457e-11	ENSMUSG00000033177	ENSMUST00000170951	-	45656317	45685376	Genebody	25574	protein_coding	Tmprss7
chr16	52134687	52134898	4.18508	1.95362e-11	ENSMUSG00000022637	ENSMUST00000114471	+	52031549	52208047	Genebody	103243	protein_coding	Cblb
chr16	56064385	56064750	3.8712	1.48054e-09	ENSMUSG00000052917	ENSMUST00000201218	+	56048338	56076431	Genebody	16229	protein_coding	Senp7
chr16	57389951	57390187	2.73669	2.10858e-05	ENSMUSG00000043336	ENSMUST00000099667	+	57353277	57515690	Genebody	36792	protein_coding	Filip1l
chr16	57391268	57391746	12.2585	2.3882e-114	ENSMUSG00000043336	ENSMUST00000099667	+	57353277	57515690	Genebody	38230	protein_coding	Filip1l
chr16	58675279	58675576	5.64815	5.04417e-24	ENSMUSG00000022742	ENSMUST00000060077	+	58670208	58680391	Genebody	5219	protein_coding	Cpox
chr16	59448185	59448393	3.24344	3.8909e-06	ENSMUSG00000074991	ENSMUST00000114341	+	59407332	59461889	Genebody	40957	protein_coding	Gabrr3
chr16	63857067	63857363	3.97582	3.59344e-10	ENSMUSG00000052504	ENSMUST00000064405	-	63543538	63864158	Genebody	6943	protein_coding	Epha3
chr16	74089991	74090222	3.97582	3.59344e-10	ENSMUSG00000052516	ENSMUST00000117785	-	73892306	74410989	Genebody	320883	protein_coding	Robo2
chr16	76687823	76688126	3.55732	8.7261e-08	ENSMUSG00000108903	ENSMUST00000208702	+	76680513	76741443	Genebody	7461	lincRNA	Gm45029
chr16	77034463	77034662	3.68852	7.65773e-11	ENSMUSG00000022867	ENSMUST00000023580	+	77014069	77116779	Genebody	20493	protein_coding	Usp25
chr16	77077012	77077264	3.48361	1.51433e-07	ENSMUSG00000022867	ENSMUST00000023580	+	77014069	77116779	Genebody	63069	protein_coding	Usp25
chr16	85137377	85137693	3.73563	1.41234e-09	ENSMUSG00000022892	ENSMUST00000005406	-	84954440	85173707	Genebody	36172	protein_coding	App
chr16	87393923	87394194	3.55732	8.7261e-08	ENSMUSG00000052299	ENSMUST00000039449	-	87376651	87432606	Genebody	38548	protein_coding	Ltn1
chr16	88187621	88187827	3.45269	3.19683e-07	ENSMUSG00000022935	ENSMUST00000211444	-	87912416	88290214	Genebody	102490	protein_coding	Grik1
chr16	89898093	89898293	2.8065	7.8197e-06	ENSMUSG00000002489	ENSMUST00000139544	-	89898421	89918985	Genebody	20792	protein_coding	Tiam1
chr16	89950652	89950875	3.44828	7.34548e-08	ENSMUSG00000002489	ENSMUST00000124433	-	89908221	89956107	Genebody	5344	protein_coding	Tiam1
chr16	90958773	90959020	3.09091	3.31574e-06	ENSMUSG00000022973	ENSMUST00000170853	-	90936101	91011095	Genebody	52199	protein_coding	Synj1
chr16	91056535	91056777	3.43228	5.05557e-08	ENSMUSG00000085398	ENSMUST00000147848	+	91044656	91056677	Genebody	12000	misc	4931406G06Rik
chr16	91917952	91918151	3.29582	2.38386e-08	ENSMUSG00000022956	ENSMUST00000159295	-	91684398	91926982	Genebody	8931	protein_coding	Atp5o
chr16	94155308	94155578	2.92969	5.77178e-05	ENSMUSG00000040820	ENSMUST00000099512	-	94129306	94287856	Genebody	132413	protein_coding	Hlcs
chr16	94302781	94303222	3.20911	4.9136e-06	ENSMUSG00000040820	ENSMUST00000163193	-	94129195	94313563	Genebody	10562	protein_coding	Hlcs
chr16	94362196	94362432	4.34783	9.58231e-14	ENSMUSG00000022940	ENSMUST00000113917	-	94358763	94370289	Genebody	7975	protein_coding	Pigp
chr16	94472647	94472883	2.83308	8.90369e-06	ENSMUSG00000040785	ENSMUST00000211314	+	94462619	94489440	Genebody	10146	protein_coding	Ttc3
chr16	94632049	94632276	3.62319	3.07334e-08	ENSMUSG00000022897	ENSMUST00000023614	+	94570907	94695517	Genebody	61255	protein_coding	Dyrk1a
chr16	94753557	94753810	3.60206	8.72308e-10	ENSMUSG00000043301	ENSMUST00000095873	-	94749266	94997696	Genebody	244013	protein_coding	Kcnj6
chr16	94782362	94782735	3.13456	1.08183e-07	ENSMUSG00000043301	ENSMUST00000095873	-	94749266	94997696	Genebody	215148	protein_coding	Kcnj6
chr16	94815966	94816271	3.93939	1.08978e-13	ENSMUSG00000043301	ENSMUST00000095873	-	94749266	94997696	Genebody	181578	protein_coding	Kcnj6
chr16	94882166	94882440	3.63014	1.74538e-12	ENSMUSG00000043301	ENSMUST00000095873	-	94749266	94997696	Genebody	115393	protein_coding	Kcnj6
chr16	94931684	94931957	3.62426	1.63162e-11	ENSMUSG00000043301	ENSMUST00000095873	-	94749266	94997696	Genebody	65876	protein_coding	Kcnj6
chr16	94932070	94932272	3.23529	1.05572e-08	ENSMUSG00000043301	ENSMUST00000095873	-	94749266	94997696	Genebody	65525	protein_coding	Kcnj6
chr16	95390856	95391104	3.23887	2.53198e-06	ENSMUSG00000040732	ENSMUST00000176345	-	95360806	95459245	Genebody	68265	protein_coding	Erg
chr16	96157245	96157444	2.88162	5.72743e-06	ENSMUSG00000023147	ENSMUST00000023913	+	96145407	96157852	Genebody	11937	protein_coding	Wrb
chr16	96229078	96229536	3.48837	5.29724e-08	ENSMUSG00000040666	ENSMUST00000145069	+	96220499	96228925	Genebody	8808	protein_coding	Sh3bgr
chr16	96249632	96249996	4.05138	3.09015e-11	ENSMUSG00000074892	ENSMUST00000113800	+	96235801	96319859	Genebody	14013	protein_coding	B3galt5
chr16	97002216	97002424	3.8712	1.48054e-09	ENSMUSG00000050272	ENSMUST00000056102	-	96592079	97170752	Genebody	168432	protein_coding	Dscam
chr16	97009505	97009706	3.24344	3.8909e-06	ENSMUSG00000050272	ENSMUST00000056102	-	96592079	97170752	Genebody	161147	protein_coding	Dscam
chr16	97024474	97024729	3.44488	1.23302e-07	ENSMUSG00000050272	ENSMUST00000056102	-	96592079	97170752	Genebody	146151	protein_coding	Dscam
chr16	97127368	97127678	4.91632	3.47544e-16	ENSMUSG00000050272	ENSMUST00000056102	-	96592079	97170752	Genebody	43229	protein_coding	Dscam
chr16	97814157	97814394	3.29768	1.55647e-07	ENSMUSG00000014039	ENSMUST00000095849	-	97791467	97851227	Genebody	36952	protein_coding	Prdm15
chr17	5084143	5084481	2.85948	1.47734e-05	ENSMUSG00000069729	ENSMUST00000146703	+	5040578	5127640	Genebody	43734	protein_coding	Arid1b
chr17	5138884	5139184	2.91353	4.39835e-05	ENSMUSG00000069729	ENSMUST00000115799	+	4996421	5347656	Genebody	142613	protein_coding	Arid1b
chr17	5189682	5190306	3.99306	2.41324e-12	ENSMUSG00000069729	ENSMUST00000115799	+	4996421	5347656	Genebody	193573	protein_coding	Arid1b
chr17	5261111	5261323	3.11502	3.14724e-07	ENSMUSG00000069729	ENSMUST00000115799	+	4996421	5347656	Genebody	264796	protein_coding	Arid1b
chr17	5310457	5310901	3.83987	5.69862e-12	ENSMUSG00000069729	ENSMUST00000115799	+	4996421	5347656	Genebody	314258	protein_coding	Arid1b
chr17	5643350	5643605	3.35196	1.59695e-07	ENSMUSG00000034265	ENSMUST00000089185	+	5492600	5753891	Genebody	150877	protein_coding	Zdhhc14
chr17	6476734	6476971	3.17348	1.25357e-08	ENSMUSG00000097723	ENSMUST00000181052	+	6314199	6493180	Genebody	162653	lincRNA	Gm26848
chr17	6489916	6490182	4.39433	9.61192e-13	ENSMUSG00000097723	ENSMUST00000181052	+	6314199	6493180	Genebody	175850	lincRNA	Gm26848
chr17	7190005	7190291	3.55732	8.7261e-08	ENSMUSG00000023809	ENSMUST00000024575	+	7170115	7303313	Genebody	20033	protein_coding	Rps6ka2
chr17	7214084	7214392	4.1471	6.7613e-15	ENSMUSG00000023809	ENSMUST00000024575	+	7170115	7303313	Genebody	44123	protein_coding	Rps6ka2
chr17	7233282	7233541	3.00462	8.59093e-07	ENSMUSG00000023809	ENSMUST00000024575	+	7170115	7303313	Genebody	63296	protein_coding	Rps6ka2
chr17	8581640	8581916	3.42706	1.95835e-08	ENSMUSG00000023868	ENSMUST00000115724	+	8526801	8982496	Genebody	54977	protein_coding	Pde10a
chr17	8592553	8592916	3.13688	3.54985e-06	ENSMUSG00000023868	ENSMUST00000115724	+	8526801	8982496	Genebody	65933	protein_coding	Pde10a
chr17	8652942	8653265	3.13688	3.54985e-06	ENSMUSG00000023868	ENSMUST00000115724	+	8526801	8982496	Genebody	126302	protein_coding	Pde10a
chr17	8702550	8702817	3.64892	8.56821e-09	ENSMUSG00000023868	ENSMUST00000115724	+	8526801	8982496	Genebody	175882	protein_coding	Pde10a
chr17	8858695	8858965	4.15225	1.55668e-13	ENSMUSG00000023868	ENSMUST00000115720	+	8849985	8982400	Genebody	8845	protein_coding	Pde10a
chr17	8935689	8935888	3.53535	6.11575e-08	ENSMUSG00000023868	ENSMUST00000149440	+	8924143	8984288	Genebody	11645	protein_coding	Pde10a
chr17	11108003	11108267	3.34806	1.13297e-06	ENSMUSG00000023826	ENSMUST00000168593	+	11067125	11493173	Genebody	41010	protein_coding	Park2
chr17	11157545	11157957	4.18508	1.95362e-11	ENSMUSG00000023826	ENSMUST00000168593	+	11067125	11493173	Genebody	90626	protein_coding	Park2
chr17	11385319	11385518	3.03418	4.13962e-05	ENSMUSG00000023826	ENSMUST00000186406	+	11303647	11610945	Genebody	81771	protein_coding	Park2
chr17	11573789	11573988	3.97582	3.59344e-10	ENSMUSG00000023826	ENSMUST00000186406	+	11303647	11610945	Genebody	270241	protein_coding	Park2
chr17	12042589	12042856	4.82696	8.26095e-18	ENSMUSG00000023826	ENSMUST00000190894	+	12029916	12063358	Genebody	12806	protein_coding	Park2
chr17	12718352	12718674	4.74517	8.56919e-18	ENSMUSG00000023830	ENSMUST00000024599	-	12682406	12769664	Genebody	51151	protein_coding	Igf2r
chr17	12839516	12839815	3.67793	6.7733e-09	ENSMUSG00000078247	ENSMUST00000160932	+	12741311	12860122	Genebody	98354	misc	Airn
chr17	13590349	13590748	4.28971	4.38591e-12	ENSMUSG00000038347	ENSMUST00000185626	-	13489273	13668891	Genebody	78343	protein_coding	Tcte2
chr17	13590926	13591574	5.23135	2.31409e-18	ENSMUSG00000038347	ENSMUST00000185626	-	13489273	13668891	Genebody	77641	protein_coding	Tcte2
chr17	13654866	13655102	3.97582	3.59344e-10	ENSMUSG00000038347	ENSMUST00000185626	-	13489273	13668891	Genebody	13907	protein_coding	Tcte2
chr17	14370439	14370804	4.5781	3.68307e-16	ENSMUSG00000023886	ENSMUST00000024660	+	14279506	14404790	Genebody	91115	protein_coding	Smoc2
chr17	15055977	15056218	4.28971	4.38591e-12	ENSMUSG00000036552	ENSMUST00000040594	+	15053059	15064223	Genebody	3038	protein_coding	Ermard
chr17	21532305	21532605	3.24344	3.8909e-06	ENSMUSG00000097781	ENSMUST00000180842	-	21528194	21535878	Genebody	3423	lincRNA	9330136K24Rik
chr17	23592615	23592975	4.70821	8.82043e-15	ENSMUSG00000062012	ENSMUST00000057029	-	23575852	23599487	Genebody	6692	protein_coding	Zfp13
chr17	24495462	24495802	3.37159	6.31422e-10	ENSMUSG00000033597	ENSMUST00000024958	+	24488783	24508905	Genebody	6849	protein_coding	Caskin1
chr17	25803127	25803459	4.01786	1.4034e-14	ENSMUSG00000097518	ENSMUST00000180868	+	25794894	25964784	Genebody	8399	lincRNA	Gm26694
chr17	25813510	25813761	2.60911	1.98354e-07	ENSMUSG00000025738	ENSMUST00000045692	+	25809085	25821244	Genebody	4550	protein_coding	Fbxl16
chr17	26631788	26632042	2.94925	2.91192e-07	ENSMUSG00000001576	ENSMUST00000165802	+	26624183	26643882	Genebody	7732	protein_coding	Ergic1
chr17	26894400	26894638	3.39734	7.94621e-10	ENSMUSG00000092539	ENSMUST00000172664	+	26861443	26897886	Genebody	33076	lincRNA	Gm20468
chr17	27700906	27701164	2.75229	2.61752e-05	ENSMUSG00000040276	ENSMUST00000097360	+	27685197	27708659	Genebody	15838	protein_coding	Pacsin1
chr17	27761653	27761904	3.43407	7.33888e-11	ENSMUSG00000056692	ENSMUST00000114859	-	27751246	27820491	Genebody	58713	protein_coding	D17Wsu92e
chr17	27871964	27872163	3.92562	5.30286e-10	ENSMUSG00000039512	ENSMUST00000130810	+	27857243	27879761	Genebody	14820	protein_coding	Uhrf1bp1
chr17	28042336	28042569	3.86399	7.81646e-13	ENSMUSG00000024219	ENSMUST00000139173	+	28007585	28062599	Genebody	34867	protein_coding	Anks1
chr17	28224132	28224413	3.91433	7.80153e-14	ENSMUSG00000002257	ENSMUST00000002327	+	28207778	28228608	Genebody	16494	protein_coding	Def6
chr17	28406537	28406862	4.22397	2.03456e-12	ENSMUSG00000024222	ENSMUST00000143685	-	28402698	28428629	Genebody	21930	protein_coding	Fkbp5
chr17	28869728	28870032	3.44168	7.7539e-08	ENSMUSG00000043286	ENSMUST00000056866	+	28858411	28890308	Genebody	11469	protein_coding	Pnpla1
chr17	28875167	28875689	5.65574	4.38793e-27	ENSMUSG00000043286	ENSMUST00000056866	+	28858411	28890308	Genebody	17017	protein_coding	Pnpla1
chr17	29873686	29873924	3.16901	7.28149e-07	ENSMUSG00000043557	ENSMUST00000165211	-	29849683	29887482	Genebody	13677	protein_coding	Mdga1
chr17	30497563	30498015	4.5858	3.49374e-29	ENSMUSG00000062202	ENSMUST00000168787	-	30215524	30576287	Genebody	78498	protein_coding	Btbd9
chr17	30524515	30524823	2.60331	1.58314e-08	ENSMUSG00000062202	ENSMUST00000168787	-	30215524	30576287	Genebody	51618	protein_coding	Btbd9
chr17	30530242	30530543	3.20881	3.6201e-13	ENSMUSG00000062202	ENSMUST00000168787	-	30215524	30576287	Genebody	45895	protein_coding	Btbd9
chr17	30746305	30746504	2.51185	1.32571e-06	ENSMUSG00000033826	ENSMUST00000170651	+	30624354	30875264	Genebody	122050	protein_coding	Dnah8
chr17	30923859	30924133	2.73224	7.70744e-06	ENSMUSG00000024027	ENSMUST00000114574	+	30901867	30936510	Genebody	22129	protein_coding	Glp1r
chr17	32262915	32263168	3.97582	3.59344e-10	ENSMUSG00000024002	ENSMUST00000003726	-	32196276	32284097	Genebody	21056	protein_coding	Brd4
chr17	33817240	33818008	5.52632	4.86295e-32	ENSMUSG00000042099	ENSMUST00000173958	+	33810529	33822158	Genebody	7095	protein_coding	Kank3
chr17	34699833	34700219	4.12621	2.97865e-14	ENSMUSG00000033327	ENSMUST00000087399	+	34670535	34719815	Genebody	29491	protein_coding	Tnxb
chr17	34700633	34700976	3.16667	3.07652e-07	ENSMUSG00000033327	ENSMUST00000087399	+	34670535	34719815	Genebody	30269	protein_coding	Tnxb
chr17	34777950	34778508	5.01002	1.54853e-17	ENSMUSG00000092200	ENSMUST00000173277	+	34771395	34801623	Genebody	6834	misc	Tnxa
chr17	35873790	35874036	3.55732	8.7261e-08	ENSMUSG00000034595	ENSMUST00000190496	+	35868403	35875594	Genebody	5510	protein_coding	Ppp1r18
chr17	47199264	47199508	4.33007	1.04131e-15	ENSMUSG00000064043	ENSMUST00000191153	+	47141216	47318790	Genebody	58170	misc	Trerf1
chr17	47511102	47511394	3.18323	6.89922e-08	ENSMUSG00000034165	ENSMUST00000182506	+	47505241	47598649	Genebody	6007	protein_coding	Ccnd3
chr17	47873424	47873699	3.20856	2.21912e-09	ENSMUSG00000023991	ENSMUST00000113263	-	47867764	47924400	Genebody	50839	protein_coding	Foxp4
chr17	48976816	48977041	3.00926	8.2264e-07	ENSMUSG00000040490	ENSMUST00000046254	+	48932379	49097588	Genebody	44549	protein_coding	Lrfn2
chr17	49064578	49064823	3.22835	4.49252e-08	ENSMUSG00000040490	ENSMUST00000046254	+	48932379	49097588	Genebody	132321	protein_coding	Lrfn2
chr17	49084032	49084295	4.44444	1.03153e-14	ENSMUSG00000040490	ENSMUST00000046254	+	48932379	49097588	Genebody	151784	protein_coding	Lrfn2
chr17	49867314	49867535	3.35249	2.59072e-07	ENSMUSG00000023999	ENSMUST00000162854	+	49615172	49909847	Genebody	252252	protein_coding	Kif6
chr17	50054652	50054936	3.58423	2.96278e-09	ENSMUSG00000039316	ENSMUST00000113195	-	49993260	50094332	Genebody	39538	protein_coding	Rftn1
chr17	50150535	50150735	3.45269	3.19683e-07	ENSMUSG00000039316	ENSMUST00000156094	-	50036623	50190497	Genebody	39862	protein_coding	Rftn1
chr17	50650515	50651145	3.80762	1.37654e-09	ENSMUSG00000038910	ENSMUST00000043938	+	50509547	50688493	Genebody	141283	protein_coding	Plcl2
chr17	50763426	50763841	3.75723	1.17731e-09	ENSMUSG00000023923	ENSMUST00000224977	-	50733132	51159378	Genebody	395745	protein_coding	Tbc1d5
chr17	53587585	53587859	4.08045	8.48457e-11	ENSMUSG00000000708	ENSMUST00000164390	+	53584126	53638422	Genebody	3596	protein_coding	Kat2b
chr17	56021565	56021841	3.11891	5.17821e-12	ENSMUSG00000003200	ENSMUST00000003268	-	56016753	56036637	Genebody	14934	protein_coding	Sh3gl1
chr17	56896495	56896848	2.74314	1.67598e-06	ENSMUSG00000024212	ENSMUST00000025053	-	56892612	56935388	Genebody	38717	protein_coding	Mllt1
chr17	64045357	64045733	5.35055	1.11168e-21	ENSMUSG00000000127	ENSMUST00000038080	+	63937972	64139494	Genebody	107573	protein_coding	Fer
chr17	64324631	64324892	3.97582	3.59344e-10	ENSMUSG00000024083	ENSMUST00000172733	-	64281020	64331865	Genebody	7104	protein_coding	Pja2
chr17	65370418	65370718	5.12672	1.25427e-17	ENSMUSG00000045036	ENSMUST00000062161	-	65256007	65540776	Genebody	170208	protein_coding	Tmem232
chr17	65931029	65931270	4.45269	9.56886e-15	ENSMUSG00000024098	ENSMUST00000024906	-	65923066	65951187	Genebody	20038	protein_coding	Twsg1
chr17	68753189	68753444	3.55805	1.0617e-08	ENSMUSG00000041565	ENSMUST00000093007	+	68273797	68777961	Genebody	479519	protein_coding	L3mbtl4
chr17	70294234	70294458	3.66194	2.3093e-08	ENSMUSG00000003279	ENSMUST00000130971	+	69969421	70594408	Genebody	324925	protein_coding	Dlgap1
chr17	70471079	70471297	3.58456	5.0494e-09	ENSMUSG00000003279	ENSMUST00000155016	+	70424794	70819804	Genebody	46394	protein_coding	Dlgap1
chr17	70488882	70489301	4.3956	1.61269e-14	ENSMUSG00000003279	ENSMUST00000155016	+	70424794	70819804	Genebody	64297	protein_coding	Dlgap1
chr17	70622492	70622924	3.93701	1.47147e-10	ENSMUSG00000003279	ENSMUST00000097288	+	70561787	70816093	Genebody	60921	protein_coding	Dlgap1
chr17	72043415	72043632	4.55487	6.4059e-14	ENSMUSG00000055471	ENSMUST00000086639	-	71869442	72603709	Genebody	560186	protein_coding	Alk
chr17	73381657	73382025	3.68098	1.14596e-08	ENSMUSG00000043705	ENSMUST00000095208	-	73306464	73399296	Genebody	17455	protein_coding	Capn13
chr17	73541951	73542150	3.14402	7.98031e-06	ENSMUSG00000024064	ENSMUST00000112591	-	73507580	73710415	Genebody	168365	protein_coding	Galnt14
chr17	73831417	73831750	3.59765	2.13644e-11	ENSMUSG00000024065	ENSMUST00000024860	+	73804841	73832093	Genebody	26742	protein_coding	Ehd3
chr17	75349121	75349342	3.66194	2.3093e-08	ENSMUSG00000001870	ENSMUST00000112514	+	75178911	75391326	Genebody	170320	protein_coding	Ltbp1
chr17	78676823	78677232	4.16667	6.27567e-12	ENSMUSG00000024077	ENSMUST00000145480	-	78667196	78684352	Genebody	7325	protein_coding	Strn
chr17	79069781	79070043	4.08045	8.48457e-11	ENSMUSG00000024084	ENSMUST00000040789	+	79051906	79090243	Genebody	18006	protein_coding	Qpct
chr17	80165766	80166116	3.87812	1.96499e-14	ENSMUSG00000035473	ENSMUST00000133955	+	80145152	80183528	Genebody	20789	protein_coding	Galm
chr17	80603296	80603552	2.85433	0.000144911	ENSMUSG00000024242	ENSMUST00000025089	-	80580512	80728093	Genebody	124669	protein_coding	Map4k3
chr17	80710340	80710611	3.67188	2.97331e-11	ENSMUSG00000024242	ENSMUST00000025089	-	80580512	80728093	Genebody	17618	protein_coding	Map4k3
chr17	80982405	80982633	3.94089	1.1804e-12	ENSMUSG00000024245	ENSMUST00000025092	+	80944632	81001816	Genebody	37887	protein_coding	Tmem178
chr17	81402683	81402947	4.81284	1.76616e-15	ENSMUSG00000054640	ENSMUST00000163680	-	81388691	81649607	Genebody	246792	protein_coding	Slc8a1
chr17	83596020	83596251	3.0303	2.79975e-05	ENSMUSG00000045053	ENSMUST00000051482	-	83585957	83631895	Genebody	35760	protein_coding	Kcng3
chr17	86249990	86250650	4.34193	5.69941e-19	ENSMUSG00000045038	ENSMUST00000097274	+	86168174	86655415	Genebody	82146	protein_coding	Prkce
chr17	86266043	86266288	3.125	1.84374e-07	ENSMUSG00000045038	ENSMUST00000097274	+	86168174	86655415	Genebody	97991	protein_coding	Prkce
chr17	86301287	86301671	3.26087	1.26897e-09	ENSMUSG00000045038	ENSMUST00000097274	+	86168174	86655415	Genebody	133305	protein_coding	Prkce
chr17	86345309	86345528	3.32226	3.01557e-08	ENSMUSG00000045038	ENSMUST00000097274	+	86168174	86655415	Genebody	177244	protein_coding	Prkce
chr17	86433913	86434125	3.94089	1.1804e-12	ENSMUSG00000045038	ENSMUST00000097274	+	86168174	86655415	Genebody	265845	protein_coding	Prkce
chr17	87369265	87369580	2.822	4.64398e-06	ENSMUSG00000036918	ENSMUST00000154255	+	87292811	87380086	Genebody	76611	protein_coding	Ttc7
chr17	87502031	87502280	3.22581	7.32015e-08	ENSMUSG00000100847	ENSMUST00000188990	+	87490748	87502616	Genebody	11407	lincRNA	Gm28676
chr17	87745381	87745624	4.09699	1.40307e-13	ENSMUSG00000050138	ENSMUST00000055221	-	87745837	87797994	Genebody	52492	protein_coding	Kcnk12
chr17	87746289	87746508	2.72727	0.00026022	ENSMUSG00000050138	ENSMUST00000055221	-	87745837	87797994	Genebody	51596	protein_coding	Kcnk12
chr17	87780243	87780442	3.57143	9.48986e-09	ENSMUSG00000050138	ENSMUST00000055221	-	87745837	87797994	Genebody	17652	protein_coding	Kcnk12
chr17	88653099	88653313	3.45269	3.19683e-07	ENSMUSG00000033855	ENSMUST00000150023	+	88626609	88662586	Genebody	26597	protein_coding	Ston1
chr18	5162065	5162326	3.70968	3.5701e-11	ENSMUSG00000097888	ENSMUST00000180850	-	5162880	5165731	Genebody	3536	lincRNA	Gm26682
chr18	10405054	10405300	3.45269	3.19683e-07	ENSMUSG00000042942	ENSMUST00000048977	+	10325179	10562934	Genebody	79998	protein_coding	Greb1l
chr18	12440485	12440709	3.45269	3.19683e-07	ENSMUSG00000024421	ENSMUST00000092070	+	12333819	12583013	Genebody	106778	protein_coding	Lama3
chr18	12527295	12527503	3.33333	1.86389e-07	ENSMUSG00000024421	ENSMUST00000188815	+	12504199	12583013	Genebody	23200	protein_coding	Lama3
chr18	12727627	12727887	2.98137	2.70477e-08	ENSMUSG00000024424	ENSMUST00000025294	+	12643344	12737049	Genebody	84413	protein_coding	Ttc39c
chr18	12876400	12876627	3.47913	9.40091e-08	ENSMUSG00000044252	ENSMUST00000119512	-	12756192	12879977	Genebody	3464	protein_coding	Osbpl1a
chr18	14654856	14655223	3.0349	4.24541e-07	ENSMUSG00000037013	ENSMUST00000040964	-	14624198	14682766	Genebody	27727	protein_coding	Ss18
chr18	15128680	15128904	4.20561	6.54862e-13	ENSMUSG00000036225	ENSMUST00000025992	-	14968685	15151446	Genebody	22654	protein_coding	Kctd1
chr18	15522190	15522457	4.39433	9.61192e-13	ENSMUSG00000047161	ENSMUST00000053017	-	15451924	15718046	Genebody	195723	protein_coding	Chst9
chr18	15621448	15621736	3.56522	2.05992e-09	ENSMUSG00000047161	ENSMUST00000053017	-	15451924	15718046	Genebody	96454	protein_coding	Chst9
chr18	15664634	15665003	5.35373	5.66709e-21	ENSMUSG00000047161	ENSMUST00000053017	-	15451924	15718046	Genebody	53228	protein_coding	Chst9
chr18	16820931	16821197	3.80762	1.37654e-09	ENSMUSG00000086095	ENSMUST00000144006	+	16816407	16822783	Genebody	4657	lincRNA	Gm15328
chr18	20566597	20566874	3.47594	1.27535e-08	ENSMUSG00000044393	ENSMUST00000121837	+	20558246	20582916	Genebody	8489	protein_coding	Dsg2
chr18	20622155	20622531	4.60359	4.30765e-14	ENSMUSG00000085595	ENSMUST00000130296	-	20597964	20665260	Genebody	42917	misc	Gm16090
chr18	20961431	20961645	3.03605	1.18296e-05	ENSMUSG00000033107	ENSMUST00000050004	+	20944625	20983848	Genebody	16913	protein_coding	Rnf125
chr18	21157897	21158101	3.39117	3.72718e-09	ENSMUSG00000042680	ENSMUST00000049260	-	21127201	21300138	Genebody	142139	protein_coding	Garem1
chr18	22106256	22106476	3.34806	1.13297e-06	ENSMUSG00000024306	ENSMUST00000115837	-	21811298	22166476	Genebody	60110	protein_coding	Ccdc178
chr18	22718929	22719210	4.08045	8.48457e-11	ENSMUSG00000041923	ENSMUST00000069215	-	22694298	22850754	Genebody	131685	protein_coding	Nol4
chr18	22985113	22985838	6.68896	2.27798e-36	ENSMUSG00000041923	ENSMUST00000081423	-	22693381	23038656	Genebody	53181	protein_coding	Nol4
chr18	23868602	23868837	3.84068	9.63119e-14	ENSMUSG00000024277	ENSMUST00000165387	+	23804103	23890931	Genebody	64616	protein_coding	Mapre2
chr18	23869134	23869478	3.16456	1.37518e-08	ENSMUSG00000024277	ENSMUST00000165387	+	23804103	23890931	Genebody	65203	protein_coding	Mapre2
chr18	24838847	24839126	3.1746	6.9464e-07	ENSMUSG00000034295	ENSMUST00000037097	+	24709445	25133500	Genebody	129541	protein_coding	Fhod3
chr18	25016630	25016909	4.27184	7.04547e-13	ENSMUSG00000034295	ENSMUST00000037097	+	24709445	25133500	Genebody	307324	protein_coding	Fhod3
chr18	25505632	25505854	3.4005	1.4474e-11	ENSMUSG00000024268	ENSMUST00000225927	-	25504220	25752692	Genebody	246949	protein_coding	Celf4
chr18	25554804	25555018	2.74489	1.36663e-07	ENSMUSG00000024268	ENSMUST00000225927	-	25504220	25752692	Genebody	197781	protein_coding	Celf4
chr18	25630490	25630718	2.60274	5.16155e-05	ENSMUSG00000024268	ENSMUST00000225927	-	25504220	25752692	Genebody	122088	protein_coding	Celf4
chr18	25694164	25694426	3.87324	3.75336e-14	ENSMUSG00000024268	ENSMUST00000225927	-	25504220	25752692	Genebody	58397	protein_coding	Celf4
chr18	32391323	32391553	2.7121	1.31021e-05	ENSMUSG00000024381	ENSMUST00000091967	+	32377217	32435736	Genebody	14221	protein_coding	Bin1
chr18	32955570	32955875	3.26493	5.18537e-07	ENSMUSG00000038128	ENSMUST00000042868	+	32939041	33195767	Genebody	16681	protein_coding	Camk4
chr18	33809647	33809870	3.8712	1.48054e-09	ENSMUSG00000024376	ENSMUST00000025234	-	33796327	34007206	Genebody	197448	protein_coding	Epb41l4a
chr18	35265592	35265917	3.19444	6.39131e-09	ENSMUSG00000024357	ENSMUST00000025215	-	35266400	35498925	Genebody	233171	protein_coding	Sil1
chr18	35299750	35300053	3.7225	9.60727e-11	ENSMUSG00000024357	ENSMUST00000025215	-	35266400	35498925	Genebody	199024	protein_coding	Sil1
chr18	35839280	35839605	3.42186	1.62896e-14	ENSMUSG00000046668	ENSMUST00000060722	+	35829818	35861687	Genebody	9624	protein_coding	Cxxc5
chr18	36018118	36018468	3.62216	5.61888e-12	ENSMUSG00000060275	ENSMUST00000115713	-	36017707	36197380	Genebody	179087	protein_coding	Nrg2
chr18	36286254	36287162	4.33628	1.42272e-14	ENSMUSG00000043991	ENSMUST00000051301	+	36281097	36289723	Genebody	5611	protein_coding	Pura
chr18	37218111	37218445	5.33598	4.18504e-19	ENSMUSG00000103125	ENSMUST00000193984	+	36975941	37833296	Genebody	242337	protein_coding	Gm37388
chr18	37842757	37842974	2.90698	1.42072e-06	ENSMUSG00000102543	ENSMUST00000055935	+	37819513	37841873	Genebody	23352	protein_coding	Pcdhgc5
chr18	37877209	37877493	4.24779	6.31204e-14	ENSMUSG00000024456	ENSMUST00000115629	-	37843605	37906416	Genebody	29065	protein_coding	Diaph1
chr18	37880209	37880423	3.90625	5.06372e-13	ENSMUSG00000024456	ENSMUST00000115629	-	37843605	37906416	Genebody	26100	protein_coding	Diaph1
chr18	39083285	39083500	3.53218	3.4696e-10	ENSMUSG00000036452	ENSMUST00000155576	+	38993476	39371162	Genebody	89916	protein_coding	Arhgap26
chr18	39133276	39133505	3.9783	9.30165e-12	ENSMUSG00000036452	ENSMUST00000155576	+	38993476	39371162	Genebody	139914	protein_coding	Arhgap26
chr18	40308101	40308355	5.09355	1.65219e-17	ENSMUSG00000051401	ENSMUST00000091927	+	40258361	40531168	Genebody	49867	protein_coding	Kctd16
chr18	42217619	42217831	3.86064	1.5545e-10	ENSMUSG00000024493	ENSMUST00000097590	-	42202350	42262122	Genebody	44397	protein_coding	Lars
chr18	42823509	42823883	4.21456	1.15054e-12	ENSMUSG00000024500	ENSMUST00000155262	-	42758468	42898815	Genebody	75119	protein_coding	Ppp2r2b
chr18	42861604	42861842	3.03418	4.13962e-05	ENSMUSG00000024500	ENSMUST00000155262	-	42758468	42898815	Genebody	37092	protein_coding	Ppp2r2b
chr18	43659507	43659722	4.08367	2.3576e-11	ENSMUSG00000024502	ENSMUST00000082254	-	43531408	43687773	Genebody	28159	protein_coding	Jakmip2
chr18	44470532	44471145	4.0747	3.24287e-13	ENSMUSG00000071856	ENSMUST00000164666	-	44429280	44662266	Genebody	191428	protein_coding	Mcc
chr18	46965645	46965890	3.89864	2.02927e-10	ENSMUSG00000042705	ENSMUST00000049388	+	46958862	47087992	Genebody	6905	protein_coding	Commd10
chr18	56815084	56815302	3.32717	1.9616e-07	ENSMUSG00000032656	ENSMUST00000153044	-	56803669	56925515	Genebody	110322	protein_coding	2020-03-03
chr18	57245406	57245605	3.21577	4.678e-06	ENSMUSG00000024593	ENSMUST00000139892	+	57142786	57292728	Genebody	102719	protein_coding	Megf10
chr18	57438853	57439074	4.08045	8.48457e-11	ENSMUSG00000086607	ENSMUST00000130696	-	57373455	57552201	Genebody	113238	misc	4930511M06Rik
chr18	60577003	60577263	3.38617	5.42588e-10	ENSMUSG00000049173	ENSMUST00000056533	-	60576316	60591788	Genebody	14655	protein_coding	Myoz3
chr18	60596127	60596326	2.44898	1.29065e-05	ENSMUSG00000043079	ENSMUST00000128528	-	60593991	60600497	Genebody	4271	protein_coding	Synpo
chr18	60824515	60824919	2.81437	2.62162e-07	ENSMUSG00000024613	ENSMUST00000177172	-	60818030	60848918	Genebody	24201	protein_coding	Tcof1
chr18	60918897	60919269	4.50311	8.87585e-27	ENSMUSG00000036412	ENSMUST00000040359	+	60911780	60918561	Genebody	7303	protein_coding	Arsi
chr18	60930566	60930825	2.88162	3.39367e-12	ENSMUSG00000024617	ENSMUST00000137805	+	60926949	60955639	Genebody	3746	protein_coding	Camk2a
chr18	60932637	60932872	2.65241	1.93508e-09	ENSMUSG00000024617	ENSMUST00000137805	+	60926949	60955639	Genebody	5805	protein_coding	Camk2a
chr18	60934364	60934582	2.91301	2.95393e-12	ENSMUSG00000024617	ENSMUST00000137805	+	60926949	60955639	Genebody	7524	protein_coding	Camk2a
chr18	61205279	61205491	3.99274	8.16752e-12	ENSMUSG00000034320	ENSMUST00000148829	-	61201705	61211380	Genebody	5995	protein_coding	Slc26a2
chr18	61505480	61505752	3.18323	6.89922e-08	ENSMUSG00000045094	ENSMUST00000171629	-	61493794	61536536	Genebody	30920	protein_coding	Arhgef37
chr18	61874755	61875015	4.87805	2.25751e-16	ENSMUSG00000032735	ENSMUST00000049378	-	61799395	61911824	Genebody	36939	protein_coding	Ablim3
chr18	62454327	62454629	4.70821	8.82043e-15	ENSMUSG00000026322	ENSMUST00000027560	+	62324204	62467802	Genebody	130274	protein_coding	Htr4
chr18	62459907	62460127	4.0625	9.69951e-11	ENSMUSG00000026322	ENSMUST00000027560	+	62324204	62467802	Genebody	135813	protein_coding	Htr4
chr18	63762376	63762618	3.8	1.46494e-09	ENSMUSG00000040560	ENSMUST00000072726	+	63708695	63989760	Genebody	53802	protein_coding	Wdr7
chr18	63990159	63990372	3.55732	8.7261e-08	ENSMUSG00000040560	ENSMUST00000072726	+	63708695	63989760	Genebody	281570	protein_coding	Wdr7
chr18	64466715	64466923	3.49233	3.98511e-09	ENSMUSG00000024588	ENSMUST00000025484	-	64456550	64489066	Genebody	22247	protein_coding	Fech
chr18	65100977	65101331	3.37423	2.67732e-09	ENSMUSG00000024589	ENSMUST00000224663	+	65077431	65217831	Genebody	23723	protein_coding	Nedd4l
chr18	65130951	65131228	4.47635	2.42415e-16	ENSMUSG00000024589	ENSMUST00000224663	+	65077431	65217831	Genebody	53658	protein_coding	Nedd4l
chr18	65207483	65207828	3.46154	6.5925e-08	ENSMUSG00000024589	ENSMUST00000224663	+	65077431	65217831	Genebody	130224	protein_coding	Nedd4l
chr18	66187964	66188178	3.94477	1.37876e-10	ENSMUSG00000046318	ENSMUST00000146610	-	66045302	66291446	Genebody	103375	protein_coding	Ccbe1
chr18	66318566	66318872	5.23013	2.32391e-18	ENSMUSG00000085055	ENSMUST00000153479	+	66291274	66319607	Genebody	27445	misc	Gm15958
chr18	67116033	67116265	4.12668	4.66402e-12	ENSMUSG00000024524	ENSMUST00000025402	+	67088336	67226792	Genebody	27813	protein_coding	Gnal
chr18	67164197	67164477	3.42857	8.63555e-08	ENSMUSG00000024524	ENSMUST00000076605	+	67133826	67226792	Genebody	30511	protein_coding	Gnal
chr18	67945603	67945950	5.12672	1.25427e-17	ENSMUSG00000024544	ENSMUST00000063775	+	67933257	68255549	Genebody	12519	protein_coding	Ldlrad4
chr18	69446452	69446705	3.21739	3.10728e-07	ENSMUSG00000053477	ENSMUST00000202458	+	69415897	69683439	Genebody	30681	protein_coding	Tcf4
chr18	70119279	70119612	3.62319	3.07334e-08	ENSMUSG00000024511	ENSMUST00000121693	-	69979131	70141605	Genebody	22160	protein_coding	Rab27b
chr18	73932718	73933185	4.21053	4.99988e-16	ENSMUSG00000024558	ENSMUST00000162863	-	73928486	74064392	Genebody	131441	protein_coding	Mapk4
chr18	73963201	73963610	3.62976	1.98907e-09	ENSMUSG00000024558	ENSMUST00000162863	-	73928486	74064392	Genebody	100987	protein_coding	Mapk4
chr18	74570735	74571023	3.63985	5.42525e-09	ENSMUSG00000025885	ENSMUST00000121875	+	74442607	74770805	Genebody	128272	protein_coding	Myo5b
chr18	75257807	75258050	2.81307	9.57944e-05	ENSMUSG00000035765	ENSMUST00000039608	+	75018772	75286966	Genebody	239156	protein_coding	Dym
chr18	75395064	75395365	2.93103	1.21661e-05	ENSMUSG00000025880	ENSMUST00000174411	+	75369976	75394365	Genebody	25238	protein_coding	Smad7
chr18	75462632	75462908	3.57143	6.7825e-10	ENSMUSG00000052928	ENSMUST00000165559	-	75431224	75697696	Genebody	234926	protein_coding	Ctif
chr18	75489075	75489492	3.87324	2.39773e-11	ENSMUSG00000052928	ENSMUST00000165559	-	75431224	75697696	Genebody	208413	protein_coding	Ctif
chr18	75554934	75555144	3.74753	2.22316e-09	ENSMUSG00000052928	ENSMUST00000165559	-	75431224	75697696	Genebody	142657	protein_coding	Ctif
chr18	75599754	75600211	3.59765	2.13644e-11	ENSMUSG00000052928	ENSMUST00000165559	-	75431224	75697696	Genebody	97714	protein_coding	Ctif
chr18	77226561	77226861	3.49922	4.75029e-10	ENSMUSG00000025425	ENSMUST00000075290	+	77185979	77255320	Genebody	40732	protein_coding	St8sia5
chr18	77316459	77316841	4.96124	4.83682e-22	ENSMUSG00000032818	ENSMUST00000035501	+	77307750	77382328	Genebody	8900	protein_coding	Loxhd1
chr18	77882048	77882507	4.08045	8.48457e-11	ENSMUSG00000025429	ENSMUST00000114741	+	77794545	77882007	Genebody	87732	protein_coding	Pstpip2
chr18	79051091	79051307	3.1401	2.49822e-07	ENSMUSG00000024548	ENSMUST00000025430	-	78750380	79109391	Genebody	58192	protein_coding	Setbp1
chr18	80295654	80295947	3.04688	5.79415e-07	ENSMUSG00000059852	ENSMUST00000077962	-	80294546	80364254	Genebody	68454	protein_coding	Kcng2
chr18	80316952	80317238	4.79256	3.3448e-22	ENSMUSG00000059852	ENSMUST00000077962	-	80294546	80364254	Genebody	47159	protein_coding	Kcng2
chr18	80349225	80349650	4.51327	6.80848e-16	ENSMUSG00000059852	ENSMUST00000184574	-	80322679	80363336	Genebody	13899	protein_coding	Kcng2
chr18	82535975	82536462	4.49358	1.91584e-19	ENSMUSG00000041607	ENSMUST00000143506	+	82475370	82584217	Genebody	60848	protein_coding	Mbp
chr18	82964396	82964650	3.13456	1.08183e-07	ENSMUSG00000058881	ENSMUST00000071233	+	82914632	83005314	Genebody	49891	protein_coding	Zfp516
chr18	84368934	84369259	4.60359	4.30765e-14	ENSMUSG00000048410	ENSMUST00000143597	-	84279820	84412420	Genebody	43324	protein_coding	Zfp407
chr18	86415733	86416080	3.24344	3.8909e-06	ENSMUSG00000050321	ENSMUST00000058829	+	86394952	86501897	Genebody	20954	protein_coding	Neto1
chr19	5094340	5094657	3.10107	3.94966e-15	ENSMUSG00000024873	ENSMUST00000025805	-	5092871	5098418	Genebody	3920	protein_coding	Cnih2
chr19	5150397	5150725	3.13002	2.74132e-07	ENSMUSG00000024855	ENSMUST00000025786	-	5133688	5273119	Genebody	122558	protein_coding	Pacs1
chr19	5648808	5649028	3.6903	2.71531e-12	ENSMUSG00000024927	ENSMUST00000025867	+	5637483	5648130	Genebody	11435	protein_coding	Rela
chr19	5756623	5756875	2.67229	2.71638e-05	ENSMUSG00000024940	ENSMUST00000081496	+	5740904	5758532	Genebody	15845	protein_coding	Ltbp3
chr19	10397814	10398075	3.08343	2.39464e-09	ENSMUSG00000024743	ENSMUST00000224135	+	10389483	10448444	Genebody	8461	protein_coding	Syt7
chr19	10398357	10398575	2.63158	5.52217e-06	ENSMUSG00000024743	ENSMUST00000224135	+	10389483	10448444	Genebody	8983	protein_coding	Syt7
chr19	10709450	10709751	3.44828	1.72524e-10	ENSMUSG00000048832	ENSMUST00000087951	+	10688815	10714419	Genebody	20785	protein_coding	Vps37c
chr19	12475512	12475766	3.76657	5.93663e-09	ENSMUSG00000039982	ENSMUST00000045521	-	12466341	12501996	Genebody	26357	protein_coding	Dtx4
chr19	16347102	16347333	3.97582	3.59344e-10	ENSMUSG00000024639	ENSMUST00000025541	+	16132831	16387463	Genebody	214386	protein_coding	Gnaq
chr19	16367295	16367526	3.08285	8.22129e-06	ENSMUSG00000024639	ENSMUST00000025541	+	16132831	16387463	Genebody	234579	protein_coding	Gnaq
chr19	17819163	17819421	3.13881	1.29065e-05	ENSMUSG00000024713	ENSMUST00000025618	-	17432832	17837632	Genebody	18340	protein_coding	Pcsk5
chr19	21787034	21787338	3.46939	1.69009e-07	ENSMUSG00000024754	ENSMUST00000025663	+	21778342	21858327	Genebody	8844	protein_coding	Tmem2
chr19	22303043	22303300	2.91165	9.78904e-05	ENSMUSG00000052387	ENSMUST00000074770	+	22139119	22989882	Genebody	164052	protein_coding	Trpm3
chr19	22463474	22463849	6.80075	2.8189e-30	ENSMUSG00000052387	ENSMUST00000037901	+	22448283	22989884	Genebody	15378	protein_coding	Trpm3
chr19	22753566	22753869	5.4672	4.66455e-21	ENSMUSG00000052387	ENSMUST00000099566	+	22692619	22772372	Genebody	61098	protein_coding	Trpm3
chr19	22916618	22916904	4.39433	9.61192e-13	ENSMUSG00000052387	ENSMUST00000099564	+	22692619	22926489	Genebody	224142	protein_coding	Trpm3
chr19	22958381	22958714	4.78615	1.04718e-15	ENSMUSG00000052387	ENSMUST00000037901	+	22448283	22989884	Genebody	510264	protein_coding	Trpm3
chr19	23361141	23361501	5.38618	5.14565e-20	ENSMUSG00000033207	ENSMUST00000036069	-	23302609	23448322	Genebody	87001	protein_coding	Mamdc2
chr19	23893228	23893602	3.22917	4.23848e-06	ENSMUSG00000024897	ENSMUST00000025830	+	23758876	23949597	Genebody	134539	protein_coding	Apba1
chr19	23980718	23980917	3.8712	1.48054e-09	ENSMUSG00000071604	ENSMUST00000096164	-	23972751	24031019	Genebody	50202	protein_coding	Fam189a2
chr19	24271848	24272140	4.27083	5.07096e-12	ENSMUSG00000059363	ENSMUST00000132688	-	24261862	24278171	Genebody	6177	protein_coding	Fxn
chr19	24302331	24302544	3.8712	1.48054e-09	ENSMUSG00000024867	ENSMUST00000134360	-	24295397	24317342	Genebody	14905	protein_coding	Pip5k1b
chr19	24456430	24456842	3.44234	1.03072e-08	ENSMUSG00000024867	ENSMUST00000145829	-	24435386	24555789	Genebody	99153	protein_coding	Pip5k1b
chr19	27768475	27768676	3.76657	5.93663e-09	ENSMUSG00000040929	ENSMUST00000172498	-	27768141	27836846	Genebody	68271	protein_coding	Rfx3
chr19	28436469	28436738	4.91747	3.4641e-16	ENSMUSG00000052942	ENSMUST00000161026	-	28262973	28540420	Genebody	103817	protein_coding	Glis3
chr19	28453049	28453296	3.16206	4.46252e-06	ENSMUSG00000052942	ENSMUST00000161026	-	28262973	28540420	Genebody	87248	protein_coding	Glis3
chr19	28502985	28503500	4.12574	8.87565e-12	ENSMUSG00000052942	ENSMUST00000161026	-	28262973	28540420	Genebody	37178	protein_coding	Glis3
chr19	30117895	30118170	3.78289	1.76905e-11	ENSMUSG00000024827	ENSMUST00000025778	-	30098449	30175418	Genebody	57386	protein_coding	Gldc
chr19	30815731	30815956	3.66194	2.3093e-08	ENSMUSG00000052920	ENSMUST00000073581	-	30568547	31664370	Genebody	848527	protein_coding	Prkg1
chr19	33240540	33240752	3.97582	3.59344e-10	ENSMUSG00000071573	ENSMUST00000096114	-	33137747	33392265	Genebody	151619	protein_coding	Rnls
chr19	38015578	38015839	5.12672	1.25427e-17	ENSMUSG00000048612	ENSMUST00000226068	-	37899310	38043351	Genebody	27643	protein_coding	Myof
chr19	38291535	38291788	3.97582	3.59344e-10	ENSMUSG00000067242	ENSMUST00000130039	+	38265410	38301269	Genebody	26251	protein_coding	Lgi1
chr19	38778842	38779137	4.39433	9.61192e-13	ENSMUSG00000024998	ENSMUST00000182589	+	38722370	38783588	Genebody	56619	protein_coding	Plce1
chr19	40471867	40472115	3.77358	6.01658e-11	ENSMUSG00000025006	ENSMUST00000223724	-	40376684	40487555	Genebody	15564	protein_coding	Sorbs1
chr19	40702512	40702747	3.45269	3.19683e-07	ENSMUSG00000048120	ENSMUST00000137508	+	40681667	40723193	Genebody	20962	protein_coding	Entpd1
chr19	40873144	40873583	3.66194	2.3093e-08	ENSMUSG00000097740	ENSMUST00000181195	+	40868386	40874071	Genebody	4977	lincRNA	E030044B06Rik
chr19	41197626	41197963	3.53448	2.71763e-09	ENSMUSG00000025013	ENSMUST00000025986	-	41083981	41206774	Genebody	8980	protein_coding	Tll2
chr19	41697451	41697746	3.20366	6.06736e-11	ENSMUSG00000025020	ENSMUST00000171586	-	41646103	41743486	Genebody	45888	protein_coding	Slit1
chr19	42315983	42316189	2.71941	2.16651e-06	ENSMUSG00000042401	ENSMUST00000048630	-	42283037	42431783	Genebody	115697	protein_coding	Crtac1
chr19	42317784	42318022	2.90698	2.03582e-07	ENSMUSG00000042401	ENSMUST00000048630	-	42283037	42431783	Genebody	113880	protein_coding	Crtac1
chr19	43452263	43452481	3.96552	3.12514e-12	ENSMUSG00000025189	ENSMUST00000223787	+	43440436	43495041	Genebody	11936	protein_coding	Cnnm1
chr19	45055283	45055523	2.5557	5.9133e-05	ENSMUSG00000025212	ENSMUST00000084493	+	45047576	45056383	Genebody	7827	protein_coding	Sfxn3
chr19	47276736	47276976	3.33745	3.03424e-11	ENSMUSG00000053617	ENSMUST00000081619	-	47260174	47464411	Genebody	187555	protein_coding	Sh3pxd2a
chr19	47279833	47280062	3.10304	7.98565e-10	ENSMUSG00000053617	ENSMUST00000081619	-	47260174	47464411	Genebody	184464	protein_coding	Sh3pxd2a
chr19	47317665	47317864	2.93333	2.29372e-07	ENSMUSG00000053617	ENSMUST00000081619	-	47260174	47464411	Genebody	146647	protein_coding	Sh3pxd2a
chr19	47343557	47343764	3.50765	2.46297e-12	ENSMUSG00000053617	ENSMUST00000081619	-	47260174	47464411	Genebody	120751	protein_coding	Sh3pxd2a
chr19	48260697	48260985	4.39655	2.07654e-15	ENSMUSG00000063434	ENSMUST00000078880	+	48206025	48805505	Genebody	54816	protein_coding	Sorcs3
chr19	48368148	48368347	3.37711	1.29745e-07	ENSMUSG00000063434	ENSMUST00000078880	+	48206025	48805505	Genebody	162222	protein_coding	Sorcs3
chr19	48463552	48463816	3.89344	6.86483e-10	ENSMUSG00000063434	ENSMUST00000078880	+	48206025	48805505	Genebody	257659	protein_coding	Sorcs3
chr19	53228243	53228470	3.03418	4.13962e-05	ENSMUSG00000025026	ENSMUST00000025999	+	53143997	53247399	Genebody	84359	protein_coding	Add3
chr19	53314185	53314456	2.93765	2.96456e-08	ENSMUSG00000025025	ENSMUST00000003870	+	53310506	53375810	Genebody	3814	protein_coding	Mxi1
chr19	53360218	53360504	3.36283	5.56263e-08	ENSMUSG00000025025	ENSMUST00000111737	+	53330446	53375810	Genebody	29915	protein_coding	Mxi1
chr19	53852786	53853016	3.05344	3.56139e-07	ENSMUSG00000043639	ENSMUST00000161856	+	53843210	53867080	Genebody	9691	protein_coding	Rbm20
chr19	53862690	53862912	3.52564	6.1813e-10	ENSMUSG00000043639	ENSMUST00000161856	+	53843210	53867080	Genebody	19591	protein_coding	Rbm20
chr19	55069200	55069420	3.33988	4.57646e-07	ENSMUSG00000024978	ENSMUST00000061856	-	55069734	55099451	Genebody	30141	protein_coding	Gpam
chr19	55218572	55218771	2.98913	1.27862e-07	ENSMUSG00000055523	ENSMUST00000069183	-	55198297	55241236	Genebody	22565	protein_coding	Gucy2g
chr19	56588341	56588570	2.92956	0.000127759	ENSMUSG00000025078	ENSMUST00000071423	+	56548261	56598846	Genebody	40194	protein_coding	Nhlrc2
chr19	57098598	57098807	3.32681	5.07259e-07	ENSMUSG00000025085	ENSMUST00000111526	-	57036479	57118913	Genebody	20211	protein_coding	Ablim1
chr19	57211859	57212157	3.83838	1.07061e-09	ENSMUSG00000025085	ENSMUST00000111555	-	57037004	57215965	Genebody	3957	protein_coding	Ablim1
chr19	57816695	57816922	3.97582	3.59344e-10	ENSMUSG00000054843	ENSMUST00000077282	+	57611034	58133338	Genebody	205774	protein_coding	Atrnl1
chr19	57941585	57941880	4.39433	9.61192e-13	ENSMUSG00000054843	ENSMUST00000077282	+	57611034	58133338	Genebody	330698	protein_coding	Atrnl1
chr19	58104606	58104876	3.73737	4.24453e-09	ENSMUSG00000054843	ENSMUST00000077282	+	57611034	58133338	Genebody	493707	protein_coding	Atrnl1
chr19	58536772	58536971	3.8712	1.48054e-09	ENSMUSG00000025090	ENSMUST00000069419	+	58512002	58553085	Genebody	24869	protein_coding	Ccdc172
chr19	58829587	58830032	4.33376	8.3834e-20	ENSMUSG00000025092	ENSMUST00000066285	-	58795751	58860984	Genebody	31175	protein_coding	Hspa12a
chr2	3172763	3172997	3.75	1.25109e-09	ENSMUSG00000050530	ENSMUST00000062934	+	3118685	3227806	Genebody	54195	protein_coding	Fam171a1
chr2	3726682	3727085	3.91791	5.27363e-11	ENSMUSG00000026655	ENSMUST00000177125	+	3713478	3779921	Genebody	13405	protein_coding	Fam107b
chr2	4436905	4437227	4.23573	2.60034e-13	ENSMUSG00000026657	ENSMUST00000115039	+	4401471	4537735	Genebody	35595	protein_coding	Frmd4a
chr2	5379202	5379441	5	7.80621e-18	ENSMUSG00000039145	ENSMUST00000114987	-	5298887	5676046	Genebody	296725	protein_coding	Camk1d
chr2	5637155	5637446	3.96226	3.58228e-11	ENSMUSG00000039145	ENSMUST00000114987	-	5298887	5676046	Genebody	38746	protein_coding	Camk1d
chr2	7235384	7235639	4.37376	2.93056e-13	ENSMUSG00000002107	ENSMUST00000182404	-	6553889	7395893	Genebody	160382	protein_coding	Celf2
chr2	7256162	7256361	3.55732	8.7261e-08	ENSMUSG00000002107	ENSMUST00000182404	-	6553889	7395893	Genebody	139632	protein_coding	Celf2
chr2	7269932	7270376	6.66041	2.44579e-32	ENSMUSG00000002107	ENSMUST00000182404	-	6553889	7395893	Genebody	125739	protein_coding	Celf2
chr2	17453623	17453945	3.75494	2.09281e-09	ENSMUSG00000053702	ENSMUST00000145492	-	17397058	17460621	Genebody	6837	protein_coding	Nebl
chr2	19393057	19393263	3.8712	1.48054e-09	ENSMUSG00000023094	ENSMUST00000153289	+	19371841	19394264	Genebody	21319	protein_coding	Msrb2
chr2	20962341	20962540	3.97582	3.59344e-10	ENSMUSG00000036591	ENSMUST00000173194	-	20847940	20967720	Genebody	5280	protein_coding	Arhgap21
chr2	27205833	27206032	2.93663	2.38259e-06	ENSMUSG00000009614	ENSMUST00000156434	-	27189382	27209937	Genebody	4005	protein_coding	Sardh
chr2	28523807	28524065	2.82258	1.52009e-06	ENSMUSG00000026821	ENSMUST00000028170	+	28513326	28553081	Genebody	10610	protein_coding	Ralgds
chr2	29468684	29468897	3.03777	1.44251e-06	ENSMUSG00000026799	ENSMUST00000123522	+	29391344	29522851	Genebody	77446	protein_coding	Med27
chr2	30119677	30119939	2.69006	1.48484e-06	ENSMUSG00000039686	ENSMUST00000044751	-	30097283	30124454	Genebody	4646	protein_coding	Zer1
chr2	30647307	30647622	4.73684	1.60513e-23	ENSMUSG00000086405	ENSMUST00000146702	+	30629655	30689210	Genebody	17809	lincRNA	9330198N18Rik
chr2	30658475	30659150	3.63448	1.59386e-16	ENSMUSG00000087268	ENSMUST00000147959	-	30658468	30669908	Genebody	11096	lincRNA	Gm14486
chr2	31165025	31165233	3.52941	3.79778e-08	ENSMUSG00000000194	ENSMUST00000172422	+	31152351	31192113	Genebody	12778	protein_coding	Gpr107
chr2	31256714	31256968	3.14534	5.18132e-11	ENSMUSG00000062661	ENSMUST00000150670	+	31246166	31292319	Genebody	10675	protein_coding	Ncs1
chr2	31263981	31264180	2.59217	6.14483e-06	ENSMUSG00000062661	ENSMUST00000150670	+	31246166	31292319	Genebody	17914	protein_coding	Ncs1
chr2	31442489	31442797	4.51977	5.24445e-15	ENSMUSG00000055632	ENSMUST00000138821	+	31438062	31460724	Genebody	4581	protein_coding	Hmcn2
chr2	31654166	31654564	3.05085	1.96562e-06	ENSMUSG00000079466	ENSMUST00000113470	+	31640037	31655795	Genebody	14328	protein_coding	Prdm12
chr2	31822832	31823054	2.76035	1.39284e-06	ENSMUSG00000026841	ENSMUST00000028188	-	31813290	31846005	Genebody	23062	protein_coding	Fibcd1
chr2	32038704	32038977	3.71972	1.72886e-10	ENSMUSG00000001855	ENSMUST00000138012	+	32033976	32053975	Genebody	4864	protein_coding	Nup214
chr2	32175185	32175521	3.4407	3.10721e-10	ENSMUSG00000039262	ENSMUST00000069817	+	32151148	32234522	Genebody	24205	protein_coding	Prrc2b
chr2	32342551	32343321	3.50536	3.68816e-16	ENSMUSG00000026825	ENSMUST00000201433	-	32308478	32353234	Genebody	10298	protein_coding	Dnm1
chr2	32928352	32928551	2.86713	1.42072e-06	ENSMUSG00000026792	ENSMUST00000028132	-	32925216	32961255	Genebody	32804	protein_coding	Lrsam1
chr2	33794577	33794781	2.90792	6.70286e-06	ENSMUSG00000038740	ENSMUST00000192765	-	33787168	33886845	Genebody	92166	protein_coding	Mvb12b
chr2	34084574	34084808	4.94403	2.75816e-18	ENSMUSG00000087461	ENSMUST00000134921	-	34018289	34107729	Genebody	23038	lincRNA	C230014O12Rik
chr2	38133497	38133698	3.45269	3.19683e-07	ENSMUSG00000035392	ENSMUST00000126889	-	38021266	38166081	Genebody	32484	protein_coding	Dennd1a
chr2	41980681	41980982	5.4406	7.42335e-20	ENSMUSG00000049252	ENSMUST00000203080	-	41282066	42653057	Genebody	672226	protein_coding	Lrp1b
chr2	44341181	44341399	3.55732	8.7261e-08	ENSMUSG00000049744	ENSMUST00000055776	+	43748870	44387623	Genebody	592420	protein_coding	Arhgap15
chr2	45000005	45000232	3.56415	4.87439e-08	ENSMUSG00000026872	ENSMUST00000177302	-	44988401	45110288	Genebody	110170	protein_coding	Zeb2
chr2	48098982	48099416	3.76657	5.93663e-09	ENSMUSG00000086353	ENSMUST00000127672	-	48062548	48457245	Genebody	358046	lincRNA	Gm13481
chr2	48423920	48424376	3.9	3.59733e-10	ENSMUSG00000086353	ENSMUST00000127672	-	48062548	48457245	Genebody	33097	lincRNA	Gm13481
chr2	49313160	49313437	3.97582	3.59344e-10	ENSMUSG00000036792	ENSMUST00000196831	+	49279623	49316886	Genebody	33675	protein_coding	Mbd5
chr2	52461343	52461600	3.45269	3.19683e-07	ENSMUSG00000017412	ENSMUST00000102760	-	52428325	52558560	Genebody	97089	protein_coding	Cacnb4
chr2	52499952	52500312	3.37171	1.19034e-08	ENSMUSG00000017412	ENSMUST00000102760	-	52428325	52558560	Genebody	58428	protein_coding	Cacnb4
chr2	55450802	55451104	3.76657	5.93663e-09	ENSMUSG00000026824	ENSMUST00000112632	+	55437165	55598140	Genebody	13788	protein_coding	Kcnj3
chr2	58289407	58289687	3.03418	4.13962e-05	ENSMUSG00000026834	ENSMUST00000100085	-	58271822	58324807	Genebody	35260	protein_coding	Acvr1c
chr2	58586429	58586650	3.98162	6.99375e-14	ENSMUSG00000026839	ENSMUST00000071543	+	58567387	58792971	Genebody	19152	protein_coding	Upp2
chr2	58642214	58642550	5.19802	8.48809e-23	ENSMUSG00000026839	ENSMUST00000071543	+	58567387	58792971	Genebody	74995	protein_coding	Upp2
chr2	59252886	59253159	4.26497	1.03966e-13	ENSMUSG00000026991	ENSMUST00000112577	+	59229749	59355205	Genebody	23273	protein_coding	Pkp4
chr2	59259075	59259286	3.28283	6.95473e-08	ENSMUSG00000026991	ENSMUST00000112577	+	59229749	59355205	Genebody	29431	protein_coding	Pkp4
chr2	59346417	59346748	3.58527	1.44069e-08	ENSMUSG00000026991	ENSMUST00000124127	+	59342197	59348256	Genebody	4385	protein_coding	Pkp4
chr2	59655526	59655737	3.29392	6.29376e-08	ENSMUSG00000035168	ENSMUST00000139863	+	59646811	59845717	Genebody	8820	protein_coding	Tanc1
chr2	59736382	59736716	4.17323	5.15383e-15	ENSMUSG00000035168	ENSMUST00000139863	+	59646811	59845717	Genebody	89738	protein_coding	Tanc1
chr2	60863921	60864135	4.54545	3.44437e-14	ENSMUSG00000026970	ENSMUST00000164147	-	60751953	60881438	Genebody	17410	protein_coding	Rbms1
chr2	65690567	65690776	3.97582	3.59344e-10	ENSMUSG00000075318	ENSMUST00000100067	+	65670445	65767447	Genebody	20226	protein_coding	Scn2a
chr2	65979749	65980028	3.50515	1.2823e-07	ENSMUSG00000044647	ENSMUST00000112394	+	65948949	66023053	Genebody	30939	protein_coding	Csrnp3
chr2	66173160	66173422	3.63128	3.37855e-09	ENSMUSG00000100197	ENSMUST00000188152	+	66125317	66175250	Genebody	47974	lincRNA	Gm28638
chr2	68884664	68884952	3.86792	1.45972e-10	ENSMUSG00000027035	ENSMUST00000176018	+	68861586	69108644	Genebody	23222	protein_coding	Cers6
chr2	68896238	68896473	3.71901	8.50178e-09	ENSMUSG00000027035	ENSMUST00000176018	+	68861586	69108644	Genebody	34769	protein_coding	Cers6
chr2	69188799	69189051	2.86885	0.000190994	ENSMUSG00000034738	ENSMUST00000041865	+	69135800	69189330	Genebody	53125	protein_coding	Nostrin
chr2	69476866	69477209	3.8712	1.48054e-09	ENSMUSG00000027070	ENSMUST00000080953	-	69424340	69586065	Genebody	109028	protein_coding	Lrp2
chr2	70210461	70210813	4.08163	4.49149e-11	ENSMUSG00000042064	ENSMUST00000112243	+	70083074	70429198	Genebody	127563	protein_coding	Myo3b
chr2	73346745	73346993	3.87931	1.26698e-11	ENSMUSG00000041762	ENSMUST00000131430	-	73347647	73362511	Genebody	15642	protein_coding	Gpr155
chr2	73572492	73572983	4.2963	5.31386e-17	ENSMUSG00000027107	ENSMUST00000028515	-	73563215	73580338	Genebody	7601	protein_coding	Chrna1
chr2	73605109	73605435	5.16812	1.24925e-29	ENSMUSG00000086544	ENSMUST00000147420	+	73596526	73616012	Genebody	8746	misc	Chn1os3
chr2	76124850	76125126	3.407	6.25374e-08	ENSMUSG00000075270	ENSMUST00000144892	-	76027665	76215394	Genebody	90406	protein_coding	Pde11a
chr2	76283745	76284025	4.26829	2.70023e-12	ENSMUSG00000075270	ENSMUST00000099992	-	75989912	76338774	Genebody	54889	protein_coding	Pde11a
chr2	76511392	76511686	3.49515	5.01291e-08	ENSMUSG00000042359	ENSMUST00000128034	+	76499097	76541530	Genebody	12442	protein_coding	Osbpl6
chr2	77804693	77805016	3.09654	3.16621e-06	ENSMUSG00000027016	ENSMUST00000111831	-	77411100	77816816	Genebody	11962	protein_coding	Zfp385b
chr2	78159903	78160427	3.62319	3.07334e-08	ENSMUSG00000085431	ENSMUST00000144728	+	78051223	78194430	Genebody	108942	lincRNA	4930440I19Rik
chr2	79061731	79062071	3.79877	2.59597e-09	ENSMUSG00000102286	ENSMUST00000193021	+	78972672	79098851	Genebody	89229	misc	Gm37004
chr2	79362080	79362367	4.60359	4.30765e-14	ENSMUSG00000075256	ENSMUST00000156830	-	79343233	79370865	Genebody	8642	protein_coding	Cerkl
chr2	83728347	83728621	3.63806	3.18853e-09	ENSMUSG00000027087	ENSMUST00000111740	+	83724555	83806916	Genebody	3929	protein_coding	Itgav
chr2	85065278	85065571	3.1016	9.1344e-11	ENSMUSG00000033955	ENSMUST00000048400	+	85058159	85073048	Genebody	7265	protein_coding	Tnks1bp1
chr2	90823862	90824202	4.08045	8.48457e-11	ENSMUSG00000040812	ENSMUST00000149037	+	90783265	90829280	Genebody	40767	protein_coding	Agbl2
chr2	91061103	91061337	3.19285	1.06603e-09	ENSMUSG00000002102	ENSMUST00000002171	+	91054055	91066369	Genebody	7165	protein_coding	Psmc3
chr2	91302942	91303163	3.75874	1.20921e-10	ENSMUSG00000040591	ENSMUST00000064652	-	91275068	91444622	Genebody	141570	protein_coding	1110051M20Rik
chr2	91859454	91859653	3.27553	7.62097e-07	ENSMUSG00000040506	ENSMUST00000045699	+	91766445	91918849	Genebody	93108	protein_coding	Ambra1
chr2	91870935	91871152	4.08045	8.48457e-11	ENSMUSG00000040506	ENSMUST00000045699	+	91766445	91918849	Genebody	104598	protein_coding	Ambra1
chr2	91957165	91957450	3.84615	4.90174e-15	ENSMUSG00000040479	ENSMUST00000028667	-	91932826	91963657	Genebody	6350	protein_coding	Dgkz
chr2	92008301	92008666	5.17693	2.75144e-28	ENSMUSG00000027230	ENSMUST00000028663	-	91982328	92024502	Genebody	16019	protein_coding	Creb3l1
chr2	92052271	92052476	2.91734	6.17049e-06	ENSMUSG00000087197	ENSMUST00000150482	-	92043373	92096042	Genebody	43669	lincRNA	Gm13780
chr2	92278758	92279064	3.68324	1.26273e-09	ENSMUSG00000058318	ENSMUST00000159961	+	92228479	92360430	Genebody	50432	protein_coding	Phf21a
chr2	92512507	92512864	3.03418	4.13962e-05	ENSMUSG00000085261	ENSMUST00000141341	+	92483926	92529809	Genebody	28759	lincRNA	Gm13814
chr2	92529413	92529706	4.74684	1.00194e-19	ENSMUSG00000085293	ENSMUST00000142249	-	92529694	92540980	Genebody	11421	lincRNA	Gm13817
chr2	93085587	93086010	4.53834	3.88884e-18	ENSMUSG00000087559	ENSMUST00000150159	-	93085942	93098244	Genebody	12446	lincRNA	Gm13802
chr2	93744334	93744647	3.44828	1.31051e-09	ENSMUSG00000027198	ENSMUST00000125407	-	93696127	93822545	Genebody	78055	protein_coding	Ext2
chr2	93964598	93964934	3.55649	8.7261e-08	ENSMUSG00000098004	ENSMUST00000183110	-	93956817	93996354	Genebody	31588	protein_coding	Gm27027
chr2	94246831	94247140	3.16285	5.76116e-09	ENSMUSG00000075020	ENSMUST00000210851	-	94160636	94264725	Genebody	17740	lincRNA	Mir670hg
chr2	94336419	94336679	4.00372	1.3666e-11	ENSMUSG00000027194	ENSMUST00000055081	-	94300767	94366597	Genebody	30048	protein_coding	Ttc17
chr2	94398720	94399010	4.26357	7.56624e-13	ENSMUSG00000027194	ENSMUST00000150266	-	94378688	94404991	Genebody	6126	protein_coding	Ttc17
chr2	96618870	96619141	3.34806	1.13297e-06	ENSMUSG00000050587	ENSMUST00000162807	+	96318216	97630983	Genebody	300789	protein_coding	Lrrc4c
chr2	101982977	101983374	5.27682	1.92997e-22	ENSMUSG00000048058	ENSMUST00000111222	-	101950203	102186358	Genebody	203183	protein_coding	Ldlrad3
chr2	102356949	102357233	3.76657	5.93663e-09	ENSMUSG00000027189	ENSMUST00000152929	-	102304494	102400257	Genebody	43166	protein_coding	Trim44
chr2	103962506	103962781	3.76657	5.93663e-09	ENSMUSG00000032698	ENSMUST00000170926	+	103957995	103981878	Genebody	4648	protein_coding	Lmo2
chr2	104192555	104192757	3.57143	8.19861e-11	ENSMUSG00000068373	ENSMUST00000136156	-	104147047	104230568	Genebody	37912	protein_coding	D430041D05Rik
chr2	104318927	104319173	3.85996	4.87663e-11	ENSMUSG00000068373	ENSMUST00000149466	-	104255123	104409992	Genebody	90942	protein_coding	D430041D05Rik
chr2	106747453	106747695	3.56506	3.50663e-09	ENSMUSG00000016386	ENSMUST00000133401	+	106730490	106783977	Genebody	17084	protein_coding	Mpped2
chr2	113058963	113059321	6.0166	2.51681e-24	ENSMUSG00000057378	ENSMUST00000208135	-	112996580	113216968	Genebody	157826	protein_coding	Ryr3
chr2	113104691	113104988	3.66194	2.3093e-08	ENSMUSG00000057378	ENSMUST00000208135	-	112996580	113216968	Genebody	112129	protein_coding	Ryr3
chr2	113202797	113203026	3.45269	3.19683e-07	ENSMUSG00000057378	ENSMUST00000208135	-	112996580	113216968	Genebody	14057	protein_coding	Ryr3
chr2	114687157	114687390	3.8712	1.48054e-09	ENSMUSG00000084785	ENSMUST00000153726	+	114654425	114697839	Genebody	32848	misc	Gm13972
chr2	115688361	115688626	4.23228	1.89483e-12	ENSMUSG00000040282	ENSMUST00000110918	+	115581733	115778768	Genebody	106760	protein_coding	BC052040
chr2	118287719	118287936	3.18275	5.97709e-06	ENSMUSG00000040133	ENSMUST00000039160	-	118277110	118373419	Genebody	85592	protein_coding	Gpr176
chr2	118448325	118448524	3.76657	5.93663e-09	ENSMUSG00000005102	ENSMUST00000110869	+	118438842	118452290	Genebody	9582	protein_coding	Eif2ak4
chr2	118775958	118776181	3.30882	3.16497e-09	ENSMUSG00000046804	ENSMUST00000061360	+	118772769	118778164	Genebody	3300	protein_coding	Phgr1
chr2	119413564	119413994	3.76657	5.93663e-09	ENSMUSG00000034154	ENSMUST00000110808	-	119402709	119477613	Genebody	63834	protein_coding	Ino80
chr2	119721122	119721598	3.65385	4.82481e-09	ENSMUSG00000027304	ENSMUST00000028767	+	119675068	119735407	Genebody	46292	protein_coding	Rtf1
chr2	120496645	120496847	3.76254	3.77607e-11	ENSMUSG00000079110	ENSMUST00000139336	+	120476976	120504514	Genebody	19770	protein_coding	Capn3
chr2	121621566	121621765	3.56415	4.87439e-08	ENSMUSG00000027238	ENSMUST00000155570	-	121548304	121765108	Genebody	143443	protein_coding	Frmd5
chr2	122060529	122060780	3.45269	3.19683e-07	ENSMUSG00000033396	ENSMUST00000036450	-	122053520	122118386	Genebody	57732	protein_coding	Spg11
chr2	122348531	122348790	2.89673	1.53317e-07	ENSMUSG00000033256	ENSMUST00000135848	-	122349504	122354131	Genebody	5471	protein_coding	Shf
chr2	124533683	124533951	3.46084	2.39232e-08	ENSMUSG00000027200	ENSMUST00000103241	+	124089969	124667769	Genebody	443848	protein_coding	Sema6d
chr2	126735357	126735669	4.36105	6.422e-13	ENSMUSG00000027363	ENSMUST00000110416	+	126707360	126759290	Genebody	28153	protein_coding	Usp8
chr2	126765888	126766281	4.09683	3.24541e-12	ENSMUSG00000027364	ENSMUST00000145194	-	126761050	126770456	Genebody	4372	protein_coding	Usp50
chr2	127517152	127517405	2.9987	5.11175e-08	ENSMUSG00000079056	ENSMUST00000103215	-	127456498	127521370	Genebody	4092	protein_coding	Kcnip3
chr2	129133465	129133741	3.89381	1.98564e-11	ENSMUSG00000037938	ENSMUST00000137881	+	129129850	129133480	Genebody	3753	protein_coding	Chchd5
chr2	129623835	129624070	2.6148	1.75033e-05	ENSMUSG00000037902	ENSMUST00000162764	+	129620685	129628044	Genebody	3267	protein_coding	Sirpa
chr2	132377574	132377824	3.42205	8.97181e-08	ENSMUSG00000050558	ENSMUST00000049997	-	132370329	132385400	Genebody	7701	protein_coding	Prokr2
chr2	132509429	132509635	3.23575	2.63275e-08	ENSMUSG00000086379	ENSMUST00000146398	+	132490744	132512300	Genebody	18788	misc	1700026D11Rik
chr2	132742004	132742390	5.14184	8.3372e-21	ENSMUSG00000044991	ENSMUST00000141460	+	132698119	132750582	Genebody	44078	protein_coding	1110034G24Rik
chr2	132751496	132751699	2.89331	3.56287e-05	ENSMUSG00000044991	ENSMUST00000110132	+	132690283	132751055	Genebody	61314	protein_coding	1110034G24Rik
chr2	134910918	134911123	3.34608	2.72942e-07	ENSMUSG00000051177	ENSMUST00000070724	+	134786530	135399675	Genebody	124490	protein_coding	Plcb1
chr2	135957748	135958063	4.31862	2.40774e-13	ENSMUSG00000039943	ENSMUST00000035646	+	135805548	136013068	Genebody	152357	protein_coding	Plcb4
chr2	138406205	138406414	4.01235	1.45399e-10	ENSMUSG00000062098	ENSMUST00000128656	+	138256670	138589292	Genebody	149639	protein_coding	Btbd3
chr2	139277569	139277870	5.92105	6.25489e-26	ENSMUSG00000085071	ENSMUST00000134801	-	139256876	139677714	Genebody	399995	misc	Gm14066
chr2	139649620	139649861	3.76657	5.93663e-09	ENSMUSG00000085071	ENSMUST00000134801	-	139256876	139677714	Genebody	27974	misc	Gm14066
chr2	141617824	141618023	3.34806	1.13297e-06	ENSMUSG00000068205	ENSMUST00000138786	+	141555676	142392966	Genebody	62247	protein_coding	Macrod2
chr2	141618334	141618573	3.97582	3.59344e-10	ENSMUSG00000068205	ENSMUST00000138786	+	141555676	142392966	Genebody	62777	protein_coding	Macrod2
chr2	141844841	141845085	3.8712	1.48054e-09	ENSMUSG00000068205	ENSMUST00000138786	+	141555676	142392966	Genebody	289287	protein_coding	Macrod2
chr2	142334514	142334721	4.28971	4.38591e-12	ENSMUSG00000068205	ENSMUST00000138786	+	141555676	142392966	Genebody	778941	protein_coding	Macrod2
chr2	142731681	142731982	4.79042	4.78851e-16	ENSMUSG00000038844	ENSMUST00000211861	-	142698929	142901444	Genebody	169613	protein_coding	Kif16b
chr2	144165453	144165705	3.26679	3.19683e-07	ENSMUSG00000074758	ENSMUST00000211068	-	144098815	144191051	Genebody	25472	lincRNA	Gm5535
chr2	144479389	144479662	3.9501	4.36214e-10	ENSMUSG00000083674	ENSMUST00000149523	+	144464395	144500267	Genebody	15130	misc	Zfp133-ps
chr2	145588485	145588702	3.83065	1.14025e-09	ENSMUSG00000063873	ENSMUST00000081121	+	145244972	145640361	Genebody	343621	protein_coding	Slc24a3
chr2	146309455	146309681	3.8712	1.48054e-09	ENSMUSG00000037110	ENSMUST00000146307	-	146258564	146387683	Genebody	78115	protein_coding	Ralgapa2
chr2	146502627	146502894	3.91389	1.78579e-10	ENSMUSG00000037110	ENSMUST00000131824	-	146248199	146511899	Genebody	9139	protein_coding	Ralgapa2
chr2	149768545	149768935	5.12672	1.25427e-17	ENSMUSG00000087029	ENSMUST00000148202	-	149743927	149798701	Genebody	29961	lincRNA	Gm14133
chr2	149873412	149873694	4.36992	5.96335e-13	ENSMUSG00000074736	ENSMUST00000149705	+	149830922	149899881	Genebody	42631	protein_coding	Syndig1
chr2	150959601	150959888	4.65587	6.61576e-15	ENSMUSG00000068115	ENSMUST00000150595	-	150958559	150971080	Genebody	11336	protein_coding	Ninl
chr2	151576059	151576368	4.53901	5.63184e-20	ENSMUSG00000027456	ENSMUST00000028950	+	151572622	151590005	Genebody	3591	protein_coding	Sdcbp2
chr2	153186111	153186498	4.13223	5.26429e-14	ENSMUSG00000068040	ENSMUST00000147978	+	153161548	153193535	Genebody	24756	protein_coding	Tm9sf4
chr2	154379062	154379635	5.3125	3.53484e-31	ENSMUSG00000027488	ENSMUST00000028991	-	154376313	154408081	Genebody	28733	protein_coding	Snta1
chr2	154459990	154460201	3.66194	2.3093e-08	ENSMUSG00000038533	ENSMUST00000155202	+	154436842	154504777	Genebody	23253	protein_coding	Cbfa2t2
chr2	154670051	154670413	4.21147	1.70428e-13	ENSMUSG00000038467	ENSMUST00000044277	+	154657018	154694785	Genebody	13214	protein_coding	Chmp4b
chr2	155050498	155051273	5.37428	4.68522e-21	ENSMUSG00000027596	ENSMUST00000148300	+	155047615	155051011	Genebody	3270	protein_coding	a
chr2	156233656	156233885	3.97582	3.59344e-10	ENSMUSG00000038116	ENSMUST00000153822	+	156222880	156251810	Genebody	10890	protein_coding	Phf20
chr2	156432106	156432420	4.01961	4.04017e-11	ENSMUSG00000027624	ENSMUST00000109577	+	156421112	156543214	Genebody	11151	protein_coding	Epb41l1
chr2	156563647	156563848	3.39623	1.10854e-07	ENSMUSG00000027628	ENSMUST00000029158	+	156547596	156568972	Genebody	16151	protein_coding	Aar2
chr2	156654271	156654480	2.82663	4.77936e-07	ENSMUSG00000061689	ENSMUST00000169464	+	156613705	156764363	Genebody	40670	protein_coding	Dlgap4
chr2	156673455	156673661	2.70655	1.96187e-05	ENSMUSG00000061689	ENSMUST00000169464	+	156613705	156764363	Genebody	59853	protein_coding	Dlgap4
chr2	156732150	156732408	3.76486	4.06565e-14	ENSMUSG00000061689	ENSMUST00000099145	+	156721492	156764363	Genebody	10787	protein_coding	Dlgap4
chr2	157048629	157048919	4.87805	2.51814e-20	ENSMUSG00000055485	ENSMUST00000069098	-	157015799	157079254	Genebody	30480	protein_coding	Soga1
chr2	157058644	157058905	3.54391	1.82184e-10	ENSMUSG00000055485	ENSMUST00000069098	-	157015799	157079254	Genebody	20480	protein_coding	Soga1
chr2	157434626	157434897	3.11751	1.04277e-09	ENSMUSG00000027646	ENSMUST00000129770	+	157424392	157458600	Genebody	10369	protein_coding	Src
chr2	157878032	157878382	3.44262	3.77746e-09	ENSMUSG00000027649	ENSMUST00000029178	+	157737401	157891614	Genebody	140806	protein_coding	Ctnnbl1
chr2	158749219	158749768	3.44156	1.48351e-11	ENSMUSG00000037754	ENSMUST00000145073	+	158696135	158766334	Genebody	53358	protein_coding	Ppp1r16b
chr2	161044517	161044792	3.24344	3.8909e-06	ENSMUSG00000057133	ENSMUST00000130265	-	161029839	161052578	Genebody	7924	protein_coding	Chd6
chr2	162219486	162219814	3.55732	8.7261e-08	ENSMUSG00000053141	ENSMUST00000109442	-	161526357	162661094	Genebody	441444	protein_coding	Ptprt
chr2	162430184	162430416	3.13881	1.29065e-05	ENSMUSG00000053141	ENSMUST00000109442	-	161526357	162661094	Genebody	230794	protein_coding	Ptprt
chr2	163719244	163719527	3.37382	1.41332e-10	ENSMUSG00000035268	ENSMUST00000109400	+	163694038	163726152	Genebody	25347	protein_coding	Pkig
chr2	163914239	163914482	2.69382	7.96783e-06	ENSMUSG00000035226	ENSMUST00000044734	-	163859751	163918683	Genebody	4323	protein_coding	Rims4
chr2	164002751	164002967	3.71025	3.30141e-10	ENSMUSG00000018326	ENSMUST00000131288	+	163995503	164015283	Genebody	7356	protein_coding	Ywhab
chr2	164126632	164126857	3.8	1.46494e-09	ENSMUSG00000018209	ENSMUST00000088291	+	164110201	164155524	Genebody	16543	protein_coding	Stk4
chr2	164964628	164964874	2.27038	0.000288622	ENSMUSG00000017740	ENSMUST00000202223	+	164960846	164999722	Genebody	3905	protein_coding	Slc12a5
chr2	165201725	165202003	3.81098	1.34026e-12	ENSMUSG00000053166	ENSMUST00000065438	-	165111507	165234853	Genebody	32989	protein_coding	Cdh22
chr2	165826110	165826610	3.77074	2.03578e-12	ENSMUSG00000039671	ENSMUST00000109266	-	165784152	165858173	Genebody	31813	protein_coding	Zmynd8
chr2	166100909	166101161	3.18979	1.00695e-07	ENSMUSG00000006800	ENSMUST00000139266	-	166093516	166154806	Genebody	53771	protein_coding	Sulf2
chr2	166653476	166653817	2.85948	1.47734e-05	ENSMUSG00000039621	ENSMUST00000152238	-	166633423	166703594	Genebody	49948	protein_coding	Prex1
chr2	167136950	167137255	4.64191	2.26001e-22	ENSMUSG00000050556	ENSMUST00000207917	-	167095969	167188818	Genebody	51716	protein_coding	Kcnb1
chr2	167144587	167144786	2.81065	7.52021e-06	ENSMUSG00000050556	ENSMUST00000207917	-	167095969	167188818	Genebody	44132	protein_coding	Kcnb1
chr2	167299410	167299778	3.10136	1.48741e-07	ENSMUSG00000017929	ENSMUST00000109221	-	167298444	167349183	Genebody	49589	protein_coding	B4galt5
chr2	167963220	167963494	3.27169	2.87647e-09	ENSMUSG00000027540	ENSMUST00000142717	+	167951048	167965067	Genebody	12309	protein_coding	Ptpn1
chr2	168677727	168677948	2.79255	2.06781e-06	ENSMUSG00000027546	ENSMUST00000109175	-	168634438	168734339	Genebody	56502	protein_coding	Atp9a
chr2	168679005	168679246	2.54692	8.83344e-05	ENSMUSG00000027546	ENSMUST00000109175	-	168634438	168734339	Genebody	55214	protein_coding	Atp9a
chr2	168926213	168926446	3.25885	5.44979e-07	ENSMUSG00000027551	ENSMUST00000087971	-	168925361	168955272	Genebody	28943	protein_coding	Zfp64
chr2	178154656	178154874	3.40716	1.41488e-08	ENSMUSG00000027525	ENSMUST00000103066	+	178141933	178336072	Genebody	12832	protein_coding	Phactr3
chr2	178166032	178166289	4.39673	4.76212e-13	ENSMUSG00000027525	ENSMUST00000103066	+	178141933	178336072	Genebody	24227	protein_coding	Phactr3
chr2	178229288	178229487	3.76657	5.93663e-09	ENSMUSG00000027525	ENSMUST00000103065	+	178193084	178336491	Genebody	36303	protein_coding	Phactr3
chr2	179799965	179800290	3.98936	4.56794e-12	ENSMUSG00000000305	ENSMUST00000108911	+	179442622	179847704	Genebody	357505	protein_coding	Cdh4
chr2	180048409	180048648	2.84768	8.18126e-07	ENSMUSG00000039086	ENSMUST00000041126	+	180042509	180070201	Genebody	6019	protein_coding	Ss18l1
chr2	180678910	180679201	3.02419	2.92806e-05	ENSMUSG00000038914	ENSMUST00000087517	-	180657964	180702350	Genebody	23295	protein_coding	Dido1
chr2	180996963	180997254	3.53742	8.37182e-12	ENSMUSG00000016356	ENSMUST00000108856	+	180986535	181017540	Genebody	10573	protein_coding	Col20a1
chr2	181120031	181120351	3.84106	9.29287e-15	ENSMUSG00000016346	ENSMUST00000103049	-	181080503	181134922	Genebody	14731	protein_coding	Kcnq2
chr2	181150218	181150579	2.44421	2.39646e-05	ENSMUSG00000016349	ENSMUST00000055990	-	181147653	181157014	Genebody	6616	protein_coding	Eef1a2
chr2	181537657	181537960	3.55732	8.7261e-08	ENSMUSG00000000826	ENSMUST00000108796	+	181520947	181549590	Genebody	16861	protein_coding	Dnajc5
chr3	8938196	8938395	3.16327	6.91433e-06	ENSMUSG00000027506	ENSMUST00000145905	-	8931064	8962253	Genebody	23958	protein_coding	Tpd52
chr3	9500756	9501118	6.46552	3.34965e-33	ENSMUSG00000040209	ENSMUST00000193947	-	9438292	9565299	Genebody	64362	protein_coding	Zfp704
chr3	9520510	9520709	3.50877	4.48911e-08	ENSMUSG00000040209	ENSMUST00000193947	-	9438292	9565299	Genebody	44690	protein_coding	Zfp704
chr3	9751221	9751491	3.80117	8.14798e-10	ENSMUSG00000027508	ENSMUST00000163022	-	9752074	9833363	Genebody	82007	protein_coding	Pag1
chr3	15154230	15154521	4.60359	4.30765e-14	ENSMUSG00000103912	ENSMUST00000194008	-	15153065	15171442	Genebody	17067	lincRNA	Gm33819
chr3	18438863	18439141	3.03418	4.13962e-05	ENSMUSG00000102886	ENSMUST00000193120	-	18341667	18461254	Genebody	22252	lincRNA	Gm30667
chr3	19562543	19562793	3.80795	1.3889e-11	ENSMUSG00000027606	ENSMUST00000165693	+	19531247	19610861	Genebody	31421	protein_coding	Dnajc5b
chr3	19566806	19567206	3.21489	2.00138e-07	ENSMUSG00000027606	ENSMUST00000165693	+	19531247	19610861	Genebody	35759	protein_coding	Dnajc5b
chr3	25679499	25679804	4.18508	1.95362e-11	ENSMUSG00000063887	ENSMUST00000108308	-	25431811	26133734	Genebody	454083	protein_coding	Nlgn1
chr3	26845107	26845322	4.39433	9.61192e-13	ENSMUSG00000039335	ENSMUST00000108305	+	26637650	26927479	Genebody	207564	protein_coding	Spata16
chr3	27209810	27210076	3.83305	1.95362e-11	ENSMUSG00000027698	ENSMUST00000140872	+	27188441	27239584	Genebody	21502	protein_coding	Nceh1
chr3	27555505	27555725	3.13881	1.29065e-05	ENSMUSG00000039286	ENSMUST00000195008	-	27416162	27710398	Genebody	154783	protein_coding	Fndc3b
chr3	28509403	28509603	3.42052	2.47263e-07	ENSMUSG00000027692	ENSMUST00000161423	+	28409431	28596083	Genebody	100072	protein_coding	Tnik
chr3	28558523	28558915	4.06977	2.31185e-15	ENSMUSG00000027692	ENSMUST00000161423	+	28409431	28596083	Genebody	149288	protein_coding	Tnik
chr3	29399094	29399401	4.22535	3.86349e-12	ENSMUSG00000063600	ENSMUST00000118531	+	29082771	29690510	Genebody	316476	protein_coding	Egfem1
chr3	31254456	31254784	5.27241	4.56121e-22	ENSMUSG00000069072	ENSMUST00000108245	-	31222720	31258394	Genebody	3774	protein_coding	Slc7a14
chr3	32347932	32348250	2.96296	2.05225e-05	ENSMUSG00000027663	ENSMUST00000168566	-	32334796	32365620	Genebody	17529	protein_coding	Zmat3
chr3	40666908	40667107	3.39806	1.79349e-07	ENSMUSG00000060798	ENSMUST00000091186	+	40540767	40704774	Genebody	126240	protein_coding	Intu
chr3	50014440	50014753	3.97582	3.59344e-10	ENSMUSG00000027737	ENSMUST00000194462	-	49892526	50443614	Genebody	429018	protein_coding	Slc7a11
chr3	51708735	51708959	3.39623	1.10854e-07	ENSMUSG00000061143	ENSMUST00000118075	-	51685907	51796536	Genebody	87689	protein_coding	Maml3
chr3	51889892	51890142	3.09735	2.03554e-06	ENSMUSG00000061143	ENSMUST00000121440	-	51685907	52105076	Genebody	215059	protein_coding	Maml3
chr3	51941825	51942037	3.97287	5.99957e-11	ENSMUSG00000061143	ENSMUST00000121440	-	51685907	52105076	Genebody	163145	protein_coding	Maml3
chr3	52007715	52007987	4.58478	8.34507e-17	ENSMUSG00000061143	ENSMUST00000121440	-	51685907	52105076	Genebody	97225	protein_coding	Maml3
chr3	52046128	52046458	3.09951	5.51036e-07	ENSMUSG00000061143	ENSMUST00000121440	-	51685907	52105076	Genebody	58783	protein_coding	Maml3
chr3	52047117	52047322	3.18258	2.66864e-07	ENSMUSG00000061143	ENSMUST00000121440	-	51685907	52105076	Genebody	57857	protein_coding	Maml3
chr3	54210194	54210393	3.41797	1.52887e-07	ENSMUSG00000027748	ENSMUST00000200341	+	54156615	54318416	Genebody	53678	protein_coding	Trpc4
chr3	54246428	54246646	3.48361	1.51433e-07	ENSMUSG00000027748	ENSMUST00000200341	+	54156615	54318416	Genebody	89922	protein_coding	Trpc4
chr3	55068093	55068300	3.24344	3.8909e-06	ENSMUSG00000106589	ENSMUST00000199770	+	55055242	55084002	Genebody	12954	misc	4931419H13Rik
chr3	55373770	55373981	3.38284	1.07411e-08	ENSMUSG00000027797	ENSMUST00000197870	+	55354134	55477919	Genebody	19741	protein_coding	Dclk1
chr3	55424045	55424314	3.40467	1.70083e-07	ENSMUSG00000027797	ENSMUST00000197870	+	55354134	55477919	Genebody	70045	protein_coding	Dclk1
chr3	55476814	55477067	3.44828	9.77485e-09	ENSMUSG00000027797	ENSMUST00000200352	+	55461972	55522282	Genebody	14968	protein_coding	Dclk1
chr3	55769419	55769639	3.61328	1.14496e-08	ENSMUSG00000027799	ENSMUST00000199535	-	55626520	55786902	Genebody	17373	protein_coding	Nbea
chr3	57667092	57667295	3.62035	1.08056e-08	ENSMUSG00000074591	ENSMUST00000197088	-	57664635	57692535	Genebody	25342	protein_coding	Ankub1
chr3	59312623	59312924	3.59281	2.3093e-08	ENSMUSG00000056476	ENSMUST00000197374	+	59257062	59315902	Genebody	55711	protein_coding	Med12l
chr3	62412710	62413058	3.59168	8.00663e-09	ENSMUSG00000036885	ENSMUST00000079300	+	62338344	62462221	Genebody	74540	protein_coding	Arhgef26
chr3	64756154	64756505	6.48687	9.0155e-28	ENSMUSG00000097538	ENSMUST00000177146	-	64632863	64844743	Genebody	88414	misc	Gm26939
chr3	65174668	65174875	3.24561	2.43349e-07	ENSMUSG00000027827	ENSMUST00000159525	+	65109384	65365788	Genebody	65387	protein_coding	Kcnab1
chr3	65322494	65322802	4.25101	3.11652e-12	ENSMUSG00000027827	ENSMUST00000160136	+	65297414	65357085	Genebody	25234	protein_coding	Kcnab1
chr3	67493194	67493433	3.46939	1.69009e-07	ENSMUSG00000049404	ENSMUST00000054825	-	67478972	67515523	Genebody	22210	protein_coding	Rarres1
chr3	68543207	68543515	4.31711	3.13357e-16	ENSMUSG00000027777	ENSMUST00000182719	+	68494208	68626463	Genebody	49153	protein_coding	Schip1
chr3	68608812	68609169	3.77943	3.46809e-15	ENSMUSG00000027777	ENSMUST00000182997	+	68584179	68626464	Genebody	24811	protein_coding	Schip1
chr3	70802242	70802560	5.02209	6.65442e-17	ENSMUSG00000097252	ENSMUST00000180497	-	70772379	70807291	Genebody	4890	lincRNA	Gm6634
chr3	75910412	75910677	3.75494	2.09281e-09	ENSMUSG00000034109	ENSMUST00000125405	-	75909856	75956650	Genebody	46106	protein_coding	Golim4
chr3	79193194	79193414	3.09353	6.81679e-08	ENSMUSG00000062232	ENSMUST00000195708	-	79062531	79286517	Genebody	93213	protein_coding	Rapgef2
chr3	79436156	79436519	3.28467	4.04725e-09	ENSMUSG00000091685	ENSMUST00000164216	+	79345376	79464129	Genebody	90961	protein_coding	Gm17359
chr3	79441126	79441499	4.10853	1.00247e-14	ENSMUSG00000091685	ENSMUST00000164216	+	79345376	79464129	Genebody	95936	protein_coding	Gm17359
chr3	79818304	79818559	3.07798	3.35081e-08	ENSMUSG00000027956	ENSMUST00000168038	-	79813133	79841729	Genebody	23298	protein_coding	Tmem144
chr3	79821254	79821520	4.27286	1.32626e-16	ENSMUSG00000027956	ENSMUST00000168038	-	79813133	79841729	Genebody	20342	protein_coding	Tmem144
chr3	79867161	79867430	3.28947	4.06902e-08	ENSMUSG00000102191	ENSMUST00000195082	-	79859293	79886806	Genebody	19511	misc	Gm36569
chr3	80211300	80211578	3.54251	5.77923e-08	ENSMUSG00000103181	ENSMUST00000194077	+	80054892	80213085	Genebody	156547	lincRNA	A330069K06Rik
chr3	80725179	80725596	4.72371	2.19195e-17	ENSMUSG00000033981	ENSMUST00000192463	-	80688040	80802579	Genebody	77192	protein_coding	Gria2
chr3	81149231	81149572	4.3299	1.61946e-12	ENSMUSG00000028019	ENSMUST00000143721	+	81037424	81210770	Genebody	111977	protein_coding	Pdgfc
chr3	83997592	83997836	3.55086	1.91342e-08	ENSMUSG00000033767	ENSMUST00000192095	-	83898209	84040137	Genebody	42423	protein_coding	Tmem131l
chr3	84246370	84246716	3.94922	8.82043e-15	ENSMUSG00000027993	ENSMUST00000147901	-	84193359	84259369	Genebody	12826	protein_coding	Trim2
chr3	84252832	84253282	3.92012	7.3301e-14	ENSMUSG00000027993	ENSMUST00000147901	-	84193359	84259369	Genebody	6312	protein_coding	Trim2
chr3	84745557	84746001	3.64173	9.08322e-09	ENSMUSG00000102805	ENSMUST00000154148	-	84496426	85887516	Genebody	1141737	protein_coding	Gm37240
chr3	85015629	85015975	3.63215	4.43558e-11	ENSMUSG00000102805	ENSMUST00000154148	-	84496426	85887516	Genebody	871714	protein_coding	Gm37240
chr3	85186803	85187191	4.11491	9.38037e-15	ENSMUSG00000102805	ENSMUST00000154148	-	84496426	85887516	Genebody	700519	protein_coding	Gm37240
chr3	85368758	85369416	4.24739	1.75033e-16	ENSMUSG00000102805	ENSMUST00000154148	-	84496426	85887516	Genebody	518429	protein_coding	Gm37240
chr3	86804364	86804570	2.89193	3.59965e-06	ENSMUSG00000028078	ENSMUST00000193632	-	86787212	86920170	Genebody	115703	protein_coding	Dclk2
chr3	86910356	86910577	3.24344	3.8909e-06	ENSMUSG00000028078	ENSMUST00000193632	-	86787212	86920170	Genebody	9704	protein_coding	Dclk2
chr3	87089958	87090175	3.26855	1.99733e-07	ENSMUSG00000041734	ENSMUST00000041732	-	87084628	87174550	Genebody	84484	protein_coding	Kirrel
chr3	88150525	88150737	2.58621	2.53244e-06	ENSMUSG00000001419	ENSMUST00000140927	+	88142574	88156003	Genebody	8057	protein_coding	Mef2d
chr3	88152105	88152430	3.36591	4.25736e-13	ENSMUSG00000001419	ENSMUST00000140927	+	88142574	88156003	Genebody	9693	protein_coding	Mef2d
chr3	88435619	88435895	4.06886	2.84459e-14	ENSMUSG00000028064	ENSMUST00000156108	-	88435962	88441139	Genebody	5382	protein_coding	Sema4a
chr3	89646825	89647144	3.15385	8.99539e-08	ENSMUSG00000000794	ENSMUST00000000811	+	89520164	89667761	Genebody	126820	protein_coding	Kcnn3
chr3	89859019	89859285	3.81166	7.5164e-13	ENSMUSG00000046280	ENSMUST00000050401	+	89831370	89858834	Genebody	27782	protein_coding	She
chr3	94465648	94466039	3.40393	1.22589e-09	ENSMUSG00000028139	ENSMUST00000029785	-	94464983	94473591	Genebody	7748	protein_coding	Riiad1
chr3	96277895	96278438	4.49438	2.50334e-17	ENSMUSG00000050936	ENSMUST00000051089	+	96269721	96279001	Genebody	8445	lincRNA	Gm42743
chr3	96663552	96663924	3.09381	1.16413e-05	ENSMUSG00000090210	ENSMUST00000127607	+	96657438	96663131	Genebody	6300	protein_coding	Itga10
chr3	97830690	97830922	4.22265	1.07201e-12	ENSMUSG00000038170	ENSMUST00000163531	-	97820982	97868197	Genebody	37391	protein_coding	Pde4dip
chr3	97854948	97855187	3.80859	7.66126e-10	ENSMUSG00000038170	ENSMUST00000163531	-	97820982	97868197	Genebody	13130	protein_coding	Pde4dip
chr3	98106694	98106961	3.41098	8.28877e-09	ENSMUSG00000027878	ENSMUST00000079812	+	98013538	98150361	Genebody	93289	protein_coding	Notch2
chr3	98404511	98404743	2.82493	0.000379551	ENSMUSG00000050064	ENSMUST00000178372	+	98382548	98431707	Genebody	22079	protein_coding	Zfp697
chr3	98427588	98428253	4.96124	4.83682e-22	ENSMUSG00000050064	ENSMUST00000178372	+	98382548	98431707	Genebody	45372	protein_coding	Zfp697
chr3	101860188	101860430	3.72849	1.48283e-09	ENSMUSG00000033147	ENSMUST00000182130	-	101858954	101896870	Genebody	36561	protein_coding	Slc22a15
chr3	104441989	104442275	3.58891	3.40534e-10	ENSMUSG00000032913	ENSMUST00000199180	-	104396418	104461511	Genebody	19379	protein_coding	Lrig2
chr3	105078302	105078501	3.8712	1.48054e-09	ENSMUSG00000051788	ENSMUST00000070584	+	105066844	105078806	Genebody	11557	protein_coding	4930564D02Rik
chr3	105489651	105489913	3.85185	2.73521e-13	ENSMUSG00000040896	ENSMUST00000079169	+	105458782	105669309	Genebody	31000	protein_coding	Kcnd3
chr3	105521200	105521551	4.03361	4.81848e-13	ENSMUSG00000040896	ENSMUST00000079169	+	105458782	105669309	Genebody	62593	protein_coding	Kcnd3
chr3	105530669	105530929	4.15959	7.64064e-14	ENSMUSG00000040896	ENSMUST00000079169	+	105458782	105669309	Genebody	72017	protein_coding	Kcnd3
chr3	105592254	105592533	3.33333	4.81881e-07	ENSMUSG00000040896	ENSMUST00000079169	+	105458782	105669309	Genebody	133611	protein_coding	Kcnd3
chr3	106131691	106131969	4.31035	3.36403e-16	ENSMUSG00000062778	ENSMUST00000079132	+	106113229	106132120	Genebody	18601	protein_coding	Chia1
chr3	107188408	107188607	3.0648	2.67442e-06	ENSMUSG00000042861	ENSMUST00000055064	+	107183056	107195721	Genebody	5451	protein_coding	Kcna10
chr3	107442337	107442603	3.26757	1.11745e-10	ENSMUSG00000027895	ENSMUST00000009617	-	107438303	107459552	Genebody	17082	protein_coding	Kcnc4
chr3	107483352	107483593	3.77814	1.0445e-11	ENSMUSG00000027894	ENSMUST00000168211	-	107467549	107500530	Genebody	17058	protein_coding	Slc6a17
chr3	108134862	108135076	4.20945	8.38108e-12	ENSMUSG00000000001	ENSMUST00000000001	-	108107280	108146146	Genebody	11177	protein_coding	Gnai3
chr3	108174709	108175156	4.23875	3.596e-14	ENSMUSG00000085318	ENSMUST00000143109	+	108166443	108185907	Genebody	8489	lincRNA	Gm12524
chr3	108196149	108196497	2.31959	0.000127759	ENSMUSG00000048796	ENSMUST00000065664	-	108195771	108200834	Genebody	4511	protein_coding	Cyb561d1
chr3	108646193	108646443	3.3945	6.95248e-08	ENSMUSG00000040389	ENSMUST00000051145	+	108591279	108645719	Genebody	55039	protein_coding	Wdr47
chr3	108772256	108772472	3.21739	3.10728e-07	ENSMUSG00000049565	ENSMUST00000147916	+	108760214	108775002	Genebody	12150	protein_coding	Aknad1
chr3	108781530	108781811	4.84155	1.59915e-18	ENSMUSG00000049565	ENSMUST00000133931	+	108739658	108782309	Genebody	42012	protein_coding	Aknad1
chr3	108855086	108855762	3.8864	1.90902e-13	ENSMUSG00000045326	ENSMUST00000151713	-	108856088	108858609	Genebody	3185	protein_coding	Fndc7
chr3	109782555	109782972	3.75458	3.87097e-10	ENSMUSG00000059857	ENSMUST00000106571	-	109782682	110135508	Genebody	352745	protein_coding	Ntng1
chr3	109932358	109932581	3.34806	1.13297e-06	ENSMUSG00000059857	ENSMUST00000189335	-	109830958	110135468	Genebody	202999	protein_coding	Ntng1
chr3	114065621	114065998	4.39433	9.61192e-13	ENSMUSG00000027966	ENSMUST00000123619	+	114030540	114108324	Genebody	35269	protein_coding	Col11a1
chr3	116016100	116016449	3.26633	8.07272e-08	ENSMUSG00000027963	ENSMUST00000106502	+	116008220	116028960	Genebody	8054	protein_coding	Extl2
chr3	116327097	116327557	3.93836	4.04045e-12	ENSMUSG00000033502	ENSMUST00000197830	-	116322210	116422649	Genebody	95322	protein_coding	Cdc14a
chr3	116536856	116537165	4.35169	1.23069e-14	ENSMUSG00000000340	ENSMUST00000199614	+	116513128	116539179	Genebody	23882	protein_coding	Dbt
chr3	116905986	116906256	3.21361	1.22713e-06	ENSMUSG00000033386	ENSMUST00000195905	+	116878227	116908177	Genebody	27894	protein_coding	Frrs1
chr3	120729729	120730042	3.65419	9.38945e-10	ENSMUSG00000098097	ENSMUST00000183168	-	120694809	120886714	Genebody	156829	lincRNA	6530403H02Rik
chr3	120786657	120786884	3.22917	4.23848e-06	ENSMUSG00000098097	ENSMUST00000182099	-	120772730	120886691	Genebody	99921	lincRNA	6530403H02Rik
chr3	121700397	121700643	3.97582	3.59344e-10	ENSMUSG00000106036	ENSMUST00000197703	-	121701501	121710246	Genebody	9726	lincRNA	Gm43608
chr3	121777999	121778277	4.81284	1.76616e-15	ENSMUSG00000028127	ENSMUST00000197662	-	121759756	121815166	Genebody	37028	protein_coding	Abcd3
chr3	122301423	122301698	4.17266	2.08742e-16	ENSMUSG00000028121	ENSMUST00000196134	+	122294136	122427148	Genebody	7424	protein_coding	Bcar3
chr3	122814560	122814878	3.28185	7.24736e-07	ENSMUSG00000053965	ENSMUST00000200389	+	122729570	122859372	Genebody	85149	protein_coding	Pde5a
chr3	123298279	123298680	4.12186	7.35597e-13	ENSMUSG00000039234	ENSMUST00000197291	+	123290398	123365636	Genebody	8081	protein_coding	Sec24d
chr3	124931202	124931484	3.8712	1.48054e-09	ENSMUSG00000106423	ENSMUST00000198883	+	124839509	124936860	Genebody	91834	lincRNA	Gm42825
chr3	126385066	126385468	4.96255	2.32124e-18	ENSMUSG00000046561	ENSMUST00000093976	+	126363684	126440375	Genebody	21583	protein_coding	Arsj
chr3	126723290	126723502	3.66109	2.3093e-08	ENSMUSG00000053819	ENSMUST00000106401	+	126597414	126844327	Genebody	125982	protein_coding	Camk2d
chr3	127376919	127377221	5.12672	1.25427e-17	ENSMUSG00000032826	ENSMUST00000183095	-	127079945	127408954	Genebody	31884	protein_coding	Ank2
chr3	129612860	129613141	3.19549	1.41932e-06	ENSMUSG00000041220	ENSMUST00000198369	+	129552380	129628319	Genebody	60620	protein_coding	Elovl6
chr3	129948419	129948641	3.36735	6.0152e-07	ENSMUSG00000027994	ENSMUST00000146340	-	129917080	129969989	Genebody	21459	protein_coding	Mcub
chr3	130265183	130265487	4.01786	3.54724e-12	ENSMUSG00000058897	ENSMUST00000143830	+	130180891	130551024	Genebody	84444	protein_coding	Col25a1
chr3	130356686	130356952	3.7963	2.71638e-10	ENSMUSG00000058897	ENSMUST00000143830	+	130180891	130551024	Genebody	175928	protein_coding	Col25a1
chr3	130400693	130400981	4.02802	1.74117e-12	ENSMUSG00000058897	ENSMUST00000143830	+	130180891	130551024	Genebody	219946	protein_coding	Col25a1
chr3	133876413	133876654	4.60359	4.30765e-14	ENSMUSG00000097911	ENSMUST00000200444	-	133830668	134102065	Genebody	225532	misc	Gm26691
chr3	135972358	135972826	6.25	5.60441e-31	ENSMUSG00000104710	ENSMUST00000198354	+	135928232	136167184	Genebody	44360	misc	Gm31243
chr3	136007926	136008201	4.56432	5.91766e-14	ENSMUSG00000104710	ENSMUST00000198354	+	135928232	136167184	Genebody	79831	misc	Gm31243
chr3	136039491	136039730	3.89344	6.86483e-10	ENSMUSG00000104710	ENSMUST00000198354	+	135928232	136167184	Genebody	111378	misc	Gm31243
chr3	137415535	137416020	4.70821	8.82043e-15	ENSMUSG00000054690	ENSMUST00000197511	+	137341174	137427324	Genebody	74603	protein_coding	Emcn
chr3	138095290	138095508	2.99587	5.31974e-05	ENSMUSG00000028158	ENSMUST00000029805	-	138089854	138131377	Genebody	35978	protein_coding	Mttp
chr3	138753593	138753792	3.57853	2.55971e-08	ENSMUSG00000028152	ENSMUST00000153336	+	138742769	138894484	Genebody	10923	protein_coding	Tspan5
chr3	138771003	138771385	2.81207	2.46133e-06	ENSMUSG00000028152	ENSMUST00000153336	+	138742769	138894484	Genebody	28425	protein_coding	Tspan5
chr3	138854299	138854549	3.39096	7.17051e-11	ENSMUSG00000028152	ENSMUST00000119993	+	138809874	138903674	Genebody	44550	protein_coding	Tspan5
chr3	142282759	142282990	4.12475	1.6883e-11	ENSMUSG00000028273	ENSMUST00000200650	-	142249368	142303979	Genebody	21105	protein_coding	Pdlim5
chr3	144107693	144107985	4.17457	1.6332e-12	ENSMUSG00000106367	ENSMUST00000198202	-	144101904	144135754	Genebody	27915	lincRNA	Gm34078
chr3	144519923	144520215	4.1498	1.3712e-11	ENSMUSG00000040151	ENSMUST00000160690	-	144453963	144569881	Genebody	49812	protein_coding	Hs2st1
chr3	144561726	144561944	3.23591	4.03339e-06	ENSMUSG00000040151	ENSMUST00000160690	-	144453963	144569881	Genebody	8046	protein_coding	Hs2st1
chr3	146268016	146268396	4.4484	2.51414e-15	ENSMUSG00000036832	ENSMUST00000039164	+	146220963	146286186	Genebody	47243	protein_coding	Lpar3
chr3	146918369	146918704	4.81284	1.76616e-15	ENSMUSG00000036745	ENSMUST00000106134	+	146894176	146979751	Genebody	24360	protein_coding	Ttll7
chr3	152605915	152606169	3.96679	1.89387e-11	ENSMUSG00000039058	ENSMUST00000045262	-	152462815	152668360	Genebody	62318	protein_coding	Ak5
chr3	152837999	152838241	3.52782	9.31966e-12	ENSMUSG00000039047	ENSMUST00000161596	+	152714120	152980408	Genebody	124000	protein_coding	Pigk
chr3	153238475	153238674	3.0782	1.02858e-06	ENSMUSG00000052544	ENSMUST00000064460	-	153206617	153725113	Genebody	486539	protein_coding	St6galnac3
chr3	153277531	153277815	3.25279	5.72664e-07	ENSMUSG00000052544	ENSMUST00000064460	-	153206617	153725113	Genebody	447440	protein_coding	St6galnac3
chr3	153484879	153485081	3.12955	4.74384e-08	ENSMUSG00000052544	ENSMUST00000064460	-	153206617	153725113	Genebody	240133	protein_coding	St6galnac3
chr3	153571115	153571439	2.9872	2.98394e-07	ENSMUSG00000052544	ENSMUST00000198775	-	153509132	153720996	Genebody	149719	protein_coding	St6galnac3
chr3	153598695	153598894	3.50734	1.24225e-09	ENSMUSG00000052544	ENSMUST00000198775	-	153509132	153720996	Genebody	122202	protein_coding	St6galnac3
chr3	154171916	154172416	3.55372	8.00977e-10	ENSMUSG00000028360	ENSMUST00000089948	+	153973436	154271722	Genebody	198730	protein_coding	Slc44a5
chr3	154692237	154692588	5.05227	2.00687e-20	ENSMUSG00000078161	ENSMUST00000098496	+	154663859	154767790	Genebody	28553	protein_coding	Erich3
chr3	154806681	154807002	3.10136	1.48741e-07	ENSMUSG00000040086	ENSMUST00000064076	-	154786299	155055407	Genebody	248566	protein_coding	Tnni3k
chr3	154816739	154817161	4.32473	7.5584e-17	ENSMUSG00000040086	ENSMUST00000064076	-	154786299	155055407	Genebody	238457	protein_coding	Tnni3k
chr3	154834433	154834771	4.12371	3.18163e-11	ENSMUSG00000040086	ENSMUST00000064076	-	154786299	155055407	Genebody	220805	protein_coding	Tnni3k
chr3	154945715	154946106	3.51562	4.24551e-08	ENSMUSG00000040086	ENSMUST00000064076	-	154786299	155055407	Genebody	109497	protein_coding	Tnni3k
chr3	156929054	156929320	3.82514	1.18239e-10	ENSMUSG00000040037	ENSMUST00000175773	+	156562150	157016244	Genebody	367037	protein_coding	Negr1
chr3	156947461	156947718	3.59922	1.28425e-08	ENSMUSG00000040037	ENSMUST00000175773	+	156562150	157016244	Genebody	385439	protein_coding	Negr1
chr3	158091639	158092044	5.21654	2.31164e-19	ENSMUSG00000028176	ENSMUST00000200196	-	158082891	158353433	Genebody	261592	protein_coding	Lrrc7
chr3	158552138	158552502	5.79268	4.51502e-23	ENSMUSG00000028176	ENSMUST00000198284	-	158452333	158561336	Genebody	9016	protein_coding	Lrrc7
chr3	159885301	159885648	5.16529	4.04921e-18	ENSMUSG00000028173	ENSMUST00000197328	+	159839739	159913435	Genebody	45735	protein_coding	Wls
chr4	3929676	3929910	4.60359	4.30765e-14	ENSMUSG00000003282	ENSMUST00000003369	-	3900996	3938382	Genebody	8589	protein_coding	Plag1
chr4	6427452	6427924	3.54478	1.18757e-08	ENSMUSG00000028245	ENSMUST00000143983	-	6424570	6432698	Genebody	5010	protein_coding	Nsmaf
chr4	6878834	6879168	2.8463	0.000108012	ENSMUSG00000041272	ENSMUST00000150082	-	6820694	6990483	Genebody	111482	protein_coding	Tox
chr4	8799617	8799846	4.51923	1.05672e-14	ENSMUSG00000041235	ENSMUST00000170391	+	8751438	8867224	Genebody	48293	protein_coding	Chd7
chr4	8850457	8850750	3.91374	8.54083e-13	ENSMUSG00000041235	ENSMUST00000170391	+	8751438	8867224	Genebody	99165	protein_coding	Chd7
chr4	9284185	9284403	3.81679	4.01458e-10	ENSMUSG00000086233	ENSMUST00000149848	-	9283972	9287391	Genebody	3097	misc	Gm11816
chr4	15092963	15093162	3.4375	3.52793e-07	ENSMUSG00000040536	ENSMUST00000041606	-	14952245	15149131	Genebody	56069	protein_coding	Necab1
chr4	15939798	15940062	3.52622	8.2429e-09	ENSMUSG00000028223	ENSMUST00000150464	-	15932977	15945275	Genebody	5345	protein_coding	Decr1
chr4	20191800	20192019	5.33598	4.18504e-19	ENSMUSG00000055761	ENSMUST00000119374	-	20118874	20778567	Genebody	586658	protein_coding	Nkain3
chr4	20518333	20518532	3.8712	1.48054e-09	ENSMUSG00000055761	ENSMUST00000119374	-	20118874	20778567	Genebody	260135	protein_coding	Nkain3
chr4	21793718	21793932	4.28971	4.38591e-12	ENSMUSG00000040455	ENSMUST00000148647	+	21784724	21816893	Genebody	9101	protein_coding	Usp45
chr4	24544891	24545157	4.49896	2.05755e-13	ENSMUSG00000045751	ENSMUST00000154496	+	24536348	24574795	Genebody	8676	protein_coding	Mms22l
chr4	24621527	24621745	3.0303	1.23692e-05	ENSMUSG00000040387	ENSMUST00000150920	-	24615966	24743965	Genebody	122329	protein_coding	Klhl32
chr4	25141307	25141518	3.55732	8.7261e-08	ENSMUSG00000085885	ENSMUST00000124792	+	24966517	25271099	Genebody	174895	misc	Gm11906
chr4	28895509	28895755	3.13881	1.29065e-05	ENSMUSG00000028289	ENSMUST00000129912	+	28871924	28946334	Genebody	23708	protein_coding	Epha7
chr4	35099926	35100151	3.96341	2.16277e-10	ENSMUSG00000073910	ENSMUST00000102975	-	34949074	35157484	Genebody	57446	protein_coding	Mob3b
chr4	36040222	36040831	4.71311	4.06181e-15	ENSMUSG00000045083	ENSMUST00000108124	-	35707843	36056726	Genebody	16200	protein_coding	Lingo2
chr4	36435235	36435538	4.28971	4.38591e-12	ENSMUSG00000045083	ENSMUST00000124999	-	36056724	36950486	Genebody	515100	protein_coding	Lingo2
chr4	43979796	43980130	4.43686	7.10559e-16	ENSMUSG00000028480	ENSMUST00000107855	+	43957692	43979118	Genebody	22271	protein_coding	Glipr2
chr4	44973531	44973840	3.40502	3.86074e-08	ENSMUSG00000086205	ENSMUST00000123899	-	44970576	44978319	Genebody	4634	misc	Gm12679
chr4	45473161	45473360	3.35413	5.33998e-09	ENSMUSG00000044813	ENSMUST00000147926	-	45423278	45482802	Genebody	9542	protein_coding	Shb
chr4	45998597	45998879	4.28571	2.33459e-12	ENSMUSG00000035517	ENSMUST00000140270	+	45990163	46005592	Genebody	8575	protein_coding	Tdrd7
chr4	46061574	46062074	4.10184	4.61466e-16	ENSMUSG00000028328	ENSMUST00000156200	+	46039209	46090897	Genebody	22615	protein_coding	Tmod1
chr4	46304870	46305268	3.14183	1.40498e-06	ENSMUSG00000087383	ENSMUST00000123933	-	46300007	46343431	Genebody	38362	misc	Gm12446
chr4	46506925	46507620	5.4295	2.71125e-25	ENSMUSG00000039853	ENSMUST00000136978	-	46494819	46534414	Genebody	27142	protein_coding	Trim14
chr4	46684119	46684479	3.7037	4.11462e-12	ENSMUSG00000039809	ENSMUST00000129328	-	46664502	46688447	Genebody	4148	protein_coding	Gabbr2
chr4	46806026	46806262	3.08311	2.08718e-08	ENSMUSG00000039809	ENSMUST00000206773	-	46798561	46859902	Genebody	53758	protein_coding	Gabbr2
chr4	46958119	46958384	3.04878	4.5567e-08	ENSMUSG00000039809	ENSMUST00000107749	-	46662305	46991873	Genebody	33622	protein_coding	Gabbr2
chr4	47312725	47312958	3.62191	1.25242e-09	ENSMUSG00000028339	ENSMUST00000107730	+	47303722	47313162	Genebody	9119	protein_coding	Col15a1
chr4	47881604	47881958	5.19348	1.42452e-18	ENSMUSG00000102450	ENSMUST00000195786	-	47827224	47927365	Genebody	45584	misc	Gm38343
chr4	48924649	48924943	3.86139	4.94732e-10	ENSMUSG00000084787	ENSMUST00000131099	+	48898593	48963237	Genebody	26203	lincRNA	Gm12436
chr4	53512576	53512849	3.78788	9.73128e-14	ENSMUSG00000028412	ENSMUST00000107647	+	53440684	53563450	Genebody	72028	protein_coding	Slc44a1
chr4	53515947	53516194	3.18428	4.56783e-09	ENSMUSG00000028412	ENSMUST00000107647	+	53440684	53563450	Genebody	75386	protein_coding	Slc44a1
chr4	53538694	53538951	3.3737	3.09151e-08	ENSMUSG00000028412	ENSMUST00000107645	+	53535612	53621798	Genebody	3210	protein_coding	Slc44a1
chr4	53750508	53750848	4.28971	4.38591e-12	ENSMUSG00000028414	ENSMUST00000061771	+	53720005	53763271	Genebody	30673	protein_coding	Fktn
chr4	53832406	53832638	4.19103	2.70023e-12	ENSMUSG00000028420	ENSMUST00000151206	+	53826057	53847844	Genebody	6465	protein_coding	Tmem38b
chr4	55190626	55190896	3.04878	2.44219e-05	ENSMUSG00000087614	ENSMUST00000150455	-	55131208	55279479	Genebody	88718	lincRNA	Gm12514
chr4	57039403	57039774	3.09187	2.13079e-06	ENSMUSG00000028434	ENSMUST00000095076	-	56991972	57143437	Genebody	103849	protein_coding	Epb41l4b
chr4	57205953	57206205	4.11647	1.80951e-11	ENSMUSG00000038764	ENSMUST00000075637	-	57190841	57301837	Genebody	95758	protein_coding	Ptpn3
chr4	57656513	57656773	4.25361	2.25341e-15	ENSMUSG00000090053	ENSMUST00000131201	+	57637975	57709489	Genebody	18668	protein_coding	Palm2
chr4	59381228	59381447	3.09091	3.31574e-06	ENSMUSG00000038578	ENSMUST00000107544	-	59314754	59438633	Genebody	57296	protein_coding	Susd1
chr4	62496888	62497135	2.41851	3.23542e-05	ENSMUSG00000028392	ENSMUST00000107449	+	62480053	62497298	Genebody	16958	protein_coding	Bspry
chr4	62612714	62613135	4.92188	1.60587e-21	ENSMUSG00000059810	ENSMUST00000146083	+	62604459	62623916	Genebody	8465	protein_coding	Rgs3
chr4	63291007	63291437	4.93562	1.37521e-23	ENSMUSG00000045672	ENSMUST00000149856	+	63283513	63333749	Genebody	7709	protein_coding	Col27a1
chr4	66223027	66223344	3.34806	1.13297e-06	ENSMUSG00000028373	ENSMUST00000084496	-	65380803	66404483	Genebody	181298	protein_coding	Astn2
chr4	68765790	68766102	3.38542	2.78773e-08	ENSMUSG00000028351	ENSMUST00000030036	-	68761514	68954397	Genebody	188451	protein_coding	Brinp1
chr4	68906820	68907282	5.50314	9.67587e-27	ENSMUSG00000028351	ENSMUST00000030036	-	68761514	68954397	Genebody	47346	protein_coding	Brinp1
chr4	70311617	70311869	4.11664	2.1688e-13	ENSMUSG00000039298	ENSMUST00000076541	-	70223023	70410418	Genebody	98675	protein_coding	Cdk5rap2
chr4	70378066	70378268	4.66667	6.85883e-16	ENSMUSG00000039298	ENSMUST00000076541	-	70223023	70410418	Genebody	32251	protein_coding	Cdk5rap2
chr4	70499356	70499656	4.18508	1.95362e-11	ENSMUSG00000039270	ENSMUST00000107359	-	70427065	70534928	Genebody	35422	protein_coding	Megf9
chr4	75973379	75973616	3.45269	3.19683e-07	ENSMUSG00000028399	ENSMUST00000102834	-	75941239	76133882	Genebody	160385	protein_coding	Ptprd
chr4	76380557	76380888	4.26195	5.45218e-12	ENSMUSG00000028399	ENSMUST00000107289	-	75941238	76449980	Genebody	69258	protein_coding	Ptprd
chr4	77155574	77155839	2.92956	0.000127759	ENSMUSG00000028399	ENSMUST00000138955	-	76593551	78211739	Genebody	1056033	protein_coding	Ptprd
chr4	82455156	82455364	4.0395	2.90804e-12	ENSMUSG00000008575	ENSMUST00000064770	-	82290176	82505308	Genebody	50048	protein_coding	Nfib
chr4	82512861	82513586	5.9727	6.37676e-29	ENSMUSG00000087413	ENSMUST00000139835	+	82508016	82547292	Genebody	5207	misc	Gm11266
chr4	82619680	82619883	3.24074	6.32033e-07	ENSMUSG00000008575	ENSMUST00000155821	-	82498321	82705750	Genebody	85969	protein_coding	Nfib
chr4	82957894	82958187	4.07767	1.33681e-11	ENSMUSG00000059049	ENSMUST00000127886	-	82938426	82970703	Genebody	12663	protein_coding	Frem1
chr4	83676487	83676874	4.84791	3.05408e-17	ENSMUSG00000052407	ENSMUST00000125077	+	83525639	83864585	Genebody	151041	protein_coding	Ccdc171
chr4	85272927	85273199	3.84615	5.60854e-10	ENSMUSG00000028488	ENSMUST00000107184	+	85205535	85377691	Genebody	67528	protein_coding	Sh3gl2
chr4	85325537	85325813	3.46359	1.42063e-08	ENSMUSG00000028488	ENSMUST00000107184	+	85205535	85377691	Genebody	120140	protein_coding	Sh3gl2
chr4	85405364	85405626	4.38247	2.72045e-13	ENSMUSG00000028488	ENSMUST00000107189	+	85205469	85639195	Genebody	200026	protein_coding	Sh3gl2
chr4	87126782	87127044	3.33333	3.02712e-07	ENSMUSG00000037996	ENSMUST00000146815	-	87028283	87176285	Genebody	49372	protein_coding	Slc24a2
chr4	87210535	87210938	3.6036	2.49925e-09	ENSMUSG00000037996	ENSMUST00000044990	-	86991173	87227873	Genebody	17137	protein_coding	Slc24a2
chr4	88196159	88196358	3.13881	1.29065e-05	ENSMUSG00000038368	ENSMUST00000159342	+	88121299	88411004	Genebody	74959	protein_coding	Focad
chr4	89387212	89387517	3.55732	8.7261e-08	ENSMUSG00000085147	ENSMUST00000129908	+	89381957	89399880	Genebody	5407	misc	Gm12609
chr4	95001499	95001715	3.8712	1.48054e-09	ENSMUSG00000086251	ENSMUST00000149367	+	94979203	95028544	Genebody	22404	misc	Gm12694
chr4	95105453	95105738	5.11551	4.469e-22	ENSMUSG00000087366	ENSMUST00000125438	+	95098704	95165901	Genebody	6891	misc	Junos
chr4	95161226	95161529	3.94089	1.1804e-12	ENSMUSG00000087366	ENSMUST00000128094	+	95123995	95167318	Genebody	37382	misc	Junos
chr4	97852701	97852911	2.82493	0.000379551	ENSMUSG00000028565	ENSMUST00000107057	+	97777834	98118871	Genebody	74972	protein_coding	Nfia
chr4	97868856	97869247	4.45076	1.94415e-14	ENSMUSG00000028565	ENSMUST00000107057	+	97777834	98118871	Genebody	91217	protein_coding	Nfia
chr4	98594020	98594418	5.39216	9.1939e-21	ENSMUSG00000061859	ENSMUST00000030290	+	98546973	98689011	Genebody	47246	protein_coding	Patj
chr4	100131146	100131349	3.60624	1.21297e-08	ENSMUSG00000035305	ENSMUST00000039630	+	100095791	100444765	Genebody	35456	protein_coding	Ror1
chr4	100945592	100945801	3.13881	1.29065e-05	ENSMUSG00000028532	ENSMUST00000097955	+	100776675	101029220	Genebody	169021	protein_coding	Cachd1
chr4	101306224	101306481	3.07414	3.80146e-06	ENSMUSG00000085721	ENSMUST00000131864	-	101292414	101321745	Genebody	15393	lincRNA	Gm12796
chr4	101450299	101450846	5	3.26874e-21	ENSMUSG00000028527	ENSMUST00000155749	+	101447223	101463779	Genebody	3349	protein_coding	Ak4
chr4	102239713	102239956	3.97582	3.59344e-10	ENSMUSG00000028525	ENSMUST00000173119	+	102087741	102557597	Genebody	152093	protein_coding	Pde4b
chr4	102856112	102856379	3.75	2.30845e-10	ENSMUSG00000028524	ENSMUST00000106882	+	102760525	102973628	Genebody	95720	protein_coding	Sgip1
chr4	102888351	102888760	4.25139	2.25647e-13	ENSMUSG00000028524	ENSMUST00000149547	+	102870564	102970603	Genebody	17991	protein_coding	Sgip1
chr4	103822672	103822930	3.58491	8.47676e-09	ENSMUSG00000028519	ENSMUST00000106827	+	103619665	104680382	Genebody	203136	protein_coding	Dab1
chr4	103881665	103881936	5.05155	2.36597e-17	ENSMUSG00000028519	ENSMUST00000106827	+	103619665	104680382	Genebody	262135	protein_coding	Dab1
chr4	104452686	104452901	3.80518	1.42413e-12	ENSMUSG00000028519	ENSMUST00000106830	+	104367590	104744844	Genebody	85203	protein_coding	Dab1
chr4	106630564	106630956	3.65269	1.69942e-14	ENSMUSG00000034919	ENSMUST00000047922	+	106622432	106640189	Genebody	8328	protein_coding	Ttc22
chr4	106704521	106704762	3.18725	2.80085e-09	ENSMUSG00000047502	ENSMUST00000135000	-	106680424	106708548	Genebody	3907	protein_coding	Mroh7
chr4	106749898	106750118	3.41297	1.34258e-08	ENSMUSG00000034853	ENSMUST00000140541	-	106747391	106771556	Genebody	21548	protein_coding	Acot11
chr4	106785818	106786057	3.92	8.02214e-13	ENSMUSG00000034853	ENSMUST00000145061	-	106763406	106799790	Genebody	13853	protein_coding	Acot11
chr4	107084818	107085127	3.91738	2.29393e-14	ENSMUSG00000028621	ENSMUST00000127916	+	107080993	107087777	Genebody	3979	protein_coding	Cyb5rl
chr4	107717893	107718356	3.49515	5.01291e-08	ENSMUSG00000085549	ENSMUST00000143064	+	107689701	107758985	Genebody	28423	lincRNA	1700047F07Rik
chr4	108905888	108906227	4.36105	6.422e-13	ENSMUSG00000003411	ENSMUST00000003502	+	108890290	108941188	Genebody	15767	protein_coding	Rab3b
chr4	110916703	110916945	3.66194	2.3093e-08	ENSMUSG00000061298	ENSMUST00000097920	+	110397791	111657510	Genebody	519033	protein_coding	Agbl4
chr4	111498844	111499055	3.36049	6.33549e-07	ENSMUSG00000061298	ENSMUST00000148038	+	111118911	111620490	Genebody	380038	protein_coding	Agbl4
chr4	116160925	116161133	3.45369	1.2426e-09	ENSMUSG00000028699	ENSMUST00000030465	-	116161869	116167600	Genebody	6571	protein_coding	Tspan1
chr4	116371754	116371976	3.76657	5.93663e-09	ENSMUSG00000003810	ENSMUST00000123072	-	116322434	116405986	Genebody	34121	protein_coding	Mast2
chr4	116986884	116987095	3.02752	8.30979e-06	ENSMUSG00000033948	ENSMUST00000044823	+	116877376	116989264	Genebody	109613	protein_coding	Zswim5
chr4	117040159	117040400	3.66194	2.3093e-08	ENSMUSG00000028683	ENSMUST00000070610	+	117022155	117086845	Genebody	18124	protein_coding	Eif2b3
chr4	117862901	117863126	3.46535	8.62561e-11	ENSMUSG00000091237	ENSMUST00000164716	-	117835299	117868558	Genebody	5545	misc	Gm17114
chr4	117982692	117983051	4.4293	7.64927e-16	ENSMUSG00000086554	ENSMUST00000146982	+	117975036	117993972	Genebody	7835	misc	9530034E10Rik
chr4	118083716	118083950	3.96341	2.16277e-10	ENSMUSG00000028538	ENSMUST00000097912	-	117932160	118134882	Genebody	51049	protein_coding	St3gal3
chr4	119241813	119242041	3.01659	5.05347e-07	ENSMUSG00000028641	ENSMUST00000123963	+	119237942	119244149	Genebody	3985	protein_coding	P3h1
chr4	119460782	119461150	3.79189	8.94129e-11	ENSMUSG00000070806	ENSMUST00000129150	+	119444720	119467444	Genebody	16246	protein_coding	Zmynd12
chr4	119970109	119970582	3.79581	1.58705e-14	ENSMUSG00000028634	ENSMUST00000106307	+	119814495	120138045	Genebody	155850	protein_coding	Hivep3
chr4	120024046	120024396	4.53216	2.49149e-19	ENSMUSG00000028634	ENSMUST00000106307	+	119814495	120138045	Genebody	209726	protein_coding	Hivep3
chr4	120032731	120033212	2.82087	3.28609e-06	ENSMUSG00000028634	ENSMUST00000106307	+	119814495	120138045	Genebody	218476	protein_coding	Hivep3
chr4	120282836	120283102	2.66272	1.35809e-07	ENSMUSG00000052135	ENSMUST00000102656	-	120267079	120287349	Genebody	4380	protein_coding	Foxo6
chr4	123670652	123670927	3.28597	1.71985e-07	ENSMUSG00000087307	ENSMUST00000138861	+	123667616	123671217	Genebody	3173	misc	Gm12925
chr4	124575391	124576000	4.2879	2.18877e-16	ENSMUSG00000098760	ENSMUST00000184062	-	124528924	124657169	Genebody	81474	misc	Gm2164
chr4	124594994	124595197	3.02782	1.57507e-06	ENSMUSG00000098760	ENSMUST00000184062	-	124528924	124657169	Genebody	62074	misc	Gm2164
chr4	124811749	124811995	3.64173	9.08322e-09	ENSMUSG00000028890	ENSMUST00000138807	+	124802549	124820227	Genebody	9323	protein_coding	Mtf1
chr4	125702971	125703298	3.41085	1.86909e-09	ENSMUSG00000001985	ENSMUST00000030676	+	125490700	125714173	Genebody	212434	protein_coding	Grik3
chr4	126110880	126111162	2.79292	2.9849e-06	ENSMUSG00000042608	ENSMUST00000127092	+	126104035	126117698	Genebody	6986	protein_coding	Stk40
chr4	126745945	126746165	2.31267	3.95166e-05	ENSMUSG00000028833	ENSMUST00000030637	-	126743750	126753409	Genebody	7354	protein_coding	Ncdn
chr4	127324793	127325044	3.34967	1.46073e-08	ENSMUSG00000042367	ENSMUST00000106091	-	127325235	127329161	Genebody	4243	protein_coding	Gjb3
chr4	128891321	128891529	3.41085	1.86909e-09	ENSMUSG00000041000	ENSMUST00000035667	+	128883588	128911328	Genebody	7837	protein_coding	Trim62
chr4	129113231	129113438	2.54491	1.6115e-06	ENSMUSG00000028785	ENSMUST00000095807	-	129111570	129118967	Genebody	5633	protein_coding	Hpca
chr4	129351232	129351452	3.46442	3.86287e-08	ENSMUSG00000057572	ENSMUST00000146767	+	129335695	129354547	Genebody	15647	protein_coding	Zbtb8os
chr4	129496262	129496653	2.91667	5.9536e-07	ENSMUSG00000086336	ENSMUST00000145488	-	129491969	129509746	Genebody	13289	misc	Gm12979
chr4	133391345	133391574	3.90855	8.30099e-14	ENSMUSG00000028854	ENSMUST00000140681	+	133370644	133412136	Genebody	20815	protein_coding	Slc9a1
chr4	133660543	133660778	3.8712	1.48054e-09	ENSMUSG00000043257	ENSMUST00000062118	-	133660387	133672647	Genebody	11987	protein_coding	Pigv
chr4	133729525	133729883	4.86239	5.9178e-18	ENSMUSG00000007880	ENSMUST00000105897	-	133679008	133753611	Genebody	23907	protein_coding	Arid1a
chr4	134580406	134580669	3.17139	5.25231e-09	ENSMUSG00000037306	ENSMUST00000176606	-	134567889	134703767	Genebody	123230	protein_coding	Man1c1
chr4	134631503	134631856	4.12294	2.43276e-15	ENSMUSG00000037306	ENSMUST00000176606	-	134567889	134703767	Genebody	72088	protein_coding	Man1c1
chr4	136649465	136649768	3.77113	2.13025e-14	ENSMUSG00000028664	ENSMUST00000105845	-	136647539	136835988	Genebody	186372	protein_coding	Ephb2
chr4	136741765	136742307	4.941	6.0342e-23	ENSMUSG00000028664	ENSMUST00000105846	-	136654646	136835843	Genebody	93807	protein_coding	Ephb2
chr4	136793285	136793703	4.15361	6.32004e-15	ENSMUSG00000028664	ENSMUST00000105846	-	136654646	136835843	Genebody	42349	protein_coding	Ephb2
chr4	137692150	137692349	3.00172	4.4656e-06	ENSMUSG00000041351	ENSMUST00000131536	+	137687418	137715821	Genebody	4831	protein_coding	Rap1gap
chr4	137964278	137964508	2.92642	8.48711e-06	ENSMUSG00000057530	ENSMUST00000102518	+	137862237	137965229	Genebody	102156	protein_coding	Ece1
chr4	138272714	138272937	3.14748	1.34057e-06	ENSMUSG00000028758	ENSMUST00000105820	+	138262499	138287162	Genebody	10326	protein_coding	Kif17
chr4	138841470	138841729	4.70821	8.82043e-15	ENSMUSG00000041193	ENSMUST00000030524	-	138799249	138863469	Genebody	21870	protein_coding	Pla2g5
chr4	139068423	139068767	3.77698	1.81522e-10	ENSMUSG00000028747	ENSMUST00000068036	-	139061409	139074789	Genebody	6194	protein_coding	Htr6
chr4	139206451	139206682	3.4662	8.33029e-09	ENSMUSG00000028745	ENSMUST00000145368	+	139199267	139262097	Genebody	7299	protein_coding	Capzb
chr4	139926261	139926517	3.8712	1.48054e-09	ENSMUSG00000087628	ENSMUST00000128563	+	139923349	139933170	Genebody	3040	lincRNA	Gm13028
chr4	140461367	140461668	3.9629	1.74582e-12	ENSMUSG00000085047	ENSMUST00000140113	+	140437963	140461291	Genebody	23554	lincRNA	Gm13026
chr4	141425546	141425890	4.49612	6.10562e-18	ENSMUSG00000006221	ENSMUST00000102486	+	141420779	141425311	Genebody	4939	protein_coding	Hspb7
chr4	141705329	141705691	5.33881	1.78176e-19	ENSMUSG00000078515	ENSMUST00000102484	-	141677549	141723419	Genebody	17909	protein_coding	Ddi2
chr4	141779923	141780169	3.82231	2.15357e-09	ENSMUSG00000040697	ENSMUST00000038014	-	141760189	141790891	Genebody	10845	protein_coding	Dnajc16
chr4	143126490	143126805	5.15098	7.62167e-21	ENSMUSG00000057637	ENSMUST00000105778	-	143107391	143212705	Genebody	86058	protein_coding	Prdm2
chr4	143161726	143161927	3.50379	2.78516e-08	ENSMUSG00000057637	ENSMUST00000154280	-	143162056	143194735	Genebody	32909	protein_coding	Prdm2
chr4	143162030	143162426	5.90994	6.95312e-26	ENSMUSG00000057637	ENSMUST00000154280	-	143162056	143194735	Genebody	32507	protein_coding	Prdm2
chr4	147335887	147336129	2.75049	0.000432743	ENSMUSG00000097168	ENSMUST00000181084	-	147018235	147359153	Genebody	23145	lincRNA	C230088H06Rik
chr4	147432420	147432627	3.07087	4.64205e-07	ENSMUSG00000097168	ENSMUST00000181752	-	147018493	147492201	Genebody	59678	lincRNA	C230088H06Rik
chr4	148504661	148504894	2.72727	0.00026022	ENSMUSG00000028991	ENSMUST00000103221	+	148448611	148557683	Genebody	56166	protein_coding	Mtor
chr4	149549328	149549701	3.12057	3.3368e-08	ENSMUSG00000028988	ENSMUST00000105692	+	149545117	149564508	Genebody	4397	protein_coding	Ctnnbip1
chr4	149556091	149556533	3.67965	3.04467e-12	ENSMUSG00000028988	ENSMUST00000105692	+	149545117	149564508	Genebody	11195	protein_coding	Ctnnbip1
chr4	149562729	149563024	2.68362	2.43978e-05	ENSMUSG00000028988	ENSMUST00000105692	+	149545117	149564508	Genebody	17759	protein_coding	Ctnnbip1
chr4	151179105	151179347	2.89474	2.38215e-05	ENSMUSG00000014592	ENSMUST00000169423	-	150917322	151861669	Genebody	682443	protein_coding	Camta1
chr4	151275407	151275701	4.67742	9.01737e-19	ENSMUSG00000014592	ENSMUST00000169423	-	150917322	151861669	Genebody	586115	protein_coding	Camta1
chr4	151411687	151411978	3.51852	1.48382e-08	ENSMUSG00000014592	ENSMUST00000169423	-	150917322	151861669	Genebody	449837	protein_coding	Camta1
chr4	152227166	152227560	3.0479	1.62802e-07	ENSMUSG00000028937	ENSMUST00000105652	+	152199810	152271847	Genebody	27553	protein_coding	Acot7
chr4	152467945	152468341	3.76289	4.6237e-18	ENSMUSG00000028931	ENSMUST00000159186	-	152392721	152477433	Genebody	9290	protein_coding	Kcnab2
chr4	154064987	154065666	3.09119	2.53565e-07	ENSMUSG00000029026	ENSMUST00000155642	-	154064445	154085322	Genebody	19996	protein_coding	Trp73
chr4	154109606	154109829	4.08348	1.9494e-12	ENSMUSG00000029026	ENSMUST00000139634	-	154067698	154116605	Genebody	6888	protein_coding	Trp73
chr4	155095375	155095576	3.01966	1.41674e-07	ENSMUSG00000029049	ENSMUST00000129180	+	155086628	155140703	Genebody	8847	protein_coding	Morn1
chr4	155122550	155122874	3.30579	7.80046e-10	ENSMUSG00000029049	ENSMUST00000129415	+	155110690	155128778	Genebody	12022	protein_coding	Morn1
chr4	155130029	155130319	4	3.74611e-17	ENSMUSG00000029049	ENSMUST00000151710	+	155102194	155129214	Genebody	27980	protein_coding	Morn1
chr5	4991108	4991510	3.45745	1.49934e-08	ENSMUSG00000028926	ENSMUST00000156660	-	4931690	5036516	Genebody	45207	protein_coding	Cdk14
chr5	4993229	4993440	3.57766	1.84247e-09	ENSMUSG00000028926	ENSMUST00000156660	-	4931690	5036516	Genebody	43182	protein_coding	Cdk14
chr5	9371219	9371418	3.8712	1.48054e-09	ENSMUSG00000056004	ENSMUST00000154662	+	9266175	9461486	Genebody	105143	protein_coding	9330182L06Rik
chr5	13477774	13477973	4.08045	8.48457e-11	ENSMUSG00000028883	ENSMUST00000200073	+	13399577	13496401	Genebody	78296	protein_coding	Sema3a
chr5	15637559	15637910	3.55732	8.7261e-08	ENSMUSG00000094230	ENSMUST00000178227	+	15516489	15656679	Genebody	121245	misc	Gm21847
chr5	19870465	19870736	3.76657	5.93663e-09	ENSMUSG00000040003	ENSMUST00000197443	+	19227055	20704773	Genebody	643545	protein_coding	Magi2
chr5	20568432	20568889	5.45977	9.20534e-22	ENSMUSG00000040003	ENSMUST00000207284	+	20534338	20569309	Genebody	34322	protein_coding	Magi2
chr5	20578645	20579088	3.32734	1.20934e-07	ENSMUSG00000040003	ENSMUST00000198908	+	20533500	20600810	Genebody	45366	protein_coding	Magi2
chr5	20629127	20629326	2.82493	0.000379551	ENSMUSG00000040003	ENSMUST00000199514	+	20602497	20702353	Genebody	26729	protein_coding	Magi2
chr5	21034542	21034843	3.13881	1.29065e-05	ENSMUSG00000028771	ENSMUST00000140057	-	21009444	21055725	Genebody	21033	protein_coding	Ptpn12
chr5	21247943	21248184	4.28971	4.38591e-12	ENSMUSG00000039934	ENSMUST00000198937	+	21186313	21288642	Genebody	61750	protein_coding	Gsap
chr5	22307172	22307415	4.70821	8.82043e-15	ENSMUSG00000042453	ENSMUST00000162637	-	22128073	22344690	Genebody	37397	protein_coding	Reln
chr5	23418434	23418658	3.61068	9.36807e-11	ENSMUSG00000073147	ENSMUST00000185943	-	23382308	23433324	Genebody	14778	lincRNA	5031425E22Rik
chr5	24804786	24805016	3.48214	1.20843e-08	ENSMUSG00000028945	ENSMUST00000146310	-	24803667	24813959	Genebody	9058	protein_coding	Rheb
chr5	25031400	25031894	3.95683	1.48095e-14	ENSMUSG00000028944	ENSMUST00000030784	-	24862744	25100642	Genebody	68995	protein_coding	Prkag2
chr5	25081627	25081886	2.96167	1.00526e-08	ENSMUSG00000028944	ENSMUST00000030784	-	24862744	25100642	Genebody	18886	protein_coding	Prkag2
chr5	25085200	25085427	2.9819	1.02216e-09	ENSMUSG00000028944	ENSMUST00000030784	-	24862744	25100642	Genebody	15329	protein_coding	Prkag2
chr5	25296878	25297197	4.83271	1.65219e-17	ENSMUSG00000038056	ENSMUST00000174734	-	25271798	25300075	Genebody	3038	protein_coding	Kmt2c
chr5	25774309	25774583	3.70705	5.87733e-10	ENSMUSG00000056367	ENSMUST00000198693	+	25760039	25777340	Genebody	14407	protein_coding	Actr3b
chr5	27128303	27128537	3.34806	1.13297e-06	ENSMUSG00000061576	ENSMUST00000122171	+	27049199	27727501	Genebody	79221	protein_coding	Dpp6
chr5	27317302	27317710	4.38247	2.72045e-13	ENSMUSG00000061576	ENSMUST00000101471	+	27261975	27727500	Genebody	55531	protein_coding	Dpp6
chr5	27549432	27549663	4.1868	8.56308e-15	ENSMUSG00000061576	ENSMUST00000134175	+	27533777	27697025	Genebody	15770	protein_coding	Dpp6
chr5	27677328	27677673	3.73754	4.79016e-11	ENSMUSG00000061576	ENSMUST00000134175	+	27533777	27697025	Genebody	143723	protein_coding	Dpp6
chr5	27717385	27717715	3.82263	1.18787e-12	ENSMUSG00000061576	ENSMUST00000101471	+	27261975	27727500	Genebody	455575	protein_coding	Dpp6
chr5	28860022	28860273	3.11909	4.0071e-06	ENSMUSG00000097726	ENSMUST00000180878	+	28458274	28933995	Genebody	401873	misc	9530036O11Rik
chr5	30763212	30763495	4.18508	1.95362e-11	ENSMUSG00000029168	ENSMUST00000088081	+	30711894	30799369	Genebody	51459	protein_coding	Dpysl5
chr5	32303262	32303461	3.71486	5.09237e-09	ENSMUSG00000029134	ENSMUST00000101376	+	32247351	32364356	Genebody	56010	protein_coding	Plb1
chr5	32346091	32346817	4.40061	1.69883e-17	ENSMUSG00000107078	ENSMUST00000202688	-	32320764	32354883	Genebody	8429	misc	Gm36840
chr5	32614773	32615007	3.55732	8.7261e-08	ENSMUSG00000014932	ENSMUST00000168707	+	32611335	32687057	Genebody	3555	protein_coding	Yes1
chr5	32820594	32820808	3.76657	5.93663e-09	ENSMUSG00000093574	ENSMUST00000144673	-	32737230	32827109	Genebody	6408	protein_coding	Gm20671
chr5	32991378	32991618	3.0112	1.54333e-07	ENSMUSG00000037426	ENSMUST00000137169	+	32924304	32991661	Genebody	67194	protein_coding	Depdc5
chr5	34298171	34298373	3.26493	5.18537e-07	ENSMUSG00000109572	ENSMUST00000207754	+	34288600	34327327	Genebody	9672	protein_coding	Cfap99
chr5	34643141	34643345	3.17604	1.07771e-06	ENSMUSG00000036693	ENSMUST00000201897	-	34641327	34647241	Genebody	3998	protein_coding	Nop14
chr5	35795572	35796049	2.71084	1.67024e-06	ENSMUSG00000029095	ENSMUST00000129347	+	35758051	35883419	Genebody	37759	protein_coding	Ablim2
chr5	35879265	35879572	3.63276	5.72611e-13	ENSMUSG00000029095	ENSMUST00000153529	+	35857894	35883519	Genebody	21524	protein_coding	Ablim2
chr5	35925126	35925330	3.51986	8.70923e-09	ENSMUSG00000029094	ENSMUST00000141824	+	35913082	35996024	Genebody	12146	protein_coding	Afap1
chr5	36213259	36213666	4.62185	5.1344e-21	ENSMUSG00000029093	ENSMUST00000135324	-	36065376	36268479	Genebody	55017	protein_coding	Sorcs2
chr5	36893287	36893641	3.02083	2.6759e-10	ENSMUSG00000029120	ENSMUST00000201156	+	36868663	36931257	Genebody	24801	protein_coding	Ppp2r2c
chr5	36945456	36945767	2.83816	2.00028e-07	ENSMUSG00000029120	ENSMUST00000031003	+	36868513	36955078	Genebody	77098	protein_coding	Ppp2r2c
chr5	38117157	38117365	3.30709	1.3441e-08	ENSMUSG00000029125	ENSMUST00000201285	+	38111042	38121299	Genebody	6219	protein_coding	Stx18
chr5	38356973	38357342	4.30029	2.6094e-17	ENSMUSG00000005107	ENSMUST00000143758	-	38351083	38480131	Genebody	122974	protein_coding	Slc2a9
chr5	44414458	44414764	4.59184	2.32477e-14	ENSMUSG00000104800	ENSMUST00000199005	-	44412793	44427592	Genebody	12981	lincRNA	Gm36017
chr5	44538077	44538305	4.05405	3.95612e-13	ENSMUSG00000039706	ENSMUST00000199471	-	44479171	44593879	Genebody	55688	protein_coding	Ldb2
chr5	44693702	44694002	4.06302	1.95745e-13	ENSMUSG00000039706	ENSMUST00000199261	-	44472140	44799602	Genebody	105750	protein_coding	Ldb2
chr5	44877045	44877279	3.90909	3.13892e-11	ENSMUSG00000106656	ENSMUST00000199745	+	44865149	44877138	Genebody	12013	lincRNA	Gm42750
chr5	45220645	45220851	3.45269	3.19683e-07	ENSMUSG00000104781	ENSMUST00000200133	-	45192669	45251929	Genebody	31181	lincRNA	Gm43303
chr5	45231950	45232202	4.43787	8.59508e-14	ENSMUSG00000104781	ENSMUST00000200133	-	45192669	45251929	Genebody	19853	lincRNA	Gm43303
chr5	45298975	45299244	4.91379	1.72135e-19	ENSMUSG00000029092	ENSMUST00000197016	-	45009171	45424402	Genebody	125293	lincRNA	D5Ertd615e
chr5	45301319	45301529	4.06427	8.03101e-12	ENSMUSG00000029092	ENSMUST00000197016	-	45009171	45424402	Genebody	122978	lincRNA	D5Ertd615e
chr5	50457619	50457957	3.13881	1.29065e-05	ENSMUSG00000105423	ENSMUST00000197457	-	50448662	50544491	Genebody	86703	misc	Gm36814
chr5	52388160	52388364	3.29182	1.63633e-07	ENSMUSG00000045790	ENSMUST00000213027	-	52376027	52405122	Genebody	16860	protein_coding	Ccdc149
chr5	53162427	53162731	3.77358	6.01658e-11	ENSMUSG00000029189	ENSMUST00000196550	-	53155595	53173112	Genebody	10533	protein_coding	Sel1l3
chr5	54046532	54046817	4.58015	3.0439e-15	ENSMUSG00000039156	ENSMUST00000201469	+	53998565	54121057	Genebody	48109	protein_coding	Stim2
chr5	54062182	54062426	4.03727	1.18872e-10	ENSMUSG00000039156	ENSMUST00000201469	+	53998565	54121057	Genebody	63739	protein_coding	Stim2
chr5	54100966	54101220	3.36449	1.43966e-07	ENSMUSG00000039156	ENSMUST00000200873	+	54074737	54104489	Genebody	26356	protein_coding	Stim2
chr5	58081035	58081515	5.12672	1.25427e-17	ENSMUSG00000029108	ENSMUST00000192048	+	57722209	58129454	Genebody	359066	protein_coding	Pcdh7
chr5	63696825	63697106	4.4898	1.10405e-13	ENSMUSG00000090061	ENSMUST00000162166	+	63649333	63800647	Genebody	47632	protein_coding	Nwd2
chr5	64336983	64337343	3.7037	1.14575e-10	ENSMUSG00000029174	ENSMUST00000140960	+	64298530	64351481	Genebody	38633	protein_coding	Tbc1d1
chr5	66302899	66303313	4.03101	4.21037e-14	ENSMUSG00000029207	ENSMUST00000162955	-	66298703	66313728	Genebody	10622	protein_coding	Apbb2
chr5	66850662	66851198	3.78323	2.9388e-09	ENSMUSG00000037736	ENSMUST00000130228	+	66745889	66953678	Genebody	105041	protein_coding	Limch1
chr5	67348950	67349290	3.8712	1.48054e-09	ENSMUSG00000029221	ENSMUST00000161169	+	67332099	67353355	Genebody	17021	protein_coding	Slc30a9
chr5	68097795	68098137	3.55732	8.7261e-08	ENSMUSG00000068082	ENSMUST00000094715	+	68031835	68166398	Genebody	66131	protein_coding	Grxcr1
chr5	70995651	70995967	4.49896	2.05755e-13	ENSMUSG00000000560	ENSMUST00000197124	-	70960955	71013684	Genebody	17875	protein_coding	Gabra2
chr5	71026003	71026306	3.75783	6.27321e-09	ENSMUSG00000000560	ENSMUST00000000572	-	70961061	71094640	Genebody	68486	protein_coding	Gabra2
chr5	71761042	71761476	4.70821	8.82043e-15	ENSMUSG00000029212	ENSMUST00000031122	+	71699932	72149037	Genebody	61327	protein_coding	Gabrb1
chr5	71917218	71917537	3.9666	3.8249e-10	ENSMUSG00000029212	ENSMUST00000031122	+	71699932	72149037	Genebody	217445	protein_coding	Gabrb1
chr5	71926396	71926709	3.76657	5.93663e-09	ENSMUSG00000029212	ENSMUST00000031122	+	71699932	72149037	Genebody	226620	protein_coding	Gabrb1
chr5	71976564	71976916	3.66194	2.3093e-08	ENSMUSG00000029212	ENSMUST00000031122	+	71699932	72149037	Genebody	276808	protein_coding	Gabrb1
chr5	71987009	71987208	3.13881	1.29065e-05	ENSMUSG00000029212	ENSMUST00000031122	+	71699932	72149037	Genebody	287176	protein_coding	Gabrb1
chr5	72855755	72856134	4.43787	8.59508e-14	ENSMUSG00000029217	ENSMUST00000126481	-	72755734	72868396	Genebody	12452	protein_coding	Tec
chr5	74252909	74253165	3.32349	2.72722e-09	ENSMUSG00000062110	ENSMUST00000202465	-	74205081	74288610	Genebody	35573	protein_coding	Scfd2
chr5	74277331	74277605	4.51389	3.37653e-16	ENSMUSG00000062110	ENSMUST00000202465	-	74205081	74288610	Genebody	11142	protein_coding	Scfd2
chr5	77459946	77460287	3.64683	5.11658e-09	ENSMUSG00000106906	ENSMUST00000201510	+	77434034	77473219	Genebody	26082	lincRNA	Gm34728
chr5	77460497	77460705	3.80228	4.54287e-10	ENSMUSG00000106906	ENSMUST00000201510	+	77434034	77473219	Genebody	26567	lincRNA	Gm34728
chr5	89120946	89121163	3.45269	3.19683e-07	ENSMUSG00000060961	ENSMUST00000134303	+	89028092	89122453	Genebody	92962	protein_coding	Slc4a4
chr5	89135798	89136011	3.15615	3.323e-07	ENSMUSG00000060961	ENSMUST00000130041	+	89027966	89234861	Genebody	107938	protein_coding	Slc4a4
chr5	91564155	91564375	3.3275	7.56781e-08	ENSMUSG00000034981	ENSMUST00000040576	+	91517615	91626894	Genebody	46650	protein_coding	Parm1
chr5	96666279	96666490	3.34806	1.13297e-06	ENSMUSG00000034687	ENSMUST00000036019	+	96373955	96784728	Genebody	292429	protein_coding	Fras1
chr5	100108925	100109273	4.34462	1.59287e-17	ENSMUSG00000050640	ENSMUST00000124145	-	100083947	100122796	Genebody	13697	protein_coding	Tmem150c
chr5	103022873	103023082	4.40075	3.04663e-14	ENSMUSG00000046709	ENSMUST00000128869	-	102987874	103026995	Genebody	4018	protein_coding	Mapk10
chr5	103778623	103778823	3.66194	2.3093e-08	ENSMUSG00000029313	ENSMUST00000031256	+	103754573	103855322	Genebody	24150	protein_coding	Aff1
chr5	103854181	103854430	3.71025	3.30141e-10	ENSMUSG00000029313	ENSMUST00000031256	+	103754573	103855322	Genebody	99732	protein_coding	Aff1
chr5	105466740	105467098	2.92956	0.000127759	ENSMUSG00000070639	ENSMUST00000112707	+	105415775	105490074	Genebody	51144	protein_coding	Lrrc8b
chr5	110362973	110363293	3.41797	1.52887e-07	ENSMUSG00000043323	ENSMUST00000198834	-	110362900	110386962	Genebody	23829	protein_coding	Fbrsl1
chr5	110562681	110562961	4.09836	3.17439e-15	ENSMUSG00000033316	ENSMUST00000040001	+	110544355	110621375	Genebody	18466	protein_coding	Galnt9
chr5	110594586	110594785	3.26087	1.26897e-09	ENSMUSG00000033316	ENSMUST00000040001	+	110544355	110621375	Genebody	50330	protein_coding	Galnt9
chr5	110595413	110595728	5.44828	9.04107e-30	ENSMUSG00000033316	ENSMUST00000040001	+	110544355	110621375	Genebody	51215	protein_coding	Galnt9
chr5	110611422	110611768	4.33387	5.11552e-16	ENSMUSG00000033316	ENSMUST00000165856	+	110603522	110621380	Genebody	8073	protein_coding	Galnt9
chr5	111754808	111755093	2.94118	1.63339e-05	ENSMUSG00000085271	ENSMUST00000129146	-	111734410	111761700	Genebody	6750	lincRNA	E130006D01Rik
chr5	112510492	112510735	3.48485	3.30096e-10	ENSMUSG00000058153	ENSMUST00000212758	-	112422009	112576868	Genebody	66255	protein_coding	Sez6l
chr5	112700792	112701210	4.95751	4.93242e-24	ENSMUSG00000072720	ENSMUST00000182189	-	112688878	112765931	Genebody	64930	protein_coding	Myo18b
chr5	112781807	112782065	4.43425	1.18771e-17	ENSMUSG00000072720	ENSMUST00000183029	-	112772886	112871586	Genebody	89650	protein_coding	Myo18b
chr5	112933282	112933654	3.48653	9.01883e-10	ENSMUSG00000042249	ENSMUST00000200332	-	112912599	113015514	Genebody	82046	protein_coding	Grk3
chr5	113126552	113126825	2.91971	1.25672e-06	ENSMUSG00000051339	ENSMUST00000212276	-	113086323	113137986	Genebody	11298	protein_coding	2900026A02Rik
chr5	113271573	113271877	3.96959	1.63742e-12	ENSMUSG00000042216	ENSMUST00000147856	-	113257474	113280601	Genebody	8876	protein_coding	Sgsm1
chr5	113716600	113716949	3.36134	2.14393e-08	ENSMUSG00000042184	ENSMUST00000047891	-	113703697	113724749	Genebody	7975	protein_coding	1700069L16Rik
chr5	114575890	114576270	3.77504	3.45438e-12	ENSMUSG00000041930	ENSMUST00000130983	+	114568017	114594678	Genebody	8063	protein_coding	Fam222a
chr5	115319441	115319887	4.21348	6.10478e-13	ENSMUSG00000086368	ENSMUST00000149609	+	115301120	115319208	Genebody	18544	lincRNA	Gm13830
chr5	115571065	115571371	3.33333	1.04655e-08	ENSMUSG00000041638	ENSMUST00000129424	+	115565276	115584747	Genebody	5942	protein_coding	Gcn1l1
chr5	116526356	116526563	3.14417	9.86643e-08	ENSMUSG00000063919	ENSMUST00000076124	-	116439276	116591817	Genebody	65358	protein_coding	Srrm4
chr5	117272043	117272316	3.65535	2.54039e-13	ENSMUSG00000061288	ENSMUST00000111975	+	117240460	117273867	Genebody	31719	protein_coding	Taok3
chr5	117443985	117444217	3.41113	3.66117e-08	ENSMUSG00000061578	ENSMUST00000073347	+	117414000	117555942	Genebody	30101	protein_coding	Ksr2
chr5	117574862	117575275	4.16667	3.77859e-14	ENSMUSG00000061578	ENSMUST00000180430	+	117414000	117775003	Genebody	161068	protein_coding	Ksr2
chr5	118044994	118045225	3.49794	1.35584e-07	ENSMUSG00000029359	ENSMUST00000145526	+	118041317	118046380	Genebody	3792	protein_coding	Tesc
chr5	118113698	118113919	2.92857	7.87807e-07	ENSMUSG00000032867	ENSMUST00000201545	-	118077052	118155426	Genebody	41618	protein_coding	Fbxw8
chr5	118214502	118214733	3.15789	5.60299e-08	ENSMUSG00000032850	ENSMUST00000134281	-	118193572	118229145	Genebody	14528	protein_coding	Rnft2
chr5	122324944	122325308	3.76923	3.66589e-12	ENSMUSG00000038569	ENSMUST00000149600	-	122325506	122351294	Genebody	26168	protein_coding	Rad9b
chr5	122997872	122998112	3.97959	1.89627e-10	ENSMUSG00000056735	ENSMUST00000148466	+	122989354	122998345	Genebody	8638	misc	A930024E05Rik
chr5	123057779	123058237	7.15434	1.43404e-42	ENSMUSG00000097213	ENSMUST00000181022	-	123047373	123230871	Genebody	172863	lincRNA	Gm26745
chr5	123150188	123150407	2.59467	7.71525e-05	ENSMUSG00000038384	ENSMUST00000056053	+	123142957	123167410	Genebody	7340	protein_coding	Setd1b
chr5	123806376	123806621	3.71377	5.54204e-10	ENSMUSG00000029414	ENSMUST00000031366	+	123749726	123821593	Genebody	56772	protein_coding	Kntc1
chr5	124019357	124019603	3.16957	1.21504e-07	ENSMUSG00000066278	ENSMUST00000040967	-	124004641	124032270	Genebody	12790	protein_coding	Vps37b
chr5	124043521	124043806	4.40901	2.82918e-14	ENSMUSG00000104818	ENSMUST00000199099	-	124035201	124052352	Genebody	8689	lincRNA	Gm43661
chr5	124173442	124173802	3.33333	8.45162e-11	ENSMUSG00000029406	ENSMUST00000161644	-	124143606	124185118	Genebody	11496	protein_coding	Pitpnm2
chr5	124221388	124221763	4.24469	1.3315e-19	ENSMUSG00000029406	ENSMUST00000161273	-	124118691	124249451	Genebody	27876	protein_coding	Pitpnm2
chr5	124518704	124519068	5.12397	4.09298e-22	ENSMUSG00000029392	ENSMUST00000062153	-	124493080	124531391	Genebody	12505	protein_coding	Rilpl1
chr5	124571104	124571432	3.27476	2.90208e-08	ENSMUSG00000029388	ENSMUST00000152716	-	124571751	124574916	Genebody	3648	protein_coding	Eif2b1
chr5	124810055	124810335	2.77778	8.77162e-05	ENSMUSG00000038011	ENSMUST00000196708	+	124805338	124834125	Genebody	4857	protein_coding	Dnah10
chr5	124900185	124900404	3.01291	2.30712e-07	ENSMUSG00000079215	ENSMUST00000141533	+	124862764	124902693	Genebody	37530	protein_coding	Zfp664
chr5	124902250	124902462	2.97177	7.75872e-07	ENSMUSG00000079215	ENSMUST00000141533	+	124862764	124902693	Genebody	39592	protein_coding	Zfp664
chr5	125141227	125141426	2.53317	2.97619e-05	ENSMUSG00000029478	ENSMUST00000086083	-	125017162	125179053	Genebody	37727	protein_coding	Ncor2
chr5	125243972	125244301	4.4164	5.64898e-17	ENSMUSG00000105039	ENSMUST00000198586	-	125238314	125272815	Genebody	28679	lincRNA	Gm32585
chr5	125578674	125578887	3.0479	1.62802e-07	ENSMUSG00000070498	ENSMUST00000031446	+	125532387	125792583	Genebody	46393	protein_coding	Tmem132b
chr5	128806634	128806854	2.92172	7.30416e-09	ENSMUSG00000029420	ENSMUST00000198941	-	128757795	128820022	Genebody	13278	protein_coding	Rimbp2
chr5	128809984	128810272	2.77162	1.41952e-07	ENSMUSG00000029420	ENSMUST00000198941	-	128757795	128820022	Genebody	9894	protein_coding	Rimbp2
chr5	128841598	128841892	3.51759	1.29706e-12	ENSMUSG00000029420	ENSMUST00000199737	-	128806414	128877066	Genebody	35321	protein_coding	Rimbp2
chr5	129534491	129534871	4.46549	3.31322e-20	ENSMUSG00000029439	ENSMUST00000199925	+	129501251	129571381	Genebody	33430	protein_coding	Sfswap
chr5	130938344	130938570	2.80992	3.29541e-05	ENSMUSG00000034040	ENSMUST00000086023	-	130872082	131308497	Genebody	370040	protein_coding	Wbscr17
chr5	131007243	131007525	3.125	2.50998e-06	ENSMUSG00000034040	ENSMUST00000160609	-	130963676	131308076	Genebody	300692	protein_coding	Wbscr17
chr5	131065172	131065598	3.97924	2.74631e-12	ENSMUSG00000034040	ENSMUST00000160609	-	130963676	131308076	Genebody	242691	protein_coding	Wbscr17
[truncated: 13,524 more rows]
