# Supplementary material for: Rescue of deficits by Brwd1 copy number restoration in the Ts65Dn mouse model of Down syndrome
Source: Nat Commun. 2022 Oct 26;13:6384. doi: 10.1038/s41467-022-34200-0 (PMC9606253; doi:10.1038/s41467-022-34200-0)
Supplement: Supplementary file 11 — Supplementary Data 9 [file 41467_2022_34200_MOESM11_ESM.xlsx]

## Sheet: S9
Supplementary Data 9: Adult hippocampus (male) Smarca2/4 ChIP-seq data (diffReps; p<0.0001; Ts65Dn vs. euploid and Ts65Dn;Brwd1+/– vs. Ts65Dn); Associated with Fig. 4 and Extended Data Fig. 13
Fulton et al., 2022
Ts65Dn vs. euploid (PCGs only)																														Ts65Dn vs. Ts65Dn;Brwd1+/– (PCGs only)
Chromosome	Start	End	Geneid	TranscriptId	Strand	Gene_start	Gene_end	Region	Distance	Type	Gene_name	Length	Treatment.cnt	Control.cnt	Treatment.avg	Control.avg	Treatment.enr	Control.enr	Event	log2FC	pval	padj	winSta	winEnd	winFC	winP	winQ			Chromosome	Start	End	Geneid	TranscriptId	Strand	Gene_start	Gene_end	Region	Distance	Type	Gene_name	Length	Treatment.cnt	Control.cnt	Treatment.avg	Control.avg	Treatment.enr	Control.enr	Event
chr1	93266101	93267100	ENSMUSG00000047793	ENSMUST00000172289	+	93235851	93284507	Genebody	30749	protein_coding	Sned1	1000	16.29;25.78;13.53;16.74	3.18;4.76;4.66;0.96	18.09	3.39	1.62	0.2	Up	2.42	3.03819e-09	3.12656e-05	93266101	93267100	2.42	3.03819e-09	1.65662e-05			chr5	121514101	121515200	ENSMUSG00000029452	ENSMUST00000156080	+	121453309	121518171	Genebody	61341	protein_coding	Tmem116	1100	11.63;21.09;16.75;16.84	5.17;1.07;5.82;2.31	16.57	3.59	1.45	0.37	Up
chr19	39882001	39883100	ENSMUSG00000092008	ENSMUST00000168838	-	39842660	39886769	Genebody	4219	protein_coding	Cyp2c69	1100	10.86;14.44;21.05;16.74	3.18;1.19;5.59;1.93	15.77	2.97	1.58	0.4	Up	2.41	3.18049e-08	0.000104309	39882001	39883000	2.37	2.96383e-08	5.02753e-05			chrX	57267201	57268200	ENSMUSG00000031133	ENSMUST00000114735	-	57233440	57281594	Genebody	13894	protein_coding	Arhgef6	1000	11.63;17.42;16.75;11.22	2.58;5.37;2.33;2.31	14.25	3.15	1.81	0.58	Up
chr7	102642301	102643400	ENSMUSG00000073971	ENSMUST00000214841	+	102638432	102642555	Genebody	4418	protein_coding	Olfr554	1100	11.77;22.69;25.56;13.21	9.55;1.19;3.72;0.00	18.31	3.62	1.83	0.4	Up	2.34	1.50349e-05	0.00186875	102642301	102643300	2.44	7.32477e-06	0.000910637			chr2	69568101	69569100	ENSMUSG00000027070	ENSMUST00000092551	-	69526366	69586029	Genebody	17429	protein_coding	Lrp2	1000	14.95;11.92;15.35;12.83	3.45;8.59;0.00;1.16	13.76	3.3	2	0.34	Up
chr9	18529001	18530100	ENSMUSG00000109564	ENSMUST00000207857	-	18495518	18622235	Genebody	92685	protein_coding	Muc16	1100	17.20;20.62;40.60;12.33	6.37;3.57;5.59;2.89	22.69	4.6	1.82	0.37	Up	2.3	5.64293e-08	0.000137608	18529101	18530100	2.53	4.92622e-08	6.52409e-05			chr6	73178901	73180100	ENSMUSG00000052861	ENSMUST00000204053	-	73017742	73212663	Genebody	33163	protein_coding	Dnah6	1200	11.63;24.75;26.52;16.03	5.17;6.44;5.82;2.31	19.73	4.93	1.23	0.32	Up
chr12	101566401	101567700	ENSMUSG00000047014	ENSMUST00000221241	+	101404752	101625854	Genebody	162298	protein_coding	Catsperb	1300	17.20;28.87;21.05;25.55	7.16;2.38;11.17;0.00	23.17	5.18	1.07	0.41	Up	2.16	1.60661e-07	0.000215653	101566401	101567400	2.61	9.49729e-10	9.27867e-06			chr6	148937801	148938800	ENSMUSG00000039985	ENSMUST00000204435	-	148921057	148943535	Genebody	5235	protein_coding	Fam60a	1000	10.80;22.00;11.16;14.43	4.31;2.15;4.65;3.47	14.6	3.64	0.97	0.22	Up
chr19	8076601	8077600	ENSMUSG00000063590	ENSMUST00000065651	-	8062209	8131982	Genebody	54882	protein_coding	Slc22a28	1000	18.11;39.19;33.08;12.33	7.16;9.51;4.66;1.93	25.68	5.81	2.26	0.53	Up	2.14	4.99528e-08	0.000130031	8076601	8077600	2.14	4.99528e-08	6.56421e-05			chr5	32644701	32645700	ENSMUSG00000014932	ENSMUST00000200999	+	32639531	32653183	Genebody	5669	protein_coding	Yes1	1000	19.10;17.42;13.96;11.22	3.45;3.22;2.33;6.94	15.43	3.98	1.09	0.34	Up
chr10	87202401	87203400	ENSMUSG00000047129	ENSMUST00000169849	+	87058046	87230588	Genebody	144854	protein_coding	1700113H08Rik	1000	11.77;23.72;18.04;12.33	5.57;5.95;2.79;0.96	16.47	3.82	1.83	0.35	Up	2.11	3.82119e-07	0.000319702	87202401	87203400	2.11	3.82119e-07	0.000176128			chr17	33379601	33380700	ENSMUSG00000055240	ENSMUST00000173151	-	33360507	33394378	Genebody	14228	protein_coding	Zfp101	1100	11.63;20.17;27.91;23.25	6.03;7.52;6.98;1.16	20.74	5.42	1.34	0.42	Up
chr17	58083501	58084700	ENSMUSG00000038048	ENSMUST00000076038	+	57769570	58410355	Genebody	314530	protein_coding	Cntnap5c	1200	23.54;35.06;19.55;15.86	7.96;3.57;2.79;7.71	23.5	5.51	1.9	0.38	Up	2.09	2.23739e-08	9.00248e-05	58083601	58084600	2.24	2.27716e-08	4.44949e-05			chr1	192890001	192891000	ENSMUSG00000016200	ENSMUST00000195354	-	192891233	193035775	Genebody	145275	protein_coding	Syt14	1000	10.80;20.17;26.52;11.22	6.89;5.37;2.33;3.47	17.18	4.51	1.06	0.41	Up
chr19	11677201	11678200	ENSMUSG00000041857	ENSMUST00000186557	-	11667535	11691028	Genebody	13328	protein_coding	Oosp1	1000	21.73;26.81;25.56;13.21	7.16;5.95;7.45;0.00	21.83	5.14	1.21	0.39	Up	2.09	1.20717e-08	6.4943e-05	11677201	11678200	2.09	1.20717e-08	3.2351e-05			chr16	44890401	44891500	ENSMUSG00000090176	ENSMUST00000102805	+	44867097	44915840	Genebody	23853	protein_coding	Cd200r2	1100	15.78;33.92;19.54;19.24	5.17;6.44;10.47;1.16	22.12	5.81	1.31	0.33	Up
chr10	64786801	64787800	ENSMUSG00000060843	ENSMUST00000075099	+	63504037	65002833	Genebody	1283263	protein_coding	Ctnna3	1000	12.67;14.44;22.55;12.33	4.77;3.57;3.72;2.89	15.5	3.74	1.33	0.35	Up	2.05	1.01552e-06	0.000465472	64786801	64787800	2.05	1.01552e-06	0.00028853			chr15	22865901	22866900	ENSMUSG00000040420	ENSMUST00000163361	+	22549022	23400567	Genebody	317378	protein_coding	Cdh18	1000	14.12;21.09;11.16;14.43	4.31;9.66;1.16;1.16	15.2	4.07	2.81	0.57	Up
chr7	67254601	67255900	ENSMUSG00000030557	ENSMUST00000207715	-	67236537	67266162	Genebody	10912	protein_coding	Mef2a	1300	21.73;19.59;28.57;20.26	3.98;3.57;0.00;14.45	22.54	5.5	1.48	0.3	Up	2.04	1.0375e-06	0.000471171	67254601	67255600	2.73	8.28914e-09	2.70515e-05			chr17	93204001	93205000	ENSMUSG00000024256	ENSMUST00000064775	+	93199422	93205485	Genebody	5078	protein_coding	Adcyap1	1000	10.80;12.84;16.75;13.63	4.31;3.22;2.33;4.62	13.5	3.62	1.22	0.34	Up
chr8	61794401	61795500	ENSMUSG00000058056	ENSMUST00000121785	-	61511433	61902669	Genebody	107719	protein_coding	Palld	1100	12.67;17.53;31.57;16.74	9.55;5.95;3.72;0.00	19.63	4.81	1.35	0.37	Up	2.03	8.42525e-06	0.00137261	61794501	61795500	1.99	9.18428e-06	0.0010486			chr5	84172001	84173000	ENSMUSG00000029245	ENSMUST00000113398	-	84065512	84416806	Genebody	244306	protein_coding	Epha5	1000	9.97;11.92;16.75;15.23	4.31;4.30;3.49;2.31	13.47	3.6	1.5	0.3	Up
chr19	40003601	40004800	ENSMUSG00000042248	ENSMUST00000049178	+	39992424	40012243	Genebody	11776	protein_coding	Cyp2c37	1200	17.20;20.62;27.06;16.74	9.55;5.95;4.66;0.00	20.41	5.04	2.31	0.46	Up	2.02	2.04727e-07	0.000241553	40003601	40004600	1.97	1.87126e-06	0.000406663			chr9	3599001	3600000	ENSMUSG00000041624	ENSMUST00000213060	+	3532888	3761177	Genebody	66612	protein_coding	Gucy1a2	1000	9.97;15.59;27.91;12.83	6.89;4.30;5.82;1.16	16.57	4.54	1.61	0.45	Up
chr3	127690001	127691000	ENSMUSG00000028028	ENSMUST00000198955	-	127670310	127729571	Genebody	39071	protein_coding	Alpk1	1000	16.29;14.44;18.04;12.33	1.59;5.95;4.66;2.89	15.28	3.77	0.75	0.42	Up	2.02	2.33417e-08	9.21507e-05	127690001	127691000	2.02	2.33417e-08	4.49824e-05			chr1	70072101	70073100	ENSMUSG00000053153	ENSMUST00000191569	+	69951648	70282011	Genebody	120952	protein_coding	Spag16	1000	10.80;12.84;18.14;12.83	2.58;3.22;4.65;4.62	13.65	3.77	0.92	0.27	Up
chr6	129613801	129614800	ENSMUSG00000030149	ENSMUST00000032252	-	129612414	129622772	Genebody	8472	protein_coding	Klrk1	1000	11.77;16.50;22.55;14.97	2.39;3.57;9.31;0.96	16.45	4.06	1.46	0.4	Up	2.02	3.96028e-06	0.00092793	129613801	129614800	2.02	3.96028e-06	0.000633558			chr5	141985901	141986900	ENSMUSG00000039683	ENSMUST00000074546	+	141856787	142213194	Genebody	129613	protein_coding	Sdk1	1000	9.97;23.84;19.54;16.84	6.89;3.22;4.65;4.62	17.54	4.85	2.06	0.43	Up
chr1	129716701	129717800	ENSMUSG00000042581	ENSMUST00000040311	+	129273463	130050352	Genebody	443787	protein_coding	Thsd7b	1100	14.48;21.66;33.08;21.14	11.14;4.76;0.93;5.78	22.59	5.65	1.31	0.42	Up	2	1.20824e-06	0.000504894	129716701	129717700	1.96	2.06046e-06	0.000431266			chr8	37524401	37525400	ENSMUSG00000039539	ENSMUST00000118896	-	37522554	38661508	Genebody	1136608	protein_coding	Sgcz	1000	12.46;16.50;20.93;12.83	0.86;8.59;4.65;3.47	15.68	4.39	1.53	0.32	Up
chr11	11357501	11358700	ENSMUSG00000020193	ENSMUST00000020413	-	11279626	11462408	Genebody	104308	protein_coding	Zpbp	1200	16.29;35.06;15.04;15.86	6.37;10.70;0.93;2.89	20.56	5.22	1.32	0.37	Up	1.98	2.77596e-06	0.000766419	11357601	11358600	2.27	4.70248e-08	6.35073e-05			chr11	113409601	113410600	ENSMUSG00000041654	ENSMUST00000071539	-	113244853	113565756	Genebody	155656	protein_coding	Slc39a11	1000	10.80;13.75;18.14;12.03	0.86;7.52;5.82;1.16	13.68	3.84	1.05	0.4	Up
chr3	23898001	23899000	ENSMUSG00000102758	ENSMUST00000192246	-	23804335	23939477	Genebody	40977	protein_coding	Naaladl2	1000	18.11;17.53;22.55;12.33	6.37;5.95;2.79;2.89	17.63	4.5	1.55	0.36	Up	1.97	9.10057e-08	0.00017386	23898001	23899000	1.97	9.10057e-08	8.94201e-05			chr4	109290701	109291700	ENSMUSG00000028552	ENSMUST00000132165	+	109280412	109385465	Genebody	10788	protein_coding	Eps15	1000	10.80;14.67;16.75;16.84	5.17;1.07;0.00;10.40	14.76	4.16	1.33	0.41	Up
chr13	17142901	17143900	ENSMUSG00000055137	ENSMUST00000068545	-	16857472	17694739	Genebody	551339	protein_coding	Sugct	1000	10.86;22.69;16.54;12.33	6.37;1.19;4.66;3.85	15.61	4.02	1.52	0.38	Up	1.96	4.85511e-06	0.00103045	17142901	17143900	1.96	4.85511e-06	0.000716264			chr14	76483201	76484200	ENSMUSG00000022010	ENSMUST00000140251	+	76476917	76506930	Genebody	6783	protein_coding	Tsc22d1	1000	14.12;12.84;12.56;25.65	6.89;1.07;4.65;5.78	16.29	4.6	1.44	0.46	Up
chr1	69972001	69973200	ENSMUSG00000053153	ENSMUST00000191569	+	69951648	70282011	Genebody	20952	protein_coding	Spag16	1200	16.29;21.66;39.09;15.86	6.37;8.32;6.52;2.89	23.22	6.02	1.64	0.43	Up	1.95	1.1311e-07	0.000190196	69972201	69973200	1.97	1.10037e-07	9.83532e-05			chr14	106121301	106122400	ENSMUSG00000022113	ENSMUST00000194236	+	106106199	106135859	Genebody	15651	protein_coding	Trim52	1100	9.97;15.59;20.93;11.22	5.17;3.22;4.65;3.47	14.43	4.13	1.88	0.59	Up
chr17	65456901	65458000	ENSMUSG00000045036	ENSMUST00000062161	-	65256007	65540776	Genebody	83326	protein_coding	Tmem232	1100	13.58;14.44;21.05;15.86	1.59;4.76;5.59;4.82	16.23	4.19	1.33	0.68	Up	1.95	6.00784e-08	0.000142675	65456901	65457900	1.93	2.09825e-07	0.000133894			chr15	7393601	7394600	ENSMUSG00000042961	ENSMUST00000159726	-	7305070	7398261	Genebody	4161	protein_coding	Egflam	1000	16.61;22.00;27.91;11.22	8.62;4.30;6.98;2.31	19.44	5.55	1.47	0.36	Up
chr4	14682901	14683900	ENSMUSG00000023151	ENSMUST00000143565	-	14665754	14756845	Genebody	73445	protein_coding	Lrrc69	1000	15.39;23.72;16.54;12.33	7.96;7.13;2.79;0.00	16.99	4.47	1.79	0.69	Up	1.93	6.6632e-06	0.00120921	14682901	14683900	1.93	6.6632e-06	0.000859058			chr19	40618401	40619400	ENSMUSG00000048120	ENSMUST00000134063	+	40612397	40739794	Genebody	6503	protein_coding	Entpd1	1000	10.80;26.59;13.96;15.23	4.31;3.22;6.98;4.62	16.64	4.78	1.48	0.37	Up
chr8	38004401	38005700	ENSMUSG00000039539	ENSMUST00000118896	-	37522554	38661508	Genebody	656458	protein_coding	Sgcz	1300	19.01;16.50;36.09;21.14	7.16;10.70;5.59;0.96	23.18	6.1	1.99	0.51	Up	1.93	1.68282e-07	0.000220578	38004501	38005500	1.93	3.13905e-07	0.000162277			chr8	16877901	16878900	ENSMUSG00000060924	ENSMUST00000138348	-	16288022	17535281	Genebody	656881	protein_coding	Csmd1	1000	9.97;15.59;19.54;13.63	4.31;3.22;8.14;1.16	14.68	4.21	1.52	0.62	Up
chr15	33236301	33237300	ENSMUSG00000039007	ENSMUST00000042167	+	33083129	33594552	Genebody	153671	protein_coding	Cpq	1000	12.67;28.87;21.05;13.21	10.35;5.95;2.79;0.96	18.95	5.01	1.25	0.48	Up	1.92	3.00166e-05	0.00269308	33236301	33237300	1.92	3.00166e-05	0.00216668			chr11	59489201	59490200	ENSMUSG00000020472	ENSMUST00000013262	-	59485520	59506644	Genebody	16944	protein_coding	Zkscan17	1000	9.97;17.42;23.72;12.03	6.03;6.44;3.49;2.31	15.78	4.57	1.44	0.61	Up
chr4	4002701	4003700	ENSMUSG00000028236	ENSMUST00000040925	-	3995936	4019663	Genebody	16463	protein_coding	Sdr16c5	1000	10.86;18.56;15.04;17.62	5.57;7.13;3.72;0.00	15.52	4.11	1.76	0.54	Up	1.92	1.5667e-07	0.000213422	4002701	4003700	1.92	1.5667e-07	0.000116987			chr1	171951301	171952300	ENSMUSG00000015314	ENSMUST00000195656	+	171917515	171953170	Genebody	34285	protein_coding	Slamf6	1000	22.43;27.51;15.35;11.22	7.75;6.44;1.16;6.94	19.13	5.57	1.15	0.37	Up
chr7	120356901	120358100	ENSMUSG00000054746	ENSMUST00000076272	+	120328684	120407687	Genebody	28816	protein_coding	Abca15	1200	15.39;42.28;45.11;16.74	8.75;5.95;15.83;0.96	29.88	7.87	1.69	0.51	Up	1.92	1.49003e-05	0.0018633	120356901	120357900	1.93	2.95174e-05	0.00213917			chr8	58368501	58369500	ENSMUSG00000096914	ENSMUST00000204128	-	57774052	58912640	Genebody	543640	protein_coding	Galntl6	1000	12.46;23.84;11.16;16.84	1.72;4.30;3.49;9.25	16.07	4.69	1.81	0.48	Up
chr11	9252701	9253800	ENSMUSG00000004668	ENSMUST00000151522	+	9193451	9256178	Genebody	59799	protein_coding	Abca13	1100	19.01;18.56;16.54;18.50	10.35;2.38;5.59;0.96	18.15	4.82	1.11	0.38	Up	1.91	5.09244e-07	0.000361824	9252801	9253800	1.93	2.73268e-06	0.000505346			chr12	81085601	81086700	ENSMUSG00000021136	ENSMUST00000021564	+	81026828	81186410	Genebody	59322	protein_coding	Smoc1	1100	14.12;22.92;22.33;16.03	6.03;2.15;8.14;5.78	18.85	5.53	1.36	0.34	Up
chr17	33339901	33341300	ENSMUSG00000003929	ENSMUST00000054072	-	33329342	33358878	Genebody	18278	protein_coding	Zfp81	1400	14.48;24.75;18.04;25.55	4.77;5.95;7.45;3.85	20.71	5.51	1.98	0.46	Up	1.91	2.30476e-08	9.16668e-05	33339901	33340900	2.04	8.16662e-09	2.67648e-05			chr2	59984701	59985700	ENSMUSG00000026987	ENSMUST00000090925	-	59899445	60006187	Genebody	20987	protein_coding	Baz2b	1000	14.12;14.67;18.14;12.03	2.58;4.30;2.33;8.09	14.74	4.32	1.23	0.34	Up
chr16	44420601	44421700	ENSMUSG00000071550	ENSMUST00000142648	+	44408602	44430062	Genebody	12548	protein_coding	Cfap44	1100	16.29;23.72;33.08;22.90	12.73;8.32;2.79;1.93	24	6.44	1.45	0.4	Up	1.9	7.56752e-06	0.00129348	44420601	44421600	1.85	1.04525e-05	0.001131			chr3	24139801	24141100	ENSMUSG00000102758	ENSMUST00000203414	-	23798102	24783622	Genebody	643172	protein_coding	Naaladl2	1300	14.95;22.92;32.10;18.44	10.34;7.52;3.49;4.62	22.1	6.49	2.14	0.51	Up
chr5	77043001	77044100	ENSMUSG00000029248	ENSMUST00000118941	+	77037054	77047495	Genebody	6496	protein_coding	Thegl	1100	17.20;16.50;30.07;15.86	8.75;5.95;4.66;1.93	19.91	5.32	1.5	0.35	Up	1.9	1.01162e-06	0.000464701	77043101	77044100	1.88	7.90388e-07	0.000254823			chr15	51785301	51786300	ENSMUSG00000022312	ENSMUST00000022925	-	51786558	51865481	Genebody	79681	protein_coding	Eif3h	1000	17.44;11.92;18.14;16.03	2.58;1.07;11.63;3.47	15.88	4.69	1.4	0.31	Up
chr7	48449501	48450600	ENSMUSG00000070547	ENSMUST00000188918	-	48447130	48456246	Genebody	6196	protein_coding	Mrgprb1	1100	16.29;19.59;24.06;12.33	8.75;5.95;2.79;1.93	18.07	4.85	1.34	0.35	Up	1.9	1.07188e-06	0.000478618	48449601	48450600	2.23	3.13723e-09	1.66416e-05			chr6	77409601	77410700	ENSMUSG00000063063	ENSMUST00000159626	-	76881640	77979550	Genebody	569400	protein_coding	Ctnna2	1100	19.10;14.67;20.93;16.84	11.20;5.37;0.00;4.62	17.89	5.3	1.19	0.38	Up
chr1	4315401	4316400	ENSMUSG00000025900	ENSMUST00000194992	-	4292981	4409187	Genebody	93287	protein_coding	Rp1	1000	18.11;14.44;31.57;14.97	8.75;5.95;3.72;2.89	19.77	5.33	1.78	0.36	Up	1.89	1.27128e-06	0.000516552	4315401	4316400	1.89	1.27128e-06	0.000326519			chr10	26365501	26366500	ENSMUSG00000039089	ENSMUST00000105519	-	26274468	26373956	Genebody	7956	protein_coding	L3mbtl3	1000	9.97;21.09;15.35;12.83	5.17;3.22;2.33;6.94	14.81	4.41	1.02	0.36	Up
chr3	114215401	114216500	ENSMUSG00000027966	ENSMUST00000184978	+	114165278	114219317	Genebody	50672	protein_coding	Col11a1	1100	15.39;20.62;16.54;13.21	6.37;4.76;3.72;2.89	16.44	4.43	1.84	0.34	Up	1.89	7.23548e-08	0.000156859	114215501	114216500	2.1	1.1093e-07	9.87511e-05			chr18	9360901	9361900	ENSMUSG00000024286	ENSMUST00000053917	-	9314044	9450150	Genebody	88750	protein_coding	Ccny	1000	12.46;11.92;11.16;14.43	6.89;2.15;2.33;3.47	12.49	3.71	1.55	0.45	Up
chr6	12453101	12454100	ENSMUSG00000032625	ENSMUST00000172356	-	12311610	12749253	Genebody	295653	protein_coding	Thsd7a	1000	14.48;15.47;15.04;14.09	4.77;3.57;4.66;2.89	14.77	3.97	1.65	0.44	Up	1.89	3.31925e-07	0.000301326	12453101	12454100	1.89	3.31925e-07	0.000165451			chr2	78893401	78894500	ENSMUSG00000027011	ENSMUST00000121433	+	78869678	78920297	Genebody	24272	protein_coding	Ube2e3	1100	14.95;26.59;22.33;20.04	10.34;5.37;5.82;3.47	20.98	6.25	1.57	0.51	Up
chr10	43989601	43990600	ENSMUSG00000019866	ENSMUST00000020017	-	43950638	44004369	Genebody	14269	protein_coding	Crybg1	1000	13.58;34.03;15.04;17.62	7.16;7.13;6.52;0.96	20.07	5.44	1.99	0.4	Up	1.88	8.84462e-07	0.000447381	43989601	43990600	1.88	8.84462e-07	0.000270696			chr6	63534201	63535200	ENSMUSG00000071424	ENSMUST00000161105	+	63256826	64278792	Genebody	277874	protein_coding	Grid2	1000	13.29;19.25;29.31;11.22	3.45;4.30;9.30;4.62	18.27	5.42	1.64	0.4	Up
chr14	75276901	75278100	ENSMUSG00000021999	ENSMUST00000022576	+	75242287	75283551	Genebody	35213	protein_coding	Cpb2	1200	12.67;17.53;21.05;22.90	7.96;4.76;6.52;0.96	18.54	5.05	1.05	0.33	Up	1.88	2.35742e-07	0.00025835	75277001	75278000	1.99	1.65459e-07	0.000119715			chr15	23275601	23276600	ENSMUSG00000040420	ENSMUST00000167623	+	23173864	23474029	Genebody	102236	protein_coding	Cdh18	1000	9.97;18.34;12.56;18.44	8.62;2.15;3.49;3.47	14.83	4.43	1.77	0.46	Up
chr1	120485601	120486600	ENSMUSG00000026390	ENSMUST00000027639	-	120474538	120505024	Genebody	18924	protein_coding	Marco	1000	22.63;13.41;13.53;12.33	3.18;7.13;2.79;3.85	15.48	4.24	1.04	0.37	Up	1.87	1.24186e-06	0.000511068	120485601	120486600	1.87	1.24186e-06	0.000322941			chr8	85988601	85989600	ENSMUSG00000036879	ENSMUST00000053771	+	85841002	86061376	Genebody	148098	protein_coding	Phkb	1000	10.80;15.59;11.16;13.63	5.17;3.22;2.33;4.62	12.79	3.84	1.17	0.35	Up
chr19	43316201	43317500	ENSMUSG00000074852	ENSMUST00000099428	-	42788947	43388311	Genebody	71461	protein_coding	Hpse2	1300	18.11;23.72;27.06;22.02	7.96;9.51;5.59;1.93	22.73	6.25	1.31	0.4	Up	1.86	3.48377e-10	8.27331e-06	43316401	43317400	2.06	3.21665e-08	5.24321e-05			chr1	143651901	143653300	ENSMUSG00000033849	ENSMUST00000038252	+	143640664	143654614	Genebody	11936	protein_coding	B3galt2	1400	20.76;25.67;23.72;21.65	8.62;8.59;3.49;6.94	22.95	6.91	1.36	0.41	Up
chr5	91370801	91371800	ENSMUSG00000082361	ENSMUST00000201090	-	91365790	91377021	Genebody	5721	protein_coding	Btc	1000	11.77;22.69;15.04;14.97	9.55;3.57;4.66;0.00	16.12	4.44	1.72	0.46	Up	1.86	8.14826e-05	0.00447799	91370801	91371800	1.86	8.14826e-05	0.00396512			chr13	89002201	89003200	ENSMUSG00000034488	ENSMUST00000043111	+	88821642	89323223	Genebody	181058	protein_coding	Edil3	1000	10.80;12.84;15.35;11.22	6.03;2.15;4.65;2.31	12.55	3.79	1.05	0.5	Up
chr13	19685801	19686900	ENSMUSG00000041138	ENSMUST00000221343	-	19645078	19689564	Genebody	3214	protein_coding	Nme8	1100	17.20;18.56;19.55;17.62	7.96;4.76;5.59;1.93	18.23	5.06	1.67	0.33	Up	1.85	4.09462e-08	0.000115974	19685901	19686900	1.72	9.15982e-07	0.000275787			chr2	113455701	113457300	ENSMUSG00000044042	ENSMUST00000081349	+	113441064	113709855	Genebody	15436	protein_coding	Fmn1	1600	16.61;22.92;30.70;28.06	6.03;8.59;5.82;9.25	24.57	7.42	2.18	0.44	Up
chr10	76093401	76094700	ENSMUSG00000020226	ENSMUST00000120757	-	76057494	76110961	Genebody	16911	protein_coding	Slc5a4b	1300	18.11;20.62;34.58;22.02	5.57;10.70;9.31;0.96	23.83	6.64	1.27	0.5	Up	1.84	5.34886e-07	0.000366312	76093601	76094600	2.12	6.08047e-09	2.35238e-05			chr16	22568401	22569400	ENSMUSG00000022861	ENSMUST00000089925	-	22468461	22657173	Genebody	88273	protein_coding	Dgkg	1000	14.95;13.75;13.96;12.03	0.86;6.44;3.49;5.78	13.67	4.14	0.99	0.44	Up
chr13	96035101	96036500	ENSMUSG00000051111	ENSMUST00000182289	-	95975858	96088866	Genebody	53066	protein_coding	Sv2c	1400	19.92;33.00;19.55;22.90	9.55;4.76;4.66;7.71	23.84	6.67	1.22	0.32	Up	1.84	3.9137e-08	0.000114636	96035101	96036100	1.69	1.28882e-06	0.000328346			chr4	49233101	49234100	ENSMUSG00000063446	ENSMUST00000151692	+	49059456	49302269	Genebody	174144	protein_coding	Plppr1	1000	11.63;11.92;12.56;12.03	4.31;1.07;4.65;4.62	12.03	3.66	1.05	0.44	Up
chr15	23192801	23193800	ENSMUSG00000040420	ENSMUST00000167623	+	23173864	23474029	Genebody	19436	protein_coding	Cdh18	1000	10.86;18.56;24.06;17.62	7.96;2.38;4.66;4.82	17.77	4.95	1.38	0.48	Up	1.84	3.88731e-06	0.000918764	23192801	23193800	1.84	3.88731e-06	0.000625978			chr5	141708301	141709600	ENSMUSG00000039683	ENSMUST00000145908	+	141373654	141955329	Genebody	335296	protein_coding	Sdk1	1300	14.95;33.92;33.49;16.03	5.17;10.74;8.14;5.78	24.6	7.46	1.31	0.4	Up
chr3	13803101	13804100	ENSMUSG00000039717	ENSMUST00000211860	+	13473220	14115727	Genebody	330380	protein_coding	Ralyl	1000	14.48;24.75;13.53;14.97	8.75;3.57;2.79;3.85	16.94	4.74	1.06	0.37	Up	1.84	4.19421e-06	0.000956109	13803101	13804100	1.84	4.19421e-06	0.000656357			chrX	144775901	144776900	ENSMUSG00000071679	ENSMUST00000112843	+	144688907	145122411	Genebody	87493	protein_coding	Zcchc16	1000	9.97;16.50;11.16;11.22	3.45;2.15;4.65;4.62	12.21	3.72	1.8	0.55	Up
chr4	84514601	84515700	ENSMUSG00000028487	ENSMUST00000176264	-	84411179	84523693	Genebody	8543	protein_coding	Bnc2	1100	13.58;16.50;34.58;14.09	7.96;4.76;8.38;0.96	19.69	5.51	1.2	0.31	Up	1.84	4.2907e-06	0.000965696	84514601	84515600	1.95	2.86906e-06	0.000522751			chr1	54490801	54491800	ENSMUSG00000073678	ENSMUST00000097739	-	54472994	54557682	Genebody	66382	protein_coding	Pgap1	1000	15.78;23.84;12.56;11.22	3.45;4.30;3.49;8.09	15.85	4.83	1.96	0.46	Up
chr5	21334101	21335300	ENSMUSG00000064280	ENSMUST00000115245	-	21292961	21424677	Genebody	89977	protein_coding	Ccdc146	1200	19.01;15.47;25.56;23.78	7.16;5.95;3.72;6.74	20.96	5.89	1.45	0.49	Up	1.83	4.25434e-08	0.000118754	21334101	21335100	1.83	9.75147e-08	9.26317e-05			chr16	59612701	59613700	ENSMUSG00000022722	ENSMUST00000118438	-	59613605	59632520	Genebody	19320	protein_coding	Arl6	1000	10.80;16.50;20.93;16.84	8.62;4.30;2.33;4.62	16.27	4.97	1.13	0.56	Up
chr6	49195601	49196600	ENSMUSG00000029814	ENSMUST00000203544	-	49093111	49214161	Genebody	18061	protein_coding	Igf2bp3	1000	14.48;20.62;19.55;21.14	12.73;0.00;3.72;4.82	18.95	5.32	1.41	0.48	Up	1.83	7.54456e-06	0.0012917	49195601	49196600	1.83	7.54456e-06	0.000928117			chr2	18276501	18277500	ENSMUSG00000026740	ENSMUST00000164835	-	18219531	18307016	Genebody	30016	protein_coding	Dnajc1	1000	15.78;13.75;26.52;26.46	9.48;5.37;2.33;8.09	20.63	6.32	1.1	0.35	Up
chr6	51914901	51915900	ENSMUSG00000059182	ENSMUST00000204178	-	51874472	51933440	Genebody	18040	protein_coding	Skap2	1000	19.01;16.50;18.04;25.55	6.37;3.57;6.52;5.78	19.77	5.56	1.73	0.4	Up	1.83	1.33792e-08	6.79358e-05	51914901	51915900	1.83	1.33792e-08	3.41363e-05			chr2	131000901	131002000	ENSMUSG00000027312	ENSMUST00000151364	+	130996177	131005443	Genebody	5273	protein_coding	Atrn	1100	12.46;11.92;30.70;23.25	6.89;3.22;4.65;9.25	19.58	6	1.53	0.4	Up
chr1	69996701	69997700	ENSMUSG00000053153	ENSMUST00000191569	+	69951648	70282011	Genebody	45552	protein_coding	Spag16	1000	11.77;13.41;16.54;22.02	2.39;7.13;2.79;5.78	15.93	4.52	1.47	0.37	Up	1.82	9.01443e-07	0.000450201	69996701	69997700	1.82	9.01443e-07	0.000273378			chr2	145479701	145480900	ENSMUSG00000063873	ENSMUST00000081121	+	145244972	145640361	Genebody	235328	protein_coding	Slc24a3	1200	19.93;31.17;27.91;23.25	11.20;10.74;4.65;4.62	25.57	7.8	1.16	0.43	Up
chr16	85510001	85511700	ENSMUSG00000041134	ENSMUST00000175700	-	85421533	85550417	Genebody	39567	protein_coding	Cyyr1	1700	19.01;59.81;31.57;25.55	11.94;14.27;7.45;4.82	33.99	9.62	1.08	0.49	Up	1.82	8.32535e-08	0.00016799	85510301	85511300	2	7.67042e-08	8.11534e-05			chr5	12586401	12587400	ENSMUSG00000040254	ENSMUST00000195923	+	12575794	12588752	Genebody	11106	protein_coding	Sema3d	1000	12.46;11.92;23.72;16.03	6.03;4.30;4.65;4.62	16.03	4.9	1.42	0.34	Up
chr17	20224501	20225500	ENSMUSG00000091670	ENSMUST00000167382	-	20208230	20234872	Genebody	9872	protein_coding	Vmn2r105	1000	12.67;16.50;24.06;15.86	5.57;8.32;4.66;0.96	17.27	4.88	1.35	0.46	Up	1.82	1.30401e-06	0.000522331	20224501	20225500	1.82	1.30401e-06	0.000330526			chr16	40153401	40154400	ENSMUSG00000061080	ENSMUST00000189829	+	39984595	40657886	Genebody	169305	protein_coding	Lsamp	1000	12.46;19.25;15.35;19.24	6.89;4.30;5.82;3.47	16.58	5.12	1.82	0.4	Up
chr2	54990701	54991700	ENSMUSG00000060988	ENSMUST00000068595	+	54516540	55112961	Genebody	474660	protein_coding	Galnt13	1000	12.67;36.09;15.04;18.50	5.57;3.57;7.45;6.74	20.58	5.83	1.21	0.44	Up	1.82	1.62899e-06	0.000584194	54990701	54991700	1.82	1.62899e-06	0.000375413			chr19	57742101	57743100	ENSMUSG00000054843	ENSMUST00000077282	+	57611034	58133338	Genebody	131566	protein_coding	Atrnl1	1000	10.80;16.50;22.33;11.22	5.17;4.30;4.65;4.62	15.21	4.69	1.3	0.48	Up
chr5	14809501	14810500	ENSMUSG00000061601	ENSMUST00000182426	+	14514993	14860184	Genebody	295007	protein_coding	Pclo	1000	12.67;13.41;19.55;22.02	7.96;3.57;3.72;3.85	16.91	4.78	1.51	0.49	Up	1.82	2.50612e-06	0.000726753	14809501	14810500	1.82	2.50612e-06	0.000483236			chr4	77073301	77074300	ENSMUSG00000028399	ENSMUST00000138955	-	76593551	78211739	Genebody	1137939	protein_coding	Ptprd	1000	19.10;12.84;20.93;17.64	6.03;6.44;3.49;5.78	17.63	5.44	1.31	0.37	Up
chr7	103168601	103169600	ENSMUSG00000057461	ENSMUST00000218115	-	103167074	103178340	Genebody	9240	protein_coding	Olfr591	1000	11.77;14.44;16.54;14.09	4.77;4.76;6.52;0.00	14.21	4.01	1.38	0.36	Up	1.82	1.78884e-06	0.000613534	103168601	103169600	1.82	1.78884e-06	0.000396397			chr13	29324701	29325800	ENSMUSG00000006191	ENSMUST00000140278	-	29191746	29855647	Genebody	530397	protein_coding	Cdkal1	1100	12.46;25.67;23.72;12.83	5.17;7.52;8.14;2.31	18.67	5.78	1.08	0.42	Up
chr1	62063801	62064800	ENSMUSG00000052062	ENSMUST00000094906	+	61639243	62642284	Genebody	425057	protein_coding	Pard3b	1000	17.20;16.50;24.06;12.33	3.98;4.76;8.38;2.89	17.52	5	1.68	0.32	Up	1.81	1.87366e-06	0.000626838	62063801	62064800	1.81	1.87366e-06	0.000406998			chr15	86111701	86112700	ENSMUSG00000035900	ENSMUST00000123474	+	86067813	86122261	Genebody	44387	protein_coding	Gramd4	1000	21.59;16.50;22.33;15.23	8.62;3.22;5.82;5.78	18.91	5.86	1.75	0.51	Up
chr10	79184501	79185600	ENSMUSG00000091888	ENSMUST00000165834	+	79148797	79195012	Genebody	36253	protein_coding	Vmn2r80	1100	20.82;23.72;30.07;17.62	11.14;4.76;7.45;2.89	23.06	6.56	1.38	0.59	Up	1.81	8.93601e-08	0.000172856	79184501	79185500	1.73	9.94264e-07	0.000287027			chr15	101928301	101929500	ENSMUSG00000061397	ENSMUST00000023799	-	101929332	101940324	Genebody	11424	protein_coding	Krt79	1200	12.46;19.25;29.31;18.44	3.45;9.66;4.65;6.94	19.86	6.17	0.98	0.38	Up
chr13	17134901	17135900	ENSMUSG00000055137	ENSMUST00000068545	-	16857472	17694739	Genebody	559339	protein_coding	Sugct	1000	11.77;21.66;21.05;14.09	7.16;9.51;0.00;2.89	17.14	4.89	1.28	0.36	Up	1.81	7.4639e-05	0.00427926	17134901	17135900	1.81	7.4639e-05	0.0037533			chr18	23878401	23879400	ENSMUSG00000024277	ENSMUST00000165387	+	23804103	23890931	Genebody	74797	protein_coding	Mapre2	1000	12.46;32.09;22.33;16.84	11.20;4.30;4.65;5.78	20.93	6.48	1.49	0.41	Up
chr19	3375001	3376000	ENSMUSG00000024900	ENSMUST00000025835	+	3323301	3385732	Genebody	52199	protein_coding	Cpt1a	1000	15.39;20.62;24.06;12.33	8.75;7.13;1.86;2.89	18.1	5.16	1.31	0.45	Up	1.81	1.43588e-06	0.000547953	3375001	3376000	1.81	1.43588e-06	0.000348282			chr6	145528801	145529800	ENSMUSG00000054966	ENSMUST00000148739	-	145365134	145614273	Genebody	84973	protein_coding	Lmntd1	1000	13.29;11.92;11.16;12.03	6.03;3.22;2.33;3.47	12.1	3.76	1.15	0.34	Up
chr3	102901901	102903700	ENSMUSG00000027855	ENSMUST00000196988	-	102818741	102936100	Genebody	33300	protein_coding	Sycp1	1800	21.73;51.56;28.57;29.95	10.35;8.32;9.31;9.63	32.95	9.4	1.28	0.48	Up	1.81	3.61625e-08	0.000110101	102902401	102903400	2.18	9.56831e-09	2.87353e-05			chr1	132643801	132644800	ENSMUSG00000026442	ENSMUST00000043189	-	132569249	132707326	Genebody	63026	protein_coding	Nfasc	1000	17.44;11.92;25.12;11.22	6.03;7.52;3.49;3.47	16.43	5.13	1.25	0.46	Up
chr6	71252401	71253800	ENSMUSG00000055027	ENSMUST00000114186	-	71213942	71262253	Genebody	9153	protein_coding	Smyd1	1400	21.73;21.66;21.05;33.47	10.35;2.38;8.38;6.74	24.48	6.96	1.62	0.42	Up	1.81	3.35451e-08	0.000107102	71252801	71253800	2.1	7.2714e-10	8.03898e-06			chr11	120841501	120842600	ENSMUSG00000048445	ENSMUST00000150640	-	120826542	120873671	Genebody	31621	protein_coding	Ccdc57	1100	11.63;24.75;11.16;15.23	5.17;8.59;4.65;1.16	15.69	4.89	1.48	0.42	Up
chr10	126871501	126872500	ENSMUSG00000025436	ENSMUST00000026504	-	126868427	126901355	Genebody	29355	protein_coding	Atp23	1000	14.48;16.50;18.04;18.50	7.16;4.76;5.59;1.93	16.88	4.86	1.28	0.34	Up	1.8	1.61688e-07	0.000216435	126871501	126872500	1.8	1.61688e-07	0.000118645			chr14	11088001	11089000	ENSMUSG00000060579	ENSMUST00000161179	-	9763680	11125179	Genebody	36679	protein_coding	Fhit	1000	11.63;11.92;22.33;15.23	4.31;3.22;6.98;4.62	15.28	4.78	1.06	0.33	Up
chr14	79597401	79598400	ENSMUSG00000022024	ENSMUST00000054908	+	79587691	79629755	Genebody	10209	protein_coding	Sugt1	1000	13.58;14.44;39.09;17.62	5.57;4.76;11.17;2.89	21.18	6.1	1.49	0.47	Up	1.8	1.67668e-06	0.000592955	79597401	79598400	1.8	1.67668e-06	0.000380949			chr14	47689001	47690000	ENSMUSG00000021843	ENSMUST00000191446	+	47663787	47736287	Genebody	25713	protein_coding	Ktn1	1000	13.29;28.42;12.56;18.44	7.75;2.15;6.98;5.78	18.18	5.67	1.2	0.44	Up
chr9	24612201	24613200	ENSMUSG00000085576	ENSMUST00000133010	-	24557047	24696293	Genebody	83593	protein_coding	Dpy19l2	1000	19.01;14.44;28.57;15.86	7.96;10.70;2.79;0.96	19.47	5.6	1.45	0.39	Up	1.8	4.26601e-05	0.0032229	24612201	24613200	1.8	4.26601e-05	0.00267712			chr18	78920601	78921600	ENSMUSG00000024548	ENSMUST00000025430	-	78750380	79109391	Genebody	188291	protein_coding	Setbp1	1000	10.80;36.67;22.33;16.84	10.34;8.59;6.98;1.16	21.66	6.77	1.49	0.49	Up
chr11	104715401	104716500	ENSMUSG00000040838	ENSMUST00000175713	+	104704358	104724500	Genebody	11592	protein_coding	Gm11639	1100	17.20;29.91;15.04;14.97	3.18;5.95;7.45;5.78	19.28	5.59	1.69	0.45	Up	1.79	9.35677e-07	0.00045448	104715501	104716500	1.79	1.65027e-06	0.000376619			chr6	36518801	36519800	ENSMUSG00000045613	ENSMUST00000172278	+	36388084	36528414	Genebody	131216	protein_coding	Chrm2	1000	10.80;15.59;11.16;19.24	8.62;2.15;3.49;3.47	14.2	4.43	1.24	0.26	Up
chr2	86420001	86421000	ENSMUSG00000090059	ENSMUST00000216166	-	86420399	86426706	Genebody	6206	protein_coding	Olfr1062	1000	13.58;15.47;21.05;15.86	10.35;1.19;6.52;0.96	16.49	4.75	1.64	0.57	Up	1.79	5.52163e-05	0.00367631	86420001	86421000	1.79	5.52163e-05	0.00312329			chr7	116252101	116253300	ENSMUSG00000045659	ENSMUST00000206662	-	116170701	116258478	Genebody	5778	protein_coding	Plekha7	1200	21.59;13.75;15.35;12.03	6.89;1.07;5.82;5.78	15.68	4.89	0.83	0.32	Up
chr4	103083001	103084100	ENSMUSG00000035126	ENSMUST00000148673	-	103081937	103087356	Genebody	3806	protein_coding	Wdr78	1100	17.20;33.00;49.62;29.95	12.73;15.46;7.45;1.93	32.44	9.39	1.62	0.57	Up	1.79	1.86751e-06	0.000625519	103083001	103084000	1.89	2.58019e-06	0.000491546			chr9	76060401	76061400	ENSMUSG00000007908	ENSMUST00000117981	+	76015055	76134098	Genebody	45845	protein_coding	Hmgcll1	1000	10.80;18.34;12.56;16.03	6.89;5.37;2.33;3.47	14.43	4.51	1.43	0.3	Up
chr7	141862501	141863500	ENSMUSG00000066108	ENSMUST00000165147	+	141839070	141873084	Genebody	23930	protein_coding	Muc5b	1000	11.77;20.62;27.06;17.62	10.35;3.57;6.52;1.93	19.27	5.59	1.43	0.45	Up	1.79	1.60677e-05	0.00193159	141862501	141863500	1.79	1.60677e-05	0.00147328			chr2	30148101	30149400	ENSMUSG00000039678	ENSMUST00000044556	+	30133746	30152013	Genebody	15004	protein_coding	Tbc1d13	1300	14.12;26.59;15.35;30.46	7.75;4.30;11.63;3.47	21.63	6.79	1.09	0.33	Up
chr8	25919701	25920700	ENSMUSG00000031576	ENSMUST00000126226	+	25911692	25921509	Genebody	8508	protein_coding	Kcnu1	1000	10.86;29.91;31.57;14.97	4.77;11.89;4.66;3.85	21.83	6.29	1.3	0.43	Up	1.79	2.73721e-07	0.000277673	25919701	25920700	1.79	2.73721e-07	0.000151416			chr2	41258401	41259400	ENSMUSG00000049252	ENSMUST00000167270	-	40801393	41789078	Genebody	530178	protein_coding	Lrp1b	1000	18.27;18.34;30.70;15.23	6.89;7.52;8.14;3.47	20.64	6.5	1.94	0.37	Up
chr17	21428601	21429600	ENSMUSG00000023882	ENSMUST00000167749	+	21423258	21433945	Genebody	5842	protein_coding	Zfp54	1000	11.77;16.50;13.53;19.38	7.96;2.38;5.59;1.93	15.29	4.46	1.31	0.34	Up	1.78	8.91587e-07	0.000447802	21428601	21429600	1.78	8.91587e-07	0.000271454			chr7	76540401	76541400	ENSMUSG00000025754	ENSMUST00000026854	+	76411062	76700123	Genebody	129838	protein_coding	Agbl1	1000	19.10;20.17;22.33;12.03	6.03;4.30;4.65;8.09	18.41	5.77	1.43	0.41	Up
chr17	21721201	21722200	ENSMUSG00000067928	ENSMUST00000073312	+	21707741	21725636	Genebody	13959	protein_coding	Zfp760	1000	10.86;37.12;16.54;13.21	6.37;5.95;6.52;3.85	19.43	5.67	1.07	0.44	Up	1.78	3.0255e-06	0.000805047	21721201	21722200	1.78	3.0255e-06	0.00053842			chr7	118164301	118165400	ENSMUSG00000030655	ENSMUST00000179331	-	118134047	118212970	Genebody	48120	protein_coding	Smg1	1100	14.12;15.59;18.14;12.83	7.75;3.22;1.16;6.94	15.17	4.77	1.18	0.38	Up
chr17	52751301	52752300	ENSMUSG00000035580	ENSMUST00000039366	+	52602709	52979194	Genebody	149091	protein_coding	Kcnh8	1000	13.58;16.50;21.05;14.09	0.00;5.95;11.17;1.93	16.31	4.76	1.48	0.42	Up	1.78	4.01885e-05	0.00313662	52751301	52752300	1.78	4.01885e-05	0.00259109			chr1	68404401	68405400	ENSMUSG00000062209	ENSMUST00000153432	-	68250655	69107756	Genebody	702856	protein_coding	Erbb4	1000	13.29;13.75;16.75;12.03	8.62;3.22;2.33;3.47	13.95	4.41	1.52	0.68	Up
chr2	35043201	35044200	ENSMUSG00000026874	ENSMUST00000028233	-	34983331	35061438	Genebody	17738	protein_coding	Hc	1000	13.58;16.50;19.55;12.33	8.75;3.57;2.79;2.89	15.49	4.5	1.19	0.45	Up	1.78	2.62685e-06	0.000746712	35043201	35044200	1.78	2.62685e-06	0.000496654			chr13	15619101	15620300	ENSMUSG00000021318	ENSMUST00000110510	+	15463980	15730026	Genebody	155720	protein_coding	Gli3	1200	20.76;17.42;23.72;19.24	7.75;8.59;3.49;5.78	20.29	6.4	1.09	0.41	Up
chr3	99228401	99229600	ENSMUSG00000004233	ENSMUST00000145650	+	99141093	99239186	Genebody	87907	protein_coding	Wars2	1200	19.01;24.75;21.05;19.38	8.75;8.32;7.45;0.00	21.05	6.13	0.98	0.33	Up	1.78	4.07227e-08	0.000115896	99228501	99229500	1.68	1.0559e-06	0.000295973			chr2	27347501	27348500	ENSMUSG00000009621	ENSMUST00000185188	-	27262104	27426912	Genebody	78912	protein_coding	Vav2	1000	11.63;31.17;12.56;12.83	4.31;2.15;6.98;8.09	17.05	5.38	1.16	0.33	Up
chr3	130229701	130230800	ENSMUSG00000058897	ENSMUST00000143830	+	130180891	130551024	Genebody	49359	protein_coding	Col25a1	1100	10.86;33.00;22.55;18.50	5.57;5.95;7.45;5.78	21.23	6.19	1.48	0.52	Up	1.78	7.42507e-07	0.000416853	130229801	130230800	1.73	2.76504e-06	0.000509697			chr2	41229901	41231000	ENSMUSG00000049252	ENSMUST00000167270	-	40801393	41789078	Genebody	558628	protein_coding	Lrp1b	1100	15.78;18.34;13.96;13.63	3.45;2.15;3.49;10.40	15.43	4.87	1.11	0.43	Up
chr15	4754701	4756000	ENSMUSG00000022181	ENSMUST00000162350	+	4727284	4815456	Genebody	28066	protein_coding	C6	1300	14.48;25.78;19.55;17.62	6.37;5.95;3.72;6.74	19.36	5.69	1.42	0.43	Up	1.77	1.9485e-07	0.000237018	4754901	4755900	1.93	7.72738e-07	0.000252535			chr2	42080401	42081400	ENSMUSG00000049252	ENSMUST00000204204	-	42054119	42652926	Genebody	572026	protein_coding	Lrp1b	1000	14.12;12.84;34.89;16.84	10.34;6.44;5.82;2.31	19.67	6.23	1.49	0.54	Up
chr15	71979101	71980200	ENSMUSG00000079022	ENSMUST00000159993	-	71795795	72034227	Genebody	54577	protein_coding	Col22a1	1100	13.58;22.69;24.06;14.09	7.16;2.38;6.52;5.78	18.6	5.46	1.48	0.44	Up	1.77	3.70771e-06	0.000896371	71979201	71980200	2.1	3.82121e-07	0.000176128			chr2	80571101	80572200	ENSMUSG00000027002	ENSMUST00000028386	-	80500512	80581264	Genebody	9614	protein_coding	Nckap1	1100	24.09;15.59;22.33;28.86	9.48;4.30;6.98;8.09	22.72	7.21	1.84	0.69	Up
chr16	92647101	92648300	ENSMUSG00000022952	ENSMUST00000168195	-	92605398	92696125	Genebody	48425	protein_coding	Runx1	1200	16.29;42.28;22.55;16.74	11.94;8.32;5.59;2.89	24.47	7.18	1.2	0.51	Up	1.77	5.01907e-07	0.000360228	92647101	92648100	1.76	2.85772e-06	0.000521239			chr3	129676301	129677400	ENSMUSG00000028017	ENSMUST00000199615	-	129677580	129725077	Genebody	48227	protein_coding	Egf	1100	12.46;28.42;19.54;16.84	8.62;5.37;5.82;4.62	19.31	6.11	1.5	0.5	Up
chr17	65403201	65404200	ENSMUSG00000045036	ENSMUST00000062161	-	65256007	65540776	Genebody	137076	protein_coding	Tmem232	1000	13.58;25.78;21.05;12.33	7.96;1.19;8.38;3.85	18.19	5.35	1.62	0.55	Up	1.77	1.51256e-05	0.00187468	65403201	65404200	1.77	1.51256e-05	0.00142108			chr4	28964301	28965500	ENSMUSG00000028289	ENSMUST00000108191	+	28813250	28967499	Genebody	151650	protein_coding	Epha7	1200	12.46;19.25;18.14;25.65	9.48;7.52;0.00;6.94	18.88	5.98	1.18	0.39	Up
chr19	40175301	40176600	ENSMUSG00000060613	ENSMUST00000165102	-	40165468	40187286	Genebody	11336	protein_coding	Cyp2c70	1300	18.11;29.91;19.55;16.74	10.35;5.95;5.59;2.89	21.07	6.19	1.67	0.53	Up	1.77	5.14833e-07	0.000362577	40175301	40176300	1.71	4.27693e-06	0.000664082			chr4	136344001	136345000	ENSMUSG00000066037	ENSMUST00000148843	+	136310968	136359447	Genebody	33532	protein_coding	Hnrnpr	1000	11.63;21.09;20.93;17.64	10.34;7.52;2.33;2.31	17.82	5.62	1.42	0.49	Up
chr7	12729401	12730400	ENSMUSG00000090762	ENSMUST00000163852	-	12693998	12733105	Genebody	3205	protein_coding	Vmn2r56	1000	11.77;25.78;31.57;17.62	7.96;11.89;3.72;1.93	21.69	6.38	1.19	0.45	Up	1.77	1.51433e-05	0.0018754	12729401	12730400	1.77	1.51433e-05	0.0014222			chr5	92660201	92661200	ENSMUSG00000050050	ENSMUST00000060930	-	92608253	92675125	Genebody	14425	protein_coding	Ccdc158	1000	9.97;18.34;34.89;11.22	3.45;10.74;6.98;2.31	18.6	5.87	1.32	0.48	Up
chr7	58668601	58669600	ENSMUSG00000025324	ENSMUST00000168747	+	58658246	58829420	Genebody	10854	protein_coding	Atp10a	1000	12.67;18.56;25.56;14.97	6.37;2.38;8.38;3.85	17.94	5.24	1.36	0.45	Up	1.77	6.59005e-06	0.00120201	58668601	58669600	1.77	6.59005e-06	0.000853119			chr8	37929301	37930300	ENSMUSG00000039539	ENSMUST00000118896	-	37522554	38661508	Genebody	731708	protein_coding	Sgcz	1000	9.97;23.84;19.54;18.44	2.58;9.66;5.82;4.62	17.95	5.67	1.89	0.4	Up
chr10	114718601	114719600	ENSMUSG00000050663	ENSMUST00000061632	-	114398823	114801364	Genebody	82264	protein_coding	Trhde	1000	11.77;24.75;24.06;13.21	7.96;2.38;3.72;7.71	18.45	5.44	1.87	0.42	Up	1.76	1.10028e-05	0.00158447	114718601	114719600	1.76	1.10028e-05	0.00116671			chr4	123361801	123362800	ENSMUSG00000028649	ENSMUST00000149022	-	123349716	123366449	Genebody	4149	protein_coding	Macf1	1000	15.78;23.84;20.93;23.25	11.20;9.66;4.65;1.16	20.95	6.67	1.1	0.44	Up
chr13	14287701	14288700	ENSMUSG00000021301	ENSMUST00000220718	-	14228059	14317166	Genebody	28966	protein_coding	Hecw1	1000	10.86;18.56;24.06;15.86	6.37;8.32;1.86;3.85	17.33	5.1	1.19	0.39	Up	1.76	3.31262e-06	0.000841167	14287701	14288700	1.76	3.31262e-06	0.000566582			chr1	55182001	55183100	ENSMUSG00000025978	ENSMUST00000132055	-	55171748	55226782	Genebody	44232	protein_coding	Rftn2	1100	14.12;21.09;15.35;23.25	7.75;4.30;5.82;5.78	18.45	5.91	1.32	0.32	Up
chr13	105090901	105091900	ENSMUSG00000021718	ENSMUST00000022232	+	105082122	105121782	Genebody	9278	protein_coding	4933425L06Rik	1000	12.67;13.41;25.56;14.09	6.37;3.57;5.59;3.85	16.43	4.84	1.14	0.5	Up	1.76	1.67188e-05	0.00197669	105090901	105091900	1.76	1.67188e-05	0.00151231			chr15	23026501	23028000	ENSMUSG00000040420	ENSMUST00000163361	+	22549022	23400567	Genebody	478228	protein_coding	Cdh18	1500	20.76;24.75;23.72;18.44	11.20;5.37;4.65;6.94	21.92	7.04	1.38	0.41	Up
chr14	115368201	115369200	ENSMUSG00000022112	ENSMUST00000022707	+	115092626	116524437	Genebody	276074	protein_coding	Gpc5	1000	18.11;24.75;18.04;12.33	7.96;7.13;5.59;0.96	18.31	5.41	1.34	0.53	Up	1.76	1.24905e-06	0.000512375	115368201	115369200	1.76	1.24905e-06	0.000323895			chr18	88915701	88916700	ENSMUSG00000056153	ENSMUST00000147313	-	88870765	88927481	Genebody	11281	protein_coding	Socs6	1000	14.95;22.92;19.54;11.22	8.62;6.44;2.33;4.62	17.16	5.5	1.43	0.52	Up
chr3	24012101	24013200	ENSMUSG00000102758	ENSMUST00000203414	-	23798102	24783622	Genebody	770972	protein_coding	Naaladl2	1100	11.77;28.87;13.53;17.62	9.55;1.19;4.66;5.78	17.95	5.29	1.32	0.51	Up	1.76	3.68055e-05	0.00298884	24012201	24013200	1.86	7.60209e-06	0.000932959			chr19	9874101	9875200	ENSMUSG00000024660	ENSMUST00000025562	-	9872297	9899533	Genebody	24883	protein_coding	Incenp	1100	13.29;26.59;19.54;21.65	10.34;6.44;5.82;3.47	20.27	6.52	1.19	0.44	Up
chr7	107181001	107182000	ENSMUSG00000016626	ENSMUST00000084763	+	107166990	107198093	Genebody	14510	protein_coding	Nlrp14	1000	12.67;23.72;24.06;13.21	6.37;10.70;4.66;0.00	18.42	5.43	1.7	0.61	Up	1.76	9.55802e-05	0.00485055	107181001	107182000	1.76	9.55802e-05	0.00437545			chr2	7206201	7207200	ENSMUSG00000002107	ENSMUST00000182404	-	6553889	7395893	Genebody	189193	protein_coding	Celf2	1000	19.93;17.42;26.52;16.03	11.20;8.59;2.33;3.47	19.98	6.4	1.48	0.4	Up
chr8	24786801	24788400	ENSMUSG00000031554	ENSMUST00000132180	-	24727093	24815473	Genebody	27873	protein_coding	Adam5	1600	28.06;27.84;48.11;27.31	13.53;13.08;10.24;1.93	32.83	9.69	1.35	0.57	Up	1.76	1.34072e-07	0.00020132	24787401	24788400	2	3.12831e-09	1.66416e-05			chr1	72486401	72487400	ENSMUSG00000039372	ENSMUST00000047786	-	72427112	72536930	Genebody	50030	protein_coding	2019-03-04	1000	20.76;19.25;11.16;14.43	7.75;6.44;1.16;5.78	16.4	5.29	0.99	0.37	Up
chr8	32515001	32516000	ENSMUSG00000062991	ENSMUST00000209022	-	31826346	32883862	Genebody	368362	protein_coding	Nrg1	1000	16.29;26.81;13.53;13.21	5.57;3.57;3.72;7.71	17.46	5.14	1.11	0.51	Up	1.76	6.39477e-06	0.00118473	32515001	32516000	1.76	6.39477e-06	0.000838528			chr1	163933501	163934500	ENSMUSG00000026584	ENSMUST00000162234	+	163929805	163955109	Genebody	4195	protein_coding	Scyl3	1000	14.12;33.92;13.96;14.43	5.17;3.22;8.14;8.09	19.11	6.16	1.33	0.43	Up
chr8	65122601	65123600	ENSMUSG00000074300	ENSMUST00000098713	-	65085613	65129563	Genebody	6463	protein_coding	BC030870	1000	15.39;25.78;27.06;22.02	10.35;5.95;7.45;2.89	22.56	6.66	1.52	0.41	Up	1.76	9.13609e-08	0.000173893	65122601	65123600	1.76	9.13609e-08	8.95862e-05			chr10	79073701	79074800	ENSMUSG00000060301	ENSMUST00000220220	-	79068311	79097525	Genebody	23275	protein_coding	2610008E11Rik	1100	12.46;16.50;18.14;17.64	8.62;5.37;3.49;3.47	16.19	5.24	1.02	0.31	Up
chrX	35966401	35967500	ENSMUSG00000031093	ENSMUST00000115266	+	35947397	36076556	Genebody	19553	protein_coding	Dock11	1100	11.77;14.44;24.06;20.26	2.39;7.13;5.59;5.78	17.63	5.22	1.73	0.46	Up	1.76	1.75238e-06	0.000608092	35966501	35967500	2.09	5.00275e-07	0.000201984			chr13	90093701	90095000	ENSMUSG00000012422	ENSMUST00000012566	+	90089762	90104661	Genebody	4588	protein_coding	Tmem167	1300	16.61;28.42;27.91;23.25	6.89;16.11;5.82;2.31	24.05	7.78	1.1	0.45	Up
chrX	105093501	105094700	ENSMUSG00000031226	ENSMUST00000119477	+	105079761	105117090	Genebody	14339	protein_coding	Pbdc1	1200	20.82;15.47;28.57;22.02	8.75;4.76;10.24;1.93	21.72	6.42	2.19	0.63	Up	1.76	3.19337e-07	0.000296184	105093701	105094700	1.99	1.21859e-07	0.000103753			chr14	65991901	65992900	ENSMUSG00000034450	ENSMUST00000059970	-	65986786	66009207	Genebody	16807	protein_coding	Gulo	1000	10.80;18.34;39.08;14.43	5.17;5.37;4.65;11.56	20.66	6.69	1.33	0.49	Up
chr1	46659701	46660700	ENSMUSG00000101337	ENSMUST00000187094	+	46654005	46659678	Genebody	6195	protein_coding	Dnah7c	1000	11.77;14.44;19.55;13.21	7.16;4.76;4.66;0.96	14.74	4.38	2.09	0.43	Up	1.75	4.28441e-06	0.000965199	46659701	46660700	1.75	4.28441e-06	0.000664277			chr17	12282801	12283800	ENSMUSG00000014426	ENSMUST00000089058	-	12227621	12318660	Genebody	35360	protein_coding	Map3k4	1000	9.97;15.59;15.35;16.03	9.48;4.30;1.16;3.47	14.23	4.6	1.22	0.44	Up
chr17	20586101	20587100	ENSMUSG00000091259	ENSMUST00000169559	-	20573829	20596259	Genebody	9659	protein_coding	Vmn2r110	1000	11.77;19.59;16.54;15.86	11.14;5.95;0.93;0.96	15.94	4.75	1.51	0.39	Up	1.75	6.93316e-05	0.00412368	20586101	20587100	1.75	6.93316e-05	0.00359063			chr19	25171101	25172300	ENSMUSG00000052085	ENSMUST00000025831	+	24999529	25202432	Genebody	172171	protein_coding	Dock8	1200	16.61;14.67;23.72;18.44	7.75;3.22;5.82;6.94	18.36	5.93	1.22	0.34	Up
chr17	57940101	57941100	ENSMUSG00000038048	ENSMUST00000076038	+	57769570	58410355	Genebody	171030	protein_coding	Cntnap5c	1000	25.35;26.81;30.07;13.21	11.14;5.95;9.31;1.93	23.86	7.08	1.61	0.53	Up	1.75	8.5218e-07	0.000440097	57940101	57941100	1.75	8.5218e-07	0.000265326			chr1	55707001	55708000	ENSMUSG00000038349	ENSMUST00000187059	+	55702025	55735227	Genebody	5475	protein_coding	Plcl1	1000	19.10;11.92;13.96;16.03	6.03;1.07;8.14;4.62	15.25	4.97	1.34	0.52	Up
chr3	24062901	24064100	ENSMUSG00000102758	ENSMUST00000203414	-	23798102	24783622	Genebody	720122	protein_coding	Naaladl2	1200	28.97;23.72;33.08;29.95	7.96;9.51;13.97;2.89	28.93	8.58	1.8	0.45	Up	1.75	8.10671e-11	3.79205e-06	24063001	24064000	1.71	4.46089e-10	6.43548e-06			chr11	4430601	4431600	ENSMUSG00000020419	ENSMUST00000124249	-	4427314	4435754	Genebody	4654	protein_coding	Hormad2	1000	12.46;23.84;34.89;20.04	6.03;9.66;8.14;5.78	22.81	7.4	2.14	0.67	Up
chr4	111122601	111123600	ENSMUSG00000061298	ENSMUST00000148038	+	111118911	111620490	Genebody	4189	protein_coding	Agbl4	1000	15.39;20.62;13.53;18.50	4.77;5.95;5.59;3.85	17.01	5.04	1.47	0.55	Up	1.75	6.67832e-08	0.000151156	111122601	111123600	1.75	6.67832e-08	7.58257e-05			chr11	36179601	36180800	ENSMUSG00000049336	ENSMUST00000155147	-	36163719	36495139	Genebody	314939	protein_coding	Tenm2	1200	14.95;20.17;18.14;16.84	6.03;7.52;5.82;3.47	17.52	5.71	1.44	0.59	Up
chr4	134218801	134220100	ENSMUSG00000048003	ENSMUST00000055892	-	134211970	134227383	Genebody	7933	protein_coding	Catsper4	1300	16.29;31.97;27.06;19.38	11.14;9.51;4.66;2.89	23.68	7.05	1.31	0.46	Up	1.75	2.87706e-07	0.000283596	134218801	134219800	2.27	6.12272e-10	7.78917e-06			chr14	103294901	103296000	ENSMUSG00000033004	ENSMUST00000160758	-	103113411	103346418	Genebody	50968	protein_coding	Mycbp2	1100	17.44;17.42;32.10;16.84	10.34;5.37;4.65;6.94	20.95	6.82	1.21	0.48	Up
chr5	41759801	41761200	ENSMUSG00000049691	ENSMUST00000060820	-	41761483	41764501	Genebody	4001	protein_coding	Nkx3-2	1400	21.73;28.87;25.56;24.66	17.51;1.19;6.52;4.82	25.21	7.51	1.34	0.43	Up	1.75	2.71609e-06	0.000756181	41760201	41761200	1.79	2.63425e-06	0.000497146			chr16	13657301	13658300	ENSMUSG00000022685	ENSMUST00000058884	-	13537964	13668170	Genebody	10370	protein_coding	Parn	1000	14.95;22.00;25.12;28.06	2.58;13.96;4.65;8.09	22.53	7.32	0.87	0.55	Up
chr7	10724301	10725400	ENSMUSG00000034087	ENSMUST00000211258	+	10719249	10729954	Genebody	5601	protein_coding	Nlrp4b	1100	13.58;25.78;21.05;15.86	4.77;8.32;3.72;5.78	19.07	5.65	1.79	0.61	Up	1.75	5.76925e-07	0.000376648	10724301	10725300	1.74	1.14321e-06	0.000309433			chr17	10878101	10879300	ENSMUSG00000023826	ENSMUST00000097413	+	10840391	10945412	Genebody	38309	protein_coding	Park2	1200	15.78;18.34;18.14;24.85	6.89;5.37;9.30;3.47	19.28	6.26	1.36	0.47	Up
chr8	120964701	120965700	ENSMUSG00000092329	ENSMUST00000127664	+	119910841	124345722	Genebody	1054359	protein_coding	Gm20388	1000	15.39;17.53;22.55;14.09	9.55;3.57;2.79;4.82	17.39	5.18	1.24	0.49	Up	1.75	1.64942e-06	0.000588197	120964701	120965700	1.75	1.64942e-06	0.000376619			chr18	24676801	24677800	ENSMUSG00000039616	ENSMUST00000068006	+	24653691	24701556	Genebody	23609	protein_coding	Mocos	1000	11.63;14.67;11.16;12.83	6.03;1.07;4.65;4.62	12.57	4.1	1.81	0.53	Up
chr1	134966201	134967200	ENSMUSG00000026429	ENSMUST00000223886	+	134962618	134974141	Genebody	4082	protein_coding	Ube2t	1000	18.11;17.53;16.54;13.21	6.37;9.51;2.79;0.96	16.35	4.91	1.71	0.32	Up	1.74	1.39466e-06	0.000541411	134966201	134967200	1.74	1.39466e-06	0.000342155			chr2	41020901	41021900	ENSMUSG00000049252	ENSMUST00000167270	-	40801393	41789078	Genebody	767678	protein_coding	Lrp1b	1000	10.80;11.92;15.35;11.22	6.89;1.07;2.33;5.78	12.32	4.02	1.42	0.35	Up
chr10	33394501	33395500	ENSMUSG00000019787	ENSMUST00000095762	+	33083483	33476709	Genebody	311517	protein_coding	Trdn	1000	18.11;14.44;16.54;12.33	5.57;7.13;3.72;1.93	15.35	4.59	1.26	0.37	Up	1.74	7.67524e-07	0.000422372	33394501	33395500	1.74	7.67524e-07	0.000251519			chr6	29567901	29568900	ENSMUSG00000012535	ENSMUST00000201797	-	29568434	29571519	Genebody	3119	protein_coding	Tnpo3	1000	12.46;22.92;27.91;15.23	12.06;5.37;4.65;3.47	19.63	6.39	1.31	0.52	Up
chr19	24381001	24382000	ENSMUSG00000024867	ENSMUST00000112673	-	24294794	24555842	Genebody	174342	protein_coding	Pip5k1b	1000	10.86;18.56;30.07;12.33	3.18;5.95;3.72;8.67	17.96	5.38	1.32	0.46	Up	1.74	6.5306e-06	0.00119638	24381001	24382000	1.74	6.5306e-06	0.000849193			chr1	150586901	150587900	ENSMUSG00000066842	ENSMUST00000137197	-	150563527	150993051	Genebody	405651	protein_coding	Hmcn1	1000	14.12;13.75;15.35;16.84	5.17;7.52;2.33;4.62	15.01	4.91	1.05	0.42	Up
chr2	97347301	97348700	ENSMUSG00000050587	ENSMUST00000162807	+	96318216	97630983	Genebody	1029784	protein_coding	Lrrc4c	1400	27.16;43.31;24.06;27.31	11.94;9.51;13.04;1.93	30.46	9.1	1.52	0.49	Up	1.74	8.99222e-08	0.000173075	97347601	97348600	2.17	3.49074e-09	1.76669e-05			chr11	50063001	50064000	ENSMUSG00000020376	ENSMUST00000102776	+	50025348	50104753	Genebody	38152	protein_coding	Rnf130	1000	16.61;18.34;26.52;22.45	6.89;3.22;15.12;2.31	20.98	6.89	1.58	0.47	Up
chr3	24620501	24621500	ENSMUSG00000102758	ENSMUST00000203414	-	23798102	24783622	Genebody	162622	protein_coding	Naaladl2	1000	12.67;17.53;18.04;18.50	11.14;5.95;0.00;2.89	16.69	4.99	1.3	0.4	Up	1.74	3.72144e-05	0.00300603	24620501	24621500	1.74	3.72144e-05	0.00246663			chr13	14308501	14309600	ENSMUSG00000021301	ENSMUST00000220718	-	14228059	14317166	Genebody	8116	protein_coding	Hecw1	1100	12.46;20.17;27.91;15.23	4.31;5.37;11.63;3.47	18.94	6.19	1.37	0.52	Up
chr4	19835701	19836900	ENSMUSG00000041052	ENSMUST00000035890	+	19818725	19842218	Genebody	17575	protein_coding	Slc7a13	1200	14.48;24.75;31.57;26.43	5.57;9.51;13.04;0.96	24.31	7.27	2.08	0.63	Up	1.74	1.07356e-05	0.00156028	19835701	19836700	2.31	1.07595e-09	9.99854e-06			chr15	85851701	85852700	ENSMUSG00000035944	ENSMUST00000133158	+	85832344	85857733	Genebody	19856	protein_coding	Ttc38	1000	10.80;28.42;32.10;11.22	7.75;5.37;11.63;2.31	20.64	6.77	1.69	0.49	Up
chr4	84960801	84961800	ENSMUSG00000038070	ENSMUST00000169371	+	84884465	85131917	Genebody	76835	protein_coding	Cntln	1000	12.67;24.75;13.53;16.74	6.37;3.57;8.38;1.93	16.92	5.06	1.45	0.54	Up	1.74	8.1716e-06	0.00135101	84960801	84961800	1.74	8.1716e-06	0.000975384			chr2	150651501	150652800	ENSMUSG00000027452	ENSMUST00000028944	-	150618105	150668258	Genebody	16108	protein_coding	Acss1	1300	20.76;44.93;26.52;32.07	11.20;6.44;12.79;10.40	31.07	10.21	1.95	0.58	Up
chr8	110512301	110513300	ENSMUSG00000059854	ENSMUST00000043141	+	110266977	110610253	Genebody	245823	protein_coding	Hydin	1000	10.86;19.59;34.58;14.09	5.57;5.95;10.24;1.93	19.78	5.92	1.51	0.42	Up	1.74	4.69795e-06	0.00101421	110512301	110513300	1.74	4.69795e-06	0.000704856			chr4	94847101	94848100	ENSMUSG00000006386	ENSMUST00000071168	+	94739518	94874682	Genebody	108082	protein_coding	Tek	1000	14.12;13.75;20.93;16.84	6.89;5.37;5.82;3.47	16.41	5.39	1.32	0.42	Up
chr9	4729101	4730100	ENSMUSG00000025892	ENSMUST00000212533	-	4417899	4795519	Genebody	65919	protein_coding	Gria4	1000	10.86;19.59;13.53;13.21	3.18;3.57;5.59;4.82	14.3	4.29	1.05	0.37	Up	1.74	4.49197e-06	0.000986359	4729101	4730100	1.74	4.49197e-06	0.000683011			chrX	10162501	10163500	ENSMUSG00000031174	ENSMUST00000115534	-	10158216	10216453	Genebody	53453	protein_coding	Rpgr	1000	9.97;17.42;12.56;13.63	5.17;4.30;5.82;2.31	13.39	4.4	1.94	0.79	Up
chr1	70518801	70519800	ENSMUSG00000053153	ENSMUST00000161310	+	69951621	70725132	Genebody	567679	protein_coding	Spag16	1000	13.58;25.78;19.55;12.33	5.57;3.57;7.45;4.82	17.81	5.35	1.38	0.42	Up	1.73	7.66386e-06	0.00130335	70518801	70519800	1.73	7.66386e-06	0.000938523			chr15	52324701	52325700	ENSMUSG00000022315	ENSMUST00000037240	+	52295553	52335798	Genebody	29647	protein_coding	Slc30a8	1000	14.95;20.17;19.54;11.22	6.89;3.22;6.98;4.62	16.47	5.43	1.63	0.47	Up
chr15	23126801	23127800	ENSMUSG00000040420	ENSMUST00000040427	+	23036463	23446414	Genebody	90837	protein_coding	Cdh18	1000	10.86;21.66;25.56;14.09	5.57;4.76;3.72;7.71	18.04	5.44	1.11	0.44	Up	1.73	7.84561e-06	0.00132155	23126801	23127800	1.73	7.84561e-06	0.000952249			chr3	83267801	83268800	ENSMUSG00000102692	ENSMUST00000191829	+	83127948	83357209	Genebody	140352	protein_coding	Dchs2	1000	14.12;17.42;15.35;12.83	8.62;5.37;0.00;5.78	14.93	4.94	1.46	0.47	Up
chr16	20389001	20390000	ENSMUSG00000022822	ENSMUST00000150340	-	20378484	20396403	Genebody	6903	protein_coding	Abcc5	1000	10.86;15.47;15.04;12.33	4.77;4.76;2.79;3.85	13.42	4.04	1.11	0.33	Up	1.73	4.80569e-06	0.00102646	20389001	20390000	1.73	4.80569e-06	0.00071447			chr5	20848401	20849400	ENSMUSG00000039987	ENSMUST00000133784	-	20782385	20855191	Genebody	6291	protein_coding	Phtf2	1000	29.90;17.42;18.14;24.05	7.75;3.22;9.30;9.25	22.38	7.38	2.29	0.93	Up
chr5	141427001	141428000	ENSMUSG00000039683	ENSMUST00000145908	+	141373654	141955329	Genebody	53846	protein_coding	Sdk1	1000	12.67;13.41;13.53;14.97	4.77;5.95;1.86;3.85	13.65	4.11	1.11	0.79	Up	1.73	1.99676e-06	0.000648461	141427001	141428000	1.73	1.99676e-06	0.000422126			chr5	34140301	34141300	ENSMUSG00000045102	ENSMUST00000202409	-	34007283	34169426	Genebody	28626	protein_coding	Poln	1000	11.63;24.75;22.33;24.85	6.03;6.44;5.82;9.25	20.89	6.88	1.2	0.68	Up
chr6	62154801	62155900	ENSMUSG00000039578	ENSMUST00000045522	+	61310855	62380267	Genebody	844495	protein_coding	Ccser1	1100	13.58;18.56;16.54;15.86	4.77;3.57;11.17;0.00	16.13	4.88	1.3	0.4	Up	1.73	3.07129e-05	0.00272264	62154901	62155900	1.84	3.1018e-05	0.0022083			chr8	38608401	38609400	ENSMUSG00000039539	ENSMUST00000118896	-	37522554	38661508	Genebody	52608	protein_coding	Sgcz	1000	10.80;15.59;12.56;20.84	1.72;6.44;6.98;4.62	14.95	4.94	1.53	0.52	Up
chr7	144722701	144723700	ENSMUSG00000031075	ENSMUST00000121758	-	144588549	144738543	Genebody	15343	protein_coding	Ano1	1000	12.67;26.81;31.57;14.97	11.94;8.32;1.86;3.85	21.51	6.49	1.08	0.58	Up	1.73	6.17566e-05	0.00387864	144722701	144723700	1.73	6.17566e-05	0.00333296			chr9	104902501	104903500	ENSMUSG00000032564	ENSMUST00000213452	+	104872679	105022421	Genebody	30321	protein_coding	Cpne4	1000	11.63;26.59;22.33;20.04	6.03;3.22;8.14;9.25	20.15	6.66	1.11	0.5	Up
chr9	13853401	13854400	ENSMUSG00000037808	ENSMUST00000213416	+	13836877	13854987	Genebody	17023	protein_coding	Fam76b	1000	12.67;24.75;19.55;13.21	7.16;3.57;5.59;4.82	17.55	5.28	1.41	0.49	Up	1.73	7.95768e-06	0.00133139	13853401	13854400	1.73	7.95768e-06	0.000959797			chr11	108694301	108695300	ENSMUSG00000020728	ENSMUST00000106724	+	108682618	108860354	Genebody	12182	protein_coding	Cep112	1000	10.80;14.67;16.75;24.85	7.75;6.44;3.49;4.62	16.77	5.58	1.34	0.37	Up
chr9	22254601	22255700	ENSMUSG00000062794	ENSMUST00000086281	-	22247430	22259895	Genebody	4745	protein_coding	Zfp599	1100	19.92;24.75;33.08;22.02	7.96;5.95;8.38;7.71	24.94	7.5	1.28	0.4	Up	1.73	3.41855e-08	0.000107693	22254701	22255700	1.62	3.01664e-08	5.06158e-05			chr15	10400101	10401100	ENSMUSG00000089678	ENSMUST00000022858	+	10358579	10409738	Genebody	42021	protein_coding	Agxt2	1000	12.46;12.84;20.93;14.43	6.89;7.52;2.33;3.47	15.16	5.05	1.52	0.73	Up
chr9	48369101	48370300	ENSMUSG00000044229	ENSMUST00000093853	+	48362041	48400025	Genebody	7659	protein_coding	Nxpe4	1200	19.92;23.72;21.05;14.97	8.75;9.51;1.86;3.85	19.91	6	1.18	0.34	Up	1.73	5.0626e-08	0.000130885	48369101	48370100	1.7	2.34725e-07	0.000141326			chr17	20962401	20963600	ENSMUSG00000007564	ENSMUST00000007708	+	20945311	20965916	Genebody	17689	protein_coding	Ppp2r1a	1200	20.76;26.59;15.35;24.85	5.17;5.37;6.98;11.56	21.89	7.27	1.23	0.43	Up
chr1	54478101	54479100	ENSMUSG00000073678	ENSMUST00000097739	-	54472994	54557682	Genebody	79082	protein_coding	Pgap1	1000	11.77;33.00;16.54;22.02	3.98;7.13;5.59;8.67	20.83	6.34	1.51	0.4	Up	1.72	1.04061e-06	0.00047189	54478101	54479100	1.72	1.04061e-06	0.000293284			chr18	12141701	12142700	ENSMUSG00000024404	ENSMUST00000025270	+	12128850	12157367	Genebody	13350	protein_coding	Riok3	1000	13.29;21.09;18.14;11.22	7.75;6.44;4.65;2.31	15.94	5.29	1.08	0.31	Up
chr13	108801901	108802900	ENSMUSG00000021699	ENSMUST00000122041	+	108654177	109951474	Genebody	148223	protein_coding	Pde4d	1000	13.58;31.97;30.07;20.26	11.94;5.95;9.31;1.93	23.97	7.28	1.12	0.5	Up	1.72	6.09041e-06	0.00115726	108801901	108802900	1.72	6.09041e-06	0.000817111			chr18	16793201	16794200	ENSMUSG00000024304	ENSMUST00000152779	-	16771397	16808462	Genebody	14762	protein_coding	Cdh2	1000	9.97;14.67;20.93;18.44	7.75;5.37;2.33;5.78	16	5.31	1.51	0.51	Up
chr17	50733801	50734800	ENSMUSG00000023923	ENSMUST00000224977	-	50733132	51159378	Genebody	425078	protein_coding	Tbc1d5	1000	21.73;17.53;28.57;12.33	10.35;3.57;5.59;4.82	20.04	6.08	1.11	0.38	Up	1.72	6.19985e-06	0.00116375	50733801	50734800	1.72	6.19985e-06	0.000823532			chr19	38740001	38741000	ENSMUSG00000024998	ENSMUST00000183131	+	38734914	38751123	Genebody	5586	protein_coding	Plce1	1000	9.97;19.25;16.75;17.64	4.31;6.44;5.82;4.62	15.9	5.3	1.93	0.5	Up
chr19	22527201	22528300	ENSMUSG00000052387	ENSMUST00000037901	+	22448283	22989884	Genebody	79467	protein_coding	Trpm3	1100	19.92;30.94;13.53;19.38	9.55;3.57;6.52;5.78	20.94	6.35	1.49	0.39	Up	1.72	2.48823e-06	0.000724378	22527301	22528300	1.75	3.1523e-06	0.000551449			chr2	49920001	49921200	ENSMUSG00000026765	ENSMUST00000129867	+	49840090	49942537	Genebody	80510	protein_coding	Lypd6b	1200	15.78;13.75;19.54;16.03	10.34;4.30;3.49;3.47	16.28	5.4	0.78	0.4	Up
chr2	76803301	76804300	ENSMUSG00000051747	ENSMUST00000111846	-	76705031	76980182	Genebody	176382	protein_coding	Ttn	1000	10.86;18.56;21.05;14.09	8.75;2.38;4.66;3.85	16.14	4.91	1.79	0.44	Up	1.72	2.56949e-05	0.00247738	76803301	76804300	1.72	2.56949e-05	0.00197046			chr2	91850001	91851000	ENSMUSG00000040506	ENSMUST00000045699	+	91766445	91918849	Genebody	84055	protein_coding	Ambra1	1000	23.26;13.75;12.56;28.86	4.31;3.22;10.47;8.09	19.61	6.52	1.32	0.53	Up
chr3	132719901	132721100	ENSMUSG00000028030	ENSMUST00000029664	+	132684200	132796834	Genebody	36300	protein_coding	Tbck	1200	17.20;17.53;22.55;14.97	8.75;3.57;1.86;7.71	18.06	5.47	1.73	0.42	Up	1.72	4.70178e-07	0.000352701	132720101	132721100	2.11	1.46068e-07	0.000113434			chr3	90194401	90195400	ENSMUSG00000027939	ENSMUST00000200410	+	90104134	90212048	Genebody	90766	protein_coding	Nup210l	1000	19.93;12.84;23.72;18.44	7.75;3.22;8.14;5.78	18.73	6.22	1.47	0.52	Up
chr1	12914401	12915400	ENSMUSG00000025938	ENSMUST00000133201	-	12881330	12925043	Genebody	10143	protein_coding	Slco5a1	1000	10.86;16.50;21.05;14.09	9.55;4.76;0.93;3.85	15.63	4.77	1.63	0.52	Up	1.71	8.86966e-05	0.00468021	12914401	12915400	1.71	8.86966e-05	0.00418535			chr6	57654701	57655700	ENSMUSG00000029798	ENSMUST00000031817	+	57581000	57664632	Genebody	74200	protein_coding	Herc6	1000	13.29;28.42;16.75;16.03	4.31;4.30;5.82;10.40	18.62	6.21	1.1	0.35	Up
chr15	54453301	54454500	ENSMUSG00000038591	ENSMUST00000036737	+	54410774	54466358	Genebody	43126	protein_coding	Colec10	1200	17.20;20.62;25.56;24.66	10.35;7.13;4.66;4.82	22.01	6.74	1.17	0.38	Up	1.71	1.14375e-08	6.26072e-05	54453401	54454400	2.19	6.98079e-10	8.02793e-06			chrX	143348501	143349500	ENSMUSG00000031283	ENSMUST00000063029	-	143285674	143390099	Genebody	41099	protein_coding	Chrdl1	1000	14.12;13.75;13.96;15.23	7.75;5.37;4.65;1.16	14.26	4.73	1.61	0.5	Up
chr17	7786001	7787900	ENSMUSG00000071984	ENSMUST00000097425	-	7738569	7804974	Genebody	18024	protein_coding	Fndc1	1900	36.21;73.22;64.65;44.92	31.83;23.78;3.72;7.71	54.75	16.76	1	0.59	Up	1.71	0.000117454	0.00572645	7786501	7787500	2.05	1.05652e-07	9.66728e-05			chr1	63172001	63173000	ENSMUSG00000025968	ENSMUST00000185847	-	63150066	63176663	Genebody	4163	protein_coding	Ndufs1	1000	11.63;13.75;18.14;17.64	10.34;3.22;4.65;2.31	15.29	5.13	1.27	0.43	Up
chr17	18249001	18250000	ENSMUSG00000090417	ENSMUST00000172190	-	18243570	18277508	Genebody	28008	protein_coding	Vmn2r94	1000	16.29;28.87;21.05;13.21	3.98;7.13;11.17;1.93	19.86	6.05	2	0.58	Up	1.71	1.22009e-05	0.00167307	18249001	18250000	1.71	1.22009e-05	0.00124463			chr1	186671101	186672100	ENSMUSG00000039239	ENSMUST00000195201	-	186624218	186705700	Genebody	34100	protein_coding	Tgfb2	1000	12.46;20.17;29.31;17.64	4.31;11.81;6.98;3.47	19.89	6.64	1.16	0.47	Up
chr17	75126501	75127500	ENSMUSG00000001870	ENSMUST00000001927	+	75005568	75391767	Genebody	121432	protein_coding	Ltbp1	1000	16.29;24.75;13.53;18.50	7.96;5.95;8.38;0.00	18.27	5.57	1.47	0.42	Up	1.71	8.36672e-06	0.00136721	75126501	75127500	1.71	8.36672e-06	0.000988768			chr10	93515001	93516000	ENSMUSG00000020017	ENSMUST00000152883	+	93501125	93516666	Genebody	14375	protein_coding	Hal	1000	10.80;11.92;15.35;22.45	4.31;3.22;5.82;6.94	15.13	5.07	1.41	0.38	Up
chr19	42877001	42878000	ENSMUSG00000074852	ENSMUST00000099428	-	42788947	43388311	Genebody	510811	protein_coding	Hpse2	1000	12.67;17.53;30.07;13.21	8.75;7.13;4.66;1.93	18.37	5.62	1.11	0.51	Up	1.71	1.74717e-05	0.00202	42877001	42878000	1.71	1.74717e-05	0.00154933			chr10	106728001	106729000	ENSMUSG00000053825	ENSMUST00000217854	+	106470346	106935952	Genebody	258154	protein_coding	Ppfia2	1000	11.63;18.34;12.56;17.64	7.75;4.30;2.33;5.78	15.04	5.04	1.45	0.54	Up
chr3	32464201	32465200	ENSMUSG00000027665	ENSMUST00000108242	+	32436376	32466107	Genebody	28324	protein_coding	Pik3ca	1000	13.58;16.50;25.56;23.78	11.94;4.76;5.59;1.93	19.86	6.05	1.73	0.38	Up	1.71	3.72241e-05	0.00300632	32464201	32465200	1.71	3.72241e-05	0.00246705			chr10	123550701	123551700	ENSMUSG00000044071	ENSMUST00000219723	+	123264985	123740947	Genebody	286215	protein_coding	Fam19a2	1000	9.97;26.59;34.89;13.63	9.48;9.66;4.65;4.62	21.27	7.1	1.06	0.47	Up
chr4	36720301	36721300	ENSMUSG00000045083	ENSMUST00000127372	-	36718557	36950467	Genebody	229667	protein_coding	Lingo2	1000	13.58;15.47;19.55;14.97	3.98;1.19;4.66;9.63	15.89	4.86	1.17	0.36	Up	1.71	5.10304e-06	0.0010573	36720301	36721300	1.71	5.10304e-06	0.000737014			chr12	50441301	50442300	ENSMUSG00000002688	ENSMUST00000002765	-	50341231	50649098	Genebody	207298	protein_coding	Prkd1	1000	13.29;12.84;34.89;13.63	6.89;6.44;6.98;4.62	18.66	6.23	1.2	0.41	Up
chr6	62006401	62007500	ENSMUSG00000039578	ENSMUST00000045522	+	61310855	62380267	Genebody	696095	protein_coding	Ccser1	1100	15.39;28.87;24.06;21.14	7.96;7.13;10.24;1.93	22.37	6.82	1.38	0.4	Up	1.71	1.99714e-07	0.000238908	62006501	62007500	1.72	1.25509e-06	0.00032474			chr12	89318501	89319500	ENSMUSG00000066392	ENSMUST00000167887	+	89193106	90332410	Genebody	125894	protein_coding	Nrxn3	1000	11.63;24.75;25.12;14.43	5.17;7.52;8.14;4.62	18.98	6.36	1.61	0.53	Up
chr1	46369701	46370700	ENSMUSG00000041144	ENSMUST00000185879	+	46356620	46373540	Genebody	13580	protein_coding	Dnah7b	1000	14.48;27.84;22.55;14.97	11.94;5.95;2.79;3.85	19.96	6.13	1.1	0.51	Up	1.7	3.64514e-05	0.00297995	46369701	46370700	1.7	3.64514e-05	0.00243991			chr14	35421301	35423000	ENSMUSG00000041078	ENSMUST00000043349	+	34819825	35583379	Genebody	602325	protein_coding	Grid1	1700	24.92;25.67;47.45;24.85	12.92;10.74;8.14;9.25	30.72	10.26	1.19	0.48	Up
chr13	38159801	38160900	ENSMUSG00000054889	ENSMUST00000127906	+	38151328	38198577	Genebody	9022	protein_coding	Dsp	1100	10.86;28.87;48.11;22.90	6.37;11.89;13.04;2.89	27.69	8.55	1.1	0.49	Up	1.7	1.01067e-06	0.000464701	38159901	38160900	1.84	2.67854e-06	0.000501238			chr17	89171601	89172600	ENSMUSG00000032937	ENSMUST00000035701	-	88985170	89200612	Genebody	28512	protein_coding	Fshr	1000	15.78;21.09;16.75;12.03	9.48;4.30;3.49;4.62	16.41	5.47	1.66	0.49	Up
chr14	35422201	35423500	ENSMUSG00000041078	ENSMUST00000043349	+	34819825	35583379	Genebody	603025	protein_coding	Grid1	1300	17.20;22.69;40.60;15.86	5.57;7.13;11.17;5.78	24.08	7.41	1.34	0.5	Up	1.7	8.5571e-07	0.00044098	35422501	35423500	1.72	1.55296e-05	0.00144354			chr19	50171901	50173200	ENSMUSG00000043531	ENSMUST00000168357	-	50150967	50252678	Genebody	80128	protein_coding	Sorcs1	1300	18.27;32.09;27.91;15.23	8.62;6.44;10.47;5.78	23.38	7.83	1.94	0.47	Up
chr15	22764901	22765900	ENSMUSG00000040420	ENSMUST00000163361	+	22549022	23400567	Genebody	216378	protein_coding	Cdh18	1000	11.77;13.41;21.05;12.33	2.39;7.13;4.66;3.85	14.64	4.51	1.36	0.43	Up	1.7	1.39592e-05	0.00179102	22764901	22765900	1.7	1.39592e-05	0.00134876			chr2	35839801	35840900	ENSMUSG00000026885	ENSMUST00000160939	-	35784085	35882002	Genebody	41652	protein_coding	Ttll11	1100	17.44;13.75;19.54;15.23	5.17;5.37;4.65;6.94	16.49	5.53	1.89	0.44	Up
chr15	50846901	50848000	ENSMUSG00000038679	ENSMUST00000184885	-	50660435	50882806	Genebody	35356	protein_coding	Trps1	1100	16.29;19.59;24.06;20.26	3.18;8.32;9.31;3.85	20.05	6.17	1.34	0.49	Up	1.7	2.54517e-08	9.60026e-05	50846901	50847900	1.74	1.72956e-08	3.84698e-05			chr4	49237701	49238700	ENSMUSG00000063446	ENSMUST00000151692	+	49059456	49302269	Genebody	178744	protein_coding	Plppr1	1000	14.95;17.42;27.91;18.44	6.03;7.52;2.33;10.40	19.68	6.57	1.39	0.42	Up
chr18	57633801	57634800	ENSMUSG00000058925	ENSMUST00000123872	+	57563176	57731006	Genebody	71124	protein_coding	1700011I03Rik	1000	28.06;15.47;19.55;18.50	12.73;4.76;4.66;2.89	20.39	6.26	1.27	0.42	Up	1.7	1.98788e-05	0.00216576	57633801	57634800	1.7	1.98788e-05	0.00168151			chr6	51914901	51915900	ENSMUSG00000059182	ENSMUST00000204178	-	51874472	51933440	Genebody	18040	protein_coding	Skap2	1000	17.44;14.67;16.75;23.25	6.89;2.15;9.30;5.78	18.03	6.03	1.73	0.58	Up
chr18	63232501	63233500	ENSMUSG00000041482	ENSMUST00000183217	-	63059718	63386457	Genebody	153457	protein_coding	Piezo2	1000	15.39;19.59;25.56;18.50	12.73;5.95;5.59;0.00	19.76	6.07	1.12	0.36	Up	1.7	6.87095e-05	0.00410391	63232501	63233500	1.7	6.87095e-05	0.00356859			chrX	105093501	105094700	ENSMUSG00000031226	ENSMUST00000119477	+	105079761	105117090	Genebody	14339	protein_coding	Pbdc1	1200	19.10;13.75;26.52;20.04	8.62;7.52;8.14;2.31	19.85	6.65	2.19	0.67	Up
chr18	88815701	88817500	ENSMUSG00000056153	ENSMUST00000136173	-	88668695	88894339	Genebody	77739	protein_coding	Socs6	1800	21.73;31.97;51.12;27.31	14.32;8.32;8.38;9.63	33.03	10.17	1.21	0.47	Up	1.7	6.71513e-08	0.000151545	88816101	88817100	2.23	3.04067e-08	5.08524e-05			chr1	107427901	107428900	ENSMUSG00000067001	ENSMUST00000086690	+	107422689	107452689	Genebody	5711	protein_coding	Serpinb7	1000	9.97;27.51;13.96;18.44	4.31;5.37;6.98;6.94	17.47	5.9	0.94	0.36	Up
chr19	39140901	39141900	ENSMUSG00000067229	ENSMUST00000146494	+	39113910	39187072	Genebody	27490	protein_coding	Cyp2c66	1000	12.67;35.06;25.56;12.33	12.73;5.95;2.79;4.82	21.41	6.57	1.27	0.61	Up	1.7	7.47285e-05	0.00428264	39140901	39141900	1.7	7.47285e-05	0.00375657			chr12	78556801	78558000	ENSMUSG00000047454	ENSMUST00000110388	+	78226653	78684767	Genebody	330747	protein_coding	Gphn	1200	17.44;15.59;18.14;18.44	12.06;3.22;2.33;5.78	17.4	5.85	2.19	0.37	Up
chr2	15759301	15760400	ENSMUSG00000075520	ENSMUST00000146205	+	15526479	16255555	Genebody	233371	protein_coding	Malrd1	1100	15.39;24.75;21.05;12.33	7.16;10.70;2.79;1.93	18.38	5.65	1.29	0.45	Up	1.7	3.42877e-05	0.00288324	15759301	15760300	1.76	6.35673e-06	0.000836738			chr14	122396501	122397500	ENSMUSG00000025545	ENSMUST00000026625	+	122181694	122402232	Genebody	215306	protein_coding	Clybl	1000	14.95;25.67;12.56;12.83	5.17;3.22;3.49;10.40	16.5	5.57	1.06	0.38	Up
chr5	83286301	83287500	ENSMUSG00000049537	ENSMUST00000053543	-	83278145	83355195	Genebody	68295	protein_coding	Tecrl	1200	24.44;19.59;24.06;21.14	8.75;8.32;5.59;4.82	22.31	6.87	1.29	0.48	Up	1.7	4.937e-09	4.125e-05	83286301	83287300	1.7	1.55895e-07	0.000116685			chr15	11303201	11304200	ENSMUSG00000047497	ENSMUST00000061318	+	11064790	11346867	Genebody	238910	protein_coding	Adamts12	1000	13.29;11.92;19.54;16.03	4.31;1.07;4.65;10.40	15.19	5.11	1.37	0.41	Up
chr5	84161801	84162800	ENSMUSG00000029245	ENSMUST00000113398	-	84065512	84416806	Genebody	254506	protein_coding	Epha5	1000	13.58;16.50;16.54;16.74	4.77;11.89;0.00;2.89	15.84	4.89	1.13	0.39	Up	1.7	4.17503e-05	0.00318383	84161801	84162800	1.7	4.17503e-05	0.00263868			chr2	38959401	38960400	ENSMUSG00000046618	ENSMUST00000057279	+	38931978	38963753	Genebody	27922	protein_coding	Olfml2a	1000	17.44;12.84;13.96;15.23	8.62;3.22;5.82;2.31	14.87	4.99	0.84	0.25	Up
chr7	106970101	106971100	ENSMUSG00000045013	ENSMUST00000216335	-	106969694	106975453	Genebody	4853	protein_coding	Olfr711	1000	16.29;13.41;16.54;12.33	5.57;5.95;5.59;0.96	14.64	4.52	1.42	0.78	Up	1.7	2.26529e-06	0.000688393	106970101	106971100	1.7	2.26529e-06	0.000454754			chr2	69485201	69486200	ENSMUSG00000027070	ENSMUST00000080953	-	69424340	69586065	Genebody	100365	protein_coding	Lrp2	1000	10.80;26.59;23.72;15.23	6.89;10.74;3.49;4.62	19.09	6.44	1.76	0.6	Up
chrX	98313101	98314200	ENSMUSG00000046532	ENSMUST00000052837	+	98148769	98323215	Genebody	164881	protein_coding	Ar	1100	16.29;14.44;31.57;13.21	4.77;7.13;6.52;4.82	18.88	5.81	1.5	0.64	Up	1.7	8.16212e-06	0.0013505	98313201	98314200	1.8	3.52161e-06	0.000587682			chr2	109996901	109997900	ENSMUSG00000050199	ENSMUST00000152584	+	109975542	109997652	Genebody	21858	protein_coding	Lgr4	1000	15.78;14.67;25.12;14.43	8.62;1.07;8.14;5.78	17.5	5.9	1.36	0.5	Up
chr10	127770201	127771600	ENSMUSG00000099009	ENSMUST00000128247	+	127759787	127792694	Genebody	11113	protein_coding	Rdh16f1	1400	21.73;36.09;58.64;25.55	20.69;13.08;6.52;3.85	35.5	11.04	1.37	0.54	Up	1.69	9.07177e-05	0.00472857	127770401	127771400	2.22	8.2172e-08	8.46409e-05			chr2	181443501	181444600	ENSMUSG00000027583	ENSMUST00000155535	-	181424228	181459379	Genebody	15329	protein_coding	Zbtb46	1100	14.12;26.59;29.31;17.64	10.34;7.52;4.65;6.94	21.91	7.36	1.22	0.53	Up
chr13	110106001	110107000	ENSMUSG00000021700	ENSMUST00000167824	-	110054187	110280150	Genebody	173650	protein_coding	Rab3c	1000	15.39;15.47;22.55;17.62	6.37;2.38;8.38;4.82	17.76	5.49	1.7	0.57	Up	1.69	5.18759e-07	0.000362577	110106001	110107000	1.69	5.18759e-07	0.000205317			chr3	123678601	123679600	ENSMUSG00000027977	ENSMUST00000172537	-	123528688	123690280	Genebody	11180	protein_coding	Ndst3	1000	19.10;16.50;26.52;12.03	10.34;5.37;4.65;4.62	18.54	6.25	1.37	0.79	Up
chr14	35475001	35476100	ENSMUSG00000041078	ENSMUST00000043349	+	34819825	35583379	Genebody	655725	protein_coding	Grid1	1100	11.77;17.53;30.07;20.26	3.18;8.32;10.24;2.89	19.91	6.16	1.67	0.65	Up	1.69	3.13454e-06	0.000820931	35475001	35476000	1.69	3.13454e-06	0.00054965			chr4	62977301	62978300	ENSMUSG00000028358	ENSMUST00000064814	+	62965574	63134030	Genebody	12226	protein_coding	Zfp618	1000	9.97;17.42;33.49;17.64	5.17;8.59;5.82;6.94	19.63	6.63	1.75	0.46	Up
chr15	11246401	11247400	ENSMUSG00000047497	ENSMUST00000061318	+	11064790	11346867	Genebody	182110	protein_coding	Adamts12	1000	14.48;20.62;13.53;21.14	10.35;3.57;1.86;5.78	17.45	5.39	1.09	0.39	Up	1.69	3.94348e-06	0.000925257	11246401	11247400	1.69	3.94348e-06	0.00063159			chr4	126810101	126811200	ENSMUSG00000028830	ENSMUST00000047431	+	126753770	126854336	Genebody	56880	protein_coding	AU040320	1100	18.27;23.84;13.96;16.84	8.62;3.22;8.14;4.62	18.23	6.15	0.92	0.42	Up
chr17	18443101	18444200	ENSMUSG00000091631	ENSMUST00000166327	+	18424104	18452324	Genebody	19546	protein_coding	Vmn2r95	1100	12.67;17.53;16.54;15.86	6.37;8.32;4.66;0.00	15.65	4.84	1.37	0.41	Up	1.69	3.76417e-06	0.000905059	18443201	18444200	2.11	1.11784e-07	9.93398e-05			chr4	136481801	136482800	ENSMUSG00000001089	ENSMUST00000129230	+	136469850	136540667	Genebody	12450	protein_coding	Luzp1	1000	9.97;15.59;18.14;11.22	3.45;1.07;6.98;6.94	13.73	4.61	1.69	0.5	Up
chr18	31155901	31156900	ENSMUSG00000057455	ENSMUST00000153196	-	31153271	31212732	Genebody	56332	protein_coding	Rit2	1000	15.39;24.75;19.55;18.50	4.77;11.89;6.52;0.96	19.55	6.04	1.38	0.48	Up	1.69	1.21932e-06	0.000506371	31155901	31156900	1.69	1.21932e-06	0.000319801			chr6	15744701	15745700	ENSMUSG00000041390	ENSMUST00000128849	+	15727799	15770349	Genebody	17401	protein_coding	Mdfic	1000	15.78;14.67;25.12;16.03	6.03;6.44;6.98;4.62	17.9	6.02	1.26	0.48	Up
chr7	41438401	41439600	ENSMUSG00000066537	ENSMUST00000165029	-	41399732	41448641	Genebody	9641	protein_coding	Vmn2r57	1200	13.58;22.69;13.53;14.09	7.96;7.13;3.72;0.96	15.97	4.95	1.45	0.68	Up	1.69	6.09102e-06	0.00115726	41438401	41439400	2.03	3.37742e-07	0.00016661			chr6	121419401	121420400	ENSMUSG00000040797	ENSMUST00000129815	-	121372933	121473623	Genebody	53723	protein_coding	Iqsec3	1000	16.61;22.00;20.93;13.63	7.75;5.37;6.98;4.62	18.29	6.18	1.39	0.48	Up
chr7	97238801	97239800	ENSMUSG00000004508	ENSMUST00000206791	+	97081776	97305036	Genebody	157524	protein_coding	Gab2	1000	10.86;14.44;18.04;17.62	3.18;3.57;9.31;2.89	15.24	4.74	1.61	0.65	Up	1.69	1.78882e-06	0.000613534	97238801	97239800	1.69	1.78882e-06	0.000396397			chr7	143612001	143613000	ENSMUSG00000045362	ENSMUST00000055723	-	143607663	143627953	Genebody	15453	protein_coding	Tnfrsf26	1000	15.78;34.84;15.35;13.63	5.17;5.37;6.98;9.25	19.9	6.69	1.86	0.59	Up
chr8	33289001	33290100	ENSMUSG00000031583	ENSMUST00000211498	-	33235684	33330550	Genebody	41000	protein_coding	Wrn	1100	16.29;25.78;25.56;22.90	8.75;10.70;3.72;4.82	22.63	7	1.29	0.55	Up	1.69	2.41155e-08	9.37666e-05	33289101	33290100	1.59	6.03875e-08	7.22215e-05			chr1	188689101	188690300	ENSMUSG00000026609	ENSMUST00000060479	+	188263034	188965041	Genebody	426666	protein_coding	Ush2a	1200	19.10;22.92;19.54;20.04	6.03;5.37;11.63;4.62	20.4	6.91	1.38	0.46	Up
chr1	4983501	4984800	ENSMUSG00000002459	ENSMUST00000119256	-	4910402	5018735	Genebody	34585	protein_coding	Rgs20	1300	15.39;28.87;27.06;16.74	5.57;10.70;8.38;2.89	22.02	6.89	1.02	0.4	Up	1.68	4.13711e-07	0.00033192	4983801	4984800	2.13	5.71642e-08	7.05358e-05			chr10	86243101	86244100	ENSMUSG00000059602	ENSMUST00000145864	-	86070502	86491897	Genebody	248297	protein_coding	Syn3	1000	11.63;15.59;19.54;12.83	7.75;4.30;2.33;5.78	14.89	5.04	1.01	0.42	Up
chr10	60766401	60767600	ENSMUSG00000020099	ENSMUST00000218316	-	60762610	60820641	Genebody	53641	protein_coding	Unc5b	1200	17.20;21.66;43.60;24.66	14.32;10.70;4.66;3.85	26.78	8.38	1.66	0.54	Up	1.68	1.14114e-05	0.00161559	60766601	60767600	1.71	9.58266e-06	0.00107551			chr16	37209001	37210000	ENSMUSG00000022829	ENSMUST00000114782	-	37115268	37384923	Genebody	175423	protein_coding	Stxbp5l	1000	9.97;20.17;19.54;12.83	5.17;3.22;5.82;6.94	15.63	5.29	1.71	0.55	Up
chr11	31046401	31047400	ENSMUSG00000020305	ENSMUST00000117883	+	30954419	31086104	Genebody	92481	protein_coding	Asb3	1000	10.86;15.47;25.56;29.95	11.14;5.95;5.59;2.89	20.46	6.39	1.14	0.47	Up	1.68	6.76894e-06	0.00121851	31046401	31047400	1.68	6.76894e-06	0.000867762			chr2	7164001	7165000	ENSMUSG00000002107	ENSMUST00000182404	-	6553889	7395893	Genebody	231393	protein_coding	Celf2	1000	14.95;24.75;16.75;16.03	7.75;6.44;6.98;3.47	18.12	6.16	1.11	0.44	Up
chr12	79570801	79571900	ENSMUSG00000059060	ENSMUST00000221257	+	79327353	79701856	Genebody	243997	protein_coding	Rad51b	1100	14.48;35.06;30.07;15.86	12.73;9.51;5.59;1.93	23.87	7.44	1.53	0.38	Up	1.68	2.59517e-05	0.00249113	79570901	79571900	1.67	2.3621e-05	0.00186913			chr3	144686601	144687600	ENSMUSG00000037062	ENSMUST00000199350	-	144684895	144697467	Genebody	10367	protein_coding	Sh3glb1	1000	13.29;22.92;20.93;21.65	4.31;8.59;5.82;8.09	19.7	6.7	1.34	0.43	Up
chr12	101587901	101589700	ENSMUSG00000047014	ENSMUST00000221241	+	101404752	101625854	Genebody	184048	protein_coding	Catsperb	1800	28.06;29.91;39.09;25.55	11.94;13.08;8.38;4.82	30.65	9.55	1.33	0.58	Up	1.68	1.59385e-09	2.05026e-05	101588601	101589600	1.72	2.22441e-08	4.38527e-05			chr3	154987301	154988300	ENSMUSG00000040086	ENSMUST00000064076	-	154786299	155055407	Genebody	67607	protein_coding	Tnni3k	1000	11.63;12.84;27.91;20.04	4.31;7.52;6.98;5.78	18.1	6.15	1.42	0.45	Up
chr13	102997101	102998100	ENSMUSG00000034751	ENSMUST00000166336	-	102794128	103096828	Genebody	99228	protein_coding	Mast4	1000	12.67;14.44;18.04;24.66	4.77;4.76;9.31;2.89	17.45	5.43	1.15	0.44	Up	1.68	4.06712e-06	0.000938982	102997101	102998100	1.68	4.06712e-06	0.000642395			chr5	148326401	148327500	ENSMUSG00000041313	ENSMUST00000048116	-	148327410	148399904	Genebody	72954	protein_coding	Slc7a1	1100	14.95;21.09;20.93;21.65	8.62;6.44;6.98;4.62	19.65	6.67	1.34	0.45	Up
chr14	115955201	115956400	ENSMUSG00000022112	ENSMUST00000022707	+	115092626	116524437	Genebody	863174	protein_coding	Gpc5	1200	17.20;38.15;27.06;14.97	7.96;3.57;11.17;7.71	24.35	7.6	2.2	0.6	Up	1.68	1.57555e-06	0.000573871	115955301	115956300	1.62	7.47455e-06	0.000922928			chr6	62362701	62363700	ENSMUSG00000039578	ENSMUST00000045522	+	61310855	62380267	Genebody	1052345	protein_coding	Ccser1	1000	17.44;12.84;33.49;13.63	2.58;8.59;10.47;4.62	19.35	6.57	1.31	0.37	Up
chr15	6369501	6370600	ENSMUSG00000022150	ENSMUST00000161040	+	6299832	6427765	Genebody	70218	protein_coding	Dab2	1100	16.29;18.56;39.09;17.62	10.35;10.70;3.72;3.85	22.89	7.16	2.02	0.98	Up	1.68	2.05237e-06	0.000656616	6369601	6370600	1.59	1.00241e-05	0.00110426			chr7	129283801	129284800	ENSMUSG00000070366	ENSMUST00000205896	+	129257055	129391019	Genebody	27245	protein_coding	Plpp4	1000	14.95;23.84;15.35;13.63	2.58;5.37;4.65;10.40	16.94	5.75	1.31	0.51	Up
chr17	5684101	5685100	ENSMUSG00000034265	ENSMUST00000089185	+	5492600	5753891	Genebody	192000	protein_coding	Zdhhc14	1000	13.58;14.44;19.55;13.21	3.18;3.57;7.45;4.82	15.19	4.75	1.23	0.51	Up	1.68	3.27287e-06	0.000835521	5684101	5685100	1.68	3.27287e-06	0.000562314			chr10	27282801	27283900	ENSMUSG00000019899	ENSMUST00000189575	-	27187548	27616796	Genebody	333446	protein_coding	Lama2	1100	12.46;20.17;13.96;16.84	6.89;4.30;3.49;6.94	15.85	5.4	1.21	0.42	Up
chr17	19686401	19687400	ENSMUSG00000095961	ENSMUST00000171741	+	19660399	19694748	Genebody	26501	protein_coding	Vmn2r102	1000	16.29;21.66;16.54;13.21	10.35;2.38;8.38;0.00	16.93	5.28	1.59	0.6	Up	1.68	5.33133e-05	0.00360058	19686401	19687400	1.68	5.33133e-05	0.00305003			chr10	53056201	53057200	ENSMUSG00000038602	ENSMUST00000105473	+	52690533	53111622	Genebody	366167	protein_coding	Slc35f1	1000	16.61;36.67;19.54;21.65	8.62;8.59;8.14;6.94	23.62	8.07	1.37	0.48	Up
chr19	17433601	17434600	ENSMUSG00000024713	ENSMUST00000025618	-	17432832	17837632	Genebody	403532	protein_coding	Pcsk5	1000	13.58;18.56;21.05;22.02	9.55;3.57;7.45;2.89	18.8	5.86	1.67	0.54	Up	1.68	3.86759e-07	0.000321839	17433601	17434600	1.68	3.86759e-07	0.000177014			chr11	113417501	113418800	ENSMUSG00000041654	ENSMUST00000071539	-	113244853	113565756	Genebody	147606	protein_coding	Slc39a11	1300	23.26;24.75;25.12;20.84	8.62;9.66;4.65;9.25	23.49	8.05	1.39	0.48	Up
chr2	15842501	15843600	ENSMUSG00000075520	ENSMUST00000146205	+	15526479	16255555	Genebody	316571	protein_coding	Malrd1	1100	14.48;23.72;19.55;19.38	8.75;5.95;6.52;2.89	19.28	6.03	1.64	0.48	Up	1.68	1.43919e-07	0.000207152	15842501	15843500	1.89	1.87093e-08	4.01672e-05			chr12	3714601	3715700	ENSMUSG00000071454	ENSMUST00000173074	+	3686756	3718968	Genebody	28394	protein_coding	Dtnb	1100	15.78;15.59;22.33;22.45	6.89;7.52;6.98;4.62	19.04	6.5	1.65	0.42	Up
chr3	20247401	20248400	ENSMUSG00000011463	ENSMUST00000011607	-	20248264	20275733	Genebody	27833	protein_coding	Cpb1	1000	10.86;24.75;22.55;15.86	5.57;7.13;6.52;3.85	18.51	5.77	1.47	0.51	Up	1.68	5.77212e-06	0.00112842	20247401	20248400	1.68	5.77212e-06	0.000792424			chr12	38385101	38386500	ENSMUSG00000036095	ENSMUST00000040500	+	37880705	38634239	Genebody	505095	protein_coding	Dgkb	1400	19.93;16.50;25.12;32.87	12.06;7.52;10.47;2.31	23.61	8.09	1.12	0.35	Up
chr4	85470101	85471100	ENSMUSG00000028488	ENSMUST00000107189	+	85205469	85639195	Genebody	265131	protein_coding	Sh3gl2	1000	10.86;23.72;33.08;15.86	9.55;7.13;5.59;3.85	20.88	6.53	1.07	0.63	Up	1.68	5.85056e-06	0.00113658	85470101	85471100	1.68	5.85056e-06	0.000799057			chr13	64116101	64117200	ENSMUSG00000033114	ENSMUST00000222692	-	64101278	64129305	Genebody	12655	protein_coding	Slc35d2	1100	14.12;28.42;27.91;20.04	9.48;7.52;5.82;8.09	22.62	7.73	1.4	0.5	Up
chr5	127247001	127248000	ENSMUSG00000034324	ENSMUST00000134780	+	127241826	127287336	Genebody	5674	protein_coding	Tmem132c	1000	14.48;22.69;13.53;13.21	7.96;8.32;3.72;0.00	15.98	5	0.97	0.51	Up	1.68	7.39048e-05	0.00425932	127247001	127248000	1.68	7.39048e-05	0.00373316			chr14	75084401	75085400	ENSMUSG00000021997	ENSMUST00000022574	-	75084303	75130881	Genebody	45981	protein_coding	Lrrc63	1000	9.97;17.42;22.33;17.64	2.58;5.37;6.98;8.09	16.84	5.76	1.3	0.45	Up
chr7	14234401	14235400	ENSMUSG00000070810	ENSMUST00000076576	-	14222411	14254870	Genebody	19970	protein_coding	Sult2a6	1000	19.92;27.84;18.04;13.21	7.96;3.57;9.31;3.85	19.75	6.17	1.45	0.68	Up	1.68	4.00983e-06	0.000931929	14234401	14235400	1.68	4.00983e-06	0.000637363			chr16	77590301	77591300	ENSMUSG00000079546	ENSMUST00000114231	-	77588578	77602094	Genebody	11294	protein_coding	Gm11146	1000	14.12;19.25;12.56;24.05	6.89;4.30;5.82;6.94	17.5	5.98	1.5	0.43	Up
chr7	26079001	26080300	ENSMUSG00000040583	ENSMUST00000005669	+	26061497	26096197	Genebody	18153	protein_coding	Cyp2b13	1300	19.01;44.34;40.60;25.55	16.71;9.51;9.31;4.82	32.37	10.09	1.7	0.76	Up	1.68	2.07674e-07	0.00024342	26079001	26080000	1.54	4.99034e-06	0.000729187			chr17	43651501	43652600	ENSMUSG00000023912	ENSMUST00000024705	-	43641900	43667015	Genebody	14965	protein_coding	Slc25a27	1100	24.92;17.42;25.12;17.64	12.06;4.30;5.82;6.94	21.27	7.28	1.35	0.47	Up
chr8	108424501	108425700	ENSMUSG00000038872	ENSMUST00000220518	+	107942644	108961630	Genebody	482456	protein_coding	Zfhx3	1200	25.35;39.19;21.05;17.62	12.73;7.13;4.66;7.71	25.8	8.06	1.67	0.6	Up	1.68	3.58897e-07	0.000309074	108424701	108425700	1.76	1.70735e-06	0.000385648			chr19	54026901	54027900	ENSMUSG00000024976	ENSMUST00000025932	+	53944876	54033268	Genebody	82524	protein_coding	Shoc2	1000	12.46;11.92;22.33;23.25	6.03;7.52;3.49;6.94	17.49	5.99	1.48	0.58	Up
chr9	32318001	32319000	ENSMUSG00000032034	ENSMUST00000216033	-	32315900	32344237	Genebody	25737	protein_coding	Kcnj5	1000	14.48;20.62;22.55;19.38	7.96;14.27;1.86;0.00	19.26	6.02	0.91	0.29	Up	1.68	4.41169e-05	0.00327877	32318001	32319000	1.68	4.41169e-05	0.00272913			chr19	56992401	56993800	ENSMUSG00000025083	ENSMUST00000126964	-	56930098	57001046	Genebody	7946	protein_coding	Afap1l2	1400	24.92;19.25;19.54;24.05	9.48;5.37;6.98;8.09	21.94	7.48	1.1	0.35	Up
chr1	185299101	185300200	ENSMUSG00000026618	ENSMUST00000110975	-	185295038	185329396	Genebody	29746	protein_coding	Iars2	1100	19.92;23.72;18.04;14.09	7.96;8.32;5.59;1.93	18.94	5.95	1.15	0.37	Up	1.67	1.32201e-07	0.000201203	185299101	185300100	1.73	1.14582e-07	0.000100667			chr3	27434601	27435600	ENSMUSG00000039286	ENSMUST00000195008	-	27416162	27710398	Genebody	275298	protein_coding	Fndc3b	1000	11.63;12.84;12.56;12.83	4.31;1.07;6.98;4.62	12.46	4.25	1.12	0.29	Up
chr10	25985101	25986100	ENSMUSG00000049420	ENSMUST00000217910	-	25912331	26078650	Genebody	93050	protein_coding	Tmem200a	1000	10.86;13.41;25.56;20.26	7.16;2.38;2.79;9.63	17.52	5.49	1.27	0.41	Up	1.67	5.2457e-05	0.00357605	25985101	25986100	1.67	5.2457e-05	0.00302457			chr3	104000501	104001600	ENSMUSG00000058388	ENSMUST00000090685	+	103968446	104007490	Genebody	32604	protein_coding	Phtf1	1100	14.95;20.17;13.96;17.64	10.34;4.30;4.65;3.47	16.68	5.69	1.28	0.49	Up
chr10	73988201	73989400	ENSMUSG00000052613	ENSMUST00000191709	+	73947056	74644218	Genebody	41744	protein_coding	Pcdh15	1200	12.67;34.03;27.06;29.07	13.53;8.32;5.59;4.82	25.71	8.06	1.91	0.48	Up	1.67	3.43805e-07	0.000304985	73988301	73989300	1.82	4.85182e-07	0.00019837			chr3	132710701	132711800	ENSMUSG00000028030	ENSMUST00000029664	+	132684200	132796834	Genebody	27050	protein_coding	Tbck	1100	14.12;25.67;18.14;16.84	7.75;9.66;4.65;3.47	18.69	6.38	1.5	0.62	Up
chr10	86080701	86081700	ENSMUSG00000059602	ENSMUST00000145864	-	86070502	86491897	Genebody	410697	protein_coding	Syn3	1000	20.82;31.97;28.57;15.86	13.53;4.76;5.59;6.74	24.3	7.65	1.64	0.44	Up	1.67	1.01172e-06	0.000464701	86080701	86081700	1.67	1.01172e-06	0.000287929			chr4	24825901	24826900	ENSMUSG00000040387	ENSMUST00000108213	-	24649302	24850931	Genebody	24531	protein_coding	Klhl32	1000	16.61;22.92;23.72;13.63	8.62;10.74;4.65;2.31	19.22	6.58	1.8	0.68	Up
chr12	38462101	38463100	ENSMUSG00000036095	ENSMUST00000040500	+	37880705	38634239	Genebody	581895	protein_coding	Dgkb	1000	10.86;13.41;22.55;15.86	5.57;4.76;6.52;2.89	15.67	4.93	1.38	0.43	Up	1.67	2.74923e-05	0.00257152	38462101	38463100	1.67	2.74923e-05	0.00205659			chr4	110776301	110777300	ENSMUSG00000061298	ENSMUST00000097920	+	110397791	111657510	Genebody	379009	protein_coding	Agbl4	1000	14.95;11.92;11.16;16.03	9.48;3.22;2.33;3.47	13.52	4.62	1.43	0.58	Up
chr14	16736901	16737900	ENSMUSG00000017491	ENSMUST00000225245	-	16548519	16819005	Genebody	81605	protein_coding	Rarb	1000	13.58;22.69;22.55;14.09	5.57;10.70;3.72;2.89	18.23	5.72	1.37	0.47	Up	1.67	3.28034e-06	0.000835995	16736901	16737900	1.67	3.28034e-06	0.000562764			chr5	49166401	49167600	ENSMUSG00000029088	ENSMUST00000175660	-	48389512	49285659	Genebody	118659	protein_coding	Kcnip4	1200	14.95;21.09;25.12;20.84	5.17;5.37;12.79;4.62	20.5	6.99	1.32	0.5	Up
chr16	65039001	65040100	ENSMUSG00000050783	ENSMUST00000063076	-	64924729	65105784	Genebody	66234	protein_coding	Htr1f	1100	12.67;21.66;21.05;14.97	4.77;5.95;4.66;6.74	17.59	5.53	1.52	0.63	Up	1.67	2.85501e-06	0.000779484	65039101	65040100	1.69	6.10267e-06	0.000817603			chr5	71805801	71806800	ENSMUSG00000029212	ENSMUST00000031122	+	71699932	72149037	Genebody	106368	protein_coding	Gabrb1	1000	16.61;22.92;11.16;28.06	7.75;6.44;6.98;5.78	19.69	6.74	1.67	0.47	Up
chr16	87947901	87949000	ENSMUSG00000022935	ENSMUST00000114137	-	87912421	88056176	Genebody	107726	protein_coding	Grik1	1100	21.73;29.91;33.08;26.43	19.90;4.76;7.45;2.89	27.78	8.75	1.13	0.57	Up	1.67	1.99629e-05	0.00217021	87948001	87949000	1.71	1.30421e-05	0.00129896			chr5	88602001	88603100	ENSMUSG00000029291	ENSMUST00000196686	+	88583794	88640928	Genebody	18756	protein_coding	Rufy3	1100	33.22;15.59;22.33;22.45	8.62;11.81;6.98;4.62	23.4	8.01	1.13	0.46	Up
chr19	18768501	18769500	ENSMUSG00000024727	ENSMUST00000040489	+	18749983	18892510	Genebody	19017	protein_coding	Trpm6	1000	13.58;16.50;27.06;22.90	8.75;2.38;10.24;3.85	20.01	6.31	1.22	0.47	Up	1.67	1.86199e-05	0.00209072	18768501	18769500	1.67	1.86199e-05	0.00161516			chr6	116380201	116381300	ENSMUSG00000025702	ENSMUST00000130445	+	116376693	116401431	Genebody	4057	protein_coding	2019-03-08	1100	13.29;25.67;29.31;14.43	8.62;1.07;8.14;10.40	20.67	7.06	1.46	0.56	Up
chr2	15590301	15591400	ENSMUSG00000075520	ENSMUST00000146205	+	15526479	16255555	Genebody	64371	protein_coding	Malrd1	1100	13.58;25.78;33.08;20.26	11.94;5.95;11.17;0.00	23.17	7.26	1.41	0.42	Up	1.67	0.000436583	0.0200328	15590401	15591400	1.97	2.34384e-06	0.000464743			chr9	39911301	39912300	ENSMUSG00000095390	ENSMUST00000214904	+	39907336	39912732	Genebody	4464	protein_coding	Olfr229	1000	17.44;14.67;23.72;16.84	10.34;7.52;4.65;2.31	18.17	6.21	1.81	0.6	Up
chr2	136943901	136944900	ENSMUSG00000027281	ENSMUST00000180277	+	136905543	137069778	Genebody	38857	protein_coding	Slx4ip	1000	12.67;20.62;25.56;22.90	0.00;9.51;6.52;9.63	20.44	6.42	1.54	0.76	Up	1.67	7.7357e-06	0.00131019	136943901	136944900	1.67	7.7357e-06	0.000943329			chr9	70280201	70281400	ENSMUSG00000032220	ENSMUST00000034745	+	70207368	70399766	Genebody	73432	protein_coding	Myo1e	1200	18.27;27.51;25.12;16.84	5.17;9.66;12.79;2.31	21.93	7.48	1.16	0.56	Up
chr2	161921001	161922100	ENSMUSG00000053141	ENSMUST00000109442	-	161526357	162661094	Genebody	739544	protein_coding	Ptprt	1100	14.48;16.50;24.06;16.74	10.35;4.76;5.59;1.93	17.94	5.65	1.36	0.73	Up	1.67	7.70096e-06	0.00130689	161921101	161922100	1.86	4.25207e-06	0.000662357			chr1	10625801	10627500	ENSMUSG00000042501	ENSMUST00000140938	-	10595366	10719905	Genebody	93255	protein_coding	Cpa6	1700	28.24;32.09;37.68;24.85	10.34;7.52;15.12;9.25	30.72	10.56	1.94	0.63	Up
chr4	74139801	74140900	ENSMUSG00000049122	ENSMUST00000084474	+	74013444	74189928	Genebody	126906	protein_coding	Frmd3	1100	13.58;23.72;40.60;14.09	10.35;7.13;6.52;4.82	23	7.2	1.3	0.45	Up	1.67	2.8167e-06	0.000773243	74139901	74140900	1.67	2.8167e-06	0.000516567			chr10	6971001	6972000	ENSMUSG00000064065	ENSMUST00000078070	-	6890439	6979711	Genebody	8211	protein_coding	Ipcef1	1000	20.76;11.92;27.91;14.43	4.31;7.52;3.49;10.40	18.76	6.43	1.17	0.39	Up
chr8	37796001	37797000	ENSMUSG00000039539	ENSMUST00000118896	-	37522554	38661508	Genebody	865008	protein_coding	Sgcz	1000	10.86;17.53;24.06;23.78	10.35;2.38;8.38;2.89	19.06	6	1.7	0.49	Up	1.67	7.88243e-05	0.00441541	37796001	37797000	1.67	7.88243e-05	0.00389461			chr11	58339301	58340500	ENSMUSG00000013646	ENSMUST00000154278	+	58331275	58347720	Genebody	8625	protein_coding	Sh3bp5l	1200	18.27;20.17;23.72;16.03	12.06;3.22;3.49;8.09	19.55	6.72	1.74	0.55	Up
chr8	58408601	58409600	ENSMUSG00000096914	ENSMUST00000204128	-	57774052	58912640	Genebody	503540	protein_coding	Galntl6	1000	12.67;13.41;13.53;22.02	3.18;9.51;1.86;4.82	15.41	4.84	1.46	0.44	Up	1.67	5.75137e-06	0.00112595	58408601	58409600	1.67	5.75137e-06	0.000790348			chr13	17058901	17060100	ENSMUSG00000055137	ENSMUST00000068545	-	16857472	17694739	Genebody	635239	protein_coding	Sugct	1200	12.46;13.75;22.33;16.84	4.31;5.37;6.98;5.78	16.34	5.61	1.56	0.55	Up
chr9	119574101	119575100	ENSMUSG00000032511	ENSMUST00000120420	-	119484324	119579016	Genebody	4416	protein_coding	Scn5a	1000	19.01;21.66;36.09;12.33	11.94;4.76;7.45;3.85	22.27	7	1.28	0.54	Up	1.67	7.31228e-06	0.00126961	119574101	119575100	1.67	7.31228e-06	0.000910572			chr14	115237301	115238500	ENSMUSG00000022112	ENSMUST00000022707	+	115092626	116524437	Genebody	145274	protein_coding	Gpc5	1200	12.46;22.00;15.35;16.84	6.03;6.44;2.33;8.09	16.66	5.72	1.17	0.41	Up
chr1	46571201	46572200	ENSMUSG00000101337	ENSMUST00000189749	+	46425592	46807476	Genebody	146108	protein_coding	Dnah7c	1000	10.86;25.78;30.07;15.86	5.57;8.32;8.38;3.85	20.64	6.53	1.74	0.57	Up	1.66	2.63248e-06	0.000746979	46571201	46572200	1.66	2.63248e-06	0.000496951			chr15	22929101	22930100	ENSMUSG00000040420	ENSMUST00000163361	+	22549022	23400567	Genebody	380578	protein_coding	Cdh18	1000	11.63;21.09;15.35;12.83	5.17;6.44;4.65;4.62	15.22	5.22	1.31	0.4	Up
chr1	68086701	68087900	ENSMUSG00000062209	ENSMUST00000119142	-	68032186	69107756	Genebody	1020456	protein_coding	Erbb4	1200	18.11;25.78;18.04;22.90	8.75;5.95;9.31;2.89	21.21	6.73	1.2	0.39	Up	1.66	1.21654e-08	6.52043e-05	68086901	68087900	2.09	1.91218e-10	4.05147e-06			chr19	31167801	31168800	ENSMUSG00000052920	ENSMUST00000073581	-	30568547	31664370	Genebody	496070	protein_coding	Prkg1	1000	10.80;18.34;16.75;25.65	8.62;3.22;6.98;5.78	17.88	6.15	1.58	0.46	Up
chr10	32497801	32498800	ENSMUSG00000069670	ENSMUST00000218645	-	31693637	32889696	Genebody	391396	protein_coding	Nkain2	1000	17.20;14.44;31.57;21.14	7.96;3.57;4.66;10.60	21.09	6.69	1.81	0.57	Up	1.66	5.53491e-06	0.00110357	32497801	32498800	1.66	5.53491e-06	0.00077376			chr4	148280601	148281900	ENSMUSG00000041544	ENSMUST00000047720	-	148240264	148287965	Genebody	6715	protein_coding	Disp3	1300	14.12;36.67;27.91;18.44	7.75;13.96;8.14;3.47	24.29	8.33	1.12	0.37	Up
chr10	51709801	51710800	ENSMUSG00000019900	ENSMUST00000219771	+	51693771	51729879	Genebody	16529	protein_coding	Rfx6	1000	13.58;16.50;27.06;14.09	7.96;7.13;7.45;0.00	17.81	5.64	1.29	0.43	Up	1.66	7.18549e-05	0.00419064	51709801	51710800	1.66	7.18549e-05	0.00366314			chr6	8470201	8471400	ENSMUSG00000107705	ENSMUST00000162564	+	8259450	8597480	Genebody	211350	protein_coding	Gm45062	1200	21.59;18.34;18.14;20.84	7.75;4.30;4.65;10.40	19.73	6.78	1.37	0.42	Up
chr15	72977101	72978100	ENSMUSG00000047921	ENSMUST00000023276	-	72589621	73055812	Genebody	78212	protein_coding	Trappc9	1000	10.86;35.06;25.56;13.21	5.57;11.89;7.45;1.93	21.17	6.71	1.27	0.61	Up	1.66	1.58655e-05	0.00191926	72977101	72978100	1.66	1.58655e-05	0.00146142			chr6	140020201	140021300	ENSMUSG00000030230	ENSMUST00000149931	-	140020251	140041412	Genebody	20662	protein_coding	Plcz1	1100	10.80;24.75;16.75;24.85	6.89;2.15;10.47;6.94	19.29	6.61	1.45	0.62	Up
chr19	8350301	8353300	ENSMUSG00000052562	ENSMUST00000064507	-	8335374	8405060	Genebody	53260	protein_coding	Slc22a30	3000	35.31;62.90;69.16;49.33	23.87;15.46;19.55;9.63	54.18	17.13	1.55	0.61	Up	1.66	2.21448e-08	9.00248e-05	8350601	8351600	2.09	1.58355e-07	0.000117692			chr7	16423001	16424000	ENSMUSG00000059273	ENSMUST00000098789	+	16401207	16437695	Genebody	22293	protein_coding	Zc3h4	1000	18.27;14.67;15.35;12.03	6.03;4.30;2.33;8.09	15.08	5.19	1.07	0.44	Up
chr19	39029401	39030500	ENSMUSG00000025002	ENSMUST00000025966	+	39007019	39042693	Genebody	22931	protein_coding	Cyp2c55	1100	15.39;26.81;33.08;18.50	12.73;9.51;5.59;1.93	23.44	7.44	1.72	0.6	Up	1.66	3.82908e-05	0.00305146	39029501	39030500	1.65	4.47487e-06	0.000681016			chr8	77382001	77383000	ENSMUSG00000037148	ENSMUST00000210922	-	77250919	77517783	Genebody	135283	protein_coding	Arhgap10	1000	18.27;19.25;27.91;13.63	6.89;6.44;6.98;6.94	19.77	6.81	1.48	0.46	Up
chr3	75328301	75329500	ENSMUSG00000104301	ENSMUST00000193989	-	75274988	75481740	Genebody	152840	protein_coding	Wdr49	1200	18.11;34.03;24.06;13.21	11.94;5.95;5.59;4.82	22.35	7.07	1.33	0.49	Up	1.66	4.6749e-06	0.00101168	75328501	75329500	1.65	8.91327e-06	0.00103093			chr8	110437101	110438100	ENSMUSG00000059854	ENSMUST00000212218	+	110266991	110487621	Genebody	170609	protein_coding	Hydin	1000	12.46;17.42;29.31;15.23	5.17;6.44;5.82;8.09	18.6	6.38	1.73	0.39	Up
chr3	139618701	139619700	ENSMUSG00000047940	ENSMUST00000062306	+	139205893	139710299	Genebody	413307	protein_coding	Stpg2	1000	13.58;22.69;25.56;17.62	11.14;8.32;0.93;4.82	19.86	6.3	1.34	0.38	Up	1.66	6.13457e-05	0.00386684	139618701	139619700	1.66	6.13457e-05	0.00332112			chr9	22535501	22536600	ENSMUSG00000035919	ENSMUST00000152719	+	22512457	22579509	Genebody	23593	protein_coding	Bbs9	1100	15.78;19.25;22.33;12.83	9.48;5.37;6.98;2.31	17.55	6.03	1.2	0.44	Up
chr4	19395601	19396600	ENSMUSG00000056494	ENSMUST00000102999	+	19280850	19510623	Genebody	115250	protein_coding	Cngb3	1000	11.77;14.44;27.06;14.97	2.39;10.70;2.79;5.78	17.06	5.42	1.12	0.5	Up	1.66	5.51802e-05	0.00367631	19395601	19396600	1.66	5.51802e-05	0.00312329			chr9	54637501	54638500	ENSMUSG00000032281	ENSMUST00000138315	-	54628521	54643158	Genebody	5158	protein_coding	Acsbg1	1000	19.10;16.50;15.35;11.22	5.17;1.07;9.30;5.78	15.55	5.33	1.29	0.49	Up
chr6	142264701	142265700	ENSMUSG00000063975	ENSMUST00000153268	-	142234227	142275568	Genebody	10368	protein_coding	Slco1a5	1000	11.77;19.59;27.06;15.86	7.16;10.70;2.79;2.89	18.57	5.89	1.41	0.57	Up	1.66	2.52697e-05	0.00246452	142264701	142265700	1.66	2.52697e-05	0.00195487			chrX	59200601	59201700	ENSMUSG00000031137	ENSMUST00000124402	-	59131877	59567472	Genebody	366322	protein_coding	Fgf13	1100	10.80;14.67;13.96;17.64	6.03;4.30;5.82;3.47	14.26	4.9	1.96	0.51	Up
chr9	69186901	69187900	ENSMUSG00000032238	ENSMUST00000174296	+	68653891	69364494	Genebody	533509	protein_coding	Rora	1000	10.86;24.75;36.09;12.33	9.55;9.51;3.72;3.85	21.01	6.66	1.49	0.38	Up	1.66	4.54039e-06	0.000993576	69186901	69187900	1.66	4.54039e-06	0.00068807			chr1	116205701	116206700	ENSMUSG00000070695	ENSMUST00000043725	+	115684756	116587323	Genebody	521444	protein_coding	Cntnap5a	1000	16.61;11.92;19.54;19.24	8.62;5.37;5.82;3.47	16.83	5.82	1.33	0.5	Up
chr10	79189801	79190800	ENSMUSG00000091888	ENSMUST00000165834	+	79148797	79195012	Genebody	41503	protein_coding	Vmn2r80	1000	10.86;17.53;18.04;15.86	8.75;3.57;6.52;0.96	15.57	4.95	1.47	0.47	Up	1.65	1.22243e-05	0.00167508	79189801	79190800	1.65	1.22243e-05	0.00124598			chr1	152721701	152722700	ENSMUSG00000026482	ENSMUST00000111859	-	152516760	152766305	Genebody	44105	protein_coding	Rgl1	1000	14.12;21.09;12.56;13.63	5.17;2.15;4.65;9.25	15.35	5.3	1.05	0.33	Up
chr19	40165601	40166600	ENSMUSG00000060613	ENSMUST00000165102	-	40165468	40187286	Genebody	21186	protein_coding	Cyp2c70	1000	10.86;16.50;24.06;17.62	10.35;5.95;2.79;2.89	17.26	5.49	1.57	0.54	Up	1.65	7.25261e-05	0.00420831	40165601	40166600	1.65	7.25261e-05	0.00368356			chr10	19749501	19750700	ENSMUSG00000020007	ENSMUST00000217389	+	19712634	19755824	Genebody	37466	protein_coding	Il20ra	1200	9.97;16.50;18.14;17.64	10.34;5.37;3.49;2.31	15.56	5.38	1.22	0.56	Up
chr2	89122001	89123000	ENSMUSG00000075101	ENSMUST00000215816	-	89122885	89133054	Genebody	10554	protein_coding	Olfr1222	1000	13.58;13.41;13.53;14.09	7.96;4.76;3.72;0.96	13.65	4.35	1.73	0.35	Up	1.65	9.89794e-06	0.00149885	89122001	89123000	1.65	9.89794e-06	0.00109524			chr10	73988301	73989400	ENSMUSG00000052613	ENSMUST00000191709	+	73947056	74644218	Genebody	41794	protein_coding	Pcdh15	1100	11.63;26.59;25.12;24.05	4.31;8.59;9.30;8.09	21.85	7.57	1.81	0.55	Up
chr2	166986701	166987800	ENSMUSG00000039536	ENSMUST00000049412	-	166948147	166996103	Genebody	8853	protein_coding	Stau1	1100	19.01;17.53;19.55;15.86	5.57;5.95;2.79;8.67	17.99	5.74	1.81	0.57	Up	1.65	2.24379e-07	0.000252928	166986801	166987800	1.6	9.78052e-07	0.000284736			chr11	11283901	11284900	ENSMUSG00000020193	ENSMUST00000020413	-	11279626	11462408	Genebody	178008	protein_coding	Zpbp	1000	9.97;18.34;13.96;12.03	5.17;4.30;6.98;2.31	13.57	4.69	1.87	0.49	Up
chr3	158087301	158088300	ENSMUSG00000028176	ENSMUST00000200196	-	158082891	158353433	Genebody	265633	protein_coding	Lrrc7	1000	13.58;21.66;28.57;22.02	9.55;3.57;6.52;7.71	21.46	6.84	1.86	0.54	Up	1.65	2.54452e-06	0.000733894	158087301	158088300	1.65	2.54452e-06	0.000487259			chr11	60528101	60529600	ENSMUSG00000042678	ENSMUST00000094135	+	60469339	60528369	Genebody	59511	protein_coding	Myo15	1500	17.44;21.09;15.35;20.84	7.75;5.37;2.33;10.40	18.68	6.46	1.29	0.42	Up
chr4	110891701	110892900	ENSMUSG00000061298	ENSMUST00000097920	+	110397791	111657510	Genebody	494509	protein_coding	Agbl4	1200	24.44;24.75;49.62;17.62	8.75;9.51;14.90;3.85	29.11	9.25	1.82	0.49	Up	1.65	3.83588e-07	0.000320315	110891801	110892800	2.07	1.29817e-06	0.000329372			chr12	30927301	30928300	ENSMUSG00000020669	ENSMUST00000128814	+	30912187	30960156	Genebody	15613	protein_coding	Sh3yl1	1000	14.95;22.92;25.12;16.84	5.17;8.59;5.82;8.09	19.96	6.92	1.9	0.8	Up
chr6	129839201	129840200	ENSMUSG00000014543	ENSMUST00000014687	-	129831154	129876670	Genebody	36970	protein_coding	Klra17	1000	14.48;25.78;19.55;13.21	7.16;9.51;3.72;2.89	18.26	5.82	1.79	0.4	Up	1.65	4.65905e-06	0.00100971	129839201	129840200	1.65	4.65905e-06	0.000700891			chr14	45159101	45160100	ENSMUSG00000021830	ENSMUST00000022377	-	45134448	45219394	Genebody	59794	protein_coding	Txndc16	1000	18.27;21.09;27.91;20.84	3.45;9.66;5.82;11.56	22.03	7.62	1.18	0.46	Up
chr7	13644001	13645400	ENSMUSG00000078799	ENSMUST00000108525	+	13623967	13670807	Genebody	20733	protein_coding	Sult2a5	1400	16.29;22.69;33.08;22.02	11.94;9.51;2.79;5.78	23.52	7.51	1.39	0.53	Up	1.65	1.85521e-06	0.000624457	13644201	13645200	2.02	7.31735e-09	2.56994e-05			chr15	39890001	39891400	ENSMUSG00000022305	ENSMUST00000022916	-	39870603	39943788	Genebody	53088	protein_coding	Lrp12	1400	24.09;19.25;43.26;16.03	12.06;10.74;4.65;8.09	25.66	8.89	1.3	0.45	Up
chr9	118656201	118657200	ENSMUSG00000039115	ENSMUST00000044165	+	118606690	118901003	Genebody	50010	protein_coding	Itga9	1000	13.58;26.81;16.54;24.66	10.35;2.38;8.38;4.82	20.4	6.48	1.38	0.44	Up	1.65	6.69965e-06	0.00121254	118656201	118657200	1.65	6.69965e-06	0.000862462			chr15	53302801	53303800	ENSMUSG00000061731	ENSMUST00000133362	-	53068664	53345659	Genebody	42359	protein_coding	Ext1	1000	19.10;17.42;30.70;22.45	10.34;2.15;11.63;6.94	22.42	7.76	1.79	0.64	Up
chr1	10182601	10183600	ENSMUSG00000067851	ENSMUST00000088615	-	10137571	10232670	Genebody	49570	protein_coding	Arfgef1	1000	11.77;16.50;27.06;13.21	3.98;4.76;4.66;8.67	17.14	5.52	1.41	0.45	Up	1.64	1.98796e-05	0.00216576	10182601	10183600	1.64	1.98796e-05	0.00168151			chr19	52958901	52960000	ENSMUSG00000025027	ENSMUST00000183274	-	52943417	53038553	Genebody	79103	protein_coding	Xpnpep1	1100	14.95;23.84;23.72;16.03	7.75;2.15;8.14;9.25	19.64	6.82	1.13	0.38	Up
chr1	68897201	68898400	ENSMUSG00000062209	ENSMUST00000153432	-	68250655	69107756	Genebody	209956	protein_coding	Erbb4	1200	16.29;19.59;18.04;18.50	9.55;2.38;5.59;5.78	18.11	5.82	0.94	0.42	Up	1.64	8.85071e-07	0.000447381	68897401	68898400	1.74	4.12505e-07	0.000182856			chr2	136897801	136898800	ENSMUSG00000027281	ENSMUST00000130856	+	136892168	137068271	Genebody	6132	protein_coding	Slx4ip	1000	11.63;22.00;11.16;16.84	4.31;5.37;5.82;5.78	15.41	5.32	1.29	0.43	Up
chr1	175657201	175658200	ENSMUSG00000039783	ENSMUST00000097458	+	175632180	175662116	Genebody	25520	protein_coding	Kmo	1000	11.77;23.72;13.53;15.86	4.77;4.76;9.31;1.93	16.22	5.19	1.07	0.35	Up	1.64	1.30529e-05	0.00173638	175657201	175658200	1.64	1.30529e-05	0.00129951			chr3	117856401	117857500	ENSMUSG00000028007	ENSMUST00000167877	-	117782299	117868821	Genebody	11871	protein_coding	Snx7	1100	18.27;15.59;23.72;15.23	8.62;9.66;2.33;4.62	18.2	6.31	1.17	0.57	Up
chr11	68150201	68151400	ENSMUSG00000020903	ENSMUST00000129992	+	67966490	68203770	Genebody	184310	protein_coding	Stx8	1200	16.29;14.44;27.06;20.26	8.75;4.76;2.79;8.67	19.51	6.24	1.3	0.52	Up	1.64	4.31521e-06	0.000968255	68150201	68151200	1.87	1.95275e-06	0.000416689			chr3	141975501	141976800	ENSMUSG00000052430	ENSMUST00000029948	-	141837136	141982264	Genebody	6114	protein_coding	Bmpr1b	1300	12.46;22.00;19.54;17.64	6.89;7.52;2.33;8.09	17.91	6.21	1.56	0.69	Up
chr11	104739101	104740200	ENSMUSG00000040838	ENSMUST00000148007	+	104685707	104753962	Genebody	53943	protein_coding	Gm11639	1100	18.11;24.75;19.55;29.95	11.14;7.13;6.52;4.82	23.09	7.4	1.34	0.46	Up	1.64	1.25447e-07	0.000195402	104739201	104740200	1.58	8.56118e-07	0.000265651			chr4	24771501	24772500	ENSMUSG00000040387	ENSMUST00000108214	-	24612554	24800890	Genebody	28890	protein_coding	Klhl32	1000	12.46;17.42;13.96;20.04	9.48;2.15;3.49;6.94	15.97	5.51	1.26	0.37	Up
chr13	92047101	92048500	ENSMUSG00000021708	ENSMUST00000099326	-	91884432	92131494	Genebody	83694	protein_coding	Rasgrf2	1400	20.82;17.53;30.07;26.43	13.53;3.57;5.59;7.71	23.71	7.6	1.56	0.36	Up	1.64	2.32243e-06	0.000697555	92047401	92048400	2.42	2.17508e-09	1.43654e-05			chr4	154191701	154192900	ENSMUSG00000057751	ENSMUST00000030897	+	154170730	154275713	Genebody	21570	protein_coding	Megf6	1200	22.43;24.75;16.75;20.04	7.75;8.59;4.65;8.09	20.99	7.27	1.18	0.61	Up
chr14	121122901	121123900	ENSMUSG00000025555	ENSMUST00000153607	+	121102079	121238659	Genebody	21321	protein_coding	Farp1	1000	26.25;16.50;19.55;17.62	10.35;5.95;7.45;1.93	19.98	6.42	1.47	0.71	Up	1.64	3.57072e-07	0.000308442	121122901	121123900	1.64	3.57072e-07	0.000170695			chr9	73567901	73569100	ENSMUSG00000062151	ENSMUST00000075245	-	73480870	73933567	Genebody	365067	protein_coding	Unc13c	1200	17.44;25.67;22.33;15.23	11.20;7.52;6.98;2.31	20.17	7	1.18	0.51	Up
chr17	40236901	40237900	ENSMUSG00000025433	ENSMUST00000026499	-	40221777	40242288	Genebody	4888	protein_coding	Crisp3	1000	13.58;31.97;19.55;13.21	7.16;4.76;9.31;3.85	19.58	6.27	1.55	0.6	Up	1.64	1.47105e-05	0.00184899	40236901	40237900	1.64	1.47105e-05	0.00139868			chrX	57243401	57244400	ENSMUSG00000031133	ENSMUST00000175900	-	57239230	57251344	Genebody	7444	protein_coding	Arhgef6	1000	12.46;15.59;12.56;12.03	3.45;3.22;5.82;5.78	13.16	4.57	1.63	0.55	Up
chr2	51923001	51924100	ENSMUSG00000036249	ENSMUST00000165313	-	51924451	51934644	Genebody	11094	protein_coding	Rbm43	1100	11.77;19.59;19.55;20.26	3.98;9.51;6.52;2.89	17.79	5.72	1.19	0.36	Up	1.64	4.38454e-07	0.000339706	51923101	51924100	1.87	1.21111e-07	0.000103697			chr1	21915601	21916600	ENSMUSG00000028033	ENSMUST00000173404	-	21402163	21961581	Genebody	45481	protein_coding	Kcnq5	1000	15.78;16.50;16.75;12.83	2.58;9.66;4.65;4.62	15.46	5.38	0.95	0.37	Up
chr2	69522901	69523900	ENSMUSG00000027070	ENSMUST00000100051	-	69506204	69586029	Genebody	62629	protein_coding	Lrp2	1000	11.77;15.47;19.55;15.86	7.96;4.76;7.45;0.00	15.66	5.04	1.11	0.37	Up	1.64	1.96121e-05	0.00214952	69522901	69523900	1.64	1.96121e-05	0.00166715			chr10	68014201	68015200	ENSMUSG00000037846	ENSMUST00000117086	+	67979715	68042298	Genebody	34985	protein_coding	Rtkn2	1000	16.61;15.59;19.54;20.84	10.34;1.07;10.47;3.47	18.14	6.34	1.48	0.55	Up
chr3	139406901	139408100	ENSMUSG00000047940	ENSMUST00000062306	+	139205893	139710299	Genebody	201607	protein_coding	Stpg2	1200	28.97;26.81;28.57;17.62	13.53;10.70;6.52;1.93	25.49	8.17	1.47	0.51	Up	1.64	2.04812e-06	0.000656106	139407001	139408000	1.84	1.84682e-08	3.99272e-05			chr10	121815401	121816500	ENSMUSG00000020121	ENSMUST00000161156	-	121806640	121823133	Genebody	7183	protein_coding	Srgap1	1100	14.12;23.84;20.93;16.84	5.17;10.74;5.82;4.62	18.93	6.59	1.11	0.4	Up
chr6	62374201	62375300	ENSMUSG00000039578	ENSMUST00000045522	+	61310855	62380267	Genebody	1063895	protein_coding	Ccser1	1100	12.67;21.66;31.57;14.97	5.57;7.13;5.59;7.71	20.22	6.5	1.19	0.44	Up	1.64	5.97306e-06	0.00114738	62374301	62375300	1.68	6.60617e-06	0.000854418			chr11	85335601	85336600	ENSMUSG00000020525	ENSMUST00000127717	+	85312164	85337203	Genebody	23936	protein_coding	Ppm1d	1000	10.80;12.84;18.14;16.84	2.58;9.66;5.82;2.31	14.65	5.09	1.06	0.42	Up
chr6	87376301	87377300	ENSMUSG00000030049	ENSMUST00000032128	+	87373357	87379497	Genebody	3443	protein_coding	Gkn2	1000	19.92;26.81;16.54;20.26	14.32;5.95;4.66;1.93	20.88	6.71	1.49	0.5	Up	1.64	1.52748e-05	0.00188373	87376301	87377300	1.64	1.52748e-05	0.00143083			chr12	61825601	61826600	ENSMUSG00000035653	ENSMUST00000119481	+	61523948	61857928	Genebody	302152	protein_coding	Lrfn5	1000	14.95;12.84;15.35;16.84	1.72;6.44;3.49;9.25	14.99	5.23	1.45	0.39	Up
chr7	43649601	43650600	ENSMUSG00000030474	ENSMUST00000032667	-	43651070	43660161	Genebody	10061	protein_coding	Siglece	1000	19.92;22.69;39.09;14.97	9.55;13.08;6.52;1.93	24.17	7.77	1.38	0.68	Up	1.64	2.51535e-05	0.00245744	43649601	43650600	1.64	2.51535e-05	0.0019482			chr13	77386801	77387800	ENSMUSG00000071252	ENSMUST00000168779	+	77135540	77613784	Genebody	251760	protein_coding	2210408I21Rik	1000	11.63;15.59;15.35;28.86	6.89;6.44;9.30;2.31	17.86	6.24	1.8	0.49	Up
chr8	19909901	19911600	ENSMUSG00000110591	ENSMUST00000211848	+	19903392	19925713	Genebody	7358	protein_coding	Gm31371	1700	17.20;57.75;72.17;26.43	16.71;19.03;13.04;6.74	43.39	13.88	1.47	0.66	Up	1.64	1.92392e-07	0.000235887	19910601	19911600	2.03	1.30692e-07	0.000107928			chr14	39377101	39378100	ENSMUSG00000041014	ENSMUST00000176122	-	39009187	39472666	Genebody	95066	protein_coding	Nrg3	1000	17.44;11.92;19.54;17.64	8.62;5.37;1.16;8.09	16.63	5.81	1.48	0.46	Up
chr8	75730801	75731800	ENSMUSG00000031620	ENSMUST00000121983	+	75448983	75984503	Genebody	282317	protein_coding	Iqcm	1000	11.77;17.53;15.04;19.38	8.75;5.95;2.79;2.89	15.93	5.1	1.29	0.37	Up	1.64	1.28878e-06	0.00051913	75730801	75731800	1.64	1.28878e-06	0.000328346			chr15	23238601	23239600	ENSMUSG00000040420	ENSMUST00000167623	+	23173864	23474029	Genebody	65236	protein_coding	Cdh18	1000	18.27;21.09;23.72;14.43	7.75;6.44;6.98;5.78	19.38	6.74	1.73	0.4	Up
chr8	120721601	120722700	ENSMUSG00000092329	ENSMUST00000127664	+	119910841	124345722	Genebody	811309	protein_coding	Gm20388	1100	13.58;35.06;28.57;19.38	10.35;8.32;5.59;6.74	24.15	7.75	1.06	0.52	Up	1.64	1.00082e-06	0.000463269	120721701	120722700	1.67	6.37412e-07	0.000226918			chr17	67148001	67149000	ENSMUSG00000033278	ENSMUST00000037974	-	66666947	67354073	Genebody	205573	protein_coding	Ptprm	1000	16.61;19.25;46.05;18.44	11.20;7.52;9.30;6.94	25.09	8.74	1.93	0.59	Up
chr9	55368401	55369400	ENSMUSG00000032313	ENSMUST00000130465	+	55333201	55437358	Genebody	35699	protein_coding	Tmem266	1000	16.29;20.62;13.53;13.21	5.57;3.57;8.38;2.89	15.92	5.1	0.96	0.36	Up	1.64	1.60779e-06	0.00058068	55368401	55369400	1.64	1.60779e-06	0.000373927			chr2	40605001	40606100	ENSMUSG00000049252	ENSMUST00000129974	-	40595246	40615251	Genebody	9701	protein_coding	Lrp1b	1100	10.80;22.92;18.14;12.03	4.31;7.52;3.49;6.94	15.97	5.56	1.04	0.34	Up
chrX	48375501	48376600	ENSMUSG00000036959	ENSMUST00000142160	+	48369268	48384145	Genebody	6782	protein_coding	Bcorl1	1100	11.77;14.44;27.06;14.09	5.57;9.51;4.66;1.93	16.84	5.42	2.22	0.64	Up	1.64	1.54717e-05	0.0018967	48375501	48376500	1.58	3.61537e-05	0.00242939			chr5	76351401	76352400	ENSMUSG00000029236	ENSMUST00000031146	-	76333495	76363788	Genebody	11888	protein_coding	Nmu	1000	12.46;23.84;19.54;19.24	6.03;8.59;5.82;5.78	18.77	6.55	1.02	0.45	Up
chr12	101789001	101790000	ENSMUSG00000021186	ENSMUST00000222587	-	101749937	101818468	Genebody	28968	protein_coding	Fbln5	1000	12.67;20.62;19.55;12.33	6.37;7.13;5.59;1.93	16.29	5.25	1.32	0.44	Up	1.63	1.04158e-05	0.00153907	101789001	101790000	1.63	1.04158e-05	0.00112998			chr6	149557101	149558100	ENSMUSG00000003452	ENSMUST00000140759	+	149545882	149558857	Genebody	11718	protein_coding	Bicd1	1000	13.29;16.50;12.56;12.83	7.75;1.07;3.49;6.94	13.79	4.81	1.52	0.4	Up
chr13	74795301	74796400	ENSMUSG00000021585	ENSMUST00000065629	-	74694288	74807939	Genebody	12089	protein_coding	Cast	1100	14.48;13.41;22.55;21.14	6.37;8.32;6.52;1.93	17.9	5.78	1.56	0.61	Up	1.63	4.31503e-06	0.000968255	74795301	74796300	1.5	2.43021e-06	0.000474083			chr7	129371601	129372600	ENSMUSG00000070366	ENSMUST00000205896	+	129257055	129391019	Genebody	115045	protein_coding	Plpp4	1000	10.80;19.25;19.54;14.43	4.31;6.44;2.33;9.25	16	5.58	1.03	0.51	Up
chr14	10994301	10996000	ENSMUSG00000060579	ENSMUST00000161179	-	9763680	11125179	Genebody	130029	protein_coding	Fhit	1700	30.78;27.84;78.19;23.78	12.73;15.46;9.31;14.45	40.15	12.99	1.82	0.61	Up	1.63	1.914e-07	0.000235231	10995001	10996000	1.5	7.72179e-06	0.000942557			chr8	118842101	118843200	ENSMUSG00000031841	ENSMUST00000123567	+	118314413	118856206	Genebody	528237	protein_coding	Cdh13	1100	12.46;19.25;15.35;14.43	7.75;3.22;5.82;4.62	15.37	5.35	1.21	0.45	Up
chr15	48635801	48636800	ENSMUSG00000022311	ENSMUST00000160658	-	47580637	48791933	Genebody	155633	protein_coding	Csmd3	1000	15.39;14.44;22.55;17.62	10.35;3.57;0.93;7.71	17.5	5.64	2	0.57	Up	1.63	2.71382e-05	0.00255357	48635801	48636800	1.63	2.71382e-05	0.00204019			chr9	121833901	121835000	ENSMUSG00000079235	ENSMUST00000135986	-	121797627	121839461	Genebody	5011	protein_coding	Ccdc13	1100	15.78;22.00;23.72;18.44	11.20;9.66;3.49;3.47	19.99	6.96	1.33	0.62	Up
chr15	103023301	103024500	ENSMUSG00000075394	ENSMUST00000165375	+	103018934	103036405	Genebody	4966	protein_coding	Hoxc4	1200	19.92;38.15;28.57;16.74	11.94;7.13;6.52;7.71	25.84	8.32	1.36	0.62	Up	1.63	6.33697e-07	0.00038953	103023401	103024400	1.67	1.1946e-06	0.000316244			chrX	83592201	83594000	ENSMUSG00000045103	ENSMUST00000147740	+	83043402	83730331	Genebody	549698	protein_coding	Dmd	1800	29.90;51.34;68.38;28.86	21.54;11.81;16.28;12.72	44.62	15.59	1.33	0.64	Up
chr16	56617701	56619000	ENSMUSG00000035258	ENSMUST00000171000	+	56477846	56690128	Genebody	140504	protein_coding	Abi3bp	1300	22.63;35.06;22.55;17.62	9.55;7.13;12.10;2.89	24.47	7.92	1.37	0.45	Up	1.63	6.65127e-07	0.000396722	56617701	56618700	2.52	8.72122e-09	2.74782e-05			chr1	154629801	154630800	ENSMUSG00000004110	ENSMUST00000004214	-	154392519	154725920	Genebody	95620	protein_coding	Cacna1e	1000	15.78;22.00;12.56;19.24	8.62;5.37;9.30;1.16	17.4	6.11	0.89	0.38	Up
chr16	95557101	95558100	ENSMUSG00000040732	ENSMUST00000077773	-	95360210	95586593	Genebody	28993	protein_coding	Erg	1000	15.39;16.50;22.55;23.78	11.14;9.51;3.72;0.96	19.56	6.34	0.87	0.46	Up	1.63	2.29863e-05	0.00232831	95557101	95558100	1.63	2.29863e-05	0.0018351			chr1	162306501	162307600	ENSMUSG00000040265	ENSMUST00000160173	-	162282528	162313683	Genebody	6633	protein_coding	Dnm3	1100	15.78;18.34;16.75;21.65	8.62;7.52;4.65;4.62	18.13	6.35	1.17	0.46	Up
chr17	52718401	52719400	ENSMUSG00000035580	ENSMUST00000039366	+	52602709	52979194	Genebody	116191	protein_coding	Kcnh8	1000	13.58;18.56;22.55;23.78	7.96;10.70;2.79;3.85	19.62	6.33	1	0.53	Up	1.63	1.07888e-06	0.000479895	52718401	52719400	1.63	1.07888e-06	0.000299263			chr10	101785901	101786900	ENSMUSG00000019888	ENSMUST00000156751	+	101681746	102385088	Genebody	104654	protein_coding	Mgat4c	1000	10.80;11.92;15.35;15.23	5.17;4.30;5.82;3.47	13.32	4.69	1.22	0.41	Up
chr18	58945201	58946200	ENSMUSG00000053441	ENSMUST00000052907	+	58836764	59053678	Genebody	108936	protein_coding	Adamts19	1000	11.77;16.50;21.05;13.21	7.16;3.57;6.52;2.89	15.63	5.03	1.26	0.38	Up	1.63	2.66689e-05	0.00252977	58945201	58946200	1.63	2.66689e-05	0.00201764			chr11	94645701	94646700	ENSMUSG00000039055	ENSMUST00000039949	-	94644996	94653964	Genebody	7764	protein_coding	Eme1	1000	14.95;16.50;13.96;20.84	5.17;5.37;3.49;9.25	16.56	5.82	0.81	0.3	Up
chr2	120436301	120437300	ENSMUSG00000062646	ENSMUST00000132835	+	120411413	120436739	Genebody	25387	protein_coding	Ganc	1000	11.77;15.47;21.05;15.86	6.37;5.95;6.52;1.93	16.04	5.19	1.11	0.37	Up	1.63	9.84951e-06	0.00149528	120436301	120437300	1.63	9.84951e-06	0.00109337			chr12	117710501	117711500	ENSMUSG00000041992	ENSMUST00000223040	+	117688956	117716365	Genebody	22044	protein_coding	Rapgef5	1000	10.80;17.42;13.96;14.43	0.86;8.59;3.49;6.94	14.15	4.97	1.35	0.47	Up
chr3	26942701	26944100	ENSMUSG00000039335	ENSMUST00000047005	+	26637620	26983212	Genebody	305780	protein_coding	Spata16	1400	31.68;37.12;30.07;21.14	16.71;5.95;11.17;4.82	30.01	9.66	1.49	0.57	Up	1.63	9.72747e-07	0.000460329	26942901	26943900	1.88	2.69112e-09	1.59773e-05			chr14	26657701	26658800	ENSMUSG00000021877	ENSMUST00000167376	+	26653131	26665084	Genebody	5119	protein_coding	Arf4	1100	11.63;31.17;20.93;25.65	11.20;7.52;6.98;5.78	22.35	7.87	1.45	0.53	Up
chr3	50417001	50418000	ENSMUSG00000027737	ENSMUST00000029297	-	50364938	50443611	Genebody	26111	protein_coding	Slc7a11	1000	18.11;13.41;27.06;14.09	7.16;10.70;4.66;0.96	18.17	5.87	2.28	0.53	Up	1.63	8.27081e-05	0.00451062	50417001	50418000	1.63	8.27081e-05	0.00400229			chr14	120935901	120937000	ENSMUSG00000030662	ENSMUST00000032898	+	120911194	120948042	Genebody	25256	protein_coding	Ipo5	1100	21.59;22.92;13.96;22.45	10.34;5.37;6.98;5.78	20.23	7.12	1.55	0.52	Up
chr3	118939301	118940300	ENSMUSG00000033308	ENSMUST00000039177	+	118562129	119432924	Genebody	377671	protein_coding	Dpyd	1000	32.59;14.44;21.05;17.62	13.53;4.76;4.66;4.82	21.42	6.94	1.55	0.61	Up	1.63	8.79786e-05	0.00465833	118939301	118940300	1.63	8.79786e-05	0.00416273			chr14	122299401	122300500	ENSMUSG00000025545	ENSMUST00000026625	+	122181694	122402232	Genebody	118256	protein_coding	Clybl	1100	15.78;23.84;15.35;12.83	3.45;5.37;6.98;8.09	16.95	5.97	1.3	0.53	Up
chr6	66544201	66545200	ENSMUSG00000029910	ENSMUST00000116605	+	66535390	66547220	Genebody	9310	protein_coding	Mad2l1	1000	11.77;25.78;15.04;20.26	9.55;3.57;5.59;4.82	18.21	5.88	2.38	0.67	Up	1.63	2.03129e-05	0.00219004	66544201	66545200	1.63	2.03129e-05	0.00170494			chr2	44287701	44288700	ENSMUSG00000049744	ENSMUST00000055776	+	43748870	44387623	Genebody	539330	protein_coding	Arhgap15	1000	10.80;15.59;16.75;14.43	4.31;4.30;5.82;5.78	14.39	5.05	1.12	0.33	Up
chr9	38651001	38653500	ENSMUSG00000111700	ENSMUST00000215291	-	38647486	38658393	Genebody	6143	protein_coding	AC069561.5	2500	29.87;70.12;66.16;32.59	23.08;16.65;17.69;6.74	49.69	16.04	1.43	0.59	Up	1.63	1.23387e-07	0.000194832	38652501	38653500	1.86	4.56209e-07	0.000191998			chr3	24071801	24072800	ENSMUSG00000102758	ENSMUST00000203414	-	23798102	24783622	Genebody	711322	protein_coding	Naaladl2	1000	11.63;12.84;22.33;21.65	6.89;3.22;8.14;5.78	17.11	6.01	1.74	1.02	Up
chr1	4302901	4304100	ENSMUSG00000025900	ENSMUST00000194992	-	4292981	4409187	Genebody	105687	protein_coding	Rp1	1200	13.58;37.12;15.04;14.97	6.37;9.51;5.59;4.82	20.18	6.57	1.41	0.55	Up	1.62	6.49063e-06	0.0011929	4302901	4303900	1.89	8.05141e-07	0.000257957			chr3	76623301	76624300	ENSMUSG00000034098	ENSMUST00000162471	+	76593550	76707549	Genebody	30250	protein_coding	Fstl5	1000	12.46;29.34;16.75;13.63	5.17;8.59;4.65;6.94	18.04	6.34	1.61	0.53	Up
chr11	9296201	9297200	ENSMUSG00000004668	ENSMUST00000042740	+	9191942	9684259	Genebody	104758	protein_coding	Abca13	1000	12.67;17.53;16.54;14.97	9.55;4.76;0.00;5.78	15.43	5.02	1.22	0.4	Up	1.62	3.54478e-05	0.00293459	9296201	9297200	1.62	3.54478e-05	0.00239656			chr3	139360501	139361800	ENSMUSG00000047940	ENSMUST00000062306	+	139205893	139710299	Genebody	155257	protein_coding	Stpg2	1300	17.44;15.59;19.54;18.44	6.89;6.44;9.30;2.31	17.75	6.24	1.48	0.41	Up
chr11	34744901	34745900	ENSMUSG00000020143	ENSMUST00000154178	-	34437312	34783883	Genebody	38483	protein_coding	Dock2	1000	10.86;17.53;18.04;22.90	7.96;2.38;6.52;5.78	17.33	5.66	1.18	0.36	Up	1.62	2.17834e-05	0.00226951	34744901	34745900	1.62	2.17834e-05	0.00178046			chr4	121195701	121196700	ENSMUSG00000049878	ENSMUST00000056635	-	121145883	121215084	Genebody	18884	protein_coding	Rlf	1000	17.44;18.34;29.31;11.22	5.17;4.30;8.14;9.25	19.08	6.71	1.22	0.46	Up
chr15	6834001	6835100	ENSMUSG00000022146	ENSMUST00000176826	-	6815037	6874969	Genebody	40419	protein_coding	Osmr	1100	15.39;21.66;21.05;19.38	11.14;4.76;7.45;1.93	19.37	6.32	1.31	0.42	Up	1.62	1.41888e-06	0.000545398	6834001	6835000	1.57	1.88163e-06	0.000408286			chr5	22857701	22858700	ENSMUSG00000106379	ENSMUST00000197992	+	22746059	23275597	Genebody	112141	protein_coding	Lhfpl3	1000	15.78;30.26;33.49;18.44	9.48;8.59;11.63;4.62	24.49	8.58	1.65	0.62	Up
chr15	11090901	11092000	ENSMUSG00000047497	ENSMUST00000061318	+	11064790	11346867	Genebody	26660	protein_coding	Adamts12	1100	19.01;14.44;24.06;21.14	11.14;5.95;4.66;3.85	19.66	6.4	1.42	0.43	Up	1.62	6.05671e-07	0.000381299	11090901	11091900	1.7	1.42368e-07	0.000112684			chr5	84234401	84235400	ENSMUSG00000029245	ENSMUST00000113398	-	84065512	84416806	Genebody	181906	protein_coding	Epha5	1000	17.44;12.84;11.16;13.63	2.58;8.59;5.82;2.31	13.77	4.83	1.06	0.37	Up
chr16	66881401	66882400	ENSMUSG00000064115	ENSMUST00000141282	-	66812805	66925584	Genebody	43684	protein_coding	Cadm2	1000	10.86;19.59;21.05;14.97	7.16;5.95;2.79;5.78	16.62	5.42	1.52	0.52	Up	1.62	1.14692e-05	0.00161992	66881401	66882400	1.62	1.14692e-05	0.00119809			chr8	33757001	33758200	ENSMUSG00000031585	ENSMUST00000190639	+	33733443	33758567	Genebody	24157	protein_coding	Gtf2e2	1200	14.12;22.92;12.56;16.84	4.31;8.59;4.65;5.78	16.61	5.83	1.16	0.38	Up
chr17	35636901	35638000	ENSMUSG00000073408	ENSMUST00000095467	-	35635752	35643695	Genebody	6245	protein_coding	Dpcr1	1100	22.63;35.06;13.53;24.66	11.14;10.70;6.52;2.89	23.97	7.81	1.6	0.56	Up	1.62	6.21844e-07	0.00038442	35637001	35638000	1.69	1.1623e-06	0.000311271			chr9	123668401	123669400	ENSMUSG00000036814	ENSMUST00000170591	-	123656269	123678782	Genebody	9882	protein_coding	Slc6a20a	1000	14.95;22.00;26.52;12.03	9.48;5.37;5.82;5.78	18.87	6.61	1.65	0.58	Up
chr2	110705901	110706900	ENSMUSG00000074968	ENSMUST00000111019	-	110687971	110950372	Genebody	243972	protein_coding	Ano3	1000	12.67;15.47;21.05;30.83	6.37;3.57;9.31;6.74	20.01	6.5	1.57	0.42	Up	1.62	9.88295e-06	0.00149785	110705901	110706900	1.62	9.88295e-06	0.00109458			chr1	6669701	6670700	ENSMUSG00000033740	ENSMUST00000131494	+	6487331	6860940	Genebody	182869	protein_coding	St18	1000	14.95;20.17;39.08;14.43	8.62;5.37;10.47;6.94	22.16	7.85	1.88	0.65	Up
chr5	102658301	102659300	ENSMUSG00000057315	ENSMUST00000112854	+	102481553	102897937	Genebody	177247	protein_coding	Arhgap24	1000	13.58;17.53;13.53;17.62	11.14;2.38;0.93;5.78	15.56	5.06	1.24	0.41	Up	1.62	9.4976e-05	0.00483279	102658301	102659300	1.62	9.4976e-05	0.00435736			chr10	32590501	32591500	ENSMUSG00000069670	ENSMUST00000218645	-	31693637	32889696	Genebody	298696	protein_coding	Nkain2	1000	14.12;17.42;39.08;16.03	11.20;4.30;9.30;5.78	21.66	7.65	1.66	0.64	Up
chr6	60928701	60929700	ENSMUSG00000054641	ENSMUST00000145763	+	60924976	60946118	Genebody	4224	protein_coding	Mmrn1	1000	24.44;36.09;40.60;12.33	7.16;11.89;13.97;3.85	28.37	9.22	1.77	0.75	Up	1.62	7.04589e-07	0.000405782	60928701	60929700	1.62	7.04589e-07	0.000239829			chr10	93533601	93534600	ENSMUSG00000015890	ENSMUST00000016034	-	93523338	93540033	Genebody	5933	protein_coding	Amdhd1	1000	15.78;12.84;25.12;15.23	6.03;3.22;4.65;10.40	17.24	6.08	1.8	0.42	Up
chr6	61352401	61353500	ENSMUSG00000039578	ENSMUST00000204337	+	61319650	61570768	Genebody	33300	protein_coding	Ccser1	1100	12.67;19.59;27.06;21.14	8.75;7.13;6.52;3.85	20.12	6.56	1.11	0.37	Up	1.62	4.37492e-06	0.000973172	61352501	61353500	1.72	1.73776e-06	0.000390123			chr13	17554301	17555600	ENSMUSG00000055137	ENSMUST00000068545	-	16857472	17694739	Genebody	139789	protein_coding	Sugct	1300	13.29;22.00;13.96;16.84	5.17;4.30;8.14;5.78	16.52	5.85	1.16	0.38	Up
chr6	63634001	63635300	ENSMUSG00000071424	ENSMUST00000161105	+	63256826	64278792	Genebody	377824	protein_coding	Grid2	1300	16.29;31.97;16.54;22.02	8.75;7.13;2.79;9.63	21.71	7.08	1.49	0.45	Up	1.62	2.4509e-06	0.00071992	63634001	63635000	1.95	2.28024e-07	0.000139161			chr14	56725201	56726200	ENSMUSG00000021938	ENSMUST00000022507	-	56720710	56778316	Genebody	52616	protein_coding	Pspc1	1000	14.12;22.00;18.14;11.22	6.03;3.22;4.65;9.25	16.37	5.79	1.72	0.74	Up
chr7	42472901	42473900	ENSMUSG00000092416	ENSMUST00000174407	-	42473386	42505726	Genebody	32326	protein_coding	Zfp141	1000	20.82;15.47;24.06;27.31	8.75;9.51;8.38;1.93	21.91	7.14	1.67	0.65	Up	1.62	2.57138e-07	0.000270386	42472901	42473900	1.62	2.57138e-07	0.000147228			chr14	119416201	119417300	ENSMUSG00000053465	ENSMUST00000065904	+	119138415	119869594	Genebody	278335	protein_coding	Hs6st3	1100	12.46;16.50;18.14;15.23	9.48;3.22;6.98;2.31	15.58	5.5	1.31	0.43	Up
chr8	56009001	56010200	ENSMUSG00000038257	ENSMUST00000000275	+	55940509	56130070	Genebody	69091	protein_coding	Glra3	1200	19.01;24.75;21.05;18.50	8.75;7.13;10.24;0.96	20.83	6.77	1.6	0.46	Up	1.62	3.81039e-07	0.000319318	56009201	56010200	1.77	2.11145e-07	0.000134404			chr15	43068001	43069000	ENSMUSG00000051920	ENSMUST00000063492	-	43020811	43170818	Genebody	102318	protein_coding	Rspo2	1000	14.12;18.34;13.96;21.65	6.03;5.37;3.49;9.25	17.01	6.03	2.03	0.66	Up
chr9	3631501	3632500	ENSMUSG00000041624	ENSMUST00000213060	+	3532888	3761177	Genebody	99112	protein_coding	Gucy1a2	1000	16.29;15.47;13.53;13.21	5.57;5.95;6.52;0.96	14.63	4.75	2	0.77	Up	1.62	3.27209e-06	0.000835521	3631501	3632500	1.62	3.27209e-06	0.000562314			chr15	48055801	48056800	ENSMUSG00000022311	ENSMUST00000160658	-	47580637	48791933	Genebody	735633	protein_coding	Csmd3	1000	12.46;21.09;18.14;11.22	1.72;5.37;8.14;6.94	15.73	5.54	1.07	0.35	Up
chr9	18625801	18627000	ENSMUSG00000109564	ENSMUST00000208663	-	18495518	18674530	Genebody	48130	protein_coding	Muc16	1200	15.39;37.12;28.57;20.26	11.94;10.70;8.38;1.93	25.34	8.24	1.23	0.42	Up	1.62	4.58641e-06	0.000999677	18626001	18627000	1.91	7.07829e-07	0.000240438			chr15	50731901	50732900	ENSMUSG00000038679	ENSMUST00000184885	-	50660435	50882806	Genebody	150406	protein_coding	Trps1	1000	10.80;11.92;13.96;17.64	7.75;1.07;5.82;4.62	13.58	4.82	1.51	0.43	Up
chr9	39182701	39183700	ENSMUSG00000094970	ENSMUST00000071617	+	39166310	39185124	Genebody	16890	protein_coding	Olfr943	1000	11.77;14.44;22.55;16.74	9.55;2.38;6.52;2.89	16.37	5.33	1.84	0.6	Up	1.62	6.69929e-05	0.00405315	39182701	39183700	1.62	6.69929e-05	0.00351348			chr17	43055501	43056700	ENSMUSG00000023915	ENSMUST00000024708	+	43016555	43089188	Genebody	39545	protein_coding	Tnfrsf21	1200	20.76;19.25;18.14;21.65	6.89;7.52;3.49;10.40	19.95	7.08	1.6	0.37	Up
chr1	9006101	9007200	ENSMUSG00000025909	ENSMUST00000126083	-	8950572	9298236	Genebody	291586	protein_coding	Sntg1	1100	11.77;22.69;30.07;16.74	9.55;4.76;7.45;4.82	20.32	6.64	1.52	0.63	Up	1.61	1.54657e-05	0.0018967	9006101	9007100	1.69	1.22326e-05	0.00124654			chr17	68714701	68715700	ENSMUSG00000041565	ENSMUST00000093007	+	68273797	68777961	Genebody	441403	protein_coding	L3mbtl4	1000	16.61;20.17;12.56;20.04	11.20;6.44;2.33;4.62	17.35	6.15	1.4	0.52	Up
chr1	24403801	24404800	ENSMUSG00000026141	ENSMUST00000144297	-	24261890	24452745	Genebody	48445	protein_coding	Col19a1	1000	11.77;22.69;15.04;18.50	5.57;8.32;8.38;0.00	17	5.57	1.38	0.49	Up	1.61	3.45137e-05	0.00289483	24403801	24404800	1.61	3.45137e-05	0.00235851			chr18	33051201	33052200	ENSMUSG00000038128	ENSMUST00000042868	+	32939041	33195767	Genebody	112659	protein_coding	Camk4	1000	12.46;20.17;15.35;16.84	10.34;3.22;5.82;3.47	16.2	5.71	1.25	0.59	Up
chr1	188850501	188851800	ENSMUSG00000026609	ENSMUST00000060479	+	188263034	188965041	Genebody	588116	protein_coding	Ush2a	1300	20.82;36.09;27.06;36.12	18.30;10.70;8.38;1.93	30.02	9.83	1.24	0.5	Up	1.61	2.98736e-05	0.00268499	188850601	188851600	1.68	4.26663e-07	0.000185681			chr18	67226601	67227700	ENSMUSG00000062526	ENSMUST00000073054	-	67225530	67245830	Genebody	18680	protein_coding	Mppe1	1100	13.29;31.17;16.75;15.23	7.75;6.44;3.49;9.25	19.11	6.73	1.76	0.51	Up
chr10	42642801	42643800	ENSMUSG00000038280	ENSMUST00000144806	+	42583838	42700492	Genebody	59462	protein_coding	Ostm1	1000	15.39;20.62;33.08;12.33	7.96;8.32;4.66;5.78	20.36	6.68	2.06	0.52	Up	1.61	1.11143e-05	0.00159297	42642801	42643800	1.61	1.11143e-05	0.00117301			chr18	89598801	89599800	ENSMUSG00000073514	ENSMUST00000097495	-	89301082	89769528	Genebody	170228	protein_coding	Dok6	1000	12.46;14.67;11.16;12.03	7.75;5.37;2.33;2.31	12.58	4.44	1.5	0.37	Up
chr11	58219801	58220800	ENSMUSG00000069874	ENSMUST00000108836	+	58215028	58222779	Genebody	5272	protein_coding	Irgm2	1000	11.77;13.41;16.54;16.74	7.96;3.57;2.79;4.82	14.61	4.78	0.98	0.36	Up	1.61	1.04091e-05	0.00153907	58219801	58220800	1.61	1.04091e-05	0.00112973			chr19	16462801	16463900	ENSMUSG00000024697	ENSMUST00000025602	+	16435667	16610818	Genebody	27683	protein_coding	Gna14	1100	14.95;31.17;32.10;20.04	12.92;3.22;10.47;8.09	24.57	8.68	1.27	0.61	Up
chr11	98499401	98500400	ENSMUSG00000018168	ENSMUST00000103141	-	98464902	98545800	Genebody	45900	protein_coding	Ikzf3	1000	11.77;27.84;19.55;14.09	10.35;2.38;6.52;4.82	18.31	6.01	1.19	0.44	Up	1.61	6.57097e-05	0.00401836	98499401	98500400	1.61	6.57097e-05	0.00347666			chr19	55777101	55778100	ENSMUSG00000024985	ENSMUST00000133008	+	55742845	55910681	Genebody	34755	protein_coding	Tcf7l2	1000	11.63;32.09;23.72;12.03	4.31;7.52;4.65;11.56	19.87	7.01	1.2	0.45	Up
chr13	18191401	18192400	ENSMUSG00000009734	ENSMUST00000139064	-	18121098	18382041	Genebody	190141	protein_coding	Pou6f2	1000	11.77;13.41;19.55;16.74	7.16;3.57;4.66;4.82	15.36	5.05	1.43	0.68	Up	1.61	1.04914e-05	0.00154142	18191401	18192400	1.61	1.04914e-05	0.00113243			chr2	79739101	79740100	ENSMUSG00000034683	ENSMUST00000141978	+	79708062	79818496	Genebody	31538	protein_coding	Ppp1r1c	1000	11.63;22.00;23.72;30.46	6.89;2.15;11.63;10.40	21.96	7.77	1.3	0.51	Up
chr14	96170101	96171100	ENSMUSG00000022076	ENSMUST00000022666	-	96105259	96519102	Genebody	348502	protein_coding	Klhl1	1000	10.86;19.59;16.54;19.38	10.35;4.76;3.72;2.89	16.59	5.43	1.3	0.44	Up	1.61	1.79952e-05	0.00205488	96170101	96171100	1.61	1.79952e-05	0.00158017			chr2	146371901	146372900	ENSMUSG00000037110	ENSMUST00000146307	-	146258564	146387683	Genebody	15283	protein_coding	Ralgapa2	1000	12.46;18.34;32.10;16.84	6.89;8.59;5.82;6.94	19.93	7.06	1.48	0.55	Up
chr17	18310401	18311900	ENSMUSG00000079698	ENSMUST00000079206	+	18298281	18326441	Genebody	12869	protein_coding	Vmn2r93	1500	25.35;48.47;45.11;21.14	23.08;9.51;9.31;3.85	35.02	11.44	1.21	0.7	Up	1.61	0.000540743	0.0246991	18310901	18311900	1.57	4.10866e-05	0.0026273			chr4	101602201	101603200	ENSMUSG00000028528	ENSMUST00000106933	+	101550594	101642782	Genebody	52106	protein_coding	Dnajc6	1000	14.95;12.84;34.89;20.04	4.31;6.44;12.79;5.78	20.68	7.33	1.25	0.54	Up
chr2	16667401	16668400	ENSMUSG00000026748	ENSMUST00000126173	+	16638696	16751690	Genebody	29204	protein_coding	Plxdc2	1000	13.58;16.50;21.05;14.97	6.37;5.95;7.45;1.93	16.53	5.42	1.15	0.3	Up	1.61	1.94819e-06	0.000639634	16667401	16668400	1.61	1.94819e-06	0.000415855			chr5	23559701	23560800	ENSMUSG00000062604	ENSMUST00000088392	-	23503264	23616534	Genebody	56284	protein_coding	Srpk2	1100	26.58;18.34;22.33;18.44	12.06;4.30;3.49;10.40	21.42	7.56	1.24	0.43	Up
chr2	126472201	126473300	ENSMUSG00000060131	ENSMUST00000134977	-	126371539	126491553	Genebody	18803	protein_coding	Atp8b4	1100	13.58;22.69;15.04;22.90	10.35;3.57;4.66;5.78	18.55	6.09	1.15	0.42	Up	1.61	5.23871e-06	0.00107506	126472301	126473300	1.78	3.23032e-06	0.000558104			chr5	117275201	117276300	ENSMUSG00000061288	ENSMUST00000092889	+	117133595	117275219	Genebody	142155	protein_coding	Taok3	1100	11.63;24.75;34.89;12.83	6.89;4.30;10.47;8.09	21.02	7.44	1.33	0.51	Up
chr4	58165001	58166200	ENSMUSG00000028369	ENSMUST00000042850	-	58042442	58206596	Genebody	40996	protein_coding	Svep1	1200	23.54;17.53;21.05;18.50	10.35;4.76;9.31;1.93	20.15	6.58	1.14	0.32	Up	1.61	6.65946e-07	0.000396722	58165001	58166000	1.74	5.91521e-08	7.18244e-05			chr6	89442901	89443900	ENSMUSG00000030086	ENSMUST00000204970	-	89418347	89595604	Genebody	152204	protein_coding	Chchd6	1000	19.93;17.42;23.72;19.24	11.20;3.22;2.33;11.56	20.08	7.08	1.11	0.41	Up
chr5	29598601	29599700	ENSMUSG00000039000	ENSMUST00000197953	+	29590829	29600724	Genebody	8321	protein_coding	Ube3c	1100	16.29;18.56;18.04;36.12	4.77;3.57;10.24;10.60	22.25	7.29	1.55	0.61	Up	1.61	2.59034e-06	0.000741986	29598601	29599600	1.68	1.42375e-06	0.000346458			chr7	50711201	50712200	ENSMUSG00000055409	ENSMUST00000107603	+	49975334	50863358	Genebody	736366	protein_coding	Nell1	1000	24.09;17.42;15.35;12.03	8.62;6.44;5.82;3.47	17.22	6.09	1.31	0.45	Up
chr5	69128201	69129200	ENSMUSG00000037653	ENSMUST00000054095	-	69109285	69341679	Genebody	212979	protein_coding	Kctd8	1000	11.77;16.50;15.04;21.14	6.37;7.13;3.72;3.85	16.11	5.27	1.4	0.51	Up	1.61	3.03024e-06	0.000805644	69128201	69129200	1.61	3.03024e-06	0.00053889			chr7	97376801	97377900	ENSMUSG00000035704	ENSMUST00000098300	+	97371606	97392185	Genebody	5744	protein_coding	Alg8	1100	10.80;13.75;15.35;16.84	4.31;6.44;3.49;5.78	14.18	5	1.46	0.47	Up
chr6	46315001	46316000	ENSMUSG00000039419	ENSMUST00000196561	+	46170215	46435576	Genebody	145285	protein_coding	Cntnap2	1000	13.58;17.53;22.55;13.21	7.16;7.13;0.93;6.74	16.72	5.49	1.12	0.42	Up	1.61	1.1171e-05	0.00159578	46315001	46316000	1.61	1.1171e-05	0.00117709			chr7	113850801	113851800	ENSMUSG00000038156	ENSMUST00000084696	+	113766174	113932081	Genebody	85126	protein_coding	Spon1	1000	18.27;13.75;33.49;16.03	6.03;5.37;6.98;10.40	20.39	7.2	1.35	0.57	Up
chr7	4046101	4047200	ENSMUSG00000055541	ENSMUST00000131126	-	4009573	4063116	Genebody	16466	protein_coding	Lair1	1100	14.48;21.66;25.56;17.62	8.75;5.95;8.38;2.89	19.83	6.49	1.64	0.72	Up	1.61	2.38232e-06	0.000709106	4046201	4047200	1.5	1.19379e-05	0.00122756			chr8	120916201	120917300	ENSMUSG00000092329	ENSMUST00000127664	+	119910841	124345722	Genebody	1005909	protein_coding	Gm20388	1100	21.59;22.92;40.47;14.43	6.89;9.66;10.47;8.09	24.85	8.78	1.09	0.48	Up
chr7	121012801	121013800	ENSMUSG00000030877	ENSMUST00000133939	+	120991823	121014787	Genebody	21477	protein_coding	Mfsd13b	1000	13.58;25.78;15.04;17.62	3.98;8.32;7.45;3.85	18	5.9	1.03	0.33	Up	1.61	5.09426e-06	0.00105652	121012801	121013800	1.61	5.09426e-06	0.000736205			chr9	7852801	7853800	ENSMUSG00000032000	ENSMUST00000161642	-	7849694	7860326	Genebody	7026	protein_coding	Birc3	1000	12.46;14.67;13.96;11.22	6.89;0.00;4.65;6.94	13.08	4.62	1.31	0.36	Up
chr8	27101101	27102100	ENSMUSG00000031486	ENSMUST00000033876	+	27085598	27123436	Genebody	16002	protein_coding	Adgra2	1000	15.39;16.50;24.06;12.33	7.16;4.76;4.66;5.78	17.07	5.59	1.54	0.34	Up	1.61	2.29942e-05	0.00232869	27101101	27102100	1.61	2.29942e-05	0.00183537			chrX	167966101	167967100	ENSMUSG00000049176	ENSMUST00000112149	-	167471309	168123330	Genebody	156730	protein_coding	Frmpd4	1000	11.63;11.92;11.16;15.23	8.62;3.22;3.49;2.31	12.49	4.41	1.82	0.69	Up
chr9	18609301	18610700	ENSMUSG00000109564	ENSMUST00000207509	-	18605226	18622235	Genebody	12235	protein_coding	Muc16	1400	18.11;24.75;30.07;18.50	11.14;4.76;10.24;3.85	22.86	7.5	1	0.46	Up	1.61	1.90707e-06	0.000633132	18609601	18610600	1.92	6.04485e-08	7.22215e-05			chr10	95211301	95212300	ENSMUSG00000045867	ENSMUST00000220279	-	95174746	95322965	Genebody	111165	protein_coding	Cradd	1000	16.61;20.17;22.33;16.03	12.06;4.30;6.98;3.47	18.79	6.7	1.25	0.5	Up
chr9	24263301	24265000	ENSMUSG00000043659	ENSMUST00000059650	+	24098018	24316398	Genebody	166132	protein_coding	Npsr1	1700	21.73;54.65;21.05;33.47	11.94;8.32;13.04;9.63	32.73	10.73	1.48	0.49	Up	1.61	1.24484e-07	0.000195042	24263301	24264300	2.19	3.35889e-08	5.35628e-05			chr12	98431601	98432700	ENSMUSG00000033854	ENSMUST00000221240	-	98429437	98578310	Genebody	146160	protein_coding	Kcnk10	1100	28.24;27.51;32.10;13.63	11.20;7.52;8.14;9.25	25.37	9.03	1.11	0.38	Up
chrX	16809301	16810300	ENSMUSG00000040147	ENSMUST00000163344	-	16718256	16817275	Genebody	7475	protein_coding	Maob	1000	21.73;21.66;13.53;15.86	6.37;7.13;7.45;2.89	18.19	5.96	1.86	0.66	Up	1.61	5.22012e-07	0.000362806	16809301	16810300	1.61	5.22012e-07	0.000205927			chr13	73970901	73972500	ENSMUSG00000069189	ENSMUST00000222951	+	73963862	73992840	Genebody	7838	protein_coding	Zdhhc11	1600	33.22;27.51;36.28;25.65	8.62;12.89;10.47;11.56	30.67	10.88	1.28	0.5	Up
chr1	68413101	68414300	ENSMUSG00000062209	ENSMUST00000153432	-	68250655	69107756	Genebody	694056	protein_coding	Erbb4	1200	16.29;27.84;24.06;16.74	4.77;11.89;6.52;4.82	21.23	7	1.45	0.68	Up	1.6	3.89655e-07	0.000322887	68413201	68414200	1.44	2.67954e-06	0.000501238			chr15	11027801	11028800	ENSMUSG00000022243	ENSMUST00000117100	+	11000721	11029233	Genebody	27579	protein_coding	Slc45a2	1000	14.95;19.25;13.96;13.63	8.62;6.44;2.33;4.62	15.45	5.5	1.21	0.49	Up
chr10	63193001	63194000	ENSMUSG00000020067	ENSMUST00000095580	-	63115795	63203952	Genebody	10452	protein_coding	Mypn	1000	13.58;26.81;33.08;15.86	4.77;14.27;7.45;2.89	22.33	7.35	1.15	0.5	Up	1.6	6.56698e-05	0.0040173	63193001	63194000	1.6	6.56698e-05	0.00347561			chr16	50284801	50285800	ENSMUSG00000022641	ENSMUST00000114488	-	50197159	50330993	Genebody	45693	protein_coding	Bbx	1000	12.46;16.50;11.16;12.03	8.62;5.37;3.49;1.16	13.04	4.66	0.67	0.39	Up
chr10	64884701	64885900	ENSMUSG00000060843	ENSMUST00000075099	+	63504037	65002833	Genebody	1381263	protein_coding	Ctnna3	1200	17.20;35.06;21.05;15.86	8.75;8.32;6.52;5.78	22.29	7.34	1.3	0.55	Up	1.6	2.65018e-06	0.000748423	64884701	64885700	1.59	1.78643e-06	0.000396261			chr2	62405901	62406900	ENSMUSG00000035000	ENSMUST00000149306	-	62374255	62412021	Genebody	5621	protein_coding	Dpp4	1000	14.12;16.50;18.14;15.23	6.89;4.30;6.98;4.62	16	5.7	1.32	0.42	Up
chr10	73657501	73658800	ENSMUSG00000052613	ENSMUST00000148572	+	73099435	73716595	Genebody	558715	protein_coding	Pcdh15	1300	20.82;23.72;21.05;19.38	11.14;8.32;0.93;7.71	21.24	7.03	1.32	0.38	Up	1.6	4.67603e-07	0.000351899	73657701	73658700	1.83	7.23398e-08	7.89744e-05			chr2	138581401	138582500	ENSMUSG00000062098	ENSMUST00000128656	+	138256670	138589292	Genebody	325280	protein_coding	Btbd3	1100	11.63;26.59;22.33;18.44	7.75;5.37;6.98;8.09	19.75	7.05	1.37	0.64	Up
chr11	47082101	47083200	ENSMUSG00000020354	ENSMUST00000077221	-	46978785	47379522	Genebody	296872	protein_coding	Sgcd	1100	10.86;24.75;31.57;17.62	7.16;9.51;7.45;3.85	21.2	6.99	1.3	0.41	Up	1.6	4.41373e-06	0.000976238	47082101	47083100	1.81	5.32606e-07	0.000208549			chr4	65509101	65510200	ENSMUSG00000028373	ENSMUST00000084496	-	65380803	66404483	Genebody	894833	protein_coding	Astn2	1100	16.61;28.42;11.16;19.24	4.31;7.52;10.47;4.62	18.86	6.73	1.41	0.53	Up
chr13	17073401	17074400	ENSMUSG00000055137	ENSMUST00000068545	-	16857472	17694739	Genebody	620839	protein_coding	Sugct	1000	18.11;15.47;21.05;12.33	11.14;2.38;4.66;3.85	16.74	5.51	1.14	0.47	Up	1.6	6.28937e-05	0.00391581	17073401	17074400	1.6	6.28937e-05	0.00337238			chr5	102005401	102006500	ENSMUSG00000043940	ENSMUST00000174698	-	101929306	102069921	Genebody	63971	protein_coding	Wdfy3	1100	27.41;23.84;18.14;22.45	8.62;4.30;5.82;13.87	22.96	8.15	1.44	0.51	Up
chr13	92281901	92282900	ENSMUSG00000014850	ENSMUST00000187874	-	92249854	92354985	Genebody	72585	protein_coding	Msh3	1000	14.48;14.44;13.53;13.21	3.98;5.95;7.45;0.96	13.92	4.58	1.53	0.36	Up	1.6	5.28313e-06	0.00107819	92281901	92282900	1.6	5.28313e-06	0.000752452			chr6	23418601	23419600	ENSMUSG00000017978	ENSMUST00000125350	-	23263508	23587424	Genebody	168324	protein_coding	Cadps2	1000	14.12;22.92;12.56;14.43	6.03;8.59;4.65;3.47	16.01	5.69	1.54	0.61	Up
chr17	15558401	15559400	ENSMUSG00000051977	ENSMUST00000167994	-	15543079	15563323	Genebody	4423	protein_coding	Prdm9	1000	17.20;21.66;34.58;12.33	11.14;5.95;8.38;2.89	21.44	7.09	1.87	0.58	Up	1.6	1.57534e-05	0.0019141	15558401	15559400	1.6	1.57534e-05	0.00145589			chr7	96809201	96810200	ENSMUSG00000048078	ENSMUST00000147659	+	96796641	96843440	Genebody	13059	protein_coding	Tenm4	1000	19.10;15.59;12.56;17.64	4.31;10.74;6.98;1.16	16.22	5.8	1.27	0.55	Up
chr17	57375401	57376600	ENSMUSG00000004730	ENSMUST00000004850	+	57358714	57483523	Genebody	17286	protein_coding	Adgre1	1200	13.58;28.87;22.55;22.90	11.14;9.51;6.52;1.93	21.98	7.27	1.11	0.52	Up	1.6	5.50948e-06	0.00109997	57375601	57376600	1.8	8.73786e-07	0.000268632			chr7	112399101	112400100	ENSMUSG00000030771	ENSMUST00000213108	+	112381149	112413102	Genebody	18451	protein_coding	Micalcl	1000	11.63;24.75;26.52;16.03	7.75;6.44;8.14;5.78	19.73	7.03	1.49	0.4	Up
chr17	72091201	72092200	ENSMUSG00000055471	ENSMUST00000086639	-	71869442	72603709	Genebody	512009	protein_coding	Alk	1000	10.86;34.03;24.06;14.97	9.55;10.70;6.52;0.96	20.98	6.93	1.25	0.51	Up	1.6	9.23897e-05	0.0047669	72091201	72092200	1.6	9.23897e-05	0.00428379			chr1	11125101	11126200	ENSMUSG00000048960	ENSMUST00000189822	+	11098530	11150071	Genebody	27120	protein_coding	Prex2	1100	15.78;34.84;36.28;13.63	11.20;7.52;9.30;8.09	25.13	9.03	1.49	0.62	Up
chr19	57742101	57743100	ENSMUSG00000054843	ENSMUST00000077282	+	57611034	58133338	Genebody	131566	protein_coding	Atrnl1	1000	11.77;18.56;24.06;12.33	8.75;4.76;5.59;2.89	16.68	5.5	1.3	0.56	Up	1.6	7.22686e-05	0.00419936	57742101	57743100	1.6	7.22686e-05	0.00367424			chr1	55079801	55080800	ENSMUSG00000025980	ENSMUST00000027123	-	55077835	55088024	Genebody	7724	protein_coding	Hspd1	1000	18.27;22.00;23.72;17.64	7.75;6.44;8.14;6.94	20.41	7.32	1.45	0.54	Up
chr2	147372901	147373900	ENSMUSG00000037034	ENSMUST00000156584	+	147368282	147393295	Genebody	5118	protein_coding	Pax1	1000	15.39;25.78;21.05;12.33	7.16;7.13;8.38;1.93	18.64	6.15	1.29	0.5	Up	1.6	1.16186e-05	0.00163266	147372901	147373900	1.6	1.16186e-05	0.00120838			chr1	70327401	70329000	ENSMUSG00000053153	ENSMUST00000161310	+	69951621	70725132	Genebody	376579	protein_coding	Spag16	1600	15.78;44.01;26.52;23.25	6.89;13.96;6.98;11.56	27.39	9.85	1.41	0.45	Up
chr3	99332001	99333000	ENSMUSG00000027868	ENSMUST00000029462	+	99253760	99354259	Genebody	78740	protein_coding	Tbx15	1000	10.86;21.66;25.56;14.09	9.55;4.76;3.72;5.78	18.04	5.95	1.12	0.59	Up	1.6	4.86792e-05	0.00344679	99332001	99333000	1.6	4.86792e-05	0.00289673			chr1	190128101	190129100	ENSMUSG00000010175	ENSMUST00000010319	-	190122453	190169399	Genebody	40799	protein_coding	Prox1	1000	14.12;13.75;19.54;12.83	6.89;4.30;3.49;6.94	15.06	5.4	1.36	0.64	Up
chr3	134908501	134909800	ENSMUSG00000028172	ENSMUST00000029822	+	134829007	134934579	Genebody	80143	protein_coding	Tacr3	1300	16.29;41.25;30.07;15.86	9.55;13.08;4.66;6.74	25.87	8.51	1.16	0.43	Up	1.6	4.35614e-07	0.000338754	134908501	134909500	1.62	1.09264e-05	0.00116071			chr10	110050301	110051300	ENSMUSG00000020181	ENSMUST00000160159	-	109899103	110456204	Genebody	405404	protein_coding	Nav3	1000	14.95;18.34;11.16;13.63	6.03;4.30;6.98;3.47	14.52	5.19	1.1	0.31	Up
chr4	86450901	86451900	ENSMUSG00000028492	ENSMUST00000151481	-	86444641	86539117	Genebody	87717	protein_coding	Saxo1	1000	13.58;19.59;22.55;19.38	6.37;7.13;6.52;4.82	18.78	6.21	1.31	0.55	Up	1.6	5.98177e-07	0.000379829	86450901	86451900	1.6	5.98177e-07	0.000220848			chr11	119160501	119161500	ENSMUSG00000039976	ENSMUST00000207655	-	119147135	119228461	Genebody	67461	protein_coding	Tbc1d16	1000	25.75;33.92;15.35;21.65	11.20;9.66;4.65;9.25	24.17	8.69	1.18	0.59	Up
chr4	110781801	110782800	ENSMUSG00000061298	ENSMUST00000097920	+	110397791	111657510	Genebody	384509	protein_coding	Agbl4	1000	13.58;25.78;13.53;13.21	8.75;3.57;5.59;3.85	16.53	5.44	1.36	0.36	Up	1.6	8.03057e-05	0.00445972	110781801	110782800	1.6	8.03057e-05	0.00393994			chr14	100030901	100031900	ENSMUSG00000072294	ENSMUST00000097079	-	99874486	100149764	Genebody	118364	protein_coding	Klf12	1000	14.12;15.59;12.56;16.84	5.17;2.15;9.30;4.62	14.78	5.31	1.03	0.38	Up
chr5	73448301	73449500	ENSMUSG00000029154	ENSMUST00000065543	+	73406227	73453435	Genebody	42673	protein_coding	Cwh43	1200	11.77;21.66;13.53;14.09	3.18;4.76;8.38;3.85	15.26	5.04	1.22	0.5	Up	1.6	1.74151e-05	0.0020182	73448501	73449500	2.22	1.73396e-07	0.000122219			chr14	124377601	124378600	ENSMUSG00000025551	ENSMUST00000095529	-	123977907	124677127	Genebody	299027	protein_coding	Fgf14	1000	14.95;13.75;16.75;12.83	2.58;3.22;6.98;8.09	14.57	5.22	1.56	0.46	Up
chr6	94015401	94016400	ENSMUSG00000045095	ENSMUST00000055224	-	93675455	94283322	Genebody	267422	protein_coding	Magi1	1000	19.92;23.72;31.57;22.02	11.94;10.70;8.38;0.96	24.31	8	1.34	0.48	Up	1.6	3.43237e-06	0.000859416	94015401	94016400	1.6	3.43237e-06	0.000578963			chr15	43495501	43496500	ENSMUSG00000022337	ENSMUST00000022962	+	43477229	43527777	Genebody	18771	protein_coding	Emc2	1000	28.24;18.34;13.96;16.03	7.75;1.07;8.14;10.40	19.14	6.84	1.41	0.44	Up
chr7	140292501	140293500	ENSMUSG00000054672	ENSMUST00000093984	+	140247381	140299791	Genebody	45619	protein_coding	5830411N06Rik	1000	13.58;17.53;22.55;20.26	7.96;7.13;8.38;0.96	18.48	6.11	1.37	0.58	Up	1.6	1.86769e-06	0.000625519	140292501	140293500	1.6	1.86769e-06	0.000406116			chr15	94887301	94888300	ENSMUSG00000063296	ENSMUST00000080141	+	94629185	95096097	Genebody	258615	protein_coding	Tmem117	1000	13.29;18.34;23.72;20.04	7.75;5.37;9.30;4.62	18.85	6.76	1.32	0.58	Up
chr8	78365101	78366100	ENSMUSG00000037101	ENSMUST00000109902	+	78218794	78393683	Genebody	146806	protein_coding	Ttc29	1000	14.48;17.53;25.56;13.21	10.35;3.57;4.66;4.82	17.7	5.85	1.12	0.49	Up	1.6	4.27605e-05	0.00322769	78365101	78366100	1.6	4.27605e-05	0.00268155			chr16	13288901	13289900	ENSMUSG00000009569	ENSMUST00000056715	+	13265076	13332919	Genebody	24324	protein_coding	Mkl2	1000	12.46;21.09;27.91;15.23	6.89;4.30;8.14;8.09	19.17	6.86	1.59	0.45	Up
chr8	128981401	128982900	ENSMUSG00000025808	ENSMUST00000125112	-	128980101	129065488	Genebody	83338	protein_coding	Ccdc7a	1500	22.63;25.78;37.59;31.71	13.53;17.84;4.66;2.89	29.43	9.73	1.65	0.63	Up	1.6	3.84517e-05	0.00305939	128981601	128982600	1.83	4.34779e-06	0.000669464			chr16	48511801	48512900	ENSMUSG00000022652	ENSMUST00000023330	+	48431237	48630905	Genebody	81113	protein_coding	Morc1	1100	14.12;29.34;15.35;19.24	3.45;11.81;6.98;5.78	19.51	7	1.76	0.68	Up
chr9	16314801	16315800	ENSMUSG00000074505	ENSMUST00000082170	-	15910205	16378231	Genebody	62931	protein_coding	Fat3	1000	16.29;15.47;36.09;12.33	4.77;4.76;10.24;6.74	20.05	6.63	1.6	0.52	Up	1.6	1.81372e-05	0.00206324	16314801	16315800	1.6	1.81372e-05	0.00158903			chr17	85152801	85153800	ENSMUSG00000071037	ENSMUST00000095188	+	85090726	85458139	Genebody	62574	protein_coding	Camkmt	1000	10.80;14.67;11.16;12.83	5.17;3.22;6.98;2.31	12.36	4.42	1.33	0.42	Up
chr9	76985401	76986400	ENSMUSG00000032357	ENSMUST00000184897	-	76951693	77045749	Genebody	59849	protein_coding	Tinag	1000	25.35;13.41;24.06;13.21	10.35;2.38;5.59;6.74	19.01	6.26	1.42	0.48	Up	1.6	3.12947e-05	0.00275366	76985401	76986400	1.6	3.12947e-05	0.00222297			chr17	86975001	86976000	ENSMUSG00000024143	ENSMUST00000139344	+	86963292	86995098	Genebody	12208	protein_coding	Rhoq	1000	12.46;16.50;12.56;20.04	9.48;2.15;5.82;4.62	15.39	5.52	1.17	0.45	Up
chr9	119541601	119542600	ENSMUSG00000032511	ENSMUST00000065196	-	119483408	119562678	Genebody	20578	protein_coding	Scn5a	1000	12.67;27.84;13.53;12.33	7.96;8.32;2.79;2.89	16.6	5.49	1.67	0.67	Up	1.6	4.22355e-05	0.00320485	119541601	119542600	1.6	4.22355e-05	0.00266105			chr2	135832301	135833300	ENSMUSG00000039943	ENSMUST00000035646	+	135805548	136013068	Genebody	27252	protein_coding	Plcb4	1000	12.46;21.09;26.52;16.84	8.62;8.59;4.65;5.78	19.22	6.91	1.11	0.42	Up
chr1	68404301	68405400	ENSMUSG00000062209	ENSMUST00000153432	-	68250655	69107756	Genebody	702906	protein_coding	Erbb4	1100	15.39;16.50;18.04;13.21	9.55;4.76;3.72;2.89	15.79	5.23	1.38	0.77	Up	1.59	4.41251e-06	0.000976238	68404401	68405400	1.69	2.28959e-06	0.000457281			chr2	140926801	140927800	ENSMUSG00000068205	ENSMUST00000078027	+	140395435	142384388	Genebody	531865	protein_coding	Macrod2	1000	13.29;16.50;15.35;14.43	7.75;4.30;4.65;4.62	14.89	5.33	1.02	0.5	Up
chr1	97724001	97725000	ENSMUSG00000040648	ENSMUST00000171129	-	97707665	97761538	Genebody	37038	protein_coding	Ppip5k2	1000	14.48;13.41;15.04;14.09	5.57;4.76;2.79;5.78	14.25	4.72	1.3	0.47	Up	1.59	7.49259e-06	0.00128639	97724001	97725000	1.59	7.49259e-06	0.000923742			chr2	141363501	141364500	ENSMUSG00000068205	ENSMUST00000078027	+	140395435	142384388	Genebody	968565	protein_coding	Macrod2	1000	18.27;16.50;37.68;24.05	12.06;8.59;5.82;8.09	24.13	8.64	1.39	0.47	Up
chr10	105531401	105532500	ENSMUSG00000036019	ENSMUST00000139741	-	105413443	105535988	Genebody	4038	protein_coding	Tmtc2	1100	11.77;22.69;27.06;30.83	9.55;5.95;8.38;6.74	23.09	7.65	1.53	0.51	Up	1.59	2.60083e-06	0.000744156	105531401	105532400	1.68	1.13959e-06	0.000308722			chr2	145612101	145613200	ENSMUSG00000063873	ENSMUST00000131123	+	145606818	145614160	Genebody	5832	protein_coding	Slc24a3	1100	12.46;14.67;15.35;21.65	9.48;4.30;4.65;4.62	16.03	5.76	0.81	0.46	Up
chr10	121803501	121804500	ENSMUSG00000020121	ENSMUST00000161996	-	121785240	121807104	Genebody	3104	protein_coding	Srgap1	1000	11.77;15.47;15.04;17.62	5.57;5.95;7.45;0.96	14.97	4.98	1.23	0.37	Up	1.59	2.28951e-06	0.00069189	121803501	121804500	1.59	2.28951e-06	0.000457281			chr3	122955601	122956600	ENSMUSG00000039701	ENSMUST00000199329	-	122951297	122984323	Genebody	28223	protein_coding	Usp53	1000	19.10;19.25;12.56;12.03	7.75;3.22;6.98;4.62	15.74	5.64	1.1	0.58	Up
chr13	73542401	73544300	ENSMUSG00000021609	ENSMUST00000022100	+	73536747	73578672	Genebody	6603	protein_coding	Slc6a3	1900	32.59;56.72;52.62;33.47	23.87;15.46;10.24;8.67	43.85	14.56	1.56	0.66	Up	1.59	2.97165e-07	0.000288317	73542701	73543700	1.94	4.45516e-08	6.2453e-05			chr4	43067601	43068600	ENSMUSG00000028456	ENSMUST00000107953	+	43059080	43263605	Genebody	9020	protein_coding	Unc13b	1000	11.63;17.42;13.96;17.64	10.34;2.15;5.82;3.47	15.16	5.44	1.07	0.39	Up
chr14	117487401	117488500	ENSMUSG00000058571	ENSMUST00000125435	+	116925531	117975406	Genebody	562419	protein_coding	Gpc6	1100	16.29;30.94;22.55;15.86	8.75;8.32;2.79;8.67	21.41	7.14	1.05	0.41	Up	1.59	3.87514e-06	0.00091855	117487501	117488500	1.74	2.78395e-06	0.000512753			chr5	43708501	43709600	ENSMUSG00000039765	ENSMUST00000127355	+	43696582	43717017	Genebody	12468	protein_coding	Cc2d2a	1100	17.44;20.17;27.91;15.23	8.62;7.52;5.82;6.94	20.19	7.22	1.09	0.44	Up
chr14	122961001	122962000	ENSMUSG00000041594	ENSMUST00000126867	-	122919731	122983142	Genebody	21642	protein_coding	Tmtc4	1000	17.20;18.56;34.58;16.74	9.55;2.38;9.31;7.71	21.77	7.24	1.29	0.36	Up	1.59	1.58223e-05	0.00191656	122961001	122962000	1.59	1.58223e-05	0.0014591			chr5	99565701	99566700	ENSMUSG00000089809	ENSMUST00000209346	-	99217426	99728812	Genebody	162612	protein_coding	Rasgef1b	1000	19.93;20.17;13.96;15.23	7.75;4.30;9.30;3.47	17.32	6.21	1.46	0.46	Up
chr15	23275401	23276600	ENSMUSG00000040420	ENSMUST00000167623	+	23173864	23474029	Genebody	102136	protein_coding	Cdh18	1200	15.39;23.72;21.05;25.55	10.35;9.51;2.79;5.78	21.43	7.11	1.45	0.53	Up	1.59	1.99854e-07	0.000238908	23275601	23276600	2.04	3.40373e-07	0.000167088			chr5	100456801	100457800	ENSMUSG00000035310	ENSMUST00000139234	-	100443552	100498523	Genebody	41223	protein_coding	Lin54	1000	13.29;16.50;36.28;16.03	7.75;3.22;6.98;11.56	20.53	7.38	1.58	0.68	Up
chr16	34854401	34855400	ENSMUSG00000022836	ENSMUST00000023538	+	34784921	35002420	Genebody	69979	protein_coding	Mylk	1000	20.82;27.84;15.04;12.33	6.37;4.76;9.31;4.82	19.01	6.31	1.59	0.45	Up	1.59	1.5818e-05	0.00191656	34854401	34855400	1.59	1.5818e-05	0.0014591			chr5	108789301	108790400	ENSMUSG00000004821	ENSMUST00000004943	-	108777235	108795363	Genebody	5513	protein_coding	Tmed11	1100	15.78;22.92;16.75;18.44	9.48;4.30;5.82;6.94	18.47	6.63	1.16	0.39	Up
chr16	95263301	95264500	ENSMUSG00000062609	ENSMUST00000113858	+	95258252	95300211	Genebody	5648	protein_coding	Kcnj15	1200	16.29;24.75;27.06;15.86	9.55;7.13;7.45;3.85	20.99	7	0.83	0.43	Up	1.59	2.93643e-06	0.000793411	95263401	95264400	1.72	4.23636e-06	0.000660751			chr6	106194401	106195500	ENSMUSG00000064293	ENSMUST00000130040	+	106119055	106345739	Genebody	75895	protein_coding	Cntn4	1100	13.29;15.59;16.75;15.23	9.48;5.37;5.82;1.16	15.21	5.45	1.7	0.52	Up
chr18	64597701	64598700	ENSMUSG00000039529	ENSMUST00000025482	-	64528979	64661000	Genebody	62800	protein_coding	Atp8b1	1000	21.73;24.75;18.04;13.21	11.94;3.57;6.52;3.85	19.43	6.47	1.5	0.56	Up	1.59	2.14968e-05	0.00225487	64597701	64598700	1.59	2.14968e-05	0.00176553			chr6	113924401	113925400	ENSMUSG00000030302	ENSMUST00000101044	-	113748294	113934681	Genebody	9781	protein_coding	Atp2b2	1000	19.93;14.67;23.72;18.44	9.48;6.44;8.14;3.47	19.19	6.88	0.86	0.35	Up
chr18	88781401	88782400	ENSMUSG00000056153	ENSMUST00000136173	-	88668695	88894339	Genebody	112439	protein_coding	Socs6	1000	25.35;14.44;45.11;22.02	10.35;8.32;14.90;1.93	26.73	8.87	1.91	0.58	Up	1.59	7.54702e-05	0.00430629	88781401	88782400	1.59	7.54702e-05	0.00378191			chr6	127092401	127093400	ENSMUSG00000038028	ENSMUST00000039913	-	127085116	127109550	Genebody	16650	protein_coding	Tigar	1000	14.95;14.67;18.14;16.84	8.62;7.52;2.33;4.62	16.15	5.77	1.36	0.42	Up
chr18	89428801	89429800	ENSMUSG00000073514	ENSMUST00000097495	-	89301082	89769528	Genebody	340228	protein_coding	Dok6	1000	15.39;30.94;15.04;13.21	7.96;3.57;7.45;5.78	18.64	6.19	1.47	0.61	Up	1.59	4.31507e-05	0.00324036	89428801	89429800	1.59	4.31507e-05	0.00269373			chr7	50393001	50394100	ENSMUSG00000055409	ENSMUST00000107603	+	49975334	50863358	Genebody	418216	protein_coding	Nell1	1100	17.44;14.67;15.35;14.43	5.17;4.30;4.65;8.09	15.47	5.55	1.62	0.44	Up
chr19	10662501	10663600	ENSMUSG00000043789	ENSMUST00000055115	+	10634233	10665210	Genebody	28817	protein_coding	Vwce	1100	10.86;38.15;31.57;13.21	11.14;9.51;4.66;5.78	23.45	7.77	1.36	0.55	Up	1.59	4.65926e-06	0.00100971	10662501	10663500	1.78	1.07035e-06	0.000298328			chr7	115728001	115729000	ENSMUSG00000051910	ENSMUST00000169129	-	115474456	115824710	Genebody	96210	protein_coding	Sox6	1000	12.46;16.50;19.54;12.83	8.62;6.44;5.82;1.16	15.33	5.51	1.56	0.59	Up
chr19	13641501	13642500	ENSMUSG00000045678	ENSMUST00000217182	+	13631621	13643987	Genebody	10379	protein_coding	Olfr1489	1000	15.39;20.62;22.55;13.21	9.55;9.51;2.79;1.93	17.95	5.95	1.37	0.49	Up	1.59	6.92952e-05	0.0041236	13641501	13642500	1.59	6.92952e-05	0.00358935			chr9	18338301	18339500	ENSMUSG00000043943	ENSMUST00000166825	-	18323020	18386036	Genebody	47136	protein_coding	Naalad2	1200	13.29;26.59;29.31;19.24	7.75;6.44;9.30;8.09	22.11	7.9	1.17	0.44	Up
chr2	15868001	15870000	ENSMUSG00000075520	ENSMUST00000146205	+	15526479	16255555	Genebody	342521	protein_coding	Malrd1	2000	25.35;55.69;40.60;32.59	11.94;16.65;16.76;5.78	38.56	12.78	1.22	0.46	Up	1.59	3.50392e-08	0.000108744	15868401	15869400	2.41	1.42792e-09	1.16525e-05			chr9	94845501	94846500	ENSMUSG00000031129	ENSMUST00000033463	+	94669909	95230445	Genebody	176091	protein_coding	Slc9a9	1000	14.95;18.34;26.52;12.03	5.17;4.30;4.65;11.56	17.96	6.42	1.19	0.59	Up
chr2	60793801	60794800	ENSMUSG00000026970	ENSMUST00000164147	-	60751953	60881438	Genebody	87138	protein_coding	Rbms1	1000	14.48;18.56;30.07;22.02	11.94;5.95;4.66;5.78	21.28	7.08	1.46	0.45	Up	1.59	6.3761e-06	0.00118298	60793801	60794800	1.59	6.3761e-06	0.000837618			chr1	18115101	18116100	ENSMUSG00000025774	ENSMUST00000115340	-	18115204	18137051	Genebody	21451	protein_coding	Crisp4	1000	14.12;18.34;13.96;12.83	3.45;7.52;4.65;5.78	14.81	5.35	1.47	0.49	Up
chr2	96429801	96430800	ENSMUSG00000050587	ENSMUST00000162807	+	96318216	97630983	Genebody	112084	protein_coding	Lrrc4c	1000	11.77;22.69;15.04;22.02	11.14;5.95;3.72;2.89	17.88	5.93	1.12	0.36	Up	1.59	6.22546e-05	0.00389518	96429801	96430800	1.59	6.22546e-05	0.00335046			chr1	55630001	55631000	ENSMUSG00000038349	ENSMUST00000042986	+	55405921	55754285	Genebody	224579	protein_coding	Plcl1	1000	14.12;17.42;12.56;23.25	9.48;3.22;6.98;4.62	16.84	6.08	1.25	0.5	Up
chr2	130139301	130140300	ENSMUSG00000027403	ENSMUST00000028888	+	130123275	130154232	Genebody	16525	protein_coding	Tgm6	1000	10.86;14.44;30.07;15.86	6.37;5.95;6.52;4.82	17.81	5.91	1.91	0.46	Up	1.59	5.1439e-05	0.00354034	130139301	130140300	1.59	5.1439e-05	0.0029887			chr1	170517701	170518700	ENSMUSG00000038473	ENSMUST00000160466	-	170327214	170557110	Genebody	38910	protein_coding	Nos1ap	1000	27.41;21.09;11.16;18.44	5.17;3.22;10.47;9.25	19.52	7.03	1.69	0.66	Up
chr2	144314301	144315400	ENSMUSG00000037279	ENSMUST00000103171	-	144305175	144331695	Genebody	16845	protein_coding	Ovol2	1100	17.20;15.47;30.07;13.21	7.16;4.76;7.45;5.78	18.99	6.29	1.86	0.75	Up	1.59	3.56806e-05	0.00294548	144314401	144315400	1.78	4.02287e-06	0.000638345			chr1	175403301	175404500	ENSMUSG00000026527	ENSMUST00000027812	-	175059736	175491130	Genebody	87230	protein_coding	Rgs7	1200	15.78;24.75;19.54;14.43	12.06;3.22;6.98;4.62	18.63	6.72	1.27	0.48	Up
chr3	134915401	134916400	ENSMUSG00000028172	ENSMUST00000029822	+	134829007	134934579	Genebody	86893	protein_coding	Tacr3	1000	23.54;16.50;21.05;18.50	7.96;7.13;3.72;7.71	19.9	6.63	1.09	0.45	Up	1.59	1.6643e-07	0.000219204	134915401	134916400	1.59	1.6643e-07	0.000119715			chr10	58536601	58537600	ENSMUSG00000038010	ENSMUST00000036576	+	58497948	58576244	Genebody	39152	protein_coding	Ccdc138	1000	14.95;21.09;39.08;20.84	9.48;3.22;12.79;9.25	23.99	8.69	1.23	0.59	Up
chr5	9318801	9319800	ENSMUSG00000056004	ENSMUST00000154662	+	9266175	9461486	Genebody	53125	protein_coding	9330182L06Rik	1000	10.86;25.78;18.04;21.14	4.77;3.57;12.10;4.82	18.96	6.32	1.49	0.69	Up	1.59	4.07201e-05	0.00315831	9318801	9319800	1.59	4.07201e-05	0.00261293			chr11	120916001	120917200	ENSMUSG00000048445	ENSMUST00000056781	-	120826529	120932872	Genebody	16272	protein_coding	Ccdc57	1200	20.76;12.84;20.93;18.44	12.92;5.37;3.49;4.62	18.24	6.6	1.13	0.42	Up
chr5	84167901	84168900	ENSMUSG00000029245	ENSMUST00000113398	-	84065512	84416806	Genebody	248406	protein_coding	Epha5	1000	14.48;13.41;13.53;18.50	3.18;3.57;8.38;4.82	14.98	4.99	1.48	0.4	Up	1.59	2.14102e-06	0.000673637	84167901	84168900	1.59	2.14102e-06	0.000441195			chr12	98865301	98866300	ENSMUSG00000051166	ENSMUST00000065716	-	98786805	98901172	Genebody	35372	protein_coding	Eml5	1000	21.59;14.67;12.56;15.23	9.48;4.30;4.65;4.62	16.01	5.76	1.54	0.62	Up
chr5	92743901	92744900	ENSMUSG00000029381	ENSMUST00000168878	+	92683625	92964762	Genebody	60775	protein_coding	Shroom3	1000	12.67;17.53;22.55;16.74	5.57;7.13;6.52;3.85	17.37	5.77	1.43	0.57	Up	1.59	3.20083e-06	0.000827268	92743901	92744900	1.59	3.20083e-06	0.000555641			chr13	20161001	20162000	ENSMUSG00000041112	ENSMUST00000180626	+	20111512	20342888	Genebody	49988	protein_coding	Elmo1	1000	10.80;11.92;16.75;13.63	3.45;6.44;4.65;4.62	13.27	4.79	1.1	0.48	Up
chr5	109333701	109334800	ENSMUSG00000092080	ENSMUST00000165180	+	109330381	109364481	Genebody	3869	protein_coding	Vmn2r16	1100	10.86;25.78;42.10;15.86	9.55;10.70;8.38;2.89	23.65	7.88	1.69	0.62	Up	1.59	2.97171e-06	0.000797915	109333701	109334700	1.79	1.51825e-06	0.000359837			chr13	57513801	57514800	ENSMUSG00000056222	ENSMUST00000172326	-	57429295	57907587	Genebody	393287	protein_coding	Spock1	1000	16.61;27.51;16.75;16.84	11.20;7.52;6.98;2.31	19.42	7	1.62	0.4	Up
chr6	23011901	23013000	ENSMUSG00000068748	ENSMUST00000202102	+	22875777	23052617	Genebody	136673	protein_coding	Ptprz1	1100	15.39;15.47;30.07;14.97	7.96;5.95;6.52;4.82	18.98	6.31	1.39	0.52	Up	1.59	3.23411e-05	0.00280003	23011901	23012900	1.7	2.03775e-05	0.00170813			chr14	75469701	75470700	ENSMUSG00000091722	ENSMUST00000164848	+	75455982	75526141	Genebody	14218	protein_coding	Siah3	1000	24.09;27.51;20.93;11.22	8.62;5.37;6.98;9.25	20.94	7.55	1.93	0.44	Up
chr6	41031301	41032300	ENSMUSG00000029882	ENSMUST00000031931	-	41030268	41035509	Genebody	3709	protein_coding	2210010C04Rik	1000	11.77;21.66;28.57;12.33	7.16;7.13;8.38;1.93	18.58	6.15	1.64	0.48	Up	1.59	2.86647e-05	0.00262087	41031301	41032300	1.59	2.86647e-05	0.00209978			chr16	7339201	7340200	ENSMUSG00000008658	ENSMUST00000056416	+	7069835	7412479	Genebody	269865	protein_coding	Rbfox1	1000	14.95;13.75;15.35;18.44	11.20;3.22;5.82;2.31	15.62	5.64	0.96	0.44	Up
chr9	10806901	10807900	ENSMUSG00000039488	ENSMUST00000160358	-	10640511	10904449	Genebody	97049	protein_coding	Cntn5	1000	16.29;28.87;33.08;18.50	12.73;2.38;9.31;7.71	24.19	8.03	1.88	0.55	Up	1.59	1.61198e-05	0.00193627	10806901	10807900	1.59	1.61198e-05	0.00147677			chr16	59913101	59914200	ENSMUSG00000055540	ENSMUST00000161358	-	59760161	60005721	Genebody	92071	protein_coding	Epha6	1100	21.59;18.34;16.75;16.03	6.89;4.30;10.47;4.62	18.18	6.57	0.99	0.39	Up
chr9	37748701	37749900	ENSMUSG00000063350	ENSMUST00000216982	+	37745106	37748594	Genebody	4194	protein_coding	Olfr874	1200	12.67;21.66;22.55;23.78	7.16;8.32;8.38;2.89	20.17	6.69	1.25	0.51	Up	1.59	1.62563e-06	0.000584194	37748701	37749700	1.79	2.05752e-07	0.000133391			chr17	75207001	75208000	ENSMUSG00000001870	ENSMUST00000112514	+	75178911	75391326	Genebody	28589	protein_coding	Ltbp1	1000	19.10;21.09;12.56;26.46	6.03;8.59;5.82;8.09	19.8	7.13	1.07	0.46	Up
chr9	73592601	73593600	ENSMUSG00000062151	ENSMUST00000075245	-	73480870	73933567	Genebody	340467	protein_coding	Unc13c	1000	18.11;26.81;25.56;19.38	15.92;8.32;3.72;1.93	22.46	7.47	1.63	0.45	Up	1.59	7.51093e-05	0.00429459	73592601	73593600	1.59	7.51093e-05	0.00376921			chr17	85397901	85398900	ENSMUSG00000071037	ENSMUST00000095188	+	85090726	85458139	Genebody	307674	protein_coding	Camkmt	1000	14.95;16.50;15.35;15.23	6.89;8.59;1.16;5.78	15.51	5.61	1.49	0.47	Up
chrX	147101101	147102100	ENSMUSG00000041380	ENSMUST00000112831	+	146963023	147183152	Genebody	138577	protein_coding	Htr2c	1000	10.86;14.44;13.53;14.09	4.77;7.13;2.79;2.89	13.23	4.4	1.99	0.65	Up	1.59	1.44044e-05	0.00182354	147101101	147102100	1.59	1.44044e-05	0.00137802			chr18	72169901	72171000	ENSMUSG00000060534	ENSMUST00000073379	-	71258990	72351017	Genebody	180567	protein_coding	Dcc	1100	17.44;15.59;12.56;17.64	10.34;3.22;3.49;5.78	15.81	5.71	1.09	0.47	Up
chr1	8373501	8374700	ENSMUSG00000025909	ENSMUST00000135046	-	8363425	8470479	Genebody	96379	protein_coding	Sntg1	1200	24.44;22.69;30.07;15.86	9.55;4.76;12.10;4.82	23.26	7.81	1.39	0.45	Up	1.58	1.07665e-06	0.000479225	8373501	8374500	1.77	1.36138e-06	0.000337864			chr19	44232701	44233700	ENSMUSG00000025202	ENSMUST00000026220	+	44203288	44244016	Genebody	29912	protein_coding	Scd3	1000	9.97;18.34;12.56;13.63	2.58;4.30;5.82;6.94	13.62	4.91	1.34	0.39	Up
chr1	139227101	139228100	ENSMUSG00000063681	ENSMUST00000059825	-	139197056	139377077	Genebody	149477	protein_coding	Crb1	1000	12.67;15.47;24.06;18.50	9.55;8.32;1.86;3.85	17.67	5.9	1.24	0.39	Up	1.58	2.69018e-05	0.00254295	139227101	139228100	1.58	2.69018e-05	0.00202984			chr2	14863101	14864300	ENSMUSG00000057914	ENSMUST00000193800	+	14824092	14986211	Genebody	39608	protein_coding	Cacnb2	1200	19.10;18.34;27.91;21.65	12.06;5.37;9.30;4.62	21.75	7.84	1.25	0.38	Up
chr10	45088101	45089200	ENSMUSG00000019849	ENSMUST00000099858	+	45067203	45167198	Genebody	21447	protein_coding	Prep	1100	12.67;43.31;36.09;27.31	12.73;13.08;10.24;3.85	29.84	9.98	1.46	0.72	Up	1.58	2.61796e-07	0.000273594	45088101	45089100	1.72	9.93177e-08	9.32541e-05			chr2	109926801	109927800	ENSMUSG00000050199	ENSMUST00000046548	+	109917647	110014257	Genebody	9653	protein_coding	Lgr4	1000	14.95;14.67;26.52;20.04	6.03;7.52;5.82;8.09	19.04	6.86	1.82	0.47	Up
chr10	50921701	50922800	ENSMUSG00000019913	ENSMUST00000020071	+	50895651	50989152	Genebody	26599	protein_coding	Sim1	1100	20.82;15.47;15.04;14.09	6.37;2.38;8.38;4.82	16.35	5.49	1.21	0.41	Up	1.58	2.42999e-06	0.000716225	50921801	50922800	2.02	2.60356e-08	4.80581e-05			chr2	135697901	135698900	ENSMUSG00000039943	ENSMUST00000134310	+	135659711	135983013	Genebody	38689	protein_coding	Plcb4	1000	12.46;11.92;13.96;13.63	5.17;4.30;5.82;3.47	12.99	4.69	1.26	0.44	Up
chr11	21672901	21673900	ENSMUSG00000020319	ENSMUST00000149757	+	21572305	21697568	Genebody	101095	protein_coding	Wdpcp	1000	17.20;22.69;31.57;12.33	6.37;4.76;12.10;4.82	20.95	7.01	2.11	0.77	Up	1.58	9.52369e-06	0.00147078	21672901	21673900	1.58	9.52369e-06	0.00107281			chr3	9545201	9546500	ENSMUSG00000040209	ENSMUST00000193947	-	9438292	9565299	Genebody	19449	protein_coding	Zfp704	1300	24.92;17.42;27.91;18.44	9.48;7.52;3.49;11.56	22.17	8.01	0.98	0.43	Up
chr11	101429501	101430500	ENSMUSG00000035007	ENSMUST00000040561	+	101425085	101435673	Genebody	4915	protein_coding	Rundc1	1000	15.39;33.00;13.53;14.09	9.55;3.57;6.52;5.78	19	6.35	1.92	0.48	Up	1.58	3.64814e-05	0.00298099	101429501	101430500	1.58	3.64814e-05	0.00244093			chr3	119261601	119263000	ENSMUSG00000033308	ENSMUST00000039177	+	118562129	119432924	Genebody	700171	protein_coding	Dpyd	1400	18.27;26.59;30.70;17.64	10.34;11.81;5.82;5.78	23.3	8.44	1.72	0.65	Up
chr13	112921701	112922700	ENSMUSG00000016018	ENSMUST00000225997	-	112912382	112927372	Genebody	5172	protein_coding	Skiv2l2	1000	12.67;26.81;24.06;14.97	9.55;7.13;3.72;5.78	19.63	6.55	1.38	0.6	Up	1.58	1.37894e-05	0.00177915	112921701	112922700	1.58	1.37894e-05	0.00133785			chr5	86141601	86142600	ENSMUSG00000035898	ENSMUST00000113373	-	86112342	86172511	Genebody	30411	protein_coding	Uba6	1000	15.78;11.92;16.75;17.64	7.75;5.37;6.98;2.31	15.52	5.6	1.58	0.55	Up
chr15	55039601	55040600	ENSMUSG00000037343	ENSMUST00000041733	-	55015129	55072152	Genebody	32052	protein_coding	Taf2	1000	22.63;15.47;43.60;18.50	7.96;14.27;5.59;5.78	25.05	8.4	1.54	0.69	Up	1.58	9.89464e-07	0.000462418	55039601	55040600	1.58	9.89464e-07	0.000286991			chr6	115844901	115845900	ENSMUSG00000030322	ENSMUST00000133830	-	115841199	115848705	Genebody	3305	protein_coding	Mbd4	1000	13.29;19.25;11.16;20.84	6.03;1.07;9.30;6.94	16.14	5.84	1.14	0.45	Up
chr15	92525601	92526700	ENSMUSG00000036218	ENSMUST00000169942	+	92396915	92771819	Genebody	129235	protein_coding	Pdzrn4	1100	16.29;21.66;21.05;16.74	9.55;8.32;5.59;1.93	18.93	6.35	1.21	0.44	Up	1.58	6.07661e-07	0.000381299	92525701	92526700	1.86	1.95092e-07	0.000129897			chr6	144176701	144177800	ENSMUSG00000041540	ENSMUST00000139478	-	144116478	144204057	Genebody	26807	protein_coding	Sox5	1100	15.78;14.67;12.56;14.43	2.58;5.37;4.65;8.09	14.36	5.17	1.09	0.48	Up
chr15	93417501	93418500	ENSMUSG00000036167	ENSMUST00000165935	+	93398464	93491498	Genebody	19536	protein_coding	Pphln1	1000	12.67;15.47;19.55;23.78	10.35;5.95;0.93;6.74	17.87	5.99	1.24	0.42	Up	1.58	5.07914e-05	0.00352564	93417501	93418500	1.58	5.07914e-05	0.00297218			chr7	82373401	82374400	ENSMUSG00000070469	ENSMUST00000173828	+	82337218	82612430	Genebody	36682	protein_coding	Adamtsl3	1000	10.80;21.09;15.35;20.04	6.03;4.30;8.14;5.78	16.82	6.06	1.05	0.42	Up
chr16	48749401	48750400	ENSMUSG00000030775	ENSMUST00000170861	-	48734690	48771956	Genebody	22056	protein_coding	Trat1	1000	10.86;24.75;24.06;12.33	10.35;2.38;5.59;5.78	18	6.02	2.64	0.71	Up	1.58	9.65095e-05	0.0048683	48749401	48750400	1.58	9.65095e-05	0.0043961			chr7	120971901	120973600	ENSMUSG00000030878	ENSMUST00000140247	-	120958662	120981790	Genebody	9040	protein_coding	Cdr2	1700	32.39;45.84;25.12;27.26	14.65;12.89;9.30;10.40	32.65	11.81	0.97	0.48	Up
chr18	65459001	65460100	ENSMUSG00000032688	ENSMUST00000224056	+	65431023	65477805	Genebody	28527	protein_coding	Malt1	1100	10.86;34.03;13.53;18.50	9.55;4.76;4.66;6.74	19.23	6.43	1.22	0.6	Up	1.58	4.5707e-05	0.00333083	65459101	65460100	1.76	1.47048e-05	0.00139836			chr8	62002401	62003400	ENSMUSG00000037921	ENSMUST00000093485	+	61928089	62037695	Genebody	74811	protein_coding	Ddx60	1000	14.95;21.09;27.91;20.04	8.62;3.22;9.30;9.25	21	7.6	1.18	0.7	Up
chr19	20943801	20944800	ENSMUSG00000024749	ENSMUST00000039500	-	20783458	20954202	Genebody	9902	protein_coding	Tmc1	1000	11.77;19.59;25.56;13.21	7.96;5.95;3.72;5.78	17.53	5.85	1.09	0.48	Up	1.58	4.72628e-05	0.00339253	20943801	20944800	1.58	4.72628e-05	0.00284131			chr8	90321301	90322300	ENSMUSG00000043668	ENSMUST00000176034	-	90257946	90348126	Genebody	26326	protein_coding	Tox3	1000	18.27;32.09;15.35;17.64	8.62;7.52;6.98;6.94	20.84	7.51	1.27	0.55	Up
chr2	54824701	54825700	ENSMUSG00000060988	ENSMUST00000068595	+	54516540	55112961	Genebody	308660	protein_coding	Galnt13	1000	13.58;26.81;36.09;17.62	13.53;9.51;4.66;3.85	23.52	7.89	1.2	0.6	Up	1.58	6.16125e-05	0.00387514	54824701	54825700	1.58	6.16125e-05	0.00332968			chr10	62937601	62938600	ENSMUSG00000071253	ENSMUST00000144459	+	62920680	62944429	Genebody	17420	protein_coding	Slc25a16	1000	20.76;13.75;11.16;16.84	3.45;5.37;3.49;10.40	15.63	5.68	1.77	0.81	Up
chr4	146521501	146523000	ENSMUSG00000056300	ENSMUST00000140089	+	146514920	146537020	Genebody	7330	protein_coding	Zfp981	1500	36.21;35.06;31.57;29.95	24.67;9.51;10.24;0.00	33.2	11.11	1.38	0.64	Up	1.58	7.8874e-07	0.000426603	146521701	146522700	1.93	2.79022e-08	4.8846e-05			chr11	94062201	94063200	ENSMUSG00000020859	ENSMUST00000024979	+	94044365	94126083	Genebody	18335	protein_coding	Spag9	1000	16.61;15.59;39.08;16.84	10.34;4.30;6.98;10.40	22.03	8	1.38	0.47	Up
chr5	53581901	53582900	ENSMUSG00000039191	ENSMUST00000087360	+	53555834	53657358	Genebody	26566	protein_coding	Rbpj	1000	16.29;14.44;27.06;15.86	7.96;2.38;5.59;8.67	18.41	6.15	1.66	0.4	Up	1.58	3.57063e-05	0.00294681	53581901	53582900	1.58	3.57063e-05	0.00240833			chr12	32195501	32196700	ENSMUSG00000020573	ENSMUST00000217915	-	32176578	32205986	Genebody	9886	protein_coding	Pik3cg	1200	17.44;28.42;23.72;22.45	9.48;4.30;6.98;12.72	23.01	8.37	1.65	0.63	Up
chr6	18223601	18224700	ENSMUSG00000041301	ENSMUST00000115406	+	18170824	18321033	Genebody	53326	protein_coding	Cftr	1100	17.20;15.47;25.56;17.62	9.55;8.32;5.59;1.93	18.96	6.35	1.35	0.39	Up	1.58	3.91905e-06	0.000922189	18223601	18224600	1.74	1.46577e-06	0.000352417			chr12	89681701	89682700	ENSMUSG00000066392	ENSMUST00000167887	+	89193106	90332410	Genebody	489094	protein_coding	Nrxn3	1000	11.63;11.92;15.35;13.63	3.45;7.52;2.33;5.78	13.13	4.77	0.9	0.34	Up
chr6	53933201	53934700	ENSMUSG00000052955	ENSMUST00000166545	-	53873379	53978662	Genebody	44712	protein_coding	Cpvl	1500	19.92;44.34;30.07;19.38	14.32;9.51;9.31;4.82	28.43	9.49	1.46	0.61	Up	1.58	5.23074e-07	0.000363381	53933301	53934300	1.9	3.66726e-07	0.000172895			chr14	93573801	93574800	ENSMUSG00000055421	ENSMUST00000194129	-	93173729	93885748	Genebody	311448	protein_coding	Pcdh9	1000	17.44;15.59;15.35;16.84	9.48;9.66;1.16;3.47	16.3	5.94	1.45	0.44	Up
chr7	15759601	15760800	ENSMUSG00000074366	ENSMUST00000098802	+	15750377	15759800	Genebody	9823	protein_coding	Obox5	1200	16.29;14.44;16.54;22.02	7.96;9.51;2.79;2.89	17.32	5.79	1.1	0.59	Up	1.58	7.10567e-07	0.000406844	15759701	15760700	1.63	5.97303e-07	0.000220696			chr14	121069501	121070500	ENSMUSG00000025555	ENSMUST00000026635	+	121035564	121283744	Genebody	34436	protein_coding	Farp1	1000	16.61;15.59;18.14;13.63	5.17;5.37;1.16;11.56	15.99	5.82	1.59	0.61	Up
chr9	24563301	24564500	ENSMUSG00000085576	ENSMUST00000133010	-	24557047	24696293	Genebody	132393	protein_coding	Dpy19l2	1200	15.39;25.78;36.09;22.90	9.55;11.89;10.24;1.93	25.04	8.4	1.22	0.46	Up	1.58	3.53799e-06	0.000874936	24563501	24564500	1.66	3.74489e-06	0.000612819			chr15	26366601	26367600	ENSMUSG00000022269	ENSMUST00000152841	+	26309064	26409576	Genebody	58036	protein_coding	2019-03-11	1000	13.29;20.17;23.72;16.03	9.48;4.30;8.14;4.62	18.3	6.63	1.14	0.41	Up
chr1	44700601	44701600	ENSMUSG00000056870	ENSMUST00000162600	+	44689144	44796825	Genebody	11956	protein_coding	Gulp1	1000	13.58;18.56;24.06;29.07	10.35;10.70;2.79;4.82	21.32	7.16	1.72	0.63	Up	1.57	7.13457e-06	0.00125764	44700601	44701600	1.57	7.13457e-06	0.000899031			chr15	40811701	40813000	ENSMUSG00000022306	ENSMUST00000053467	+	40655042	41104592	Genebody	157308	protein_coding	Zfpm2	1300	16.61;30.26;29.31;22.45	12.06;6.44;8.14;9.25	24.66	8.97	1.47	0.66	Up
chr10	22278401	22279400	ENSMUSG00000075297	ENSMUST00000131558	+	22273346	22288849	Genebody	5554	protein_coding	H60b	1000	13.58;30.94;24.06;17.62	8.75;7.13;11.17;1.93	21.55	7.25	1.25	0.62	Up	1.57	1.11164e-05	0.00159313	22278401	22279400	1.57	1.11164e-05	0.00117314			chr18	36191501	36192600	ENSMUSG00000060275	ENSMUST00000115712	-	36021070	36196621	Genebody	4571	protein_coding	Nrg2	1100	10.80;17.42;12.56;16.03	2.58;5.37;4.65;8.09	14.2	5.17	1.5	0.51	Up
chr10	29464801	29465800	ENSMUSG00000019880	ENSMUST00000215256	-	29452416	29504730	Genebody	39430	protein_coding	Rspo3	1000	16.29;26.81;21.05;24.66	16.71;4.76;4.66;3.85	22.21	7.49	1.08	0.35	Up	1.57	9.06389e-05	0.00472566	29464801	29465800	1.57	9.06389e-05	0.00423632			chr19	30957501	30958500	ENSMUSG00000052920	ENSMUST00000073581	-	30568547	31664370	Genebody	706370	protein_coding	Prkg1	1000	19.10;20.17;20.93;11.22	4.31;5.37;5.82;10.40	17.86	6.47	1.32	0.41	Up
chr10	92829001	92830000	ENSMUSG00000020014	ENSMUST00000163209	-	92796753	92836346	Genebody	6846	protein_coding	Cfap54	1000	13.58;31.97;28.57;15.86	8.75;9.51;11.17;0.96	22.49	7.6	1.55	0.67	Up	1.57	7.55267e-05	0.00430729	92829001	92830000	1.57	7.55267e-05	0.00378351			chr2	44743801	44744900	ENSMUSG00000036890	ENSMUST00000049051	-	44564415	44756437	Genebody	12087	protein_coding	Gtdc1	1100	20.76;15.59;18.14;27.26	8.62;11.81;3.49;5.78	20.44	7.42	1.09	0.43	Up
chr11	16338101	16339200	ENSMUSG00000048834	ENSMUST00000109647	+	16257803	16427310	Genebody	80847	protein_coding	Vstm2a	1100	16.29;30.94;24.06;14.97	11.94;5.95;8.38;2.89	21.57	7.29	1.25	0.64	Up	1.57	1.91747e-05	0.00212223	16338201	16339200	1.6	1.75574e-05	0.00155357			chr2	68072101	68073100	ENSMUSG00000034780	ENSMUST00000180887	+	67748212	68118150	Genebody	324388	protein_coding	B3galt1	1000	18.27;13.75;30.70;24.05	11.20;5.37;8.14;6.94	21.69	7.91	1.52	0.59	Up
chr14	22285901	22286900	ENSMUSG00000063458	ENSMUST00000162540	+	22019848	23056085	Genebody	266552	protein_coding	Lrmda	1000	11.77;35.06;45.11;14.97	13.53;8.32;7.45;6.74	26.73	9.01	1.41	0.58	Up	1.57	2.14612e-06	0.000674174	22285901	22286900	1.57	2.14612e-06	0.000441826			chr2	139546601	139548100	ENSMUSG00000039092	ENSMUST00000047370	+	139493920	139637674	Genebody	53430	protein_coding	Sptlc3	1500	17.44;25.67;23.72;20.04	12.06;2.15;11.63;5.78	21.72	7.91	1.13	0.47	Up
chr14	26729301	26730300	ENSMUSG00000021879	ENSMUST00000022433	+	26693274	26891703	Genebody	36526	protein_coding	Dnah12	1000	11.77;27.84;34.58;16.74	8.75;5.95;12.10;3.85	22.73	7.66	1.26	0.5	Up	1.57	1.19978e-05	0.00165835	26729301	26730300	1.57	1.19978e-05	0.00123207			chr2	162004001	162005000	ENSMUSG00000053141	ENSMUST00000109442	-	161526357	162661094	Genebody	656594	protein_coding	Ptprt	1000	14.95;12.84;13.96;11.22	6.89;4.30;2.33;5.78	13.24	4.82	0.94	0.37	Up
chr14	47380001	47381100	ENSMUSG00000050335	ENSMUST00000146468	+	47373974	47385794	Genebody	6576	protein_coding	Lgals3	1100	11.77;29.91;22.55;29.07	8.75;4.76;12.10;5.78	23.32	7.85	1.98	0.68	Up	1.57	3.14556e-06	0.000821849	47380001	47381000	1.5	2.34297e-05	0.00185738			chr3	135357101	135358100	ENSMUSG00000050150	ENSMUST00000162767	+	135348330	135374701	Genebody	9270	protein_coding	Slc9b1	1000	14.95;16.50;36.28;23.25	9.48;9.66;2.33;11.56	22.75	8.26	1.39	0.5	Up
chr15	34121301	34122300	ENSMUSG00000022255	ENSMUST00000169905	+	34114942	34140710	Genebody	6858	protein_coding	Mtdh	1000	13.58;14.44;18.04;23.78	9.55;3.57;5.59;4.82	17.46	5.88	1.77	0.36	Up	1.57	1.72852e-05	0.00200928	34121301	34122300	1.57	1.72852e-05	0.00153933			chr4	5730201	5731200	ENSMUSG00000049119	ENSMUST00000108380	+	5724312	5801101	Genebody	6388	protein_coding	Fam110b	1000	16.61;15.59;12.56;16.84	5.17;2.15;6.98;8.09	15.4	5.6	0.97	0.28	Up
chr15	34596101	34597100	ENSMUSG00000038879	ENSMUST00000040791	-	34572799	34678706	Genebody	82106	protein_coding	Nipal2	1000	11.77;22.69;27.06;14.97	6.37;7.13;6.52;5.78	19.12	6.45	1.16	0.62	Up	1.57	1.47542e-05	0.00185133	34596101	34597100	1.57	1.47542e-05	0.00140146			chr4	81366101	81367100	ENSMUSG00000028402	ENSMUST00000107258	-	81278505	81421242	Genebody	54642	protein_coding	Mpdz	1000	10.80;14.67;13.96;17.64	2.58;5.37;8.14;4.62	14.26	5.18	1.62	0.46	Up
chr17	52618201	52619900	ENSMUSG00000035580	ENSMUST00000039366	+	52602709	52979194	Genebody	16341	protein_coding	Kcnh8	1700	19.92;29.91;51.12;22.02	15.12;13.08;7.45;5.78	30.74	10.36	1.44	0.53	Up	1.57	2.77154e-07	0.000279623	52618601	52619600	1.84	6.41163e-08	7.46263e-05			chr5	44185901	44186900	ENSMUSG00000046985	ENSMUST00000198348	-	44184233	44192122	Genebody	5722	protein_coding	Tapt1	1000	18.27;16.50;15.35;14.43	7.75;5.37;1.16;9.25	16.14	5.88	1.1	0.43	Up
chr18	37557301	37559300	ENSMUSG00000103125	ENSMUST00000193984	+	36975941	37833296	Genebody	582359	protein_coding	Gm37388	2000	30.78;41.25;57.14;34.35	10.35;20.22;14.90;9.63	40.88	13.77	1.5	0.67	Up	1.57	2.54811e-08	9.60026e-05	37558001	37559000	2.35	3.99662e-12	8.81328e-07			chr5	49509301	49510300	ENSMUSG00000029088	ENSMUST00000176191	-	48389507	49524764	Genebody	14964	protein_coding	Kcnip4	1000	12.46;16.50;18.14;14.43	7.75;6.44;3.49;4.62	15.38	5.58	1.58	0.6	Up
chr2	34691501	34692500	ENSMUSG00000026867	ENSMUST00000113101	-	34677483	34704386	Genebody	12386	protein_coding	Gapvd1	1000	15.39;15.47;13.53;19.38	5.57;3.57;6.52;5.78	15.94	5.36	1.41	0.47	Up	1.57	1.78333e-06	0.000613457	34691501	34692500	1.57	1.78333e-06	0.000396039			chr5	102745301	102746300	ENSMUSG00000057315	ENSMUST00000112853	+	102724973	102897937	Genebody	20827	protein_coding	Arhgap24	1000	15.78;16.50;19.54;17.64	10.34;1.07;5.82;8.09	17.36	6.33	0.96	0.45	Up
chr2	60815201	60816300	ENSMUSG00000026970	ENSMUST00000164147	-	60751953	60881438	Genebody	65688	protein_coding	Rbms1	1100	13.58;19.59;24.06;14.97	10.35;3.57;5.59;4.82	18.05	6.08	2.06	0.71	Up	1.57	2.76053e-05	0.00257788	60815201	60816200	1.66	5.42269e-06	0.000762543			chr7	57516801	57517800	ENSMUSG00000033676	ENSMUST00000085240	+	57419692	57828798	Genebody	97608	protein_coding	Gabrb3	1000	10.80;30.26;22.33;24.85	8.62;9.66;2.33;11.56	22.06	8.04	1.25	0.5	Up
chr3	50086601	50087900	ENSMUSG00000027737	ENSMUST00000194462	-	49892526	50443614	Genebody	356364	protein_coding	Slc7a11	1300	16.29;40.22;25.56;28.19	11.14;10.70;6.52;8.67	27.57	9.26	1.32	0.46	Up	1.57	2.69184e-07	0.00027591	50086901	50087900	1.66	1.09761e-06	0.000302284			chr8	39610501	39611500	ENSMUSG00000025044	ENSMUST00000026021	-	39581685	39642620	Genebody	31620	protein_coding	Msr1	1000	11.63;16.50;20.93;18.44	4.31;7.52;5.82;6.94	16.88	6.14	1.63	0.55	Up
chr3	81168401	81169400	ENSMUSG00000028019	ENSMUST00000143721	+	81037424	81210770	Genebody	131476	protein_coding	Pdgfc	1000	12.67;15.47;39.09;14.09	7.16;5.95;7.45;6.74	20.33	6.82	1.35	0.47	Up	1.57	2.00624e-05	0.0021744	81168401	81169400	1.57	2.00624e-05	0.00169055			chr8	61686801	61688300	ENSMUSG00000058056	ENSMUST00000121493	-	61511433	61760089	Genebody	72539	protein_coding	Palld	1500	20.76;35.76;22.33;23.25	8.62;5.37;12.79;10.40	25.52	9.3	1.22	0.39	Up
chr3	152121301	152122300	ENSMUSG00000039131	ENSMUST00000200501	-	152094194	152146788	Genebody	24988	protein_coding	Gipc2	1000	24.44;14.44;22.55;13.21	6.37;3.57;7.45;7.71	18.66	6.27	1.37	0.45	Up	1.57	9.82766e-06	0.00149328	152121301	152122300	1.57	9.82766e-06	0.00109225			chr8	67828601	67829600	ENSMUSG00000030465	ENSMUST00000130307	-	67810985	67906337	Genebody	77237	protein_coding	Psd3	1000	10.80;11.92;13.96;15.23	5.17;3.22;3.49;6.94	12.98	4.7	0.73	0.42	Up
chr4	83764901	83765900	ENSMUSG00000052407	ENSMUST00000183729	+	83695955	83798676	Genebody	69445	protein_coding	Ccdc171	1000	14.48;17.53;13.53;23.78	11.14;4.76;5.59;1.93	17.33	5.85	0.86	0.34	Up	1.57	6.91991e-05	0.00412075	83764901	83765900	1.57	6.91991e-05	0.00358582			chr8	99337901	99339000	ENSMUSG00000036510	ENSMUST00000145601	-	99028961	99416319	Genebody	77869	protein_coding	Cdh8	1100	24.09;20.17;30.70;24.05	12.92;3.22;11.63;8.09	24.75	8.97	1.06	0.38	Up
chr4	96479601	96481000	ENSMUSG00000082932	ENSMUST00000124729	-	96444596	96507386	Genebody	27086	protein_coding	Cyp2j8	1400	18.11;35.06;36.09;18.50	11.14;11.89;8.38;4.82	26.94	9.06	1.43	0.51	Up	1.57	5.31054e-07	0.00036596	96480001	96481000	1.5	7.0713e-06	0.00089288			chr9	117157201	117158200	ENSMUSG00000039607	ENSMUST00000084824	-	116943123	117251597	Genebody	93897	protein_coding	Rbms3	1000	20.76;23.84;32.10;14.43	10.34;6.44;9.30;6.94	22.78	8.26	1.13	0.44	Up
chr5	9429501	9430500	ENSMUSG00000056004	ENSMUST00000154662	+	9266175	9461486	Genebody	163825	protein_coding	9330182L06Rik	1000	10.86;31.97;22.55;19.38	7.96;8.32;10.24;1.93	21.19	7.11	1.17	0.45	Up	1.57	6.31554e-06	0.00117695	9429501	9430500	1.57	6.31554e-06	0.000832595			chr1	116194501	116195900	ENSMUSG00000070695	ENSMUST00000043725	+	115684756	116587323	Genebody	510444	protein_coding	Cntnap5a	1400	17.44;30.26;23.72;20.04	7.75;10.74;6.98;8.09	22.87	8.39	1.18	0.42	Up
chr5	109220401	109221500	ENSMUSG00000091059	ENSMUST00000170341	-	109215502	109224622	Genebody	3672	protein_coding	Vmn2r14	1100	14.48;22.69;34.58;17.62	13.53;7.13;7.45;1.93	22.34	7.51	1.51	0.84	Up	1.57	0.000264867	0.012366	109220401	109221400	1.67	7.90831e-06	0.000956475			chr10	29230301	29231300	ENSMUSG00000004360	ENSMUST00000092627	+	29211606	29230779	Genebody	19194	protein_coding	9330159F19Rik	1000	12.46;12.84;16.75;20.84	2.58;5.37;4.65;10.40	15.72	5.75	1.65	0.63	Up
chr6	25750701	25751700	ENSMUSG00000029676	ENSMUST00000166445	-	25744581	25798017	Genebody	46817	protein_coding	Pot1a	1000	10.86;16.50;28.57;13.21	7.16;4.76;5.59;5.78	17.29	5.82	1.49	0.52	Up	1.57	6.71743e-05	0.00405832	25750701	25751700	1.57	6.71743e-05	0.00351907			chr10	87162301	87163300	ENSMUSG00000047129	ENSMUST00000169849	+	87058046	87230588	Genebody	104754	protein_coding	1700113H08Rik	1000	14.12;23.84;22.33;20.04	10.34;7.52;3.49;8.09	20.08	7.36	1.43	0.53	Up
chr6	49468401	49470200	ENSMUSG00000023403	ENSMUST00000167846	+	49438564	49469500	Genebody	30736	protein_coding	Stk31	1800	29.87;31.97;24.06;32.59	14.32;4.76;13.04;7.71	29.62	9.96	1.24	0.4	Up	1.57	4.85526e-10	9.73339e-06	49468401	49469400	1.76	2.53219e-07	0.000146195			chr11	74774201	74775300	ENSMUSG00000010554	ENSMUST00000092912	+	74770925	74817894	Genebody	3825	protein_coding	Mettl16	1100	17.44;15.59;25.12;15.23	7.75;8.59;6.98;3.47	18.35	6.7	0.92	0.4	Up
chr7	13957101	13958100	ENSMUSG00000074377	ENSMUST00000165167	-	13909677	13989588	Genebody	31988	protein_coding	Sult2a4	1000	16.29;21.66;18.04;15.86	8.75;10.70;2.79;1.93	17.96	6.04	1.77	0.68	Up	1.57	1.07233e-05	0.00155909	13957101	13958100	1.57	1.07233e-05	0.00114497			chr11	95904101	95905100	ENSMUSG00000013418	ENSMUST00000038343	-	95865943	95914891	Genebody	10291	protein_coding	B4galnt2	1000	11.63;13.75;15.35;11.22	3.45;7.52;3.49;4.62	12.99	4.77	1.79	0.72	Up
chr7	72086801	72087900	ENSMUSG00000032776	ENSMUST00000206466	-	72080413	72110583	Genebody	23233	protein_coding	Mctp2	1100	16.29;22.69;19.55;17.62	5.57;5.95;7.45;6.74	19.04	6.43	1.43	0.52	Up	1.57	3.30877e-07	0.000301151	72086801	72087800	1.42	5.66383e-06	0.000782632			chr12	72911101	72912200	ENSMUSG00000021098	ENSMUST00000110489	-	72881109	72917760	Genebody	6110	protein_coding	4930447C04Rik	1100	12.46;31.17;32.10;18.44	5.17;9.66;9.30;10.40	23.54	8.64	1.61	0.57	Up
chr7	86651801	86653000	ENSMUSG00000063394	ENSMUST00000215280	+	86649061	86666045	Genebody	3339	protein_coding	Olfr293	1200	14.48;21.66;30.07;13.21	9.55;5.95;8.38;2.89	19.86	6.69	1.78	0.68	Up	1.57	2.4956e-05	0.00244527	86651801	86652800	1.95	7.11245e-07	0.000241137			chr13	14652201	14653400	ENSMUSG00000015671	ENSMUST00000221168	+	14616772	14674236	Genebody	36028	protein_coding	Psma2	1200	14.95;14.67;43.26;19.24	7.75;9.66;4.65;11.56	23.03	8.41	1.23	0.51	Up
chr8	37716101	37717100	ENSMUSG00000039539	ENSMUST00000118896	-	37522554	38661508	Genebody	944908	protein_coding	Sgcz	1000	14.48;14.44;13.53;19.38	7.16;2.38;7.45;3.85	15.46	5.21	1.25	0.41	Up	1.57	4.0395e-06	0.000935877	37716101	37717100	1.57	4.0395e-06	0.000639211			chr13	103059601	103060600	ENSMUSG00000034751	ENSMUST00000166336	-	102794128	103096828	Genebody	36728	protein_coding	Mast4	1000	10.80;15.59;37.68;20.04	6.89;6.44;5.82;11.56	21.03	7.68	1.93	0.57	Up
chr8	118344801	118346200	ENSMUSG00000031841	ENSMUST00000123567	+	118314413	118856206	Genebody	31087	protein_coding	Cdh13	1400	20.82;29.91;19.55;17.62	11.94;2.38;6.52;8.67	21.97	7.38	1.04	0.42	Up	1.57	5.56515e-06	0.00110731	118345201	118346200	1.62	9.93785e-07	0.000287027			chr14	26611201	26612400	ENSMUSG00000040818	ENSMUST00000225206	+	26604671	26611827	Genebody	7129	protein_coding	Dennd6a	1200	17.44;19.25;23.72;27.26	12.92;5.37;5.82;8.09	21.92	8.05	1.13	0.37	Up
chr1	20532101	20533200	ENSMUSG00000043760	ENSMUST00000088448	-	20057779	20618064	Genebody	85414	protein_coding	Pkhd1	1100	16.29;18.56;16.54;14.97	7.16;5.95;6.52;2.89	16.59	5.63	1.3	0.47	Up	1.56	2.43025e-06	0.000716225	20532201	20533200	1.6	2.96503e-06	0.000532033			chr15	66953501	66954500	ENSMUSG00000005125	ENSMUST00000168979	-	66943079	66967925	Genebody	13925	protein_coding	Ndrg1	1000	36.54;19.25;16.75;27.26	10.34;6.44;9.30;10.40	24.95	9.12	1.93	0.56	Up
chr1	63725401	63726800	ENSMUSG00000025963	ENSMUST00000114094	-	63698819	63730318	Genebody	4218	protein_coding	Mdh1b	1400	23.54;30.94;30.07;20.26	12.73;10.70;10.24;1.93	26.2	8.9	1.21	0.62	Up	1.56	5.86724e-07	0.000377998	63725501	63726500	1.83	4.42904e-08	6.2453e-05			chr16	57187901	57189100	ENSMUSG00000022749	ENSMUST00000023431	-	57168866	57231466	Genebody	42966	protein_coding	Tbc1d23	1200	24.09;17.42;23.72;14.43	7.75;6.44;4.65;10.40	19.92	7.31	1.41	0.47	Up
chr1	105605401	105606700	ENSMUSG00000056536	ENSMUST00000070699	-	105518422	105659008	Genebody	52958	protein_coding	Pign	1300	13.58;31.97;19.55;15.86	6.37;10.70;4.66;5.78	20.24	6.88	1.31	0.64	Up	1.56	7.39281e-06	0.00127728	105605401	105606400	1.61	5.76995e-06	0.0007923			chr16	74098701	74100000	ENSMUSG00000052516	ENSMUST00000117785	-	73892306	74410989	Genebody	311639	protein_coding	Robo2	1300	19.10;33.92;18.14;23.25	12.06;7.52;6.98;8.09	23.6	8.66	1.22	0.4	Up
chr1	189676401	189677600	ENSMUSG00000026605	ENSMUST00000171929	-	189640606	189688086	Genebody	11086	protein_coding	Cenpf	1200	19.01;34.03;34.58;15.86	9.55;9.51;12.10;3.85	25.87	8.76	1.17	0.36	Up	1.56	1.53016e-06	0.000563859	189676601	189677600	1.62	4.20722e-06	0.000657819			chr2	5970101	5971100	ENSMUSG00000043241	ENSMUST00000060092	+	5951469	6056703	Genebody	19131	protein_coding	Upf2	1000	22.43;23.84;13.96;12.03	6.03;5.37;3.49;11.56	18.06	6.61	1.46	0.41	Up
chr12	35933301	35934300	ENSMUSG00000036231	ENSMUST00000042101	+	35925620	35949736	Genebody	8180	protein_coding	Agr3	1000	12.67;21.66;13.53;12.33	3.98;7.13;8.38;0.96	15.05	5.11	0.9	0.39	Up	1.56	4.10658e-05	0.00317136	35933301	35934300	1.56	4.10658e-05	0.00262708			chr3	99195501	99196500	ENSMUSG00000004233	ENSMUST00000126875	+	99141165	99205527	Genebody	54835	protein_coding	Wars2	1000	17.44;18.34;16.75;15.23	5.17;1.07;9.30;9.25	16.94	6.2	1.22	0.59	Up
chr12	61683701	61684800	ENSMUSG00000035653	ENSMUST00000119481	+	61523948	61857928	Genebody	160302	protein_coding	Lrfn5	1100	17.20;20.62;19.55;14.97	6.37;5.95;8.38;3.85	18.09	6.14	1.43	0.49	Up	1.56	9.94158e-07	0.000463112	61683801	61684800	2.01	6.59422e-08	7.56609e-05			chr3	154871401	154872400	ENSMUSG00000040086	ENSMUST00000064076	-	154786299	155055407	Genebody	183507	protein_coding	Tnni3k	1000	13.29;21.09;11.16;16.03	3.45;7.52;5.82;5.78	15.39	5.64	1.24	0.39	Up
chr14	115253401	115254500	ENSMUSG00000022112	ENSMUST00000022707	+	115092626	116524437	Genebody	161324	protein_coding	Gpc5	1100	16.29;23.72;21.05;29.07	11.14;7.13;9.31;2.89	22.53	7.62	1.53	0.46	Up	1.56	5.68447e-07	0.000374188	115253401	115254400	1.53	4.28181e-07	0.000186079			chr4	55385601	55386600	ENSMUSG00000028426	ENSMUST00000030134	+	55350043	55392237	Genebody	36057	protein_coding	Rad23b	1000	18.27;12.84;29.31;20.84	9.48;6.44;5.82;8.09	20.31	7.46	1.31	0.47	Up
chr16	92793101	92794100	ENSMUSG00000022952	ENSMUST00000186296	-	92695592	92825778	Genebody	32178	protein_coding	Runx1	1000	15.39;29.91;30.07;21.14	9.55;11.89;9.31;1.93	24.13	8.17	1.15	0.71	Up	1.56	3.88211e-06	0.000918764	92793101	92794100	1.56	3.88211e-06	0.000625592			chr6	38601601	38602700	ENSMUSG00000029823	ENSMUST00000160430	+	38570102	38606026	Genebody	32048	protein_coding	Luc7l2	1100	15.78;22.00;32.10;16.03	6.89;11.81;5.82;6.94	21.48	7.86	1.4	0.56	Up
chr16	97582801	97583800	ENSMUSG00000000385	ENSMUST00000000395	-	97564684	97611195	Genebody	27895	protein_coding	Tmprss2	1000	10.86;19.59;16.54;13.21	7.16;4.76;5.59;2.89	15.05	5.1	1.08	0.96	Up	1.56	3.00534e-05	0.00269468	97582801	97583800	1.56	3.00534e-05	0.00216824			chr6	55942401	55943500	ENSMUSG00000037973	ENSMUST00000169699	+	55886825	55978735	Genebody	56125	protein_coding	Ccdc129	1100	14.12;21.09;22.33;22.45	11.20;6.44;6.98;4.62	20	7.31	2.09	0.47	Up
chr17	52614001	52615400	ENSMUSG00000035580	ENSMUST00000039366	+	52602709	52979194	Genebody	11991	protein_coding	Kcnh8	1400	22.63;33.00;22.55;29.95	11.14;9.51;13.04;2.89	27.03	9.14	1.28	0.47	Up	1.56	2.37935e-08	9.27483e-05	52614201	52615200	2.12	2.42548e-08	4.59391e-05			chr6	71241101	71242100	ENSMUSG00000055027	ENSMUST00000114186	-	71213942	71262253	Genebody	20653	protein_coding	Smyd1	1000	12.46;19.25;16.75;12.03	8.62;5.37;4.65;3.47	15.12	5.53	1.37	0.58	Up
chr17	55791201	55792500	ENSMUSG00000032915	ENSMUST00000025004	+	55749984	55853662	Genebody	41866	protein_coding	Adgre4	1300	16.29;24.75;27.06;29.95	11.14;15.46;3.72;2.89	24.51	8.3	1.21	0.67	Up	1.56	4.91577e-05	0.0034666	55791201	55792200	1.83	4.08032e-07	0.000182196			chr6	106794401	106795700	ENSMUSG00000005362	ENSMUST00000151484	-	106783470	106799033	Genebody	3983	protein_coding	Crbn	1300	26.58;24.75;19.54;27.26	11.20;8.59;4.65;11.56	24.53	9	1.08	0.5	Up
chr17	62749801	62750800	ENSMUSG00000048915	ENSMUST00000078839	-	62607319	62881144	Genebody	130844	protein_coding	Efna5	1000	18.11;15.47;18.04;12.33	5.57;9.51;5.59;0.96	15.99	5.41	1.2	0.36	Up	1.56	5.85103e-06	0.00113658	62749801	62750800	1.56	5.85103e-06	0.000799057			chr9	8557701	8558700	ENSMUSG00000031997	ENSMUST00000214596	+	8544243	8680730	Genebody	13957	protein_coding	Trpc6	1000	19.93;19.25;11.16;13.63	3.45;10.74;3.49;5.78	16	5.86	1.76	0.47	Up
chr17	67809201	67810500	ENSMUSG00000032796	ENSMUST00000035471	+	67697265	67822645	Genebody	112585	protein_coding	Lama1	1300	19.92;27.84;15.04;20.26	13.53;7.13;3.72;3.85	20.76	7.06	1	0.4	Up	1.56	4.8382e-05	0.00343453	67809301	67810300	1.6	2.72327e-06	0.000504208			chr1	54345101	54346100	ENSMUSG00000025983	ENSMUST00000163072	+	54329992	54368608	Genebody	15608	protein_coding	Ccdc150	1000	9.97;14.67;13.96;14.43	6.03;5.37;1.16;6.94	13.26	4.87	1.2	0.32	Up
chr17	70216801	70218100	ENSMUSG00000003279	ENSMUST00000130971	+	69969421	70594408	Genebody	248029	protein_coding	Dlgap1	1300	13.58;20.62;57.14;19.38	5.57;8.32;9.31;14.45	27.68	9.41	1.7	0.61	Up	1.56	9.65169e-07	0.000458702	70217101	70218100	1.48	8.51429e-06	0.00100014			chr1	97617401	97618800	ENSMUSG00000044768	ENSMUST00000053033	-	97606318	97662074	Genebody	43974	protein_coding	D1Ertd622e	1400	20.76;28.42;27.91;28.06	12.06;15.03;8.14;3.47	26.29	9.68	1.41	0.43	Up
chr18	22000401	22002000	ENSMUSG00000024306	ENSMUST00000115837	-	21811298	22166476	Genebody	165276	protein_coding	Ccdc178	1600	24.44;58.78;25.56;23.78	10.35;13.08;13.97;7.71	33.14	11.27	1.29	0.47	Up	1.56	1.31774e-07	0.000200828	22000701	22001700	1.88	1.32923e-07	0.00010897			chr1	181825301	181826300	ENSMUSG00000004880	ENSMUST00000194415	-	181819880	181828886	Genebody	3086	protein_coding	Lbr	1000	11.63;16.50;11.16;12.03	4.31;6.44;3.49;4.62	12.83	4.72	1.29	0.38	Up
chr18	24681701	24682800	ENSMUSG00000039616	ENSMUST00000068006	+	24653691	24701556	Genebody	28559	protein_coding	Mocos	1100	14.48;39.19;37.59;25.55	11.94;15.46;7.45;4.82	29.2	9.92	1.56	0.58	Up	1.56	1.08695e-06	0.000479895	24681801	24682800	1.63	1.12547e-06	0.000306515			chr10	26369601	26370700	ENSMUSG00000039089	ENSMUST00000105519	-	26274468	26373956	Genebody	3806	protein_coding	L3mbtl3	1100	17.44;17.42;25.12;19.24	8.62;4.30;8.14;8.09	19.81	7.29	1.22	0.39	Up
chr18	37326001	37327000	ENSMUSG00000103125	ENSMUST00000193984	+	36975941	37833296	Genebody	350559	protein_coding	Gm37388	1000	21.73;15.47;13.53;14.97	5.57;3.57;11.17;1.93	16.43	5.56	1.63	0.77	Up	1.56	1.71741e-05	0.00200518	37326001	37327000	1.56	1.71741e-05	0.00153559			chr11	26499501	26500600	ENSMUSG00000064090	ENSMUST00000109504	-	26471322	26591729	Genebody	91679	protein_coding	Vrk2	1100	20.76;15.59;22.33;14.43	7.75;5.37;4.65;9.25	18.28	6.76	1.24	0.54	Up
chr18	45379701	45380800	ENSMUSG00000054477	ENSMUST00000183850	+	45269005	45685883	Genebody	111245	protein_coding	Kcnn2	1100	15.39;35.06;15.04;18.50	10.35;4.76;4.66;8.67	21	7.11	1.3	0.58	Up	1.56	2.12458e-05	0.00223708	45379701	45380700	1.59	3.07303e-05	0.00219592			chr14	9918901	9919900	ENSMUSG00000060579	ENSMUST00000179394	-	9550393	10421597	Genebody	502197	protein_coding	Fhit	1000	10.80;17.42;11.16;13.63	6.89;1.07;6.98;4.62	13.25	4.89	1.43	0.44	Up
chr18	59373401	59374500	ENSMUSG00000058152	ENSMUST00000080721	+	59175401	59410446	Genebody	198549	protein_coding	Chsy3	1100	17.20;26.81;21.05;25.55	11.94;3.57;2.79;12.52	22.65	7.7	1.86	0.52	Up	1.56	8.80478e-06	0.00140646	59373401	59374400	1.7	3.01675e-06	0.000537297			chr15	4533101	4534100	ENSMUSG00000049148	ENSMUST00000061925	+	4375504	4575553	Genebody	158096	protein_coding	Plcxd3	1000	19.10;18.34;13.96;21.65	11.20;5.37;4.65;5.78	18.26	6.75	1.49	0.43	Up
chr18	88817601	88818600	ENSMUSG00000056153	ENSMUST00000136173	-	88668695	88894339	Genebody	76239	protein_coding	Socs6	1000	13.58;25.78;13.53;12.33	2.39;8.32;4.66;6.74	16.31	5.53	1.04	0.48	Up	1.56	2.34758e-05	0.00235756	88817601	88818600	1.56	2.34758e-05	0.00186055			chr15	47750501	47751500	ENSMUSG00000022311	ENSMUST00000161653	-	47581723	48001621	Genebody	250621	protein_coding	Csmd3	1000	12.46;20.17;18.14;20.04	9.48;9.66;4.65;2.31	17.7	6.53	1.36	0.72	Up
chr2	13874401	13875400	ENSMUSG00000063275	ENSMUST00000131730	-	13850282	14056036	Genebody	181136	protein_coding	Hacd1	1000	19.92;36.09;21.05;13.21	8.75;9.51;5.59;6.74	22.57	7.65	1.21	0.46	Up	1.56	3.50159e-06	0.000870257	13874401	13875400	1.56	3.50159e-06	0.000585359			chr15	48025301	48026600	ENSMUSG00000022311	ENSMUST00000160658	-	47580637	48791933	Genebody	765983	protein_coding	Csmd3	1300	23.26;26.59;27.91;24.05	9.48;10.74;13.96;3.47	25.45	9.41	1.77	0.52	Up
chr2	34899301	34900300	ENSMUSG00000026873	ENSMUST00000128663	-	34893784	34904152	Genebody	4352	protein_coding	Phf19	1000	10.86;29.91;37.59;13.21	9.55;8.32;7.45;5.78	22.89	7.78	1.5	0.54	Up	1.56	7.68152e-06	0.00130516	34899301	34900300	1.56	7.68152e-06	0.000939996			chr16	24549601	24550600	ENSMUSG00000033306	ENSMUST00000078988	+	24448091	24992576	Genebody	102009	protein_coding	Lpp	1000	10.80;16.50;15.35;15.23	4.31;5.37;4.65;6.94	14.47	5.32	0.82	0.39	Up
chr2	84347401	84348500	ENSMUSG00000059588	ENSMUST00000099944	-	84330659	84375358	Genebody	27408	protein_coding	Calcrl	1100	18.11;22.69;24.06;22.90	5.57;16.65;5.59;1.93	21.94	7.43	1.58	0.58	Up	1.56	1.11047e-05	0.00159189	84347501	84348500	1.66	5.11066e-06	0.000737666			chr17	27847501	27848500	ENSMUSG00000024217	ENSMUST00000137581	+	27840134	27851968	Genebody	7866	protein_coding	Snrpc	1000	17.44;18.34;11.16;14.43	3.45;6.44;6.98;5.78	15.34	5.66	1.26	0.4	Up
chr3	10415901	10416900	ENSMUSG00000027536	ENSMUST00000191826	+	10366958	10428856	Genebody	49442	protein_coding	Chmp4c	1000	20.82;20.62;15.04;18.50	6.37;5.95;10.24;2.89	18.74	6.36	1.63	0.55	Up	1.56	2.70919e-07	0.000276871	10415901	10416900	1.56	2.70919e-07	0.000150562			chr18	22905801	22906900	ENSMUSG00000041923	ENSMUST00000081423	-	22693381	23038656	Genebody	132306	protein_coding	Nol4	1100	19.10;27.51;20.93;23.25	8.62;9.66;10.47;4.62	22.7	8.34	1.72	0.57	Up
chr3	15321501	15322600	ENSMUSG00000078783	ENSMUST00000108361	-	15296551	15332302	Genebody	10252	protein_coding	Gm9733	1100	15.39;26.81;16.54;16.74	8.75;8.32;6.52;1.93	18.87	6.38	1.01	0.39	Up	1.56	5.32146e-06	0.00108157	15321601	15322600	1.59	2.8021e-06	0.000514989			chr18	49863701	49864700	ENSMUSG00000037416	ENSMUST00000041772	+	49832997	49965473	Genebody	31203	protein_coding	Dmxl1	1000	18.27;13.75;12.56;12.83	3.45;9.66;3.49;4.62	14.35	5.31	1.04	0.44	Up
chr3	67269801	67270800	ENSMUSG00000034544	ENSMUST00000161726	+	66985967	67358396	Genebody	284333	protein_coding	Rsrc1	1000	11.77;23.72;15.04;14.97	4.77;2.38;9.31;5.78	16.37	5.56	1.34	0.58	Up	1.56	3.24959e-05	0.00280625	67269801	67270800	1.56	3.24959e-05	0.00227604			chr19	31474501	31475500	ENSMUSG00000052920	ENSMUST00000073581	-	30568547	31664370	Genebody	189370	protein_coding	Prkg1	1000	14.95;28.42;15.35;23.25	9.48;2.15;9.30;9.25	20.49	7.54	1.35	0.74	Up
chr3	75425201	75426200	ENSMUSG00000104301	ENSMUST00000204341	-	75396868	75451818	Genebody	26118	protein_coding	Wdr49	1000	11.77;23.72;21.05;17.62	9.55;7.13;5.59;2.89	18.54	6.29	1.47	0.58	Up	1.56	1.34362e-05	0.00176037	75425201	75426200	1.56	1.34362e-05	0.00132256			chr19	47417601	47418600	ENSMUSG00000053617	ENSMUST00000081619	-	47260174	47464411	Genebody	46311	protein_coding	Sh3pxd2a	1000	15.78;22.92;11.16;24.85	5.17;9.66;2.33;10.40	18.68	6.89	1.37	0.54	Up
chr3	106763801	106764900	ENSMUSG00000040747	ENSMUST00000038845	-	106759921	106790149	Genebody	25799	protein_coding	Cd53	1100	15.39;34.03;34.58;21.14	13.53;11.89;7.45;2.89	26.29	8.94	1.55	0.51	Up	1.56	1.49322e-05	0.00186336	106763801	106764800	1.69	9.92207e-07	0.000287027			chr19	47958001	47959000	ENSMUSG00000046585	ENSMUST00000066308	+	47937712	48035379	Genebody	20788	protein_coding	Cfap58	1000	15.78;22.00;33.49;16.03	8.62;8.59;9.30;5.78	21.83	8.07	1.91	0.79	Up
chr4	47096101	47097200	ENSMUSG00000039774	ENSMUST00000107744	+	47091923	47123043	Genebody	4727	protein_coding	Galnt12	1100	19.01;48.47;28.57;15.86	16.71;7.13;6.52;7.71	27.98	9.52	1.52	0.59	Up	1.56	1.85923e-05	0.00209072	47096101	47097100	1.5	2.58869e-05	0.00197861			chr2	42311401	42312400	ENSMUSG00000049252	ENSMUST00000204204	-	42054119	42652926	Genebody	341026	protein_coding	Lrp1b	1000	12.46;15.59;20.93;16.84	6.03;4.30;5.82;8.09	16.45	6.06	1.29	0.46	Up
chr4	63122401	63123500	ENSMUSG00000028358	ENSMUST00000064814	+	62965574	63134030	Genebody	157376	protein_coding	Zfp618	1100	14.48;19.59;16.54;18.50	10.35;8.32;2.79;1.93	17.28	5.85	1.08	0.4	Up	1.56	1.62666e-05	0.00194679	63122501	63123500	1.83	2.12679e-06	0.000439901			chr4	85756101	85757100	ENSMUSG00000066113	ENSMUST00000147066	+	85514327	85783127	Genebody	242273	protein_coding	Adamtsl1	1000	10.80;15.59;11.16;12.83	6.03;2.15;6.98;3.47	12.59	4.66	1.26	0.37	Up
chr5	13212501	13213500	ENSMUSG00000028883	ENSMUST00000195907	+	13125593	13524707	Genebody	87407	protein_coding	Sema3a	1000	13.58;18.56;24.06;14.09	4.77;10.70;6.52;1.93	17.57	5.98	1.4	0.61	Up	1.56	2.1479e-05	0.0022534	13212501	13213500	1.56	2.1479e-05	0.00176444			chr4	116297801	116298800	ENSMUSG00000028698	ENSMUST00000106490	+	116221696	116299841	Genebody	76604	protein_coding	Pik3r3	1000	17.44;16.50;11.16;17.64	9.48;4.30;8.14;1.16	15.69	5.77	1.44	0.44	Up
chr5	98469101	98470100	ENSMUSG00000057816	ENSMUST00000196339	+	98329370	98802047	Genebody	140230	protein_coding	1700007G11Rik	1000	21.73;30.94;36.09;13.21	13.53;10.70;7.45;2.89	25.49	8.64	1.43	0.58	Up	1.56	1.88508e-05	0.00210144	98469101	98470100	1.56	1.88508e-05	0.00162599			chr5	63824601	63825600	ENSMUSG00000060512	ENSMUST00000196575	+	63812520	63898567	Genebody	12580	protein_coding	0610040J01Rik	1000	12.46;12.84;13.96;18.44	7.75;5.37;5.82;2.31	14.42	5.31	1.21	0.35	Up
chr6	45394001	45395000	ENSMUSG00000039419	ENSMUST00000114641	+	45060061	47304213	Genebody	334439	protein_coding	Cntnap2	1000	13.58;29.91;18.04;33.47	7.96;8.32;13.04;2.89	23.75	8.05	1.35	0.49	Up	1.56	5.34156e-06	0.00108165	45394001	45395000	1.56	5.34156e-06	0.000756249			chr5	76327601	76328600	ENSMUSG00000029235	ENSMUST00000122213	-	76312115	76331133	Genebody	3033	protein_coding	Pdcl2	1000	13.29;14.67;15.35;20.04	8.62;4.30;5.82;4.62	15.84	5.84	1.15	0.54	Up
chr9	22768901	22769900	ENSMUSG00000035919	ENSMUST00000124076	+	22678750	22888274	Genebody	90650	protein_coding	Bbs9	1000	10.86;14.44;15.04;15.86	7.16;7.13;1.86;2.89	14.05	4.76	0.73	0.36	Up	1.56	1.37504e-05	0.00177691	22768901	22769900	1.56	1.37504e-05	0.00133535			chr6	33717301	33718400	ENSMUSG00000029763	ENSMUST00000143190	+	33701434	33862160	Genebody	16416	protein_coding	Exoc4	1100	19.93;22.00;22.33;18.44	14.65;4.30;6.98;4.62	20.68	7.64	1.42	0.54	Up
chr10	74090901	74092300	ENSMUSG00000052613	ENSMUST00000191709	+	73947056	74644218	Genebody	144544	protein_coding	Pcdh15	1400	13.58;34.03;40.60;18.50	6.37;13.08;11.17;5.78	26.68	9.1	1.43	0.57	Up	1.55	4.63428e-07	0.000350324	74091201	74092200	1.66	5.45769e-07	0.000211303			chr6	83804701	83805700	ENSMUSG00000045896	ENSMUST00000058383	-	83805401	83831741	Genebody	26541	protein_coding	Paip2b	1000	14.12;24.75;23.72;15.23	9.48;5.37;8.14;5.78	19.46	7.19	1.78	0.48	Up
chr11	76607001	76608000	ENSMUSG00000017631	ENSMUST00000176024	-	76479113	76613395	Genebody	5895	protein_coding	Abr	1000	13.58;25.78;24.06;12.33	8.75;4.76;4.66;7.71	18.94	6.47	1.49	0.43	Up	1.55	3.02873e-05	0.00270605	76607001	76608000	1.55	3.02873e-05	0.00217899			chr6	127744401	127745400	ENSMUSG00000030350	ENSMUST00000032500	-	127689011	127769472	Genebody	24572	protein_coding	Prmt8	1000	11.63;21.09;32.10;16.03	6.03;7.52;5.82;10.40	20.21	7.44	1.53	0.5	Up
chr11	83865601	83866600	ENSMUSG00000020679	ENSMUST00000108113	+	83852960	83905819	Genebody	13140	protein_coding	Hnf1b	1000	13.58;21.66;15.04;17.62	6.37;8.32;6.52;1.93	16.97	5.78	1.34	0.42	Up	1.55	1.21769e-06	0.000506371	83865601	83866600	1.55	1.21769e-06	0.000319616			chr7	127794301	127795300	ENSMUSG00000108815	ENSMUST00000154987	+	127785608	127803802	Genebody	9192	protein_coding	AC149222.1	1000	9.97;22.00;22.33;19.24	6.89;7.52;6.98;5.78	18.39	6.79	1.42	0.49	Up
chr11	86218801	86220200	ENSMUSG00000018068	ENSMUST00000134828	-	86217809	86229233	Genebody	9733	protein_coding	Ints2	1400	26.25;21.66;19.55;25.55	13.53;5.95;4.66;7.71	23.25	7.96	1.69	0.48	Up	1.55	2.28202e-08	9.12588e-05	86219201	86220200	1.53	2.71493e-06	0.000503103			chr8	73063801	73064800	ENSMUSG00000004383	ENSMUST00000146249	-	73045064	73098913	Genebody	34613	protein_coding	Large1	1000	15.78;18.34;13.96;17.64	4.31;11.81;3.49;4.62	16.43	6.06	1.53	0.62	Up
chr12	56972101	56973100	ENSMUSG00000035472	ENSMUST00000160892	-	56773512	56980393	Genebody	7793	protein_coding	Slc25a21	1000	16.29;38.15;19.55;17.62	11.94;7.13;7.45;4.82	22.9	7.83	1.56	0.61	Up	1.55	9.2875e-06	0.00145238	56972101	56973100	1.55	9.2875e-06	0.00105718			chr9	28566501	28567600	ENSMUSG00000062257	ENSMUST00000150098	+	28404169	28650288	Genebody	162881	protein_coding	Opcml	1100	18.27;18.34;23.72;30.46	12.06;7.52;6.98;6.94	22.7	8.37	1.13	0.49	Up
chr12	76210901	76212000	ENSMUSG00000021056	ENSMUST00000021453	-	76198686	76246743	Genebody	35293	protein_coding	Tex21	1100	12.67;29.91;25.56;18.50	5.57;11.89;9.31;2.89	21.66	7.42	1.01	0.44	Up	1.55	6.54004e-06	0.00119691	76210901	76211900	1.75	7.34485e-07	0.000246365			chr1	36907501	36908500	ENSMUSG00000026116	ENSMUST00000027290	-	36792191	36939527	Genebody	31527	protein_coding	Tmem131	1000	14.95;15.59;19.54;13.63	7.75;4.30;5.82;5.78	15.93	5.91	1.39	0.4	Up
chr12	119467001	119468100	ENSMUSG00000041886	ENSMUST00000048880	+	119443410	119466934	Genebody	24140	protein_coding	Macc1	1100	12.67;14.44;24.06;23.78	7.96;3.57;9.31;4.82	18.74	6.41	1.3	0.58	Up	1.55	2.94507e-05	0.00266165	119467101	119468100	1.67	1.69858e-05	0.00152646			chr10	3792301	3793300	ENSMUSG00000040624	ENSMUST00000137111	+	3740665	3938577	Genebody	52135	protein_coding	Plekhg1	1000	14.95;25.67;48.84;14.43	13.79;8.59;6.98;9.25	25.97	9.65	1.28	0.55	Up
chr13	4251201	4252200	ENSMUSG00000071551	ENSMUST00000118663	+	4228700	4252843	Genebody	23000	protein_coding	Akr1c19	1000	14.48;30.94;28.57;12.33	11.94;7.13;7.45;2.89	21.58	7.35	1.72	0.57	Up	1.55	2.43377e-05	0.00241117	4251201	4252200	1.55	2.43377e-05	0.00190656			chr10	12948001	12949000	ENSMUSG00000039232	ENSMUST00000219727	-	12941828	12964258	Genebody	15758	protein_coding	Stx11	1000	20.76;14.67;16.75;19.24	9.48;5.37;5.82;5.78	17.86	6.61	1.16	0.49	Up
chr13	40194601	40195900	ENSMUSG00000047094	ENSMUST00000224909	-	40001882	40288011	Genebody	92761	protein_coding	Ofcc1	1300	11.77;40.22;15.04;29.95	13.53;8.32;5.59;5.78	24.24	8.3	1.18	0.45	Up	1.55	6.87723e-06	0.00123068	40194901	40195900	1.86	1.69623e-06	0.000383979			chr10	40363301	40364300	ENSMUSG00000038481	ENSMUST00000214659	+	40349526	40482101	Genebody	14274	protein_coding	Cdk19	1000	34.05;13.75;29.31;16.03	11.20;12.89;5.82;4.62	23.29	8.63	1.71	0.65	Up
chr13	103854501	103855500	ENSMUSG00000021709	ENSMUST00000053927	-	103818791	103889292	Genebody	34292	protein_coding	Erbin	1000	11.77;13.41;24.06;16.74	8.75;7.13;0.93;5.78	16.49	5.65	1.75	0.54	Up	1.55	6.96356e-05	0.00412694	103854501	103855500	1.55	6.96356e-05	0.00359453			chr11	106221701	106222700	ENSMUSG00000020705	ENSMUST00000021046	+	106216926	106249139	Genebody	5274	protein_coding	Ddx42	1000	12.46;21.09;29.31;23.25	6.89;6.44;11.63;6.94	21.53	7.98	1.39	0.53	Up
chr14	44162301	44163900	ENSMUSG00000072595	ENSMUST00000100688	-	44163169	44171371	Genebody	8271	protein_coding	4930503E14Rik	1600	23.54;19.59;27.06;22.02	4.77;10.70;7.45;8.67	23.05	7.9	1.41	0.63	Up	1.55	1.48864e-08	7.25479e-05	44162501	44163500	2.02	1.15072e-09	1.02085e-05			chr12	37971001	37972000	ENSMUSG00000036095	ENSMUST00000221098	+	37880716	38175084	Genebody	90784	protein_coding	Dgkb	1000	15.78;14.67;25.12;16.03	5.17;8.59;8.14;4.62	17.9	6.63	2.14	0.84	Up
chr16	27319801	27320900	ENSMUSG00000052276	ENSMUST00000066852	+	27307489	27351212	Genebody	12861	protein_coding	Ostn	1100	19.92;16.50;22.55;17.62	11.14;4.76;9.31;0.96	19.15	6.54	1.3	0.47	Up	1.55	2.15435e-05	0.00225765	27319901	27320900	1.56	4.7294e-05	0.00284252			chr12	72396901	72398100	ENSMUSG00000021087	ENSMUST00000078505	-	72211752	72409054	Genebody	11554	protein_coding	Rtn1	1200	15.78;22.92;19.54;16.03	6.03;7.52;9.30;4.62	18.57	6.87	1.1	0.48	Up
chr16	92625101	92626100	ENSMUSG00000022952	ENSMUST00000168195	-	92605398	92696125	Genebody	70525	protein_coding	Runx1	1000	16.29;30.94;28.57;16.74	12.73;4.76;9.31;4.82	23.13	7.9	1.12	0.57	Up	1.55	7.52234e-06	0.00128933	92625101	92626100	1.55	7.52234e-06	0.000926047			chr12	91176901	91178300	ENSMUSG00000061533	ENSMUST00000123161	-	90999565	91183719	Genebody	6119	protein_coding	Cep128	1400	20.76;21.09;22.33;28.06	6.03;9.66;9.30;9.25	23.06	8.56	1.42	0.54	Up
chr17	21455901	21456900	ENSMUSG00000023892	ENSMUST00000039577	+	21450352	21465591	Genebody	6048	protein_coding	Zfp51	1000	10.86;13.41;13.53;14.09	7.16;5.95;4.66;0.00	12.97	4.44	0.83	0.42	Up	1.55	8.11765e-05	0.00447799	21455901	21456900	1.55	8.11765e-05	0.00396289			chr13	37990001	37991300	ENSMUSG00000021427	ENSMUST00000224399	-	37987662	37993704	Genebody	3054	protein_coding	Ssr1	1300	13.29;24.75;20.93;17.64	10.34;6.44;6.98;4.62	19.15	7.1	1.14	0.42	Up
chr19	40910201	40911200	ENSMUSG00000049164	ENSMUST00000050092	+	40894705	40917947	Genebody	15995	protein_coding	Zfp518a	1000	10.86;18.56;25.56;20.26	7.16;7.13;3.72;7.71	18.81	6.43	1.65	0.54	Up	1.55	1.5599e-05	0.00190223	40910201	40911200	1.55	1.5599e-05	0.00144576			chr15	47861401	47862600	ENSMUSG00000022311	ENSMUST00000161653	-	47581723	48001621	Genebody	139621	protein_coding	Csmd3	1200	13.29;17.42;19.54;18.44	6.03;3.22;8.14;8.09	17.17	6.37	1.54	0.56	Up
chr2	7445601	7446600	ENSMUSG00000002107	ENSMUST00000182037	-	7394076	7509563	Genebody	63463	protein_coding	Celf2	1000	13.58;18.56;15.04;12.33	2.39;4.76;7.45;5.78	14.88	5.09	1.09	0.41	Up	1.55	8.39373e-06	0.00136915	7445601	7446600	1.55	8.39373e-06	0.000989362			chr16	9843401	9844400	ENSMUSG00000059003	ENSMUST00000032331	-	9577827	9992533	Genebody	148633	protein_coding	Grin2a	1000	16.61;23.84;25.12;20.04	12.06;1.07;11.63;6.94	21.4	7.93	0.98	0.53	Up
chr2	60526001	60527000	ENSMUSG00000054580	ENSMUST00000112525	-	60417543	60553308	Genebody	26808	protein_coding	Pla2r1	1000	16.29;38.15;19.55;12.33	3.98;14.27;6.52;4.82	21.58	7.4	1.39	0.57	Up	1.55	9.50393e-05	0.00483529	60526001	60527000	1.55	9.50393e-05	0.00435982			chr16	46058301	46059300	ENSMUSG00000022657	ENSMUST00000023336	-	46035657	46120251	Genebody	61451	protein_coding	Cd96	1000	14.12;15.59;11.16;11.22	6.89;3.22;4.65;4.62	13.02	4.85	1.26	0.37	Up
chr2	128077801	128078800	ENSMUSG00000027380	ENSMUST00000110344	+	127909058	128123508	Genebody	169242	protein_coding	Acoxl	1000	10.86;21.66;16.54;14.97	7.16;2.38;7.45;4.82	16.01	5.45	0.95	0.4	Up	1.55	4.04681e-05	0.0031455	128077801	128078800	1.55	4.04681e-05	0.00260172			chr16	50223001	50224000	ENSMUSG00000022641	ENSMUST00000114488	-	50197159	50330993	Genebody	107493	protein_coding	Bbx	1000	14.12;14.67;19.54;14.43	4.31;8.59;5.82;4.62	15.69	5.83	1.49	0.4	Up
chr2	141707901	141708900	ENSMUSG00000068205	ENSMUST00000138786	+	141555676	142392966	Genebody	152724	protein_coding	Macrod2	1000	13.58;24.75;30.07;18.50	1.59;7.13;8.38;12.52	21.72	7.41	1.82	0.64	Up	1.55	4.46511e-05	0.00330397	141707901	141708900	1.55	4.46511e-05	0.00275313			chr16	56633601	56634600	ENSMUSG00000035258	ENSMUST00000171000	+	56477846	56690128	Genebody	156254	protein_coding	Abi3bp	1000	17.44;12.84;29.31;19.24	8.62;3.22;9.30;8.09	19.71	7.31	1.85	0.5	Up
chr3	76401601	76402800	ENSMUSG00000034098	ENSMUST00000160261	+	76075583	76708636	Genebody	326617	protein_coding	Fstl5	1200	19.01;31.97;48.11;16.74	6.37;9.51;12.10;11.56	28.96	9.89	1.79	0.48	Up	1.55	5.30233e-07	0.000365884	76401601	76402600	1.6	7.7399e-07	0.000252604			chr17	63989001	63990000	ENSMUSG00000000127	ENSMUST00000038080	+	63937972	64139494	Genebody	51528	protein_coding	Fer	1000	14.95;21.09;12.56;12.83	3.45;5.37;6.98;6.94	15.36	5.68	1.29	0.52	Up
chr3	98567101	98568400	ENSMUSG00000095388	ENSMUST00000178221	-	98552553	98588807	Genebody	21057	protein_coding	Gm10681	1300	32.59;21.66;31.57;20.26	11.94;8.32;10.24;5.78	26.52	9.07	1.27	0.53	Up	1.55	2.76576e-07	0.000279405	98567401	98568400	1.42	1.1613e-06	0.000311109			chr2	20578501	20579500	ENSMUSG00000036617	ENSMUST00000136870	+	20559935	20709635	Genebody	19065	protein_coding	Etl4	1000	14.95;18.34;13.96;12.83	4.31;6.44;6.98;4.62	15.02	5.59	1.49	0.73	Up
chr3	108580401	108581400	ENSMUSG00000048100	ENSMUST00000056292	+	108571699	108582069	Genebody	9201	protein_coding	Taf13	1000	15.39;17.53;24.06;13.21	9.55;5.95;6.52;1.93	17.55	5.98	2.05	0.41	Up	1.55	2.20319e-05	0.00228391	108580401	108581400	1.55	2.20319e-05	0.0017939			chr2	60079601	60081000	ENSMUSG00000026987	ENSMUST00000129124	-	59983786	60090070	Genebody	9770	protein_coding	Baz2b	1400	24.92;21.09;25.12;28.06	10.34;3.22;10.47;12.72	24.8	9.19	1.4	0.56	Up
chr3	132179601	132180600	ENSMUSG00000028031	ENSMUST00000029665	+	132085292	132180304	Genebody	94808	protein_coding	Dkk2	1000	10.86;16.50;40.60;16.74	7.96;10.70;8.38;1.93	21.17	7.24	1.2	0.72	Up	1.55	1.47053e-05	0.00184865	132179601	132180600	1.55	1.47053e-05	0.00139836			chr2	72097601	72099400	ENSMUSG00000049044	ENSMUST00000124004	+	72054985	72141477	Genebody	43515	protein_coding	Rapgef4	1800	42.36;35.76;26.52;36.08	11.20;8.59;13.96;18.50	35.18	13.06	1.75	0.51	Up
chr4	107196301	107197400	ENSMUSG00000028618	ENSMUST00000127652	+	107179018	107200994	Genebody	17832	protein_coding	Tmem59	1100	25.35;34.03;25.56;14.97	11.94;7.13;9.31;5.78	24.98	8.54	1.4	0.42	Up	1.55	1.88869e-06	0.000629707	107196301	107197300	1.7	1.09683e-06	0.000302178			chr3	79370701	79371700	ENSMUSG00000091685	ENSMUST00000199658	+	79345379	79431286	Genebody	25821	protein_coding	Gm17359	1000	25.75;17.42;15.35;16.84	12.06;3.22;4.65;8.09	18.84	7.01	1.14	0.5	Up
chr6	8083401	8084700	ENSMUSG00000068794	ENSMUST00000115537	-	7997808	8192617	Genebody	108567	protein_coding	Col28a1	1300	18.11;18.56;21.05;19.38	15.12;3.57;3.72;3.85	19.27	6.57	1.26	0.6	Up	1.55	8.47228e-05	0.00456286	8083401	8084400	1.75	4.66151e-05	0.0028195			chr3	119167101	119168100	ENSMUSG00000033308	ENSMUST00000039177	+	118562129	119432924	Genebody	605471	protein_coding	Dpyd	1000	10.80;19.25;13.96;16.03	8.62;2.15;3.49;8.09	15.01	5.59	1.86	0.48	Up
chr6	122069601	122070600	ENSMUSG00000030131	ENSMUST00000081777	+	122006761	122085965	Genebody	63339	protein_coding	Mug2	1000	16.29;19.59;19.55;12.33	8.75;10.70;2.79;0.96	16.94	5.8	1.79	0.56	Up	1.55	8.50214e-05	0.0045724	122069601	122070600	1.55	8.50214e-05	0.0040714			chr3	154032701	154033800	ENSMUSG00000028360	ENSMUST00000089948	+	153973436	154271722	Genebody	59814	protein_coding	Slc44a5	1100	23.26;18.34;26.52;25.65	12.06;6.44;8.14;8.09	23.44	8.68	1.68	0.51	Up
chr6	123233001	123234000	ENSMUSG00000023349	ENSMUST00000205129	+	123230018	123246585	Genebody	3482	protein_coding	Clec4n	1000	18.11;18.56;15.04;13.21	10.35;2.38;7.45;1.93	16.23	5.52	1.33	0.54	Up	1.55	6.93642e-05	0.00412368	123233001	123234000	1.55	6.93642e-05	0.00359136			chr3	158328601	158329700	ENSMUSG00000028176	ENSMUST00000200196	-	158082891	158353433	Genebody	24283	protein_coding	Lrrc7	1100	26.58;22.92;39.08;18.44	10.34;9.66;13.96;5.78	26.75	9.93	1.5	0.48	Up
chr6	141385501	141386900	ENSMUSG00000041741	ENSMUST00000189060	+	141249966	141471596	Genebody	136234	protein_coding	Pde3a	1400	23.54;34.03;22.55;20.26	10.35;10.70;6.52;6.74	25.1	8.58	1.54	0.54	Up	1.55	1.61979e-07	0.000216435	141385701	141386700	1.67	6.8956e-07	0.000237066			chr4	60006301	60007300	ENSMUSG00000078689	ENSMUST00000107520	+	60003549	60006214	Genebody	3251	protein_coding	Mup6	1000	10.80;25.67;39.08;12.83	6.03;13.96;5.82;6.94	22.09	8.19	1.94	0.87	Up
chr7	13561601	13562600	ENSMUSG00000078800	ENSMUST00000108526	-	13554864	13571067	Genebody	8967	protein_coding	Bsph2	1000	11.77;25.78;21.05;12.33	7.96;5.95;6.52;3.85	17.73	6.07	1.09	0.49	Up	1.55	7.53687e-05	0.0043028	13561601	13562600	1.55	7.53687e-05	0.00377852			chr4	100868801	100869800	ENSMUSG00000028532	ENSMUST00000097955	+	100776675	101029220	Genebody	92625	protein_coding	Cachd1	1000	11.63;26.59;37.68;12.83	7.75;5.37;6.98;12.72	22.18	8.2	1.89	0.7	Up
chr7	144718601	144719600	ENSMUSG00000031075	ENSMUST00000121758	-	144588549	144738543	Genebody	19443	protein_coding	Ano1	1000	12.67;13.41;33.08;14.09	6.37;7.13;2.79;8.67	18.31	6.24	0.99	0.47	Up	1.55	3.5643e-05	0.00294395	144718601	144719600	1.55	3.5643e-05	0.00240533			chr4	102247301	102248400	ENSMUSG00000028525	ENSMUST00000173119	+	102087741	102557597	Genebody	160109	protein_coding	Pde4b	1100	12.46;21.09;13.96;15.23	6.03;1.07;8.14;8.09	15.68	5.83	0.88	0.56	Up
chr8	32212901	32214300	ENSMUSG00000062991	ENSMUST00000209022	-	31826346	32883862	Genebody	670262	protein_coding	Nrg1	1400	28.06;27.84;28.57;23.78	15.12;9.51;7.45;4.82	27.06	9.22	1.84	0.5	Up	1.55	8.43246e-09	5.31763e-05	32213101	32214100	1.82	8.68233e-09	2.74637e-05			chr5	121753401	121754500	ENSMUSG00000042605	ENSMUST00000161064	+	121749196	121814949	Genebody	4754	protein_coding	Atxn2	1100	15.78;18.34;15.35;19.24	6.03;3.22;8.14;8.09	17.18	6.37	1.21	0.42	Up
chr8	122799001	122800100	ENSMUSG00000015016	ENSMUST00000212790	+	122775578	122817880	Genebody	23972	protein_coding	Acsf3	1100	27.16;22.69;25.56;22.90	15.12;11.89;3.72;2.89	24.58	8.41	1.43	0.51	Up	1.55	2.45954e-06	0.000720957	122799001	122800000	1.56	3.12486e-06	0.000548545			chr5	139157801	139158900	ENSMUSG00000025857	ENSMUST00000196441	+	139150229	139186028	Genebody	8121	protein_coding	Dnaaf5	1100	17.44;18.34;19.54;24.05	6.89;8.59;8.14;5.78	19.84	7.35	1.07	0.49	Up
chr9	9680701	9681700	ENSMUSG00000039488	ENSMUST00000074133	-	9661363	10419090	Genebody	737890	protein_coding	Cntn5	1000	14.48;13.41;15.04;18.50	10.35;1.19;5.59;3.85	15.36	5.24	1.03	0.45	Up	1.55	8.93792e-05	0.00469548	9680701	9681700	1.55	8.93792e-05	0.00420502			chr6	38762201	38763200	ENSMUSG00000061436	ENSMUST00000159894	-	38745457	38818346	Genebody	55646	protein_coding	Hipk2	1000	19.93;14.67;13.96;24.85	10.34;5.37;8.14;3.47	18.35	6.83	1.28	0.5	Up
chr9	9747001	9748000	ENSMUSG00000039488	ENSMUST00000074133	-	9661363	10419090	Genebody	671590	protein_coding	Cntn5	1000	15.39;30.94;18.04;13.21	7.16;10.70;2.79;5.78	19.4	6.61	1.3	0.58	Up	1.55	9.33058e-06	0.00145484	9747001	9748000	1.55	9.33058e-06	0.00106021			chr7	100351501	100352500	ENSMUSG00000030718	ENSMUST00000207092	-	100338404	100367588	Genebody	15588	protein_coding	Ppme1	1000	10.80;15.59;11.16;13.63	4.31;4.30;3.49;6.94	12.79	4.76	1.03	0.44	Up
chr9	76992201	76993200	ENSMUSG00000032357	ENSMUST00000184897	-	76951693	77045749	Genebody	53049	protein_coding	Tinag	1000	10.86;15.47;34.58;14.09	7.96;7.13;4.66;5.78	18.75	6.38	1.23	0.53	Up	1.55	4.10394e-05	0.00317136	76992201	76993200	1.55	4.10394e-05	0.00262643			chr7	107539001	107540000	ENSMUSG00000062542	ENSMUST00000127444	+	107504096	107548653	Genebody	35404	protein_coding	Syt9	1000	19.10;28.42;18.14;16.84	7.75;3.22;12.79;6.94	20.63	7.68	1.31	0.49	Up
chr9	117386301	117387400	ENSMUSG00000039607	ENSMUST00000164018	-	116578025	117629913	Genebody	243063	protein_coding	Rbms3	1100	14.48;36.09;31.57;16.74	9.55;7.13;10.24;6.74	24.72	8.42	1.44	0.49	Up	1.55	2.56816e-06	0.000738778	117386401	117387400	1.67	4.01568e-06	0.000637631			chr8	72880201	72881400	ENSMUSG00000004383	ENSMUST00000004497	-	72814599	73352556	Genebody	471756	protein_coding	Large1	1200	17.44;23.84;22.33;20.04	12.92;6.44;2.33;9.25	20.91	7.74	1.17	0.46	Up
chr1	4243401	4244400	ENSMUSG00000025900	ENSMUST00000208660	-	3999557	4409241	Genebody	165341	protein_coding	Rp1	1000	14.48;22.69;13.53;17.62	8.75;7.13;4.66;2.89	17.08	5.86	1.51	0.55	Up	1.54	8.15822e-06	0.00135005	4243401	4244400	1.54	8.15822e-06	0.00097434			chr8	109894301	109895300	ENSMUSG00000031732	ENSMUST00000034175	+	109868611	109944671	Genebody	26189	protein_coding	Phlpp2	1000	22.43;14.67;57.22;23.25	11.20;15.03;5.82;11.56	29.39	10.9	1.3	0.68	Up
chr1	53175401	53176400	ENSMUSG00000060715	ENSMUST00000190748	-	53158600	53187608	Genebody	11708	protein_coding	1700019A02Rik	1000	12.67;16.50;18.04;20.26	7.16;3.57;2.79;9.63	16.87	5.79	1.17	0.48	Up	1.54	3.26422e-06	0.000834218	53175401	53176400	1.54	3.26422e-06	0.000561762			chr9	49454401	49455400	ENSMUSG00000040219	ENSMUST00000055096	-	49436963	49486225	Genebody	31325	protein_coding	Ttc12	1000	11.63;14.67;18.14;20.04	6.89;4.30;2.33;10.40	16.12	5.98	1.11	0.34	Up
chr1	107197301	107198300	ENSMUSG00000073602	ENSMUST00000166100	-	107153961	107278361	Genebody	80561	protein_coding	Serpinb3b	1000	10.86;30.94;30.07;12.33	4.77;11.89;7.45;4.82	21.05	7.23	1.33	0.73	Up	1.54	5.62038e-06	0.00111328	107197301	107198300	1.54	5.62038e-06	0.000780196			chr9	89933901	89934900	ENSMUSG00000032356	ENSMUST00000034912	+	89909909	90026977	Genebody	24491	protein_coding	Rasgrf1	1000	17.44;13.75;12.56;13.63	7.75;4.30;3.49;5.78	14.35	5.33	1.78	0.7	Up
chr10	24822401	24823400	ENSMUSG00000019989	ENSMUST00000217903	-	24808151	24831806	Genebody	8906	protein_coding	Enpp3	1000	19.92;18.56;13.53;12.33	8.75;9.51;1.86;1.93	16.09	5.51	1.64	0.48	Up	1.54	6.88075e-05	0.00410629	24822401	24823400	1.54	6.88075e-05	0.00357133			chr1	116582501	116583600	ENSMUSG00000070695	ENSMUST00000043725	+	115684756	116587323	Genebody	898294	protein_coding	Cntnap5a	1100	14.12;16.50;19.54;16.03	4.31;5.37;4.65;10.40	16.55	6.18	1.23	0.46	Up
chr10	27252101	27253100	ENSMUSG00000019899	ENSMUST00000189575	-	27187548	27616796	Genebody	364196	protein_coding	Lama2	1000	11.77;20.62;16.54;22.02	6.37;4.76;4.66;8.67	17.74	6.11	1.03	0.49	Up	1.54	8.27868e-06	0.00136107	27252101	27253100	1.54	8.27868e-06	0.000984257			chr1	192605401	192606400	ENSMUSG00000037375	ENSMUST00000128619	-	192496711	192771213	Genebody	165313	protein_coding	Hhat	1000	22.43;23.84;26.52;11.22	7.75;8.59;5.82;9.25	21	7.85	1.45	0.63	Up
chr10	36829301	36830400	ENSMUSG00000044499	ENSMUST00000168572	+	36507026	36834397	Genebody	322824	protein_coding	Hs3st5	1100	12.67;18.56;18.04;17.62	7.96;4.76;9.31;0.96	16.72	5.75	1.13	0.3	Up	1.54	1.12245e-05	0.00160015	36829301	36830300	1.56	1.87412e-05	0.00162072			chr10	7641701	7642800	ENSMUSG00000019795	ENSMUST00000161428	-	7637730	7649155	Genebody	6905	protein_coding	Pcmt1	1100	14.95;28.42;22.33;27.26	8.62;6.44;10.47;9.25	23.24	8.69	1.88	0.49	Up
chr10	63163801	63165000	ENSMUSG00000020067	ENSMUST00000095580	-	63115795	63203952	Genebody	39552	protein_coding	Mypn	1200	15.39;17.53;33.08;29.07	7.96;5.95;12.10;6.74	23.77	8.19	1.42	0.62	Up	1.54	4.94505e-06	0.00104211	63163801	63164800	1.72	4.76405e-06	0.000710567			chr10	12619701	12620800	ENSMUSG00000019820	ENSMUST00000076817	-	12382188	12861735	Genebody	241485	protein_coding	Utrn	1100	17.44;12.84;15.35;23.25	6.89;11.81;2.33;4.62	17.22	6.41	1.13	0.47	Up
chr10	67991401	67992700	ENSMUSG00000037846	ENSMUST00000117086	+	67979715	68042298	Genebody	12335	protein_coding	Rtkn2	1300	14.48;17.53;25.56;21.14	6.37;8.32;5.59;6.74	19.68	6.75	1.17	0.55	Up	1.54	2.12151e-06	0.000669423	67991601	67992600	1.81	1.85247e-07	0.000126348			chr10	13651101	13652300	ENSMUSG00000019806	ENSMUST00000105534	-	13647669	13868822	Genebody	217122	protein_coding	Aig1	1200	17.44;17.42;23.72;16.84	7.75;5.37;6.98;8.09	18.86	7.05	1.42	0.43	Up
chr10	79378201	79379300	ENSMUSG00000091468	ENSMUST00000170596	+	79356576	79397198	Genebody	22174	protein_coding	Vmn2r82	1100	12.67;20.62;21.05;14.09	7.96;7.13;5.59;2.89	17.11	5.89	1.62	0.65	Up	1.54	1.66041e-05	0.0019677	79378201	79379200	1.53	9.44523e-06	0.00106875			chr10	120000701	120001800	ENSMUSG00000034813	ENSMUST00000081260	+	119993106	120087260	Genebody	8144	protein_coding	Grip1	1100	19.93;12.84;16.75;20.04	7.75;3.22;5.82;9.25	17.39	6.51	1.45	0.43	Up
chr11	104786101	104787100	ENSMUSG00000040838	ENSMUST00000212287	+	104685707	105117394	Genebody	100893	protein_coding	Gm11639	1000	11.77;19.59;22.55;14.09	8.75;2.38;5.59;6.74	17	5.87	1.58	0.66	Up	1.54	6.53835e-05	0.0040073	104786101	104787100	1.54	6.53835e-05	0.00346498			chr11	30636601	30637600	ENSMUSG00000060923	ENSMUST00000074613	-	30505991	30649587	Genebody	12487	protein_coding	Acyp2	1000	20.76;19.25;19.54;16.84	6.89;5.37;11.63;4.62	19.1	7.13	1.22	0.38	Up
chr13	17058701	17059700	ENSMUSG00000055137	ENSMUST00000068545	-	16857472	17694739	Genebody	635539	protein_coding	Sugct	1000	16.29;16.50;15.04;14.97	9.55;3.57;6.52;1.93	15.7	5.39	2.55	0.59	Up	1.54	9.70732e-06	0.00148497	17058701	17059700	1.54	9.70732e-06	0.00108528			chr11	51385201	51386200	ENSMUSG00000063564	ENSMUST00000102765	+	51289920	51583918	Genebody	95780	protein_coding	Col23a1	1000	17.44;31.17;19.54;22.45	6.89;10.74;10.47;5.78	22.65	8.47	1.23	0.46	Up
chr13	64873101	64874100	ENSMUSG00000033063	ENSMUST00000091554	-	64736182	64903955	Genebody	30355	protein_coding	Cntnap3	1000	14.48;17.53;13.53;24.66	7.16;4.76;8.38;3.85	17.55	6.04	1.54	0.56	Up	1.54	1.6396e-05	0.00195353	64873101	64874100	1.54	1.6396e-05	0.00149125			chr13	29841401	29842400	ENSMUSG00000006191	ENSMUST00000124532	-	29777296	29855431	Genebody	13531	protein_coding	Cdkal1	1000	13.29;30.26;27.91;15.23	7.75;10.74;8.14;5.78	21.67	8.1	1.38	0.43	Up
chr14	22566001	22567000	ENSMUSG00000063458	ENSMUST00000159107	+	22310165	22584439	Genebody	256335	protein_coding	Lrmda	1000	27.16;34.03;27.06;19.38	15.12;14.27;3.72;3.85	26.91	9.24	1.38	0.47	Up	1.54	3.59983e-05	0.00296144	22566001	22567000	1.54	3.59983e-05	0.00242192			chr14	9593201	9594200	ENSMUSG00000060579	ENSMUST00000179394	-	9550393	10421597	Genebody	827897	protein_coding	Fhit	1000	22.43;13.75;29.31;18.44	7.75;10.74;10.47;2.31	20.98	7.82	1.32	0.54	Up
chr15	54460701	54461700	ENSMUSG00000038591	ENSMUST00000036737	+	54410774	54466358	Genebody	50426	protein_coding	Colec10	1000	15.39;29.91;28.57;19.38	7.96;11.89;7.45;4.82	23.31	8.03	1.59	0.52	Up	1.54	1.36414e-06	0.00053472	54460701	54461700	1.54	1.36414e-06	0.000338269			chr16	32919601	32920800	ENSMUSG00000022801	ENSMUST00000135193	+	32914142	33012699	Genebody	6058	protein_coding	Lrch3	1200	17.44;12.84;18.14;20.04	8.62;6.44;5.82;4.62	17.12	6.37	1.42	0.55	Up
chr16	87943401	87944400	ENSMUSG00000022935	ENSMUST00000114137	-	87912421	88056176	Genebody	112276	protein_coding	Grik1	1000	22.63;19.59;34.58;18.50	11.14;9.51;10.24;1.93	23.83	8.21	1.26	0.55	Up	1.54	8.94806e-06	0.00141972	87943401	87944400	1.54	8.94806e-06	0.00103302			chr16	67344701	67346300	ENSMUSG00000064115	ENSMUST00000123266	-	66784789	67620493	Genebody	274993	protein_coding	Cadm2	1600	30.73;37.59;34.89;20.84	10.34;15.03;10.47;10.40	31.01	11.56	1.82	0.54	Up
chr18	14865601	14866600	ENSMUSG00000054321	ENSMUST00000169862	+	14783245	14900359	Genebody	82855	protein_coding	Taf4b	1000	12.67;22.69;22.55;14.97	10.35;2.38;7.45;4.82	18.22	6.25	1.55	0.54	Up	1.54	5.54212e-05	0.00367826	14865601	14866600	1.54	5.54212e-05	0.00312556			chr17	12461801	12462800	ENSMUSG00000023828	ENSMUST00000024595	-	12419972	12507704	Genebody	45404	protein_coding	Slc22a3	1000	14.12;22.00;18.14;13.63	5.17;7.52;3.49;9.25	16.97	6.36	1.23	0.49	Up
chr19	20933501	20934500	ENSMUSG00000024749	ENSMUST00000039500	-	20783458	20954202	Genebody	20202	protein_coding	Tmc1	1000	19.92;29.91;19.55;18.50	9.55;4.76;11.17;4.82	21.97	7.57	1.12	0.6	Up	1.54	1.91988e-06	0.000633787	20933501	20934500	1.54	1.91988e-06	0.000412354			chr17	86993701	86994700	ENSMUSG00000024143	ENSMUST00000139344	+	86963292	86995098	Genebody	30908	protein_coding	Rhoq	1000	11.63;16.50;11.16;19.24	5.17;8.59;4.65;3.47	14.63	5.47	1.12	0.44	Up
chr19	55434001	55435100	ENSMUSG00000024983	ENSMUST00000224396	+	55381014	55446979	Genebody	53536	protein_coding	Vti1a	1100	12.67;31.97;30.07;18.50	8.75;7.13;7.45;8.67	23.3	8	1.28	0.53	Up	1.54	4.7652e-06	0.00102174	55434001	55435000	1.77	6.93854e-07	0.000238065			chr19	57958401	57959500	ENSMUSG00000054843	ENSMUST00000077282	+	57611034	58133338	Genebody	347916	protein_coding	Atrnl1	1100	13.29;22.92;16.75;16.84	2.58;9.66;8.14;5.78	17.45	6.54	1.6	0.59	Up
chr2	37223301	37224300	ENSMUSG00000068947	ENSMUST00000214897	+	37211574	37224506	Genebody	12226	protein_coding	Olfr366	1000	10.86;17.53;21.05;13.21	4.77;3.57;8.38;4.82	15.66	5.38	1.29	0.75	Up	1.54	7.01055e-05	0.00414032	37223301	37224300	1.54	7.01055e-05	0.0036083			chr2	162270901	162271900	ENSMUSG00000053141	ENSMUST00000109442	-	161526357	162661094	Genebody	389694	protein_coding	Ptprt	1000	11.63;17.42;19.54;15.23	6.03;8.59;4.65;4.62	15.95	5.97	1.56	0.51	Up
chr2	103963201	103964200	ENSMUSG00000032698	ENSMUST00000170926	+	103957995	103981878	Genebody	5705	protein_coding	Lmo2	1000	13.58;19.59;21.05;12.33	7.96;3.57;3.72;7.71	16.64	5.74	1.62	0.64	Up	1.54	3.47888e-05	0.00290449	103963201	103964200	1.54	3.47888e-05	0.00236722			chr2	179784601	179785600	ENSMUSG00000000305	ENSMUST00000136411	+	179777163	179797511	Genebody	7937	protein_coding	Cdh4	1000	15.78;11.92;18.14;16.03	5.17;8.59;8.14;1.16	15.47	5.76	1.02	0.36	Up
chr2	104079801	104080800	ENSMUSG00000068686	ENSMUST00000111130	+	104071066	104084820	Genebody	9234	protein_coding	Cd59b	1000	11.77;19.59;22.55;18.50	7.16;8.32;6.52;2.89	18.1	6.22	2.29	0.75	Up	1.54	1.15299e-05	0.00162546	104079801	104080800	1.54	1.15299e-05	0.00120254			chr5	6859701	6861000	ENSMUSG00000092094	ENSMUST00000164784	-	6769030	6876523	Genebody	16173	protein_coding	Zfp804b	1300	21.59;24.75;19.54;17.64	8.62;8.59;4.65;9.25	20.88	7.78	1.64	0.6	Up
chr2	163384901	163386100	ENSMUSG00000017817	ENSMUST00000017961	-	163336242	163397949	Genebody	12449	protein_coding	Jph2	1200	14.48;37.12;30.07;23.78	11.94;13.08;9.31;1.93	26.37	9.06	1.59	0.48	Up	1.54	1.87215e-05	0.00209758	163385001	163386000	1.76	2.55701e-06	0.000488923			chr6	34900001	34901000	ENSMUSG00000058486	ENSMUST00000081214	-	34880426	34910876	Genebody	10376	protein_coding	Wdr91	1000	15.78;25.67;15.35;19.24	6.89;6.44;10.47;4.62	19.01	7.11	1.47	0.56	Up
chr3	14489401	14490400	ENSMUSG00000039710	ENSMUST00000120801	+	14480773	14505724	Genebody	9127	protein_coding	Slc7a12	1000	13.58;13.41;13.53;17.62	7.96;3.57;4.66;3.85	14.53	5.01	1.03	0.37	Up	1.54	7.28545e-06	0.00126699	14489401	14490400	1.54	7.28545e-06	0.000908598			chr6	53418701	53419700	ENSMUSG00000053007	ENSMUST00000047450	+	53310871	53694818	Genebody	108329	protein_coding	Creb5	1000	12.46;16.50;13.96;16.84	5.17;3.22;5.82;8.09	14.94	5.57	1	0.42	Up
chr4	41451601	41452700	ENSMUSG00000028438	ENSMUST00000154175	-	41413548	41464840	Genebody	12690	protein_coding	Kif24	1100	16.29;20.62;42.10;14.97	12.73;3.57;9.31;6.74	23.5	8.09	1.46	0.63	Up	1.54	2.53816e-05	0.00246724	41451601	41452600	1.69	3.38482e-06	0.000574418			chr6	57779001	57780000	ENSMUSG00000037788	ENSMUST00000143953	-	57762567	57824640	Genebody	45140	protein_coding	Vopp1	1000	14.12;22.00;13.96;19.24	8.62;2.15;8.14;6.94	17.33	6.46	1.26	0.49	Up
chr4	85691101	85692300	ENSMUSG00000066113	ENSMUST00000147066	+	85514327	85783127	Genebody	177373	protein_coding	Adamtsl1	1200	19.01;29.91;42.10;20.26	10.35;7.13;11.17;9.63	27.82	9.57	1.53	0.68	Up	1.54	1.40679e-06	0.000543433	85691101	85692100	1.63	1.31317e-06	0.000332194			chr6	58996201	58997200	ENSMUSG00000037709	ENSMUST00000173193	-	58935585	59024340	Genebody	27640	protein_coding	Fam13a	1000	14.95;11.92;11.16;16.84	6.89;4.30;1.16;8.09	13.72	5.11	1.06	0.33	Up
chr4	110570701	110571700	ENSMUSG00000061298	ENSMUST00000097920	+	110397791	111657510	Genebody	173409	protein_coding	Agbl4	1000	15.39;13.41;13.53;15.86	4.77;4.76;2.79;7.71	14.55	5.01	1.12	0.48	Up	1.54	8.39311e-06	0.00136915	110570701	110571700	1.54	8.39311e-06	0.000989362			chr6	104573701	104574700	ENSMUSG00000030092	ENSMUST00000162872	+	104493248	104863401	Genebody	80952	protein_coding	Cntn6	1000	11.63;12.84;13.96;18.44	7.75;5.37;4.65;3.47	14.21	5.31	1.01	0.62	Up
chr5	6855701	6856700	ENSMUSG00000092094	ENSMUST00000164784	-	6769030	6876523	Genebody	20323	protein_coding	Zfp804b	1000	10.86;14.44;13.53;17.62	7.16;4.76;4.66;2.89	14.11	4.87	1.15	0.55	Up	1.54	1.87403e-05	0.00209758	6855701	6856700	1.54	1.87403e-05	0.00162072			chr7	100355401	100356400	ENSMUSG00000030718	ENSMUST00000207092	-	100338404	100367588	Genebody	11688	protein_coding	Ppme1	1000	16.61;21.09;18.14;12.83	12.06;4.30;4.65;4.62	17.17	6.41	1.38	0.67	Up
chr6	45956001	45957000	ENSMUSG00000039419	ENSMUST00000114641	+	45060061	47304213	Genebody	896439	protein_coding	Cntnap2	1000	17.20;24.75;30.07;21.14	12.73;7.13;8.38;3.85	23.29	8.03	1.31	0.52	Up	1.54	1.85722e-06	0.000624793	45956001	45957000	1.54	1.85722e-06	0.000405324			chr7	102300201	102301400	ENSMUSG00000030987	ENSMUST00000211457	+	102268327	102435900	Genebody	32473	protein_coding	Stim1	1200	27.41;14.67;15.35;19.24	6.03;6.44;9.30;6.94	19.17	7.18	0.85	0.3	Up
chr6	64257301	64258500	ENSMUSG00000071424	ENSMUST00000161105	+	63256826	64278792	Genebody	1001074	protein_coding	Grid2	1200	11.77;21.66;15.04;16.74	6.37;4.76;7.45;3.85	16.3	5.61	0.77	0.55	Up	1.54	1.75724e-05	0.00202624	64257501	64258500	1.79	6.43326e-06	0.00084193			chr7	109756901	109757900	ENSMUSG00000034825	ENSMUST00000033331	-	109758059	109781545	Genebody	24145	protein_coding	Nrip3	1000	13.29;14.67;19.54;22.45	6.89;6.44;5.82;6.94	17.49	6.52	1.55	0.64	Up
chr7	55261001	55262300	ENSMUSG00000063297	ENSMUST00000082373	+	54835615	55268885	Genebody	426035	protein_coding	Luzp2	1300	28.06;23.72;39.09;19.38	10.35;9.51;10.24;7.71	27.56	9.45	1.21	0.57	Up	1.54	5.19816e-07	0.000362577	55261301	55262300	1.75	1.25404e-06	0.000324646			chr1	62051301	62052300	ENSMUSG00000052062	ENSMUST00000094906	+	61639243	62642284	Genebody	412557	protein_coding	Pard3b	1000	21.59;11.92;30.70;19.24	8.62;5.37;6.98;10.40	20.86	7.84	1.27	0.42	Up
chr7	104862301	104863500	ENSMUSG00000054568	ENSMUST00000067695	+	104857009	104862667	Genebody	5891	protein_coding	Usp17la	1200	14.48;20.62;27.06;19.38	7.96;10.70;8.38;0.96	20.39	7	1.24	0.58	Up	1.54	2.17304e-05	0.00226806	104862401	104863400	1.56	2.45991e-06	0.000477334			chr1	72626701	72627700	ENSMUSG00000039354	ENSMUST00000126832	+	72616522	72628299	Genebody	10678	protein_coding	Smarcal1	1000	10.80;12.84;13.96;16.03	7.75;3.22;3.49;5.78	13.41	5.06	1.03	0.34	Up
chr7	115806701	115807700	ENSMUSG00000051910	ENSMUST00000169129	-	115474456	115824710	Genebody	17510	protein_coding	Sox6	1000	18.11;22.69;22.55;13.21	6.37;4.76;6.52;8.67	19.14	6.58	1.08	0.44	Up	1.54	4.63196e-06	0.0010054	115806701	115807700	1.54	4.63196e-06	0.000697632			chr1	120146401	120147700	ENSMUSG00000026388	ENSMUST00000056038	+	120121200	120188189	Genebody	25850	protein_coding	3110009E18Rik	1300	27.41;25.67;20.93;23.25	12.92;7.52;4.65;11.56	24.32	9.16	1.1	0.45	Up
chr8	37522501	37523500	ENSMUSG00000039539	ENSMUST00000118896	-	37522554	38661508	Genebody	1138508	protein_coding	Sgcz	1000	12.67;31.97;18.04;15.86	7.16;4.76;10.24;4.82	19.63	6.74	1.21	0.5	Up	1.54	3.12942e-05	0.00275366	37522501	37523500	1.54	3.12942e-05	0.00222297			chr1	188082301	188083400	ENSMUSG00000026610	ENSMUST00000110938	+	187997868	188214884	Genebody	84982	protein_coding	Esrrg	1100	14.95;22.92;46.05;16.84	12.06;10.74;8.14;6.94	25.19	9.47	1.56	0.52	Up
chr9	119700101	119701100	ENSMUSG00000034533	ENSMUST00000213401	-	119694323	119718963	Genebody	18363	protein_coding	Scn10a	1000	10.86;21.66;18.04;12.33	7.96;7.13;4.66;1.93	15.72	5.42	1.61	0.4	Up	1.54	7.43085e-05	0.00427314	119700101	119701100	1.54	7.43085e-05	0.00374692			chr10	27286801	27287900	ENSMUSG00000019899	ENSMUST00000189575	-	27187548	27616796	Genebody	329446	protein_coding	Lama2	1100	14.12;30.26;23.72;20.04	9.48;7.52;9.30;6.94	22.04	8.31	1.2	0.47	Up
chrX	170004601	170006000	ENSMUSG00000035299	ENSMUST00000171433	+	169926951	170005736	Genebody	78349	protein_coding	Mid1	1400	66.08;66.00;55.63;29.07	24.67;14.27;29.80;5.78	54.2	18.63	1.14	0.58	Up	1.54	3.87182e-05	0.0030722	170004701	170005700	2.52	3.70575e-08	5.66089e-05			chr10	74377301	74378300	ENSMUSG00000052613	ENSMUST00000194315	+	74355859	74632667	Genebody	21941	protein_coding	Pcdh15	1000	16.61;16.50;29.31;14.43	6.03;4.30;11.63;6.94	19.21	7.22	1.38	0.49	Up
chr1	6669601	6670600	ENSMUSG00000033740	ENSMUST00000131494	+	6487331	6860940	Genebody	182769	protein_coding	St18	1000	17.20;24.75;43.60;12.33	10.35;3.57;10.24;9.63	24.47	8.45	1.76	0.78	Up	1.53	9.25412e-06	0.00144893	6669601	6670600	1.53	9.25412e-06	0.00105453			chr12	37414501	37415600	ENSMUSG00000050103	ENSMUST00000160390	+	37242042	37565393	Genebody	173008	protein_coding	Agmo	1100	21.59;38.51;29.31;24.85	14.65;6.44;13.96;8.09	28.57	10.78	2.04	0.82	Up
chr1	62524301	62525300	ENSMUSG00000052062	ENSMUST00000094906	+	61639243	62642284	Genebody	885557	protein_coding	Pard3b	1000	10.86;23.72;13.53;14.97	3.18;8.32;7.45;2.89	15.77	5.46	1.66	0.4	Up	1.53	3.45492e-05	0.00289644	62524301	62525300	1.53	3.45492e-05	0.00236031			chr13	8412701	8413700	ENSMUSG00000052551	ENSMUST00000123187	+	8202922	8758872	Genebody	210278	protein_coding	Adarb2	1000	15.78;25.67;20.93;16.03	9.48;9.66;5.82;4.62	19.6	7.4	1.93	0.55	Up
chr10	105266301	105267300	ENSMUSG00000036019	ENSMUST00000061506	-	105187663	105574435	Genebody	307635	protein_coding	Tmtc2	1000	10.86;18.56;21.05;12.33	7.96;7.13;0.93;5.78	15.7	5.45	1.54	0.51	Up	1.53	6.76974e-05	0.0040693	105266301	105267300	1.53	6.76974e-05	0.00353326			chr14	10791701	10792700	ENSMUSG00000060579	ENSMUST00000161179	-	9763680	11125179	Genebody	332979	protein_coding	Fhit	1000	14.95;20.17;20.93;12.03	4.31;9.66;5.82;5.78	17.02	6.39	1.58	0.52	Up
chr11	45889401	45890400	ENSMUSG00000006169	ENSMUST00000133715	+	45882397	45910625	Genebody	7503	protein_coding	Clint1	1000	18.11;24.75;18.04;16.74	7.96;9.51;8.38;0.96	19.41	6.7	0.92	0.44	Up	1.53	1.00459e-06	0.00046359	45889401	45890400	1.53	1.00459e-06	0.000287328			chr14	93282101	93283300	ENSMUSG00000055421	ENSMUST00000194129	-	93173729	93885748	Genebody	603048	protein_coding	Pcdh9	1200	22.43;19.25;32.10;26.46	8.62;11.81;11.63;5.78	25.06	9.46	1.11	0.49	Up
chr11	47434901	47436100	ENSMUSG00000020354	ENSMUST00000109220	-	46896253	47578965	Genebody	143465	protein_coding	Sgcd	1200	11.77;17.53;16.54;22.90	5.57;5.95;5.59;6.74	17.19	5.96	1.3	0.45	Up	1.53	1.17914e-05	0.00164333	47434901	47435900	1.76	1.16873e-06	0.000312505			chr15	30231301	30232300	ENSMUSG00000022240	ENSMUST00000081728	+	30172593	31029311	Genebody	59207	protein_coding	Ctnnd2	1000	15.78;14.67;16.75;16.03	6.89;6.44;4.65;5.78	15.81	5.94	1.14	0.41	Up
chr11	93340901	93342100	ENSMUSG00000056158	ENSMUST00000107863	+	93099290	93601749	Genebody	242210	protein_coding	Car10	1200	15.39;30.94;31.57;23.78	12.73;13.08;7.45;1.93	25.42	8.8	1.37	0.59	Up	1.53	5.41598e-05	0.0036379	93340901	93341900	1.83	1.16802e-07	0.000101864			chr15	58432301	58433800	ENSMUSG00000037119	ENSMUST00000037270	+	58415468	58457801	Genebody	17582	protein_coding	Fam91a1	1500	18.27;22.00;36.28;29.66	11.20;4.30;15.12;9.25	26.56	9.97	1.33	0.55	Up
chr11	110178701	110179700	ENSMUSG00000044749	ENSMUST00000044003	-	110176820	110251776	Genebody	72576	protein_coding	Abca6	1000	10.86;26.81;19.55;17.62	10.35;2.38;7.45;5.78	18.71	6.49	1.44	0.45	Up	1.53	6.33895e-05	0.00393498	110178701	110179700	1.53	6.33895e-05	0.00339062			chr16	45101201	45102200	ENSMUSG00000022665	ENSMUST00000061050	+	45094053	45127924	Genebody	7647	protein_coding	Ccdc80	1000	17.44;16.50;40.47;16.03	6.89;8.59;11.63;6.94	22.61	8.51	1.96	0.61	Up
chr13	77080201	77081700	ENSMUSG00000021597	ENSMUST00000151524	-	77043088	77135473	Genebody	54523	protein_coding	Slf1	1500	21.73;35.06;27.06;25.55	12.73;11.89;5.59;7.71	27.35	9.48	1.44	0.54	Up	1.53	4.6886e-08	0.000125433	77080201	77081200	1.59	1.1628e-05	0.00120896			chr17	50777701	50778700	ENSMUSG00000023923	ENSMUST00000224977	-	50733132	51159378	Genebody	381178	protein_coding	Tbc1d5	1000	11.63;11.92;22.33;19.24	1.72;5.37;8.14;9.25	16.28	6.12	1.47	0.48	Up
chr13	96753501	96754500	ENSMUSG00000109561	ENSMUST00000207464	+	96748532	96910039	Genebody	5468	protein_coding	Ankrd31	1000	10.86;31.97;15.04;14.97	7.16;9.51;4.66;3.85	18.21	6.3	1.62	0.46	Up	1.53	4.29032e-05	0.00323006	96753501	96754500	1.53	4.29032e-05	0.00268418			chr18	53736601	53737600	ENSMUSG00000048799	ENSMUST00000049811	-	53681724	53744547	Genebody	7447	protein_coding	Cep120	1000	15.78;11.92;15.35;19.24	8.62;4.30;8.14;2.31	15.57	5.84	1.35	0.44	Up
chr15	33409701	33410700	ENSMUSG00000039007	ENSMUST00000042167	+	33083129	33594552	Genebody	327071	protein_coding	Cpq	1000	16.29;17.53;19.55;13.21	7.16;8.32;1.86;5.78	16.65	5.78	1.04	0.49	Up	1.53	2.67925e-06	0.000752504	33409701	33410700	1.53	2.67925e-06	0.000501238			chr18	67109201	67110200	ENSMUSG00000024524	ENSMUST00000025402	+	67088336	67226792	Genebody	21364	protein_coding	Gnal	1000	10.80;17.42;32.10;22.45	5.17;9.66;8.14;8.09	20.69	7.77	2.07	0.56	Up
chr15	65011201	65012200	ENSMUSG00000079024	ENSMUST00000110100	-	64979544	65014904	Genebody	3204	protein_coding	Gm21961	1000	12.67;27.84;13.53;16.74	8.75;8.32;5.59;1.93	17.7	6.15	1.21	0.45	Up	1.53	4.61592e-05	0.00335039	65011201	65012200	1.53	4.61592e-05	0.00280114			chr18	84578101	84579100	ENSMUSG00000048410	ENSMUST00000125763	-	84207704	84589504	Genebody	10904	protein_coding	Zfp407	1000	19.93;19.25;18.14;13.63	9.48;3.22;6.98;6.94	17.74	6.65	1.13	0.49	Up
chr16	66760801	66762100	ENSMUSG00000064115	ENSMUST00000128168	-	66663093	66953334	Genebody	191884	protein_coding	Cadm2	1300	21.73;18.56;21.05;15.86	10.35;1.19;6.52;8.67	19.3	6.68	1.5	0.46	Up	1.53	5.39977e-06	0.00108827	66760801	66761800	2	5.95433e-07	0.000220696			chr19	22201701	22202700	ENSMUSG00000052387	ENSMUST00000074770	+	22139119	22989882	Genebody	63081	protein_coding	Trpm3	1000	14.95;15.59;19.54;12.03	5.17;5.37;6.98;5.78	15.52	5.82	1.35	0.43	Up
chr17	19669201	19670200	ENSMUSG00000095961	ENSMUST00000171741	+	19660399	19694748	Genebody	9301	protein_coding	Vmn2r102	1000	13.58;15.47;25.56;12.33	5.57;8.32;8.38;0.96	16.74	5.81	1.79	0.67	Up	1.53	9.52937e-05	0.00484275	19669201	19670200	1.53	9.52937e-05	0.00436753			chr2	147034001	147035300	ENSMUSG00000027433	ENSMUST00000147057	+	147029552	147038287	Genebody	5098	protein_coding	Xrn2	1300	16.61;25.67;22.33;21.65	11.20;8.59;4.65;8.09	21.56	8.13	1.39	0.53	Up
chr17	46570201	46571300	ENSMUSG00000023972	ENSMUST00000044442	-	46564451	46629504	Genebody	58754	protein_coding	Ptk7	1100	15.39;28.87;36.09;30.83	13.53;11.89;9.31;3.85	27.79	9.65	1.09	0.43	Up	1.53	5.19461e-07	0.000362577	46570201	46571200	1.6	7.23974e-07	0.000243887			chr2	153863601	153864600	ENSMUSG00000027480	ENSMUST00000124414	-	153861462	153871084	Genebody	6984	protein_coding	Sun5	1000	13.29;11.92;11.16;15.23	2.58;6.44;3.49;6.94	12.9	4.86	1.36	0.56	Up
chr17	53965901	53966900	ENSMUSG00000023943	ENSMUST00000024738	-	53961615	53990674	Genebody	24274	protein_coding	Sult1c1	1000	13.58;35.06;27.06;17.62	10.35;10.70;10.24;0.96	23.33	8.06	1.5	0.59	Up	1.53	8.56426e-05	0.00459268	53965901	53966900	1.53	8.56426e-05	0.00409302			chr2	161082001	161083000	ENSMUSG00000057133	ENSMUST00000125179	-	161035031	161109004	Genebody	26504	protein_coding	Chd6	1000	11.63;18.34;15.35;17.64	6.03;10.74;4.65;2.31	15.74	5.93	1.84	0.54	Up
chr19	38806701	38807700	ENSMUSG00000024999	ENSMUST00000025963	-	38788128	38819237	Genebody	12037	protein_coding	Noc3l	1000	10.86;21.66;15.04;12.33	6.37;5.95;6.52;1.93	14.97	5.19	1.25	0.47	Up	1.53	8.84852e-05	0.00467368	38806701	38807700	1.53	8.84852e-05	0.00417855			chr4	32689401	32690500	ENSMUSG00000058006	ENSMUST00000178134	+	32657119	32775217	Genebody	32831	protein_coding	Mdn1	1100	14.12;18.34;16.75;13.63	7.75;4.30;6.98;4.62	15.71	5.91	0.98	0.42	Up
chr3	3638801	3640100	ENSMUSG00000017688	ENSMUST00000108394	+	3634150	3658052	Genebody	5300	protein_coding	Hnf4g	1300	19.01;23.72;30.07;16.74	8.75;7.13;10.24;4.82	22.38	7.74	1.43	0.67	Up	1.53	3.00605e-06	0.0008023	3638801	3639800	1.63	4.50855e-06	0.000684655			chr4	126683701	126684700	ENSMUSG00000028837	ENSMUST00000150372	+	126677704	126707762	Genebody	6496	protein_coding	Psmb2	1000	13.29;27.51;23.72;20.84	6.03;8.59;9.30;8.09	21.34	8	1.48	0.6	Up
chr3	23817201	23818500	ENSMUSG00000102758	ENSMUST00000192246	-	23804335	23939477	Genebody	121627	protein_coding	Naaladl2	1300	25.35;19.59;28.57;16.74	12.73;8.32;9.31;0.96	22.56	7.83	1.24	0.43	Up	1.53	7.53736e-05	0.0043028	23817401	23818400	2	3.0176e-09	1.65179e-05			chr5	107469601	107470600	ENSMUSG00000111375	ENSMUST00000162298	+	107437997	107471639	Genebody	32103	protein_coding	Btbd8	1000	15.78;13.75;11.16;12.03	5.17;5.37;5.82;3.47	13.18	4.96	0.95	0.41	Up
chr3	24681801	24682800	ENSMUSG00000102758	ENSMUST00000203414	-	23798102	24783622	Genebody	101322	protein_coding	Naaladl2	1000	19.92;13.41;22.55;14.97	2.39;7.13;9.31;5.78	17.71	6.15	1.15	0.34	Up	1.53	5.3485e-06	0.00108244	24681801	24682800	1.53	5.3485e-06	0.000756885			chr5	139094001	139095000	ENSMUSG00000025855	ENSMUST00000141985	-	139062596	139112644	Genebody	18144	protein_coding	Prkar1b	1000	17.44;23.84;32.10;17.64	13.79;4.30;9.30;6.94	22.75	8.58	1.29	0.56	Up
chr3	123326101	123327100	ENSMUSG00000039234	ENSMUST00000197291	+	123290398	123365636	Genebody	36202	protein_coding	Sec24d	1000	10.86;14.44;13.53;14.09	3.98;4.76;2.79;6.74	13.23	4.57	1.02	0.4	Up	1.53	2.25812e-05	0.00231076	123326101	123327100	1.53	2.25812e-05	0.00181839			chr6	51531401	51532500	ENSMUSG00000038301	ENSMUST00000137212	+	51524285	51588436	Genebody	7665	protein_coding	Snx10	1100	20.76;21.09;19.54;22.45	11.20;6.44;6.98;6.94	20.96	7.89	1.14	0.43	Up
chr5	86922901	86923900	ENSMUSG00000035836	ENSMUST00000031183	-	86916638	86926530	Genebody	3130	protein_coding	Ugt2b1	1000	12.67;21.66;15.04;18.50	10.35;4.76;7.45;0.96	16.97	5.88	1.47	0.75	Up	1.53	7.32455e-05	0.0042342	86922901	86923900	1.53	7.32455e-05	0.00370904			chr6	138409001	138410000	ENSMUSG00000030226	ENSMUST00000163065	-	138364196	138421452	Genebody	11952	protein_coding	Lmo3	1000	12.46;18.34;26.52;18.44	6.89;5.37;8.14;8.09	18.94	7.12	1.56	0.53	Up
chr5	108186401	108187400	ENSMUSG00000056531	ENSMUST00000047677	+	108132914	108233628	Genebody	53986	protein_coding	Ccdc18	1000	12.67;13.41;18.04;16.74	9.55;5.95;4.66;0.96	15.21	5.28	1.26	0.5	Up	1.53	4.57675e-05	0.00333434	108186401	108187400	1.53	4.57675e-05	0.00278504			chr8	10257901	10259000	ENSMUSG00000039057	ENSMUST00000214643	+	10249288	10369447	Genebody	9162	protein_coding	Myo16	1100	14.12;29.34;34.89;21.65	9.48;11.81;6.98;9.25	25	9.38	1.41	0.51	Up
chr5	109293601	109294600	ENSMUSG00000091375	ENSMUST00000167133	-	109286269	109297556	Genebody	3456	protein_coding	Vmn2r15	1000	11.77;27.84;16.54;15.86	10.35;7.13;5.59;1.93	18	6.25	1.46	0.66	Up	1.53	7.51533e-05	0.00429536	109293601	109294600	1.53	7.51533e-05	0.00377044			chr9	44519801	44521000	ENSMUSG00000047880	ENSMUST00000062215	-	44511788	44526421	Genebody	6021	protein_coding	Cxcr5	1200	15.78;33.01;30.70;13.63	7.75;6.44;12.79;8.09	23.28	8.77	1.78	0.61	Up
chr5	127679201	127680200	ENSMUSG00000049971	ENSMUST00000134529	+	127657033	127689871	Genebody	22667	protein_coding	Glt1d1	1000	17.20;15.47;19.55;12.33	3.18;5.95;9.31;3.85	16.14	5.57	1.35	0.53	Up	1.53	4.04058e-06	0.000935877	127679201	127680200	1.53	4.04058e-06	0.000639211			chr1	10690201	10691200	ENSMUSG00000042501	ENSMUST00000140938	-	10595366	10719905	Genebody	29205	protein_coding	Cpa6	1000	15.78;13.75;18.14;12.83	6.89;3.22;3.49;9.25	15.13	5.71	1.24	0.48	Up
chr6	64183101	64184100	ENSMUSG00000071424	ENSMUST00000161105	+	63256826	64278792	Genebody	926774	protein_coding	Grid2	1000	10.86;17.53;13.53;14.09	6.37;3.57;3.72;5.78	14	4.86	1.06	0.35	Up	1.53	2.30936e-05	0.00233283	64183101	64184100	1.53	2.30936e-05	0.00183914			chr1	194749201	194750200	ENSMUSG00000026640	ENSMUST00000027952	+	194619825	194816869	Genebody	129875	protein_coding	Plxna2	1000	17.44;12.84;12.56;20.04	10.34;5.37;4.65;3.47	15.72	5.96	1.35	0.51	Up
chr6	96864201	96865400	ENSMUSG00000046500	ENSMUST00000089295	-	96831203	97060413	Genebody	195613	protein_coding	Fam19a4	1200	15.39;43.31;25.56;24.66	14.32;7.13;6.52;9.63	27.23	9.4	1.4	0.55	Up	1.53	2.33982e-06	0.000700505	96864401	96865400	1.56	7.41611e-06	0.000918021			chr10	53619701	53620700	ENSMUSG00000058298	ENSMUST00000218549	-	53608058	53629959	Genebody	9759	protein_coding	Mcm9	1000	14.12;16.50;18.14;12.03	6.03;5.37;4.65;6.94	15.2	5.75	1.32	0.51	Up
chr7	12525701	12526700	ENSMUSG00000030385	ENSMUST00000032541	+	12512517	12556323	Genebody	13683	protein_coding	2900092C05Rik	1000	10.86;15.47;13.53;14.09	8.75;2.38;5.59;1.93	13.49	4.66	1.27	0.54	Up	1.53	8.38639e-05	0.00454291	12525701	12526700	1.53	8.38639e-05	0.00403877			chr11	68009401	68010500	ENSMUSG00000020903	ENSMUST00000129992	+	67966490	68203770	Genebody	43460	protein_coding	Stx8	1100	19.10;25.67;27.91;20.84	12.92;7.52;5.82;9.25	23.38	8.88	1.28	0.6	Up
chr7	67711901	67712900	ENSMUSG00000030555	ENSMUST00000137919	+	67679296	67726052	Genebody	33104	protein_coding	Ttc23	1000	14.48;23.72;31.57;22.02	13.53;5.95;7.45;4.82	22.95	7.93	1.27	0.55	Up	1.53	1.02923e-05	0.00153148	67711901	67712900	1.53	1.02923e-05	0.00112089			chr11	69501001	69502200	ENSMUSG00000005237	ENSMUST00000035539	-	69420809	69544556	Genebody	42956	protein_coding	Dnah2	1200	20.76;28.42;44.66;15.23	11.20;13.96;9.30;6.94	27.27	10.35	1.69	0.64	Up
chr7	114501701	114502700	ENSMUSG00000030671	ENSMUST00000032909	+	114415281	114539251	Genebody	86919	protein_coding	Pde3b	1000	11.77;18.56;15.04;14.09	3.18;5.95;2.79;8.67	14.86	5.15	2.33	0.47	Up	1.53	8.39381e-06	0.00136915	114501701	114502700	1.53	8.39381e-06	0.000989362			chr11	84284701	84285800	ENSMUSG00000020532	ENSMUST00000183887	+	84280455	84311401	Genebody	4795	protein_coding	Acaca	1100	10.80;19.25;19.54;20.84	12.06;6.44;4.65;3.47	17.61	6.66	1.33	0.52	Up
chr7	144187901	144188900	ENSMUSG00000037541	ENSMUST00000105900	+	144175529	144424494	Genebody	12871	protein_coding	Shank2	1000	21.73;16.50;24.06;31.71	11.14;7.13;6.52;7.71	23.5	8.12	1.31	0.45	Up	1.53	1.217e-06	0.000506244	144187901	144188900	1.53	1.217e-06	0.000319542			chr11	105268601	105269600	ENSMUSG00000020694	ENSMUST00000146910	+	105252792	105271156	Genebody	16308	protein_coding	Tlk2	1000	19.93;14.67;27.91;18.44	6.89;7.52;11.63;4.62	20.24	7.67	1.43	0.54	Up
chr9	8618301	8619400	ENSMUSG00000031997	ENSMUST00000214596	+	8544243	8680730	Genebody	74607	protein_coding	Trpc6	1100	19.01;26.81;22.55;18.50	9.55;13.08;4.66;2.89	21.72	7.54	1.53	0.55	Up	1.53	1.01224e-06	0.000464701	8618401	8619400	1.5	2.85944e-06	0.000521431			chr11	107268101	107269100	ENSMUSG00000040430	ENSMUST00000040380	-	107207892	107337637	Genebody	69037	protein_coding	Pitpnc1	1000	14.95;15.59;20.93;19.24	7.75;8.59;5.82;4.62	17.68	6.7	1.63	0.38	Up
chr9	18484001	18485000	ENSMUSG00000038691	ENSMUST00000215255	+	18478403	18485239	Genebody	6097	protein_coding	Mbd3l1	1000	13.58;24.75;16.54;14.97	7.96;5.95;7.45;2.89	17.46	6.06	0.97	0.36	Up	1.53	1.96831e-05	0.00215394	18484001	18485000	1.53	1.96831e-05	0.00167117			chr12	78627401	78628400	ENSMUSG00000047454	ENSMUST00000110388	+	78226653	78684767	Genebody	401247	protein_coding	Gphn	1000	15.78;12.84;20.93;16.84	10.34;3.22;3.49;8.09	16.6	6.29	1.29	0.38	Up
chr9	18663301	18664300	ENSMUSG00000109564	ENSMUST00000208663	-	18495518	18674530	Genebody	10730	protein_coding	Muc16	1000	10.86;15.47;19.55;13.21	7.96;5.95;4.66;1.93	14.77	5.12	1.13	0.34	Up	1.53	4.89086e-05	0.00345693	18663301	18664300	1.53	4.89086e-05	0.00290594			chr13	29546001	29547200	ENSMUSG00000006191	ENSMUST00000137225	-	29521837	29855639	Genebody	309039	protein_coding	Cdkal1	1200	21.59;19.25;16.75;19.24	6.03;2.15;8.14;12.72	19.21	7.26	1.11	0.45	Up
chr9	116698601	116699600	ENSMUSG00000039607	ENSMUST00000173429	-	116577582	116822806	Genebody	123706	protein_coding	Rbms3	1000	11.77;15.47;13.53;13.21	8.75;2.38;5.59;1.93	13.5	4.66	1.22	0.41	Up	1.53	8.37352e-05	0.00453791	116698601	116699600	1.53	8.37352e-05	0.00403388			chr13	32700801	32701800	ENSMUSG00000044951	ENSMUST00000057428	-	32700834	32781716	Genebody	80416	protein_coding	Mylk4	1000	17.44;20.17;26.52;30.46	12.06;7.52;12.79;3.47	23.65	8.96	1.37	0.7	Up
chr1	12911601	12912800	ENSMUSG00000025938	ENSMUST00000133201	-	12881330	12925043	Genebody	12843	protein_coding	Slco5a1	1200	21.73;33.00;15.04;17.62	9.55;9.51;6.52;4.82	21.84	7.6	1.51	0.84	Up	1.52	4.25653e-06	0.000962992	12911601	12912600	1.71	4.19841e-06	0.000656815			chr13	90130701	90131800	ENSMUSG00000012422	ENSMUST00000161457	+	90089734	90143907	Genebody	41516	protein_coding	Tmem167	1100	14.95;13.75;19.54;13.63	4.31;6.44;4.65;8.09	15.47	5.87	1.55	0.42	Up
chr1	46153401	46154700	ENSMUSG00000041144	ENSMUST00000190792	+	46144697	46178717	Genebody	9353	protein_coding	Dnah7b	1300	26.25;41.25;40.60;24.66	16.71;10.70;12.10;6.74	33.19	11.57	1.62	0.82	Up	1.52	7.78693e-08	0.000162709	46153601	46154600	1.65	3.92507e-07	0.000178415			chr14	38424401	38425400	ENSMUSG00000041014	ENSMUST00000168810	-	38370477	39472825	Genebody	1047925	protein_coding	Nrg3	1000	12.46;22.92;23.72;16.03	6.89;6.44;9.30;5.78	18.78	7.1	1.15	0.55	Up
chr1	97103101	97104100	ENSMUSG00000026331	ENSMUST00000027569	-	97059038	97128206	Genebody	24606	protein_coding	Slco6c1	1000	13.58;19.59;18.04;14.09	10.35;5.95;6.52;0.00	16.33	5.7	1.6	0.55	Up	1.52	9.67618e-05	0.00487081	97103101	97104100	1.52	9.67618e-05	0.00440322			chr14	93775401	93776400	ENSMUSG00000055421	ENSMUST00000194129	-	93173729	93885748	Genebody	109848	protein_coding	Pcdh9	1000	11.63;13.75;19.54;16.84	8.62;4.30;4.65;5.78	15.44	5.84	1.77	0.56	Up
chr1	159311801	159313100	ENSMUSG00000040782	ENSMUST00000194798	+	159308435	159325106	Genebody	4015	protein_coding	Rfwd2	1300	17.20;21.66;19.55;19.38	8.75;1.19;5.59;11.56	19.45	6.77	1.29	0.39	Up	1.52	1.14379e-05	0.00161832	159311801	159312800	2.07	7.91903e-07	0.000255146			chr15	101948201	101949300	ENSMUSG00000050463	ENSMUST00000164932	-	101946004	101954287	Genebody	5537	protein_coding	Krt78	1100	25.75;33.01;25.12;23.25	16.37;17.18;2.33;4.62	26.78	10.13	0.89	0.36	Up
chr10	45443401	45444800	ENSMUSG00000063804	ENSMUST00000079390	-	45376620	45470201	Genebody	26101	protein_coding	Lin28b	1400	25.35;39.19;27.06;24.66	14.32;8.32;12.10;5.78	29.07	10.13	1.38	0.59	Up	1.52	1.05747e-07	0.000186127	45443701	45444700	1.91	1.69875e-08	3.81492e-05			chr17	42819501	42820500	ENSMUSG00000061665	ENSMUST00000024709	-	42792951	42876424	Genebody	56424	protein_coding	Cd2ap	1000	10.80;19.25;15.35;14.43	6.89;6.44;5.82;3.47	14.96	5.65	0.99	0.59	Up
chr10	60511301	60512300	ENSMUSG00000012819	ENSMUST00000135638	-	60303299	60657333	Genebody	145533	protein_coding	Cdh23	1000	17.20;25.78;24.06;14.97	12.73;3.57;8.38;3.85	20.5	7.13	1.44	0.41	Up	1.52	9.84657e-05	0.00490761	60511301	60512300	1.52	9.84657e-05	0.00444649			chr18	11993201	11994200	ENSMUSG00000049411	ENSMUST00000209628	-	11964450	12074631	Genebody	80931	protein_coding	Tmem241	1000	15.78;16.50;16.75;11.22	3.45;4.30;6.98;8.09	15.06	5.7	0.97	0.42	Up
chr10	89608601	89609600	ENSMUSG00000019935	ENSMUST00000020102	-	89574020	89621253	Genebody	12153	protein_coding	Slc17a8	1000	16.29;43.31;18.04;17.62	9.55;9.51;11.17;2.89	23.82	8.28	1.7	0.57	Up	1.52	5.36552e-06	0.00108488	89608601	89609600	1.52	5.36552e-06	0.000758598			chr18	77880501	77881500	ENSMUSG00000025429	ENSMUST00000114741	+	77794545	77882007	Genebody	86455	protein_coding	Pstpip2	1000	22.43;17.42;15.35;15.23	12.06;4.30;2.33;8.09	17.61	6.69	1.84	1.24	Up
chr10	103085301	103086300	ENSMUSG00000019892	ENSMUST00000166240	-	103063198	103236322	Genebody	150522	protein_coding	Lrriq1	1000	10.86;18.56;13.53;14.97	7.16;3.57;4.66;4.82	14.48	5.05	1.77	0.47	Up	1.52	1.50655e-05	0.00186925	103085301	103086300	1.52	1.50655e-05	0.00141651			chr18	89028201	89029200	ENSMUSG00000023066	ENSMUST00000023828	+	88971790	89131013	Genebody	56910	protein_coding	Rttn	1000	11.63;11.92;12.56;14.43	3.45;6.44;3.49;5.78	12.63	4.79	1.51	0.55	Up
chr11	68102001	68103000	ENSMUSG00000020903	ENSMUST00000129992	+	67966490	68203770	Genebody	136010	protein_coding	Stx8	1000	14.48;24.75;19.55;17.62	10.35;4.76;2.79;8.67	19.1	6.64	2.01	0.51	Up	1.52	3.9033e-06	0.000919604	68102001	68103000	1.52	3.9033e-06	0.000626586			chr19	32342401	32343400	ENSMUSG00000040451	ENSMUST00000142618	-	32122730	32349316	Genebody	6416	protein_coding	Sgms1	1000	20.76;17.42;22.33;16.84	6.89;9.66;3.49;9.25	19.34	7.32	1.22	0.59	Up
chr12	66849501	66850500	ENSMUSG00000034912	ENSMUST00000222167	-	66471515	67221042	Genebody	371042	protein_coding	Mdga2	1000	22.63;21.66;37.59;13.21	11.94;10.70;1.86;8.67	23.77	8.29	1.52	0.62	Up	1.52	4.56678e-05	0.0033308	66849501	66850500	1.52	4.56678e-05	0.00278157			chr19	55366801	55367800	ENSMUSG00000024983	ENSMUST00000095950	+	55316351	55626561	Genebody	50949	protein_coding	Vti1a	1000	13.29;16.50;23.72;16.84	5.17;7.52;10.47;3.47	17.59	6.66	1.32	0.54	Up
chr13	17562301	17563300	ENSMUSG00000055137	ENSMUST00000068545	-	16857472	17694739	Genebody	131939	protein_coding	Sugct	1000	12.67;17.53;13.53;16.74	7.16;3.57;6.52;3.85	15.12	5.28	1.42	0.5	Up	1.52	9.02807e-06	0.00142718	17562301	17563300	1.52	9.02807e-06	0.0010382			chr2	11292301	11293300	ENSMUSG00000026778	ENSMUST00000195628	+	11250458	11300699	Genebody	42342	protein_coding	Prkcq	1000	19.10;20.17;20.93;12.83	9.48;4.30;5.82;8.09	18.26	6.92	1.08	0.44	Up
chr13	25081401	25082400	ENSMUSG00000035910	ENSMUST00000069614	+	25056253	25210706	Genebody	25647	protein_coding	Dcdc2a	1000	10.86;16.50;30.07;21.14	11.14;5.95;6.52;3.85	19.64	6.86	1.8	0.62	Up	1.52	5.99153e-05	0.00382502	25081401	25082400	1.52	5.99153e-05	0.00327621			chr2	53170501	53171600	ENSMUSG00000061136	ENSMUST00000211102	-	53154026	53190100	Genebody	19050	protein_coding	Prpf40a	1100	19.10;13.75;27.91;26.46	9.48;10.74;5.82;6.94	21.81	8.24	1.74	0.67	Up
chr13	53255501	53256500	ENSMUSG00000021464	ENSMUST00000149299	-	53131960	53275658	Genebody	19658	protein_coding	Ror2	1000	16.29;26.81;24.06;13.21	11.14;3.57;7.45;5.78	20.09	6.98	1.7	0.54	Up	1.52	2.69949e-05	0.00254831	53255501	53256500	1.52	2.69949e-05	0.00203527			chr2	141198901	141200100	ENSMUSG00000068205	ENSMUST00000078027	+	140395435	142384388	Genebody	804065	protein_coding	Macrod2	1200	14.12;16.50;32.10;24.05	6.89;8.59;9.30;8.09	21.69	8.22	1.18	0.39	Up
chr13	77311201	77312400	ENSMUSG00000071252	ENSMUST00000168779	+	77135540	77613784	Genebody	176260	protein_coding	2210408I21Rik	1200	25.35;27.84;21.05;27.31	11.14;11.89;6.52;5.78	25.39	8.83	1.24	0.6	Up	1.52	1.86186e-09	2.3082e-05	77311201	77312200	1.73	1.17956e-08	3.19307e-05			chr3	125867401	125868400	ENSMUSG00000032854	ENSMUST00000198610	-	125865506	125915885	Genebody	47985	protein_coding	Ugt8a	1000	20.76;17.42;11.16;21.65	11.20;6.44;4.65;4.62	17.75	6.73	1.36	0.64	Up
chr13	91060501	91061500	ENSMUSG00000021619	ENSMUST00000223729	-	90936006	91125610	Genebody	64610	protein_coding	Atg10	1000	16.29;23.72;21.05;17.62	2.39;11.89;11.17;1.93	19.67	6.84	1.12	0.35	Up	1.52	2.38542e-05	0.00238114	91060501	91061500	1.52	2.38542e-05	0.00188194			chr3	134919801	134921400	ENSMUSG00000028172	ENSMUST00000029822	+	134829007	134934579	Genebody	91593	protein_coding	Tacr3	1600	24.92;29.34;34.89;32.07	9.48;7.52;9.30;19.65	30.3	11.49	1.55	0.54	Up
chr14	67282601	67283600	ENSMUSG00000022053	ENSMUST00000176029	+	67234644	67428687	Genebody	48456	protein_coding	Ebf2	1000	13.58;15.47;22.55;18.50	10.35;4.76;8.38;0.96	17.52	6.11	1.33	0.84	Up	1.52	8.77557e-05	0.00465346	67282601	67283600	1.52	8.77557e-05	0.00415745			chr3	152290501	152291500	ENSMUSG00000054942	ENSMUST00000199963	-	152290855	152297630	Genebody	6630	protein_coding	Miga1	1000	14.95;19.25;22.33;20.04	12.92;2.15;6.98;6.94	19.14	7.25	1.29	0.77	Up
chr16	33623601	33624700	ENSMUSG00000035506	ENSMUST00000149291	+	33616390	33624602	Genebody	7760	protein_coding	Slc12a8	1100	22.63;21.66;19.55;20.26	10.35;9.51;3.72;5.78	21.02	7.34	1.04	0.43	Up	1.52	1.10602e-07	0.000189068	33623701	33624700	1.63	5.19344e-08	6.72546e-05			chr4	28835201	28836200	ENSMUSG00000028289	ENSMUST00000149030	+	28813326	28873801	Genebody	22374	protein_coding	Epha7	1000	18.27;21.09;13.96;29.66	5.17;5.37;12.79;8.09	20.74	7.86	1.95	0.82	Up
chr16	56502801	56503900	ENSMUSG00000035258	ENSMUST00000171000	+	56477846	56690128	Genebody	25504	protein_coding	Abi3bp	1100	20.82;20.62;15.04;15.86	7.16;5.95;9.31;2.89	18.08	6.33	1.42	0.44	Up	1.52	7.37501e-07	0.000415636	56502801	56503800	1.61	1.07509e-06	0.000298522			chr4	62199001	62200200	ENSMUSG00000028389	ENSMUST00000220873	-	62190995	62207889	Genebody	8289	protein_coding	Zfp37	1200	23.26;19.25;15.35;20.04	6.89;7.52;3.49;11.56	19.48	7.36	1.75	0.49	Up
chr16	88052501	88053800	ENSMUSG00000022935	ENSMUST00000114137	-	87912421	88056176	Genebody	3026	protein_coding	Grik1	1300	29.87;30.94;33.08;16.74	16.71;9.51;7.45;4.82	27.66	9.62	1.27	0.54	Up	1.52	1.25232e-05	0.00169884	88052601	88053600	1.76	6.05308e-07	0.000222311			chr5	45682101	45683200	ENSMUSG00000015880	ENSMUST00000198274	+	45677915	45700073	Genebody	4735	protein_coding	Ncapg	1100	15.78;14.67;22.33;16.03	3.45;6.44;11.63;4.62	17.2	6.54	1.38	0.58	Up
chr16	92794301	92795300	ENSMUSG00000022952	ENSMUST00000186296	-	92695592	92825778	Genebody	30978	protein_coding	Runx1	1000	22.63;24.75;18.04;16.74	7.96;9.51;8.38;2.89	20.54	7.19	0.91	0.39	Up	1.52	8.85768e-08	0.000172235	92794301	92795300	1.52	8.85768e-08	8.81819e-05			chr5	141734901	141736000	ENSMUSG00000039683	ENSMUST00000145908	+	141373654	141955329	Genebody	361796	protein_coding	Sdk1	1100	24.09;26.59;27.91;20.04	7.75;6.44;12.79;10.40	24.66	9.35	1.87	0.64	Up
chr18	20104801	20105800	ENSMUSG00000044322	ENSMUST00000224432	-	20084184	20114610	Genebody	9310	protein_coding	Dsc1	1000	14.48;17.53;18.04;14.97	5.57;4.76;5.59;6.74	16.26	5.66	1.07	0.6	Up	1.52	5.42301e-06	0.00108996	20104801	20105800	1.52	5.42301e-06	0.000762543			chr5	150987901	150988900	ENSMUSG00000058488	ENSMUST00000078856	+	150952607	150993817	Genebody	35793	protein_coding	Kl	1000	13.29;23.84;19.54;15.23	7.75;3.22;11.63;4.62	17.97	6.81	1.09	0.47	Up
chr18	43045801	43046800	ENSMUSG00000024500	ENSMUST00000025377	-	42645269	43059471	Genebody	13171	protein_coding	Ppp2r2b	1000	10.86;19.59;16.54;24.66	7.16;3.57;6.52;7.71	17.91	6.24	1.5	0.51	Up	1.52	3.15542e-05	0.00276471	43045801	43046800	1.52	3.15542e-05	0.00223455			chr6	8466601	8468000	ENSMUSG00000107705	ENSMUST00000162564	+	8259450	8597480	Genebody	207850	protein_coding	Gm45062	1400	23.26;19.25;32.10;24.85	12.92;9.66;5.82;9.25	24.86	9.41	1.42	0.58	Up
chr19	33185101	33186100	ENSMUSG00000071573	ENSMUST00000096114	-	33137747	33392265	Genebody	206665	protein_coding	Rnls	1000	10.86;14.44;22.55;17.62	8.75;8.32;2.79;2.89	16.37	5.69	1.42	0.42	Up	1.52	4.94019e-05	0.00347309	33185101	33186100	1.52	4.94019e-05	0.00292235			chr6	88317801	88318800	ENSMUSG00000033216	ENSMUST00000203886	-	88297923	88439835	Genebody	121535	protein_coding	Eefsec	1000	17.44;13.75;19.54;14.43	7.75;6.44;6.98;3.47	16.29	6.16	1.27	0.36	Up
chr19	38405901	38406900	ENSMUSG00000044026	ENSMUST00000054098	+	38395980	38405607	Genebody	10420	protein_coding	Slc35g1	1000	11.77;31.97;21.05;18.50	6.37;4.76;13.04;4.82	20.82	7.24	1.42	0.51	Up	1.52	4.07576e-05	0.00316027	38405901	38406900	1.52	4.07576e-05	0.00261491			chr6	94557201	94558300	ENSMUSG00000045100	ENSMUST00000205173	+	94534140	94603862	Genebody	23610	protein_coding	Slc25a26	1100	21.59;22.00;26.52;16.03	11.20;6.44;4.65;10.40	21.54	8.17	1.43	0.51	Up
chr19	44795601	44796700	ENSMUSG00000004231	ENSMUST00000173346	+	44759915	44818554	Genebody	36235	protein_coding	Pax2	1100	15.39;22.69;18.04;21.14	14.32;5.95;1.86;4.82	19.31	6.74	1.14	0.4	Up	1.52	5.49494e-05	0.00366938	44795601	44796600	1.78	1.17029e-07	0.000101946			chr6	137543601	137544700	ENSMUSG00000015766	ENSMUST00000100841	-	137477668	137571017	Genebody	26867	protein_coding	Eps8	1100	14.12;15.59;13.96;16.84	6.03;6.44;2.33;8.09	15.12	5.72	1.46	0.44	Up
chr2	24027701	24028800	ENSMUSG00000026986	ENSMUST00000114497	-	24003529	24048866	Genebody	20616	protein_coding	Hnmt	1100	13.58;14.44;22.55;24.66	7.16;5.95;11.17;1.93	18.81	6.55	1.12	0.42	Up	1.52	4.70489e-05	0.00338915	24027701	24028700	1.49	8.86084e-06	0.00102617			chr8	106807401	106808600	ENSMUSG00000041949	ENSMUST00000048359	+	106683068	106851439	Genebody	124932	protein_coding	Tango6	1200	15.78;21.09;15.35;17.64	8.62;9.66;6.98;1.16	17.46	6.6	1.12	0.5	Up
chr2	24372401	24373400	ENSMUSG00000026979	ENSMUST00000102942	+	24367610	24414954	Genebody	5290	protein_coding	Psd4	1000	13.58;16.50;33.08;16.74	9.55;10.70;4.66;2.89	19.97	6.95	1.17	0.44	Up	1.52	3.76574e-05	0.00302221	24372401	24373400	1.52	3.76574e-05	0.00248192			chr8	108108501	108109500	ENSMUSG00000038872	ENSMUST00000221632	+	107994559	108390815	Genebody	114441	protein_coding	Zfhx3	1000	17.44;18.34;23.72;19.24	6.89;3.22;10.47;9.25	19.69	7.46	1.56	0.43	Up
chr2	70370501	70371800	ENSMUSG00000042064	ENSMUST00000112243	+	70083074	70429198	Genebody	288076	protein_coding	Myo3b	1300	15.39;18.56;48.11;14.97	5.57;13.08;8.38;6.74	24.26	8.44	1.17	0.5	Up	1.52	2.28824e-06	0.00069189	70370701	70371700	1.79	3.69475e-07	0.000173561			chr8	109517701	109518900	ENSMUSG00000031727	ENSMUST00000212003	+	109495044	109542640	Genebody	23256	protein_coding	Pmfbp1	1200	22.43;18.34;46.05;17.64	6.03;13.96;8.14;11.56	26.11	9.92	1.8	0.65	Up
chr2	105768301	105769300	ENSMUSG00000027167	ENSMUST00000028588	-	105731448	105865982	Genebody	97182	protein_coding	Elp4	1000	16.29;17.53;48.11;20.26	15.12;8.32;7.45;4.82	25.55	8.93	1.09	0.45	Up	1.52	2.7825e-05	0.00258853	105768301	105769300	1.52	2.7825e-05	0.00207365			chrX	139831901	139832900	ENSMUSG00000031434	ENSMUST00000172366	-	139824231	139836103	Genebody	3703	protein_coding	Morc4	1000	14.95;12.84;12.56;11.22	2.58;5.37;6.98;4.62	12.89	4.89	1.3	0.69	Up
chr3	82891901	82893300	ENSMUSG00000028003	ENSMUST00000029632	-	82892579	82903973	Genebody	11373	protein_coding	Lrat	1400	24.44;23.72;24.06;25.55	15.12;9.51;7.45;1.93	24.44	8.5	1.31	0.48	Up	1.52	1.52054e-06	0.000562463	82892101	82893100	1.67	1.22737e-06	0.000320521			chr1	39457001	39458400	ENSMUSG00000003134	ENSMUST00000192531	-	39372296	39478661	Genebody	20961	protein_coding	Tbc1d8	1400	15.78;30.26;26.52;26.46	15.51;11.81;6.98;3.47	24.75	9.44	1.08	0.37	Up
chr3	99244801	99245800	ENSMUSG00000027868	ENSMUST00000151606	+	99240381	99313065	Genebody	4919	protein_coding	Tbx15	1000	14.48;18.56;25.56;22.02	3.98;7.13;12.10;4.82	20.16	7.01	1.02	0.54	Up	1.52	2.22436e-06	0.000684663	99244801	99245800	1.52	2.22436e-06	0.000449952			chr1	126368301	126369400	ENSMUSG00000049690	ENSMUST00000057846	-	125914743	126448456	Genebody	79606	protein_coding	Nckap5	1100	19.10;22.92;11.16;27.26	6.89;6.44;9.30;8.09	20.11	7.68	1.51	0.5	Up
chr3	114992301	114993300	ENSMUSG00000027965	ENSMUST00000149158	+	114904635	115120974	Genebody	88165	protein_coding	Olfm3	1000	17.20;15.47;31.57;12.33	6.37;7.13;9.31;3.85	19.14	6.67	1.12	0.5	Up	1.52	3.66406e-05	0.00298595	114992301	114993300	1.52	3.66406e-05	0.00244722			chr1	153257701	153258700	ENSMUSG00000026478	ENSMUST00000027752	-	153218922	153332786	Genebody	74586	protein_coding	Lamc1	1000	11.63;23.84;25.12;18.44	6.03;3.22;11.63;9.25	19.76	7.53	1.19	0.33	Up
chr3	129851401	129852400	ENSMUSG00000058952	ENSMUST00000077918	+	129836737	129875332	Genebody	15163	protein_coding	Cfi	1000	12.67;22.69;36.09;15.86	7.16;8.32;11.17;3.85	21.83	7.63	1.75	0.68	Up	1.52	1.27904e-05	0.00171693	129851401	129852400	1.52	1.27904e-05	0.00128172			chr10	30667601	30668700	ENSMUSG00000039697	ENSMUST00000215926	-	30647388	30771840	Genebody	103690	protein_coding	Ncoa7	1100	23.26;23.84;20.93;15.23	11.20;4.30;8.14;8.09	20.81	7.93	1.28	0.58	Up
chr3	134868901	134870000	ENSMUSG00000028172	ENSMUST00000029822	+	134829007	134934579	Genebody	40443	protein_coding	Tacr3	1100	14.48;15.47;25.56;23.78	10.35;5.95;8.38;2.89	19.82	6.89	1.65	0.47	Up	1.52	1.47883e-05	0.00185395	134868901	134869900	1.61	1.33502e-05	0.00131813			chr10	107679101	107680200	ENSMUSG00000035916	ENSMUST00000218399	-	107645553	107720027	Genebody	40377	protein_coding	Ptprq	1100	17.44;15.59;15.35;23.25	6.89;5.37;10.47;4.62	17.91	6.84	1.44	0.62	Up
chr4	86595401	86596500	ENSMUSG00000038047	ENSMUST00000128381	-	86585027	86612055	Genebody	16105	protein_coding	Haus6	1100	18.11;18.56;24.06;16.74	11.14;3.57;8.38;3.85	19.37	6.74	1.79	0.53	Up	1.52	4.2752e-06	0.000964893	86595401	86596400	1.81	1.82329e-06	0.000400325			chr11	59974501	59975600	ENSMUSG00000000301	ENSMUST00000136660	-	59970827	60036906	Genebody	61856	protein_coding	Pemt	1100	13.29;15.59;16.75;16.84	2.58;9.66;8.14;3.47	15.61	5.96	0.85	0.5	Up
chr4	96455601	96456600	ENSMUSG00000082932	ENSMUST00000124729	-	96444596	96507386	Genebody	51286	protein_coding	Cyp2j8	1000	14.48;26.81;16.54;14.09	9.55;7.13;5.59;2.89	17.98	6.29	1.14	0.47	Up	1.52	4.21748e-05	0.00320318	96455601	96456600	1.52	4.21748e-05	0.00265864			chr12	4623101	4624200	ENSMUSG00000020640	ENSMUST00000219007	+	4613275	4713197	Genebody	10375	protein_coding	Itsn2	1100	24.09;20.17;16.75;19.24	4.31;5.37;12.79;8.09	20.06	7.64	1.64	0.45	Up
chr4	96567001	96568000	ENSMUSG00000015224	ENSMUST00000055693	-	96568429	96591578	Genebody	24078	protein_coding	Cyp2j9	1000	10.86;17.53;18.04;13.21	8.75;3.57;6.52;1.93	14.91	5.19	1.37	0.5	Up	1.52	3.45977e-05	0.00289795	96567001	96568000	1.52	3.45977e-05	0.00236184			chr13	10097801	10098800	ENSMUSG00000046159	ENSMUST00000187510	-	9875486	10360844	Genebody	262544	protein_coding	Chrm3	1000	12.46;22.00;22.33;16.84	6.89;9.66;5.82;5.78	18.41	7.04	1.37	0.68	Up
chr4	110829201	110830200	ENSMUSG00000061298	ENSMUST00000097920	+	110397791	111657510	Genebody	431909	protein_coding	Agbl4	1000	13.58;21.66;16.54;19.38	12.73;3.57;6.52;1.93	17.79	6.19	1.31	0.44	Up	1.52	8.0349e-05	0.00446035	110829201	110830200	1.52	8.0349e-05	0.00394093			chr13	77141301	77142300	ENSMUSG00000071252	ENSMUST00000225605	+	77135554	77193714	Genebody	6246	protein_coding	2210408I21Rik	1000	13.29;16.50;13.96;17.64	7.75;7.52;2.33;5.78	15.35	5.84	2.13	0.66	Up
chr5	108441801	108442800	ENSMUSG00000029490	ENSMUST00000031455	-	108441054	108448891	Genebody	6591	protein_coding	Mfsd7a	1000	18.11;34.03;30.07;12.33	10.35;8.32;7.45;6.74	23.63	8.22	1.62	0.57	Up	1.52	6.10743e-06	0.00115774	108441801	108442800	1.52	6.10743e-06	0.000817603			chr13	96756801	96758200	ENSMUSG00000109561	ENSMUST00000207464	+	96748532	96910039	Genebody	8968	protein_coding	Ankrd31	1400	12.46;30.26;20.93;21.65	12.06;4.30;8.14;8.09	21.32	8.15	1.36	0.46	Up
chr5	109177701	109179100	ENSMUSG00000091635	ENSMUST00000053253	-	109156068	109192107	Genebody	13707	protein_coding	Vmn2r13	1400	15.39;34.03;22.55;17.62	11.14;10.70;9.31;0.00	22.4	7.79	1.42	0.57	Up	1.52	0.000400403	0.018417	109177801	109178800	1.75	1.81599e-05	0.00158939			chr14	16416801	16417800	ENSMUSG00000017485	ENSMUST00000161693	+	16413717	16425437	Genebody	3583	protein_coding	Top2b	1000	12.46;18.34;12.56;12.83	6.89;6.44;4.65;3.47	14.05	5.36	1.26	0.53	Up
chr6	85119401	85120400	ENSMUSG00000072952	ENSMUST00000113802	-	85111416	85126094	Genebody	6194	protein_coding	Gm5878	1000	13.58;17.53;13.53;13.21	5.57;7.13;5.59;1.93	14.46	5.05	1.26	0.41	Up	1.52	1.04093e-05	0.00153907	85119401	85120400	1.52	1.04093e-05	0.00112973			chr14	33289001	33290000	ENSMUSG00000063506	ENSMUST00000111956	+	33216823	33369934	Genebody	72677	protein_coding	Arhgap22	1000	16.61;15.59;12.56;16.03	6.03;3.22;8.14;5.78	15.2	5.79	0.87	0.38	Up
chr6	116318601	116320400	ENSMUSG00000042213	ENSMUST00000221824	+	116315068	116329544	Genebody	4432	protein_coding	Zfand4	1800	28.06;30.94;42.10;37.00	15.12;14.27;13.97;4.82	34.52	12.04	1.63	0.61	Up	1.52	2.78043e-09	2.97628e-05	116319301	116320300	2.1	8.63428e-09	2.7421e-05			chr15	30956901	30958000	ENSMUSG00000022240	ENSMUST00000081728	+	30172593	31029311	Genebody	784857	protein_coding	Ctnnd2	1100	21.59;36.67;25.12;17.64	14.65;5.37;5.82;12.72	25.26	9.64	1.35	0.5	Up
chr6	121333701	121334700	ENSMUSG00000030108	ENSMUST00000142021	+	121300289	121333591	Genebody	33911	protein_coding	Slc6a13	1000	18.11;13.41;16.54;36.12	9.55;9.51;9.31;0.96	21.04	7.33	1.5	0.44	Up	1.52	8.90119e-05	0.00469002	121333701	121334700	1.52	8.90119e-05	0.00419559			chr15	102610601	102611600	ENSMUSG00000099083	ENSMUST00000183765	-	102547827	102624922	Genebody	13822	protein_coding	Atf7	1000	13.29;15.59;18.14;20.84	11.20;4.30;3.49;6.94	16.97	6.48	1.93	0.6	Up
chr7	28158001	28159000	ENSMUSG00000078776	ENSMUST00000150948	+	28129816	28164795	Genebody	28684	protein_coding	9530053A07Rik	1000	16.29;21.66;25.56;14.97	10.35;4.76;9.31;2.89	19.62	6.83	1.06	0.5	Up	1.52	1.46816e-05	0.00184748	28158001	28159000	1.52	1.46816e-05	0.00139705			chr16	41207401	41209100	ENSMUSG00000061080	ENSMUST00000189358	+	39984386	41209395	Genebody	1223864	protein_coding	Lsamp	1700	29.07;31.17;25.12;26.46	14.65;12.89;8.14;6.94	27.95	10.65	1.67	0.58	Up
chr7	42038301	42039300	ENSMUSG00000092032	ENSMUST00000168489	-	42011792	42058981	Genebody	20181	protein_coding	Vmn2r59	1000	15.39;17.53;19.55;12.33	8.75;8.32;5.59;0.00	16.2	5.67	1.65	0.57	Up	1.52	5.43501e-05	0.00364371	42038301	42039300	1.52	5.43501e-05	0.00309091			chr16	56515801	56516800	ENSMUSG00000035258	ENSMUST00000171000	+	56477846	56690128	Genebody	38454	protein_coding	Abi3bp	1000	17.44;28.42;19.54;19.24	6.03;4.30;6.98;15.03	21.16	8.08	1.24	0.47	Up
chr7	142690101	142691100	ENSMUSG00000000215	ENSMUST00000105934	-	142678656	142699510	Genebody	8910	protein_coding	Ins2	1000	20.82;16.50;15.04;14.09	8.75;5.95;3.72;4.82	16.61	5.81	1.28	0.48	Up	1.52	3.26404e-06	0.000834218	142690101	142691100	1.52	3.26404e-06	0.000561762			chr17	87761701	87763100	ENSMUSG00000050138	ENSMUST00000055221	-	87745837	87797994	Genebody	35594	protein_coding	Kcnk12	1400	22.43;48.59;34.89;21.65	10.34;15.03;13.96;9.25	31.89	12.14	1.46	0.71	Up
chr8	27584501	27585800	ENSMUSG00000110333	ENSMUST00000210427	+	27447391	27620191	Genebody	137759	protein_coding	Gm45861	1300	23.54;27.84;25.56;18.50	17.51;8.32;7.45;0.00	23.86	8.32	0.98	0.51	Up	1.52	5.08375e-05	0.0035282	27584801	27585800	1.86	5.97624e-07	0.000220696			chr18	15502401	15503400	ENSMUSG00000047161	ENSMUST00000053017	-	15451924	15718046	Genebody	215146	protein_coding	Chst9	1000	14.95;16.50;13.96;15.23	6.03;3.22;5.82;8.09	15.16	5.79	2.29	0.74	Up
chr8	118826201	118827600	ENSMUSG00000031841	ENSMUST00000123567	+	118314413	118856206	Genebody	512487	protein_coding	Cdh13	1400	19.92;25.78;31.57;24.66	10.35;8.32;12.10;4.82	25.48	8.9	1.21	0.46	Up	1.52	1.15658e-07	0.000191011	118826501	118827500	1.53	1.05999e-05	0.00114			chr2	55541801	55542800	ENSMUSG00000026824	ENSMUST00000112632	+	55437165	55598140	Genebody	105135	protein_coding	Kcnj3	1000	19.93;13.75;18.14;20.84	6.03;5.37;10.47;5.78	18.17	6.91	1.22	0.54	Up
chr8	129166101	129167300	ENSMUSG00000056018	ENSMUST00000189055	+	129144116	129183732	Genebody	22584	protein_coding	Ccdc7b	1200	18.11;40.22;39.09;28.19	11.94;17.84;9.31;4.82	31.4	10.98	1.62	0.63	Up	1.52	2.18176e-06	0.000680645	129166101	129167100	1.61	1.23052e-07	0.000104309			chr2	105717201	105718200	ENSMUSG00000027167	ENSMUST00000122965	-	105701027	105904564	Genebody	186864	protein_coding	Elp4	1000	15.78;15.59;16.75;13.63	6.89;9.66;4.65;2.31	15.44	5.88	1.04	0.47	Up
chr9	55816901	55818000	ENSMUSG00000034007	ENSMUST00000037408	-	55549883	55919605	Genebody	102155	protein_coding	Scaper	1100	13.58;44.34;25.56;21.14	9.55;7.13;14.90;4.82	26.16	9.1	1.31	0.86	Up	1.52	7.7101e-06	0.00130772	55817001	55818000	1.5	1.0249e-05	0.00111902			chr2	149927601	149928600	ENSMUSG00000074736	ENSMUST00000109934	+	149830843	150004392	Genebody	97257	protein_coding	Syndig1	1000	28.24;21.09;29.31;16.84	9.48;9.66;3.49;13.87	23.87	9.13	1.46	0.56	Up
chr1	46740701	46742000	ENSMUSG00000101337	ENSMUST00000189749	+	46425592	46807476	Genebody	315758	protein_coding	Dnah7c	1300	17.20;15.47;22.55;17.62	10.35;4.76;5.59;4.82	18.21	6.38	1.1	0.34	Up	1.51	3.89011e-06	0.000918764	46740901	46741900	1.73	9.16145e-07	0.000275787			chr3	153274401	153275400	ENSMUSG00000052544	ENSMUST00000064460	-	153206617	153725113	Genebody	450213	protein_coding	St6galnac3	1000	18.27;22.92;12.56;17.64	9.48;9.66;4.65;3.47	17.85	6.82	1.1	0.52	Up
chr1	85680701	85681700	ENSMUSG00000026222	ENSMUST00000129951	+	85671825	85682716	Genebody	9375	protein_coding	Sp100	1000	10.86;25.78;21.05;14.97	8.75;8.32;4.66;3.85	18.17	6.4	1.17	0.47	Up	1.51	4.61006e-05	0.00334874	85680701	85681700	1.51	4.61006e-05	0.00279948			chr4	65279901	65280900	ENSMUSG00000028370	ENSMUST00000084501	+	65124174	65357509	Genebody	156226	protein_coding	Pappa	1000	22.43;16.50;43.26;20.84	11.20;10.74;10.47;6.94	25.76	9.84	1.86	0.5	Up
chr1	170280201	170281200	ENSMUSG00000102418	ENSMUST00000179976	+	170277320	170286769	Genebody	3380	protein_coding	Sh2d1b1	1000	10.86;21.66;28.57;18.50	7.96;5.95;11.17;2.89	19.9	6.99	1.63	0.56	Up	1.51	3.34791e-05	0.00284847	170280201	170281200	1.51	3.34791e-05	0.00231902			chr4	85785101	85786100	ENSMUSG00000066113	ENSMUST00000213098	+	85514172	86110862	Genebody	271428	protein_coding	Adamtsl1	1000	14.95;12.84;23.72;24.85	8.62;5.37;9.30;5.78	19.09	7.27	1.54	0.65	Up
chr1	175781501	175782600	ENSMUSG00000026523	ENSMUST00000194783	+	175767038	175815731	Genebody	15012	protein_coding	Wdr64	1100	15.39;25.78;24.06;14.97	7.96;7.13;10.24;2.89	20.05	7.06	1.17	0.63	Up	1.51	1.37088e-05	0.0017735	175781501	175782500	1.7	8.93396e-06	0.00103204			chr4	103271701	103272800	ENSMUSG00000028520	ENSMUST00000030245	-	103230445	103290863	Genebody	18613	protein_coding	4921539E11Rik	1100	15.78;30.26;25.12;23.25	11.20;8.59;11.63;4.62	23.6	9.01	1.52	0.78	Up
chr10	87568301	87569300	ENSMUSG00000020051	ENSMUST00000217864	+	87546673	87570332	Genebody	22127	protein_coding	Pah	1000	12.67;23.72;36.09;15.86	4.77;13.08;9.31;3.85	22.08	7.75	1.34	0.54	Up	1.51	2.55751e-05	0.00247296	87568301	87569300	1.51	2.55751e-05	0.00196459			chr4	109188001	109189000	ENSMUSG00000028559	ENSMUST00000160774	-	109061655	109202217	Genebody	13717	protein_coding	Osbpl9	1000	15.78;18.34;27.91;31.27	9.48;7.52;6.98;11.56	23.32	8.88	1.26	0.48	Up
chr11	9576001	9577400	ENSMUSG00000004668	ENSMUST00000042740	+	9191942	9684259	Genebody	384758	protein_coding	Abca13	1400	19.92;22.69;31.57;28.19	12.73;11.89;6.52;4.82	25.59	8.99	1.37	0.69	Up	1.51	1.31793e-07	0.000200828	9576001	9577000	1.69	2.3739e-06	0.000468196			chr4	114428301	114429300	ENSMUSG00000070867	ENSMUST00000094894	+	114406724	114615098	Genebody	22076	protein_coding	Trabd2b	1000	29.07;16.50;30.70;14.43	9.48;5.37;5.82;13.87	22.68	8.63	1.39	0.6	Up
chr11	63885701	63886700	ENSMUSG00000070407	ENSMUST00000094103	-	63885792	63922290	Genebody	36090	protein_coding	Hs3st3b1	1000	14.48;14.44;37.59;18.50	11.94;8.32;3.72;5.78	21.25	7.44	2.01	0.83	Up	1.51	2.71825e-05	0.0025553	63885701	63886700	1.51	2.71825e-05	0.00204178			chr5	21230401	21231400	ENSMUSG00000039934	ENSMUST00000198937	+	21186313	21288642	Genebody	44587	protein_coding	Gsap	1000	25.75;28.42;16.75;18.44	11.20;4.30;12.79;5.78	22.34	8.52	1.16	0.43	Up
chr12	36600101	36601100	ENSMUSG00000043153	ENSMUST00000221177	+	36382180	36688592	Genebody	218420	protein_coding	Ispd	1000	11.77;22.69;19.55;18.50	7.16;5.95;7.45;4.82	18.12	6.34	1.31	0.54	Up	1.51	1.58954e-05	0.00192067	36600101	36601100	1.51	1.58954e-05	0.00146254			chr6	82738901	82740000	ENSMUSG00000000628	ENSMUST00000170833	-	82727310	82773363	Genebody	33913	protein_coding	Hk2	1100	19.93;24.75;25.12;19.24	14.65;6.44;9.30;3.47	22.26	8.47	1.21	0.42	Up
chr12	74904901	74906300	ENSMUSG00000034402	ENSMUST00000042299	-	74897220	75177332	Genebody	271732	protein_coding	Kcnh5	1400	25.35;41.25;54.13;22.90	15.92;7.13;16.76;10.60	35.91	12.6	1.7	0.53	Up	1.51	2.17565e-07	0.000248587	74905201	74906200	1.65	3.16314e-07	0.000162975			chr6	119515701	119516700	ENSMUSG00000030170	ENSMUST00000119369	-	119432534	119544318	Genebody	28118	protein_coding	Wnt5b	1000	14.95;23.84;16.75;15.23	7.75;5.37;10.47;3.47	17.69	6.76	0.97	0.4	Up
chr13	21070001	21071200	ENSMUSG00000042869	ENSMUST00000215357	-	21069334	21074947	Genebody	4347	protein_coding	Olfr1370	1200	16.29;22.69;21.05;22.90	9.55;3.57;8.38;7.71	20.73	7.3	1.54	0.48	Up	1.51	3.55198e-07	0.000308149	21070101	21071100	1.68	5.97454e-07	0.000220696			chr7	89201001	89202000	ENSMUSG00000039428	ENSMUST00000139320	-	89158978	89298290	Genebody	96790	protein_coding	Tmem135	1000	14.12;19.25;26.52;21.65	12.92;4.30;5.82;8.09	20.38	7.78	1.74	0.47	Up
chr13	40353701	40354700	ENSMUSG00000047094	ENSMUST00000224813	-	40279889	40361450	Genebody	7250	protein_coding	Ofcc1	1000	11.77;15.47;16.54;14.97	9.55;3.57;5.59;1.93	14.69	5.16	1.27	0.44	Up	1.51	6.29085e-05	0.00391585	40353701	40354700	1.51	6.29085e-05	0.00337238			chr7	102336501	102338100	ENSMUSG00000030987	ENSMUST00000211457	+	102268327	102435900	Genebody	68973	protein_coding	Stim1	1600	39.87;26.59;54.43;28.86	16.37;11.81;10.47;18.50	37.44	14.29	1.71	0.59	Up
chr13	58597601	58598600	ENSMUSG00000021553	ENSMUST00000151675	-	58586683	58610869	Genebody	12769	protein_coding	Slc28a3	1000	10.86;14.44;21.05;19.38	9.55;5.95;5.59;1.93	16.43	5.75	1.22	0.41	Up	1.51	6.14267e-05	0.00386943	58597601	58598600	1.51	6.14267e-05	0.00332389			chr8	66169601	66170600	ENSMUSG00000036469	ENSMUST00000178982	+	66121742	66471625	Genebody	48358	protein_coding	2019-03-01	1000	19.10;13.75;18.14;16.03	6.03;2.15;9.30;8.09	16.76	6.39	1.76	0.68	Up
chr13	96888901	96889900	ENSMUSG00000109561	ENSMUST00000207464	+	96748532	96910039	Genebody	140868	protein_coding	Ankrd31	1000	15.39;14.44;21.05;14.09	6.37;2.38;10.24;3.85	16.24	5.71	1.22	0.55	Up	1.51	2.53731e-05	0.00246657	96888901	96889900	1.51	2.53731e-05	0.00195794			chr8	67850401	67851500	ENSMUSG00000030465	ENSMUST00000130307	-	67810985	67906337	Genebody	55387	protein_coding	Psd3	1100	28.24;12.84;23.72;22.45	3.45;5.37;15.12;9.25	21.81	8.3	1.27	0.52	Up
chr14	117091801	117092800	ENSMUSG00000058571	ENSMUST00000125435	+	116925531	117975406	Genebody	166769	protein_coding	Gpc6	1000	12.67;16.50;22.55;20.26	10.35;3.57;6.52;4.82	18	6.31	1.57	0.45	Up	1.51	2.58316e-05	0.00248562	117091801	117092800	1.51	2.58316e-05	0.00197652			chr8	106915201	106916200	ENSMUSG00000041438	ENSMUST00000212718	+	106894589	106923087	Genebody	21111	protein_coding	Utp4	1000	20.76;17.42;18.14;18.44	8.62;12.89;1.16;5.78	18.69	7.11	1.47	0.44	Up
chr15	12643101	12644400	ENSMUSG00000022197	ENSMUST00000189469	-	12443331	12739924	Genebody	96174	protein_coding	Pdzd2	1300	22.63;29.91;30.07;30.83	13.53;8.32;7.45;10.60	28.36	9.97	1.37	0.43	Up	1.51	2.79432e-09	2.97628e-05	12643301	12644300	1.39	7.88882e-07	0.000254597			chr9	42607501	42608500	ENSMUSG00000032017	ENSMUST00000034515	-	42520412	42808699	Genebody	200699	protein_coding	Grik4	1000	17.44;18.34;20.93;12.83	8.62;7.52;6.98;3.47	17.38	6.64	1.43	0.49	Up
chr16	25297001	25298400	ENSMUSG00000048399	ENSMUST00000128595	+	25286821	25318235	Genebody	10879	protein_coding	Tprg	1400	28.06;26.81;31.57;20.26	10.35;8.32;13.04;5.78	26.68	9.37	1.18	0.54	Up	1.51	3.18949e-08	0.000104309	25297201	25298200	1.47	5.35982e-07	0.000208986			chr9	76172401	76173600	ENSMUSG00000059383	ENSMUST00000074880	-	76164102	76213657	Genebody	40657	protein_coding	Gfral	1200	26.58;51.34;16.75;15.23	13.79;9.66;8.14;10.40	27.47	10.5	1.44	0.53	Up
chr16	35927501	35928500	ENSMUSG00000049502	ENSMUST00000081933	-	35926511	35939151	Genebody	11151	protein_coding	Dtx3l	1000	17.20;20.62;36.09;12.33	8.75;8.32;11.17;1.93	21.56	7.54	1.61	0.52	Up	1.51	4.03455e-05	0.00314073	35927501	35928500	1.51	4.03455e-05	0.00259611			chr1	15463301	15464300	ENSMUSG00000092083	ENSMUST00000170146	+	15312452	15723750	Genebody	151348	protein_coding	Kcnb2	1000	12.46;19.25;18.14;12.83	6.89;3.22;3.49;10.40	15.67	6	1.2	0.47	Up
chr16	79029701	79030800	ENSMUSG00000022857	ENSMUST00000023566	-	78953008	79091092	Genebody	60842	protein_coding	Tmprss15	1100	25.35;22.69;19.55;14.97	7.96;10.70;6.52;3.85	20.64	7.26	1.93	0.79	Up	1.51	5.91579e-07	0.000378618	79029701	79030700	1.47	6.18765e-07	0.000224101			chr1	61659401	61660500	ENSMUSG00000052062	ENSMUST00000094906	+	61639243	62642284	Genebody	20707	protein_coding	Pard3b	1100	16.61;21.09;25.12;18.44	8.62;6.44;6.98;9.25	20.31	7.82	1.03	0.45	Up
chr16	84731801	84732900	ENSMUSG00000022889	ENSMUST00000116584	-	84717576	84735742	Genebody	3392	protein_coding	Mrpl39	1100	18.11;21.66;34.58;16.74	10.35;3.57;7.45;10.60	22.77	7.99	1.27	0.45	Up	1.51	1.81083e-05	0.00206215	84731801	84732800	1.75	8.74806e-07	0.000268826			chr1	86862001	86863000	ENSMUSG00000053333	ENSMUST00000065694	+	86703843	87050092	Genebody	158657	protein_coding	Dis3l2	1000	16.61;17.42;11.16;18.44	9.48;1.07;8.14;5.78	15.91	6.12	1.14	0.46	Up
chr16	92764901	92765900	ENSMUSG00000022952	ENSMUST00000186296	-	92695592	92825778	Genebody	60378	protein_coding	Runx1	1000	19.01;35.06;30.07;16.74	11.94;13.08;8.38;1.93	25.22	8.83	0.94	0.49	Up	1.51	5.22192e-05	0.00356682	92764901	92765900	1.51	5.22192e-05	0.0030156			chr1	123422201	123423500	ENSMUSG00000036815	ENSMUST00000112603	-	123332142	124045163	Genebody	622313	protein_coding	Dpp10	1300	24.09;17.42;25.12;13.63	10.34;4.30;6.98;9.25	20.06	7.72	1.34	0.62	Up
chr17	52725701	52727600	ENSMUSG00000035580	ENSMUST00000039366	+	52602709	52979194	Genebody	123941	protein_coding	Kcnh8	1900	22.63;37.12;48.11;31.71	15.12;14.27;13.97;5.78	34.9	12.28	1.12	0.49	Up	1.51	6.71215e-08	0.000151545	52725701	52726700	1.53	1.94824e-06	0.000415855			chr1	153512301	153513300	ENSMUSG00000042684	ENSMUST00000041874	-	153503015	153550045	Genebody	37245	protein_coding	Npl	1000	19.10;27.51;25.12;15.23	9.48;4.30;10.47;9.25	21.74	8.37	1.47	0.57	Up
chr17	65274301	65275400	ENSMUSG00000045036	ENSMUST00000062161	-	65256007	65540776	Genebody	265926	protein_coding	Tmem232	1100	16.29;18.56;40.60;22.02	15.12;5.95;8.38;4.82	24.37	8.57	2.13	0.86	Up	1.51	0.000163894	0.00782312	65274401	65275400	1.62	1.02532e-05	0.00111939			chr1	180990901	180991900	ENSMUSG00000038776	ENSMUST00000154133	-	180976210	180996170	Genebody	4770	protein_coding	Ephx1	1000	14.95;21.09;19.54;21.65	9.48;9.66;6.98;3.47	19.31	7.4	1.13	0.45	Up
chr18	14883501	14884500	ENSMUSG00000054321	ENSMUST00000169862	+	14783245	14900359	Genebody	100755	protein_coding	Taf4b	1000	15.39;22.69;25.56;21.14	7.96;5.95;12.10;3.85	21.19	7.47	2.05	0.63	Up	1.51	1.07916e-06	0.000479895	14883501	14884500	1.51	1.07916e-06	0.000299286			chr10	49353801	49354800	ENSMUSG00000056073	ENSMUST00000219051	-	49193630	49433386	Genebody	79086	protein_coding	Grik2	1000	18.27;16.50;18.14;19.24	10.34;1.07;8.14;8.09	18.04	6.91	1.11	0.44	Up
chr19	40768501	40769600	ENSMUSG00000108929	ENSMUST00000207165	+	40758278	40770925	Genebody	10772	protein_coding	Cc2d2b	1100	12.67;23.72;16.54;20.26	7.96;3.57;9.31;4.82	18.3	6.41	1.7	0.45	Up	1.51	1.5429e-05	0.00189654	40768501	40769500	1.72	6.27269e-06	0.000828574			chr11	105612201	105613200	ENSMUSG00000053580	ENSMUST00000100330	+	105589991	105929304	Genebody	22709	protein_coding	Tanc2	1000	13.29;16.50;16.75;16.84	9.48;2.15;8.14;4.62	15.84	6.1	1.6	0.62	Up
chr2	13336701	13337900	ENSMUSG00000026726	ENSMUST00000091436	-	13276338	13491813	Genebody	154513	protein_coding	Cubn	1200	19.01;26.81;37.59;37.88	12.73;13.08;14.90;1.93	30.32	10.66	1.37	0.54	Up	1.51	2.37748e-05	0.00237521	13336701	13337700	1.55	9.15384e-06	0.00104633			chr11	120134301	120135300	ENSMUSG00000061306	ENSMUST00000154444	-	120111004	120151279	Genebody	16479	protein_coding	Slc38a10	1000	22.43;18.34;27.91;17.64	6.89;5.37;5.82;15.03	21.58	8.28	1.17	0.41	Up
chr2	66435901	66437000	ENSMUSG00000064329	ENSMUST00000129508	-	66348364	66440814	Genebody	4364	protein_coding	Scn1a	1100	16.29;38.15;21.05;23.78	11.94;9.51;5.59;7.71	24.82	8.69	1.61	0.72	Up	1.51	2.46688e-06	0.000721886	66436001	66437000	1.51	2.46688e-06	0.000478265			chr12	53731601	53733100	ENSMUSG00000021010	ENSMUST00000223057	+	53253046	54069074	Genebody	479304	protein_coding	Npas3	1500	24.09;37.59;30.70;20.84	9.48;10.74;11.63;11.56	28.31	10.85	1.46	0.48	Up
chr2	69959801	69960800	ENSMUSG00000044308	ENSMUST00000055758	+	69897246	70024013	Genebody	63054	protein_coding	Ubr3	1000	12.67;18.56;22.55;21.14	10.35;3.57;3.72;8.67	18.73	6.58	1.23	0.43	Up	1.51	9.55168e-06	0.0014715	69959801	69960800	1.51	9.55168e-06	0.00107372			chr12	104981901	104983100	ENSMUSG00000054150	ENSMUST00000095439	-	104932028	104998677	Genebody	16177	protein_coding	Syne3	1200	24.09;42.17;22.33;16.84	4.31;12.89;11.63;11.56	26.36	10.1	1.3	0.53	Up
chr2	142136601	142137700	ENSMUSG00000068205	ENSMUST00000138786	+	141555676	142392966	Genebody	581474	protein_coding	Macrod2	1100	19.01;18.56;19.55;22.90	9.55;11.89;3.72;2.89	20.01	7.01	1.44	0.38	Up	1.51	1.90844e-06	0.000633169	142136601	142137600	1.4	1.01097e-05	0.00110928			chr13	77409901	77411500	ENSMUSG00000071252	ENSMUST00000168779	+	77135540	77613784	Genebody	275160	protein_coding	2210408I21Rik	1600	22.43;32.09;34.89;27.26	16.37;8.59;11.63;8.09	29.17	11.17	1.65	0.52	Up
chr3	102921201	102922400	ENSMUSG00000027855	ENSMUST00000196988	-	102818741	102936100	Genebody	14300	protein_coding	Sycp1	1200	11.77;26.81;19.55;28.19	5.57;5.95;13.04;5.78	21.58	7.58	1.62	0.6	Up	1.51	5.66959e-06	0.00111686	102921401	102922400	1.64	8.44132e-06	0.000993918			chr13	96016601	96017600	ENSMUSG00000051111	ENSMUST00000182289	-	95975858	96088866	Genebody	71766	protein_coding	Sv2c	1000	14.12;11.92;16.75;15.23	4.31;6.44;5.82;5.78	14.5	5.59	0.97	0.45	Up
chr4	11588801	11590000	ENSMUSG00000078773	ENSMUST00000179731	+	11576643	11595793	Genebody	12757	protein_coding	Rad54b	1200	13.58;24.75;18.04;22.90	9.55;5.95;5.59;6.74	19.82	6.96	1.34	0.57	Up	1.51	5.28034e-06	0.00107819	11589001	11590000	1.62	4.11196e-06	0.000647622			chr14	21079601	21080600	ENSMUSG00000039197	ENSMUST00000224069	+	21076152	21448562	Genebody	3948	protein_coding	Adk	1000	16.61;18.34;29.31;28.06	6.89;4.30;15.12;9.25	23.08	8.89	1.66	0.82	Up
chr4	109774601	109775700	ENSMUSG00000010517	ENSMUST00000102724	+	109676588	109963960	Genebody	98562	protein_coding	Faf1	1100	26.25;13.41;22.55;14.09	11.14;7.13;5.59;2.89	19.08	6.69	1.28	0.4	Up	1.51	2.92942e-05	0.00265231	109774701	109775700	1.49	3.47813e-05	0.00236715			chr14	73210901	73212300	ENSMUSG00000022105	ENSMUST00000163932	-	73183673	73287707	Genebody	76107	protein_coding	Rb1	1400	22.43;31.17;37.68;15.23	12.92;12.89;8.14;6.94	26.63	10.22	1.56	0.62	Up
chr4	117458301	117459400	ENSMUSG00000028677	ENSMUST00000138435	-	117306058	117496949	Genebody	38099	protein_coding	Rnf220	1100	19.92;14.44;21.05;14.97	7.16;7.13;6.52;3.85	17.59	6.17	1.03	0.39	Up	1.51	2.2079e-06	0.000682882	117458401	117459400	1.69	3.35089e-07	0.000165728			chr14	75649301	75650300	ENSMUSG00000022002	ENSMUST00000022579	+	75642259	75667137	Genebody	7541	protein_coding	Erich6b	1000	15.78;20.17;15.35;28.06	10.34;9.66;2.33;8.09	19.84	7.61	1.48	0.75	Up
chr5	86621301	86622300	ENSMUSG00000048764	ENSMUST00000173259	-	86591149	86632383	Genebody	10583	protein_coding	Tmprss11f	1000	19.92;20.62;21.05;16.74	13.53;3.57;6.52;3.85	19.58	6.87	1.19	0.49	Up	1.51	2.0388e-05	0.00219324	86621301	86622300	1.51	2.0388e-05	0.00170872			chr15	11287601	11288600	ENSMUSG00000047497	ENSMUST00000061318	+	11064790	11346867	Genebody	223310	protein_coding	Adamts12	1000	18.27;20.17;15.35;14.43	6.03;8.59;10.47;1.16	17.06	6.56	1.3	0.56	Up
chr5	145355101	145356200	ENSMUSG00000070419	ENSMUST00000079268	+	145345287	145390926	Genebody	10363	protein_coding	Cyp3a57	1100	14.48;20.62;46.61;13.21	10.35;10.70;9.31;2.89	23.73	8.31	1.43	0.74	Up	1.51	1.1575e-05	0.00162899	145355101	145356100	1.5	1.61656e-05	0.00147926			chr16	67035501	67036500	ENSMUSG00000064115	ENSMUST00000123266	-	66784789	67620493	Genebody	584493	protein_coding	Cadm2	1000	17.44;30.26;34.89;20.04	7.75;8.59;6.98;16.18	25.66	9.88	1.82	0.6	Up
chr6	18081501	18082500	ENSMUSG00000010796	ENSMUST00000136626	-	18050983	18109044	Genebody	27044	protein_coding	Asz1	1000	12.67;16.50;21.05;12.33	6.37;2.38;9.31;3.85	15.64	5.48	1.62	0.52	Up	1.51	7.56794e-05	0.0043112	18081501	18082500	1.51	7.56794e-05	0.0037883			chr17	13768301	13769300	ENSMUSG00000068036	ENSMUST00000137495	+	13761605	13854225	Genebody	7195	protein_coding	Afdn	1000	20.76;13.75;19.54;20.04	6.89;4.30;5.82;11.56	18.52	7.14	1.09	0.45	Up
chr6	60960101	60961100	ENSMUSG00000054641	ENSMUST00000204333	+	60944478	60989378	Genebody	16122	protein_coding	Mmrn1	1000	13.58;13.41;18.04;14.09	7.96;2.38;5.59;4.82	14.78	5.18	1.17	0.44	Up	1.51	2.17434e-05	0.00226806	60960101	60961100	1.51	2.17434e-05	0.00177887			chr17	33017001	33018100	ENSMUSG00000067430	ENSMUST00000087654	-	33016863	33033402	Genebody	15852	protein_coding	Zfp763	1100	14.12;15.59;22.33;17.64	5.17;6.44;9.30;5.78	17.42	6.67	1.6	0.75	Up
chr7	44056701	44058500	ENSMUSG00000063177	ENSMUST00000079859	+	44052290	44056712	Genebody	5310	protein_coding	Klk1b27	1800	30.78;48.47;63.15;25.55	24.67;10.70;15.83;7.71	41.99	14.73	1.7	0.83	Up	1.51	3.34045e-05	0.0028457	44056901	44057900	2.06	6.22971e-08	7.36958e-05			chr17	43890001	43891000	ENSMUSG00000039601	ENSMUST00000044895	+	43801851	44039516	Genebody	88649	protein_coding	Rcan2	1000	14.95;11.92;16.75;15.23	6.89;6.44;2.33;6.94	14.71	5.65	1.01	0.46	Up
chr8	58124701	58125700	ENSMUSG00000096914	ENSMUST00000204128	-	57774052	58912640	Genebody	787440	protein_coding	Galntl6	1000	11.77;30.94;18.04;14.09	5.57;9.51;8.38;2.89	18.71	6.59	1.23	0.75	Up	1.51	2.59853e-05	0.00249352	58124701	58125700	1.51	2.59853e-05	0.00198298			chr17	66755201	66756200	ENSMUSG00000033278	ENSMUST00000037974	-	66666947	67354073	Genebody	598373	protein_coding	Ptprm	1000	19.93;22.00;19.54;13.63	8.62;8.59;4.65;6.94	18.78	7.2	1.36	0.58	Up
chr8	79235201	79236300	ENSMUSG00000031682	ENSMUST00000210889	-	79223297	79248543	Genebody	12793	protein_coding	1700011L22Rik	1100	19.01;30.94;21.05;18.50	10.35;10.70;8.38;1.93	22.37	7.84	1.17	0.5	Up	1.51	5.10124e-06	0.00105725	79235201	79236200	1.48	2.27492e-05	0.00182574			chr17	71265701	71267100	ENSMUSG00000024053	ENSMUST00000024849	-	71252176	71310965	Genebody	44565	protein_coding	Emilin2	1400	17.44;29.34;16.75;26.46	8.62;9.66;9.30;6.94	22.5	8.63	1.03	0.44	Up
chr9	9722101	9723200	ENSMUSG00000039488	ENSMUST00000074133	-	9661363	10419090	Genebody	696440	protein_coding	Cntn5	1100	18.11;15.47;16.54;17.62	7.16;2.38;4.66;9.63	16.93	5.96	1.24	0.5	Up	1.51	4.32627e-06	0.000968255	9722201	9723200	1.51	3.62737e-06	0.000598388			chr18	58098201	58099300	ENSMUSG00000024598	ENSMUST00000025497	-	58008623	58209926	Genebody	111176	protein_coding	Fbn2	1100	13.29;14.67;19.54;16.84	5.17;2.15;8.14;9.25	16.08	6.18	1.19	0.58	Up
chr9	24754201	24755200	ENSMUSG00000031965	ENSMUST00000215802	-	24740248	24769680	Genebody	14980	protein_coding	Tbx20	1000	11.77;18.56;15.04;15.86	10.35;3.57;5.59;1.93	15.31	5.36	1.1	0.51	Up	1.51	7.11713e-05	0.00416886	24754201	24755200	1.51	7.11713e-05	0.00363975			chr18	70106401	70107500	ENSMUSG00000024511	ENSMUST00000121693	-	69979131	70141605	Genebody	34655	protein_coding	Rab27b	1100	14.95;15.59;25.12;20.84	11.20;3.22;5.82;9.25	19.13	7.37	1.35	0.56	Up
chr1	174852501	174853500	ENSMUSG00000050069	ENSMUST00000055294	-	174833785	174921819	Genebody	68819	protein_coding	Grem2	1000	19.92;25.78;37.59;12.33	10.35;3.57;10.24;9.63	23.9	8.45	1.82	0.74	Up	1.5	1.34478e-05	0.00176083	174852501	174853500	1.5	1.34478e-05	0.00132329			chr19	7506601	7507800	ENSMUSG00000024759	ENSMUST00000025668	+	7494438	7538608	Genebody	12762	protein_coding	Atl3	1200	19.93;24.75;23.72;24.05	12.92;7.52;11.63;3.47	23.12	8.88	1.64	0.54	Up
chr10	34494101	34495400	ENSMUSG00000019779	ENSMUST00000215594	+	34483532	34606280	Genebody	11218	protein_coding	Frk	1300	17.20;23.72;21.05;27.31	10.35;7.13;9.31;4.82	22.32	7.9	1.47	0.51	Up	1.5	1.69297e-07	0.000220578	34494101	34495100	1.49	4.20583e-06	0.000657776			chr19	37561801	37562900	ENSMUSG00000053799	ENSMUST00000066439	+	37550418	37683245	Genebody	11932	protein_coding	Exoc6	1100	17.44;17.42;19.54;18.44	11.20;7.52;6.98;2.31	18.21	7	1.56	0.52	Up
chr10	88909201	88910700	ENSMUSG00000020062	ENSMUST00000020255	+	88885992	88929515	Genebody	23958	protein_coding	Slc5a8	1500	24.44;41.25;24.06;24.66	13.53;11.89;13.97;0.96	28.6	10.09	1.56	0.56	Up	1.5	6.71272e-05	0.00405667	88909601	88910600	1.68	1.89794e-06	0.000410266			chr19	45377001	45378100	ENSMUSG00000025217	ENSMUST00000224318	+	45364087	45423240	Genebody	13463	protein_coding	Btrc	1100	19.10;22.92;12.56;16.84	8.62;10.74;3.49;4.62	17.85	6.87	1	0.42	Up
chr10	92906801	92907900	ENSMUSG00000020014	ENSMUST00000067705	-	92897286	92940289	Genebody	32939	protein_coding	Cfap54	1100	13.58;19.59;15.04;13.21	3.18;7.13;5.59;5.78	15.36	5.42	1.2	0.47	Up	1.5	3.20679e-06	0.000827268	92906901	92907900	1.8	5.27879e-07	0.000207183			chr2	20460701	20461700	ENSMUSG00000036617	ENSMUST00000131714	+	20339824	20661918	Genebody	121376	protein_coding	Etl4	1000	16.61;29.34;29.31;13.63	6.89;7.52;9.30;10.40	22.22	8.53	1.5	0.44	Up
chr11	33258801	33259800	ENSMUSG00000040594	ENSMUST00000102815	-	33211795	33513746	Genebody	254446	protein_coding	Ranbp17	1000	10.86;15.47;19.55;14.97	8.75;7.13;3.72;1.93	15.21	5.38	1.39	0.38	Up	1.5	3.45758e-05	0.00289691	33258801	33259800	1.5	3.45758e-05	0.00236101			chr2	77080501	77081800	ENSMUSG00000044033	ENSMUST00000131660	-	77074761	77170610	Genebody	89460	protein_coding	Ccdc141	1300	24.09;33.92;26.52;29.66	15.51;7.52;10.47;10.40	28.55	10.97	1.44	0.48	Up
chr12	34297001	34298100	ENSMUSG00000004698	ENSMUST00000210724	-	34095881	34528304	Genebody	230754	protein_coding	Hdac9	1100	11.77;26.81;25.56;14.97	6.37;9.51;10.24;1.93	19.78	7.01	1.5	0.41	Up	1.5	3.76703e-05	0.00302245	34297101	34298100	1.59	4.27296e-05	0.00268066			chr2	122033201	122034200	ENSMUSG00000027236	ENSMUST00000028668	+	122028546	122056598	Genebody	5154	protein_coding	Eif3j1	1000	14.95;24.75;32.10;17.64	9.48;8.59;9.30;6.94	22.36	8.58	1.67	0.64	Up
chr12	57105201	57106200	ENSMUSG00000035472	ENSMUST00000110680	-	56713813	57159244	Genebody	53544	protein_coding	Slc25a21	1000	10.86;22.69;16.54;20.26	7.16;8.32;8.38;0.96	17.59	6.21	1.2	0.42	Up	1.5	3.47039e-05	0.00290216	57105201	57106200	1.5	3.47039e-05	0.00236562			chr2	142027901	142029200	ENSMUSG00000068205	ENSMUST00000138786	+	141555676	142392966	Genebody	472874	protein_coding	Macrod2	1300	18.27;19.25;27.91;18.44	9.48;6.44;9.30;6.94	20.97	8.04	1.41	0.58	Up
chr12	78669701	78670700	ENSMUSG00000047454	ENSMUST00000110388	+	78226653	78684767	Genebody	443547	protein_coding	Gphn	1000	21.73;15.47;28.57;19.38	9.55;2.38;5.59;12.52	21.29	7.51	1.33	0.64	Up	1.5	8.98242e-05	0.00470113	78669701	78670700	1.5	8.98242e-05	0.00421035			chr2	161535801	161537200	ENSMUSG00000053141	ENSMUST00000109442	-	161526357	162661094	Genebody	1124594	protein_coding	Ptprt	1400	24.09;26.59;22.33;17.64	6.89;12.89;6.98;8.09	22.66	8.71	1.28	0.51	Up
chr12	101656001	101657000	ENSMUSG00000021187	ENSMUST00000160715	-	101649033	101709536	Genebody	53036	protein_coding	Tc2n	1000	21.73;17.53;22.55;21.14	13.53;3.57;11.17;0.96	20.74	7.31	1.45	0.52	Up	1.5	8.02825e-05	0.00445907	101656001	101657000	1.5	8.02825e-05	0.0039393			chr3	122358601	122359600	ENSMUSG00000028121	ENSMUST00000196134	+	122294136	122427148	Genebody	64964	protein_coding	Bcar3	1000	21.59;17.42;19.54;12.83	9.48;7.52;5.82;4.62	17.84	6.86	1.18	0.55	Up
chr15	57247101	57248100	ENSMUSG00000022366	ENSMUST00000022995	-	57243767	57265161	Genebody	17561	protein_coding	Slc22a22	1000	13.58;22.69;19.55;16.74	8.75;9.51;7.45;0.00	18.14	6.43	1.55	0.5	Up	1.5	6.37029e-05	0.00394804	57247101	57248100	1.5	6.37029e-05	0.00340395			chr4	80936901	80938000	ENSMUSG00000048706	ENSMUST00000055922	+	80910646	80955628	Genebody	26804	protein_coding	Lurap1l	1100	13.29;22.92;16.75;22.45	7.75;9.66;3.49;8.09	18.85	7.25	1.1	0.54	Up
chr16	32763301	32764600	ENSMUSG00000079620	ENSMUST00000135753	+	32756336	32782391	Genebody	7614	protein_coding	Muc4	1300	23.54;23.72;27.06;34.35	15.12;7.13;8.38;7.71	27.17	9.59	1.31	0.59	Up	1.5	2.18511e-08	8.96553e-05	32763401	32764400	1.61	2.39957e-08	4.57051e-05			chr4	99097101	99098100	ENSMUSG00000028556	ENSMUST00000075836	-	98936857	99120762	Genebody	23162	protein_coding	Dock7	1000	11.63;18.34;16.75;19.24	5.17;9.66;4.65;5.78	16.49	6.32	1.13	0.44	Up
chr16	52249201	52250300	ENSMUSG00000022636	ENSMUST00000023312	-	52248996	52454074	Genebody	204324	protein_coding	Alcam	1100	19.92;20.62;30.07;22.02	14.32;7.13;8.38;2.89	23.16	8.18	1.23	0.48	Up	1.5	1.07659e-05	0.00156309	52249301	52250300	1.63	3.1172e-06	0.000547941			chr4	99767201	99768200	ENSMUSG00000028549	ENSMUST00000102786	-	99767331	99829092	Genebody	61392	protein_coding	Itgb3bp	1000	14.95;14.67;15.35;13.63	7.75;4.30;2.33;8.09	14.65	5.62	1.71	0.42	Up
chr16	87732801	87733800	ENSMUSG00000025612	ENSMUST00000151046	+	87698965	87732601	Genebody	34335	protein_coding	Bach1	1000	18.11;24.75;36.09;17.62	7.96;7.13;7.45;11.56	24.14	8.53	1.84	0.89	Up	1.5	4.47979e-06	0.000984354	87732801	87733800	1.5	4.47979e-06	0.000681563			chr4	100920401	100921500	ENSMUSG00000028532	ENSMUST00000097955	+	100776675	101029220	Genebody	144275	protein_coding	Cachd1	1100	34.88;18.34;27.91;23.25	12.06;12.89;3.49;11.56	26.1	10	1.67	0.64	Up
chr17	3643401	3644700	ENSMUSG00000023802	ENSMUST00000115800	-	3635240	3696261	Genebody	52211	protein_coding	Nox3	1300	20.82;31.97;57.14;37.00	14.32;16.65;10.24;10.60	36.73	12.95	1.17	0.72	Up	1.5	1.07603e-07	0.000186938	3643501	3644500	1.56	1.61164e-07	0.000118551			chr4	132055001	132056200	ENSMUSG00000028906	ENSMUST00000030739	-	131923429	132072097	Genebody	16497	protein_coding	Epb41	1200	19.93;14.67;22.33;16.03	7.75;7.52;9.30;3.47	18.24	7.01	1	0.54	Up
chr17	24276501	24277800	ENSMUSG00000035435	ENSMUST00000039324	-	24264279	24347252	Genebody	70102	protein_coding	Abca17	1300	19.92;21.66;33.08;18.50	11.94;10.70;7.45;2.89	23.29	8.24	1.55	0.55	Up	1.5	6.65068e-06	0.00120764	24276601	24277600	1.66	1.69133e-06	0.000383319			chr4	155107101	155108100	ENSMUSG00000029049	ENSMUST00000151710	+	155102194	155129214	Genebody	5406	protein_coding	Morn1	1000	10.80;20.17;18.14;18.44	6.89;7.52;9.30;2.31	16.89	6.51	0.9	0.4	Up
chr17	62654801	62655800	ENSMUSG00000048915	ENSMUST00000078839	-	62607319	62881144	Genebody	225844	protein_coding	Efna5	1000	13.58;21.66;18.04;14.97	10.35;7.13;1.86;4.82	17.06	6.04	1.25	0.42	Up	1.5	1.12079e-05	0.00159824	62654801	62655800	1.5	1.12079e-05	0.00117998			chr5	101859601	101861100	ENSMUSG00000043940	ENSMUST00000174598	-	101836158	101981558	Genebody	121208	protein_coding	Wdfy3	1500	19.93;30.26;18.14;28.86	11.20;7.52;10.47;8.09	24.3	9.32	1.66	0.51	Up
chr18	7159601	7160600	ENSMUSG00000061802	ENSMUST00000081275	-	7088233	7297901	Genebody	137801	protein_coding	Armc4	1000	13.58;21.66;52.62;17.62	14.32;5.95;5.59;11.56	26.37	9.35	1.61	0.57	Up	1.5	1.91693e-05	0.00212192	7159601	7160600	1.5	1.91693e-05	0.0016429			chr6	56266201	56267200	ENSMUSG00000004347	ENSMUST00000203967	-	56072311	56361855	Genebody	95155	protein_coding	Pde1c	1000	15.78;26.59;27.91;17.64	11.20;8.59;9.30;4.62	21.98	8.43	1.5	0.55	Up
chr18	63059301	63060300	ENSMUSG00000041482	ENSMUST00000183217	-	63059718	63386457	Genebody	326657	protein_coding	Piezo2	1000	10.86;23.72;15.04;14.97	7.16;7.13;2.79;5.78	16.15	5.72	1.02	0.37	Up	1.5	7.30613e-05	0.00422744	63059301	63060300	1.5	7.30613e-05	0.00370255			chr6	63358201	63359400	ENSMUSG00000071424	ENSMUST00000161105	+	63256826	64278792	Genebody	101974	protein_coding	Grid2	1200	19.10;22.00;18.14;13.63	6.89;10.74;8.14;2.31	18.22	7.02	1.17	0.61	Up
chr19	38669401	38670400	ENSMUSG00000024998	ENSMUST00000182267	+	38524209	38782795	Genebody	145691	protein_coding	Plce1	1000	15.39;31.97;19.55;22.90	12.73;9.51;6.52;2.89	22.45	7.91	1.2	0.55	Up	1.5	1.78784e-05	0.00204684	38669401	38670400	1.5	1.78784e-05	0.00157341			chr6	63375601	63376700	ENSMUSG00000071424	ENSMUST00000161105	+	63256826	64278792	Genebody	119324	protein_coding	Grid2	1100	20.76;20.17;15.35;15.23	6.89;4.30;3.49;12.72	17.88	6.85	1.57	0.45	Up
chr19	50652001	50653400	ENSMUSG00000043531	ENSMUST00000209783	-	50152953	50678485	Genebody	25785	protein_coding	Sorcs1	1400	20.82;28.87;55.63;22.02	12.73;10.70;13.04;8.67	31.84	11.28	1.64	0.8	Up	1.5	6.59356e-07	0.000394769	50652101	50653100	1.81	2.33426e-07	0.00014097			chr6	77229301	77230500	ENSMUSG00000063063	ENSMUST00000159626	-	76881640	77979550	Genebody	749650	protein_coding	Ctnna2	1200	15.78;20.17;32.10;19.24	12.06;6.44;8.14;6.94	21.82	8.4	1.06	0.54	Up
chr2	10426001	10427000	ENSMUSG00000061186	ENSMUST00000041105	+	10372450	10595253	Genebody	54050	protein_coding	Sfmbt2	1000	15.39;21.66;13.53;14.97	8.75;5.95;5.59;2.89	16.39	5.79	0.87	0.41	Up	1.5	5.72427e-06	0.00112348	10426001	10427000	1.5	5.72427e-06	0.000788196			chr6	144004601	144006000	ENSMUSG00000041540	ENSMUST00000129050	-	143906572	144204427	Genebody	199127	protein_coding	Sox5	1400	21.59;15.59;29.31;37.68	12.92;7.52;5.82;13.87	26.04	10.03	1.96	0.6	Up
chr2	41126401	41127400	ENSMUSG00000049252	ENSMUST00000167270	-	40801393	41789078	Genebody	662178	protein_coding	Lrp1b	1000	11.77;22.69;18.04;14.97	7.96;3.57;3.72;8.67	16.87	5.98	1.18	0.41	Up	1.5	6.22543e-05	0.00389518	41126401	41127400	1.5	6.22543e-05	0.00335046			chr6	144511501	144512500	ENSMUSG00000041540	ENSMUST00000149451	-	144104452	144781919	Genebody	269919	protein_coding	Sox5	1000	17.44;17.42;15.35;19.24	11.20;8.59;2.33;4.62	17.36	6.69	1.24	0.56	Up
chr3	53641101	53642100	ENSMUSG00000037016	ENSMUST00000091137	-	53513938	53657355	Genebody	15755	protein_coding	Frem2	1000	11.77;15.47;27.06;17.62	6.37;9.51;4.66;4.82	17.98	6.34	1.29	0.43	Up	1.5	3.82252e-05	0.00304954	53641101	53642100	1.5	3.82252e-05	0.00250749			chr7	75585001	75586000	ENSMUSG00000066406	ENSMUST00000208187	+	75455557	75603301	Genebody	129943	protein_coding	Akap13	1000	15.78;28.42;22.33;27.26	4.31;8.59;9.30;13.87	23.45	9.02	1.67	0.51	Up
chr3	75470001	75471200	ENSMUSG00000104301	ENSMUST00000193989	-	75274988	75481740	Genebody	11140	protein_coding	Wdr49	1200	20.82;25.78;27.06;22.90	11.94;7.13;13.04;1.93	24.14	8.51	1.55	0.53	Up	1.5	1.79941e-06	0.000614434	75470201	75471200	1.62	5.46279e-07	0.000211421			chr7	137298201	137299300	ENSMUSG00000010476	ENSMUST00000209864	-	137298711	137313916	Genebody	15166	protein_coding	Ebf3	1100	14.95;15.59;16.75;19.24	5.17;5.37;11.63;3.47	16.63	6.41	1.26	0.56	Up
chr4	19408501	19409900	ENSMUSG00000056494	ENSMUST00000102999	+	19280850	19510623	Genebody	128350	protein_coding	Cngb3	1400	18.11;24.75;30.07;19.38	7.96;10.70;11.17;2.89	23.08	8.18	1.61	0.52	Up	1.5	9.54955e-07	0.000457748	19408601	19409600	2.21	1.82227e-08	3.95456e-05			chr9	78199901	78200900	ENSMUSG00000032348	ENSMUST00000034903	+	78191947	78209349	Genebody	8453	protein_coding	Gsta4	1000	15.78;15.59;16.75;14.43	2.58;7.52;8.14;5.78	15.64	6.01	1.27	0.4	Up
chr4	58200401	58201500	ENSMUSG00000028369	ENSMUST00000042850	-	58042442	58206596	Genebody	5646	protein_coding	Svep1	1100	15.39;37.12;18.04;29.07	5.57;5.95;10.24;13.48	24.91	8.81	1.74	0.63	Up	1.5	2.04942e-06	0.000656156	58200401	58201400	1.47	6.8691e-06	0.000876599			chr1	3598701	3599800	ENSMUSG00000051951	ENSMUST00000070533	-	3214482	3671498	Genebody	72248	protein_coding	Xkr4	1100	19.93;22.00;13.96;14.43	3.45;8.59;8.14;6.94	17.58	6.78	1.86	0.63	Up
chr4	103815301	103816400	ENSMUSG00000028519	ENSMUST00000106827	+	103619665	104680382	Genebody	196185	protein_coding	Dab1	1100	19.01;26.81;21.05;23.78	8.75;11.89;6.52;4.82	22.66	7.99	1.49	0.48	Up	1.5	2.42463e-08	9.40383e-05	103815401	103816400	1.44	1.95591e-07	0.00012997			chr1	123920801	123921800	ENSMUSG00000036815	ENSMUST00000112603	-	123332142	124045163	Genebody	123863	protein_coding	Dpp10	1000	14.95;16.50;18.14;12.83	9.48;4.30;6.98;3.47	15.61	6.05	1.43	0.57	Up
chr4	109140701	109141700	ENSMUSG00000028559	ENSMUST00000161363	-	109062087	109156610	Genebody	15410	protein_coding	Osbpl9	1000	13.58;18.56;15.04;22.90	3.18;13.08;6.52;1.93	17.52	6.18	1.43	0.63	Up	1.5	7.51254e-05	0.00429487	109140701	109141700	1.5	7.51254e-05	0.00376977			chr1	130700801	130701900	ENSMUSG00000026409	ENSMUST00000171479	-	130689182	130714575	Genebody	13225	protein_coding	Pfkfb2	1100	24.92;29.34;20.93;26.46	12.06;6.44;5.82;15.03	25.41	9.84	1.17	0.49	Up
chr5	3524001	3525100	ENSMUSG00000040274	ENSMUST00000165117	+	3343893	3531008	Genebody	180657	protein_coding	Cdk6	1100	21.73;33.00;27.06;13.21	11.14;13.08;5.59;3.85	23.75	8.42	1.42	0.59	Up	1.5	2.02257e-05	0.00218466	3524101	3525100	1.58	2.85482e-06	0.000520834			chr10	101687301	101688300	ENSMUSG00000019888	ENSMUST00000156751	+	101681746	102385088	Genebody	6054	protein_coding	Mgat4c	1000	13.29;15.59;20.93;18.44	9.48;5.37;8.14;3.47	17.06	6.61	1.33	0.52	Up
chr5	7249001	7250000	ENSMUSG00000092094	ENSMUST00000200317	-	6769010	7344756	Genebody	95256	protein_coding	Zfp804b	1000	14.48;16.50;22.55;12.33	9.55;2.38;4.66;6.74	16.47	5.83	1.33	0.41	Up	1.5	9.60472e-05	0.00485739	7249001	7250000	1.5	9.60472e-05	0.00438447			chr11	29389101	29390100	ENSMUSG00000032740	ENSMUST00000109477	+	29373777	29423411	Genebody	15823	protein_coding	Ccdc88a	1000	21.59;23.84;23.72;20.04	16.37;6.44;4.65;6.94	22.3	8.6	2.15	0.88	Up
chr5	26837501	26838600	ENSMUSG00000061576	ENSMUST00000136574	+	26817434	27452794	Genebody	20616	protein_coding	Dpp6	1100	14.48;28.87;21.05;16.74	7.96;4.76;9.31;6.74	20.29	7.19	1.36	0.51	Up	1.5	1.42783e-05	0.00181518	26837501	26838500	1.67	5.29124e-06	0.00075334			chr11	58154201	58155300	ENSMUSG00000037275	ENSMUST00000134953	-	58155029	58160768	Genebody	6018	protein_coding	Gemin5	1100	13.29;21.09;29.31;24.05	10.34;8.59;6.98;8.09	21.93	8.5	1.21	0.65	Up
chr5	96624801	96626000	ENSMUSG00000034687	ENSMUST00000199204	+	96617581	96636878	Genebody	7819	protein_coding	Fras1	1200	12.67;19.59;31.57;16.74	11.94;2.38;6.52;7.71	20.14	7.13	1.05	0.46	Up	1.5	0.000290606	0.0135121	96625001	96626000	1.8	1.96384e-05	0.00166851			chr11	80672501	80673500	ENSMUSG00000035441	ENSMUST00000125944	-	80673667	80780003	Genebody	107003	protein_coding	Myo1d	1000	19.10;14.67;26.52;21.65	10.34;7.52;8.14;5.78	20.48	7.94	1.15	0.46	Up
chr5	108106201	108107500	ENSMUSG00000063406	ENSMUST00000118036	-	108106366	108132565	Genebody	25715	protein_coding	Tmed5	1300	15.39;29.91;25.56;19.38	11.14;8.32;5.59;6.74	22.56	7.95	1.49	0.4	Up	1.5	6.47198e-06	0.00119202	108106501	108107500	1.58	1.94757e-06	0.000415855			chr11	82421801	82422900	ENSMUSG00000020701	ENSMUST00000132477	+	82389123	82434723	Genebody	33227	protein_coding	Tmem132e	1100	26.58;33.01;18.14;22.45	12.92;9.66;8.14;8.09	25.04	9.71	1.55	0.54	Up
chr6	7022201	7023500	ENSMUSG00000042505	ENSMUST00000040826	+	6956004	7042979	Genebody	66846	protein_coding	Sdhaf3	1300	27.16;26.81;25.56;29.95	15.92;14.27;5.59;2.89	27.37	9.67	1.24	0.54	Up	1.5	5.20031e-07	0.000362577	7022301	7023300	1.84	1.23219e-08	3.24848e-05			chr12	32011401	32012400	ENSMUSG00000002997	ENSMUST00000146865	-	31958480	32060589	Genebody	48689	protein_coding	Prkar2b	1000	14.95;15.59;23.72;17.64	8.62;5.37;5.82;8.09	17.97	6.97	1.22	0.59	Up
chr6	15007501	15008600	ENSMUSG00000029563	ENSMUST00000156883	+	14903457	15196959	Genebody	104593	protein_coding	Foxp2	1100	16.29;21.66;24.06;15.86	7.16;2.38;7.45;10.60	19.47	6.9	0.97	0.56	Up	1.5	4.06953e-06	0.00093913	15007501	15008500	1.47	1.62789e-05	0.00148619			chr12	83888501	83889500	ENSMUSG00000021224	ENSMUST00000222439	-	83842234	83921733	Genebody	32733	protein_coding	Numb	1000	14.12;14.67;18.14;18.44	5.17;8.59;4.65;6.94	16.34	6.34	1.17	0.48	Up
chr6	29567901	29568900	ENSMUSG00000012535	ENSMUST00000201797	-	29568434	29571519	Genebody	3119	protein_coding	Tnpo3	1000	13.58;25.78;30.07;16.74	12.73;8.32;4.66;4.82	21.54	7.63	1.31	0.48	Up	1.5	2.85577e-05	0.00261789	29567901	29568900	1.5	2.85577e-05	0.00209717			chr14	11614101	11615100	ENSMUSG00000021745	ENSMUST00000148113	+	11553581	11964131	Genebody	61019	protein_coding	Ptprg	1000	18.27;24.75;16.75;17.64	12.92;5.37;1.16;10.40	19.35	7.47	1.63	0.53	Up
chr6	38890701	38891700	ENSMUSG00000029925	ENSMUST00000162521	+	38875404	38952973	Genebody	15796	protein_coding	Tbxas1	1000	11.77;20.62;27.06;23.78	11.94;7.13;4.66;5.78	20.81	7.38	1.38	0.42	Up	1.5	2.04939e-05	0.00219947	38890701	38891700	1.5	2.04939e-05	0.00171529			chr15	48117001	48118700	ENSMUSG00000022311	ENSMUST00000160658	-	47580637	48791933	Genebody	674083	protein_coding	Csmd3	1700	22.43;41.26;27.91;20.04	10.34;11.81;13.96;6.94	27.91	10.76	1.34	0.45	Up
chr6	41676001	41677200	ENSMUSG00000036899	ENSMUST00000193503	-	41653130	41680655	Genebody	4055	protein_coding	Trpv5	1200	21.73;26.81;33.08;22.02	15.92;4.76;8.38;7.71	25.91	9.19	1.53	0.56	Up	1.5	7.44508e-06	0.00128264	41676201	41677200	1.54	5.50817e-05	0.00312044			chr15	66116701	66117800	ENSMUSG00000056258	ENSMUST00000070256	-	65986387	66286224	Genebody	168974	protein_coding	Kcnq3	1100	27.41;30.26;23.72;14.43	11.20;9.66;8.14;8.09	23.95	9.27	1.5	0.83	Up
chr7	76810601	76811600	ENSMUSG00000025754	ENSMUST00000156166	+	76229887	77124698	Genebody	581213	protein_coding	Agbl1	1000	10.86;20.62;15.04;19.38	4.77;11.89;3.72;2.89	16.48	5.82	1.04	0.37	Up	1.5	9.11101e-05	0.00474031	76810601	76811600	1.5	9.11101e-05	0.00425177			chr15	66819401	66820400	ENSMUSG00000022372	ENSMUST00000164163	-	66780819	66831646	Genebody	11746	protein_coding	Sla	1000	11.63;12.84;11.16;16.84	7.75;3.22;6.98;2.31	13.12	5.07	1.48	0.49	Up
chr7	85558001	85559100	ENSMUSG00000090806	ENSMUST00000168230	-	85558703	85569088	Genebody	10538	protein_coding	Vmn2r70	1100	13.58;19.59;18.04;20.26	8.75;7.13;8.38;0.96	17.87	6.31	1.73	0.75	Up	1.5	4.83419e-06	0.00102824	85558101	85559100	1.39	2.86688e-05	0.00209978			chr15	93402301	93403300	ENSMUSG00000036167	ENSMUST00000165935	+	93398464	93491498	Genebody	4336	protein_coding	Pphln1	1000	9.97;13.75;13.96;15.23	4.31;1.07;8.14;6.94	13.23	5.11	1.81	0.52	Up
chr7	105447501	105448500	ENSMUSG00000030898	ENSMUST00000181339	+	105425817	105470898	Genebody	22183	protein_coding	Cckbr	1000	20.82;20.62;21.05;23.78	11.94;3.57;11.17;3.85	21.57	7.63	1.5	0.54	Up	1.5	2.24371e-06	0.000686786	105447501	105448500	1.5	2.24371e-06	0.000452444			chr16	16346701	16347700	ENSMUSG00000022789	ENSMUST00000115749	-	16312235	16359030	Genebody	11830	protein_coding	Dnm1l	1000	15.78;21.09;12.56;14.43	5.17;2.15;6.98;10.40	15.96	6.17	1.03	0.38	Up
chr8	31997601	31998600	ENSMUSG00000062991	ENSMUST00000207470	-	31814551	32009109	Genebody	11009	protein_coding	Nrg1	1000	18.11;27.84;15.04;14.09	6.37;5.95;7.45;6.74	18.77	6.63	1.5	0.38	Up	1.5	2.10821e-05	0.00222969	31997601	31998600	1.5	2.10821e-05	0.00174339			chr16	52253301	52254400	ENSMUSG00000022636	ENSMUST00000163788	-	52253188	52269061	Genebody	15211	protein_coding	Alcam	1100	15.78;19.25;19.54;12.03	5.17;3.22;6.98;10.40	16.65	6.44	1.23	0.44	Up
chr9	77034201	77035200	ENSMUSG00000032357	ENSMUST00000184897	-	76951693	77045749	Genebody	11049	protein_coding	Tinag	1000	12.67;20.62;21.05;29.07	6.37;11.89;7.45;3.85	20.85	7.39	1.52	0.58	Up	1.5	4.3812e-06	0.000973787	77034201	77035200	1.5	4.3812e-06	0.000672881			chr18	75572901	75573900	ENSMUSG00000052928	ENSMUST00000165559	-	75431224	75697696	Genebody	124296	protein_coding	Ctif	1000	17.44;13.75;16.75;24.05	12.06;5.37;3.49;6.94	18	6.96	1.1	0.47	Up
chr1	4215401	4216500	ENSMUSG00000025900	ENSMUST00000208660	-	3999557	4409241	Genebody	193291	protein_coding	Rp1	1100	16.29;15.47;21.05;22.90	11.94;4.76;7.45;2.89	18.93	6.76	1.07	0.45	Up	1.49	8.68068e-06	0.00139508	4215401	4216400	1.55	2.65789e-05	0.00201327			chr19	27416801	27417900	ENSMUSG00000041360	ENSMUST00000076219	-	27388702	27429820	Genebody	12470	protein_coding	Pum3	1100	20.76;16.50;19.54;14.43	5.17;10.74;4.65;6.94	17.81	6.87	1.32	0.4	Up
chr1	70243701	70244900	ENSMUSG00000053153	ENSMUST00000191569	+	69951648	70282011	Genebody	292652	protein_coding	Spag16	1200	21.73;20.62;39.09;21.14	7.96;5.95;13.04;9.63	25.65	9.14	1.44	0.48	Up	1.49	3.54928e-06	0.000876322	70243801	70244800	1.44	4.35449e-05	0.00270882			chr19	38012001	38013000	ENSMUSG00000048612	ENSMUST00000226068	-	37899310	38043351	Genebody	30851	protein_coding	Myof	1000	12.46;22.92;16.75;16.03	5.17;10.74;4.65;5.78	17.04	6.58	1.17	0.5	Up
chr1	70285801	70286900	ENSMUSG00000053153	ENSMUST00000161310	+	69951621	70725132	Genebody	334729	protein_coding	Spag16	1100	15.39;37.12;30.07;14.09	5.57;11.89;10.24;6.74	24.17	8.61	1.19	0.56	Up	1.49	2.86895e-06	0.000781874	70285901	70286900	1.52	3.30768e-06	0.000566227			chr19	47323801	47324800	ENSMUSG00000053617	ENSMUST00000081619	-	47260174	47464411	Genebody	140111	protein_coding	Sh3pxd2a	1000	15.78;24.75;19.54;26.46	8.62;9.66;10.47;4.62	21.63	8.34	1.55	0.55	Up
chr1	74930801	74931800	ENSMUSG00000047021	ENSMUST00000130489	-	74923392	74935592	Genebody	4292	protein_coding	Cfap65	1000	18.11;20.62;19.55;12.33	11.14;3.57;2.79;7.71	17.65	6.3	0.87	0.36	Up	1.49	3.41028e-05	0.00287421	74930801	74931800	1.49	3.41028e-05	0.00234079			chr2	27264701	27265700	ENSMUSG00000009621	ENSMUST00000185188	-	27262104	27426912	Genebody	161712	protein_coding	Vav2	1000	11.63;32.09;22.33;28.06	6.03;11.81;9.30;9.25	23.53	9.1	1.28	0.43	Up
chr10	3439301	3440300	ENSMUSG00000040653	ENSMUST00000217573	+	3366544	3464975	Genebody	73256	protein_coding	Ppp1r14c	1000	14.48;31.97;25.56;15.86	9.55;4.76;11.17;5.78	21.97	7.81	1.38	0.56	Up	1.49	2.50809e-05	0.00245362	3439301	3440300	1.49	2.50809e-05	0.00194453			chr2	166088701	166090000	ENSMUSG00000006800	ENSMUST00000088086	-	166073920	166155285	Genebody	65935	protein_coding	Sulf2	1300	24.92;17.42;32.10;24.05	14.65;9.66;6.98;6.94	24.62	9.56	1.54	0.54	Up
chr10	5137101	5138300	ENSMUSG00000096054	ENSMUST00000215021	-	5131014	5142528	Genebody	4828	protein_coding	Syne1	1200	21.73;31.97;24.06;17.62	14.32;7.13;3.72;8.67	23.84	8.46	1.58	0.6	Up	1.49	1.39105e-05	0.00178723	5137201	5138200	2.39	4.03586e-11	1.94683e-06			chr2	170842101	170843100	ENSMUSG00000027560	ENSMUST00000029075	+	170731807	170879769	Genebody	110793	protein_coding	Dok5	1000	18.27;14.67;18.14;12.83	7.75;5.37;4.65;6.94	15.98	6.18	1.23	0.52	Up
chr10	17888101	17889100	ENSMUSG00000039879	ENSMUST00000217949	-	17868612	17915222	Genebody	26622	protein_coding	Heca	1000	11.77;14.44;15.04;12.33	3.98;4.76;5.59;4.82	13.39	4.78	1.44	0.39	Up	1.49	5.94987e-05	0.00382121	17888101	17889100	1.49	5.94987e-05	0.00326985			chr3	24515801	24516800	ENSMUSG00000102758	ENSMUST00000203414	-	23798102	24783622	Genebody	267322	protein_coding	Naaladl2	1000	15.78;24.75;16.75;18.44	12.06;3.22;8.14;5.78	18.93	7.3	1.52	0.53	Up
chr11	79957001	79958100	ENSMUSG00000035575	ENSMUST00000108241	-	79932321	79962379	Genebody	4829	protein_coding	Utp6	1100	12.67;26.81;31.57;14.09	8.75;8.32;6.52;6.74	21.29	7.58	1.2	0.5	Up	1.49	2.62015e-05	0.002507	79957101	79958100	1.92	6.93548e-07	0.000238044			chr3	148854801	148855800	ENSMUSG00000028184	ENSMUST00000106128	-	148815586	148954635	Genebody	99335	protein_coding	Adgrl2	1000	14.95;21.09;13.96;14.43	11.20;3.22;3.49;6.94	16.11	6.21	1.11	0.4	Up
chr11	96057001	96058100	ENSMUSG00000014349	ENSMUST00000100528	-	96047432	96065388	Genebody	7838	protein_coding	Ube2z	1100	15.39;13.41;33.08;26.43	7.96;8.32;9.31;5.78	22.07	7.84	1.01	0.47	Up	1.49	1.56011e-05	0.00190223	96057101	96058100	1.69	2.4478e-06	0.000476121			chr3	156864301	156865500	ENSMUSG00000040037	ENSMUST00000175773	+	156562150	157016244	Genebody	302750	protein_coding	Negr1	1200	14.95;16.50;19.54;20.84	6.03;4.30;10.47;6.94	17.96	6.93	1.02	0.48	Up
chr12	34092801	34093800	ENSMUSG00000004698	ENSMUST00000209750	-	34052301	34528304	Genebody	435004	protein_coding	Hdac9	1000	18.11;35.06;19.55;22.90	12.73;11.89;7.45;1.93	23.9	8.5	1.27	0.54	Up	1.49	7.1893e-05	0.0041911	34092801	34093800	1.49	7.1893e-05	0.00366391			chr4	15286201	15287200	ENSMUSG00000043252	ENSMUST00000062684	+	15265831	15286753	Genebody	20869	protein_coding	Tmem64	1000	19.10;22.92;20.93;28.86	15.51;9.66;4.65;5.78	22.95	8.9	1.8	0.6	Up
chr13	92491901	92492900	ENSMUSG00000021706	ENSMUST00000156586	-	92487847	92517074	Genebody	24674	protein_coding	Zfyve16	1000	19.01;20.62;24.06;14.97	2.39;4.76;7.45;13.48	19.67	7.02	1.36	0.58	Up	1.49	2.14044e-05	0.00224842	92491901	92492900	1.49	2.14044e-05	0.00176009			chr4	117941101	117942400	ENSMUSG00000028538	ENSMUST00000126336	-	117940446	117968448	Genebody	26698	protein_coding	St3gal3	1300	16.61;29.34;15.35;30.46	8.62;10.74;10.47;5.78	22.94	8.9	0.97	0.43	Up
chr13	100431301	100432400	ENSMUSG00000021640	ENSMUST00000221943	-	100407838	100446461	Genebody	14611	protein_coding	Naip1	1100	15.39;15.47;22.55;19.38	12.73;4.76;4.66;3.85	18.2	6.5	1.51	0.49	Up	1.49	2.83908e-05	0.00261287	100431301	100432300	1.49	1.55742e-05	0.00144423			chr5	107765501	107766500	ENSMUSG00000011831	ENSMUST00000136677	-	107764762	107799546	Genebody	33546	protein_coding	Evi5	1000	14.12;19.25;15.35;20.04	12.06;5.37;2.33;6.94	17.19	6.67	1.64	0.44	Up
chr14	37090201	37091300	ENSMUSG00000021803	ENSMUST00000022337	-	37077857	37098347	Genebody	7597	protein_coding	Cdhr1	1100	16.29;25.78;25.56;20.26	11.94;11.89;4.66;2.89	21.97	7.84	1.3	0.6	Up	1.49	1.75311e-05	0.00202269	37090201	37091200	1.55	4.55753e-07	0.000191962			chr7	57378901	57379900	ENSMUSG00000055026	ENSMUST00000068394	-	57178382	57386871	Genebody	7471	protein_coding	Gabrg3	1000	12.46;19.25;15.35;18.44	6.03;5.37;5.82;8.09	16.38	6.33	1.38	0.54	Up
chr14	54566901	54568000	ENSMUSG00000022178	ENSMUST00000054487	-	54567469	54577661	Genebody	10211	protein_coding	Ajuba	1100	13.58;22.69;25.56;16.74	6.37;3.57;5.59;12.52	19.64	7.01	1.15	0.49	Up	1.49	4.50842e-05	0.00331957	54567001	54568000	1.57	3.69793e-05	0.00245505			chr7	115775401	115776400	ENSMUSG00000051910	ENSMUST00000169129	-	115474456	115824710	Genebody	48810	protein_coding	Sox6	1000	15.78;17.42;22.33;12.03	2.58;9.66;9.30;4.62	16.89	6.54	1.21	0.49	Up
chr15	33384601	33385700	ENSMUSG00000039007	ENSMUST00000042167	+	33083129	33594552	Genebody	302021	protein_coding	Cpq	1100	11.77;14.44;24.06;15.86	3.18;7.13;6.52;6.74	16.53	5.89	1.56	0.69	Up	1.49	4.06934e-05	0.00315672	33384601	33385600	1.6	9.07357e-06	0.00104158			chr8	78347201	78348400	ENSMUSG00000037101	ENSMUST00000109902	+	78218794	78393683	Genebody	129006	protein_coding	Ttc29	1200	24.92;23.84;29.31;26.46	11.20;11.81;6.98;10.40	26.13	10.1	1.42	0.42	Up
chr15	47591901	47592900	ENSMUSG00000022311	ENSMUST00000162006	-	47581726	47615201	Genebody	22801	protein_coding	Csmd3	1000	12.67;16.50;37.59;19.38	4.77;10.70;4.66;10.60	21.54	7.68	1.52	0.48	Up	1.49	9.56264e-06	0.0014715	47591901	47592900	1.49	9.56264e-06	0.00107392			chr9	110217801	110218800	ENSMUSG00000032481	ENSMUST00000199896	+	110132037	110240178	Genebody	86263	protein_coding	Smarcc1	1000	14.95;14.67;18.14;20.04	10.34;4.30;3.49;8.09	16.95	6.55	1.5	0.58	Up
chr16	85467001	85469100	ENSMUSG00000041134	ENSMUST00000175700	-	85421533	85550417	Genebody	82367	protein_coding	Cyyr1	2100	57.03;80.43;139.83;51.09	35.02;27.35;31.66;23.12	82.1	29.29	1.42	0.74	Up	1.49	3.44815e-07	0.000305374	85467201	85468200	1.84	1.8553e-07	0.000126441			chrX	109141401	109142400	ENSMUSG00000031246	ENSMUST00000126097	+	109113972	109154338	Genebody	27928	protein_coding	Sh3bgrl	1000	14.12;13.75;15.35;11.22	4.31;8.59;2.33;5.78	13.61	5.25	1.51	0.7	Up
chr16	92660201	92662100	ENSMUSG00000022952	ENSMUST00000168195	-	92605398	92696125	Genebody	34975	protein_coding	Runx1	1900	38.02;44.34;40.60;30.83	23.08;20.22;7.45;3.85	38.45	13.65	1.03	0.51	Up	1.49	9.84588e-07	0.000461396	92660401	92661400	2.28	1.11963e-07	9.9395e-05			chr1	10187201	10188200	ENSMUSG00000067851	ENSMUST00000088615	-	10137571	10232670	Genebody	44970	protein_coding	Arfgef1	1000	15.78;17.42;12.56;21.65	6.03;8.59;5.82;5.78	16.85	6.55	1.43	0.55	Up
chr16	93933201	93934200	ENSMUSG00000047109	ENSMUST00000050962	-	93919032	94008837	Genebody	75137	protein_coding	Cldn14	1000	27.16;45.37;22.55;13.21	12.73;10.70;9.31;5.78	27.07	9.63	1.56	0.83	Up	1.49	2.95096e-06	0.000795807	93933201	93934200	1.49	2.95096e-06	0.000530957			chr1	68997501	68999100	ENSMUSG00000062209	ENSMUST00000153432	-	68250655	69107756	Genebody	109456	protein_coding	Erbb4	1600	31.56;26.59;22.33;24.85	12.92;10.74;8.14;9.25	26.33	10.26	1.63	0.51	Up
chr16	94334201	94336600	ENSMUSG00000022941	ENSMUST00000023660	+	94328420	94336935	Genebody	6980	protein_coding	Ripply3	2400	57.94;79.40;70.67;54.61	25.47;28.54;22.35;17.34	65.66	23.42	1.04	0.62	Up	1.49	9.63035e-10	1.45742e-05	94335201	94336200	1.52	2.07573e-10	4.216e-06			chr1	84555401	84556400	ENSMUSG00000036766	ENSMUST00000191306	-	84533944	84696019	Genebody	140119	protein_coding	Dner	1000	19.10;32.09;16.75;16.84	10.34;6.44;5.82;10.40	21.19	8.25	1.07	0.49	Up
chr17	8909401	8910600	ENSMUSG00000023868	ENSMUST00000136160	+	8893291	8930530	Genebody	16709	protein_coding	Pde10a	1200	15.39;23.72;43.60;15.86	10.35;4.76;8.38;11.56	24.64	8.76	1.59	0.57	Up	1.49	1.33381e-05	0.00175584	8909401	8910400	1.72	2.43488e-06	0.000474308			chr1	138998301	138999300	ENSMUSG00000056268	ENSMUST00000094505	+	138967720	139176043	Genebody	31080	protein_coding	Dennd1b	1000	14.95;12.84;16.75;23.25	6.03;5.37;6.98;8.09	16.95	6.62	1.19	0.39	Up
chr18	45442801	45444400	ENSMUSG00000054477	ENSMUST00000183850	+	45269005	45685883	Genebody	174595	protein_coding	Kcnn2	1600	31.68;44.34;46.61;25.55	15.12;8.32;14.90;14.45	37.05	13.2	1.18	0.56	Up	1.49	4.59256e-08	0.000123788	45443101	45444100	2.01	3.44603e-08	5.44462e-05			chr1	150417401	150418400	ENSMUSG00000006005	ENSMUST00000119161	+	150393250	150449935	Genebody	24650	protein_coding	Tpr	1000	12.46;18.34;11.16;16.03	7.75;3.22;5.82;5.78	14.5	5.64	1.43	0.36	Up
chr19	3405701	3406700	ENSMUSG00000024905	ENSMUST00000142193	+	3389379	3407785	Genebody	16821	protein_coding	Tesmin	1000	29.87;13.41;21.05;21.14	8.75;8.32;4.66;8.67	21.37	7.6	1.34	0.57	Up	1.49	6.42728e-06	0.0011879	3405701	3406700	1.49	6.42728e-06	0.000841361			chr1	180041301	180042300	ENSMUSG00000026490	ENSMUST00000143350	+	179975899	180041641	Genebody	65901	protein_coding	Cdc42bpa	1000	21.59;22.00;19.54;21.65	5.17;0.00;13.96;13.87	21.2	8.25	1.46	0.54	Up
chr2	13406001	13407000	ENSMUSG00000026726	ENSMUST00000091436	-	13276338	13491813	Genebody	85313	protein_coding	Cubn	1000	13.58;26.81;34.58;25.55	13.53;11.89;7.45;2.89	25.13	8.94	1.28	0.55	Up	1.49	3.60643e-05	0.00296479	13406001	13407000	1.49	3.60643e-05	0.00242518			chr1	183170101	183171100	ENSMUSG00000030768	ENSMUST00000003035	-	183086266	183221485	Genebody	50885	protein_coding	Disp1	1000	23.26;20.17;30.70;15.23	7.75;10.74;8.14;8.09	22.34	8.68	1.47	0.6	Up
chr2	55042301	55043300	ENSMUSG00000060988	ENSMUST00000068595	+	54516540	55112961	Genebody	526260	protein_coding	Galnt13	1000	18.11;16.50;27.06;16.74	7.96;5.95;11.17;2.89	19.6	6.99	1.39	0.5	Up	1.49	1.72509e-05	0.00200928	55042301	55043300	1.49	1.72509e-05	0.00153933			chr1	188574901	188575900	ENSMUSG00000026609	ENSMUST00000142159	+	188537807	188678687	Genebody	37593	protein_coding	Ush2a	1000	27.41;17.42;32.10;25.65	9.48;8.59;6.98;15.03	25.65	10.02	1.61	0.61	Up
chr2	110279901	110280900	ENSMUSG00000041660	ENSMUST00000046233	-	110262697	110305741	Genebody	25341	protein_coding	Bbox1	1000	18.11;13.41;13.53;15.86	3.18;2.38;8.38;7.71	15.22	5.41	1.91	0.74	Up	1.49	4.41216e-06	0.000976238	110279901	110280900	1.49	4.41216e-06	0.000674965			chr10	49759501	49760500	ENSMUSG00000056073	ENSMUST00000218598	-	49100727	49783259	Genebody	23259	protein_coding	Grik2	1000	13.29;20.17;15.35;18.44	3.45;6.44;6.98;9.25	16.81	6.53	1.34	0.51	Up
chr2	126379001	126380500	ENSMUSG00000060131	ENSMUST00000134977	-	126371539	126491553	Genebody	111803	protein_coding	Atp8b4	1500	14.48;50.53;21.05;32.59	13.53;15.46;6.52;6.74	29.66	10.56	1.42	0.69	Up	1.49	1.29462e-06	0.000519634	126379201	126380200	1.75	1.99033e-07	0.000131181			chr10	107893401	107894800	ENSMUSG00000091455	ENSMUST00000165341	-	107760531	107912134	Genebody	18034	protein_coding	Otogl	1400	21.59;37.59;50.24;18.44	12.06;7.52;9.30;20.81	31.97	12.42	1.26	0.63	Up
chr4	36516701	36517900	ENSMUSG00000045083	ENSMUST00000124999	-	36056724	36950486	Genebody	433186	protein_coding	Lingo2	1200	11.77;17.53;19.55;15.86	7.96;4.76;6.52;3.85	16.18	5.77	1.53	0.56	Up	1.49	1.55745e-05	0.00190008	36516901	36517900	1.64	7.49313e-06	0.000923742			chr10	109777001	109778100	ENSMUSG00000020181	ENSMUST00000161582	-	109682660	109823585	Genebody	46035	protein_coding	Nav3	1100	23.26;17.42;25.12;27.26	13.79;8.59;6.98;6.94	23.26	9.07	1.83	0.62	Up
chr5	19340601	19341600	ENSMUSG00000040003	ENSMUST00000197443	+	19227055	20704773	Genebody	114045	protein_coding	Magi2	1000	13.58;17.53;25.56;14.09	7.96;4.76;2.79;9.63	17.69	6.29	1.94	0.59	Up	1.49	8.13656e-05	0.00447799	19340601	19341600	1.49	8.13656e-05	0.00396512			chr11	32368701	32369800	ENSMUSG00000040711	ENSMUST00000138771	+	32347840	32390300	Genebody	21410	protein_coding	Sh3pxd2b	1100	22.43;19.25;15.35;22.45	8.62;10.74;6.98;4.62	19.87	7.74	1	0.54	Up
chr5	24184501	24185500	ENSMUSG00000048439	ENSMUST00000049887	+	24164963	24184013	Genebody	20037	protein_coding	Nupl2	1000	10.86;18.56;18.04;14.09	8.75;4.76;5.59;2.89	15.39	5.5	1.22	0.35	Up	1.49	4.96175e-05	0.00348324	24184501	24185500	1.49	4.96175e-05	0.00293137			chr11	84317601	84318900	ENSMUSG00000020532	ENSMUST00000020843	+	84195438	84401645	Genebody	122812	protein_coding	Acaca	1300	16.61;19.25;36.28;26.46	6.89;10.74;11.63;9.25	24.65	9.63	1.19	0.53	Up
chr5	83292001	83293000	ENSMUSG00000049537	ENSMUST00000146669	-	83289996	83354956	Genebody	62456	protein_coding	Tecrl	1000	13.58;20.62;21.05;14.97	8.75;5.95;8.38;1.93	17.56	6.25	1.18	0.48	Up	1.49	1.3058e-05	0.00173664	83292001	83293000	1.49	1.3058e-05	0.00129979			chr13	76427201	76428200	ENSMUSG00000021596	ENSMUST00000125209	+	76384535	77031810	Genebody	43165	protein_coding	Mctp1	1000	14.95;11.92;18.14;12.83	4.31;4.30;6.98;6.94	14.46	5.63	1.3	0.57	Up
chr5	96401301	96402500	ENSMUSG00000034687	ENSMUST00000199841	+	96374206	96545149	Genebody	27694	protein_coding	Fras1	1200	20.82;38.15;31.57;29.07	14.32;13.08;6.52;8.67	29.9	10.65	1.58	0.63	Up	1.49	1.08665e-07	0.000187628	96401401	96402400	1.35	1.04482e-06	0.000294072			chr13	83585101	83586400	ENSMUSG00000005583	ENSMUST00000199210	+	83575677	83662631	Genebody	10073	protein_coding	Mef2c	1300	29.07;18.34;33.49;32.87	14.65;7.52;13.96;8.09	28.44	11.05	1.42	0.56	Up
chr6	24452801	24453900	ENSMUSG00000046192	ENSMUST00000052277	-	24444865	24515067	Genebody	61717	protein_coding	Iqub	1100	17.20;33.00;19.55;14.97	7.16;10.70;5.59;6.74	21.18	7.55	1.65	0.6	Up	1.49	7.79644e-06	0.00131629	24452901	24453900	1.43	2.32013e-05	0.00184448			chr15	35620601	35621800	ENSMUSG00000037646	ENSMUST00000048646	+	35371546	35931228	Genebody	249654	protein_coding	Vps13b	1200	16.61;22.92;18.14;18.44	10.34;4.30;3.49;11.56	19.03	7.42	1.59	0.5	Up
chr6	24499201	24500600	ENSMUSG00000046192	ENSMUST00000052277	-	24444865	24515067	Genebody	15167	protein_coding	Iqub	1400	13.58;36.09;37.59;37.00	16.71;14.27;9.31;3.85	31.06	11.04	1.41	0.61	Up	1.49	2.53244e-05	0.00246472	24499501	24500500	1.83	1.35558e-07	0.000110355			chr15	39596701	39597700	ENSMUSG00000037386	ENSMUST00000042917	+	39198363	39681764	Genebody	398837	protein_coding	Rims2	1000	15.78;30.26;19.54;18.44	9.48;12.89;4.65;5.78	21	8.2	1.33	0.72	Up
chr6	27729901	27730900	ENSMUSG00000024211	ENSMUST00000115324	-	27275128	28126125	Genebody	395725	protein_coding	Grm8	1000	11.77;15.47;21.05;13.21	9.55;4.76;3.72;3.85	15.37	5.47	1.06	0.46	Up	1.49	8.63732e-05	0.00461247	27729901	27730900	1.49	8.63732e-05	0.00411468			chr15	80887901	80889000	ENSMUSG00000047888	ENSMUST00000067689	+	80711319	80941086	Genebody	177131	protein_coding	Tnrc6b	1100	15.78;22.92;27.91;21.65	9.48;7.52;4.65;12.72	22.06	8.59	1.57	0.55	Up
chr6	77561801	77562800	ENSMUSG00000063063	ENSMUST00000159626	-	76881640	77979550	Genebody	417250	protein_coding	Ctnna2	1000	15.39;27.84;15.04;17.62	4.77;7.13;7.45;7.71	18.97	6.77	1.76	0.46	Up	1.49	9.65698e-06	0.0014812	77561801	77562800	1.49	9.65698e-06	0.00108153			chr15	92584201	92585500	ENSMUSG00000036218	ENSMUST00000169942	+	92396915	92771819	Genebody	187935	protein_coding	Pdzrn4	1300	16.61;21.09;26.52;23.25	13.79;6.44;4.65;9.25	21.87	8.53	1.29	0.5	Up
chr6	104822201	104823200	ENSMUSG00000030092	ENSMUST00000162872	+	104493248	104863401	Genebody	329452	protein_coding	Cntn6	1000	10.86;15.47;13.53;12.33	6.37;4.76;5.59;1.93	13.05	4.66	1.04	0.51	Up	1.49	6.78985e-05	0.00407682	104822201	104823200	1.49	6.78985e-05	0.0035406			chr18	24265001	24266000	ENSMUSG00000000420	ENSMUST00000164066	+	24246086	24271669	Genebody	19414	protein_coding	Galnt1	1000	16.61;13.75;12.56;13.63	8.62;6.44;4.65;2.31	14.14	5.51	1.39	0.55	Up
chr7	14072501	14073900	ENSMUSG00000074375	ENSMUST00000098809	-	14067446	14123044	Genebody	49844	protein_coding	Sult2a3	1400	18.11;20.62;25.56;17.62	11.14;5.95;10.24;1.93	20.48	7.31	1.15	0.43	Up	1.49	9.61292e-06	0.00147657	14072501	14073500	1.48	7.97134e-06	0.000959797			chr18	39069301	39070300	ENSMUSG00000036452	ENSMUST00000155576	+	38993476	39371162	Genebody	76324	protein_coding	Arhgap26	1000	13.29;26.59;25.12;21.65	11.20;6.44;6.98;9.25	21.66	8.47	2	0.54	Up
chr7	97131601	97132600	ENSMUSG00000004508	ENSMUST00000206791	+	97081776	97305036	Genebody	50324	protein_coding	Gab2	1000	11.77;18.56;25.56;20.26	7.96;5.95;9.31;3.85	19.04	6.77	1.19	0.41	Up	1.49	2.6534e-05	0.00252348	97131601	97132600	1.49	2.6534e-05	0.00201162			chr19	10505201	10506200	ENSMUSG00000024668	ENSMUST00000025570	-	10500513	10525209	Genebody	19509	protein_coding	Sdhaf2	1000	15.78;12.84;16.75;12.83	6.89;6.44;4.65;4.62	14.55	5.65	1.99	0.56	Up
chr7	144068201	144069200	ENSMUSG00000037541	ENSMUST00000213146	+	144031264	144396431	Genebody	37436	protein_coding	Shank2	1000	10.86;24.75;27.06;17.62	6.37;10.70;3.72;7.71	20.07	7.12	1	0.53	Up	1.49	1.5064e-05	0.00186925	144068201	144069200	1.49	1.5064e-05	0.00141651			chr19	16760101	16761100	ENSMUSG00000046230	ENSMUST00000224149	-	16616763	16780822	Genebody	20222	protein_coding	Vps13a	1000	12.46;20.17;16.75;17.64	10.34;6.44;5.82;3.47	16.75	6.52	1.31	0.53	Up
chr8	110543901	110545200	ENSMUSG00000059854	ENSMUST00000043141	+	110266977	110610253	Genebody	277573	protein_coding	Hydin	1300	28.06;18.56;30.07;37.88	14.32;9.51;10.24;6.74	28.64	10.21	1.44	0.54	Up	1.49	2.86654e-07	0.000283581	110544201	110545200	1.99	7.77504e-09	2.59314e-05			chr19	24790901	24791900	ENSMUSG00000041731	ENSMUST00000047666	-	24683016	24861855	Genebody	70455	protein_coding	Pgm5	1000	12.46;16.50;15.35;25.65	4.31;3.22;10.47;9.25	17.49	6.81	1.16	0.43	Up
chr9	64511901	64512900	ENSMUSG00000036466	ENSMUST00000144383	+	64501601	64687753	Genebody	10799	protein_coding	Megf11	1000	19.92;28.87;28.57;17.62	9.55;7.13;5.59;11.56	23.74	8.46	1.63	0.72	Up	1.49	1.40716e-06	0.000543442	64511901	64512900	1.49	1.40716e-06	0.000344191			chr19	31297001	31298200	ENSMUSG00000052920	ENSMUST00000073581	-	30568547	31664370	Genebody	366770	protein_coding	Prkg1	1200	14.95;23.84;16.75;18.44	9.48;5.37;8.14;5.78	18.49	7.19	1.3	0.45	Up
chrX	169709901	169710900	ENSMUSG00000035299	ENSMUST00000112107	+	169685199	169990795	Genebody	25201	protein_coding	Mid1	1000	10.86;13.41;18.04;14.97	2.39;9.51;4.66;3.85	14.32	5.1	1.9	0.51	Up	1.49	1.44475e-05	0.00182761	169709901	169710900	1.49	1.44475e-05	0.0013812			chr19	48432901	48434200	ENSMUSG00000063434	ENSMUST00000078880	+	48206025	48805505	Genebody	227525	protein_coding	Sorcs3	1300	17.44;25.67;16.75;22.45	6.89;4.30;12.79;8.09	20.58	8.02	1.37	0.59	Up
chr1	13672201	13673400	ENSMUSG00000067813	ENSMUST00000088542	+	13668771	13701723	Genebody	4029	protein_coding	Xkr9	1200	19.01;22.69;27.06;18.50	12.73;7.13;5.59;5.78	21.81	7.81	1.16	0.44	Up	1.48	6.10809e-07	0.000382077	13672301	13673300	1.38	1.00978e-05	0.00110847			chr2	20480601	20481600	ENSMUSG00000036617	ENSMUST00000131714	+	20339824	20661918	Genebody	141276	protein_coding	Etl4	1000	20.76;19.25;22.33;16.03	6.89;7.52;6.98;9.25	19.6	7.66	1.68	0.7	Up
chr1	24405401	24406400	ENSMUSG00000026141	ENSMUST00000144297	-	24261890	24452745	Genebody	46845	protein_coding	Col19a1	1000	17.20;16.50;13.53;14.97	7.16;4.76;6.52;3.85	15.55	5.57	1.39	0.46	Up	1.48	5.97457e-06	0.00114738	24405401	24406400	1.48	5.97457e-06	0.000806915			chr2	22641601	22642600	ENSMUSG00000026787	ENSMUST00000028123	+	22622205	22693874	Genebody	19895	protein_coding	Gad2	1000	24.09;20.17;26.52;16.84	6.03;10.74;6.98;10.40	21.9	8.54	1.27	0.58	Up
chr1	110947901	110948900	ENSMUSG00000047216	ENSMUST00000094626	-	110888326	110977363	Genebody	28963	protein_coding	Cdh19	1000	14.48;18.56;25.56;12.33	9.55;8.32;2.79;4.82	17.73	6.37	1.65	0.54	Up	1.48	7.31011e-05	0.00422911	110947901	110948900	1.48	7.31011e-05	0.00370408			chr2	110922501	110924000	ENSMUSG00000074968	ENSMUST00000111019	-	110687971	110950372	Genebody	27122	protein_coding	Ano3	1500	25.75;20.17;16.75;20.84	7.75;7.52;4.65;12.72	20.88	8.16	1.65	0.6	Up
chr1	115875401	115876400	ENSMUSG00000070695	ENSMUST00000043725	+	115684756	116587323	Genebody	191144	protein_coding	Cntnap5a	1000	12.67;13.41;33.08;17.62	5.57;5.95;12.10;3.85	19.19	6.87	1.39	0.48	Up	1.48	6.32683e-05	0.00392962	115875401	115876400	1.48	6.32683e-05	0.00338589			chr4	35059901	35061000	ENSMUSG00000073910	ENSMUST00000102975	-	34949074	35157484	Genebody	97034	protein_coding	Mob3b	1100	26.58;41.26;18.14;21.65	9.48;16.11;6.98;9.25	26.91	10.45	1.45	0.66	Up
chr1	167622401	167623700	ENSMUSG00000015843	ENSMUST00000111380	+	167618309	167639621	Genebody	4741	protein_coding	Rxrg	1300	27.16;30.94;25.56;17.62	10.35;11.89;10.24;3.85	25.32	9.08	1.16	0.49	Up	1.48	2.87479e-07	0.000283581	167622601	167623600	1.52	1.67449e-06	0.000380507			chr4	66318101	66319300	ENSMUSG00000028373	ENSMUST00000084496	-	65380803	66404483	Genebody	85783	protein_coding	Astn2	1200	41.53;26.59;27.91;24.05	17.23;8.59;10.47;10.40	30.02	11.67	1.77	0.77	Up
chr1	173530501	173531500	ENSMUSG00000070501	ENSMUST00000097463	-	173521567	173535802	Genebody	4802	protein_coding	Ifi214	1000	13.58;15.47;16.54;22.02	11.94;4.76;5.59;1.93	16.9	6.05	1.52	0.72	Up	1.48	6.15892e-05	0.00387507	173530501	173531500	1.48	6.15892e-05	0.00332963			chr4	97845301	97846300	ENSMUSG00000028565	ENSMUST00000107057	+	97777834	98118871	Genebody	67966	protein_coding	Nfia	1000	14.12;12.84;16.75;14.43	6.89;5.37;3.49;6.94	14.53	5.67	1.37	0.58	Up
chr10	63284401	63285800	ENSMUSG00000020064	ENSMUST00000218073	+	63278403	63289217	Genebody	6697	protein_coding	Herc4	1400	20.82;33.00;28.57;29.95	11.14;8.32;8.38;12.52	28.08	10.09	1.97	0.55	Up	1.48	2.66878e-08	9.832e-05	63284801	63285800	1.99	4.49721e-09	2.03971e-05			chr4	120166901	120168000	ENSMUSG00000028635	ENSMUST00000030384	+	120161206	120167360	Genebody	6244	protein_coding	Edn2	1100	17.44;22.00;15.35;17.64	7.75;6.44;11.63;2.31	18.11	7.03	1.25	0.46	Up
chr10	64608001	64610000	ENSMUSG00000060843	ENSMUST00000075099	+	63504037	65002833	Genebody	1104963	protein_coding	Ctnna3	2000	26.25;52.59;60.14;29.07	23.87;8.32;18.62;9.63	42.01	15.11	1.53	0.62	Up	1.48	4.36644e-05	0.00326203	64609001	64610000	1.77	4.14491e-05	0.00263105			chr4	136513601	136515100	ENSMUSG00000001089	ENSMUST00000129230	+	136469850	136540667	Genebody	44500	protein_coding	Luzp1	1500	27.41;19.25;25.12;23.25	12.06;5.37;9.30;10.40	23.76	9.28	1.36	0.56	Up
chr10	74576601	74577600	ENSMUSG00000052613	ENSMUST00000194315	+	74355859	74632667	Genebody	221241	protein_coding	Pcdh15	1000	12.67;27.84;21.05;14.97	10.35;9.51;2.79;4.82	19.14	6.87	1.29	0.54	Up	1.48	5.93248e-05	0.00381612	74576601	74577600	1.48	5.93248e-05	0.00326461			chr4	149286201	149287400	ENSMUSG00000063077	ENSMUST00000055647	-	149180236	149307506	Genebody	20706	protein_coding	Kif1b	1200	34.88;17.42;39.08;32.87	14.65;13.96;11.63;8.09	31.06	12.08	1.72	0.79	Up
chr11	8895901	8896900	ENSMUSG00000046634	ENSMUST00000178195	-	8826775	8950539	Genebody	54139	protein_coding	Pkd1l1	1000	19.01;16.50;19.55;13.21	9.55;3.57;6.52;4.82	17.07	6.11	1.2	0.7	Up	1.48	1.21171e-05	0.00166651	8895901	8896900	1.48	1.21171e-05	0.00123883			chr5	48957801	48959100	ENSMUSG00000029088	ENSMUST00000175660	-	48389512	49285659	Genebody	327209	protein_coding	Kcnip4	1300	19.93;21.09;23.72;20.04	6.03;10.74;4.65;11.56	21.2	8.25	0.97	0.48	Up
chr11	22790601	22792100	ENSMUSG00000101716	ENSMUST00000189990	-	22759738	22859545	Genebody	68195	protein_coding	Gm12057	1500	20.82;30.94;37.59;28.19	8.75;20.22;9.31;3.85	29.38	10.53	1.13	0.65	Up	1.48	4.54471e-05	0.0033308	22791101	22792100	1.57	7.87221e-07	0.000254597			chr5	86556601	86557900	ENSMUSG00000048764	ENSMUST00000116553	-	86521898	86632424	Genebody	75174	protein_coding	Tmprss11f	1300	23.26;18.34;12.56;16.84	8.62;8.59;8.14;2.31	17.75	6.91	1.01	0.44	Up
chr12	56723201	56724200	ENSMUSG00000035472	ENSMUST00000110680	-	56713813	57159244	Genebody	435544	protein_coding	Slc25a21	1000	14.48;24.75;37.59;16.74	8.75;9.51;5.59;9.63	23.39	8.37	1.56	0.77	Up	1.48	1.2178e-05	0.0016707	56723201	56724200	1.48	1.2178e-05	0.00124286			chr5	141973801	141975000	ENSMUSG00000039683	ENSMUST00000074546	+	141856787	142213194	Genebody	117613	protein_coding	Sdk1	1200	20.76;16.50;25.12;20.84	8.62;7.52;10.47;5.78	20.81	8.09	1.36	0.43	Up
chr13	62744501	62746100	ENSMUSG00000074863	ENSMUST00000220864	-	62738543	62760692	Genebody	15392	protein_coding	Platr25	1600	17.20;42.28;40.60;25.55	11.14;9.51;17.69;6.74	31.41	11.27	1.06	0.61	Up	1.48	6.9042e-07	0.000402433	62745001	62746000	1.56	7.43023e-06	0.0009194			chr6	17481401	17482500	ENSMUSG00000009376	ENSMUST00000145473	+	17464107	17541412	Genebody	17843	protein_coding	Met	1100	14.12;20.17;22.33;19.24	9.48;9.66;4.65;5.78	18.96	7.39	1.07	0.55	Up
chr14	119092801	119094000	ENSMUSG00000042104	ENSMUST00000136924	-	119059243	119099430	Genebody	6030	protein_coding	Uggt2	1200	19.01;27.84;27.06;20.26	11.94;4.76;6.52;10.60	23.54	8.45	1.44	0.53	Up	1.48	6.16038e-07	0.000383185	119092801	119093800	1.57	8.94818e-08	8.84647e-05			chr6	118767101	118768200	ENSMUSG00000051331	ENSMUST00000219018	-	118592319	118780324	Genebody	12674	protein_coding	Cacna1c	1100	21.59;12.84;16.75;19.24	9.48;7.52;3.49;6.94	17.6	6.85	1.43	0.5	Up
chr15	10699501	10700500	ENSMUSG00000022246	ENSMUST00000090339	-	10568979	10713540	Genebody	13540	protein_coding	Rai14	1000	24.44;20.62;19.55;12.33	10.35;5.95;8.38;2.89	19.24	6.89	1.62	0.52	Up	1.48	1.21208e-05	0.00166651	10699501	10700500	1.48	1.21208e-05	0.00123883			chr6	123233001	123234000	ENSMUSG00000023349	ENSMUST00000205129	+	123230018	123246585	Genebody	3482	protein_coding	Clec4n	1000	16.61;16.50;13.96;12.03	2.58;5.37;6.98;8.09	14.77	5.76	1.33	0.53	Up
chr15	21151301	21152300	ENSMUSG00000040452	ENSMUST00000075132	+	21111452	21589533	Genebody	40348	protein_coding	Cdh12	1000	11.77;19.59;37.59;14.97	11.14;4.76;8.38;5.78	20.98	7.51	1.36	0.5	Up	1.48	8.87325e-05	0.00468152	21151301	21152300	1.48	8.87325e-05	0.00418657			chr7	16079701	16080700	ENSMUSG00000078796	ENSMUST00000108509	+	16071942	16096328	Genebody	8258	protein_coding	Zfp541	1000	14.12;24.75;25.12;13.63	5.17;5.37;9.30;10.40	19.41	7.56	1.02	0.47	Up
chr15	33292501	33294500	ENSMUSG00000039007	ENSMUST00000042167	+	33083129	33594552	Genebody	210371	protein_coding	Cpq	2000	23.54;50.53;36.09;37.00	19.90;16.65;7.45;8.67	36.79	13.17	1.23	0.44	Up	1.48	1.88631e-06	0.000629436	33293401	33294400	1.76	5.78062e-06	0.000792965			chr7	43649501	43650500	ENSMUSG00000030472	ENSMUST00000032663	+	43634707	43649295	Genebody	15293	protein_coding	Ceacam18	1000	18.27;22.00;37.68;13.63	9.48;5.37;13.96;6.94	22.9	8.93	1.48	0.56	Up
chr15	33304001	33305000	ENSMUSG00000039007	ENSMUST00000042167	+	33083129	33594552	Genebody	221371	protein_coding	Cpq	1000	13.58;20.62;34.58;18.50	11.14;10.70;6.52;2.89	21.82	7.81	1.47	0.67	Up	1.48	2.45833e-05	0.00242581	33304001	33305000	1.48	2.45833e-05	0.00191974			chr7	92272601	92273600	ENSMUSG00000052572	ENSMUST00000208377	+	92235127	92428569	Genebody	37973	protein_coding	Dlg2	1000	17.44;29.34;30.70;18.44	7.75;7.52;15.12;6.94	23.98	9.33	1.57	0.6	Up
chr15	57344101	57345100	ENSMUSG00000022366	ENSMUST00000110196	-	57243771	57477625	Genebody	133025	protein_coding	Slc22a22	1000	16.29;13.41;15.04;13.21	3.98;8.32;6.52;1.93	14.49	5.19	1.25	0.39	Up	1.48	1.04096e-05	0.00153907	57344101	57345100	1.48	1.04096e-05	0.00112973			chr8	47073701	47074700	ENSMUSG00000038173	ENSMUST00000149593	+	47068931	47083476	Genebody	5269	protein_coding	Enpp6	1000	9.97;28.42;37.68;23.25	7.75;4.30;12.79;13.87	24.83	9.68	1.23	0.46	Up
chr16	92760101	92761100	ENSMUSG00000022952	ENSMUST00000186296	-	92695592	92825778	Genebody	65178	protein_coding	Runx1	1000	14.48;38.15;27.06;30.83	9.55;9.51;16.76;3.85	27.63	9.92	0.96	0.64	Up	1.48	3.44177e-05	0.00288991	92760101	92761100	1.48	3.44177e-05	0.00235351			chr8	78631201	78632200	ENSMUSG00000031684	ENSMUST00000211315	+	78588616	78688758	Genebody	43084	protein_coding	Slc10a7	1000	15.78;23.84;15.35;19.24	9.48;4.30;6.98;8.09	18.55	7.21	1.01	0.45	Up
chr16	94483301	94484300	ENSMUSG00000040785	ENSMUST00000211314	+	94462619	94489440	Genebody	21181	protein_coding	Ttc3	1000	28.97;13.41;18.04;17.62	11.14;3.57;6.52;6.74	19.51	6.99	1.2	0.51	Up	1.48	4.51795e-05	0.00332284	94483301	94484300	1.48	4.51795e-05	0.0027726			chr8	79981701	79982700	ENSMUSG00000064325	ENSMUST00000155850	-	79965851	79990349	Genebody	8149	protein_coding	Hhip	1000	14.95;12.84;13.96;12.03	5.17;5.37;4.65;5.78	13.44	5.24	1.31	0.54	Up
chr17	6994301	6995800	ENSMUSG00000094724	ENSMUST00000179728	+	6978907	7011299	Genebody	16143	protein_coding	Rnaset2b	1500	12.67;18.56;16.54;16.74	4.77;7.13;9.31;1.93	16.13	5.79	1.05	0.58	Up	1.48	5.423e-06	0.00108996	6994301	6995300	1.39	2.59046e-05	0.00197861			chr9	29212201	29213200	ENSMUSG00000059974	ENSMUST00000115236	-	29009102	29411736	Genebody	199036	protein_coding	Ntm	1000	14.12;20.17;15.35;16.84	11.20;4.30;5.82;4.62	16.62	6.48	1	0.39	Up
chr17	52882101	52883200	ENSMUSG00000035580	ENSMUST00000039366	+	52602709	52979194	Genebody	279941	protein_coding	Kcnh8	1100	15.39;23.72;18.04;16.74	8.75;8.32;7.45;1.93	18.47	6.61	1.01	0.39	Up	1.48	1.79989e-06	0.000614434	52882201	52883200	1.6	6.49714e-07	0.000228895			chr9	48994201	48995200	ENSMUSG00000032267	ENSMUST00000047349	+	48985465	49042510	Genebody	9235	protein_coding	Usp28	1000	19.93;21.09;13.96;24.85	12.06;7.52;8.14;3.47	19.96	7.8	1.44	0.55	Up
chr17	67816701	67817700	ENSMUSG00000032796	ENSMUST00000035471	+	67697265	67822645	Genebody	119935	protein_coding	Lama1	1000	14.48;20.62;16.54;22.90	7.16;8.32;9.31;1.93	18.64	6.68	1.14	0.42	Up	1.48	1.26512e-06	0.00051527	67816701	67817700	1.48	1.26512e-06	0.000325262			chr9	64239601	64240600	ENSMUSG00000004936	ENSMUST00000005066	-	64185770	64253631	Genebody	13531	protein_coding	Map2k1	1000	14.95;20.17;16.75;15.23	9.48;8.59;1.16;6.94	16.77	6.54	1.43	0.77	Up
chr19	11175701	11177400	ENSMUSG00000057240	ENSMUST00000073380	-	11169418	11196723	Genebody	20173	protein_coding	Ms4a13	1700	25.35;39.19;25.56;34.35	15.12;15.46;12.10;1.93	31.11	11.15	1.33	0.65	Up	1.48	4.76843e-06	0.00102174	11176001	11177000	1.91	2.86278e-07	0.000154189			chr9	96335601	96336600	ENSMUSG00000032412	ENSMUST00000034983	-	96332655	96364442	Genebody	28342	protein_coding	Atp1b3	1000	12.46;22.92;23.72;29.66	6.03;5.37;8.14;15.03	22.19	8.64	1.14	0.51	Up
chr19	33151101	33152900	ENSMUSG00000071573	ENSMUST00000096114	-	33137747	33392265	Genebody	240265	protein_coding	Rnls	1800	27.16;35.06;27.06;22.02	10.35;10.70;12.10;6.74	27.83	9.97	0.99	0.4	Up	1.48	3.79208e-08	0.000113003	33151701	33152700	1.86	2.77536e-07	0.000152135			chr9	104954901	104956000	ENSMUSG00000032564	ENSMUST00000213452	+	104872679	105022421	Genebody	82771	protein_coding	Cpne4	1100	12.46;17.42;15.35;19.24	7.75;1.07;5.82;10.40	16.12	6.26	1.39	0.41	Up
chr19	50619301	50620300	ENSMUSG00000043531	ENSMUST00000209783	-	50152953	50678485	Genebody	58685	protein_coding	Sorcs1	1000	18.11;22.69;19.55;14.97	12.73;5.95;7.45;0.96	18.83	6.77	1.69	0.37	Up	1.48	6.77213e-05	0.00407042	50619301	50620300	1.48	6.77213e-05	0.00353427			chr1	6750401	6751400	ENSMUSG00000033740	ENSMUST00000163727	+	6737575	6860940	Genebody	13325	protein_coding	St18	1000	30.73;16.50;25.12;16.84	8.62;5.37;12.79;8.09	22.3	8.72	1.45	0.55	Up
chr2	20061301	20062300	ENSMUSG00000036617	ENSMUST00000114610	+	19909780	20744816	Genebody	152020	protein_coding	Etl4	1000	32.59;13.41;18.04;20.26	5.57;4.76;11.17;8.67	21.07	7.54	1.25	0.53	Up	1.48	1.27584e-05	0.00171522	20061301	20062300	1.48	1.27584e-05	0.00128009			chr1	36626101	36627200	ENSMUSG00000046337	ENSMUST00000114981	-	36599976	36683183	Genebody	56533	protein_coding	Fam178b	1100	16.61;19.25;19.54;19.24	11.20;6.44;5.82;5.78	18.66	7.31	0.91	0.44	Up
chr2	68737201	68738800	ENSMUSG00000079324	ENSMUST00000055930	+	68659842	68748465	Genebody	78158	protein_coding	4932414N04Rik	1600	19.01;34.03;33.08;34.35	9.55;11.89;15.83;5.78	30.12	10.76	1.35	0.52	Up	1.48	6.29067e-08	0.000146154	68737201	68738200	1.76	1.64138e-07	0.000119503			chr1	84775201	84776200	ENSMUSG00000026219	ENSMUST00000190464	-	84765987	84793551	Genebody	17851	protein_coding	Trip12	1000	15.78;15.59;16.75;16.03	6.03;6.44;9.30;3.47	16.04	6.31	1.42	0.61	Up
chr2	161658101	161659100	ENSMUSG00000053141	ENSMUST00000109442	-	161526357	162661094	Genebody	1002494	protein_coding	Ptprt	1000	10.86;21.66;24.06;17.62	11.14;5.95;4.66;4.82	18.55	6.64	1.2	0.54	Up	1.48	5.48467e-05	0.00366522	161658101	161659100	1.48	5.48467e-05	0.00311146			chr1	158416101	158417300	ENSMUSG00000026587	ENSMUST00000195311	+	158362550	158679492	Genebody	54150	protein_coding	Astn1	1200	18.27;26.59;20.93;20.84	11.20;5.37;8.14;9.25	21.66	8.49	1.27	0.55	Up
chr3	20219001	20220000	ENSMUSG00000001865	ENSMUST00000001921	-	20215620	20242181	Genebody	22681	protein_coding	Cpa3	1000	14.48;13.41;13.53;14.97	7.96;4.76;6.52;0.96	14.1	5.05	1.2	0.36	Up	1.48	3.09533e-05	0.0027328	20219001	20220000	1.48	3.09533e-05	0.00220497			chr10	85567501	85568500	ENSMUSG00000020042	ENSMUST00000020231	+	85386827	85640594	Genebody	181173	protein_coding	Btbd11	1000	14.12;20.17;13.96;13.63	9.48;3.22;4.65;6.94	15.47	6.07	1.29	0.55	Up
chr3	36979501	36980500	ENSMUSG00000037270	ENSMUST00000211820	+	36870028	36992727	Genebody	109972	protein_coding	4932438A13Rik	1000	11.77;23.72;21.05;14.09	6.37;4.76;5.59;8.67	17.66	6.34	0.98	0.4	Up	1.48	5.64353e-05	0.00371491	36979501	36980500	1.48	5.64353e-05	0.00316144			chr10	128573601	128574600	ENSMUSG00000018166	ENSMUST00000082059	-	128567523	128589652	Genebody	15552	protein_coding	Erbb3	1000	19.10;20.17;25.12;16.03	7.75;7.52;4.65;11.56	20.11	7.87	1.18	0.43	Up
chr3	125557301	125558300	ENSMUSG00000027971	ENSMUST00000144344	+	125438714	125612408	Genebody	119086	protein_coding	Ndst4	1000	16.29;30.94;18.04;20.26	5.57;7.13;12.10;5.78	21.38	7.65	1.64	0.81	Up	1.48	5.89046e-06	0.00114072	125557301	125558300	1.48	5.89046e-06	0.000801842			chr12	30920401	30921500	ENSMUSG00000020669	ENSMUST00000128814	+	30912187	30960156	Genebody	8763	protein_coding	Sh3yl1	1100	11.63;17.42;19.54;16.03	9.48;5.37;5.82;4.62	16.15	6.32	1.5	0.55	Up
chr3	127465401	127466400	ENSMUSG00000032826	ENSMUST00000182316	-	127336394	127499002	Genebody	33102	protein_coding	Ank2	1000	14.48;17.53;27.06;14.09	7.16;4.76;4.66;9.63	18.29	6.55	1.12	0.8	Up	1.48	6.14949e-05	0.00387087	127465401	127466400	1.48	6.14949e-05	0.00332593			chr12	41180301	41181300	ENSMUSG00000056899	ENSMUST00000134965	+	41024329	41955242	Genebody	156471	protein_coding	Immp2l	1000	19.10;20.17;20.93;15.23	6.03;10.74;5.82;6.94	18.86	7.38	1.24	0.54	Up
chr4	58106201	58107400	ENSMUSG00000028369	ENSMUST00000042850	-	58042442	58206596	Genebody	99796	protein_coding	Svep1	1200	22.63;20.62;19.55;22.90	15.12;7.13;5.59;2.89	21.43	7.68	1.34	0.45	Up	1.48	1.07555e-05	0.00156186	58106301	58107300	1.64	6.72642e-07	0.000233729			chr12	74942701	74943700	ENSMUSG00000034402	ENSMUST00000042299	-	74897220	75177332	Genebody	234132	protein_coding	Kcnh5	1000	13.29;17.42;15.35;15.23	9.48;6.44;3.49;4.62	15.32	6.01	1.28	0.54	Up
chr4	94820501	94821500	ENSMUSG00000006386	ENSMUST00000131958	+	94804843	94820194	Genebody	16157	protein_coding	Tek	1000	18.11;28.87;22.55;13.21	10.35;7.13;8.38;3.85	20.69	7.43	1.7	0.63	Up	1.48	2.21913e-05	0.00229114	94820501	94821500	1.48	2.21913e-05	0.00180053			chr12	90205301	90206400	ENSMUSG00000066392	ENSMUST00000110133	+	89812483	90332899	Genebody	393367	protein_coding	Nrxn3	1100	14.12;18.34;22.33;15.23	8.62;10.74;4.65;3.47	17.5	6.87	1.59	0.66	Up
chr4	108499101	108500100	ENSMUSG00000034610	ENSMUST00000155068	+	108479081	108524350	Genebody	20519	protein_coding	Zcchc11	1000	15.39;13.41;19.55;14.09	7.96;5.95;6.52;1.93	15.61	5.59	1.83	0.56	Up	1.48	1.31495e-05	0.00174067	108499101	108500100	1.48	1.31495e-05	0.00130344			chr13	76447101	76448200	ENSMUSG00000021596	ENSMUST00000125209	+	76384535	77031810	Genebody	63115	protein_coding	Mctp1	1100	14.95;18.34;16.75;23.25	6.03;5.37;12.79;4.62	18.32	7.2	1.1	0.53	Up
chr4	139657301	139658400	ENSMUSG00000028738	ENSMUST00000166773	+	139653549	139669855	Genebody	4301	protein_coding	Tas1r2	1100	12.67;14.44;13.53;15.86	7.96;4.76;5.59;1.93	14.12	5.06	1.41	0.63	Up	1.48	3.09534e-05	0.0027328	139657401	139658400	1.62	9.89802e-06	0.00109524			chr13	119469101	119470100	ENSMUSG00000062822	ENSMUST00000224312	+	119462784	119486117	Genebody	6816	protein_coding	4833420G17Rik	1000	12.46;17.42;18.14;16.84	8.62;6.44;5.82;4.62	16.21	6.37	1.18	0.52	Up
chr4	142215001	142216000	ENSMUSG00000040606	ENSMUST00000036476	-	142139240	142239401	Genebody	23901	protein_coding	Kazn	1000	19.01;25.78;13.53;14.97	11.14;4.76;7.45;2.89	18.32	6.56	1.35	0.65	Up	1.48	7.12088e-05	0.00417027	142215001	142216000	1.48	7.12088e-05	0.00364118			chr15	6769901	6770900	ENSMUSG00000050310	ENSMUST00000061656	+	6708381	6800398	Genebody	62019	protein_coding	Rictor	1000	18.27;22.92;12.56;18.44	6.89;6.44;6.98;8.09	18.05	7.1	1.27	0.49	Up
chr5	30599801	30600800	ENSMUSG00000049265	ENSMUST00000066295	+	30588170	30625271	Genebody	12130	protein_coding	Kcnk3	1000	11.77;20.62;15.04;18.50	7.16;5.95;2.79;7.71	16.48	5.9	1.09	0.42	Up	1.48	1.22799e-05	0.00167928	30599801	30600800	1.48	1.22799e-05	0.00125013			chr17	11225501	11226500	ENSMUSG00000023826	ENSMUST00000168593	+	11067125	11493173	Genebody	158875	protein_coding	Park2	1000	37.38;13.75;34.89;28.06	8.62;12.89;12.79;10.40	28.52	11.17	1.39	0.67	Up
chr5	69246401	69247500	ENSMUSG00000037653	ENSMUST00000054095	-	69109285	69341679	Genebody	94729	protein_coding	Kctd8	1100	14.48;28.87;34.58;14.97	11.14;7.13;10.24;4.82	23.23	8.33	1.52	0.73	Up	1.48	1.93539e-05	0.00213334	69246501	69247500	1.47	3.17403e-05	0.00224352			chr17	12948701	12949800	ENSMUSG00000023832	ENSMUST00000159358	-	12944403	12956345	Genebody	7095	protein_coding	Acat2	1100	14.95;14.67;25.12;18.44	10.34;3.22;5.82;9.25	18.29	7.16	1.39	0.45	Up
chr6	8006201	8007500	ENSMUSG00000068794	ENSMUST00000115537	-	7997808	8192617	Genebody	185767	protein_coding	Col28a1	1300	27.16;20.62;22.55;18.50	10.35;11.89;3.72;5.78	22.21	7.94	1.22	0.43	Up	1.48	8.94903e-08	0.000172891	8006501	8007500	2.16	1.82903e-10	4.05147e-06			chr19	31448301	31449700	ENSMUSG00000052920	ENSMUST00000073581	-	30568547	31664370	Genebody	215370	protein_coding	Prkg1	1400	29.90;24.75;19.54;30.46	11.20;2.15;13.96;13.87	26.16	10.29	1.34	0.52	Up
chr6	61546801	61547800	ENSMUSG00000039578	ENSMUST00000145554	+	61374005	61718385	Genebody	173295	protein_coding	Ccser1	1000	11.77;27.84;33.08;19.38	3.98;8.32;13.97;6.74	23.02	8.25	2.06	0.48	Up	1.48	1.93529e-05	0.00213334	61546801	61547800	1.48	1.93529e-05	0.0016534			chr19	60780701	60781900	ENSMUSG00000024991	ENSMUST00000025955	-	60761116	60790693	Genebody	9393	protein_coding	Eif3a	1200	17.44;17.42;22.33;21.65	13.79;4.30;8.14;4.62	19.71	7.71	1.53	0.45	Up
chr6	64231101	64232300	ENSMUSG00000071424	ENSMUST00000161105	+	63256826	64278792	Genebody	974874	protein_coding	Grid2	1200	14.48;20.62;19.55;22.90	10.35;7.13;5.59;4.82	19.39	6.97	1.16	0.42	Up	1.48	8.89418e-07	0.000447381	64231101	64232100	1.66	8.48859e-07	0.000264911			chr2	136080801	136081800	ENSMUSG00000039913	ENSMUST00000035264	-	136081104	136387938	Genebody	306638	protein_coding	Pak7	1000	14.12;17.42;19.54;17.64	6.89;9.66;4.65;5.78	17.18	6.75	1.65	0.48	Up
chr6	110926401	110927400	ENSMUSG00000056755	ENSMUST00000172951	+	110645582	111567230	Genebody	281318	protein_coding	Grm7	1000	12.67;21.66;22.55;15.86	6.37;8.32;5.59;5.78	18.18	6.51	2.32	0.57	Up	1.48	1.29734e-05	0.00173159	110926401	110927400	1.48	1.29734e-05	0.00129485			chr2	138352601	138353800	ENSMUSG00000062098	ENSMUST00000128656	+	138256670	138589292	Genebody	96530	protein_coding	Btbd3	1200	16.61;25.67;25.12;21.65	13.79;9.66;3.49;8.09	22.26	8.76	1.32	0.47	Up
chr6	137420801	137422000	ENSMUSG00000030223	ENSMUST00000203914	+	137410737	137463233	Genebody	10663	protein_coding	Ptpro	1200	22.63;24.75;30.07;20.26	11.14;10.70;10.24;2.89	24.43	8.74	1.65	0.56	Up	1.48	7.99769e-08	0.000164168	137420901	137421900	1.56	6.84852e-07	0.000236112			chr3	103317601	103319100	ENSMUSG00000033014	ENSMUST00000197779	+	103311439	103329159	Genebody	6911	protein_coding	Trim33	1500	27.41;22.00;23.72;32.87	11.20;12.89;5.82;11.56	26.5	10.37	1.13	0.43	Up
chr8	29072401	29073400	ENSMUSG00000063626	ENSMUST00000210298	-	28652425	29219427	Genebody	146527	protein_coding	Unc5d	1000	15.39;16.50;22.55;20.26	13.53;4.76;5.59;2.89	18.68	6.69	1.18	0.35	Up	1.48	9.21628e-05	0.00476034	29072401	29073400	1.48	9.21628e-05	0.00427654			chr4	36467401	36468400	ENSMUSG00000045083	ENSMUST00000124999	-	36056724	36950486	Genebody	482586	protein_coding	Lingo2	1000	14.12;26.59;15.35;23.25	5.17;8.59;6.98;10.40	19.83	7.79	1.41	0.6	Up
chr8	78317401	78318400	ENSMUSG00000037101	ENSMUST00000109902	+	78218794	78393683	Genebody	99106	protein_coding	Ttc29	1000	18.11;19.59;30.07;27.31	14.32;9.51;8.38;1.93	23.77	8.54	1.8	0.57	Up	1.48	6.42958e-05	0.00396913	78317401	78318400	1.48	6.42958e-05	0.00342604			chr4	63116101	63117200	ENSMUSG00000028358	ENSMUST00000064814	+	62965574	63134030	Genebody	151076	protein_coding	Zfp618	1100	15.78;22.92;16.75;23.25	13.79;4.30;4.65;8.09	19.67	7.71	1.28	0.58	Up
chr8	108391501	108392500	ENSMUSG00000038872	ENSMUST00000220518	+	107942644	108961630	Genebody	449356	protein_coding	Zfhx3	1000	12.67;17.53;31.57;14.09	4.77;8.32;8.38;5.78	18.97	6.81	0.98	0.51	Up	1.48	5.97005e-05	0.00382131	108391501	108392500	1.48	5.97005e-05	0.00327047			chr4	88192401	88193400	ENSMUSG00000038368	ENSMUST00000159342	+	88121299	88411004	Genebody	71601	protein_coding	Focad	1000	10.80;17.42;12.56;15.23	1.72;7.52;5.82;6.94	14	5.5	1.17	0.5	Up
chr9	55747301	55748300	ENSMUSG00000034007	ENSMUST00000215323	-	55743629	55792310	Genebody	44510	protein_coding	Scaper	1000	10.86;22.69;30.07;15.86	9.55;9.51;5.59;3.85	19.87	7.13	1.02	0.48	Up	1.48	3.07037e-05	0.0027223	55747301	55748300	1.48	3.07037e-05	0.00219462			chr4	103815301	103816300	ENSMUSG00000028519	ENSMUST00000106827	+	103619665	104680382	Genebody	196135	protein_coding	Dab1	1000	16.61;20.17;19.54;16.03	10.34;6.44;4.65;6.94	18.09	7.09	1.53	0.51	Up
chr9	117424401	117425400	ENSMUSG00000039607	ENSMUST00000164018	-	116578025	117629913	Genebody	205013	protein_coding	Rbms3	1000	24.44;20.62;15.04;22.02	9.55;5.95;12.10;1.93	20.53	7.38	1.19	0.45	Up	1.48	2.0345e-06	0.000654414	117424401	117425400	1.48	2.0345e-06	0.000427625			chr5	8210701	8211700	ENSMUSG00000040537	ENSMUST00000050166	-	8072352	8367982	Genebody	156782	protein_coding	Adam22	1000	14.12;11.92;19.54;18.44	5.17;10.74;4.65;4.62	16	6.3	0.97	0.59	Up
chrX	137065501	137066500	ENSMUSG00000042595	ENSMUST00000047852	+	137049594	137082503	Genebody	16406	protein_coding	Fam199x	1000	12.67;15.47;13.53;13.21	4.77;3.57;4.66;6.74	13.72	4.94	1.65	0.54	Up	1.48	4.12314e-05	0.00317136	137065501	137066500	1.48	4.12314e-05	0.00262751			chr5	139933601	139934600	ENSMUSG00000048988	ENSMUST00000198608	+	139908474	139971050	Genebody	25626	protein_coding	Elfn1	1000	14.95;13.75;16.75;16.03	6.03;5.37;8.14;4.62	15.37	6.04	1.05	0.6	Up
chr1	63678201	63679400	ENSMUSG00000069085	ENSMUST00000126954	-	63664220	63686910	Genebody	8110	protein_coding	Dytn	1200	18.11;36.09;16.54;22.90	13.53;10.70;4.66;4.82	23.41	8.43	1.17	0.5	Up	1.47	4.77683e-05	0.00340994	63678401	63679400	1.7	2.20244e-06	0.000447711			chr6	45296101	45297200	ENSMUSG00000039419	ENSMUST00000114641	+	45060061	47304213	Genebody	236589	protein_coding	Cntnap2	1100	13.29;16.50;22.33;16.84	7.75;4.30;5.82;9.25	17.24	6.78	1.16	0.55	Up
chr1	139252201	139253300	ENSMUSG00000063681	ENSMUST00000199291	-	139245617	139255762	Genebody	3012	protein_coding	Crb1	1100	11.77;15.47;24.06;15.86	3.18;5.95;10.24;4.82	16.79	6.05	1.65	0.52	Up	1.47	4.38454e-05	0.00327025	139252301	139253300	1.94	1.12527e-06	0.000306515			chr6	92415701	92416700	ENSMUSG00000030020	ENSMUST00000113445	-	92375384	92481392	Genebody	65192	protein_coding	Prickle2	1000	23.26;17.42;41.87;32.87	17.23;11.81;6.98;9.25	28.85	11.32	1.58	0.67	Up
chr10	3375001	3376400	ENSMUSG00000040653	ENSMUST00000217573	+	3366544	3464975	Genebody	9156	protein_coding	Ppp1r14c	1400	23.54;28.87;57.14;29.07	8.75;15.46;9.31;16.37	34.65	12.47	1.42	0.54	Up	1.47	1.43098e-07	0.000206633	3375201	3376200	1.65	8.37612e-08	8.55134e-05			chr6	96988701	96989700	ENSMUSG00000046500	ENSMUST00000089295	-	96831203	97060413	Genebody	71213	protein_coding	Fam19a4	1000	16.61;20.17;18.14;17.64	6.03;10.74;9.30;2.31	18.14	7.1	1.15	0.48	Up
chr10	10379001	10380000	ENSMUSG00000050994	ENSMUST00000148816	-	10335709	10411744	Genebody	32244	protein_coding	Adgb	1000	26.25;20.62;24.06;14.09	12.73;9.51;5.59;2.89	21.26	7.68	1.25	0.52	Up	1.47	3.39487e-05	0.00287331	10379001	10380000	1.47	3.39487e-05	0.00233992			chr7	64712701	64713700	ENSMUSG00000030519	ENSMUST00000206246	+	64635031	64753858	Genebody	78169	protein_coding	Apba2	1000	17.44;22.00;20.93;12.83	6.03;6.44;9.30;6.94	18.3	7.18	1.37	0.48	Up
chr10	41988201	41989400	ENSMUSG00000071324	ENSMUST00000161167	-	41986614	41993166	Genebody	4366	protein_coding	Armc2	1200	21.73;28.87;36.09;20.26	11.14;9.51;13.97;3.85	26.74	9.62	1.32	0.49	Up	1.47	1.79559e-06	0.000614434	41988301	41989300	1.81	3.17991e-07	0.000163076			chr7	81170601	81171600	ENSMUSG00000025726	ENSMUST00000119083	+	81114850	81170416	Genebody	56250	protein_coding	Slc28a1	1000	15.78;22.92;23.72;14.43	8.62;5.37;6.98;9.25	19.21	7.55	1.77	0.8	Up
chr10	42954301	42955300	ENSMUSG00000044770	ENSMUST00000127675	+	42939881	42958721	Genebody	14919	protein_coding	Scml4	1000	13.58;22.69;24.06;15.86	11.94;7.13;5.59;2.89	19.04	6.89	0.72	0.33	Up	1.47	7.83259e-05	0.00439956	42954301	42955300	1.47	7.83259e-05	0.00387826			chr7	100730001	100731200	ENSMUSG00000029461	ENSMUST00000209084	+	100706859	100813431	Genebody	23741	protein_coding	Fam168a	1200	32.39;16.50;20.93;27.26	11.20;10.74;6.98;9.25	24.27	9.54	1.34	0.65	Up
chr10	64224801	64225800	ENSMUSG00000060843	ENSMUST00000075099	+	63504037	65002833	Genebody	721263	protein_coding	Ctnna3	1000	18.11;28.87;16.54;12.33	11.94;5.95;3.72;5.78	18.96	6.85	1.29	0.47	Up	1.47	9.18525e-05	0.00476034	64224801	64225800	1.47	9.18525e-05	0.00427512			chr8	10235101	10236200	ENSMUSG00000039057	ENSMUST00000207477	+	10153968	10634742	Genebody	81682	protein_coding	Myo16	1100	16.61;44.93;25.12;27.26	12.06;11.81;8.14;12.72	28.48	11.18	1.45	0.67	Up
chr10	64737101	64738600	ENSMUSG00000060843	ENSMUST00000075099	+	63504037	65002833	Genebody	1233813	protein_coding	Ctnna3	1500	19.92;34.03;33.08;24.66	11.14;13.08;10.24;5.78	27.92	10.06	1.11	0.5	Up	1.47	2.44825e-07	0.000263454	64737601	64738600	1.97	1.13371e-08	3.13908e-05			chr9	86426901	86427900	ENSMUSG00000032415	ENSMUST00000121189	-	86307742	86464950	Genebody	37550	protein_coding	Ube2cbp	1000	13.29;21.09;13.96;16.03	1.72;10.74;6.98;5.78	16.09	6.3	1.63	0.54	Up
chr10	102519901	102520900	ENSMUSG00000044921	ENSMUST00000219445	+	102512222	102549736	Genebody	8178	protein_coding	Rassf9	1000	20.82;13.41;21.05;18.50	7.16;7.13;6.52;5.78	18.44	6.65	1.17	0.48	Up	1.47	1.7999e-06	0.000614434	102519901	102520900	1.47	1.7999e-06	0.000397101			chr1	74491801	74492800	ENSMUSG00000033364	ENSMUST00000191058	-	74449502	74505785	Genebody	13485	protein_coding	Usp37	1000	19.10;17.42;13.96;12.83	9.48;7.52;1.16;6.94	15.83	6.27	1.41	0.41	Up
chr11	9342801	9343800	ENSMUSG00000004668	ENSMUST00000042740	+	9191942	9684259	Genebody	151358	protein_coding	Abca13	1000	15.39;14.44;18.04;15.86	9.55;5.95;6.52;0.96	15.93	5.74	1.54	0.63	Up	1.47	3.54182e-05	0.00293323	9342801	9343800	1.47	3.54182e-05	0.00239519			chr1	105555101	105556100	ENSMUSG00000056536	ENSMUST00000190945	-	105521137	105568948	Genebody	13348	protein_coding	Pign	1000	19.93;32.09;22.33;14.43	9.48;13.96;4.65;6.94	22.2	8.76	1.44	0.54	Up
chr12	17378301	17379300	ENSMUSG00000061458	ENSMUST00000046011	+	17348458	17430095	Genebody	30342	protein_coding	Nol10	1000	14.48;15.47;27.06;17.62	7.16;4.76;11.17;3.85	18.66	6.74	1.55	0.53	Up	1.47	5.33599e-05	0.00360236	17378301	17379300	1.47	5.33599e-05	0.00305179			chr10	73746501	73747500	ENSMUSG00000052613	ENSMUST00000123398	+	73099342	74317264	Genebody	647658	protein_coding	Pcdh15	1000	17.44;16.50;15.35;12.03	5.17;7.52;4.65;6.94	15.33	6.07	1.44	0.51	Up
chr13	24433501	24434700	ENSMUSG00000016756	ENSMUST00000142882	+	24417224	24436657	Genebody	16876	protein_coding	Cmah	1200	17.20;24.75;25.56;16.74	6.37;7.13;10.24;6.74	21.06	7.62	1.19	0.56	Up	1.47	3.43123e-06	0.000859272	24433501	24434500	1.4	1.36261e-05	0.00133086			chr10	74441301	74442400	ENSMUSG00000052613	ENSMUST00000194315	+	74355859	74632667	Genebody	85991	protein_coding	Pcdh15	1100	17.44;26.59;12.56;19.24	9.48;4.30;8.14;8.09	18.96	7.5	1.69	0.45	Up
chr14	72702601	72703600	ENSMUSG00000033487	ENSMUST00000162478	-	72564742	72709542	Genebody	6442	protein_coding	Fndc3a	1000	14.48;28.87;13.53;24.66	3.98;8.32;7.45;9.63	20.39	7.35	1.19	0.63	Up	1.47	9.57628e-06	0.00147292	72702601	72703600	1.47	9.57628e-06	0.00107515			chr11	33760901	33761900	ENSMUSG00000053519	ENSMUST00000101368	-	33629339	33843461	Genebody	82061	protein_coding	Kcnip1	1000	21.59;25.67;11.16;30.46	6.03;12.89;8.14;8.09	22.22	8.79	1.75	0.73	Up
chr14	84503501	84504600	ENSMUSG00000035566	ENSMUST00000071370	+	84443563	84537060	Genebody	60487	protein_coding	Pcdh17	1100	10.86;18.56;13.53;16.74	4.77;3.57;6.52;6.74	14.92	5.4	1.54	0.49	Up	1.47	1.34868e-05	0.00176396	84503501	84504500	1.68	2.26509e-06	0.000454754			chr11	117246101	117247100	ENSMUSG00000059248	ENSMUST00000106354	+	117232285	117362313	Genebody	14315	protein_coding	2019-09-09	1000	20.76;29.34;32.10;15.23	9.48;13.96;3.49;11.56	24.36	9.62	1.35	0.53	Up
chr14	115375301	115376300	ENSMUSG00000022112	ENSMUST00000022707	+	115092626	116524437	Genebody	283174	protein_coding	Gpc5	1000	12.67;19.59;31.57;24.66	10.35;8.32;4.66;8.67	22.13	8	1.3	0.58	Up	1.47	1.4134e-05	0.00180142	115375301	115376300	1.47	1.4134e-05	0.00135944			chr11	121513601	121514600	ENSMUSG00000039238	ENSMUST00000092298	-	121510978	121519333	Genebody	5233	protein_coding	Zfp750	1000	14.95;15.59;19.54;21.65	7.75;4.30;11.63;4.62	17.93	7.08	1.28	0.53	Up
chr15	3374701	3376000	ENSMUSG00000055737	ENSMUST00000110697	-	3327539	3471644	Genebody	96294	protein_coding	Ghr	1300	19.92;25.78;31.57;20.26	15.12;10.70;4.66;4.82	24.38	8.82	1.1	0.54	Up	1.47	3.20832e-05	0.00279326	3374801	3375800	1.88	1.53814e-07	0.000116376			chr12	89969701	89971000	ENSMUSG00000066392	ENSMUST00000110133	+	89812483	90332899	Genebody	157867	protein_coding	Nrxn3	1300	15.78;25.67;19.54;20.04	13.79;3.22;6.98;8.09	20.26	8.02	0.99	0.48	Up
chr15	3561001	3562000	ENSMUSG00000055737	ENSMUST00000161561	-	3319009	3581842	Genebody	20342	protein_coding	Ghr	1000	15.39;17.53;18.04;14.09	8.75;7.13;1.86;5.78	16.26	5.88	1.21	0.65	Up	1.47	7.97125e-06	0.00133139	3561001	3562000	1.47	7.97125e-06	0.000959797			chr13	17405701	17406800	ENSMUSG00000055137	ENSMUST00000068545	-	16857472	17694739	Genebody	288489	protein_coding	Sugct	1100	18.27;19.25;13.96;16.03	7.75;9.66;6.98;2.31	16.88	6.68	1.12	0.46	Up
chr15	4473701	4474700	ENSMUSG00000049148	ENSMUST00000061925	+	4375504	4575553	Genebody	98696	protein_coding	Plcxd3	1000	11.77;37.12;24.06;22.90	12.73;5.95;12.10;3.85	23.96	8.66	1.81	0.86	Up	1.47	7.21516e-05	0.00419605	4473701	4474700	1.47	7.21516e-05	0.00367054			chr13	98763101	98764100	ENSMUSG00000041685	ENSMUST00000225094	-	98751235	98815153	Genebody	51553	protein_coding	Fcho2	1000	15.78;18.34;11.16;16.03	6.03;5.37;6.98;5.78	15.33	6.04	1.26	0.58	Up
chr16	14244201	14245200	ENSMUSG00000018830	ENSMUST00000090287	-	14194527	14291408	Genebody	46708	protein_coding	Myh11	1000	14.48;29.91;21.05;13.21	9.55;4.76;8.38;5.78	19.66	7.12	1	0.62	Up	1.47	7.12114e-05	0.00417027	14244201	14245200	1.47	7.12114e-05	0.00364119			chr14	10247301	10248300	ENSMUSG00000060579	ENSMUST00000179394	-	9550393	10421597	Genebody	173797	protein_coding	Fhit	1000	10.80;15.59;16.75;17.64	6.03;6.44;6.98;4.62	15.19	6.02	1.17	0.54	Up
chr16	15798601	15799700	ENSMUSG00000022672	ENSMUST00000023352	+	15637889	15842235	Genebody	161261	protein_coding	Prkdc	1100	20.82;29.91;19.55;20.26	13.53;5.95;6.52;6.74	22.63	8.18	1.8	0.74	Up	1.47	1.35654e-06	0.000532554	15798701	15799700	1.53	6.12202e-06	0.000817603			chr14	62696301	62697300	ENSMUSG00000035161	ENSMUST00000053959	-	62676330	62761112	Genebody	64312	protein_coding	Ints6	1000	13.29;13.75;16.75;16.84	7.75;1.07;8.14;6.94	15.16	5.98	1.13	0.42	Up
chr16	85879601	85881000	ENSMUSG00000022894	ENSMUST00000023611	-	85858170	85901125	Genebody	20825	protein_coding	Adamts5	1400	22.63;35.06;31.57;26.43	15.12;15.46;9.31;1.93	28.92	10.45	0.84	0.54	Up	1.47	6.64636e-06	0.00120743	85879701	85880700	1.52	5.14463e-06	0.000741425			chr14	65559201	65560200	ENSMUSG00000022031	ENSMUST00000224743	-	65530455	65593050	Genebody	33350	protein_coding	Elp3	1000	16.61;14.67;19.54;18.44	6.03;8.59;4.65;8.09	17.31	6.84	1.04	0.57	Up
chr16	93952501	93954000	ENSMUSG00000047109	ENSMUST00000050962	-	93919032	94008837	Genebody	55587	protein_coding	Cldn14	1500	31.68;40.22;57.14;29.95	25.47;16.65;7.45;7.71	39.75	14.32	1.02	0.74	Up	1.47	0.000228375	0.0107296	93952701	93953700	1.7	9.63635e-08	9.24516e-05			chr14	97920901	97922300	ENSMUSG00000055639	ENSMUST00000069334	-	97786853	98169543	Genebody	247943	protein_coding	Dach1	1400	19.10;31.17;29.31;27.26	13.79;6.44;3.49;18.50	26.71	10.55	1.24	0.53	Up
chr17	58936201	58937200	ENSMUSG00000024227	ENSMUST00000025064	-	58878808	58991375	Genebody	54675	protein_coding	Pdzph1	1000	19.01;28.87;25.56;33.47	11.14;10.70;14.90;1.93	26.73	9.67	1.39	0.58	Up	1.47	1.37652e-05	0.00177781	58936201	58937200	1.47	1.37652e-05	0.00133646			chr15	48283401	48284600	ENSMUSG00000022311	ENSMUST00000160658	-	47580637	48791933	Genebody	507933	protein_coding	Csmd3	1200	23.26;18.34;15.35;18.44	6.03;7.52;12.79;3.47	18.85	7.45	1.23	0.42	Up
chr17	72062301	72063300	ENSMUSG00000055471	ENSMUST00000086639	-	71869442	72603709	Genebody	540909	protein_coding	Alk	1000	13.58;25.78;28.57;23.78	7.96;8.32;12.10;4.82	22.93	8.3	1.2	0.58	Up	1.47	3.75031e-06	0.000903555	72062301	72063300	1.47	3.75031e-06	0.000613472			chr16	59673601	59674600	ENSMUSG00000055540	ENSMUST00000068860	-	59653483	60605248	Genebody	931148	protein_coding	Epha6	1000	17.44;14.67;15.35;13.63	6.89;2.15;8.14;6.94	15.27	6.03	1.39	0.43	Up
chr18	22799701	22800700	ENSMUSG00000041923	ENSMUST00000069215	-	22694298	22850754	Genebody	50554	protein_coding	Nol4	1000	10.86;24.75;18.04;20.26	7.96;8.32;7.45;2.89	18.48	6.66	1.13	0.36	Up	1.47	2.36016e-05	0.00236481	22799701	22800700	1.47	2.36016e-05	0.00186812			chr18	11896801	11897900	ENSMUSG00000040957	ENSMUST00000225430	+	11844300	11945630	Genebody	53050	protein_coding	Cables1	1100	20.76;17.42;19.54;15.23	8.62;8.59;4.65;6.94	18.24	7.2	1.31	0.5	Up
chr19	25117601	25118600	ENSMUSG00000052085	ENSMUST00000025831	+	24999529	25202432	Genebody	118571	protein_coding	Dock8	1000	13.58;20.62;13.53;18.50	6.37;7.13;4.66;5.78	16.56	5.98	1.97	0.57	Up	1.47	4.30823e-06	0.000968122	25117601	25118600	1.47	4.30823e-06	0.000666766			chr18	23641401	23642400	ENSMUSG00000024302	ENSMUST00000220904	+	23415490	23659706	Genebody	226410	protein_coding	Dtna	1000	11.63;38.51;25.12;20.84	7.75;12.89;10.47;6.94	24.02	9.51	1.43	0.59	Up
chr2	77492301	77493500	ENSMUSG00000027016	ENSMUST00000128583	-	77470827	77519535	Genebody	26635	protein_coding	Zfp385b	1200	15.39;30.94;34.58;15.86	3.98;13.08;10.24;7.71	24.19	8.75	1.39	0.68	Up	1.47	1.70702e-06	0.000598863	77492401	77493400	1.38	2.13539e-05	0.001758			chr19	53220601	53221800	ENSMUSG00000025026	ENSMUST00000025999	+	53143997	53247399	Genebody	77203	protein_coding	Add3	1200	24.09;38.51;29.31;23.25	12.92;11.81;13.96;6.94	28.79	11.41	1.56	0.82	Up
chr2	85358301	85359300	ENSMUSG00000075222	ENSMUST00000111597	-	85352428	85363058	Genebody	4258	protein_coding	Olfr988	1000	13.58;19.59;18.04;15.86	7.16;9.51;5.59;1.93	16.77	6.05	1.13	0.54	Up	1.47	3.62812e-06	0.000885309	85358301	85359300	1.47	3.62812e-06	0.000598388			chr19	58290001	58291100	ENSMUSG00000025089	ENSMUST00000169850	-	58236692	58454466	Genebody	163916	protein_coding	Gfra1	1100	22.43;14.67;30.70;30.46	6.89;7.52;15.12;9.25	24.57	9.69	1.29	0.52	Up
chr2	110755101	110756100	ENSMUSG00000074968	ENSMUST00000140777	-	110713183	110761564	Genebody	5964	protein_coding	Ano3	1000	17.20;15.47;18.04;14.97	8.75;4.76;9.31;0.96	16.42	5.95	1.42	0.63	Up	1.47	6.69854e-05	0.00405297	110755101	110756100	1.47	6.69854e-05	0.0035133			chr2	20273801	20275000	ENSMUSG00000036617	ENSMUST00000114610	+	19909780	20744816	Genebody	364620	protein_coding	Etl4	1200	17.44;35.76;23.72;17.64	12.06;3.22;9.30;12.72	23.64	9.33	1.55	0.51	Up
chr3	14500601	14501900	ENSMUSG00000039710	ENSMUST00000120801	+	14480773	14505724	Genebody	20477	protein_coding	Slc7a12	1300	19.01;28.87;22.55;21.14	10.35;9.51;7.45;5.78	22.89	8.27	1.21	0.55	Up	1.47	1.64633e-07	0.000218292	14500601	14501600	2.04	1.16303e-08	3.17189e-05			chr2	34500201	34501200	ENSMUSG00000038696	ENSMUST00000138933	+	34438494	34533898	Genebody	62206	protein_coding	Mapkap1	1000	17.44;12.84;11.16;13.63	6.89;3.22;6.98;4.62	13.77	5.43	1.5	0.59	Up
chr3	109146901	109148000	ENSMUSG00000040322	ENSMUST00000140786	+	109123162	109158540	Genebody	24288	protein_coding	Slc25a24	1100	11.77;26.81;31.57;17.62	8.75;7.13;13.97;1.93	21.94	7.95	1.43	0.68	Up	1.47	0.000665351	0.0302627	109146901	109147900	1.65	6.86018e-06	0.000875836			chr2	103414901	103416200	ENSMUSG00000027186	ENSMUST00000137973	+	103411713	103445288	Genebody	3837	protein_coding	Elf5	1300	19.10;29.34;23.72;22.45	6.03;12.89;10.47;8.09	23.65	9.37	1.93	0.55	Up
chr3	125485501	125486500	ENSMUSG00000027971	ENSMUST00000144344	+	125438714	125612408	Genebody	47286	protein_coding	Ndst4	1000	20.82;14.44;18.04;14.09	6.37;9.51;8.38;0.00	16.85	6.06	0.94	0.28	Up	1.47	4.00514e-05	0.00313115	125485501	125486500	1.47	4.00514e-05	0.00258637			chr2	124147401	124148400	ENSMUSG00000027200	ENSMUST00000151199	+	124143005	124507701	Genebody	4895	protein_coding	Sema6d	1000	14.95;25.67;25.12;18.44	10.34;3.22;9.30;10.40	21.05	8.32	1.27	0.48	Up
chr3	131367301	131368800	ENSMUSG00000050931	ENSMUST00000197057	-	131342169	131490479	Genebody	122429	protein_coding	Sgms2	1500	23.54;39.19;28.57;21.14	12.73;7.13;10.24;10.60	28.11	10.18	1.05	0.5	Up	1.47	9.74752e-07	0.000460329	131367801	131368800	1.58	1.00349e-05	0.00110518			chr2	130911701	130912700	ENSMUSG00000027312	ENSMUST00000156982	+	130906931	130935932	Genebody	5269	protein_coding	Atrn	1000	13.29;30.26;30.70;28.86	13.79;10.74;6.98;9.25	25.78	10.19	1.87	0.67	Up
chr3	139351301	139352300	ENSMUSG00000047940	ENSMUST00000062306	+	139205893	139710299	Genebody	145907	protein_coding	Stpg2	1000	14.48;16.50;13.53;13.21	4.77;9.51;3.72;2.89	14.43	5.23	0.84	0.6	Up	1.47	1.04096e-05	0.00153907	139351301	139352300	1.47	1.04096e-05	0.00112973			chr2	141551201	141552200	ENSMUSG00000068205	ENSMUST00000078027	+	140395435	142384388	Genebody	1156265	protein_coding	Macrod2	1000	16.61;12.84;34.89;31.27	10.34;6.44;11.63;9.25	23.9	9.42	1.7	0.75	Up
chr3	145472701	145474100	ENSMUSG00000028197	ENSMUST00000029848	+	145292472	145552011	Genebody	180928	protein_coding	Col24a1	1400	19.01;21.66;31.57;29.07	13.53;11.89;10.24;0.96	25.33	9.16	1.07	0.48	Up	1.47	5.67416e-05	0.00372335	145473101	145474100	1.86	2.28651e-06	0.000457281			chr2	146864401	146865400	ENSMUSG00000074749	ENSMUST00000156232	+	146855909	146889295	Genebody	8991	protein_coding	Kiz	1000	12.46;15.59;18.14;13.63	3.45;8.59;4.65;6.94	14.95	5.91	0.92	0.5	Up
chr4	18906101	18907100	ENSMUSG00000073991	ENSMUST00000137780	-	18860454	19122526	Genebody	215926	protein_coding	Cnbd1	1000	17.20;18.56;18.04;14.09	7.96;7.13;8.38;0.96	16.97	6.11	1.14	0.37	Up	1.47	6.92e-06	0.00123562	18906101	18907100	1.47	6.92e-06	0.000880945			chr3	27687601	27688800	ENSMUSG00000039286	ENSMUST00000195008	-	27416162	27710398	Genebody	22198	protein_coding	Fndc3b	1200	36.54;17.42;23.72;23.25	9.48;10.74;10.47;9.25	25.23	9.98	1.45	0.54	Up
chr4	66907801	66909600	ENSMUSG00000039005	ENSMUST00000107365	+	66827613	66930284	Genebody	81087	protein_coding	Tlr4	1800	35.31;25.78;28.57;32.59	11.14;14.27;12.10;6.74	30.56	11.06	0.9	0.38	Up	1.47	3.31913e-10	8.13255e-06	66908601	66909600	1.89	1.15395e-07	0.000101035			chr3	127762601	127764500	ENSMUSG00000028028	ENSMUST00000162859	-	127754850	127780490	Genebody	16940	protein_coding	Alpk1	1900	30.73;37.59;41.87;26.46	12.06;12.89;13.96;15.03	34.16	13.48	1.29	0.6	Up
chr4	74158201	74159300	ENSMUSG00000049122	ENSMUST00000084474	+	74013444	74189928	Genebody	145306	protein_coding	Frmd3	1100	16.29;15.47;15.04;21.14	8.75;8.32;5.59;1.93	16.98	6.15	1.01	0.4	Up	1.47	2.20738e-06	0.000682882	74158201	74159200	1.47	9.02807e-06	0.0010382			chr4	43184501	43185600	ENSMUSG00000028456	ENSMUST00000168032	+	43180568	43237094	Genebody	4482	protein_coding	Unc13b	1100	18.27;20.17;23.72;16.84	4.31;11.81;8.14;6.94	19.75	7.8	1.61	0.5	Up
chr5	102830501	102831500	ENSMUSG00000057315	ENSMUST00000130222	+	102809049	102875860	Genebody	21951	protein_coding	Arhgap24	1000	19.01;26.81;25.56;15.86	12.73;3.57;8.38;6.74	21.81	7.86	1.71	0.56	Up	1.47	1.49561e-05	0.00186336	102830501	102831500	1.47	1.49561e-05	0.00141216			chr5	20861401	20862400	ENSMUSG00000039987	ENSMUST00000156044	-	20805684	20882045	Genebody	20145	protein_coding	Phtf2	1000	13.29;15.59;20.93;14.43	6.03;4.30;9.30;5.78	16.06	6.35	1.97	0.46	Up
chr5	104964401	104965400	ENSMUSG00000029299	ENSMUST00000130644	-	104935679	104977834	Genebody	12934	protein_coding	Abcg3	1000	10.86;18.56;19.55;19.38	8.75;8.32;3.72;3.85	17.09	6.16	1.84	0.74	Up	1.47	1.48419e-05	0.00185841	104964401	104965400	1.47	1.48419e-05	0.00140779			chr6	8262701	8263700	ENSMUSG00000107705	ENSMUST00000162564	+	8259450	8597480	Genebody	3750	protein_coding	Gm45062	1000	12.46;18.34;12.56;12.83	5.17;4.30;6.98;5.78	14.05	5.56	1.05	0.48	Up
chr5	149098301	149099300	ENSMUSG00000066551	ENSMUST00000202133	-	149048793	149184489	Genebody	85689	protein_coding	Hmgb1	1000	19.01;13.41;27.06;12.33	7.96;9.51;4.66;3.85	17.95	6.49	1.35	0.47	Up	1.47	6.02972e-05	0.00383868	149098301	149099300	1.47	6.02972e-05	0.00328904			chr6	30888101	30889100	ENSMUSG00000025607	ENSMUST00000122833	-	30858803	30896426	Genebody	7826	protein_coding	Copg2	1000	19.10;24.75;39.08;16.03	12.06;8.59;8.14;10.40	24.74	9.8	1.97	0.64	Up
chr6	12399401	12400600	ENSMUSG00000032625	ENSMUST00000122369	-	12317349	12419361	Genebody	19361	protein_coding	Thsd7a	1200	16.29;24.75;21.05;14.97	9.55;5.95;7.45;4.82	19.27	6.94	1.25	0.46	Up	1.47	1.16668e-05	0.00163437	12399401	12400400	1.41	3.33047e-05	0.00231321			chr6	106157101	106158100	ENSMUSG00000064293	ENSMUST00000130040	+	106119055	106345739	Genebody	38545	protein_coding	Cntn4	1000	18.27;22.00;22.33;16.03	4.31;12.89;6.98;6.94	19.66	7.78	1.73	0.61	Up
chr6	99650701	99651700	ENSMUSG00000093661	ENSMUST00000032151	-	99625135	99666771	Genebody	15571	protein_coding	Eif4e3	1000	21.73;34.03;22.55;22.90	15.12;7.13;7.45;6.74	25.3	9.11	1.28	0.58	Up	1.47	1.15403e-06	0.000494228	99650701	99651700	1.47	1.15403e-06	0.000311109			chr6	142910001	142911100	ENSMUSG00000030283	ENSMUST00000205149	-	142828232	142964141	Genebody	53591	protein_coding	St8sia1	1100	19.93;22.00;15.35;21.65	6.03;5.37;8.14;11.56	19.73	7.78	1.12	0.57	Up
chr6	125991301	125992300	ENSMUSG00000038115	ENSMUST00000159984	+	125815535	126040124	Genebody	176265	protein_coding	Ano2	1000	15.39;17.53;40.60;13.21	11.14;5.95;9.31;4.82	21.68	7.8	1.25	0.51	Up	1.47	5.03538e-05	0.00350693	125991301	125992300	1.47	5.03538e-05	0.00295407			chr7	63738601	63739600	ENSMUSG00000033510	ENSMUST00000177534	+	63650815	63757989	Genebody	88285	protein_coding	Otud7a	1000	14.95;25.67;12.56;20.04	6.03;4.30;10.47;8.09	18.31	7.22	1.07	0.39	Up
chr6	142176401	142177800	ENSMUSG00000079262	ENSMUST00000172984	-	142109207	142186149	Genebody	9049	protein_coding	Slco1a6	1400	13.58;35.06;49.62;42.28	14.32;16.65;15.83;3.85	35.13	12.66	1.37	0.69	Up	1.47	7.1849e-06	0.00125931	142176501	142177500	1.67	1.63614e-06	0.000376281			chr7	92898101	92899700	ENSMUSG00000061119	ENSMUST00000208103	+	92875300	92901747	Genebody	23600	protein_coding	Prcp	1600	24.92;21.09;33.49;22.45	15.51;8.59;8.14;8.09	25.49	10.08	1.04	0.53	Up
chr7	5336701	5337800	ENSMUSG00000035177	ENSMUST00000045022	-	5298547	5351035	Genebody	13785	protein_coding	Nlrp2	1100	17.20;31.97;31.57;22.90	12.73;14.27;7.45;2.89	25.91	9.34	1.73	0.78	Up	1.47	3.6126e-05	0.00296781	5336701	5337700	1.46	5.96789e-05	0.00327047			chr9	51138101	51139100	ENSMUSG00000110266	ENSMUST00000210433	-	51130307	51165517	Genebody	26917	protein_coding	Gm32742	1000	16.61;14.67;16.75;18.44	6.89;5.37;8.14;5.78	16.62	6.55	1.46	0.42	Up
chr7	109303301	109304300	ENSMUSG00000031027	ENSMUST00000121748	-	109279223	109438817	Genebody	135017	protein_coding	Stk33	1000	14.48;13.41;28.57;17.62	4.77;10.70;7.45;3.85	18.52	6.69	1.17	0.5	Up	1.47	2.49586e-05	0.00244537	109303301	109304300	1.47	2.49586e-05	0.00193777			chr9	53594901	53595900	ENSMUSG00000032047	ENSMUST00000034547	-	53580522	53610382	Genebody	14982	protein_coding	Acat1	1000	23.26;16.50;22.33;19.24	12.92;5.37;8.14;5.78	20.33	8.05	1.01	0.47	Up
chr8	5084601	5085600	ENSMUSG00000023073	ENSMUST00000023835	-	5083219	5105351	Genebody	20251	protein_coding	Slc10a2	1000	13.58;14.44;13.53;14.97	7.16;4.76;5.59;2.89	14.13	5.1	1.05	0.54	Up	1.47	3.09534e-05	0.0027328	5084601	5085600	1.47	3.09534e-05	0.00220497			chr1	5142101	5143100	ENSMUSG00000033793	ENSMUST00000192698	+	5083154	5162419	Genebody	59446	protein_coding	Atp6v1h	1000	21.59;29.34;25.12;17.64	13.79;9.66;5.82;8.09	23.42	9.34	1.18	0.53	Up
chr8	32360301	32361300	ENSMUSG00000062991	ENSMUST00000209022	-	31826346	32883862	Genebody	523062	protein_coding	Nrg1	1000	14.48;17.53;22.55;18.50	7.16;5.95;8.38;4.82	18.27	6.58	1.59	0.5	Up	1.47	3.89045e-06	0.000918764	32360301	32361300	1.47	3.89045e-06	0.000625978			chr1	9868901	9869900	ENSMUSG00000025915	ENSMUST00000097826	+	9848397	9899853	Genebody	21003	protein_coding	Sgk3	1000	13.29;12.84;13.96;20.04	6.89;5.37;3.49;8.09	15.03	5.96	1.05	0.47	Up
chr8	64178801	64179900	ENSMUSG00000053626	ENSMUST00000066166	-	64014931	64205993	Genebody	26643	protein_coding	Tll1	1100	16.29;15.47;21.05;17.62	7.96;7.13;5.59;4.82	17.61	6.37	1.02	0.53	Up	1.47	5.66421e-06	0.00111637	64178801	64179800	1.48	4.84358e-06	0.00071545			chr1	21809201	21810700	ENSMUSG00000028033	ENSMUST00000134505	-	21577644	21855902	Genebody	45952	protein_coding	Kcnq5	1500	19.93;19.25;25.12;21.65	10.34;6.44;8.14;9.25	21.49	8.54	1.13	0.5	Up
chr9	5369501	5371100	ENSMUSG00000025887	ENSMUST00000151788	+	5345476	5372881	Genebody	24824	protein_coding	Casp12	1600	28.06;27.84;31.57;25.55	11.14;11.89;13.97;3.85	28.26	10.21	1.22	0.47	Up	1.47	6.87021e-09	4.84809e-05	5369501	5370500	1.58	4.26338e-06	0.000663577			chr1	84919001	84920100	ENSMUSG00000026220	ENSMUST00000027422	-	84905898	84935134	Genebody	15584	protein_coding	Slc16a14	1100	16.61;21.09;18.14;15.23	6.89;8.59;3.49;9.25	17.77	7.06	1.15	0.56	Up
chr9	51229401	51230400	ENSMUSG00000032053	ENSMUST00000034554	+	51213708	51240079	Genebody	16192	protein_coding	Pou2af1	1000	10.86;17.53;19.55;13.21	6.37;7.13;2.79;5.78	15.29	5.52	0.76	0.36	Up	1.47	5.07456e-05	0.00352372	51229401	51230400	1.47	5.07456e-05	0.00297073			chr1	125691001	125692000	ENSMUSG00000026343	ENSMUST00000027581	+	125676995	125873862	Genebody	14505	protein_coding	Gpr39	1000	11.63;17.42;12.56;15.23	6.89;6.44;6.98;2.31	14.21	5.66	1.23	0.49	Up
chrX	142881701	142882700	ENSMUSG00000042225	ENSMUST00000041317	-	142851146	142966728	Genebody	84528	protein_coding	Ammecr1	1000	13.58;16.50;13.53;12.33	4.77;5.95;6.52;2.89	13.99	5.03	1.76	1	Up	1.47	2.30939e-05	0.00233283	142881701	142882700	1.47	2.30939e-05	0.00183914			chr1	139003901	139005400	ENSMUSG00000056268	ENSMUST00000094505	+	138967720	139176043	Genebody	36930	protein_coding	Dennd1b	1500	27.41;32.09;36.28;34.47	13.79;17.18;10.47;10.40	32.56	12.96	1.76	0.61	Up
chr1	21497101	21498200	ENSMUSG00000028033	ENSMUST00000173404	-	21402163	21961581	Genebody	463931	protein_coding	Kcnq5	1100	17.20;28.87;16.54;17.62	10.35;4.76;8.38;5.78	20.06	7.32	1.26	0.45	Up	1.46	2.61014e-05	0.00250099	21497101	21498100	1.55	1.98335e-05	0.00167974			chr1	158368101	158369200	ENSMUSG00000026587	ENSMUST00000195311	+	158362550	158679492	Genebody	6100	protein_coding	Astn1	1100	21.59;22.00;16.75;18.44	7.75;10.74;6.98;5.78	19.7	7.81	1.65	0.62	Up
chr1	25235401	25236400	ENSMUSG00000033569	ENSMUST00000146592	-	25067550	25826139	Genebody	590239	protein_coding	Adgrb3	1000	15.39;41.25;15.04;21.14	6.37;4.76;13.04;9.63	23.2	8.45	1.87	0.55	Up	1.46	1.58524e-05	0.00191848	25235401	25236400	1.46	1.58524e-05	0.00146038			chr1	158566601	158567600	ENSMUSG00000026587	ENSMUST00000193599	+	158552708	158597227	Genebody	14392	protein_coding	Astn1	1000	11.63;15.59;12.56;16.84	7.75;3.22;8.14;3.47	14.15	5.65	1.66	0.46	Up
chr1	32392501	32393500	ENSMUSG00000026058	ENSMUST00000186984	+	32315015	32414934	Genebody	77985	protein_coding	Khdrbs2	1000	20.82;15.47;15.04;12.33	4.77;2.38;9.31;6.74	15.91	5.8	1.12	0.64	Up	1.46	1.18692e-05	0.00165043	32392501	32393500	1.46	1.18692e-05	0.00122503			chr1	170755601	170756700	ENSMUSG00000026663	ENSMUST00000027974	-	170704674	170867771	Genebody	111621	protein_coding	Atf6	1100	24.09;14.67;27.91;20.84	12.06;6.44;11.63;4.62	21.88	8.69	1.63	1.03	Up
chr1	45911301	45912800	ENSMUSG00000025993	ENSMUST00000027137	-	45908068	45925582	Genebody	13532	protein_coding	Slc40a1	1500	19.01;31.97;24.06;29.95	18.30;9.51;3.72;6.74	26.25	9.57	1.42	0.55	Up	1.46	0.000118264	0.00576268	45911501	45912500	1.85	2.17766e-09	1.43654e-05			chr1	179501501	179502500	ENSMUSG00000055067	ENSMUST00000128302	-	178951960	179518034	Genebody	16034	protein_coding	Smyd3	1000	12.46;16.50;13.96;20.04	6.03;8.59;6.98;3.47	15.74	6.27	1.34	0.47	Up
chr1	68070001	68071300	ENSMUSG00000062209	ENSMUST00000119142	-	68032186	69107756	Genebody	1037106	protein_coding	Erbb4	1300	14.48;21.66;18.04;20.26	3.18;10.70;7.45;5.78	18.61	6.78	0.99	0.46	Up	1.46	6.0775e-07	0.000381299	68070301	68071300	2.22	7.19586e-08	7.89744e-05			chr1	192539501	192540500	ENSMUSG00000037375	ENSMUST00000128619	-	192496711	192771213	Genebody	231213	protein_coding	Hhat	1000	16.61;29.34;25.12;17.64	10.34;8.59;10.47;5.78	22.18	8.79	1.55	0.58	Up
chr1	87522401	87523400	ENSMUSG00000079434	ENSMUST00000166055	+	87509889	87596670	Genebody	13011	protein_coding	Neu2	1000	14.48;33.00;30.07;12.33	7.96;5.95;13.04;5.78	22.47	8.18	1.39	0.56	Up	1.46	3.03903e-05	0.00271086	87522401	87523400	1.46	3.03903e-05	0.00218386			chr10	4998601	4999700	ENSMUSG00000019768	ENSMUST00000137012	+	4936526	5001656	Genebody	62624	protein_coding	Esr1	1100	16.61;27.51;23.72;12.83	9.48;7.52;3.49;11.56	20.17	8.01	1.07	0.51	Up
chr1	160777201	160778200	ENSMUSG00000026721	ENSMUST00000195442	-	160672451	160792938	Genebody	15238	protein_coding	Rabgap1l	1000	11.77;15.47;19.55;14.97	7.96;5.95;4.66;3.85	15.44	5.6	1.35	0.44	Up	1.46	2.59047e-05	0.0024884	160777201	160778200	1.46	2.59047e-05	0.00197861			chr10	86894501	86895500	ENSMUSG00000035459	ENSMUST00000035288	-	86841198	87008025	Genebody	113025	protein_coding	Stab2	1000	18.27;16.50;19.54;14.43	9.48;7.52;4.65;5.78	17.19	6.86	1.64	0.54	Up
chr1	174586201	174587400	ENSMUSG00000028354	ENSMUST00000030039	+	174501825	174822729	Genebody	84975	protein_coding	Fmn2	1200	16.29;19.59;15.04;16.74	10.35;4.76;2.79;6.74	16.92	6.16	1.32	0.42	Up	1.46	6.38036e-06	0.00118298	174586301	174587300	1.65	1.39242e-06	0.000342133			chr10	108717901	108719300	ENSMUSG00000035864	ENSMUST00000156979	-	108627342	109009111	Genebody	290511	protein_coding	Syt1	1400	36.54;49.51;68.38;50.51	28.43;15.03;24.42;13.87	51.24	20.44	1.27	0.76	Up
chr10	63613801	63614800	ENSMUSG00000060843	ENSMUST00000075099	+	63504037	65002833	Genebody	110263	protein_coding	Ctnna3	1000	17.20;13.41;18.04;20.26	7.96;9.51;4.66;2.89	17.23	6.25	0.95	0.46	Up	1.46	2.20762e-06	0.000682882	63613801	63614800	1.46	2.20762e-06	0.000447711			chr11	17057601	17059200	ENSMUSG00000044629	ENSMUST00000058159	+	17051818	17079371	Genebody	6582	protein_coding	Cnrip1	1600	26.58;26.59;34.89;30.46	10.34;20.40;10.47;5.78	29.63	11.75	1.55	0.68	Up
chr11	52019501	52020600	ENSMUSG00000020389	ENSMUST00000109076	+	52004349	52027564	Genebody	15701	protein_coding	Cdkl3	1100	19.01;21.66;33.08;14.09	4.77;11.89;7.45;7.71	21.96	7.96	1.13	0.49	Up	1.46	6.64019e-06	0.00120659	52019501	52020500	1.44	9.46555e-06	0.0010705			chr11	74700401	74701400	ENSMUSG00000020745	ENSMUST00000155493	-	74689085	74723171	Genebody	22271	protein_coding	Pafah1b1	1000	15.78;22.00;15.35;12.83	6.89;5.37;3.49;10.40	16.49	6.54	1.4	0.68	Up
chr12	17318401	17319400	ENSMUSG00000020566	ENSMUST00000140751	-	17284722	17324665	Genebody	5765	protein_coding	Atp6v1c2	1000	12.67;17.53;30.07;16.74	5.57;3.57;12.10;6.74	19.25	7	1.81	0.71	Up	1.46	9.38082e-05	0.00480513	17318401	17319400	1.46	9.38082e-05	0.00432584			chr11	106845501	106846500	ENSMUSG00000018363	ENSMUST00000139297	-	106822025	106920275	Genebody	74275	protein_coding	Smurf2	1000	15.78;12.84;11.16;20.04	4.31;3.22;9.30;6.94	14.96	5.94	1.04	0.47	Up
chr12	38005901	38007100	ENSMUSG00000036095	ENSMUST00000221098	+	37880716	38175084	Genebody	125784	protein_coding	Dgkb	1200	21.73;30.94;27.06;17.62	10.35;11.89;10.24;2.89	24.34	8.84	1.6	0.44	Up	1.46	9.95052e-07	0.00046316	38006101	38007100	1.45	7.31453e-06	0.000910604			chr11	116008601	116009600	ENSMUSG00000020766	ENSMUST00000021114	-	116008457	116012719	Genebody	3619	protein_coding	Galk1	1000	15.78;21.09;20.93;15.23	7.75;9.66;8.14;3.47	18.26	7.26	1.28	0.54	Up
chr12	108988101	108989600	ENSMUSG00000040877	ENSMUST00000223054	+	108912732	108992870	Genebody	76118	protein_coding	Wdr25	1500	27.16;29.91;25.56;28.19	3.98;15.46;11.17;9.63	27.7	10.06	1.31	0.59	Up	1.46	2.90462e-09	3.071e-05	108988201	108989200	1.9	2.9114e-09	1.63745e-05			chr12	104816201	104817200	ENSMUSG00000021097	ENSMUST00000222412	-	104785492	104859742	Genebody	43042	protein_coding	Clmn	1000	25.75;14.67;30.70;22.45	6.89;11.81;13.96;4.62	23.39	9.32	0.79	0.46	Up
chr13	77086001	77087000	ENSMUSG00000021597	ENSMUST00000151524	-	77043088	77135473	Genebody	48973	protein_coding	Slf1	1000	22.63;23.72;22.55;13.21	8.75;5.95;9.31;5.78	20.53	7.45	1.9	0.7	Up	1.46	5.95215e-06	0.00114682	77086001	77087000	1.46	5.95215e-06	0.000806523			chr16	29606001	29607000	ENSMUSG00000038084	ENSMUST00000162240	+	29587014	29610906	Genebody	19486	protein_coding	Opa1	1000	19.93;14.67;19.54;23.25	7.75;2.15;12.79;8.09	19.35	7.7	1.04	0.52	Up
chr13	81249101	81250300	ENSMUSG00000069170	ENSMUST00000156631	-	81106942	81342836	Genebody	93136	protein_coding	Adgrv1	1200	17.20;18.56;18.04;17.62	7.96;9.51;6.52;1.93	17.86	6.48	1.02	0.53	Up	1.46	2.61298e-06	0.000745408	81249201	81250200	1.65	1.01377e-06	0.000288245			chr16	33500201	33501200	ENSMUSG00000022811	ENSMUST00000165418	+	33380775	33503903	Genebody	119925	protein_coding	Zfp148	1000	15.78;13.75;12.56;17.64	6.89;6.44;5.82;4.62	14.93	5.94	1.25	0.47	Up
chr14	10358101	10359100	ENSMUSG00000060579	ENSMUST00000179394	-	9550393	10421597	Genebody	62997	protein_coding	Fhit	1000	11.77;18.56;28.57;22.02	10.35;9.51;3.72;5.78	20.23	7.34	1.18	0.49	Up	1.46	2.90324e-05	0.00263915	10358101	10359100	1.46	2.90324e-05	0.00211613			chr16	34758101	34759100	ENSMUSG00000022836	ENSMUST00000155268	+	34745210	34877836	Genebody	13390	protein_coding	Mylk	1000	16.61;19.25;15.35;11.22	6.03;10.74;5.82;2.31	15.61	6.22	1.21	0.69	Up
chr14	11290201	11291200	ENSMUSG00000097148	ENSMUST00000181173	-	11280735	11356726	Genebody	66026	protein_coding	Gm3839	1000	11.77;14.44;19.55;13.21	3.98;5.95;1.86;9.63	14.74	5.35	1.81	0.56	Up	1.46	5.98305e-05	0.0038248	11290201	11291200	1.46	5.98305e-05	0.00327381			chr16	43944401	43945400	ENSMUSG00000022701	ENSMUST00000122440	+	43939124	43964314	Genebody	5776	protein_coding	Ccdc191	1000	26.58;19.25;41.87;14.43	8.62;7.52;13.96;10.40	25.53	10.12	1.41	0.56	Up
chr14	67419501	67420800	ENSMUSG00000022053	ENSMUST00000176029	+	67234644	67428687	Genebody	185506	protein_coding	Ebf2	1300	16.29;38.15;15.04;29.07	8.75;8.32;15.83;2.89	24.64	8.95	1.36	0.47	Up	1.46	0.000272731	0.0127135	67419701	67420700	1.7	6.56445e-08	7.55712e-05			chr16	50346801	50347900	ENSMUSG00000022641	ENSMUST00000131695	-	50224847	50429912	Genebody	82562	protein_coding	Bbx	1100	13.29;17.42;15.35;17.64	6.03;4.30;10.47;4.62	15.92	6.35	1.52	0.72	Up
chr14	116305501	116306800	ENSMUSG00000022112	ENSMUST00000022707	+	115092626	116524437	Genebody	1213524	protein_coding	Gpc5	1300	19.01;22.69;18.04;20.26	11.14;4.76;7.45;5.78	20	7.28	1.26	0.39	Up	1.46	7.68193e-07	0.000422372	116305501	116306500	1.54	2.40636e-05	0.0018915			chr17	32250801	32252400	ENSMUSG00000024002	ENSMUST00000003726	-	32196276	32284097	Genebody	32497	protein_coding	Brd4	1600	41.53;31.17;36.28;42.49	23.26;13.96;10.47;12.72	37.87	15.1	1.47	0.64	Up
chr14	116462301	116463300	ENSMUSG00000022112	ENSMUST00000022707	+	115092626	116524437	Genebody	1370174	protein_coding	Gpc5	1000	12.67;18.56;16.54;19.38	11.14;4.76;5.59;2.89	16.79	6.09	1.02	0.49	Up	1.46	2.1693e-05	0.00226762	116462301	116463300	1.46	2.1693e-05	0.00177738			chr17	88643001	88644000	ENSMUSG00000033855	ENSMUST00000150023	+	88626609	88662586	Genebody	16891	protein_coding	Ston1	1000	14.12;12.84;18.14;16.03	6.03;4.30;5.82;8.09	15.28	6.06	0.96	0.38	Up
chr15	21410501	21411600	ENSMUSG00000040452	ENSMUST00000075132	+	21111452	21589533	Genebody	299598	protein_coding	Cdh12	1100	18.11;16.50;22.55;17.62	6.37;9.51;6.52;4.82	18.69	6.8	1.5	0.49	Up	1.46	1.80036e-06	0.000614434	21410601	21411600	1.58	6.49929e-07	0.000228895			chr18	5329001	5330000	ENSMUSG00000050945	ENSMUST00000063989	-	5210031	5334439	Genebody	4939	protein_coding	Zfp438	1000	15.78;11.92;19.54;19.24	9.48;6.44;4.65;5.78	16.62	6.59	1.25	0.53	Up
chr15	57453701	57454700	ENSMUSG00000022366	ENSMUST00000110196	-	57243771	57477625	Genebody	23425	protein_coding	Slc22a22	1000	22.63;24.75;24.06;13.21	10.35;7.13;8.38;4.82	21.16	7.67	1.2	0.4	Up	1.46	8.45954e-06	0.0013766	57453701	57454700	1.46	8.45954e-06	0.000995532			chr18	38649601	38650700	ENSMUSG00000036452	ENSMUST00000127448	+	38601603	38789045	Genebody	48547	protein_coding	Arhgap26	1100	13.29;11.92;18.14;19.24	3.45;6.44;9.30;5.78	15.65	6.24	1.87	0.54	Up
chr16	16759801	16760800	ENSMUSG00000022783	ENSMUST00000023468	-	16753016	16829313	Genebody	69013	protein_coding	Spag6l	1000	17.20;14.44;15.04;21.14	10.35;5.95;7.45;0.96	16.95	6.18	0.96	0.49	Up	1.46	2.36624e-05	0.00236921	16759801	16760800	1.46	2.36624e-05	0.0018714			chr2	43794201	43795400	ENSMUSG00000049744	ENSMUST00000055776	+	43748870	44387623	Genebody	45930	protein_coding	Arhgap15	1200	19.10;20.17;33.49;21.65	10.34;6.44;8.14;12.72	23.6	9.41	1.41	0.64	Up
chr16	36628101	36629200	ENSMUSG00000022901	ENSMUST00000135280	-	36620713	36642805	Genebody	14155	protein_coding	Cd86	1100	15.39;28.87;31.57;26.43	11.94;8.32;11.17;5.78	25.57	9.3	1.3	0.69	Up	1.46	2.82667e-06	0.000774877	36628101	36629100	1.42	4.18313e-06	0.000655215			chr2	49147201	49148200	ENSMUSG00000036792	ENSMUST00000147055	+	48950143	49245557	Genebody	197557	protein_coding	Mbd5	1000	14.12;20.17;18.14;16.03	6.03;10.74;5.82;4.62	17.12	6.8	1.29	0.43	Up
chr16	57623101	57624100	ENSMUSG00000068196	ENSMUST00000089332	-	57624258	57754737	Genebody	131137	protein_coding	Col8a1	1000	17.20;14.44;21.05;18.50	10.35;2.38;9.31;3.85	17.8	6.47	0.97	0.34	Up	1.46	3.46778e-05	0.00290216	57623101	57624100	1.46	3.46778e-05	0.00236562			chr2	91741401	91742400	ENSMUSG00000040506	ENSMUST00000045705	+	91730225	91918849	Genebody	11675	protein_coding	Ambra1	1000	12.46;19.25;19.54;17.64	6.89;4.30;6.98;9.25	17.22	6.85	1.13	0.52	Up
chr16	93900901	93902100	ENSMUSG00000022945	ENSMUST00000117099	+	93883924	93906077	Genebody	17576	protein_coding	Chaf1b	1200	19.92;28.87;27.06;14.09	13.53;5.95;8.38;4.82	22.49	8.17	0.83	0.57	Up	1.46	1.85713e-05	0.00209005	93901001	93902000	1.63	1.00437e-05	0.00110591			chr2	103569201	103570200	ENSMUSG00000032724	ENSMUST00000076212	+	103566310	103718423	Genebody	3390	protein_coding	Abtb2	1000	14.12;20.17;34.89;27.26	6.89;13.96;6.98;10.40	24.11	9.56	1.7	0.68	Up
chr17	3683101	3684800	ENSMUSG00000023802	ENSMUST00000115800	-	3635240	3696261	Genebody	12311	protein_coding	Nox3	1700	27.16;46.40;42.10;36.12	14.32;14.27;10.24;16.37	37.94	13.8	1.4	0.78	Up	1.46	6.66608e-09	4.78603e-05	3683501	3684500	1.87	1.11441e-10	3.60645e-06			chr2	137044901	137046100	ENSMUSG00000027281	ENSMUST00000180277	+	136905543	137069778	Genebody	139957	protein_coding	Slx4ip	1200	20.76;16.50;15.35;14.43	9.48;3.22;6.98;6.94	16.76	6.65	1.07	0.4	Up
chr17	8247801	8248800	ENSMUSG00000040899	ENSMUST00000166348	+	8243807	8257127	Genebody	4493	protein_coding	Ccr6	1000	20.82;14.44;30.07;12.33	9.55;8.32;7.45;2.89	19.42	7.05	1.13	0.61	Up	1.46	5.85557e-05	0.0037948	8247801	8248800	1.46	5.85557e-05	0.00324077			chr2	170581601	170583100	ENSMUSG00000043583	ENSMUST00000062355	-	170579418	170602017	Genebody	19667	protein_coding	4930470P17Rik	1500	32.39;52.26;44.66;14.43	10.34;8.59;17.45;20.81	35.93	14.3	1.21	0.64	Up
chr17	18262001	18263200	ENSMUSG00000090417	ENSMUST00000172190	-	18243570	18277508	Genebody	14908	protein_coding	Vmn2r94	1200	16.29;20.62;25.56;16.74	7.96;9.51;7.45;3.85	19.8	7.19	1.22	0.84	Up	1.46	3.90581e-06	0.000919898	18262101	18263100	1.75	3.11339e-07	0.000161515			chr3	9518801	9519800	ENSMUSG00000040209	ENSMUST00000193947	-	9438292	9565299	Genebody	45999	protein_coding	Zfp704	1000	18.27;17.42;12.56;16.84	10.34;8.59;3.49;3.47	16.27	6.47	1.05	0.36	Up
chr17	51129801	51130800	ENSMUSG00000023923	ENSMUST00000224977	-	50733132	51159378	Genebody	29078	protein_coding	Tbc1d5	1000	21.73;13.41;24.06;20.26	9.55;5.95;2.79;10.60	19.86	7.22	1.52	0.54	Up	1.46	7.93918e-06	0.00132977	51129801	51130800	1.46	7.93918e-06	0.000959307			chr3	50436401	50437500	ENSMUSG00000027737	ENSMUST00000029297	-	50364938	50443611	Genebody	6661	protein_coding	Slc7a11	1100	15.78;22.92;29.31;21.65	6.89;16.11;5.82;6.94	22.41	8.94	1.68	0.56	Up
chr18	74352801	74354600	ENSMUSG00000035394	ENSMUST00000177407	+	74348986	74359930	Genebody	4714	protein_coding	Cfap53	1800	25.35;38.15;40.60;30.83	19.10;13.08;12.10;4.82	33.73	12.28	1.44	0.64	Up	1.46	1.74351e-06	0.000606702	74353501	74354500	1.54	8.98449e-07	0.000272752			chr3	100473701	100474700	ENSMUSG00000044468	ENSMUST00000139833	-	100451631	100489194	Genebody	14994	protein_coding	Fam46c	1000	19.10;13.75;23.72;21.65	8.62;8.59;3.49;10.40	19.56	7.77	1.46	0.47	Up
chr19	50340601	50341800	ENSMUSG00000043531	ENSMUST00000209783	-	50152953	50678485	Genebody	337285	protein_coding	Sorcs1	1200	19.01;19.59;16.54;15.86	8.75;4.76;7.45;4.82	17.75	6.44	0.98	0.5	Up	1.46	3.88976e-06	0.000918764	50340701	50341700	1.56	3.20631e-06	0.000555641			chr4	18084901	18086100	ENSMUSG00000028226	ENSMUST00000139418	+	18051757	18093719	Genebody	33743	protein_coding	Mmp16	1200	19.93;29.34;15.35;24.85	11.20;12.89;3.49;8.09	22.37	8.92	1.67	0.73	Up
chr2	13901901	13902900	ENSMUSG00000063275	ENSMUST00000131730	-	13850282	14056036	Genebody	153636	protein_coding	Hacd1	1000	10.86;19.59;40.60;21.14	7.16;9.51;13.04;3.85	23.05	8.39	1.28	0.62	Up	1.46	1.53436e-05	0.00188949	13901901	13902900	1.46	1.53436e-05	0.00143544			chr4	20414901	20416200	ENSMUSG00000055761	ENSMUST00000119374	-	20118874	20778567	Genebody	363017	protein_coding	Nkain3	1300	17.44;24.75;22.33;20.04	10.34;11.81;3.49;8.09	21.14	8.43	1.81	0.53	Up
chr2	14947401	14948400	ENSMUSG00000057914	ENSMUST00000193452	+	14874752	14987096	Genebody	73148	protein_coding	Cacnb2	1000	18.11;15.47;16.54;12.33	7.16;5.95;1.86;7.71	15.61	5.67	1.17	0.43	Up	1.46	1.19373e-05	0.00165364	14947401	14948400	1.46	1.19373e-05	0.00122756			chr4	98693401	98694600	ENSMUSG00000061859	ENSMUST00000102792	+	98546734	98719603	Genebody	147266	protein_coding	Patj	1200	20.76;25.67;19.54;16.84	6.03;10.74;12.79;3.47	20.7	8.26	1.26	0.48	Up
chr2	43940201	43941300	ENSMUSG00000049744	ENSMUST00000055776	+	43748870	44387623	Genebody	191880	protein_coding	Arhgap15	1100	14.48;22.69;22.55;14.97	7.96;5.95;9.31;3.85	18.67	6.77	1.61	0.58	Up	1.46	1.48482e-05	0.00185884	43940301	43941300	1.44	1.21177e-05	0.00123883			chr4	101137301	101138300	ENSMUSG00000035275	ENSMUST00000038463	+	101068983	101152370	Genebody	68817	protein_coding	Raver2	1000	17.44;14.67;16.75;19.24	11.20;3.22;5.82;6.94	17.02	6.79	1.47	0.5	Up
chr3	29245401	29246500	ENSMUSG00000063600	ENSMUST00000118531	+	29082771	29690510	Genebody	163179	protein_coding	Egfem1	1100	24.44;23.72;16.54;22.90	10.35;7.13;4.66;9.63	21.9	7.94	1.14	0.39	Up	1.46	7.2453e-08	0.000156859	29245401	29246400	1.62	1.58637e-08	3.72153e-05			chr5	25494301	25495300	ENSMUSG00000038056	ENSMUST00000173073	-	25315737	25498702	Genebody	3902	protein_coding	Kmt2c	1000	18.27;17.42;26.52;20.84	9.48;10.74;9.30;3.47	20.76	8.25	1.48	0.52	Up
chr3	49949201	49950200	ENSMUSG00000027737	ENSMUST00000194462	-	49892526	50443614	Genebody	493914	protein_coding	Slc7a11	1000	12.67;16.50;28.57;16.74	8.75;5.95;6.52;5.78	18.62	6.75	2.22	0.56	Up	1.46	9.36147e-05	0.00479912	49949201	49950200	1.46	9.36147e-05	0.00431994			chr5	26923801	26924800	ENSMUSG00000061576	ENSMUST00000120555	+	26904695	27727505	Genebody	19605	protein_coding	Dpp6	1000	35.71;27.51;29.31;15.23	14.65;7.52;5.82;15.03	26.94	10.75	1.42	0.65	Up
chr3	123229801	123231500	ENSMUSG00000050315	ENSMUST00000106426	-	123076519	123236096	Genebody	5446	protein_coding	Synpo2	1700	23.54;22.69;28.57;35.23	14.32;14.27;7.45;3.85	27.51	9.97	1.13	0.46	Up	1.46	2.39443e-06	0.000710654	123230401	123231400	1.76	3.81462e-07	0.000175929			chr5	106630201	106631600	ENSMUSG00000049606	ENSMUST00000045466	-	106616741	106695975	Genebody	65075	protein_coding	Zfp644	1400	29.90;15.59;33.49;36.88	10.34;15.03;10.47;10.40	28.96	11.56	1.13	0.49	Up
chr3	154887301	154888400	ENSMUSG00000040086	ENSMUST00000064076	-	154786299	155055407	Genebody	167557	protein_coding	Tnni3k	1100	12.67;25.78;16.54;13.21	5.57;10.70;2.79;5.78	17.05	6.21	1.53	0.49	Up	1.46	5.2465e-05	0.00357612	154887401	154888400	1.49	1.46105e-05	0.00139191			chr5	143475801	143477000	ENSMUSG00000039206	ENSMUST00000199577	+	143472917	143477793	Genebody	3483	protein_coding	Daglb	1200	20.76;30.26;22.33;27.26	12.92;9.66;3.49;13.87	25.15	9.99	1.25	0.53	Up
chr4	19328701	19329900	ENSMUSG00000056494	ENSMUST00000102999	+	19280850	19510623	Genebody	48450	protein_coding	Cngb3	1200	17.20;26.81;39.09;19.38	8.75;9.51;11.17;7.71	25.62	9.29	1.36	0.53	Up	1.46	4.37225e-06	0.000972887	19328701	19329700	1.66	4.88783e-06	0.000719942			chr6	99592501	99593700	ENSMUSG00000030068	ENSMUST00000176255	-	99434782	99632376	Genebody	39276	protein_coding	Gm20696	1200	12.46;22.00;22.33;20.84	9.48;7.52;8.14;5.78	19.41	7.73	1.22	0.34	Up
chr4	115304301	115305300	ENSMUSG00000066071	ENSMUST00000084343	+	115299046	115332815	Genebody	5754	protein_coding	Cyp4a12a	1000	13.58;17.53;16.54;14.97	8.75;8.32;3.72;1.93	15.66	5.68	1.51	0.65	Up	1.46	1.92541e-05	0.00212801	115304301	115305300	1.46	1.92541e-05	0.0016487			chr6	104699301	104700300	ENSMUSG00000030092	ENSMUST00000162872	+	104493248	104863401	Genebody	206552	protein_coding	Cntn6	1000	12.46;34.84;18.14;23.25	6.03;10.74;10.47;8.09	22.17	8.83	1.78	0.8	Up
chr4	137754701	137755700	ENSMUSG00000028766	ENSMUST00000139951	-	137752552	137766475	Genebody	11275	protein_coding	Alpl	1000	11.77;47.44;28.57;19.38	10.35;15.46;7.45;5.78	26.79	9.76	1.57	0.74	Up	1.46	2.42805e-06	0.000716225	137754701	137755700	1.46	2.42805e-06	0.000474083			chr6	119533101	119534300	ENSMUSG00000030170	ENSMUST00000119369	-	119432534	119544318	Genebody	10618	protein_coding	Wnt5b	1200	14.95;37.59;36.28;21.65	10.34;12.89;6.98;13.87	27.62	11.02	1.16	0.54	Up
chr5	13302601	13303600	ENSMUSG00000028883	ENSMUST00000195907	+	13125593	13524707	Genebody	177507	protein_coding	Sema3a	1000	13.58;20.62;22.55;14.09	9.55;9.51;2.79;3.85	17.71	6.43	1.12	0.56	Up	1.46	5.41277e-05	0.00363669	13302601	13303600	1.46	5.41277e-05	0.00308393			chr6	136713001	136714000	ENSMUSG00000042638	ENSMUST00000078095	-	136697285	136781742	Genebody	68242	protein_coding	Gucy2c	1000	12.46;15.59;18.14;18.44	8.62;3.22;9.30;4.62	16.16	6.44	0.78	0.51	Up
chr5	19673301	19674300	ENSMUSG00000040003	ENSMUST00000197443	+	19227055	20704773	Genebody	446745	protein_coding	Magi2	1000	10.86;21.66;27.06;15.86	7.96;7.13;6.52;5.78	18.86	6.85	1.58	0.43	Up	1.46	6.72392e-05	0.00406016	19673301	19674300	1.46	6.72392e-05	0.00352125			chr8	45787701	45788800	ENSMUSG00000031626	ENSMUST00000211721	+	45784742	45788567	Genebody	3508	protein_coding	Sorbs2	1100	14.12;18.34;19.54;20.84	6.03;4.30;10.47;8.09	18.21	7.22	1.23	0.5	Up
chr5	23192501	23193700	ENSMUSG00000106379	ENSMUST00000196406	+	23100552	23275588	Genebody	92548	protein_coding	Lhfpl3	1200	19.92;34.03;48.11;19.38	9.55;16.65;7.45;10.60	30.36	11.06	1.38	0.55	Up	1.46	3.9276e-07	0.000323347	23192601	23193600	1.45	5.66923e-06	0.000782964			chr8	66011001	66012000	ENSMUSG00000036469	ENSMUST00000072482	+	65967157	66471625	Genebody	44343	protein_coding	2019-03-01	1000	20.76;18.34;23.72;14.43	6.03;10.74;2.33;11.56	19.31	7.66	2.5	0.54	Up
chr5	109673601	109674800	ENSMUSG00000072763	ENSMUST00000092720	-	109674545	109691041	Genebody	16841	protein_coding	5430403G16Rik	1200	17.20;17.53;39.09;24.66	14.32;3.57;10.24;7.71	24.62	8.96	1.37	0.58	Up	1.46	0.000141149	0.00679437	109673701	109674700	1.7	8.87244e-06	0.00102721			chr8	71928401	71929400	ENSMUSG00000066880	ENSMUST00000119003	+	71922852	71934629	Genebody	6048	protein_coding	Zfp617	1000	14.95;13.75;15.35;17.64	8.62;4.30;5.82;5.78	15.42	6.13	1.15	0.43	Up
chr5	116162901	116163900	ENSMUSG00000043913	ENSMUST00000050178	-	116124641	116288985	Genebody	125585	protein_coding	Ccdc60	1000	10.86;35.06;16.54;22.02	8.75;4.76;5.59;11.56	21.12	7.66	1.04	0.6	Up	1.46	4.60448e-05	0.00334618	116162901	116163900	1.46	4.60448e-05	0.00279739			chr1	123998001	123999000	ENSMUSG00000036815	ENSMUST00000112603	-	123332142	124045163	Genebody	46663	protein_coding	Dpp10	1000	18.27;25.67;23.72;17.64	12.92;8.59;2.33;10.40	21.33	8.56	1.44	0.68	Up
[truncated: 13,366 more rows]
[truncated: 8 more columns]
