# Supplementary material for: Rescue of deficits by Brwd1 copy number restoration in the Ts65Dn mouse model of Down syndrome
Source: Nat Commun. 2022 Oct 26;13:6384. doi: 10.1038/s41467-022-34200-0 (PMC9606253; doi:10.1038/s41467-022-34200-0)
Supplement: Supplementary file 12 — Supplementary Data 10 [file 41467_2022_34200_MOESM12_ESM.xlsx]

## Sheet: S10
Supplementary Data 10: Adult hippocampus (male neurons) ATAC-seq data (diffReps; p<0.0001; Ts65Dn vs. euploid and Ts65Dn;Brwd1+/– vs. Ts65Dn); Associated with Fig. 4 and Extended Data Fig. 13
Fulton et al., 2022
Ts65Dn vs. euploid (PCGs only)																														Ts65Dn;Brwd1+/– vs. Ts65Dn (PCGs only)
Chromosome	Start	End	Geneid	TranscriptId	Strand	Gene_start	Gene_end	Region	Distance	Type	Gene_name	Length	Treatment.cnt	Control.cnt	Treatment.avg	Control.avg	Treatment.enr	Control.enr	Event	log2FC	pval	padj	winSta	winEnd	winFC	winP	winQ			Chromosome	Start	End	Geneid	TranscriptId	Strand	Gene_start	Gene_end	Region	Distance	Type	Gene_name	Length	Treatment.cnt	Control.cnt	Treatment.avg	Control.avg	Treatment.enr	Control.enr	Event
chr3	68008701	68010000	ENSMUSG00000102422	ENSMUST00000182006	+	67892232	68626466	Genebody	117118	protein_coding	Gm21949	1300	49.66;43.46;88.09	4.33;10.22;21.42	60.4	11.99	NA	NA	Up	2.33	7.34859e-08	1.52874e-05	68008801	68009800	2.33	8.85238e-12	1.89514e-08			chr1	3254401	3255500	ENSMUSG00000051951	ENSMUST00000070533	-	3214482	3671498	Genebody	416548	protein_coding	Xkr4	1100	27.98;16.68;21.71	26.91;63.78;67.24	22.13	52.64	NA	NA	Down
chr19	39439601	39440800	ENSMUSG00000032808	ENSMUST00000035488	-	39389556	39463075	Genebody	22875	protein_coding	Cyp2c38	1200	18.62;24.63;43.50	8.66;6.13;3.38	28.92	6.06	NA	NA	Up	2.25	1.25235e-07	2.11475e-05	39439601	39440600	2.7	4.33663e-08	5.60105e-06			chr1	3266101	3267100	ENSMUSG00000051951	ENSMUST00000070533	-	3214482	3671498	Genebody	404898	protein_coding	Xkr4	1000	41.98;37.81;37.22	15.90;19.56;24.10	39	19.86	NA	NA	Up
chr6	139726201	139727200	ENSMUSG00000030228	ENSMUST00000111868	+	139715861	139969284	Genebody	10839	protein_coding	Pik3c2g	1000	18.62;21.73;30.45	4.33;5.11;5.64	23.6	5.03	NA	NA	Up	2.23	1.92411e-07	2.73675e-05	139726201	139727200	2.23	1.92411e-07	1.53186e-05			chr1	3371801	3372800	ENSMUSG00000051951	ENSMUST00000070533	-	3214482	3671498	Genebody	299198	protein_coding	Xkr4	1000	30.14;36.70;24.19	58.72;37.42;72.31	30.34	56.15	NA	NA	Down
chr19	39033901	39035000	ENSMUSG00000025002	ENSMUST00000025966	+	39007019	39042693	Genebody	27431	protein_coding	Cyp2c55	1100	40.35;24.63;26.10	11.91;8.18;0.00	30.36	6.7	NA	NA	Up	2.18	6.19486e-06	0.000251158	39033901	39034900	2.43	3.04062e-08	4.44294e-06			chr1	3373401	3375400	ENSMUSG00000051951	ENSMUST00000070533	-	3214482	3671498	Genebody	297098	protein_coding	Xkr4	2000	43.05;28.91;34.74	75.84;81.64;81.19	35.57	79.56	NA	NA	Down
chr4	147831501	147832800	ENSMUSG00000059423	ENSMUST00000105718	-	147822986	147848366	Genebody	16216	protein_coding	Zfp933	1300	41.38;42.73;50.03	11.91;11.25;9.02	44.71	10.73	NA	NA	Up	2.06	3.4974e-13	5.79176e-08	147831701	147832700	2.95	1.39921e-13	9.30893e-09			chr1	3386001	3387400	ENSMUSG00000051951	ENSMUST00000070533	-	3214482	3671498	Genebody	284798	protein_coding	Xkr4	1400	21.53;24.46;25.44	48.93;46.77;69.77	23.81	55.16	NA	NA	Down
chr7	103043001	103044200	ENSMUSG00000073961	ENSMUST00000210119	+	103038043	103042894	Genebody	5557	protein_coding	Olfr582	1200	35.17;37.66;35.89	10.83;3.07;12.40	36.24	8.77	NA	NA	Up	2.05	8.52155e-13	5.79176e-08	103043101	103044100	2.14	1.67524e-12	9.89352e-09			chr1	3398501	3400000	ENSMUSG00000051951	ENSMUST00000070533	-	3214482	3671498	Genebody	272248	protein_coding	Xkr4	1500	63.50;52.27;78.79	192.05;62.08;130.67	64.85	128.27	NA	NA	Down
chr17	5879001	5880100	ENSMUSG00000002365	ENSMUST00000002436	+	5841328	5931033	Genebody	38222	protein_coding	Snx9	1100	127.24;37.66;32.63	27.08;15.34;6.76	65.85	16.39	NA	NA	Up	2.01	7.95388e-07	6.72224e-05	5879101	5880100	2.34	2.1002e-07	1.63056e-05			chr1	3402801	3403800	ENSMUSG00000051951	ENSMUST00000070533	-	3214482	3671498	Genebody	268198	protein_coding	Xkr4	1000	21.53;14.46;25.44	50.15;32.32;62.16	20.47	48.21	NA	NA	Down
chr15	92651101	92652100	ENSMUSG00000036218	ENSMUST00000035399	+	92597109	92771819	Genebody	54491	protein_coding	Pdzrn4	1000	35.17;28.25;88.09	3.25;16.36;19.16	50.5	12.92	NA	NA	Up	1.97	2.89829e-06	0.000152362	92651101	92652100	1.97	2.89829e-06	9.89271e-05			chr1	3523601	3524800	ENSMUSG00000051951	ENSMUST00000070533	-	3214482	3671498	Genebody	147298	protein_coding	Xkr4	1200	26.91;21.13;17.99	26.91;45.07;55.82	22.01	42.6	NA	NA	Down
chr17	43611501	43612500	ENSMUSG00000023913	ENSMUST00000024706	+	43568269	43612201	Genebody	43731	protein_coding	Pla2g7	1000	93.11;44.18;27.19	20.58;10.22;11.27	54.83	14.02	NA	NA	Up	1.97	1.82701e-07	2.64813e-05	43611501	43612500	1.97	1.82701e-07	1.47684e-05			chr1	3563601	3565000	ENSMUSG00000051951	ENSMUST00000070533	-	3214482	3671498	Genebody	107198	protein_coding	Xkr4	1400	20.45;28.91;22.95	26.91;50.18;86.27	24.11	54.45	NA	NA	Down
chrX	104612601	104613600	ENSMUSG00000033906	ENSMUST00000042070	-	104536969	104671064	Genebody	57964	protein_coding	Zdhhc15	1000	50.69;23.18;56.55	11.91;6.13;15.78	43.47	11.28	NA	NA	Up	1.95	9.09537e-08	1.74566e-05	104612601	104613600	1.95	9.09537e-08	9.21325e-06			chr1	3575401	3576400	ENSMUSG00000051951	ENSMUST00000070533	-	3214482	3671498	Genebody	95598	protein_coding	Xkr4	1000	39.82;30.02;31.02	48.93;56.13;57.09	33.62	54.05	NA	NA	Down
chr8	108147301	108148600	ENSMUSG00000038872	ENSMUST00000221632	+	107994559	108390815	Genebody	153391	protein_coding	Zfhx3	1300	35.17;40.56;100.06	20.58;7.16;18.04	58.6	15.26	NA	NA	Up	1.94	2.08979e-07	2.88834e-05	108147601	108148600	1.98	2.36191e-07	1.76026e-05			chr1	3579501	3580500	ENSMUSG00000051951	ENSMUST00000070533	-	3214482	3671498	Genebody	91498	protein_coding	Xkr4	1000	25.83;22.24;19.85	36.70;41.67;39.33	22.64	39.23	NA	NA	Down
chr17	6243001	6244000	ENSMUSG00000034377	ENSMUST00000137063	+	6232652	6251128	Genebody	10848	protein_coding	Tulp4	1000	36.21;26.07;39.15	8.66;12.27;5.64	33.81	8.86	NA	NA	Up	1.93	1.88529e-08	6.7035e-06	6243001	6244000	1.93	1.88529e-08	3.18054e-06			chr1	3590001	3591600	ENSMUSG00000051951	ENSMUST00000070533	-	3214482	3671498	Genebody	80698	protein_coding	Xkr4	1600	24.76;35.58;26.06	41.59;53.58;58.36	28.8	51.17	NA	NA	Down
chrX	140028501	140029700	ENSMUSG00000072944	ENSMUST00000154385	-	140022062	140062293	Genebody	33193	protein_coding	Nup62cl	1200	19.66;26.80;47.85	7.58;8.18;9.02	31.44	8.26	NA	NA	Up	1.93	5.0318e-07	5.04689e-05	140028601	140029600	2.25	1.08478e-07	1.03797e-05			chr1	3622201	3623500	ENSMUSG00000051951	ENSMUST00000070533	-	3214482	3671498	Genebody	48648	protein_coding	Xkr4	1300	33.37;24.46;24.19	42.81;51.88;57.09	27.34	50.59	NA	NA	Down
chr10	77766801	77767800	ENSMUSG00000069581	ENSMUST00000092366	+	77686569	77886769	Genebody	80731	protein_coding	Tspear	1000	51.73;21.73;57.64	8.66;21.47;4.51	43.7	11.55	NA	NA	Up	1.92	9.71329e-05	0.00158727	77766801	77767800	1.92	9.71329e-05	0.00139704			chr1	3624901	3625900	ENSMUSG00000051951	ENSMUST00000070533	-	3214482	3671498	Genebody	46098	protein_coding	Xkr4	1000	44.13;38.92;34.12	23.24;13.61;20.30	39.06	19.05	NA	NA	Up
chr13	66911801	66912900	ENSMUSG00000021519	ENSMUST00000173891	-	66906968	66916631	Genebody	4281	protein_coding	Mterf3	1100	24.83;26.07;69.60	7.58;14.31;10.15	40.17	10.68	NA	NA	Up	1.91	2.83072e-07	3.4989e-05	66911901	66912900	1.92	2.8364e-07	1.99216e-05			chr1	3638901	3639900	ENSMUSG00000051951	ENSMUST00000070533	-	3214482	3671498	Genebody	32098	protein_coding	Xkr4	1000	27.98;15.57;26.06	41.59;49.33;49.48	23.2	46.8	NA	NA	Down
chr14	56489501	56490500	ENSMUSG00000000365	ENSMUST00000223646	+	56482176	56489435	Genebody	7824	protein_coding	Rnf17	1000	53.79;24.63;35.89	4.33;18.40;7.89	38.1	10.21	NA	NA	Up	1.9	4.43193e-05	0.000945349	56489501	56490500	1.9	4.43193e-05	0.000769227			chr1	3663501	3664600	ENSMUSG00000051951	ENSMUST00000070533	-	3214482	3671498	Genebody	7448	protein_coding	Xkr4	1100	25.83;21.13;27.30	48.93;56.13;40.60	24.75	48.55	NA	NA	Down
chr10	40926301	40927300	ENSMUSG00000019831	ENSMUST00000105509	+	40883827	40938570	Genebody	42973	protein_coding	Wasf1	1000	39.31;49.98;85.92	27.08;9.20;11.27	58.4	15.85	NA	NA	Up	1.88	2.58784e-06	0.000141679	40926301	40927300	1.88	2.58784e-06	9.10317e-05			chr1	4010001	4011000	ENSMUSG00000025900	ENSMUST00000208660	-	3999557	4409241	Genebody	398741	protein_coding	Rp1	1000	10.76;11.12;17.99	34.25;25.51;53.28	13.29	37.68	NA	NA	Down
chr12	118893801	118894800	ENSMUSG00000072791	ENSMUST00000100982	-	118886618	118924580	Genebody	30280	protein_coding	Abcb5	1000	19.66;47.08;89.18	9.75;9.20;24.80	51.97	14.58	NA	NA	Up	1.83	7.86037e-06	0.000294575	118893801	118894800	1.83	7.86037e-06	0.000207429			chr1	4053701	4055100	ENSMUSG00000025900	ENSMUST00000208660	-	3999557	4409241	Genebody	354841	protein_coding	Rp1	1400	20.45;25.58;19.23	26.91;45.07;64.70	21.75	45.56	NA	NA	Down
chr12	79418601	79419700	ENSMUSG00000059060	ENSMUST00000221257	+	79327353	79701856	Genebody	91797	protein_coding	Rad51b	1100	65.17;27.52;59.82	9.75;15.34;18.04	50.84	14.37	NA	NA	Up	1.82	1.12479e-07	1.98307e-05	79418601	79419600	1.88	1.06424e-07	1.02427e-05			chr1	4077501	4078600	ENSMUSG00000025900	ENSMUST00000208660	-	3999557	4409241	Genebody	331191	protein_coding	Rp1	1100	29.06;26.69;40.95	61.16;62.93;57.09	32.23	60.39	NA	NA	Down
chr6	112642501	112643500	ENSMUSG00000030254	ENSMUST00000142079	-	112620831	112675776	Genebody	32776	protein_coding	Rad18	1000	141.73;48.53;30.45	27.08;8.18;27.05	73.57	20.77	NA	NA	Up	1.82	9.66961e-07	7.5802e-05	112642501	112643500	1.82	9.66961e-07	4.57471e-05			chr1	4088601	4089800	ENSMUSG00000025900	ENSMUST00000208660	-	3999557	4409241	Genebody	320041	protein_coding	Rp1	1200	30.14;24.46;35.98	50.15;62.93;73.58	30.19	62.22	NA	NA	Down
chr10	90658001	90659000	ENSMUSG00000058589	ENSMUST00000099364	+	90576992	90969820	Genebody	81508	protein_coding	Anks1b	1000	54.83;47.08;90.27	13.00;32.72;9.02	64.06	18.24	NA	NA	Up	1.81	8.08954e-05	0.00140814	90658001	90659000	1.81	8.08954e-05	0.00121566			chr1	4095401	4096900	ENSMUSG00000025900	ENSMUST00000208660	-	3999557	4409241	Genebody	313091	protein_coding	Rp1	1500	41.98;40.03;29.16	53.82;55.28;129.40	37.06	79.5	NA	NA	Down
chr14	13876801	13877800	ENSMUSG00000084902	ENSMUST00000144914	-	13814618	13914478	Genebody	37178	protein_coding	Gm281	1000	20.69;26.80;55.47	10.83;6.13;12.40	34.32	9.79	NA	NA	Up	1.81	6.49051e-07	5.9064e-05	13876801	13877800	1.81	6.49051e-07	3.48721e-05			chr1	4114801	4116400	ENSMUSG00000025900	ENSMUST00000208660	-	3999557	4409241	Genebody	293641	protein_coding	Rp1	1600	17.22;25.58;20.47	68.50;47.62;77.38	21.09	64.5	NA	NA	Down
chr8	40333101	40334500	ENSMUSG00000039478	ENSMUST00000068999	+	40307458	40384662	Genebody	26342	protein_coding	Micu3	1400	41.38;36.94;44.59	4.33;18.40;12.40	40.97	11.71	NA	NA	Up	1.81	9.38108e-10	9.58702e-07	40333301	40334300	1.94	1.51134e-11	2.41638e-08			chr1	4146401	4147700	ENSMUSG00000025900	ENSMUST00000208660	-	3999557	4409241	Genebody	262191	protein_coding	Rp1	1300	24.76;26.69;17.99	37.92;37.42;41.86	23.14	39.07	NA	NA	Down
chr17	3387801	3388900	ENSMUSG00000023800	ENSMUST00000169838	+	3326573	3519397	Genebody	61777	protein_coding	Tiam2	1100	109.66;63.74;29.36	8.66;23.52;25.93	67.59	19.37	NA	NA	Up	1.8	5.12655e-07	5.10819e-05	3387901	3388900	1.79	3.92031e-07	2.47926e-05			chr1	4149601	4150700	ENSMUSG00000025900	ENSMUST00000208660	-	3999557	4409241	Genebody	259091	protein_coding	Rp1	1100	15.07;18.90;21.09	28.13;41.67;86.27	18.36	52.02	NA	NA	Down
chr4	24572001	24573100	ENSMUSG00000045751	ENSMUST00000154496	+	24536348	24574795	Genebody	36202	protein_coding	Mms22l	1100	81.73;36.94;32.63	13.00;12.27;18.04	50.43	14.43	NA	NA	Up	1.8	1.83342e-07	2.65335e-05	24572101	24573100	1.86	1.40877e-07	1.23802e-05			chr1	4152101	4153700	ENSMUSG00000025900	ENSMUST00000208660	-	3999557	4409241	Genebody	256341	protein_coding	Rp1	1600	40.90;17.79;22.33	46.48;46.77;63.43	27.01	52.23	NA	NA	Down
chr5	92738101	92739200	ENSMUSG00000029381	ENSMUST00000168878	+	92683625	92964762	Genebody	55025	protein_coding	Shroom3	1100	25.86;32.59;93.53	11.91;9.20;22.54	50.66	14.55	NA	NA	Up	1.8	5.53005e-07	5.34409e-05	92738101	92739100	1.72	4.33283e-06	0.000132815			chr1	4218001	4219300	ENSMUSG00000025900	ENSMUST00000208660	-	3999557	4409241	Genebody	190591	protein_coding	Rp1	1300	10.76;13.34;19.23	29.36;28.06;48.21	14.45	35.21	NA	NA	Down
chrX	10513401	10514500	ENSMUSG00000058254	ENSMUST00000076354	+	10485158	10596605	Genebody	28792	protein_coding	Tspan7	1100	16.55;36.21;43.50	7.58;12.27;7.89	32.09	9.25	NA	NA	Up	1.8	1.65961e-06	0.000106588	10513401	10514400	1.89	1.2392e-06	5.40743e-05			chr1	4285701	4286700	ENSMUSG00000025900	ENSMUST00000208660	-	3999557	4409241	Genebody	123041	protein_coding	Rp1	1000	26.91;24.46;34.12	13.46;10.21;19.03	28.5	14.23	NA	NA	Up
chr1	188000401	188001400	ENSMUSG00000026610	ENSMUST00000110938	+	187997868	188214884	Genebody	3032	protein_coding	Esrrg	1000	40.35;25.35;61.99	6.50;12.27;18.04	42.56	12.27	NA	NA	Up	1.79	2.33446e-07	3.09728e-05	188000401	188001400	1.79	2.33446e-07	1.74745e-05			chr1	4295801	4297600	ENSMUSG00000025900	ENSMUST00000194992	-	4292981	4409187	Genebody	112487	protein_coding	Rp1	1800	30.14;44.48;35.98	46.48;63.78;92.61	36.87	67.62	NA	NA	Down
chr2	112890001	112891100	ENSMUSG00000057378	ENSMUST00000146187	-	112859284	112908497	Genebody	17947	protein_coding	Ryr3	1100	37.24;36.94;90.27	24.91;9.20;13.53	54.82	15.88	NA	NA	Up	1.79	9.53809e-07	7.51529e-05	112890001	112891000	1.95	2.01265e-06	7.59188e-05			chr1	4368501	4370400	ENSMUSG00000025900	ENSMUST00000194992	-	4292981	4409187	Genebody	39737	protein_coding	Rp1	1900	47.36;35.58;40.32	51.38;62.93;123.05	41.09	79.12	NA	NA	Down
chr16	88279501	88280500	ENSMUSG00000022935	ENSMUST00000211444	-	87912416	88290214	Genebody	10214	protein_coding	Grik1	1000	16.55;31.14;88.09	6.50;19.43;13.53	45.26	13.15	NA	NA	Up	1.78	1.35719e-06	9.40866e-05	88279501	88280500	1.78	1.35719e-06	5.76398e-05			chr1	4402501	4403600	ENSMUSG00000025900	ENSMUST00000194992	-	4292981	4409187	Genebody	6137	protein_coding	Rp1	1100	21.53;12.23;16.13	59.94;34.87;48.21	16.63	47.67	NA	NA	Down
chr9	55703301	55704400	ENSMUSG00000034007	ENSMUST00000037408	-	55549883	55919605	Genebody	215755	protein_coding	Scaper	1100	28.97;22.45;28.28	2.17;14.31;6.76	26.57	7.75	NA	NA	Up	1.78	2.11043e-06	0.000124207	55703301	55704300	1.76	3.90166e-06	0.000122618			chr1	4860201	4862000	ENSMUSG00000033813	ENSMUST00000165720	+	4858038	4897909	Genebody	3062	protein_coding	Tcea1	1800	45.21;53.38;50.25	89.30;53.58;134.47	49.61	92.45	NA	NA	Down
chr10	26329901	26331200	ENSMUSG00000039089	ENSMUST00000105519	-	26274468	26373956	Genebody	43406	protein_coding	L3mbtl3	1300	52.76;34.04;117.46	27.08;10.22;22.54	68.09	19.95	NA	NA	Up	1.77	3.70862e-07	4.1587e-05	26330201	26331200	1.81	2.18646e-07	1.67597e-05			chr1	4862501	4863500	ENSMUSG00000033813	ENSMUST00000165720	+	4858038	4897909	Genebody	4962	protein_coding	Tcea1	1000	8.61;17.79;14.27	25.69;28.92;59.62	13.56	38.08	NA	NA	Down
chr19	22273401	22274400	ENSMUSG00000052387	ENSMUST00000074770	+	22139119	22989882	Genebody	134781	protein_coding	Trpm3	1000	51.73;23.18;40.24	9.75;15.34;9.02	38.38	11.37	NA	NA	Up	1.76	3.01453e-07	3.64873e-05	22273401	22274400	1.76	3.01453e-07	2.07344e-05			chr1	4893501	4895100	ENSMUSG00000033813	ENSMUST00000165720	+	4858038	4897909	Genebody	36262	protein_coding	Tcea1	1600	27.98;28.91;22.95	25.69;32.32;111.64	26.62	56.55	NA	NA	Down
chr2	22574801	22575800	ENSMUSG00000025716	ENSMUST00000138863	+	22558215	22618247	Genebody	17085	protein_coding	Myo3a	1000	38.28;31.14;28.28	2.17;13.29;13.53	32.57	9.66	NA	NA	Up	1.75	6.43211e-07	5.87449e-05	22574801	22575800	1.75	6.43211e-07	3.46751e-05			chr1	4917201	4918200	ENSMUSG00000002459	ENSMUST00000119256	-	4910402	5018735	Genebody	101035	protein_coding	Rgs20	1000	23.68;26.69;24.19	80.73;45.92;27.91	24.85	51.52	NA	NA	Down
chr11	6007201	6008300	ENSMUSG00000057897	ENSMUST00000154197	-	5988101	6065538	Genebody	57788	protein_coding	Camk2b	1100	85.86;25.35;56.55	18.41;8.18;23.67	55.92	16.75	NA	NA	Up	1.74	5.24383e-07	5.18323e-05	6007201	6008200	1.79	2.43659e-07	1.79727e-05			chr1	4930801	4931900	ENSMUSG00000002459	ENSMUST00000119256	-	4910402	5018735	Genebody	87385	protein_coding	Rgs20	1100	12.92;10.01;19.23	34.25;27.21;53.28	14.05	38.25	NA	NA	Down
chr12	4993401	4994600	ENSMUSG00000052812	ENSMUST00000220408	+	4982052	4993758	Genebody	11948	protein_coding	Atad2b	1200	22.76;32.59;61.99	13.00;15.34;6.76	39.11	11.7	NA	NA	Up	1.74	4.50808e-07	4.70582e-05	4993601	4994600	1.95	2.46853e-07	1.81044e-05			chr1	4934101	4936000	ENSMUSG00000002459	ENSMUST00000119256	-	4910402	5018735	Genebody	83685	protein_coding	Rgs20	1900	50.59;44.48;52.11	74.62;62.93;175.07	49.06	104.21	NA	NA	Down
chr4	62572901	62574000	ENSMUSG00000059810	ENSMUST00000065870	+	62559847	62659840	Genebody	13603	protein_coding	Rgs3	1100	44.48;25.35;42.42	4.33;12.27;16.91	37.42	11.17	NA	NA	Up	1.74	6.75962e-06	0.000266212	62573001	62574000	1.96	5.17094e-07	2.98826e-05			chr1	4961901	4963000	ENSMUSG00000002459	ENSMUST00000119256	-	4910402	5018735	Genebody	56285	protein_coding	Rgs20	1100	25.83;23.35;24.19	47.71;33.17;57.09	24.46	45.99	NA	NA	Down
chr6	73202501	73203700	ENSMUSG00000052861	ENSMUST00000204053	-	73017742	73212663	Genebody	9563	protein_coding	Dnah6	1200	63.11;34.77;29.36	10.83;20.45;6.76	42.41	12.68	NA	NA	Up	1.74	1.2712e-05	0.000408992	73202701	73203700	1.7	3.2409e-05	0.000607379			chr1	4966401	4968200	ENSMUSG00000002459	ENSMUST00000119256	-	4910402	5018735	Genebody	51435	protein_coding	Rgs20	1800	40.90;37.81;35.98	85.63;54.43;73.58	38.23	71.21	NA	NA	Down
chr9	18313801	18315300	ENSMUSG00000001774	ENSMUST00000001825	+	18292125	18317442	Genebody	22425	protein_coding	Chordc1	1500	58.97;41.28;40.24	16.25;8.18;18.04	46.83	14.15	NA	NA	Up	1.73	1.1111e-08	4.82269e-06	18314101	18315100	2.48	2.36249e-13	9.30893e-09			chr1	4995901	4996900	ENSMUSG00000002459	ENSMUST00000119256	-	4910402	5018735	Genebody	22335	protein_coding	Rgs20	1000	15.07;18.90;18.61	25.69;51.03;34.25	17.53	36.99	NA	NA	Down
chr5	69309201	69310400	ENSMUSG00000037653	ENSMUST00000087231	-	69296209	69341677	Genebody	31877	protein_coding	Kctd8	1200	18.62;29.70;52.20	13.00;5.11;12.40	33.51	10.17	NA	NA	Up	1.72	1.21203e-06	8.76369e-05	69309301	69310300	1.93	1.16662e-06	5.18835e-05			chr1	4999101	5002100	ENSMUSG00000002459	ENSMUST00000119256	-	4910402	5018735	Genebody	18135	protein_coding	Rgs20	3000	67.81;78.95;78.79	108.87;113.96;216.93	75.18	146.59	NA	NA	Down
chrX	86829001	86830100	ENSMUSG00000052372	ENSMUST00000078875	-	86747242	87890235	Genebody	1060685	protein_coding	Il1rapl1	1100	37.24;25.35;52.20	13.00;6.13;15.78	38.27	11.64	NA	NA	Up	1.72	2.45471e-07	3.19092e-05	86829001	86830000	2.01	5.5569e-08	6.62351e-06			chr1	5005901	5006900	ENSMUSG00000002459	ENSMUST00000119256	-	4910402	5018735	Genebody	12335	protein_coding	Rgs20	1000	10.76;13.34;19.23	28.13;34.87;43.13	14.45	35.38	NA	NA	Down
chr7	90361801	90363600	ENSMUSG00000030616	ENSMUST00000190731	+	90348699	90410439	Genebody	14001	protein_coding	Sytl2	1800	333.11;55.77;134.86	34.66;47.03;78.91	174.58	53.53	NA	NA	Up	1.71	8.71353e-07	7.1017e-05	90362001	90363000	2.9	2.68882e-07	1.9203e-05			chr1	5024601	5026100	ENSMUSG00000002459	ENSMUST00000147158	-	4912342	5070282	Genebody	44932	protein_coding	Rgs20	1500	37.67;36.70;40.32	68.50;48.48;105.29	38.23	74.09	NA	NA	Down
chr8	40930501	40931500	ENSMUSG00000031595	ENSMUST00000034004	+	40926233	40990785	Genebody	4767	protein_coding	Pdgfrl	1000	23.79;23.18;87.01	13.00;14.31;13.53	44.66	13.61	NA	NA	Up	1.71	5.79382e-07	5.49137e-05	40930501	40931500	1.71	5.79382e-07	3.23028e-05			chr1	5052001	5053000	ENSMUSG00000002459	ENSMUST00000147158	-	4912342	5070282	Genebody	17782	protein_coding	Rgs20	1000	18.30;15.57;14.89	19.57;25.51;62.16	16.25	35.75	NA	NA	Down
chr9	7171901	7172900	ENSMUSG00000047193	ENSMUST00000147193	-	6929304	7176957	Genebody	4557	protein_coding	Dync2h1	1000	26.90;23.90;35.89	8.66;13.29;4.51	28.9	8.82	NA	NA	Up	1.71	1.84554e-06	0.00011374	7171901	7172900	1.71	1.84554e-06	7.13641e-05			chr1	5102001	5103000	ENSMUSG00000033793	ENSMUST00000192698	+	5083154	5162419	Genebody	19346	protein_coding	Atp6v1h	1000	25.83;28.91;27.92	12.23;16.16;7.61	27.55	12	NA	NA	Up
chr1	177108701	177109900	ENSMUSG00000019699	ENSMUST00000111160	-	177022115	177248767	Genebody	139467	protein_coding	Akt3	1200	44.48;26.80;30.45	11.91;8.18;11.27	33.91	10.46	NA	NA	Up	1.7	4.08803e-07	4.43182e-05	177108901	177109900	1.64	5.38932e-06	0.000156298			chr1	5143201	5144500	ENSMUSG00000033793	ENSMUST00000192698	+	5083154	5162419	Genebody	60696	protein_coding	Atp6v1h	1300	15.07;30.02;14.89	63.61;34.02;52.01	19.99	49.88	NA	NA	Down
chr18	71472301	71473400	ENSMUSG00000060534	ENSMUST00000073379	-	71258990	72351017	Genebody	878167	protein_coding	Dcc	1100	22.76;28.97;41.33	11.91;12.27;4.51	31.02	9.56	NA	NA	Up	1.7	2.8999e-06	0.000152416	71472401	71473400	1.54	3.72638e-07	2.39407e-05			chr1	5147001	5148100	ENSMUSG00000033793	ENSMUST00000192698	+	5083154	5162419	Genebody	64396	protein_coding	Atp6v1h	1100	49.51;45.59;40.32	15.90;25.51;20.30	45.14	20.57	NA	NA	Up
chr3	122852101	122853300	ENSMUSG00000053965	ENSMUST00000200389	+	122729570	122859372	Genebody	123130	protein_coding	Pde5a	1200	33.10;34.77;66.34	9.75;21.47;10.15	44.74	13.79	NA	NA	Up	1.7	3.37082e-06	0.000168318	122852201	122853200	1.71	1.79263e-07	1.45742e-05			chr1	5161201	5162800	ENSMUSG00000033793	ENSMUST00000192698	+	5083154	5162419	Genebody	78846	protein_coding	Atp6v1h	1600	45.21;43.37;46.53	57.49;62.08;137.01	45.03	85.53	NA	NA	Down
chr1	9271601	9273000	ENSMUSG00000025909	ENSMUST00000126083	-	8950572	9298236	Genebody	25936	protein_coding	Sntg1	1400	19.66;32.59;72.87	14.08;12.27;12.40	41.71	12.92	NA	NA	Up	1.69	6.09927e-07	5.67011e-05	9271601	9272600	1.8	1.71088e-06	6.77465e-05			chr1	6274701	6275900	ENSMUSG00000025907	ENSMUST00000159656	+	6270678	6275575	Genebody	4622	protein_coding	Rb1cc1	1200	18.30;15.57;16.75	30.58;40.82;39.33	16.87	36.91	NA	NA	Down
chr10	125384201	125385400	ENSMUSG00000020102	ENSMUST00000209246	-	125339198	125389368	Genebody	4568	protein_coding	Slc16a7	1200	22.76;65.19;122.90	13.00;29.65;22.54	70.28	21.73	NA	NA	Up	1.69	3.65091e-07	4.11345e-05	125384201	125385200	1.64	5.98522e-07	3.30192e-05			chr1	6368501	6371100	ENSMUSG00000087247	ENSMUST00000133144	+	6359218	6394731	Genebody	10582	protein_coding	Alkal1	2600	49.51;35.58;50.25	114.99;89.30;137.01	45.12	113.76	NA	NA	Down
chr12	52024301	52025300	ENSMUSG00000035148	ENSMUST00000040161	-	52023003	52028063	Genebody	3263	protein_coding	Gpr33	1000	36.21;23.18;42.42	14.08;6.13;11.27	33.93	10.5	NA	NA	Up	1.69	6.7276e-07	6.04334e-05	52024301	52025300	1.69	6.7276e-07	3.57632e-05			chr1	6374901	6377000	ENSMUSG00000087247	ENSMUST00000133144	+	6359218	6394731	Genebody	16732	protein_coding	Alkal1	2100	30.14;35.58;50.25	63.61;64.63;162.38	38.66	96.87	NA	NA	Down
chr13	17734001	17735000	ENSMUSG00000041297	ENSMUST00000222359	-	17719730	17739453	Genebody	4953	protein_coding	Cdk13	1000	24.83;23.90;46.77	7.58;6.13;15.78	31.83	9.83	NA	NA	Up	1.69	1.25081e-05	0.000404801	17734001	17735000	1.69	1.25081e-05	0.000295195			chr1	6394601	6395700	ENSMUSG00000087247	ENSMUST00000133144	+	6359218	6394731	Genebody	35932	protein_coding	Alkal1	1100	17.22;22.24;19.23	23.24;31.47;83.73	19.56	46.15	NA	NA	Down
chr19	20705201	20706300	ENSMUSG00000024747	ENSMUST00000025656	-	20692953	20727562	Genebody	21812	protein_coding	Aldh1a7	1100	31.04;23.18;59.82	9.75;14.31;11.27	38.01	11.78	NA	NA	Up	1.69	7.11204e-07	6.26857e-05	20705301	20706300	1.79	5.03694e-07	2.93405e-05			chr1	6494801	6495800	ENSMUSG00000033740	ENSMUST00000131494	+	6487331	6860940	Genebody	7969	protein_coding	St18	1000	31.21;24.46;33.50	36.70;55.28;79.92	29.73	57.3	NA	NA	Down
chr2	169935401	169936400	ENSMUSG00000047907	ENSMUST00000185239	+	169884893	170071816	Genebody	51007	protein_coding	Tshz2	1000	68.28;24.63;41.33	8.66;19.43;13.53	44.74	13.87	NA	NA	Up	1.69	2.70859e-07	3.40288e-05	169935401	169936400	1.69	2.70859e-07	1.92937e-05			chr1	6508201	6509200	ENSMUSG00000033740	ENSMUST00000131494	+	6487331	6860940	Genebody	21369	protein_coding	St18	1000	17.22;8.90;17.99	36.70;28.06;50.74	14.7	38.5	NA	NA	Down
chr4	97898001	97899100	ENSMUSG00000028565	ENSMUST00000148930	+	97880119	98065355	Genebody	18431	protein_coding	Nfia	1100	38.28;41.28;78.31	21.66;18.40;9.02	52.62	16.36	NA	NA	Up	1.69	1.96339e-07	2.77176e-05	97898101	97899100	1.69	2.26042e-07	1.7103e-05			chr1	6511101	6512100	ENSMUSG00000033740	ENSMUST00000131494	+	6487331	6860940	Genebody	24269	protein_coding	St18	1000	19.37;13.34;19.85	56.27;28.92;31.72	17.52	38.97	NA	NA	Down
chr9	67925201	67926200	ENSMUSG00000035284	ENSMUST00000077879	+	67840396	67995638	Genebody	85304	protein_coding	Vps13c	1000	23.79;26.80;106.58	7.58;15.34;25.93	52.39	16.28	NA	NA	Up	1.69	5.02754e-05	0.00102975	67925201	67926200	1.69	5.02754e-05	0.000847575			chr1	6517601	6518700	ENSMUSG00000033740	ENSMUST00000131494	+	6487331	6860940	Genebody	30819	protein_coding	St18	1100	37.67;37.81;27.30	63.61;36.57;93.88	34.26	64.68	NA	NA	Down
chr9	71977201	71978200	ENSMUSG00000032228	ENSMUST00000183647	-	71883122	72000474	Genebody	22774	protein_coding	Tcf12	1000	41.38;31.87;50.03	10.83;18.40;9.02	41.09	12.75	NA	NA	Up	1.69	5.09573e-08	1.22564e-05	71977201	71978200	1.69	5.09573e-08	6.25753e-06			chr1	6531701	6532800	ENSMUSG00000033740	ENSMUST00000131494	+	6487331	6860940	Genebody	44919	protein_coding	St18	1100	13.99;16.68;11.79	22.02;34.87;34.25	14.15	30.38	NA	NA	Down
chr11	9623401	9624500	ENSMUSG00000004668	ENSMUST00000042740	+	9191942	9684259	Genebody	432008	protein_coding	Abca13	1100	49.66;27.52;68.52	11.91;12.27;21.42	48.57	15.2	NA	NA	Up	1.68	1.59279e-07	2.43038e-05	9623401	9624400	1.8	1.35232e-07	1.20324e-05			chr1	6568701	6569700	ENSMUSG00000033740	ENSMUST00000131494	+	6487331	6860940	Genebody	81869	protein_coding	St18	1000	26.91;10.01;14.27	23.24;30.62;95.15	17.06	49.67	NA	NA	Down
chr6	140674901	140676100	ENSMUSG00000030232	ENSMUST00000095350	+	140623689	140678472	Genebody	51811	protein_coding	Aebp2	1200	24.83;48.53;96.79	14.08;24.54;14.65	56.72	17.76	NA	NA	Up	1.68	2.77586e-07	3.46028e-05	140674901	140675900	1.74	3.34226e-07	2.22177e-05			chr1	6569801	6570800	ENSMUSG00000033740	ENSMUST00000131494	+	6487331	6860940	Genebody	82969	protein_coding	St18	1000	20.45;16.68;17.37	44.04;30.62;45.67	18.17	40.11	NA	NA	Down
chr9	44150601	44151600	ENSMUSG00000034342	ENSMUST00000205968	-	44151423	44233984	Genebody	82884	protein_coding	Cbl	1000	103.45;45.63;45.68	9.75;31.70;19.16	64.92	20.2	NA	NA	Up	1.68	2.49431e-05	0.000642964	44150601	44151600	1.68	2.49431e-05	0.000497959			chr1	6581701	6583200	ENSMUSG00000033740	ENSMUST00000131494	+	6487331	6860940	Genebody	95119	protein_coding	St18	1500	27.98;23.35;19.85	29.36;39.97;91.34	23.73	53.56	NA	NA	Down
chr10	90028201	90029200	ENSMUSG00000058589	ENSMUST00000183002	+	89996543	90033279	Genebody	32157	protein_coding	Anks1b	1000	22.76;43.46;77.22	7.58;18.40;19.16	47.81	15.05	NA	NA	Up	1.67	8.16915e-07	6.83597e-05	90028201	90029200	1.67	8.16915e-07	4.08719e-05			chr1	6600901	6602100	ENSMUSG00000033740	ENSMUST00000131494	+	6487331	6860940	Genebody	114169	protein_coding	St18	1200	23.68;16.68;16.13	35.47;35.72;55.82	18.83	42.34	NA	NA	Down
chr5	145461801	145462800	ENSMUSG00000038656	ENSMUST00000031633	-	145436309	145469723	Genebody	7423	protein_coding	Cyp3a16	1000	22.76;37.66;33.71	13.00;14.31;2.25	31.38	9.85	NA	NA	Up	1.67	9.23049e-05	0.0015347	145461801	145462800	1.67	9.23049e-05	0.00134382			chr1	6625301	6626600	ENSMUSG00000033740	ENSMUST00000131494	+	6487331	6860940	Genebody	138619	protein_coding	St18	1300	19.37;27.80;24.82	42.81;44.22;49.48	24	45.5	NA	NA	Down
chrX	36748501	36749600	ENSMUSG00000037636	ENSMUST00000133699	+	36743711	36776285	Genebody	5339	protein_coding	Slc25a43	1100	18.62;24.63;56.55	7.58;9.20;14.65	33.27	10.48	NA	NA	Up	1.67	4.00939e-06	0.000188286	36748501	36749500	1.93	5.34232e-07	3.05209e-05			chr1	6634201	6635700	ENSMUSG00000033740	ENSMUST00000131494	+	6487331	6860940	Genebody	147619	protein_coding	St18	1500	20.45;17.79;26.06	35.47;37.42;59.62	21.43	44.17	NA	NA	Down
chr15	7886901	7887900	ENSMUSG00000039828	ENSMUST00000045766	-	7873055	8099209	Genebody	211809	protein_coding	Wdr70	1000	22.76;27.52;71.78	8.66;15.34;14.65	40.69	12.88	NA	NA	Up	1.66	8.94022e-07	7.22066e-05	7886901	7887900	1.66	8.94022e-07	4.34148e-05			chr1	6640001	6641100	ENSMUSG00000033740	ENSMUST00000131494	+	6487331	6860940	Genebody	153219	protein_coding	St18	1100	31.21;23.35;24.19	48.93;32.32;73.58	26.25	51.61	NA	NA	Down
chr17	62672601	62673600	ENSMUSG00000048915	ENSMUST00000078839	-	62607319	62881144	Genebody	208044	protein_coding	Efna5	1000	20.69;22.45;42.42	14.08;5.11;7.89	28.52	9.03	NA	NA	Up	1.66	1.74343e-05	0.000506696	62672601	62673600	1.66	1.74343e-05	0.000380216			chr1	6649901	6650900	ENSMUSG00000033740	ENSMUST00000131494	+	6487331	6860940	Genebody	163069	protein_coding	St18	1000	8.61;15.57;11.79	23.24;39.97;32.98	11.99	32.07	NA	NA	Down
chr8	16700701	16701900	ENSMUSG00000060924	ENSMUST00000138348	-	16288022	17535281	Genebody	833981	protein_coding	Csmd1	1200	41.38;51.42;55.47	14.08;10.22;22.54	49.42	15.62	NA	NA	Up	1.66	5.58768e-10	6.7153e-07	16700901	16701900	1.9	8.28982e-13	9.30893e-09			chr1	6656501	6658100	ENSMUSG00000033740	ENSMUST00000131494	+	6487331	6860940	Genebody	169969	protein_coding	St18	1600	23.68;48.93;53.97	78.29;73.14;105.29	42.19	85.57	NA	NA	Down
chr8	80011601	80012600	ENSMUSG00000064325	ENSMUST00000079038	-	79965853	80058006	Genebody	45906	protein_coding	Hhip	1000	16.55;22.45;66.34	16.25;8.18;9.02	35.12	11.15	NA	NA	Up	1.66	2.78334e-06	0.000148304	80011601	80012600	1.66	2.78334e-06	9.59958e-05			chr1	6658901	6660000	ENSMUSG00000033740	ENSMUST00000131494	+	6487331	6860940	Genebody	172119	protein_coding	St18	1100	16.14;23.35;19.85	31.80;34.02;55.82	19.78	40.55	NA	NA	Down
chr8	128993301	128994300	ENSMUSG00000025808	ENSMUST00000125112	-	128980101	129065488	Genebody	71688	protein_coding	Ccdc7a	1000	22.76;31.14;56.55	7.58;8.18;19.16	36.82	11.64	NA	NA	Up	1.66	5.74341e-05	0.00112513	128993301	128994300	1.66	5.74341e-05	0.000938115			chr1	6680101	6681700	ENSMUSG00000033740	ENSMUST00000131494	+	6487331	6860940	Genebody	193569	protein_coding	St18	1600	38.75;31.14;39.08	81.96;39.97;93.88	36.32	71.94	NA	NA	Down
chr1	175412001	175413100	ENSMUSG00000026527	ENSMUST00000027812	-	175059736	175491130	Genebody	78580	protein_coding	Rgs7	1100	26.90;36.94;89.18	7.58;25.56;15.78	51.01	16.31	NA	NA	Up	1.65	9.01623e-05	0.00151145	175412001	175413000	1.76	3.53037e-06	0.00011411			chr1	6682401	6683600	ENSMUSG00000033740	ENSMUST00000131494	+	6487331	6860940	Genebody	195669	protein_coding	St18	1200	20.45;13.34;19.85	30.58;40.82;52.01	17.88	41.14	NA	NA	Down
chr2	55515401	55516500	ENSMUSG00000026824	ENSMUST00000112632	+	55437165	55598140	Genebody	78785	protein_coding	Kcnj3	1100	28.97;29.70;55.47	15.16;12.27;9.02	38.04	12.15	NA	NA	Up	1.65	1.09229e-06	8.1877e-05	55515401	55516400	1.62	2.84053e-06	9.75216e-05			chr1	6683801	6684800	ENSMUSG00000033740	ENSMUST00000131494	+	6487331	6860940	Genebody	196969	protein_coding	St18	1000	12.92;7.78;4.34	19.57;25.51;35.52	8.35	26.87	NA	NA	Down
chr3	24937101	24938200	ENSMUSG00000102758	ENSMUST00000204227	-	24551210	25144261	Genebody	206611	protein_coding	Naaladl2	1100	22.76;25.35;115.28	9.75;25.56;16.91	54.46	17.41	NA	NA	Up	1.65	4.50067e-06	0.000203488	24937201	24938200	1.68	2.69915e-06	9.38916e-05			chr1	6699701	6700800	ENSMUSG00000033740	ENSMUST00000131494	+	6487331	6860940	Genebody	212919	protein_coding	St18	1100	16.14;16.68;17.99	26.91;51.03;36.79	16.94	38.24	NA	NA	Down
chr7	132121901	132122900	ENSMUSG00000030862	ENSMUST00000136188	-	132106419	132145611	Genebody	23211	protein_coding	Cpxm2	1000	31.04;38.39;77.22	18.41;19.43;9.02	48.88	15.62	NA	NA	Up	1.65	3.01923e-07	3.65167e-05	132121901	132122900	1.65	3.01923e-07	2.07588e-05			chr1	6706801	6707900	ENSMUSG00000033740	ENSMUST00000131494	+	6487331	6860940	Genebody	220019	protein_coding	St18	1100	22.60;17.79;21.09	35.47;29.77;82.46	20.5	49.23	NA	NA	Down
chrX	162609701	162610700	ENSMUSG00000040855	ENSMUST00000101102	-	162411954	162643601	Genebody	33401	protein_coding	Reps2	1000	22.76;25.35;29.36	3.25;10.22;11.27	25.82	8.25	NA	NA	Up	1.65	1.21988e-07	2.08129e-05	162609701	162610700	1.65	1.21988e-07	1.12284e-05			chr1	6724801	6725800	ENSMUSG00000033740	ENSMUST00000131494	+	6487331	6860940	Genebody	237969	protein_coding	St18	1000	23.68;14.46;26.68	40.37;33.17;83.73	21.6	52.42	NA	NA	Down
chr14	116996701	116998000	ENSMUSG00000058571	ENSMUST00000125435	+	116925531	117975406	Genebody	71819	protein_coding	Gpc6	1300	48.62;34.04;102.23	23.83;16.36;19.16	61.63	19.78	NA	NA	Up	1.64	2.90237e-07	3.55828e-05	116997001	116998000	1.41	3.481e-06	0.000112912			chr1	6747501	6748600	ENSMUSG00000033740	ENSMUST00000163727	+	6737575	6860940	Genebody	10475	protein_coding	St18	1100	34.44;17.79;16.13	39.14;59.53;53.28	22.79	50.65	NA	NA	Down
chr16	92601701	92602700	ENSMUSG00000022952	ENSMUST00000023673	-	92601466	92826149	Genebody	223949	protein_coding	Runx1	1000	22.76;25.35;29.36	4.33;8.18;12.40	25.82	8.3	NA	NA	Up	1.64	9.25447e-08	1.76527e-05	92601701	92602700	1.64	9.25447e-08	9.32645e-06			chr1	6749801	6750800	ENSMUSG00000033740	ENSMUST00000163727	+	6737575	6860940	Genebody	12725	protein_coding	St18	1000	18.30;20.02;22.33	26.91;47.62;57.09	20.22	43.87	NA	NA	Down
chr4	104595301	104596300	ENSMUSG00000028519	ENSMUST00000141037	+	104591218	104678792	Genebody	4582	protein_coding	Dab1	1000	56.90;37.66;81.57	21.66;11.25;23.67	58.71	18.86	NA	NA	Up	1.64	1.31958e-07	2.17577e-05	104595301	104596300	1.64	1.31958e-07	1.18253e-05			chr1	6760001	6761700	ENSMUSG00000033740	ENSMUST00000163727	+	6737575	6860940	Genebody	23275	protein_coding	St18	1700	82.88;95.63;81.89	152.91;144.58;109.10	86.8	135.53	NA	NA	Down
chr1	133107701	133108800	ENSMUSG00000026447	ENSMUST00000077730	+	133046012	133108687	Genebody	62238	protein_coding	Pik3c2b	1100	32.07;30.42;77.22	4.33;19.43;21.42	46.57	15.06	NA	NA	Up	1.63	0.000433267	0.0064676	133107801	133108800	1.86	4.47142e-06	0.000135986			chr1	6772301	6774200	ENSMUSG00000033740	ENSMUST00000163727	+	6737575	6860940	Genebody	35675	protein_coding	St18	1900	35.52;34.47;31.02	47.71;69.74;68.50	33.67	61.98	NA	NA	Down
chr10	50799101	50800200	ENSMUSG00000038774	ENSMUST00000217725	+	50763796	50842244	Genebody	35854	protein_coding	Ascc3	1100	47.59;31.87;65.25	18.41;9.20;19.16	48.24	15.59	NA	NA	Up	1.63	1.11664e-07	1.97454e-05	50799201	50800200	1.88	5.43463e-08	6.53184e-06			chr1	6792001	6794100	ENSMUSG00000033740	ENSMUST00000163727	+	6737575	6860940	Genebody	55475	protein_coding	St18	2100	44.13;33.36;44.67	64.83;84.19;124.32	40.72	91.12	NA	NA	Down
chr10	93650401	93651700	ENSMUSG00000020019	ENSMUST00000020204	+	93641049	93747207	Genebody	10001	protein_coding	Ntn4	1300	33.10;36.94;53.29	9.75;15.34;14.65	41.11	13.25	NA	NA	Up	1.63	1.35527e-07	2.20695e-05	93650401	93651400	1.95	2.96196e-06	0.000100515			chr1	6809301	6810400	ENSMUSG00000033740	ENSMUST00000132207	+	6802791	6809365	Genebody	7059	protein_coding	St18	1100	31.21;32.25;27.92	59.94;56.98;73.58	30.46	63.5	NA	NA	Down
chr15	64203701	64204700	ENSMUSG00000022377	ENSMUST00000176358	-	64158939	64208491	Genebody	4291	protein_coding	Asap1	1000	51.73;25.35;73.96	20.58;9.20;19.16	50.34	16.31	NA	NA	Up	1.63	2.48789e-07	3.21406e-05	64203701	64204700	1.63	2.48789e-07	1.82012e-05			chr1	6823401	6825000	ENSMUSG00000033740	ENSMUST00000142304	+	6817600	6833598	Genebody	6600	protein_coding	St18	1600	52.74;61.16;52.73	58.72;70.59;115.44	55.54	81.58	NA	NA	Down
chr4	66385801	66387200	ENSMUSG00000028373	ENSMUST00000084496	-	65380803	66404483	Genebody	17983	protein_coding	Astn2	1400	38.28;48.53;70.69	25.99;9.20;15.78	52.5	16.99	NA	NA	Up	1.63	5.56182e-06	0.000233706	66386201	66387200	1.48	2.69327e-06	9.37417e-05			chr1	7092601	7093900	ENSMUSG00000051285	ENSMUST00000182823	+	7089166	7172122	Genebody	4084	protein_coding	Pcmtd1	1300	37.67;38.92;40.32	67.28;64.63;72.31	38.97	68.07	NA	NA	Down
chr7	96449401	96450400	ENSMUSG00000048078	ENSMUST00000107165	+	96211671	96908554	Genebody	238229	protein_coding	Tenm4	1000	34.14;27.52;72.87	9.75;23.52;10.15	44.84	14.47	NA	NA	Up	1.63	8.58088e-05	0.00146326	96449401	96450400	1.63	8.58088e-05	0.00127116			chr1	7097801	7099700	ENSMUSG00000051285	ENSMUST00000182823	+	7089166	7172122	Genebody	9584	protein_coding	Pcmtd1	1900	47.36;51.15;38.46	70.95;65.48;128.13	45.66	88.19	NA	NA	Down
chrX	95161501	95162500	ENSMUSG00000025656	ENSMUST00000198753	-	95077473	95165825	Genebody	3825	protein_coding	Arhgef9	1000	18.62;32.59;32.63	4.33;9.20;13.53	27.95	9.02	NA	NA	Up	1.63	7.76683e-06	0.000292159	95161501	95162500	1.63	7.76683e-06	0.00020562			chr1	7111901	7112900	ENSMUSG00000051285	ENSMUST00000182823	+	7089166	7172122	Genebody	23234	protein_coding	Pcmtd1	1000	61.35;67.83;54.59	31.80;39.97;27.91	61.26	33.23	NA	NA	Up
chrX	159762801	159763800	ENSMUSG00000040990	ENSMUST00000080394	+	159708601	159974167	Genebody	54699	protein_coding	Sh3kbp1	1000	64.14;26.80;59.82	6.50;17.38;24.80	50.25	16.23	NA	NA	Up	1.63	8.76608e-05	0.00148443	159762801	159763800	1.63	8.76608e-05	0.0012924			chr1	7134001	7135100	ENSMUSG00000051285	ENSMUST00000182823	+	7089166	7172122	Genebody	45384	protein_coding	Pcmtd1	1100	25.83;23.35;30.40	72.17;43.37;45.67	26.53	53.74	NA	NA	Down
chr17	5945501	5946700	ENSMUSG00000023805	ENSMUST00000080283	+	5941403	6038555	Genebody	4697	protein_coding	Synj2	1200	81.73;67.36;53.29	29.24;26.58;10.15	67.46	21.99	NA	NA	Up	1.62	5.04012e-07	5.05272e-05	5945601	5946600	1.68	6.1012e-07	3.34541e-05			chr1	7163601	7164900	ENSMUSG00000051285	ENSMUST00000183204	+	7160557	7172659	Genebody	3693	protein_coding	Pcmtd1	1300	33.37;35.58;31.64	31.80;53.58;98.95	33.53	61.44	NA	NA	Down
chr19	48800001	48801000	ENSMUSG00000063434	ENSMUST00000078880	+	48206025	48805505	Genebody	594475	protein_coding	Sorcs3	1000	32.07;29.70;55.47	19.49;5.11;13.53	39.08	12.71	NA	NA	Up	1.62	9.17611e-05	0.00152899	48800001	48801000	1.62	9.17611e-05	0.00133794			chr1	7165601	7167200	ENSMUSG00000051285	ENSMUST00000183204	+	7160557	7172659	Genebody	5843	protein_coding	Pcmtd1	1600	45.21;33.36;32.88	45.26;52.73;123.05	37.15	73.68	NA	NA	Down
chr2	33875901	33876900	ENSMUSG00000038740	ENSMUST00000148660	-	33825048	33886845	Genebody	10445	protein_coding	Mvb12b	1000	135.52;58.67;61.99	45.49;17.38;20.29	85.39	27.72	NA	NA	Up	1.62	6.83472e-05	0.00125998	33875901	33876900	1.62	6.83472e-05	0.00106903			chr1	8363001	8364400	ENSMUSG00000025909	ENSMUST00000135046	-	8363425	8470479	Genebody	106779	protein_coding	Sntg1	1400	20.45;32.25;22.95	41.59;40.82;77.38	25.22	53.27	NA	NA	Down
chr4	36876301	36878000	ENSMUSG00000045083	ENSMUST00000127372	-	36718557	36950467	Genebody	73317	protein_coding	Lingo2	1700	63.11;38.39;50.03	8.66;20.45;20.29	50.51	16.47	NA	NA	Up	1.62	1.29408e-07	2.15118e-05	36876701	36877700	1.69	5.46835e-07	3.10095e-05			chr1	8389901	8390900	ENSMUSG00000025909	ENSMUST00000135046	-	8363425	8470479	Genebody	80079	protein_coding	Sntg1	1000	17.22;17.79;10.55	19.57;29.77;64.70	15.19	38.01	NA	NA	Down
chr4	58453001	58454100	ENSMUSG00000038668	ENSMUST00000107570	-	58435255	58499403	Genebody	45853	protein_coding	Lpar1	1100	48.62;34.04;57.64	20.58;7.16;18.04	46.77	15.26	NA	NA	Up	1.62	1.24933e-06	8.93754e-05	58453101	58454100	1.77	5.22266e-08	6.36682e-06			chr1	8404801	8405800	ENSMUSG00000025909	ENSMUST00000135046	-	8363425	8470479	Genebody	65179	protein_coding	Sntg1	1000	20.45;11.12;13.65	19.57;40.82;39.33	15.07	33.24	NA	NA	Down
chr10	64769801	64770800	ENSMUSG00000060843	ENSMUST00000075099	+	63504037	65002833	Genebody	1266263	protein_coding	Ctnna3	1000	22.76;21.73;29.36	7.58;14.31;2.25	24.62	8.05	NA	NA	Up	1.61	6.13703e-05	0.00117615	64769801	64770800	1.61	6.13703e-05	0.000987272			chr1	8411701	8412800	ENSMUSG00000025909	ENSMUST00000135046	-	8363425	8470479	Genebody	58229	protein_coding	Sntg1	1100	24.76;31.14;22.95	28.13;39.12;91.34	26.28	52.86	NA	NA	Down
chr11	104782301	104783500	ENSMUSG00000040838	ENSMUST00000212287	+	104685707	105117394	Genebody	97193	protein_coding	Gm11639	1200	38.28;42.73;50.03	8.66;16.36;18.04	43.68	14.35	NA	NA	Up	1.61	2.63816e-10	4.08154e-07	104782401	104783400	1.8	6.05059e-12	1.57787e-08			chr1	8414001	8415100	ENSMUSG00000025909	ENSMUST00000135046	-	8363425	8470479	Genebody	55929	protein_coding	Sntg1	1100	13.99;14.46;9.31	26.91;30.62;49.48	12.58	35.67	NA	NA	Down
chr2	38749201	38750200	ENSMUSG00000063972	ENSMUST00000203202	-	38742957	38763765	Genebody	14065	protein_coding	Nr6a1	1000	36.21;21.73;45.68	9.75;17.38;6.76	34.54	11.3	NA	NA	Up	1.61	1.60969e-05	0.000480072	38749201	38750200	1.61	1.60969e-05	0.000357872			chr1	8421401	8422900	ENSMUSG00000025909	ENSMUST00000135046	-	8363425	8470479	Genebody	48329	protein_coding	Sntg1	1500	29.06;28.91;26.06	61.16;35.72;67.24	28.01	54.71	NA	NA	Down
chr4	135219801	135221000	ENSMUSG00000037242	ENSMUST00000037099	-	135213969	135272814	Genebody	52414	protein_coding	Clic4	1200	80.69;60.84;30.45	19.49;26.58;10.15	57.33	18.74	NA	NA	Up	1.61	2.48432e-06	0.000138113	135219801	135220800	1.9	1.42145e-07	1.24577e-05			chr1	8448401	8450100	ENSMUSG00000025909	ENSMUST00000135046	-	8363425	8470479	Genebody	21229	protein_coding	Sntg1	1700	31.21;28.91;32.26	40.37;41.67;116.71	30.8	66.25	NA	NA	Down
chr4	139781501	139782500	ENSMUSG00000028736	ENSMUST00000174681	-	139740676	139833007	Genebody	51007	protein_coding	Pax7	1000	56.90;23.18;46.77	11.91;19.43;10.15	42.28	13.83	NA	NA	Up	1.61	6.18079e-07	5.71475e-05	139781501	139782500	1.61	6.18079e-07	3.37412e-05			chr1	8473701	8474800	ENSMUSG00000025909	ENSMUST00000115488	-	8363475	8803943	Genebody	329693	protein_coding	Sntg1	1100	11.84;11.12;20.47	28.13;44.22;53.28	14.48	41.88	NA	NA	Down
chr6	110987501	110988600	ENSMUSG00000056755	ENSMUST00000172951	+	110645582	111567230	Genebody	342468	protein_coding	Grm7	1100	20.69;23.90;50.03	9.75;12.27;9.02	31.54	10.34	NA	NA	Up	1.61	1.4863e-05	0.000454449	110987601	110988600	1.69	1.94941e-05	0.00041349			chr1	8502001	8503000	ENSMUSG00000025909	ENSMUST00000115488	-	8363475	8803943	Genebody	301443	protein_coding	Sntg1	1000	12.92;13.34;13.03	20.80;31.47;41.86	13.1	31.38	NA	NA	Down
chr6	116436101	116437100	ENSMUSG00000025701	ENSMUST00000164547	-	116410719	116461024	Genebody	24424	protein_coding	Alox5	1000	22.76;21.73;75.04	10.83;10.22;18.04	39.84	13.03	NA	NA	Up	1.61	1.26609e-06	9.00507e-05	116436101	116437100	1.61	1.26609e-06	5.49192e-05			chr1	8556401	8557400	ENSMUSG00000025909	ENSMUST00000115488	-	8363475	8803943	Genebody	247043	protein_coding	Sntg1	1000	8.61;20.02;22.33	35.47;37.42;44.40	16.99	39.1	NA	NA	Down
chr1	156470401	156471400	ENSMUSG00000026600	ENSMUST00000187073	-	156446411	156474197	Genebody	3297	protein_coding	Soat1	1000	16.55;46.35;46.77	11.91;17.38;6.76	36.56	12.02	NA	NA	Up	1.6	5.69636e-06	0.000237283	156470401	156471400	1.6	5.69636e-06	0.000162782			chr1	8557901	8558900	ENSMUSG00000025909	ENSMUST00000115488	-	8363475	8803943	Genebody	245543	protein_coding	Sntg1	1000	38.75;34.47;42.19	89.30;40.82;82.46	38.47	70.86	NA	NA	Down
chr13	24471301	24472300	ENSMUSG00000016756	ENSMUST00000224657	+	24415122	24471011	Genebody	56678	protein_coding	Cmah	1000	65.17;22.45;45.68	17.33;16.36;10.15	44.44	14.61	NA	NA	Up	1.6	4.68051e-07	4.82179e-05	24471301	24472300	1.6	4.68051e-07	2.79409e-05			chr1	8580101	8581900	ENSMUSG00000025909	ENSMUST00000115488	-	8363475	8803943	Genebody	222943	protein_coding	Sntg1	1800	52.74;42.26;34.74	40.37;78.24;157.31	43.25	91.97	NA	NA	Down
chr19	30726901	30728000	ENSMUSG00000052920	ENSMUST00000182401	-	30708885	30781452	Genebody	54002	protein_coding	Prkg1	1100	26.90;30.42;72.87	7.58;18.40;16.91	43.4	14.3	NA	NA	Up	1.6	1.3598e-06	9.41409e-05	30726901	30727900	1.43	2.25445e-05	0.000461385			chr1	8678101	8679100	ENSMUSG00000025909	ENSMUST00000115488	-	8363475	8803943	Genebody	125343	protein_coding	Sntg1	1000	33.37;48.93;23.57	59.94;62.08;68.50	35.29	63.51	NA	NA	Down
chr2	35380001	35381200	ENSMUSG00000079421	ENSMUST00000113009	-	35375582	35397057	Genebody	16457	protein_coding	4930402F06Rik	1200	33.10;34.77;66.34	6.50;17.38;20.29	44.74	14.72	NA	NA	Up	1.6	2.06125e-05	0.000566487	35380201	35381200	1.7	7.25204e-07	3.7681e-05			chr1	8702001	8704800	ENSMUSG00000025909	ENSMUST00000115488	-	8363475	8803943	Genebody	100543	protein_coding	Sntg1	2800	62.43;60.05;61.42	91.74;102.90;147.16	61.3	113.94	NA	NA	Down
chr5	31777201	31778300	ENSMUSG00000052139	ENSMUST00000200705	+	31701845	32057671	Genebody	75905	protein_coding	Babam2	1100	48.62;26.07;38.07	18.41;4.09;14.65	37.59	12.39	NA	NA	Up	1.6	0.000150991	0.00236963	31777201	31778200	1.7	1.73095e-05	0.000378065			chr1	8720701	8722000	ENSMUSG00000025909	ENSMUST00000115488	-	8363475	8803943	Genebody	82593	protein_coding	Sntg1	1300	17.22;21.13;16.13	28.13;30.62;60.89	18.16	39.88	NA	NA	Down
chr7	120334001	120335700	ENSMUSG00000054746	ENSMUST00000076272	+	120328684	120407687	Genebody	6166	protein_coding	Abca15	1700	112.76;50.70;39.15	20.58;22.49;23.67	67.54	22.25	NA	NA	Up	1.6	2.96944e-07	3.61502e-05	120334301	120335300	1.86	2.25429e-07	1.70758e-05			chr1	8725001	8726000	ENSMUSG00000025909	ENSMUST00000115488	-	8363475	8803943	Genebody	78443	protein_coding	Sntg1	1000	21.53;6.67;11.79	55.05;25.51;40.60	13.33	40.38	NA	NA	Down
chr8	75809401	75810700	ENSMUSG00000031620	ENSMUST00000121983	+	75448983	75984503	Genebody	361067	protein_coding	Iqcm	1300	57.93;32.59;76.13	15.16;19.43;20.29	55.55	18.29	NA	NA	Up	1.6	1.55292e-07	2.39577e-05	75809601	75810600	1.8	1.00219e-07	9.81971e-06			chr1	8744501	8745900	ENSMUSG00000025909	ENSMUST00000115488	-	8363475	8803943	Genebody	58743	protein_coding	Sntg1	1400	31.21;42.26;44.05	48.93;51.03;106.56	39.17	68.84	NA	NA	Down
chr10	78879901	78880900	ENSMUSG00000062873	ENSMUST00000078414	+	78875540	78882266	Genebody	4860	protein_coding	Olfr1355	1000	21.72;22.45;63.08	14.08;10.22;11.27	35.75	11.86	NA	NA	Up	1.59	5.25406e-06	0.000225243	78879901	78880900	1.59	5.25406e-06	0.000153356			chr1	8757101	8758200	ENSMUSG00000025909	ENSMUST00000115488	-	8363475	8803943	Genebody	46293	protein_coding	Sntg1	1100	24.76;24.46;24.82	77.06;28.92;46.94	24.68	50.97	NA	NA	Down
chr13	77493301	77494500	ENSMUSG00000071252	ENSMUST00000168779	+	77135540	77613784	Genebody	358360	protein_coding	2210408I21Rik	1200	30.00;23.18;51.12	13.00;9.20;12.40	34.76	11.53	NA	NA	Up	1.59	4.10874e-06	0.000191236	77493501	77494500	1.73	1.73347e-06	6.83407e-05			chr1	8763901	8765300	ENSMUSG00000025909	ENSMUST00000115488	-	8363475	8803943	Genebody	39343	protein_coding	Sntg1	1400	20.45;21.13;14.27	34.25;51.03;49.48	18.62	44.92	NA	NA	Down
chr16	74387701	74388800	ENSMUSG00000052516	ENSMUST00000117785	-	73892306	74410989	Genebody	22739	protein_coding	Robo2	1100	25.86;25.35;64.17	15.16;15.34;7.89	38.46	12.8	NA	NA	Up	1.59	2.26329e-06	0.000129891	74387801	74388800	1.87	3.71267e-07	2.38745e-05			chr1	8844201	8845300	ENSMUSG00000025909	ENSMUST00000132064	-	8361475	9298573	Genebody	453823	protein_coding	Sntg1	1100	12.92;22.24;21.09	34.25;39.97;62.16	18.75	45.46	NA	NA	Down
chr17	6288901	6289900	ENSMUSG00000038141	ENSMUST00000088940	+	6270470	6308314	Genebody	18930	protein_coding	Tmem181a	1000	20.69;36.94;26.10	6.50;11.25;10.15	27.91	9.3	NA	NA	Up	1.59	1.05957e-05	0.000361742	6288901	6289900	1.59	1.05957e-05	0.000260361			chr1	8897901	8899200	ENSMUSG00000025909	ENSMUST00000132064	-	8361475	9298573	Genebody	400023	protein_coding	Sntg1	1300	10.76;17.79;22.95	25.69;57.83;57.09	17.17	46.87	NA	NA	Down
chr18	11738001	11739000	ENSMUSG00000041238	ENSMUST00000047322	+	11657349	11743207	Genebody	81151	protein_coding	Rbbp8	1000	24.83;21.73;68.52	10.83;8.18;19.16	38.36	12.72	NA	NA	Up	1.59	8.53314e-06	0.000311826	11738001	11739000	1.59	8.53314e-06	0.000220869			chr1	8900901	8901900	ENSMUSG00000025909	ENSMUST00000132064	-	8361475	9298573	Genebody	397173	protein_coding	Sntg1	1000	23.68;30.02;16.75	74.62;36.57;36.79	23.48	49.33	NA	NA	Down
chr19	46711901	46712900	ENSMUSG00000003559	ENSMUST00000003655	+	46707443	46741095	Genebody	4957	protein_coding	As3mt	1000	40.35;21.73;52.20	9.75;10.22;18.04	38.09	12.67	NA	NA	Up	1.59	1.56924e-06	0.000103141	46711901	46712900	1.59	1.56924e-06	6.37523e-05			chr1	8903401	8904400	ENSMUSG00000025909	ENSMUST00000132064	-	8361475	9298573	Genebody	394673	protein_coding	Sntg1	1000	13.99;13.34;6.20	24.46;27.21;39.33	11.18	30.34	NA	NA	Down
chr3	60017601	60018600	ENSMUSG00000091376	ENSMUST00000169794	+	60006743	60025420	Genebody	11357	protein_coding	Aadacl2	1000	28.97;21.73;27.19	8.66;8.18;9.02	25.96	8.62	NA	NA	Up	1.59	2.84686e-07	3.51225e-05	60017601	60018600	1.59	2.84686e-07	1.99724e-05			chr1	8907401	8910000	ENSMUSG00000025909	ENSMUST00000132064	-	8361475	9298573	Genebody	389873	protein_coding	Sntg1	2600	37.67;36.70;35.98	73.39;83.34;106.56	36.78	87.77	NA	NA	Down
chr8	116710401	116711400	ENSMUSG00000031758	ENSMUST00000109102	-	116574400	116732991	Genebody	22091	protein_coding	Cdyl2	1000	30.00;21.73;29.36	7.58;9.20;10.15	27.03	8.98	NA	NA	Up	1.59	9.94135e-07	7.70496e-05	116710401	116711400	1.59	9.94135e-07	4.65383e-05			chr1	8931801	8932900	ENSMUSG00000025909	ENSMUST00000132064	-	8361475	9298573	Genebody	366223	protein_coding	Sntg1	1100	25.83;36.70;26.68	47.71;10.21;116.71	29.73	58.21	NA	NA	Down
chr1	171794201	171795300	ENSMUSG00000015316	ENSMUST00000163992	+	171767155	171795831	Genebody	27595	protein_coding	Slamf1	1100	34.14;31.14;67.43	16.25;21.47;6.76	44.24	14.83	NA	NA	Up	1.58	7.90262e-05	0.00138682	171794201	171795200	1.63	1.22651e-06	5.37139e-05			chr1	8946901	8948000	ENSMUSG00000025909	ENSMUST00000132064	-	8361475	9298573	Genebody	351123	protein_coding	Sntg1	1100	35.52;26.69;40.95	41.59;46.77;96.41	34.38	61.59	NA	NA	Down
chr13	63195801	63196900	ENSMUSG00000021458	ENSMUST00000222282	+	63191112	63299116	Genebody	5238	protein_coding	2010111I01Rik	1100	33.10;28.97;53.29	17.33;11.25;10.15	38.46	12.91	NA	NA	Up	1.58	1.01377e-06	7.80161e-05	63195801	63196800	1.84	2.34769e-07	1.7543e-05			chr1	8980701	8981700	ENSMUSG00000025909	ENSMUST00000126083	-	8950572	9298236	Genebody	317036	protein_coding	Sntg1	1000	24.76;14.46;17.99	29.36;41.67;38.06	19.07	36.36	NA	NA	Down
chr19	12815501	12816900	ENSMUSG00000024696	ENSMUST00000025601	+	12798606	12833807	Genebody	17594	protein_coding	Lpxn	1400	51.73;33.32;51.12	19.49;10.22;15.78	45.39	15.17	NA	NA	Up	1.58	4.50526e-08	1.14235e-05	12815601	12816600	1.99	6.90105e-09	1.59843e-06			chr1	8985501	8986700	ENSMUSG00000025909	ENSMUST00000126083	-	8950572	9298236	Genebody	312136	protein_coding	Sntg1	1200	25.83;31.14;28.54	64.83;56.98;35.52	28.5	52.44	NA	NA	Down
chr2	13197101	13198200	ENSMUSG00000026727	ENSMUST00000161912	-	13167473	13271308	Genebody	73658	protein_coding	Rsu1	1100	32.07;21.73;76.13	11.91;10.22;21.42	43.31	14.52	NA	NA	Up	1.58	2.68519e-06	0.000145159	13197101	13198100	1.56	2.97674e-06	0.000100889			chr1	9013501	9014900	ENSMUSG00000025909	ENSMUST00000126083	-	8950572	9298236	Genebody	284036	protein_coding	Sntg1	1400	22.60;17.79;11.79	46.48;38.27;49.48	17.39	44.74	NA	NA	Down
chr2	139907601	139908700	ENSMUSG00000039033	ENSMUST00000046656	-	139833480	140066760	Genebody	158610	protein_coding	Tasp1	1100	36.21;34.77;34.80	6.50;15.34;13.53	35.26	11.79	NA	NA	Up	1.58	1.3218e-09	1.2042e-06	139907701	139908700	1.97	5.43177e-11	5.36685e-08			chr1	9015601	9016900	ENSMUSG00000025909	ENSMUST00000126083	-	8950572	9298236	Genebody	281986	protein_coding	Sntg1	1300	27.98;14.46;22.95	28.13;51.03;82.46	21.8	53.87	NA	NA	Down
chr8	90949201	90950300	ENSMUSG00000056608	ENSMUST00000209423	+	90932344	91052663	Genebody	17406	protein_coding	Chd9	1100	33.10;41.28;41.33	8.66;14.31;15.78	38.57	12.92	NA	NA	Up	1.58	2.27884e-10	3.6792e-07	90949301	90950300	1.47	8.31486e-09	1.81331e-06			chr1	9090001	9091100	ENSMUSG00000025909	ENSMUST00000126083	-	8950572	9298236	Genebody	207686	protein_coding	Sntg1	1100	33.37;21.13;22.33	39.14;76.54;63.43	25.61	59.7	NA	NA	Down
chr10	11157601	11158900	ENSMUSG00000090112	ENSMUST00000159541	+	11149524	11209552	Genebody	8726	protein_coding	Shprh	1300	58.97;30.42;39.15	17.33;9.20;16.91	42.85	14.48	NA	NA	Up	1.57	3.72075e-07	4.16657e-05	11157701	11158700	1.62	2.74267e-06	9.5002e-05			chr1	9146801	9148800	ENSMUSG00000025909	ENSMUST00000126083	-	8950572	9298236	Genebody	150436	protein_coding	Sntg1	2000	46.28;46.70;38.46	67.28;77.39;121.79	43.82	88.82	NA	NA	Down
chr10	107656501	107658000	ENSMUSG00000035916	ENSMUST00000218399	-	107645553	107720027	Genebody	62777	protein_coding	Ptprq	1500	25.86;32.59;81.57	9.75;18.40;19.16	46.67	15.77	NA	NA	Up	1.57	6.11636e-07	5.67716e-05	107656501	107657500	1.99	1.95866e-07	1.55208e-05			chr1	9150901	9152600	ENSMUSG00000025909	ENSMUST00000126083	-	8950572	9298236	Genebody	146486	protein_coding	Sntg1	1700	24.76;24.46;24.19	36.70;52.73;83.73	24.47	57.72	NA	NA	Down
chr12	89101901	89103000	ENSMUSG00000066392	ENSMUST00000057634	+	88953399	90333060	Genebody	149051	protein_coding	Nrxn3	1100	31.04;50.70;41.33	18.41;7.16;15.78	41.02	13.78	NA	NA	Up	1.57	3.90557e-07	4.30631e-05	89101901	89102900	1.53	4.76719e-07	2.8283e-05			chr1	9154101	9155100	ENSMUSG00000025909	ENSMUST00000126083	-	8950572	9298236	Genebody	143636	protein_coding	Sntg1	1000	33.37;30.02;17.99	68.50;41.67;73.58	27.13	61.25	NA	NA	Down
chr16	41263601	41264600	ENSMUSG00000061080	ENSMUST00000191610	+	39984386	41409552	Genebody	1279714	protein_coding	Lsamp	1000	53.79;21.73;48.94	11.91;14.31;15.78	41.49	14	NA	NA	Up	1.57	8.07373e-07	6.78264e-05	41263601	41264600	1.57	8.07373e-07	4.0518e-05			chr1	9172901	9173900	ENSMUSG00000025909	ENSMUST00000126083	-	8950572	9298236	Genebody	124836	protein_coding	Sntg1	1000	29.06;21.13;22.33	36.70;45.92;52.01	24.17	44.88	NA	NA	Down
chr4	144978301	144979300	ENSMUSG00000020220	ENSMUST00000147511	-	144974926	144983961	Genebody	5161	protein_coding	Vps13d	1000	38.28;71.71;42.42	22.74;19.43;9.02	50.8	17.06	NA	NA	Up	1.57	1.46929e-06	9.87667e-05	144978301	144979300	1.57	1.46929e-06	6.09099e-05			chr1	9216101	9217300	ENSMUSG00000025909	ENSMUST00000126083	-	8950572	9298236	Genebody	81536	protein_coding	Sntg1	1200	15.07;23.35;14.89	31.80;52.73;65.97	17.77	50.17	NA	NA	Down
chr5	19683701	19684800	ENSMUSG00000040003	ENSMUST00000197443	+	19227055	20704773	Genebody	457195	protein_coding	Magi2	1100	86.90;28.25;47.85	15.16;20.45;19.16	54.33	18.26	NA	NA	Up	1.57	3.45275e-07	3.95826e-05	19683701	19684700	1.64	3.2573e-07	2.18496e-05			chr1	9271801	9273000	ENSMUSG00000025909	ENSMUST00000126083	-	8950572	9298236	Genebody	25836	protein_coding	Sntg1	1200	10.76;17.79;19.23	23.24;37.42;76.12	15.93	45.59	NA	NA	Down
chr6	146408201	146409300	ENSMUSG00000030287	ENSMUST00000053273	-	146111480	146501912	Genebody	93162	protein_coding	Itpr2	1100	28.97;38.39;29.36	8.66;19.43;4.51	32.24	10.87	NA	NA	Up	1.57	1.50714e-05	0.000458875	146408201	146409200	1.47	6.45902e-06	0.000179039			chr1	9278501	9279600	ENSMUSG00000025909	ENSMUST00000126083	-	8950572	9298236	Genebody	19186	protein_coding	Sntg1	1100	24.76;16.68;19.85	44.04;34.87;43.13	20.43	40.68	NA	NA	Down
chrX	69474401	69475400	ENSMUSG00000031189	ENSMUST00000143097	+	69360700	69785176	Genebody	114200	protein_coding	Aff2	1000	22.76;23.18;31.54	7.58;7.16;11.27	25.83	8.67	NA	NA	Up	1.57	2.458e-06	0.000137095	69474401	69475400	1.57	2.458e-06	8.76563e-05			chr1	9559701	9561100	ENSMUSG00000025911	ENSMUST00000190654	+	9548119	9580673	Genebody	12281	protein_coding	Adhfe1	1400	35.52;24.46;31.02	52.60;51.88;69.77	30.33	58.08	NA	NA	Down
chrX	140765201	140766300	ENSMUSG00000000266	ENSMUST00000112993	+	140678028	140767715	Genebody	87722	protein_coding	Mid2	1100	20.69;21.73;46.77	7.58;11.25;11.27	29.73	10.03	NA	NA	Up	1.57	2.63401e-05	0.000666985	140765301	140766300	1.71	8.026e-06	0.000210789			chr1	9565901	9566900	ENSMUSG00000025911	ENSMUST00000190654	+	9548119	9580673	Genebody	18281	protein_coding	Adhfe1	1000	32.29;16.68;19.85	19.57;30.62;112.91	22.94	54.36	NA	NA	Down
chr1	21722001	21723000	ENSMUSG00000028033	ENSMUST00000134505	-	21577644	21855902	Genebody	133402	protein_coding	Kcnq5	1000	17.59;21.73;54.38	10.83;5.11;15.78	31.23	10.57	NA	NA	Up	1.56	8.7627e-05	0.00148409	21722001	21723000	1.56	8.7627e-05	0.00129201			chr1	9693301	9695000	ENSMUSG00000025912	ENSMUST00000188212	-	9681863	9699654	Genebody	5504	protein_coding	Mybl1	1700	40.90;37.81;26.68	41.59;56.98;87.53	35.13	62.03	NA	NA	Down
chr16	96812901	96813900	ENSMUSG00000050272	ENSMUST00000056102	-	96592079	97170752	Genebody	357352	protein_coding	Dscam	1000	38.28;51.42;26.10	17.33;6.13;15.78	38.6	13.08	NA	NA	Up	1.56	6.34637e-06	0.000255379	96812901	96813900	1.56	6.34637e-06	0.000176682			chr1	9729501	9730800	ENSMUSG00000045210	ENSMUST00000057438	-	9718622	9748382	Genebody	18232	protein_coding	Vcpip1	1300	31.21;30.02;45.29	91.74;47.62;72.31	35.51	70.56	NA	NA	Down
chr17	84558101	84559100	ENSMUSG00000040852	ENSMUST00000047206	+	84511895	84622142	Genebody	46705	protein_coding	Plekhh2	1000	28.97;36.21;30.45	18.41;7.16;6.76	31.88	10.78	NA	NA	Up	1.56	3.11235e-07	3.71688e-05	84558101	84559100	1.56	3.11235e-07	2.11848e-05			chr1	9806001	9807300	ENSMUSG00000025915	ENSMUST00000188298	+	9798208	9900008	Genebody	8442	protein_coding	Sgk3	1300	36.59;35.58;39.08	53.82;64.63;55.82	37.09	58.09	NA	NA	Down
chr18	44552401	44553400	ENSMUSG00000071856	ENSMUST00000164666	-	44429280	44662266	Genebody	109366	protein_coding	Mcc	1000	17.59;23.18;51.12	11.91;9.20;10.15	30.63	10.42	NA	NA	Up	1.56	2.3357e-05	0.000614939	44552401	44553400	1.56	2.3357e-05	0.000473754			chr1	9811901	9813400	ENSMUSG00000025915	ENSMUST00000188298	+	9798208	9900008	Genebody	14442	protein_coding	Sgk3	1500	49.51;53.38;58.32	91.74;107.16;86.27	53.73	95.05	NA	NA	Down
chr2	34607301	34608300	ENSMUSG00000038696	ENSMUST00000113126	+	34432025	34624950	Genebody	175775	protein_coding	Mapkap1	1000	35.17;26.80;50.03	14.08;8.18;15.78	37.33	12.68	NA	NA	Up	1.56	1.71013e-06	0.000108548	34607301	34608300	1.56	1.71013e-06	6.7723e-05			chr1	9815001	9816000	ENSMUSG00000025915	ENSMUST00000188298	+	9798208	9900008	Genebody	17292	protein_coding	Sgk3	1000	37.67;21.13;37.22	89.30;43.37;105.29	32.01	79.32	NA	NA	Down
chr4	106383201	106384200	ENSMUSG00000028514	ENSMUST00000094933	+	106316234	106441322	Genebody	67466	protein_coding	Usp24	1000	27.93;21.73;34.80	10.83;13.29;4.51	28.15	9.54	NA	NA	Up	1.56	1.03138e-05	0.00035501	106383201	106384200	1.56	1.03138e-05	0.000255004			chr1	9819601	9820800	ENSMUSG00000025915	ENSMUST00000188298	+	9798208	9900008	Genebody	21992	protein_coding	Sgk3	1200	27.98;25.58;19.23	45.26;38.27;64.70	24.26	49.41	NA	NA	Down
chr4	120483501	120484700	ENSMUSG00000000085	ENSMUST00000106298	+	120462080	120529259	Genebody	22020	protein_coding	Scmh1	1200	23.79;39.11;59.82	14.08;16.36;11.27	40.91	13.9	NA	NA	Up	1.56	1.36791e-06	9.44723e-05	120483501	120484500	1.68	3.26761e-06	0.000107808			chr1	9843801	9845100	ENSMUSG00000025915	ENSMUST00000188298	+	9798208	9900008	Genebody	46242	protein_coding	Sgk3	1300	26.91;25.58;25.44	42.81;35.72;90.07	25.97	56.2	NA	NA	Down
chr5	86561701	86562900	ENSMUSG00000048764	ENSMUST00000161625	-	86563055	86632424	Genebody	70124	protein_coding	Tmprss11f	1200	24.83;31.87;51.12	15.16;10.22;11.27	35.94	12.22	NA	NA	Up	1.56	3.32649e-06	0.000166922	86561801	86562800	1.61	5.00923e-06	0.000147838			chr1	9857901	9858900	ENSMUSG00000025915	ENSMUST00000097826	+	9848397	9899853	Genebody	10003	protein_coding	Sgk3	1000	21.53;24.46;32.26	62.39;48.48;50.74	26.08	53.87	NA	NA	Down
chr8	37795901	37797200	ENSMUSG00000039539	ENSMUST00000118896	-	37522554	38661508	Genebody	864958	protein_coding	Sgcz	1300	35.17;28.97;54.38	17.33;8.18;14.65	39.51	13.39	NA	NA	Up	1.56	7.40748e-07	6.42997e-05	37796001	37797000	2.29	2.35045e-08	3.71831e-06			chr1	9863501	9864500	ENSMUSG00000025915	ENSMUST00000097826	+	9848397	9899853	Genebody	15603	protein_coding	Sgk3	1000	16.14;4.45;8.06	24.46;28.06;40.60	9.55	31.04	NA	NA	Down
chr13	40177101	40178200	ENSMUSG00000047094	ENSMUST00000224909	-	40001882	40288011	Genebody	110361	protein_coding	Ofcc1	1100	34.14;39.11;73.96	14.08;20.45;15.78	49.07	16.77	NA	NA	Up	1.55	3.02711e-07	3.65462e-05	40177101	40178100	1.58	2.59253e-07	1.87164e-05			chr1	9870001	9871300	ENSMUSG00000025915	ENSMUST00000097826	+	9848397	9899853	Genebody	22253	protein_coding	Sgk3	1300	33.37;16.68;23.57	35.47;37.42;107.83	24.54	60.24	NA	NA	Down
chr19	43191501	43192600	ENSMUSG00000074852	ENSMUST00000099428	-	42788947	43388311	Genebody	196261	protein_coding	Hpse2	1100	22.76;40.56;50.03	13.00;12.27;13.53	37.78	12.93	NA	NA	Up	1.55	1.99908e-06	0.000119839	43191601	43192600	1.68	1.22499e-06	5.36689e-05			chr1	9978001	9979000	ENSMUSG00000025916	ENSMUST00000147000	-	9968624	9985692	Genebody	7192	protein_coding	Ppp1r42	1000	30.14;18.90;21.71	52.60;26.36;64.70	23.58	47.89	NA	NA	Down
chr2	5168401	5169400	ENSMUSG00000026676	ENSMUST00000027988	+	5137776	5230878	Genebody	31124	protein_coding	Ccdc3	1000	63.11;44.18;35.89	11.91;22.49;14.65	47.73	16.35	NA	NA	Up	1.55	1.5812e-07	2.42096e-05	5168401	5169400	1.55	1.5812e-07	1.33699e-05			chr1	10077501	10078600	ENSMUSG00000056763	ENSMUST00000188449	+	10074913	10090255	Genebody	3137	protein_coding	Cspp1	1100	19.37;20.02;22.33	56.27;34.87;43.13	20.57	44.76	NA	NA	Down
chr3	76616801	76618000	ENSMUSG00000034098	ENSMUST00000162471	+	76593550	76707549	Genebody	23850	protein_coding	Fstl5	1200	48.62;32.59;58.73	14.08;12.27;21.42	46.65	15.92	NA	NA	Up	1.55	1.24098e-07	2.10414e-05	76616801	76617800	1.68	6.48437e-08	7.33769e-06			chr1	10191001	10192000	ENSMUSG00000067851	ENSMUST00000088615	-	10137571	10232670	Genebody	41170	protein_coding	Arfgef1	1000	17.22;16.68;19.23	20.80;26.36;76.12	17.71	41.09	NA	NA	Down
chr7	56479901	56480900	ENSMUSG00000030450	ENSMUST00000144739	+	56239808	56536513	Genebody	240592	protein_coding	Oca2	1000	25.86;24.63;34.80	8.66;10.22;10.15	28.43	9.68	NA	NA	Up	1.55	2.44791e-06	0.000136702	56479901	56480900	1.55	2.44791e-06	8.73872e-05			chr1	10202201	10204100	ENSMUSG00000067851	ENSMUST00000088615	-	10137571	10232670	Genebody	29520	protein_coding	Arfgef1	1900	38.75;50.04;34.12	95.41;67.19;111.64	40.97	91.41	NA	NA	Down
chr10	8785301	8786300	ENSMUSG00000015305	ENSMUST00000015449	-	8722219	8886070	Genebody	100270	protein_coding	Sash1	1000	17.59;54.32;140.30	19.49;16.36;37.20	70.74	24.35	NA	NA	Up	1.54	2.22567e-05	0.000595687	8785301	8786300	1.54	2.22567e-05	0.000456992			chr1	10219501	10220600	ENSMUSG00000067851	ENSMUST00000088615	-	10137571	10232670	Genebody	12620	protein_coding	Arfgef1	1100	54.89;60.05;46.53	29.36;25.51;36.79	53.82	30.55	NA	NA	Up
chr11	26148001	26149000	ENSMUSG00000032985	ENSMUST00000125773	-	25617668	26210569	Genebody	62069	protein_coding	5730522E02Rik	1000	17.59;42.73;53.29	18.41;6.13;14.65	37.87	13.07	NA	NA	Up	1.54	4.55299e-05	0.000963001	26148001	26149000	1.54	4.55299e-05	0.00078572			chr1	10325701	10326800	ENSMUSG00000042501	ENSMUST00000035577	-	10324727	10719945	Genebody	393695	protein_coding	Cpa6	1100	26.91;25.58;28.54	85.63;30.62;39.33	27.01	51.86	NA	NA	Down
chr16	84802801	84803800	ENSMUSG00000053062	ENSMUST00000098407	+	84774386	84810996	Genebody	28914	protein_coding	Jam2	1000	17.59;26.07;95.71	9.75;23.52;14.65	46.46	15.97	NA	NA	Up	1.54	2.2412e-05	0.000598304	84802801	84803800	1.54	2.2412e-05	0.000459251			chr1	10336401	10337400	ENSMUSG00000042501	ENSMUST00000035577	-	10324727	10719945	Genebody	383045	protein_coding	Cpa6	1000	24.76;14.46;21.09	31.80;42.52;59.62	20.1	44.65	NA	NA	Down
chr19	31705901	31706900	ENSMUSG00000052920	ENSMUST00000065067	-	30567551	31765033	Genebody	58633	protein_coding	Prkg1	1000	25.86;26.07;78.31	8.66;20.45;15.78	43.41	14.96	NA	NA	Up	1.54	4.01985e-06	0.000188536	31705901	31706900	1.54	4.01985e-06	0.000125445			chr1	10346401	10348800	ENSMUSG00000042501	ENSMUST00000035577	-	10324727	10719945	Genebody	372345	protein_coding	Cpa6	2400	62.43;62.27;50.25	68.50;111.41;131.93	58.32	103.95	NA	NA	Down
chr2	60333401	60334400	ENSMUSG00000026980	ENSMUST00000028362	-	60293760	60383231	Genebody	49331	protein_coding	Ly75	1000	41.38;24.63;47.85	8.66;10.22;20.29	37.95	13.06	NA	NA	Up	1.54	3.64896e-05	0.00083025	60333401	60334400	1.54	3.64896e-05	0.000664161			chr1	10351701	10353100	ENSMUSG00000042501	ENSMUST00000035577	-	10324727	10719945	Genebody	367545	protein_coding	Cpa6	1400	13.99;11.12;16.75	24.46;34.02;53.28	13.95	37.25	NA	NA	Down
chr2	76249001	76250100	ENSMUSG00000075270	ENSMUST00000099992	-	75989912	76338774	Genebody	89224	protein_coding	Pde11a	1100	24.83;29.70;42.42	13.00;11.25;9.02	32.31	11.09	NA	NA	Up	1.54	6.0483e-06	0.000247174	76249001	76250000	1.77	9.56458e-07	4.54133e-05			chr1	10357001	10358100	ENSMUSG00000042501	ENSMUST00000035577	-	10324727	10719945	Genebody	362395	protein_coding	Cpa6	1100	18.30;13.34;18.61	30.58;32.32;77.38	16.75	46.76	NA	NA	Down
chr4	77037001	77038100	ENSMUSG00000028399	ENSMUST00000138955	-	76593551	78211739	Genebody	1174189	protein_coding	Ptprd	1100	24.83;32.59;76.13	17.33;8.18;20.29	44.52	15.27	NA	NA	Up	1.54	3.89683e-06	0.000184715	77037001	77038000	1.64	2.02812e-05	0.000426559			chr1	10361401	10362900	ENSMUSG00000042501	ENSMUST00000035577	-	10324727	10719945	Genebody	357795	protein_coding	Cpa6	1500	21.53;12.23;22.33	34.25;48.48;95.15	18.7	59.29	NA	NA	Down
chr5	13167201	13168200	ENSMUSG00000028883	ENSMUST00000195907	+	13125593	13524707	Genebody	42107	protein_coding	Sema3a	1000	26.90;31.14;32.63	4.33;12.27;14.65	30.22	10.42	NA	NA	Up	1.54	2.84622e-07	3.512e-05	13167201	13168200	1.54	2.84622e-07	1.99721e-05			chr1	10372001	10373400	ENSMUSG00000042501	ENSMUST00000035577	-	10324727	10719945	Genebody	347245	protein_coding	Cpa6	1400	20.45;8.90;14.89	36.70;41.67;49.48	14.75	42.61	NA	NA	Down
chr5	72139701	72140700	ENSMUSG00000029212	ENSMUST00000031122	+	71699932	72149037	Genebody	440268	protein_coding	Gabrb1	1000	21.72;34.77;119.63	10.83;29.65;20.29	58.71	20.26	NA	NA	Up	1.54	4.95695e-05	0.00102008	72139701	72140700	1.54	4.95695e-05	0.000838395			chr1	10398201	10400000	ENSMUSG00000042501	ENSMUST00000035577	-	10324727	10719945	Genebody	320845	protein_coding	Cpa6	1800	37.67;21.13;32.88	58.72;70.59;112.91	30.56	80.74	NA	NA	Down
chr5	86628601	86629600	ENSMUSG00000048764	ENSMUST00000173259	-	86591149	86632383	Genebody	3283	protein_coding	Tmprss11f	1000	16.55;28.97;78.31	9.75;20.45;12.40	41.28	14.2	NA	NA	Up	1.54	3.96773e-06	0.000186913	86628601	86629600	1.54	3.96773e-06	0.000124143			chr1	10473701	10475600	ENSMUSG00000042501	ENSMUST00000147575	-	10472475	10477823	Genebody	3173	protein_coding	Cpa6	1900	49.51;38.92;43.43	106.42;55.28;100.22	43.95	87.31	NA	NA	Down
chr18	53885901	53886900	ENSMUSG00000073563	ENSMUST00000069597	+	53862113	53955684	Genebody	24287	protein_coding	Csnk1g3	1000	19.66;28.25;44.59	9.75;13.29;9.02	30.83	10.69	NA	NA	Up	1.53	2.09266e-05	0.000571923	53885901	53886900	1.53	2.09266e-05	0.000436302			chr1	10483401	10484400	ENSMUSG00000042501	ENSMUST00000035577	-	10324727	10719945	Genebody	236045	protein_coding	Cpa6	1000	21.53;32.25;31.64	41.59;68.89;68.50	28.47	59.66	NA	NA	Down
chr18	69981601	69982600	ENSMUSG00000024511	ENSMUST00000121693	-	69979131	70141605	Genebody	159505	protein_coding	Rab27b	1000	16.55;33.32;88.09	9.75;15.34;22.54	45.99	15.88	NA	NA	Up	1.53	3.66456e-06	0.000177252	69981601	69982600	1.53	3.66456e-06	0.00011711			chr1	10487501	10490500	ENSMUSG00000042501	ENSMUST00000035577	-	10324727	10719945	Genebody	230945	protein_coding	Cpa6	3000	65.66;55.60;67.00	121.10;132.67;164.92	62.75	139.56	NA	NA	Down
chr19	38840701	38841700	ENSMUSG00000048720	ENSMUST00000037302	+	38836579	38919923	Genebody	4621	protein_coding	Tbc1d12	1000	17.59;45.63;57.64	20.58;12.27;9.02	40.29	13.95	NA	NA	Up	1.53	1.02281e-05	0.000353137	38840701	38841700	1.53	1.02281e-05	0.000253592			chr1	10509701	10510700	ENSMUSG00000042501	ENSMUST00000035577	-	10324727	10719945	Genebody	209745	protein_coding	Cpa6	1000	7.53;14.46;15.51	19.57;36.57;46.94	12.5	34.36	NA	NA	Down
chr2	70014801	70016100	ENSMUSG00000044308	ENSMUST00000150301	+	70009007	70016465	Genebody	6443	protein_coding	Ubr3	1300	101.38;43.46;39.15	20.58;17.38;25.93	61.33	21.3	NA	NA	Up	1.53	3.20944e-07	3.78597e-05	70015001	70016000	1.98	1.84861e-07	1.48896e-05			chr1	10525401	10526500	ENSMUSG00000042501	ENSMUST00000035577	-	10324727	10719945	Genebody	193995	protein_coding	Cpa6	1100	24.76;27.80;27.30	18.35;39.97;105.29	26.62	54.54	NA	NA	Down
chr4	62995201	62996400	ENSMUSG00000028358	ENSMUST00000064814	+	62965574	63134030	Genebody	30226	protein_coding	Zfp618	1200	75.52;48.53;50.03	14.08;31.70;14.65	58.03	20.14	NA	NA	Up	1.53	3.53993e-05	0.000813713	62995301	62996300	1.83	7.27096e-08	7.94603e-06			chr1	10543401	10544600	ENSMUSG00000042501	ENSMUST00000035577	-	10324727	10719945	Genebody	175945	protein_coding	Cpa6	1200	17.22;26.69;22.33	44.04;42.52;62.16	22.08	49.57	NA	NA	Down
chr9	10748501	10749600	ENSMUSG00000039488	ENSMUST00000160358	-	10640511	10904449	Genebody	155399	protein_coding	Cntn5	1100	47.59;24.63;59.82	16.25;8.18;21.42	44.01	15.28	NA	NA	Up	1.53	9.66383e-06	0.000339971	10748601	10749600	1.79	1.65941e-07	1.38394e-05			chr1	10579401	10580400	ENSMUSG00000042501	ENSMUST00000035577	-	10324727	10719945	Genebody	140045	protein_coding	Cpa6	1000	20.45;22.24;25.44	26.91;27.21;86.27	22.71	46.8	NA	NA	Down
chr9	90010801	90012300	ENSMUSG00000032356	ENSMUST00000034912	+	89909909	90026977	Genebody	101641	protein_coding	Rasgrf1	1500	49.66;49.25;71.78	10.83;23.52;24.80	56.9	19.72	NA	NA	Up	1.53	1.77279e-07	2.59736e-05	90011001	90012000	1.66	5.25935e-08	6.39704e-06			chr1	10595401	10597600	ENSMUSG00000042501	ENSMUST00000140938	-	10595366	10719905	Genebody	123405	protein_coding	Cpa6	2200	100.10;67.83;87.47	152.91;143.73;215.66	85.13	170.76	NA	NA	Down
chrX	168265301	168266600	ENSMUSG00000049176	ENSMUST00000112147	-	167471309	168577231	Genebody	311281	protein_coding	Frmpd4	1300	31.04;33.32;41.33	7.58;14.31;14.65	35.23	12.18	NA	NA	Up	1.53	8.85e-08	1.71717e-05	168265401	168266400	1.95	1.41323e-10	1.03763e-07			chr1	10607101	10608100	ENSMUSG00000042501	ENSMUST00000140938	-	10595366	10719905	Genebody	112305	protein_coding	Cpa6	1000	20.45;13.34;11.17	34.25;28.92;60.89	14.99	41.35	NA	NA	Down
chr1	82280201	82281400	ENSMUSG00000055980	ENSMUST00000069799	-	82233101	82291416	Genebody	10616	protein_coding	Irs1	1200	37.24;28.97;101.14	18.41;16.36;23.67	55.79	19.48	NA	NA	Up	1.52	5.84591e-07	5.52286e-05	82280401	82281400	1.6	5.92474e-07	3.28217e-05			chr1	10611001	10612300	ENSMUSG00000042501	ENSMUST00000140938	-	10595366	10719905	Genebody	108255	protein_coding	Cpa6	1300	30.14;17.79;27.30	33.03;47.62;74.85	25.08	51.83	NA	NA	Down
chr10	67995701	67996900	ENSMUSG00000037846	ENSMUST00000117086	+	67979715	68042298	Genebody	16585	protein_coding	Rtkn2	1200	75.52;48.53;96.79	20.58;19.43;37.20	73.61	25.73	NA	NA	Up	1.52	5.34663e-07	5.23703e-05	67995901	67996900	1.44	2.88258e-07	2.01155e-05			chr1	10613501	10614500	ENSMUSG00000042501	ENSMUST00000140938	-	10595366	10719905	Genebody	105905	protein_coding	Cpa6	1000	19.37;26.69;20.47	48.93;31.47;53.28	22.18	44.56	NA	NA	Down
chr15	10384701	10385900	ENSMUSG00000089678	ENSMUST00000022858	+	10358579	10409738	Genebody	26721	protein_coding	Agxt2	1200	21.72;32.59;147.91	19.49;19.43;31.56	67.41	23.49	NA	NA	Up	1.52	3.38773e-07	3.91266e-05	10384701	10385700	1.6	2.99781e-07	2.06564e-05			chr1	10626401	10627400	ENSMUSG00000042501	ENSMUST00000140938	-	10595366	10719905	Genebody	93005	protein_coding	Cpa6	1000	13.99;24.46;17.37	34.25;37.42;44.40	18.61	38.69	NA	NA	Down
chr16	84521001	84523500	ENSMUSG00000110358	ENSMUST00000210306	+	84515369	84522312	Genebody	6881	protein_coding	Gm45318	2500	131.38;225.26;261.02	96.39;44.99;74.40	205.89	71.92	NA	NA	Up	1.52	3.02533e-07	3.65384e-05	84521901	84522900	1.73	2.69426e-08	4.08863e-06			chr1	10681201	10683200	ENSMUSG00000042501	ENSMUST00000140938	-	10595366	10719905	Genebody	37705	protein_coding	Cpa6	2000	64.58;50.04;51.49	122.32;50.18;172.53	55.37	115.01	NA	NA	Down
chr3	64091101	64092100	ENSMUSG00000027824	ENSMUST00000029406	+	64081642	64105458	Genebody	9958	protein_coding	Vmn2r1	1000	17.59;26.80;36.98	10.83;5.11;12.40	27.12	9.45	NA	NA	Up	1.52	3.96054e-05	0.000875869	64091101	64092100	1.52	3.96054e-05	0.000705893			chr1	10700201	10701300	ENSMUSG00000042501	ENSMUST00000140938	-	10595366	10719905	Genebody	19155	protein_coding	Cpa6	1100	102.25;76.73;120.35	170.03;146.28;181.41	99.78	165.91	NA	NA	Down
chr5	121467701	121468800	ENSMUSG00000029452	ENSMUST00000149966	+	121463737	121494249	Genebody	4513	protein_coding	Tmem116	1100	46.55;52.15;27.19	9.75;17.38;16.91	41.96	14.68	NA	NA	Up	1.52	5.66031e-07	5.42218e-05	121467801	121468800	1.49	7.56535e-07	3.87789e-05			chr1	10705601	10706600	ENSMUSG00000042501	ENSMUST00000140938	-	10595366	10719905	Genebody	13805	protein_coding	Cpa6	1000	32.29;23.35;20.47	23.24;50.18;91.34	25.37	54.92	NA	NA	Down
chr5	151422901	151423900	ENSMUSG00000107011	ENSMUST00000202365	-	151063546	151428163	Genebody	4763	protein_coding	Gm42906	1000	18.62;27.52;79.39	11.91;9.20;22.54	41.85	14.55	NA	NA	Up	1.52	9.14535e-05	0.00152582	151422901	151423900	1.52	9.14535e-05	0.00133454			chr1	11003301	11004900	ENSMUSG00000048960	ENSMUST00000027056	+	10993465	11303681	Genebody	10635	protein_coding	Prex2	1600	39.82;51.15;39.08	83.18;75.69;87.53	43.35	82.13	NA	NA	Down
chr6	47213701	47214800	ENSMUSG00000039419	ENSMUST00000114641	+	45060061	47304213	Genebody	2154189	protein_coding	Cntnap2	1100	60.00;39.84;35.89	8.66;18.40;20.29	45.24	15.79	NA	NA	Up	1.52	1.03314e-06	7.90538e-05	47213701	47214700	1.54	5.85663e-07	3.2555e-05			chr1	11016701	11017800	ENSMUSG00000048960	ENSMUST00000027056	+	10993465	11303681	Genebody	23785	protein_coding	Prex2	1100	32.29;18.90;33.50	108.87;45.92;52.01	28.23	68.94	NA	NA	Down
chr9	61952501	61953600	ENSMUSG00000032278	ENSMUST00000135050	-	61953481	62026801	Genebody	73751	protein_coding	Paqr5	1100	80.69;47.08;31.54	14.08;25.56;15.78	53.1	18.47	NA	NA	Up	1.52	3.61775e-07	4.08694e-05	61952601	61953600	1.54	6.40708e-07	3.45855e-05			chr1	11018301	11019400	ENSMUSG00000048960	ENSMUST00000027056	+	10993465	11303681	Genebody	25385	protein_coding	Prex2	1100	40.90;30.02;26.68	57.49;38.27;110.37	32.53	68.71	NA	NA	Down
chr9	95921901	95923000	ENSMUSG00000032409	ENSMUST00000215311	+	95857706	95951781	Genebody	64744	protein_coding	Atr	1100	32.07;32.59;55.47	14.08;14.31;13.53	40.04	13.97	NA	NA	Up	1.52	1.52236e-06	0.000101082	95922001	95923000	1.7	4.11972e-07	2.56318e-05			chr1	11024901	11025900	ENSMUSG00000048960	ENSMUST00000027056	+	10993465	11303681	Genebody	31935	protein_coding	Prex2	1000	55.97;50.04;57.08	26.91;36.57;29.18	54.36	30.89	NA	NA	Up
chr1	115869201	115870200	ENSMUSG00000070695	ENSMUST00000043725	+	115684756	116587323	Genebody	184944	protein_coding	Cntnap5a	1000	30.00;32.59;79.39	19.49;10.22;20.29	47.33	16.67	NA	NA	Up	1.51	6.62665e-07	5.98199e-05	115869201	115870200	1.51	6.62665e-07	3.53736e-05			chr1	11027201	11028200	ENSMUSG00000048960	ENSMUST00000027056	+	10993465	11303681	Genebody	34235	protein_coding	Prex2	1000	26.91;30.02;38.46	89.30;41.67;83.73	31.8	71.57	NA	NA	Down
chr12	17781101	17782200	ENSMUSG00000071379	ENSMUST00000222944	+	17728226	17791126	Genebody	53424	protein_coding	Hpcal1	1100	54.83;29.70;45.68	15.16;21.47;9.02	43.4	15.22	NA	NA	Up	1.51	5.02182e-06	0.000218424	17781201	17782200	1.51	2.67825e-06	9.33783e-05			chr1	11036601	11038100	ENSMUSG00000048960	ENSMUST00000027056	+	10993465	11303681	Genebody	43885	protein_coding	Prex2	1500	30.14;41.14;39.08	63.61;68.89;81.19	36.79	71.23	NA	NA	Down
chr12	41671001	41672400	ENSMUSG00000056899	ENSMUST00000134965	+	41024329	41955242	Genebody	647371	protein_coding	Immp2l	1400	62.07;52.15;60.90	23.83;18.40;19.16	58.37	20.46	NA	NA	Up	1.51	3.46473e-12	6.20745e-08	41671301	41672300	2.12	4.95919e-13	9.30893e-09			chr1	11059601	11061600	ENSMUSG00000048960	ENSMUST00000027056	+	10993465	11303681	Genebody	67135	protein_coding	Prex2	2000	25.83;33.36;39.08	78.29;69.74;130.67	32.76	92.9	NA	NA	Down
chr16	63600801	63602000	ENSMUSG00000052504	ENSMUST00000064405	-	63543538	63864158	Genebody	262758	protein_coding	Epha3	1200	33.10;47.08;75.04	17.33;21.47;15.78	51.74	18.19	NA	NA	Up	1.51	2.96837e-07	3.61502e-05	63601001	63602000	1.51	4.15113e-07	2.57666e-05			chr1	11104501	11107100	ENSMUSG00000048960	ENSMUST00000189822	+	11098530	11150071	Genebody	7270	protein_coding	Prex2	2600	33.37;52.27;44.67	100.31;74.84;140.82	43.43	105.32	NA	NA	Down
chr17	50517801	50519000	ENSMUSG00000038910	ENSMUST00000043938	+	50509547	50688493	Genebody	8853	protein_coding	Plcl2	1200	79.66;44.18;78.31	28.16;24.54;18.04	67.38	23.58	NA	NA	Up	1.51	8.54481e-08	1.67847e-05	50518001	50519000	1.57	1.71907e-07	1.41612e-05			chr1	11125501	11127300	ENSMUSG00000048960	ENSMUST00000189822	+	11098530	11150071	Genebody	27870	protein_coding	Prex2	1800	40.90;26.69;31.64	42.81;79.94;134.47	33.08	85.74	NA	NA	Down
chr2	103987401	103988600	ENSMUSG00000046085	ENSMUST00000123966	-	103966943	104027793	Genebody	39793	protein_coding	4931422A03Rik	1200	22.76;28.97;50.03	11.91;10.22;13.53	33.92	11.89	NA	NA	Up	1.51	1.15111e-05	0.000382815	103987401	103988400	1.46	2.89008e-05	0.000557175			chr1	11137001	11138100	ENSMUSG00000048960	ENSMUST00000189822	+	11098530	11150071	Genebody	39020	protein_coding	Prex2	1100	25.83;23.35;19.23	28.13;38.27;74.85	22.81	47.08	NA	NA	Down
chr2	104043001	104044100	ENSMUSG00000027180	ENSMUST00000102565	+	104027860	104057504	Genebody	15690	protein_coding	Fbxo3	1100	19.66;45.63;45.68	19.49;8.18;11.27	36.99	12.98	NA	NA	Up	1.51	2.92036e-05	0.000715686	104043001	104044000	1.91	8.7485e-06	0.000225212			chr1	11148601	11149900	ENSMUSG00000048960	ENSMUST00000187694	+	11140691	11160596	Genebody	8559	protein_coding	Prex2	1300	32.29;33.36;47.77	72.17;52.73;68.50	37.81	64.47	NA	NA	Down
chr3	141554901	141555900	ENSMUSG00000059921	ENSMUST00000142762	+	141465671	141830538	Genebody	89729	protein_coding	Unc5c	1000	42.41;21.73;44.59	16.25;7.16;14.65	36.24	12.69	NA	NA	Up	1.51	3.74241e-06	0.00017975	141554901	141555900	1.51	3.74241e-06	0.000118856			chr1	11178901	11180000	ENSMUSG00000048960	ENSMUST00000027056	+	10993465	11303681	Genebody	185985	protein_coding	Prex2	1100	23.68;31.14;33.50	31.80;44.22;115.44	29.44	63.82	NA	NA	Down
chr4	109811501	109812500	ENSMUSG00000010517	ENSMUST00000102724	+	109676588	109963960	Genebody	135412	protein_coding	Faf1	1000	20.69;24.63;47.85	10.83;7.16;14.65	31.06	10.88	NA	NA	Up	1.51	2.44291e-05	0.000633566	109811501	109812500	1.51	2.44291e-05	0.000489889			chr1	11184701	11186000	ENSMUSG00000048960	ENSMUST00000027056	+	10993465	11303681	Genebody	191885	protein_coding	Prex2	1300	25.83;23.35;19.23	44.04;31.47;59.62	22.81	45.04	NA	NA	Down
chr5	62875901	62877000	ENSMUSG00000090326	ENSMUST00000170704	+	62813823	62888308	Genebody	62627	protein_coding	Dthd1	1100	37.24;25.35;83.74	14.08;22.49;14.65	48.78	17.08	NA	NA	Up	1.51	7.11054e-07	6.26829e-05	62875901	62876900	1.54	6.89741e-07	3.63827e-05			chr1	11192501	11193600	ENSMUSG00000048960	ENSMUST00000027056	+	10993465	11303681	Genebody	199585	protein_coding	Prex2	1100	24.76;21.13;18.61	24.46;35.72;64.70	21.5	41.63	NA	NA	Down
chr6	61794401	61795400	ENSMUSG00000039578	ENSMUST00000203850	+	61785111	61820121	Genebody	9789	protein_coding	Ccser1	1000	55.86;23.90;55.47	17.33;12.27;18.04	45.08	15.88	NA	NA	Up	1.51	7.28913e-07	6.36573e-05	61794401	61795400	1.51	7.28913e-07	3.78126e-05			chr1	11198101	11199900	ENSMUSG00000048960	ENSMUST00000027056	+	10993465	11303681	Genebody	205535	protein_coding	Prex2	1800	43.05;45.59;32.88	48.93;74.84;130.67	40.51	84.81	NA	NA	Down
chr6	134780401	134781600	ENSMUSG00000030203	ENSMUST00000149776	-	134737496	134791334	Genebody	10334	protein_coding	Dusp16	1200	72.42;33.32;36.98	20.58;18.40;11.27	47.57	16.75	NA	NA	Up	1.51	6.21497e-07	5.73639e-05	134780601	134781600	1.62	8.19186e-07	4.09394e-05			chr1	11209901	11211400	ENSMUSG00000048960	ENSMUST00000027056	+	10993465	11303681	Genebody	217185	protein_coding	Prex2	1500	29.06;31.14;21.09	64.83;56.98;65.97	27.1	62.59	NA	NA	Down
chr8	14534101	14535300	ENSMUSG00000047495	ENSMUST00000141214	+	14381996	14831758	Genebody	152704	protein_coding	Dlgap2	1200	88.97;42.01;41.33	23.83;17.38;19.16	57.43	20.12	NA	NA	Up	1.51	3.02145e-07	3.65299e-05	14534301	14535300	1.72	3.41337e-07	2.25388e-05			chr1	11214801	11215900	ENSMUSG00000048960	ENSMUST00000027056	+	10993465	11303681	Genebody	221885	protein_coding	Prex2	1100	10.76;25.58;11.79	106.42;31.47;46.94	16.04	61.61	NA	NA	Down
chr8	104134901	104135900	ENSMUSG00000031871	ENSMUST00000034339	+	104101625	104144511	Genebody	33775	protein_coding	Cdh5	1000	17.59;29.70;129.42	24.91;10.22;27.05	58.9	20.73	NA	NA	Up	1.51	2.5394e-05	0.000650642	104134901	104135900	1.51	2.5394e-05	0.000504722			chr1	11219201	11221100	ENSMUSG00000048960	ENSMUST00000027056	+	10993465	11303681	Genebody	226685	protein_coding	Prex2	1900	51.66;36.70;37.84	46.48;86.75;145.89	42.07	93.04	NA	NA	Down
chr9	100776501	100777500	ENSMUSG00000037286	ENSMUST00000133388	+	100643770	100776795	Genebody	133230	protein_coding	Stag1	1000	52.76;33.32;51.12	9.75;20.45;18.04	45.73	16.08	NA	NA	Up	1.51	1.1626e-07	2.02117e-05	100776501	100777500	1.51	1.1626e-07	1.08862e-05			chr1	11227001	11228000	ENSMUSG00000048960	ENSMUST00000027056	+	10993465	11303681	Genebody	234035	protein_coding	Prex2	1000	11.84;17.79;23.57	24.46;45.92;63.43	17.74	44.61	NA	NA	Down
chr1	154505301	154506300	ENSMUSG00000004110	ENSMUST00000004214	-	154392519	154725920	Genebody	220120	protein_coding	Cacna1e	1000	39.31;26.07;35.89	16.25;6.13;13.53	33.76	11.97	NA	NA	Up	1.5	3.33421e-06	0.000167164	154505301	154506300	1.5	3.33421e-06	0.000109364			chr1	11232101	11233700	ENSMUSG00000048960	ENSMUST00000027056	+	10993465	11303681	Genebody	239435	protein_coding	Prex2	1600	26.91;31.14;37.22	137.00;41.67;76.12	31.76	84.93	NA	NA	Down
chr10	12632801	12633900	ENSMUSG00000019820	ENSMUST00000076817	-	12382188	12861735	Genebody	228385	protein_coding	Utrn	1100	33.10;28.97;36.98	10.83;6.13;18.04	33.02	11.67	NA	NA	Up	1.5	5.15632e-07	5.12598e-05	12632801	12633800	1.44	6.65733e-06	0.00018303			chr1	11238701	11239800	ENSMUSG00000048960	ENSMUST00000027056	+	10993465	11303681	Genebody	245785	protein_coding	Prex2	1100	13.99;13.34;8.06	22.02;26.36;35.52	11.8	27.97	NA	NA	Down
chr13	52611201	52612200	ENSMUSG00000021457	ENSMUST00000140339	+	52596959	52624339	Genebody	14741	protein_coding	Syk	1000	64.14;22.45;43.50	17.33;18.40;10.15	43.37	15.29	NA	NA	Up	1.5	1.49213e-06	9.9728e-05	52611201	52612200	1.5	1.49213e-06	6.15008e-05			chr1	11251101	11252700	ENSMUSG00000048960	ENSMUST00000027056	+	10993465	11303681	Genebody	258435	protein_coding	Prex2	1600	32.29;31.14;22.95	57.49;50.18;68.50	28.79	58.72	NA	NA	Down
chr14	98126701	98127700	ENSMUSG00000055639	ENSMUST00000069334	-	97786853	98169543	Genebody	42343	protein_coding	Dach1	1000	19.66;37.66;27.19	11.91;11.25;6.76	28.17	9.97	NA	NA	Up	1.5	2.77761e-05	0.000691676	98126701	98127700	1.5	2.77761e-05	0.000540354			chr1	11272301	11274100	ENSMUSG00000048960	ENSMUST00000189385	+	11263963	11299594	Genebody	9237	protein_coding	Prex2	1800	53.82;57.83;51.49	118.66;52.73;134.47	54.38	101.95	NA	NA	Down
chr15	6631501	6632500	ENSMUSG00000022148	ENSMUST00000162430	+	6619594	6632392	Genebody	12406	protein_coding	Fyb	1000	21.72;51.42;80.48	9.75;26.58;18.04	51.21	18.12	NA	NA	Up	1.5	9.15318e-05	0.00152664	6631501	6632500	1.5	9.15318e-05	0.00133537			chr1	11295701	11296700	ENSMUSG00000048960	ENSMUST00000188154	+	11283993	11298204	Genebody	12207	protein_coding	Prex2	1000	30.14;23.35;29.78	40.37;41.67;81.19	27.76	54.41	NA	NA	Down
chr15	64153501	64154500	ENSMUSG00000022377	ENSMUST00000177083	-	64088536	64312639	Genebody	158639	protein_coding	Asap1	1000	31.04;62.29;48.94	16.25;10.22;23.67	47.42	16.71	NA	NA	Up	1.5	1.67911e-06	0.000107406	64153501	64154500	1.5	1.67911e-06	6.68351e-05			chr1	11425701	11426700	ENSMUSG00000057715	ENSMUST00000137824	+	11414509	11975397	Genebody	11691	protein_coding	A830018L16Rik	1000	20.45;17.79;29.78	58.72;53.58;34.25	22.67	48.85	NA	NA	Down
chr15	78479101	78480200	ENSMUSG00000068227	ENSMUST00000089398	-	78480553	78495066	Genebody	15416	protein_coding	Il2rb	1100	100.35;42.01;75.04	37.91;24.54;14.65	72.47	25.7	NA	NA	Up	1.5	3.6028e-05	0.000823166	78479201	78480200	1.56	1.17229e-05	0.00028129			chr1	11427701	11428700	ENSMUSG00000057715	ENSMUST00000137824	+	11414509	11975397	Genebody	13691	protein_coding	A830018L16Rik	1000	23.68;14.46;17.99	23.24;45.07;46.94	18.71	38.42	NA	NA	Down
chr16	15771201	15772300	ENSMUSG00000022672	ENSMUST00000023352	+	15637889	15842235	Genebody	133861	protein_coding	Prkdc	1100	27.93;31.87;42.42	14.08;15.34;6.76	34.07	12.06	NA	NA	Up	1.5	1.95241e-06	0.000117954	15771201	15772200	1.55	1.30495e-06	5.60617e-05			chr1	11439201	11441000	ENSMUSG00000057715	ENSMUST00000137824	+	11414509	11975397	Genebody	25591	protein_coding	A830018L16Rik	1800	40.90;30.02;33.50	55.05;56.13;74.85	34.81	62.01	NA	NA	Down
chr16	88110401	88111600	ENSMUSG00000022935	ENSMUST00000211444	-	87912416	88290214	Genebody	179214	protein_coding	Grik1	1200	30.00;26.07;84.83	23.83;11.25;14.65	46.97	16.58	NA	NA	Up	1.5	3.97601e-06	0.000187188	88110501	88111500	1.58	1.64723e-06	6.59518e-05			chr1	11443201	11444900	ENSMUSG00000057715	ENSMUST00000137824	+	11414509	11975397	Genebody	29541	protein_coding	A830018L16Rik	1700	46.28;31.14;54.59	52.60;87.60;135.74	44	91.98	NA	NA	Down
chr16	96883601	96886000	ENSMUSG00000050272	ENSMUST00000056102	-	96592079	97170752	Genebody	285952	protein_coding	Dscam	2400	134.49;105.75;137.03	41.15;59.30;32.69	125.76	44.38	NA	NA	Up	1.5	4.90457e-10	6.1608e-07	96883801	96884800	1.4	8.56895e-11	7.31456e-08			chr1	11451101	11452100	ENSMUSG00000057715	ENSMUST00000137824	+	11414509	11975397	Genebody	37091	protein_coding	A830018L16Rik	1000	30.14;34.47;33.50	56.27;66.33;48.21	32.7	56.94	NA	NA	Down
chr19	46196101	46197200	ENSMUSG00000025224	ENSMUST00000176355	+	46152573	46246187	Genebody	44077	protein_coding	Gbf1	1100	25.86;26.80;67.43	15.16;18.40;9.02	40.03	14.19	NA	NA	Up	1.5	4.51261e-06	0.000203852	46196101	46197100	1.87	6.12657e-06	0.000171882			chr1	11462501	11463600	ENSMUSG00000057715	ENSMUST00000137824	+	11414509	11975397	Genebody	48541	protein_coding	A830018L16Rik	1100	24.76;30.02;32.26	33.03;51.03;82.46	29.01	55.5	NA	NA	Down
chr2	15926001	15927000	ENSMUSG00000075520	ENSMUST00000146205	+	15526479	16255555	Genebody	400021	protein_coding	Malrd1	1000	20.69;21.73;75.04	11.91;19.43;10.15	39.15	13.83	NA	NA	Up	1.5	8.05101e-06	0.000299644	15926001	15927000	1.5	8.05101e-06	0.000211298			chr1	11483901	11484900	ENSMUSG00000057715	ENSMUST00000137824	+	11414509	11975397	Genebody	69891	protein_coding	A830018L16Rik	1000	8.61;13.34;12.41	20.80;26.36;30.45	11.45	25.87	NA	NA	Down
chr2	114194601	114195600	ENSMUSG00000040321	ENSMUST00000050668	-	114193461	114201469	Genebody	6369	protein_coding	Zfp770	1000	27.93;29.70;80.48	10.83;14.31;23.67	46.04	16.27	NA	NA	Up	1.5	6.92361e-06	0.000270352	114194601	114195600	1.5	6.92361e-06	0.000188528			chr1	11527701	11529100	ENSMUSG00000057715	ENSMUST00000141339	+	11518671	11599993	Genebody	9729	protein_coding	A830018L16Rik	1400	36.59;34.47;39.08	52.60;67.19;57.09	36.72	58.96	NA	NA	Down
chr2	153172101	153173200	ENSMUSG00000068040	ENSMUST00000147978	+	153161548	153193535	Genebody	11102	protein_coding	Tm9sf4	1100	52.76;36.94;43.50	19.49;15.34;12.40	44.4	15.74	NA	NA	Up	1.5	3.11523e-08	9.11835e-06	153172201	153173200	1.55	4.30269e-07	2.64165e-05			chr1	11543501	11545200	ENSMUSG00000057715	ENSMUST00000141339	+	11518671	11599993	Genebody	25679	protein_coding	A830018L16Rik	1700	38.75;36.70;43.43	73.39;59.53;86.27	39.62	73.06	NA	NA	Down
chr3	26182901	26184000	ENSMUSG00000063887	ENSMUST00000192774	-	26131670	26331870	Genebody	148420	protein_coding	Nlgn1	1100	18.62;26.07;56.55	11.91;8.18;15.78	33.75	11.96	NA	NA	Up	1.5	1.37588e-05	0.000431223	26182901	26183900	1.62	1.20518e-05	0.000287363			chr1	11562801	11564100	ENSMUSG00000057715	ENSMUST00000141339	+	11518671	11599993	Genebody	44779	protein_coding	A830018L16Rik	1300	55.97;41.14;51.49	88.07;56.98;116.71	49.54	87.26	NA	NA	Down
chr3	141613501	141614500	ENSMUSG00000059921	ENSMUST00000142762	+	141465671	141830538	Genebody	148329	protein_coding	Unc5c	1000	27.93;23.18;65.25	20.58;8.18;12.40	38.79	13.72	NA	NA	Up	1.5	6.89352e-05	0.00126761	141613501	141614500	1.5	6.89352e-05	0.00107636			chr1	11571501	11572900	ENSMUSG00000057715	ENSMUST00000141339	+	11518671	11599993	Genebody	53529	protein_coding	A830018L16Rik	1400	30.14;20.02;31.02	63.61;51.88;65.97	27.06	60.48	NA	NA	Down
chr7	124394101	124395400	ENSMUSG00000078591	ENSMUST00000106437	+	123982869	124398989	Genebody	411881	protein_coding	Hs3st4	1300	21.72;32.59;68.52	9.75;12.27;21.42	40.95	14.48	NA	NA	Up	1.5	1.80464e-05	0.000518755	124394401	124395400	1.64	2.32785e-06	8.42188e-05			chr1	11585701	11587400	ENSMUSG00000057715	ENSMUST00000191437	+	11579306	11596631	Genebody	7244	protein_coding	A830018L16Rik	1700	52.74;68.95;54.59	159.02;53.58;57.09	58.76	89.9	NA	NA	Down
chr8	9259801	9261000	ENSMUSG00000079157	ENSMUST00000208855	-	9207877	9323288	Genebody	62888	protein_coding	Fam155a	1200	33.10;38.39;65.25	10.83;18.40;19.16	45.58	16.13	NA	NA	Up	1.5	6.0155e-07	5.62002e-05	9259901	9260900	1.79	1.74727e-07	1.43244e-05			chr1	11588501	11589700	ENSMUSG00000057715	ENSMUST00000191437	+	11579306	11596631	Genebody	9794	protein_coding	A830018L16Rik	1200	37.67;25.58;25.44	30.58;40.82;139.55	29.56	70.32	NA	NA	Down
chr8	15909401	15910400	ENSMUSG00000060924	ENSMUST00000125551	-	15892545	15984812	Genebody	74912	protein_coding	Csmd1	1000	34.14;49.98;27.19	10.83;8.18;20.29	37.1	13.1	NA	NA	Up	1.5	2.83258e-05	0.000701311	15909401	15910400	1.5	2.83258e-05	0.000548703			chr1	11597501	11599100	ENSMUSG00000057715	ENSMUST00000141339	+	11518671	11599993	Genebody	79629	protein_coding	A830018L16Rik	1600	26.91;45.59;27.30	30.58;59.53;171.26	33.27	87.12	NA	NA	Down
chr8	33259501	33260500	ENSMUSG00000031583	ENSMUST00000211498	-	33235684	33330550	Genebody	70550	protein_coding	Wrn	1000	40.35;23.18;40.24	13.00;10.22;13.53	34.59	12.25	NA	NA	Up	1.5	5.18786e-06	0.000223236	33259501	33260500	1.5	5.18786e-06	0.000151776			chr1	11652001	11653000	ENSMUSG00000057715	ENSMUST00000137824	+	11414509	11975397	Genebody	237991	protein_coding	A830018L16Rik	1000	25.83;31.14;38.46	84.40;32.32;68.50	31.81	61.74	NA	NA	Down
chrX	42739001	42740000	ENSMUSG00000016150	ENSMUST00000115058	-	42527866	43167817	Genebody	428317	protein_coding	Tenm1	1000	21.72;25.35;31.54	4.33;12.27;11.27	26.2	9.29	NA	NA	Up	1.5	5.26971e-06	0.000225674	42739001	42740000	1.5	5.26971e-06	0.000153715			chr1	11655101	11656200	ENSMUSG00000057715	ENSMUST00000137824	+	11414509	11975397	Genebody	241141	protein_coding	A830018L16Rik	1100	19.37;22.24;17.99	29.36;62.93;36.79	19.87	43.03	NA	NA	Down
chrX	166261101	166262100	ENSMUSG00000031342	ENSMUST00000060210	+	166238972	166388988	Genebody	22628	protein_coding	Gpm6b	1000	28.97;29.70;39.15	10.83;10.22;13.53	32.61	11.53	NA	NA	Up	1.5	4.28473e-07	4.56161e-05	166261101	166262100	1.5	4.28473e-07	2.63342e-05			chr1	11673001	11674100	ENSMUSG00000057715	ENSMUST00000137824	+	11414509	11975397	Genebody	259041	protein_coding	A830018L16Rik	1100	7.53;17.79;16.75	33.03;29.77;48.21	14.03	37	NA	NA	Down
chr1	181620801	181621800	ENSMUSG00000047369	ENSMUST00000208001	+	181576559	181814741	Genebody	44741	protein_coding	Dnah14	1000	22.76;42.73;87.01	13.00;14.31;27.05	50.83	18.12	NA	NA	Up	1.49	1.82383e-05	0.000522462	181620801	181621800	1.49	1.82383e-05	0.000393738			chr1	11686301	11687900	ENSMUSG00000057715	ENSMUST00000137824	+	11414509	11975397	Genebody	272591	protein_coding	A830018L16Rik	1600	10.76;12.23;21.09	25.69;62.93;59.62	14.7	49.42	NA	NA	Down
chr16	74329501	74330500	ENSMUSG00000052516	ENSMUST00000117785	-	73892306	74410989	Genebody	80989	protein_coding	Robo2	1000	16.55;43.46;52.20	19.49;10.22;10.15	37.4	13.29	NA	NA	Up	1.49	9.497e-06	0.000335597	74329501	74330500	1.49	9.497e-06	0.000239595			chr1	11690901	11692200	ENSMUSG00000057715	ENSMUST00000137824	+	11414509	11975397	Genebody	277041	protein_coding	A830018L16Rik	1300	39.82;27.80;29.16	45.26;62.08;58.36	32.26	55.23	NA	NA	Down
chr17	12400201	12401500	ENSMUSG00000059481	ENSMUST00000014578	+	12378609	12419384	Genebody	22241	protein_coding	Plg	1300	40.35;31.87;70.69	14.08;13.29;23.67	47.64	17.01	NA	NA	Up	1.49	5.46833e-07	5.30615e-05	12400301	12401300	1.73	1.62582e-07	1.36391e-05			chr1	11709301	11710400	ENSMUSG00000057715	ENSMUST00000137824	+	11414509	11975397	Genebody	295341	protein_coding	A830018L16Rik	1100	25.83;27.80;20.47	68.50;44.22;50.74	24.7	54.49	NA	NA	Down
chr17	74693701	74694700	ENSMUSG00000024073	ENSMUST00000183249	+	74654389	74703347	Genebody	39811	protein_coding	Birc6	1000	39.31;23.18;31.54	10.83;9.20;13.53	31.34	11.19	NA	NA	Up	1.49	1.29795e-05	0.000414792	74693701	74694700	1.49	1.29795e-05	0.000303498			chr1	11740601	11742300	ENSMUSG00000057715	ENSMUST00000137824	+	11414509	11975397	Genebody	326941	protein_coding	A830018L16Rik	1700	48.43;42.26;35.98	61.16;77.39;86.27	42.22	74.94	NA	NA	Down
chr19	22516301	22517500	ENSMUSG00000052387	ENSMUST00000037901	+	22448283	22989884	Genebody	68617	protein_coding	Trpm3	1200	38.28;36.21;75.04	23.83;10.22;19.16	49.84	17.74	NA	NA	Up	1.49	2.77783e-06	0.000148151	22516401	22517400	1.7	1.63525e-07	1.36957e-05			chr1	11746501	11747700	ENSMUSG00000057715	ENSMUST00000137824	+	11414509	11975397	Genebody	332591	protein_coding	A830018L16Rik	1200	38.75;37.81;34.74	69.73;30.62;86.27	37.1	62.2	NA	NA	Down
chr2	67800501	67801700	ENSMUSG00000034780	ENSMUST00000180887	+	67748212	68118150	Genebody	52888	protein_coding	B3galt1	1200	18.62;32.59;46.77	13.00;6.13;15.78	32.66	11.64	NA	NA	Up	1.49	1.88289e-05	0.000532715	67800701	67801700	1.71	2.37752e-06	8.54936e-05			chr1	11754601	11756200	ENSMUSG00000057715	ENSMUST00000137824	+	11414509	11975397	Genebody	340891	protein_coding	A830018L16Rik	1600	43.05;43.37;34.12	69.73;56.13;104.03	40.18	76.63	NA	NA	Down
chr2	71841501	71842500	ENSMUSG00000027111	ENSMUST00000155249	+	71826762	71854951	Genebody	15238	protein_coding	Itga6	1000	27.93;28.25;58.73	19.49;10.22;11.27	38.3	13.66	NA	NA	Up	1.49	4.90089e-06	0.000214881	71841501	71842500	1.49	4.90089e-06	0.000145394			chr1	11783701	11784700	ENSMUSG00000057715	ENSMUST00000137824	+	11414509	11975397	Genebody	369691	protein_coding	A830018L16Rik	1000	25.83;23.35;23.57	31.80;30.62;86.27	24.25	49.56	NA	NA	Down
chr2	161635901	161636900	ENSMUSG00000053141	ENSMUST00000109442	-	161526357	162661094	Genebody	1024694	protein_coding	Ptprt	1000	42.41;23.90;65.25	17.33;10.22;19.16	43.86	15.57	NA	NA	Up	1.49	1.10022e-06	8.2276e-05	161635901	161636900	1.49	1.10022e-06	4.98393e-05			chr1	11797701	11798700	ENSMUSG00000057715	ENSMUST00000137824	+	11414509	11975397	Genebody	383691	protein_coding	A830018L16Rik	1000	22.60;26.69;10.55	75.84;26.36;55.82	19.95	52.67	NA	NA	Down
chr4	85914701	85915700	ENSMUSG00000066113	ENSMUST00000213098	+	85514172	86110862	Genebody	401028	protein_coding	Adamtsl1	1000	33.10;28.25;56.55	8.66;16.36;16.91	39.3	13.98	NA	NA	Up	1.49	3.25845e-06	0.000164625	85914701	85915700	1.49	3.25845e-06	0.000107568			chr1	11800601	11801600	ENSMUSG00000057715	ENSMUST00000137824	+	11414509	11975397	Genebody	386591	protein_coding	A830018L16Rik	1000	30.14;21.13;26.06	42.81;30.62;77.38	25.77	50.27	NA	NA	Down
chr5	67322801	67323800	ENSMUSG00000029221	ENSMUST00000202770	+	67315726	67328496	Genebody	7574	protein_coding	Slc30a9	1000	92.07;31.14;70.69	21.66;32.72;14.65	64.64	23.01	NA	NA	Up	1.49	6.26784e-06	0.000253237	67322801	67323800	1.49	6.26784e-06	0.000174985			chr1	11816801	11817800	ENSMUSG00000057715	ENSMUST00000137824	+	11414509	11975397	Genebody	402791	protein_coding	A830018L16Rik	1000	37.67;38.92;40.32	14.68;16.16;22.83	38.97	17.89	NA	NA	Up
chr5	141399101	141400200	ENSMUSG00000039683	ENSMUST00000145908	+	141373654	141955329	Genebody	25996	protein_coding	Sdk1	1100	24.83;23.90;39.15	14.08;8.18;9.02	29.29	10.43	NA	NA	Up	1.49	2.17115e-05	0.000586308	141399201	141400200	1.57	1.36227e-05	0.000314898			chr1	11818001	11819000	ENSMUSG00000057715	ENSMUST00000137824	+	11414509	11975397	Genebody	403991	protein_coding	A830018L16Rik	1000	23.68;23.35;20.47	88.07;25.51;36.79	22.5	50.13	NA	NA	Down
chr6	65593701	65594800	ENSMUSG00000044162	ENSMUST00000205009	+	65590487	65595113	Genebody	3763	protein_coding	Tnip3	1100	50.69;34.04;71.78	15.16;21.47;19.16	52.17	18.6	NA	NA	Up	1.49	2.51792e-07	3.23658e-05	65593701	65594700	1.45	3.11903e-07	2.12177e-05			chr1	11843101	11844700	ENSMUSG00000057715	ENSMUST00000137824	+	11414509	11975397	Genebody	429391	protein_coding	A830018L16Rik	1600	32.29;25.58;39.08	59.94;62.08;86.27	32.32	69.43	NA	NA	Down
chr7	92174501	92175600	ENSMUSG00000052572	ENSMUST00000098308	+	92062394	92445325	Genebody	112656	protein_coding	Dlg2	1100	18.62;46.35;55.47	14.08;17.38;11.27	40.15	14.24	NA	NA	Up	1.49	3.31786e-06	0.000166629	92174601	92175600	1.79	4.75512e-07	2.82409e-05			chr1	11865701	11866700	ENSMUSG00000057715	ENSMUST00000137824	+	11414509	11975397	Genebody	451691	protein_coding	A830018L16Rik	1000	10.76;15.57;16.75	23.24;45.92;38.06	14.36	35.74	NA	NA	Down
chr7	114465501	114466900	ENSMUSG00000030671	ENSMUST00000032909	+	114415281	114539251	Genebody	50919	protein_coding	Pde3b	1400	47.59;42.73;69.60	13.00;23.52;20.29	53.31	18.93	NA	NA	Up	1.49	7.51079e-08	1.5507e-05	114465901	114466900	1.64	8.23637e-08	8.60625e-06			chr1	11867501	11868500	ENSMUSG00000057715	ENSMUST00000137824	+	11414509	11975397	Genebody	453491	protein_coding	A830018L16Rik	1000	18.30;13.34;12.41	20.80;30.62;53.28	14.68	34.9	NA	NA	Down
chr8	12932601	12933800	ENSMUSG00000031442	ENSMUST00000098927	+	12926632	13018177	Genebody	6568	protein_coding	Mcf2l	1200	253.46;88.36;61.99	68.23;44.99;30.44	134.6	47.88	NA	NA	Up	1.49	5.25713e-06	0.000225326	12932801	12933800	1.52	5.84576e-07	3.25151e-05			chr1	11877601	11879100	ENSMUSG00000057715	ENSMUST00000137824	+	11414509	11975397	Genebody	463841	protein_coding	A830018L16Rik	1500	24.76;35.58;17.37	29.36;58.68;65.97	25.9	51.34	NA	NA	Down
chr9	66844901	66846000	ENSMUSG00000036943	ENSMUST00000041139	-	66843664	66919687	Genebody	74237	protein_coding	Rab8b	1100	22.76;45.63;31.54	13.00;10.22;12.40	33.31	11.87	NA	NA	Up	1.49	8.1296e-06	0.000301691	66844901	66845900	1.64	3.33019e-06	0.000109305			chr1	11879201	11880200	ENSMUSG00000057715	ENSMUST00000137824	+	11414509	11975397	Genebody	465191	protein_coding	A830018L16Rik	1000	19.37;15.57;19.85	37.92;35.72;31.72	18.26	35.12	NA	NA	Down
chr9	103280801	103281800	ENSMUSG00000033688	ENSMUST00000123530	-	103250624	103288224	Genebody	6924	protein_coding	1300017J02Rik	1000	23.79;29.70;51.12	13.00;17.38;6.76	34.87	12.38	NA	NA	Up	1.49	3.45414e-05	0.000801064	103280801	103281800	1.49	3.45414e-05	0.000637286			chr1	11881801	11882800	ENSMUSG00000057715	ENSMUST00000137824	+	11414509	11975397	Genebody	467791	protein_coding	A830018L16Rik	1000	22.60;21.13;15.51	41.59;26.36;53.28	19.75	40.41	NA	NA	Down
chrX	18450901	18452600	ENSMUSG00000037358	ENSMUST00000044188	-	18418427	18461371	Genebody	9621	protein_coding	4930578C19Rik	1700	64.14;58.67;44.59	24.91;12.27;22.54	55.8	19.91	NA	NA	Up	1.49	7.33645e-09	3.72866e-06	18451201	18452200	1.98	3.5419e-09	9.99224e-07			chr1	11884701	11885800	ENSMUSG00000057715	ENSMUST00000137824	+	11414509	11975397	Genebody	470741	protein_coding	A830018L16Rik	1100	29.06;11.12;15.51	39.14;32.32;83.73	18.56	51.73	NA	NA	Down
chr1	23838001	23839000	ENSMUSG00000026156	ENSMUST00000063663	+	23761926	23849158	Genebody	76574	protein_coding	B3gat2	1000	20.69;38.39;67.43	8.66;15.34;21.42	42.17	15.14	NA	NA	Up	1.48	2.11494e-05	0.000576377	23838001	23839000	1.48	2.11494e-05	0.000439997			chr1	11898001	11899500	ENSMUSG00000057715	ENSMUST00000137824	+	11414509	11975397	Genebody	484241	protein_coding	A830018L16Rik	1500	33.37;26.69;37.84	34.25;43.37;125.59	32.63	67.74	NA	NA	Down
chr10	10896201	10897300	ENSMUSG00000019828	ENSMUST00000105560	-	10688801	11080956	Genebody	184206	protein_coding	Grm1	1100	75.52;39.84;66.34	19.49;27.61;18.04	60.57	21.71	NA	NA	Up	1.48	9.54747e-08	1.79774e-05	10896201	10897200	1.43	3.89421e-07	2.46712e-05			chr1	11915501	11916500	ENSMUSG00000057715	ENSMUST00000137824	+	11414509	11975397	Genebody	501491	protein_coding	A830018L16Rik	1000	17.22;25.58;10.55	19.57;64.63;59.62	17.78	47.94	NA	NA	Down
chr11	54392301	54393300	ENSMUSG00000020332	ENSMUST00000094193	+	54370652	54426790	Genebody	22148	protein_coding	Meikin	1000	62.07;31.87;26.10	8.66;16.36;18.04	40.01	14.35	NA	NA	Up	1.48	3.60393e-06	0.000175416	54392301	54393300	1.48	3.60393e-06	0.000115662			chr1	11920201	11921200	ENSMUSG00000057715	ENSMUST00000137824	+	11414509	11975397	Genebody	506191	protein_coding	A830018L16Rik	1000	18.30;14.46;18.61	30.58;28.92;55.82	17.12	38.44	NA	NA	Down
chr11	72104301	72105500	ENSMUSG00000040543	ENSMUST00000108508	-	72047528	72135721	Genebody	30821	protein_coding	Pitpnm3	1200	25.86;38.39;63.08	16.25;21.47;7.89	42.44	15.2	NA	NA	Up	1.48	7.74001e-05	0.00136752	72104401	72105400	1.89	3.83658e-07	2.44363e-05			chr1	11930301	11933600	ENSMUSG00000057715	ENSMUST00000137824	+	11414509	11975397	Genebody	517441	protein_coding	A830018L16Rik	3300	61.35;70.06;57.08	99.08;124.17;213.13	62.83	145.46	NA	NA	Down
chr12	31660401	31661500	ENSMUSG00000035933	ENSMUST00000036862	+	31654869	31937630	Genebody	6081	protein_coding	Cog5	1100	24.83;38.39;73.96	23.83;16.36;9.02	45.72	16.4	NA	NA	Up	1.48	9.0549e-05	0.00151542	31660501	31661500	1.74	4.122e-07	2.56431e-05			chr1	11936501	11938400	ENSMUSG00000057715	ENSMUST00000137824	+	11414509	11975397	Genebody	522941	protein_coding	A830018L16Rik	1900	40.90;52.27;36.60	63.61;66.33;128.13	43.26	86.02	NA	NA	Down
chr17	5546401	5548800	ENSMUSG00000034265	ENSMUST00000089185	+	5492600	5753891	Genebody	55000	protein_coding	Zdhhc14	2400	167.59;113.71;123.98	46.57;64.41;33.82	135.1	48.27	NA	NA	Up	1.48	3.39808e-08	9.59338e-06	5547601	5548600	1.93	9.17714e-08	9.27567e-06			chr1	11938701	11940300	ENSMUSG00000057715	ENSMUST00000137824	+	11414509	11975397	Genebody	524991	protein_coding	A830018L16Rik	1600	33.37;27.80;12.41	64.83;51.88;76.12	24.52	64.28	NA	NA	Down
chr17	58385701	58386800	ENSMUSG00000038048	ENSMUST00000076038	+	57769570	58410355	Genebody	616680	protein_coding	Cntnap5c	1100	40.35;28.97;40.24	11.91;7.16;20.29	36.52	13.12	NA	NA	Up	1.48	1.29731e-05	0.000414669	58385701	58386700	1.62	1.11628e-06	5.0315e-05			chr1	12701501	12702900	ENSMUSG00000016918	ENSMUST00000186051	+	12692532	12852489	Genebody	9668	protein_coding	Sulf1	1400	39.82;42.26;34.12	42.81;65.48;140.82	38.73	83.04	NA	NA	Down
chr19	48368401	48369400	ENSMUSG00000063434	ENSMUST00000078880	+	48206025	48805505	Genebody	162875	protein_coding	Sorcs3	1000	49.66;35.49;33.71	21.66;14.31;6.76	39.62	14.25	NA	NA	Up	1.48	6.76442e-05	0.00125315	48368401	48369400	1.48	6.76442e-05	0.00106176			chr1	12724301	12725900	ENSMUSG00000016918	ENSMUST00000189541	+	12719464	12786549	Genebody	5636	protein_coding	Sulf1	1600	39.82;63.39;49.01	62.39;55.28;204.25	50.74	107.3	NA	NA	Down
chr2	3433801	3434900	ENSMUSG00000026648	ENSMUST00000131433	+	3424202	3442206	Genebody	10148	protein_coding	Dclre1c	1100	22.76;26.80;27.19	4.33;5.11;18.04	25.58	9.16	NA	NA	Up	1.48	7.59915e-05	0.00135133	3433901	3434900	1.59	1.27714e-05	0.000299834			chr1	12749001	12750300	ENSMUSG00000016918	ENSMUST00000186405	+	12728119	12786639	Genebody	21531	protein_coding	Sulf1	1300	44.13;38.92;31.64	37.92;23.81;134.47	38.23	65.4	NA	NA	Down
chr2	12968101	12969300	ENSMUSG00000026730	ENSMUST00000193742	+	12924101	12981911	Genebody	44599	protein_coding	Pter	1200	21.72;31.14;128.33	14.08;20.45;30.44	60.4	21.65	NA	NA	Up	1.48	3.86475e-06	0.000183661	12968101	12969100	1.64	2.57178e-07	1.86224e-05			chr1	12766401	12768200	ENSMUSG00000016918	ENSMUST00000186405	+	12728119	12786639	Genebody	39181	protein_coding	Sulf1	1800	49.51;44.48;55.21	91.74;62.93;125.59	49.74	93.42	NA	NA	Down
chr2	42036101	42037300	ENSMUSG00000049252	ENSMUST00000203080	-	41282066	42653057	Genebody	616357	protein_coding	Lrp1b	1200	33.10;24.63;47.85	6.50;12.27;19.16	35.19	12.64	NA	NA	Up	1.48	0.000185802	0.0028805	42036201	42037200	1.59	2.68448e-06	9.35417e-05			chr1	12774301	12775600	ENSMUSG00000016918	ENSMUST00000186405	+	12728119	12786639	Genebody	46831	protein_coding	Sulf1	1300	20.45;32.25;11.17	64.83;28.92;83.73	21.29	59.16	NA	NA	Down
chr4	26327301	26328600	ENSMUSG00000040520	ENSMUST00000133105	-	26328045	26340895	Genebody	12945	protein_coding	Manea	1300	18.62;31.14;109.85	23.83;15.34;18.04	53.2	19.07	NA	NA	Up	1.48	1.06426e-06	8.04995e-05	26327601	26328600	1.45	1.65678e-06	6.62277e-05			chr1	12777101	12780400	ENSMUSG00000016918	ENSMUST00000186405	+	12728119	12786639	Genebody	50631	protein_coding	Sulf1	3300	109.78;77.84;89.96	163.92;108.86;247.38	92.53	173.38	NA	NA	Down
chr6	134924101	134925300	ENSMUSG00000003031	ENSMUST00000204807	+	134920513	134925320	Genebody	4187	protein_coding	Cdkn1b	1200	34.14;40.56;71.78	13.00;20.45;19.16	48.83	17.54	NA	NA	Up	1.48	6.12453e-07	5.68085e-05	134924301	134925300	1.45	1.29372e-06	5.57074e-05			chr1	12791401	12793000	ENSMUSG00000016918	ENSMUST00000088585	+	12718529	12860377	Genebody	73671	protein_coding	Sulf1	1600	57.04;52.27;39.08	42.81;80.79;154.77	49.46	92.79	NA	NA	Down
chr7	50617401	50618800	ENSMUSG00000055409	ENSMUST00000107603	+	49975334	50863358	Genebody	642766	protein_coding	Nell1	1400	36.21;29.70;51.12	17.33;12.27;12.40	39.01	14	NA	NA	Up	1.48	2.24041e-06	0.000129059	50617501	50618500	2.14	2.85291e-08	4.24396e-06			chr1	12807201	12808600	ENSMUSG00000016918	ENSMUST00000088585	+	12718529	12860377	Genebody	89371	protein_coding	Sulf1	1400	37.67;45.59;37.22	63.61;46.77;107.83	40.16	72.74	NA	NA	Down
chr7	100385001	100386200	ENSMUSG00000047248	ENSMUST00000156559	+	100372281	100407192	Genebody	13319	protein_coding	C2cd3	1200	22.76;44.18;113.11	34.66;18.40;11.27	60.02	21.44	NA	NA	Up	1.48	0.00109258	0.0159357	100385201	100386200	1.82	8.31333e-07	4.13256e-05			chr1	12810201	12811300	ENSMUSG00000016918	ENSMUST00000088585	+	12718529	12860377	Genebody	92221	protein_coding	Sulf1	1100	34.44;35.58;31.02	42.81;43.37;97.68	33.68	61.29	NA	NA	Down
chr8	82098801	82099800	ENSMUSG00000037940	ENSMUST00000109851	+	81856368	82122570	Genebody	242932	protein_coding	Inpp4b	1000	31.04;23.18;27.19	10.83;8.18;10.15	27.13	9.72	NA	NA	Up	1.48	7.87037e-07	6.67722e-05	82098801	82099800	1.48	7.87037e-07	3.98716e-05			chr1	12817501	12818600	ENSMUSG00000016918	ENSMUST00000088585	+	12718529	12860377	Genebody	99521	protein_coding	Sulf1	1100	45.21;25.58;26.68	100.31;41.67;92.61	32.49	78.2	NA	NA	Down
chrX	104086001	104087000	ENSMUSG00000046449	ENSMUST00000087879	-	104077435	104201117	Genebody	114617	protein_coding	C77370	1000	26.90;23.18;30.45	9.75;11.25;7.89	26.84	9.63	NA	NA	Up	1.48	9.61718e-07	7.5569e-05	104086001	104087000	1.48	9.61718e-07	4.55847e-05			chr1	12828801	12830000	ENSMUSG00000016918	ENSMUST00000088585	+	12718529	12860377	Genebody	110871	protein_coding	Sulf1	1200	13.99;12.23;12.41	45.26;42.52;59.62	12.88	49.14	NA	NA	Down
chr1	43989401	43990400	ENSMUSG00000041763	ENSMUST00000190207	+	43983285	44003000	Genebody	6615	protein_coding	Tpp2	1000	17.59;24.63;46.77	8.66;13.29;10.15	29.66	10.7	NA	NA	Up	1.47	6.62958e-05	0.00123719	43989401	43990400	1.47	6.62958e-05	0.00104597			chr1	12830701	12831900	ENSMUSG00000016918	ENSMUST00000088585	+	12718529	12860377	Genebody	112771	protein_coding	Sulf1	1200	29.06;33.36;34.74	112.54;32.32;67.24	32.39	70.7	NA	NA	Down
chr1	156294301	156295300	ENSMUSG00000060985	ENSMUST00000167528	-	156255298	156303348	Genebody	8548	protein_coding	Tdrd5	1000	16.55;31.87;78.31	19.49;18.40;7.89	42.24	15.26	NA	NA	Up	1.47	4.64e-05	0.000975159	156294301	156295300	1.47	4.64e-05	0.000796998			chr1	12878301	12880200	ENSMUSG00000025938	ENSMUST00000147606	-	12879683	12990914	Genebody	111664	protein_coding	Slco5a1	1900	67.81;52.27;56.45	89.30;91.85;143.35	58.84	108.17	NA	NA	Down
chr10	10448301	10449400	ENSMUSG00000050994	ENSMUST00000208717	-	10335938	10472314	Genebody	23464	protein_coding	Adgb	1100	83.80;30.42;43.50	25.99;15.34;15.78	52.57	19.04	NA	NA	Up	1.47	5.02473e-07	5.04275e-05	10448301	10449300	1.49	5.81244e-07	3.23764e-05			chr1	12890901	12892400	ENSMUSG00000025938	ENSMUST00000133201	-	12881330	12925043	Genebody	33393	protein_coding	Slco5a1	1500	29.06;33.36;32.26	67.28;51.03;79.92	31.56	66.08	NA	NA	Down
chr10	90012701	90013700	ENSMUSG00000058589	ENSMUST00000183002	+	89996543	90033279	Genebody	16657	protein_coding	Anks1b	1000	24.83;26.80;28.28	8.66;1.02;19.16	26.63	9.62	NA	NA	Up	1.47	9.1277e-05	0.00152378	90012701	90013700	1.47	9.1277e-05	0.00133251			chr1	12912801	12914400	ENSMUSG00000025938	ENSMUST00000133201	-	12881330	12925043	Genebody	11443	protein_coding	Slco5a1	1600	47.36;38.92;37.84	68.50;56.13;101.49	41.37	75.37	NA	NA	Down
chr11	59691201	59692200	ENSMUSG00000005417	ENSMUST00000116371	+	59662507	59780854	Genebody	29193	protein_coding	Mprip	1000	26.90;33.32;36.98	5.42;18.40;11.27	32.4	11.7	NA	NA	Up	1.47	5.46538e-06	0.000231038	59691201	59692200	1.47	5.46538e-06	0.000157888			chr1	12915601	12917100	ENSMUSG00000025938	ENSMUST00000133201	-	12881330	12925043	Genebody	8693	protein_coding	Slco5a1	1500	31.21;37.81;39.70	85.63;60.38;68.50	36.24	71.5	NA	NA	Down
chr11	103608401	103609400	ENSMUSG00000034239	ENSMUST00000167262	-	103534577	103614739	Genebody	5839	protein_coding	Gm884	1000	21.72;57.22;26.10	17.33;9.20;11.27	35.02	12.6	NA	NA	Up	1.47	1.08703e-05	0.000368126	103608401	103609400	1.47	1.08703e-05	0.000265689			chr1	12934501	12935700	ENSMUSG00000025938	ENSMUST00000147606	-	12879683	12990914	Genebody	55814	protein_coding	Slco5a1	1200	21.53;27.80;22.95	22.02;54.43;69.77	24.09	48.74	NA	NA	Down
chr13	12328501	12329600	ENSMUSG00000052374	ENSMUST00000168193	-	12269435	12340724	Genebody	11674	protein_coding	Actn2	1100	21.72;41.28;38.07	17.33;10.22;9.02	33.69	12.19	NA	NA	Up	1.47	9.02029e-06	0.000323828	12328601	12329600	1.51	1.82938e-05	0.000394486			chr1	12938001	12940800	ENSMUSG00000025938	ENSMUST00000147606	-	12879683	12990914	Genebody	51514	protein_coding	Slco5a1	2800	74.27;86.74;99.26	162.69;103.75;215.66	86.75	160.7	NA	NA	Down
chr14	122588501	122589500	ENSMUSG00000041650	ENSMUST00000177312	+	122582684	122889828	Genebody	6316	protein_coding	Pcca	1000	20.69;28.25;56.55	13.00;7.16;18.04	35.16	12.73	NA	NA	Up	1.47	3.2031e-05	0.000761236	122588501	122589500	1.47	3.2031e-05	0.00060182			chr1	12944301	12945300	ENSMUSG00000025938	ENSMUST00000147606	-	12879683	12990914	Genebody	46114	protein_coding	Slco5a1	1000	25.83;35.58;31.64	44.04;20.41;112.91	31.02	59.12	NA	NA	Down
chr16	56690801	56692000	ENSMUSG00000022757	ENSMUST00000156522	-	56690968	56704463	Genebody	13063	protein_coding	Tfg	1200	107.59;39.84;45.68	22.74;16.36;30.44	64.37	23.18	NA	NA	Up	1.47	4.39627e-07	4.63656e-05	56691001	56692000	2.26	1.2613e-07	1.14811e-05			chr1	12953701	12954900	ENSMUSG00000025938	ENSMUST00000147606	-	12879683	12990914	Genebody	36614	protein_coding	Slco5a1	1200	39.82;40.03;31.02	40.37;44.22;106.56	36.96	63.72	NA	NA	Down
chr16	92603601	92604600	ENSMUSG00000022952	ENSMUST00000113956	-	92603656	92697328	Genebody	93228	protein_coding	Runx1	1000	25.86;45.63;26.10	14.08;14.31;6.76	32.53	11.72	NA	NA	Up	1.47	1.73784e-05	0.000505526	92603601	92604600	1.47	1.73784e-05	0.000379278			chr1	12955801	12957200	ENSMUSG00000025938	ENSMUST00000147606	-	12879683	12990914	Genebody	34414	protein_coding	Slco5a1	1400	41.98;35.58;45.91	64.83;43.37;128.13	41.16	78.78	NA	NA	Down
chr17	72097001	72098000	ENSMUSG00000055471	ENSMUST00000086639	-	71869442	72603709	Genebody	506209	protein_coding	Alk	1000	18.62;44.18;41.33	10.83;14.31;12.40	34.71	12.51	NA	NA	Up	1.47	1.3778e-05	0.000431649	72097001	72098000	1.47	1.3778e-05	0.000317556			chr1	12986401	12987400	ENSMUSG00000025938	ENSMUST00000147606	-	12879683	12990914	Genebody	4014	protein_coding	Slco5a1	1000	18.30;24.46;27.30	24.46;35.72;85.00	23.35	48.39	NA	NA	Down
chr17	86060801	86062000	ENSMUSG00000024135	ENSMUST00000095187	-	85984665	86145175	Genebody	83775	protein_coding	Srbd1	1200	41.38;30.42;51.12	6.50;15.34;22.54	40.97	14.79	NA	NA	Up	1.47	0.000185525	0.00287649	86060901	86061900	1.83	1.09526e-06	4.97071e-05			chr1	13160301	13161300	ENSMUSG00000005886	ENSMUST00000081713	-	13139105	13372439	Genebody	211639	protein_coding	Ncoa2	1000	33.37;31.14;26.06	74.62;37.42;49.48	30.19	53.84	NA	NA	Down
chr17	90436501	90437900	ENSMUSG00000024109	ENSMUST00000196269	-	90208288	90454822	Genebody	17622	protein_coding	Nrxn1	1400	54.83;47.80;48.94	9.75;12.27;32.69	50.52	18.24	NA	NA	Up	1.47	2.45379e-07	3.19072e-05	90436701	90437700	1.54	6.7223e-08	7.51761e-06			chr1	13192801	13193900	ENSMUSG00000005886	ENSMUST00000145280	-	13190106	13299722	Genebody	106372	protein_coding	Ncoa2	1100	40.90;37.81;23.57	74.62;38.27;92.61	34.09	68.5	NA	NA	Down
chr3	27965301	27966500	ENSMUSG00000027695	ENSMUST00000125338	+	27950003	28028687	Genebody	15897	protein_coding	Pld1	1200	40.35;26.07;79.39	16.25;9.20;27.05	48.6	17.5	NA	NA	Up	1.47	0.000290905	0.00440977	27965301	27966300	1.71	3.32703e-07	2.21548e-05			chr1	13229601	13230800	ENSMUSG00000005886	ENSMUST00000145280	-	13190106	13299722	Genebody	69522	protein_coding	Ncoa2	1200	35.52;30.02;34.12	96.64;43.37;38.06	33.22	59.36	NA	NA	Down
chr6	28620901	28621900	ENSMUSG00000001424	ENSMUST00000171532	+	28561817	28724971	Genebody	59583	protein_coding	Snd1	1000	49.66;44.18;68.52	9.75;28.63;20.29	54.12	19.56	NA	NA	Up	1.47	4.51736e-05	0.000957779	28620901	28621900	1.47	4.51736e-05	0.000780818			chr1	13241301	13242300	ENSMUSG00000005886	ENSMUST00000145280	-	13190106	13299722	Genebody	57922	protein_coding	Ncoa2	1000	45.21;42.26;38.46	24.46;22.11;7.61	41.98	18.06	NA	NA	Up
chr6	108109001	108110100	ENSMUSG00000030101	ENSMUST00000166197	-	108108347	108127063	Genebody	17513	protein_coding	Sumf1	1100	20.69;26.80;95.71	22.74;13.29;15.78	47.73	17.27	NA	NA	Up	1.47	1.62717e-06	0.00010538	108109101	108110100	1.58	1.04227e-06	4.80722e-05			chr1	13249801	13251000	ENSMUSG00000005886	ENSMUST00000145280	-	13190106	13299722	Genebody	49322	protein_coding	Ncoa2	1200	41.98;52.27;41.57	91.74;46.77;92.61	45.27	77.04	NA	NA	Down
chr7	54921901	54923100	ENSMUSG00000063297	ENSMUST00000082373	+	54835615	55268885	Genebody	86885	protein_coding	Luzp2	1200	19.66;35.49;98.97	21.66;11.25;22.54	51.37	18.48	NA	NA	Up	1.47	1.10826e-06	8.26971e-05	54921901	54922900	1.83	2.03902e-07	1.59745e-05			chr1	13254801	13256200	ENSMUSG00000005886	ENSMUST00000145280	-	13190106	13299722	Genebody	44222	protein_coding	Ncoa2	1400	75.34;81.18;77.55	190.83;88.45;62.16	78.02	113.81	NA	NA	Down
chrX	111515801	111516900	ENSMUSG00000025665	ENSMUST00000128819	-	111435265	111531176	Genebody	14826	protein_coding	Rps6ka6	1100	34.14;25.35;69.60	21.66;9.20;15.78	43.03	15.55	NA	NA	Up	1.47	1.23258e-05	0.000401052	111515801	111516800	1.52	1.73725e-06	6.84376e-05			chr1	13304601	13305600	ENSMUSG00000005886	ENSMUST00000139970	-	13182284	13372429	Genebody	67329	protein_coding	Ncoa2	1000	74.27;65.61;60.18	133.33;74.84;97.68	66.68	101.95	NA	NA	Down
chrX	139808601	139809600	ENSMUSG00000047230	ENSMUST00000135224	+	139806081	139809101	Genebody	3019	protein_coding	Cldn2	1000	73.45;31.87;36.98	17.33;9.20;24.80	47.43	17.11	NA	NA	Up	1.47	5.82688e-05	0.00113589	139808601	139809600	1.47	5.82688e-05	0.00094852			chr1	13319901	13321000	ENSMUSG00000005886	ENSMUST00000139970	-	13182284	13372429	Genebody	51979	protein_coding	Ncoa2	1100	35.52;22.24;26.06	48.93;46.77;100.22	27.94	65.31	NA	NA	Down
chr11	86088101	86089300	ENSMUSG00000034329	ENSMUST00000044423	-	86058138	86201193	Genebody	112493	protein_coding	Brip1	1200	33.10;25.35;102.23	13.00;20.45;24.80	53.56	19.41	NA	NA	Up	1.46	8.02119e-07	6.75422e-05	86088301	86089300	1.6	6.98838e-07	3.67263e-05			chr1	13332901	13334000	ENSMUSG00000005886	ENSMUST00000139970	-	13182284	13372429	Genebody	38979	protein_coding	Ncoa2	1100	37.67;30.02;34.12	22.02;50.18;138.28	33.94	70.16	NA	NA	Down
chr12	82910401	82911400	ENSMUSG00000021219	ENSMUST00000191107	+	82651829	83137798	Genebody	259071	protein_coding	Rgs6	1000	24.83;28.97;46.77	11.91;12.27;12.40	33.52	12.19	NA	NA	Up	1.46	1.82622e-05	0.00052272	82910401	82911400	1.46	1.82622e-05	0.000394026			chr1	13351401	13352600	ENSMUSG00000005886	ENSMUST00000139970	-	13182284	13372429	Genebody	20429	protein_coding	Ncoa2	1200	41.98;41.14;42.19	17.13;30.62;20.30	41.77	22.68	NA	NA	Up
chr13	8960101	8961200	ENSMUSG00000033520	ENSMUST00000038598	+	8952863	8960945	Genebody	7787	protein_coding	Idi2	1100	26.90;37.66;87.01	21.66;16.36;16.91	50.52	18.31	NA	NA	Up	1.46	8.21245e-07	6.85754e-05	8960201	8961200	1.73	3.28809e-07	2.19772e-05			chr1	13361901	13363000	ENSMUSG00000005886	ENSMUST00000139970	-	13182284	13372429	Genebody	9979	protein_coding	Ncoa2	1100	24.76;25.58;31.02	68.50;37.42;60.89	27.12	55.6	NA	NA	Down
chr13	36097501	36098500	ENSMUSG00000046573	ENSMUST00000053265	-	35978395	36117526	Genebody	19526	protein_coding	Lyrm4	1000	80.69;25.35;58.73	14.08;15.34;30.44	54.92	19.95	NA	NA	Up	1.46	6.82351e-05	0.00125892	36097501	36098500	1.46	6.82351e-05	0.00106787			chr1	13564401	13565400	ENSMUSG00000025935	ENSMUST00000027068	-	13564698	13589910	Genebody	25010	protein_coding	Tram1	1000	32.29;26.69;24.19	45.26;56.13;40.60	27.72	47.33	NA	NA	Down
chr13	59006001	59007100	ENSMUSG00000055254	ENSMUST00000079828	+	58807697	59133970	Genebody	198853	protein_coding	Ntrk2	1100	88.97;36.94;48.94	23.83;28.63;11.27	58.28	21.24	NA	NA	Up	1.46	3.76514e-05	0.000848538	59006101	59007100	1.5	1.37873e-06	5.82678e-05			chr1	13656501	13657500	ENSMUSG00000025937	ENSMUST00000027071	-	13623330	13660546	Genebody	3546	protein_coding	Lactb2	1000	36.59;40.03;35.98	14.68;22.11;22.83	37.54	19.88	NA	NA	Up
chr13	93188501	93189500	ENSMUSG00000042167	ENSMUST00000224464	-	93184079	93192111	Genebody	3111	protein_coding	Papd4	1000	26.90;29.70;60.90	8.66;19.43;14.65	39.17	14.25	NA	NA	Up	1.46	6.5548e-06	0.000260939	93188501	93189500	1.46	6.5548e-06	0.000181067			chr1	13683501	13684500	ENSMUSG00000067813	ENSMUST00000088542	+	13668771	13701723	Genebody	15229	protein_coding	Xkr9	1000	26.91;21.13;13.03	20.80;28.06;100.22	20.35	49.69	NA	NA	Down
chr14	10401001	10402000	ENSMUSG00000060579	ENSMUST00000179394	-	9550393	10421597	Genebody	20097	protein_coding	Fhit	1000	34.14;22.45;53.29	16.25;11.25;12.40	36.63	13.3	NA	NA	Up	1.46	8.63216e-06	0.000314461	10401001	10402000	1.46	8.63216e-06	0.000222888			chr1	13685901	13686900	ENSMUSG00000067813	ENSMUST00000088542	+	13668771	13701723	Genebody	17629	protein_coding	Xkr9	1000	30.14;18.90;21.09	28.13;52.73;55.82	23.38	45.56	NA	NA	Down
chr14	33964201	33965300	ENSMUSG00000041534	ENSMUST00000035695	+	33954022	33964216	Genebody	10728	protein_coding	Rbp3	1100	26.90;52.15;92.44	29.24;18.40;14.65	57.16	20.77	NA	NA	Up	1.46	3.07524e-06	0.000158489	33964201	33965200	1.46	2.15896e-06	7.97794e-05			chr1	13694801	13695800	ENSMUSG00000067813	ENSMUST00000088542	+	13668771	13701723	Genebody	26529	protein_coding	Xkr9	1000	18.30;12.23;18.61	22.02;32.32;63.43	16.38	39.26	NA	NA	Down
chr17	3665601	3667100	ENSMUSG00000023802	ENSMUST00000115800	-	3635240	3696261	Genebody	29911	protein_coding	Nox3	1500	78.62;40.56;71.78	17.33;21.47;30.44	63.65	23.08	NA	NA	Up	1.46	1.10939e-07	1.96842e-05	3665601	3666600	1.67	1.52602e-07	1.30403e-05			chr1	13700901	13702000	ENSMUSG00000067813	ENSMUST00000088542	+	13668771	13701723	Genebody	32679	protein_coding	Xkr9	1100	19.37;21.13;9.93	28.13;36.57;100.22	16.81	54.97	NA	NA	Down
chr17	5563801	5564800	ENSMUSG00000034265	ENSMUST00000089185	+	5492600	5753891	Genebody	71700	protein_coding	Zdhhc14	1000	91.04;51.42;45.68	33.57;21.47;13.53	62.71	22.86	NA	NA	Up	1.46	4.12487e-05	0.00090035	5563801	5564800	1.46	4.12487e-05	0.000728048			chr1	14173501	14174500	ENSMUSG00000025932	ENSMUST00000190337	-	14170643	14304570	Genebody	130570	protein_coding	Eya1	1000	25.83;21.13;14.89	46.48;30.62;41.86	20.62	39.65	NA	NA	Down
chr18	38736101	38737100	ENSMUSG00000036452	ENSMUST00000134388	+	38676718	38775996	Genebody	59882	protein_coding	Arhgap26	1000	19.66;33.32;52.20	15.16;16.36;6.76	35.06	12.76	NA	NA	Up	1.46	3.42837e-05	0.000797048	38736101	38737100	1.46	3.42837e-05	0.000633591			chr1	14176401	14177500	ENSMUSG00000025932	ENSMUST00000190337	-	14170643	14304570	Genebody	127620	protein_coding	Eya1	1100	29.06;18.90;22.33	25.69;50.18;59.62	23.43	45.16	NA	NA	Down
chr19	38180001	38181100	ENSMUSG00000024992	ENSMUST00000025956	+	38132946	38183739	Genebody	47604	protein_coding	Pde6c	1100	108.62;57.94;31.54	29.24;31.70;11.27	66.04	24.07	NA	NA	Up	1.46	0.000165027	0.00257582	38180101	38181100	1.54	5.28399e-06	0.000153998			chr1	14177701	14178700	ENSMUSG00000025932	ENSMUST00000190337	-	14170643	14304570	Genebody	126370	protein_coding	Eya1	1000	24.76;15.57;26.06	25.69;28.92;114.17	22.13	56.26	NA	NA	Down
chr2	7414501	7415500	ENSMUSG00000002107	ENSMUST00000182037	-	7394076	7509563	Genebody	94563	protein_coding	Celf2	1000	36.21;25.35;43.50	10.83;8.18;19.16	35.02	12.72	NA	NA	Up	1.46	2.59362e-05	0.00065996	7414501	7415500	1.46	2.59362e-05	0.000513006			chr1	14186001	14187000	ENSMUSG00000025932	ENSMUST00000190337	-	14170643	14304570	Genebody	118070	protein_coding	Eya1	1000	26.91;27.80;28.54	66.06;46.77;41.86	27.75	51.56	NA	NA	Down
chr2	71049501	71050800	ENSMUSG00000041975	ENSMUST00000090849	-	70978924	71055572	Genebody	5422	protein_coding	Mettl8	1300	51.73;39.84;64.17	13.00;26.58;16.91	51.91	18.83	NA	NA	Up	1.46	8.36363e-07	6.93007e-05	71049501	71050500	1.49	1.38339e-05	0.000318545			chr1	14190101	14191100	ENSMUSG00000025932	ENSMUST00000190337	-	14170643	14304570	Genebody	113970	protein_coding	Eya1	1000	36.59;28.91;34.74	62.39;39.97;92.61	33.42	64.99	NA	NA	Down
chr3	25478601	25480300	ENSMUSG00000063887	ENSMUST00000108308	-	25431811	26133734	Genebody	654284	protein_coding	Nlgn1	1700	60.00;53.60;70.69	20.58;29.65;16.91	61.43	22.38	NA	NA	Up	1.46	3.63505e-10	5.00284e-07	25478801	25479800	1.67	5.27273e-08	6.40792e-06			chr1	14198801	14200000	ENSMUSG00000025932	ENSMUST00000190337	-	14170643	14304570	Genebody	105170	protein_coding	Eya1	1200	46.28;44.48;40.32	57.49;68.04;102.76	43.7	76.1	NA	NA	Down
chr3	151444301	151445400	ENSMUSG00000039167	ENSMUST00000141038	+	151439098	151500167	Genebody	5752	protein_coding	Adgrl4	1100	23.79;39.84;44.59	8.66;19.43;11.27	36.07	13.12	NA	NA	Up	1.46	2.48312e-05	0.000641024	151444401	151445400	1.56	1.50911e-05	0.000340631			chr1	14212401	14214300	ENSMUSG00000025932	ENSMUST00000189526	-	14207926	14231492	Genebody	18142	protein_coding	Eya1	1900	53.82;42.26;31.64	61.16;56.13;124.32	42.57	80.54	NA	NA	Down
chr4	14569401	14570400	ENSMUSG00000040569	ENSMUST00000149633	-	14565480	14621497	Genebody	51597	protein_coding	Slc26a7	1000	28.97;25.35;73.96	17.33;12.27;16.91	42.76	15.5	NA	NA	Up	1.46	2.6257e-06	0.000143106	14569401	14570400	1.46	2.6257e-06	9.20161e-05			chr1	14221801	14222800	ENSMUSG00000025932	ENSMUST00000189526	-	14207926	14231492	Genebody	9192	protein_coding	Eya1	1000	22.60;24.46;25.44	17.13;35.72;177.60	24.17	76.82	NA	NA	Down
chr4	77516601	77517600	ENSMUSG00000028399	ENSMUST00000138955	-	76593551	78211739	Genebody	694639	protein_coding	Ptprd	1000	18.62;27.52;51.12	9.75;13.29;12.40	32.42	11.81	NA	NA	Up	1.46	4.27821e-05	0.000922969	77516601	77517600	1.46	4.27821e-05	0.000748741			chr1	14227601	14228600	ENSMUSG00000025932	ENSMUST00000189526	-	14207926	14231492	Genebody	3392	protein_coding	Eya1	1000	24.76;17.79;16.75	42.81;38.27;32.98	19.77	38.02	NA	NA	Down
chr4	84988001	84989000	ENSMUSG00000038070	ENSMUST00000169371	+	84884465	85131917	Genebody	104035	protein_coding	Cntln	1000	16.55;38.39;60.90	8.66;13.29;20.29	38.61	14.08	NA	NA	Up	1.46	3.48644e-05	0.000805674	84988001	84989000	1.46	3.48644e-05	0.000641585			chr1	14241301	14242300	ENSMUSG00000025932	ENSMUST00000190337	-	14170643	14304570	Genebody	62770	protein_coding	Eya1	1000	23.68;33.36;26.06	22.02;31.47;104.03	27.7	52.5	NA	NA	Down
chr4	85642701	85643700	ENSMUSG00000066113	ENSMUST00000147066	+	85514327	85783127	Genebody	128873	protein_coding	Adamtsl1	1000	44.48;21.73;53.29	19.49;7.16;16.91	39.83	14.52	NA	NA	Up	1.46	6.20567e-05	0.0011841	85642701	85643700	1.46	6.20567e-05	0.000995192			chr1	14264601	14266000	ENSMUSG00000025932	ENSMUST00000190337	-	14170643	14304570	Genebody	39270	protein_coding	Eya1	1400	31.21;35.58;34.12	50.15;66.33;62.16	33.64	59.55	NA	NA	Down
chr5	34156301	34157900	ENSMUSG00000045102	ENSMUST00000202409	-	34007283	34169426	Genebody	12326	protein_coding	Poln	1600	78.62;38.39;90.27	30.32;22.49;22.54	69.09	25.12	NA	NA	Up	1.46	2.19937e-07	2.98255e-05	34156301	34157300	1.44	1.98785e-06	7.52317e-05			chr1	14293401	14294900	ENSMUSG00000025932	ENSMUST00000190337	-	14170643	14304570	Genebody	10420	protein_coding	Eya1	1500	102.25;92.30;84.37	177.37;133.52;138.28	92.97	149.72	NA	NA	Down
chr5	49355501	49356500	ENSMUSG00000029088	ENSMUST00000176191	-	48389507	49524764	Genebody	168764	protein_coding	Kcnip4	1000	23.79;45.63;67.43	16.25;13.29;20.29	45.62	16.61	NA	NA	Up	1.46	1.07919e-06	8.12464e-05	49355501	49356500	1.46	1.07919e-06	4.92243e-05			chr1	14299801	14301000	ENSMUSG00000025932	ENSMUST00000190337	-	14170643	14304570	Genebody	4170	protein_coding	Eya1	1200	17.22;18.90;24.19	53.82;30.62;40.60	20.11	41.68	NA	NA	Down
chr5	103575701	103576800	ENSMUSG00000034573	ENSMUST00000048957	+	103425501	103598303	Genebody	150749	protein_coding	Ptpn13	1100	34.14;27.52;38.07	8.66;6.13;21.42	33.24	12.07	NA	NA	Up	1.46	7.23107e-05	0.00130873	103575801	103576800	1.46	1.45181e-05	0.000330671			chr1	14882901	14884600	ENSMUSG00000032769	ENSMUST00000041447	-	14872648	14918862	Genebody	35112	protein_coding	Trpa1	1700	39.82;36.70;26.68	61.16;47.62;128.13	34.4	78.97	NA	NA	Down
chr6	6144501	6145500	ENSMUSG00000015112	ENSMUST00000203990	-	6114988	6173951	Genebody	28951	protein_coding	Slc25a13	1000	35.17;37.66;38.07	6.50;10.22;23.67	36.97	13.46	NA	NA	Up	1.46	2.44999e-06	0.000136776	6144501	6145500	1.46	2.44999e-06	8.74499e-05			chr1	14888601	14890100	ENSMUSG00000032769	ENSMUST00000041447	-	14872648	14918862	Genebody	29512	protein_coding	Trpa1	1500	36.59;33.36;33.50	40.37;92.70;86.27	34.49	73.11	NA	NA	Down
chr7	114798401	114799700	ENSMUSG00000048782	ENSMUST00000206274	+	114793968	114829198	Genebody	5082	protein_coding	Insc	1300	48.62;36.94;47.85	16.25;14.31;18.04	44.47	16.2	NA	NA	Up	1.46	2.16447e-08	7.28275e-06	114798401	114799400	1.63	1.08938e-06	4.95184e-05			chr1	14900201	14901200	ENSMUSG00000032769	ENSMUST00000041447	-	14872648	14918862	Genebody	18162	protein_coding	Trpa1	1000	33.37;28.91;25.44	47.71;46.77;59.62	29.24	51.37	NA	NA	Down
chr9	63209401	63210500	ENSMUSG00000058444	ENSMUST00000034920	-	63163768	63377902	Genebody	167952	protein_coding	Map2k5	1100	48.62;29.70;41.33	14.08;21.47;7.89	39.88	14.48	NA	NA	Up	1.46	5.95505e-05	0.00115299	63209401	63210400	1.64	1.85415e-06	7.15683e-05			chr1	15294901	15296000	ENSMUSG00000092083	ENSMUST00000175681	+	15287254	15712548	Genebody	8196	protein_coding	Kcnb2	1100	37.67;36.70;30.40	52.60;51.03;74.85	34.92	59.49	NA	NA	Down
chr10	74562201	74563200	ENSMUSG00000052613	ENSMUST00000194315	+	74355859	74632667	Genebody	206841	protein_coding	Pcdh15	1000	39.31;31.14;26.10	15.16;11.25;9.02	32.19	11.81	NA	NA	Up	1.45	4.59418e-06	0.000206187	74562201	74563200	1.45	4.59418e-06	0.000138747			chr1	15314701	15316300	ENSMUSG00000092083	ENSMUST00000170146	+	15312452	15723750	Genebody	3048	protein_coding	Kcnb2	1600	43.05;41.14;30.40	94.19;44.22;123.05	38.2	87.16	NA	NA	Down
chr12	91659701	91660800	ENSMUSG00000020961	ENSMUST00000164713	-	91641543	91743855	Genebody	83605	protein_coding	Ston2	1100	23.79;50.70;33.71	17.33;12.27;10.15	36.07	13.25	NA	NA	Up	1.45	9.1768e-06	0.000327688	91659701	91660700	1.57	7.64811e-06	0.00020332			chr1	15319301	15320500	ENSMUSG00000092083	ENSMUST00000170146	+	15312452	15723750	Genebody	7448	protein_coding	Kcnb2	1200	23.68;22.24;22.95	31.80;37.42;79.92	22.96	49.72	NA	NA	Down
chr14	117624201	117625300	ENSMUSG00000058571	ENSMUST00000125435	+	116925531	117975406	Genebody	699219	protein_coding	Gpc6	1100	63.11;30.42;47.85	6.50;20.45;24.80	47.13	17.25	NA	NA	Up	1.45	0.000743787	0.010935	117624201	117625200	1.59	1.75821e-05	0.000382537			chr1	15323901	15325000	ENSMUSG00000092083	ENSMUST00000170146	+	15312452	15723750	Genebody	11998	protein_coding	Kcnb2	1100	25.83;22.24;31.64	48.93;49.33;65.97	26.57	54.74	NA	NA	Down
chr16	97422201	97423500	ENSMUSG00000040605	ENSMUST00000047275	+	97356728	97439012	Genebody	66122	protein_coding	Bace2	1300	69.31;49.25;79.39	17.33;34.76;20.29	65.99	24.13	NA	NA	Up	1.45	1.5977e-06	0.000104231	97422201	97423200	1.25	5.09685e-05	0.000856314			chr1	15336501	15338200	ENSMUSG00000092083	ENSMUST00000170146	+	15312452	15723750	Genebody	24898	protein_coding	Kcnb2	1700	40.90;30.02;27.92	59.94;53.58;86.27	32.95	66.59	NA	NA	Down
chr17	70186501	70187500	ENSMUSG00000003279	ENSMUST00000130971	+	69969421	70594408	Genebody	217579	protein_coding	Dlgap1	1000	22.76;37.66;27.19	13.00;11.25;7.89	29.2	10.71	NA	NA	Up	1.45	1.74845e-05	0.000507517	70186501	70187500	1.45	1.74845e-05	0.000380964			chr1	15346701	15347800	ENSMUSG00000092083	ENSMUST00000170146	+	15312452	15723750	Genebody	34798	protein_coding	Kcnb2	1100	18.30;20.02;22.33	39.14;43.37;38.06	20.22	40.19	NA	NA	Down
chr17	79076401	79077400	ENSMUSG00000024084	ENSMUST00000040789	+	79051906	79090243	Genebody	24994	protein_coding	Qpct	1000	37.24;33.32;68.52	17.33;23.52;10.15	46.36	17	NA	NA	Up	1.45	1.89905e-05	0.00053583	79076401	79077400	1.45	1.89905e-05	0.000405425			chr1	15349201	15350200	ENSMUSG00000092083	ENSMUST00000170146	+	15312452	15723750	Genebody	37248	protein_coding	Kcnb2	1000	11.84;8.90;19.85	31.80;29.77;34.25	13.53	31.94	NA	NA	Down
chr2	61603901	61604900	ENSMUSG00000064289	ENSMUST00000141544	+	61593165	61654090	Genebody	11235	protein_coding	Tank	1000	17.59;22.45;43.50	8.66;7.16;14.65	27.85	10.16	NA	NA	Up	1.45	9.43476e-05	0.0015564	61603901	61604900	1.45	9.43476e-05	0.00136597			chr1	15357301	15359200	ENSMUSG00000092083	ENSMUST00000170146	+	15312452	15723750	Genebody	45798	protein_coding	Kcnb2	1900	89.33;62.27;90.58	135.78;131.82;144.62	80.73	137.41	NA	NA	Down
chr2	122190301	122191300	ENSMUSG00000027229	ENSMUST00000149861	+	122186474	122204961	Genebody	4326	protein_coding	Terb2	1000	25.86;27.52;42.42	14.08;14.31;6.76	31.93	11.72	NA	NA	Up	1.45	2.35569e-05	0.00061825	122190301	122191300	1.45	2.35569e-05	0.000476688			chr1	15382601	15383600	ENSMUSG00000092083	ENSMUST00000170146	+	15312452	15723750	Genebody	70648	protein_coding	Kcnb2	1000	43.05;40.03;34.12	13.46;23.81;24.10	39.07	20.46	NA	NA	Up
chr3	79617501	79618500	ENSMUSG00000027809	ENSMUST00000135058	-	79615792	79628683	Genebody	10683	protein_coding	Etfdh	1000	19.66;31.87;46.77	13.00;7.16;15.78	32.76	11.98	NA	NA	Up	1.45	1.64469e-05	0.000486806	79617501	79618500	1.45	1.64469e-05	0.000363586			chr1	15389801	15390900	ENSMUSG00000092083	ENSMUST00000170146	+	15312452	15723750	Genebody	77898	protein_coding	Kcnb2	1100	41.98;30.02;34.74	23.24;53.58;138.28	35.58	71.7	NA	NA	Down
chr3	158191301	158192500	ENSMUSG00000028176	ENSMUST00000200196	-	158082891	158353433	Genebody	161533	protein_coding	Lrrc7	1200	31.04;39.11;57.64	18.41;9.20;19.16	42.6	15.59	NA	NA	Up	1.45	1.31371e-06	9.22164e-05	158191501	158192500	1.79	2.65548e-07	1.90391e-05			chr1	15415001	15416100	ENSMUSG00000092083	ENSMUST00000170146	+	15312452	15723750	Genebody	103098	protein_coding	Kcnb2	1100	39.82;38.92;33.50	59.94;40.82;88.80	37.42	63.19	NA	NA	Down
chr4	96659301	96660300	ENSMUSG00000052520	ENSMUST00000030299	-	96628773	96664154	Genebody	4354	protein_coding	Cyp2j5	1000	68.28;32.59;89.18	15.16;20.45;33.82	63.35	23.14	NA	NA	Up	1.45	1.81219e-05	0.000520163	96659301	96660300	1.45	1.81219e-05	0.00039176			chr1	15429601	15430600	ENSMUSG00000092083	ENSMUST00000170146	+	15312452	15723750	Genebody	117648	protein_coding	Kcnb2	1000	26.91;16.68;22.33	52.60;28.06;54.55	21.97	45.07	NA	NA	Down
chr5	53188401	53189400	ENSMUSG00000029189	ENSMUST00000196435	-	53145166	53213315	Genebody	24415	protein_coding	Sel1l3	1000	74.48;30.42;78.31	24.91;28.63;13.53	61.07	22.35	NA	NA	Up	1.45	1.80919e-06	0.00011229	53188401	53189400	1.45	1.80919e-06	7.03897e-05			chr1	15437201	15438600	ENSMUSG00000092083	ENSMUST00000170146	+	15312452	15723750	Genebody	125448	protein_coding	Kcnb2	1400	49.51;45.59;44.05	40.37;75.69;109.10	46.38	75.05	NA	NA	Down
chr8	10177401	10178600	ENSMUSG00000039057	ENSMUST00000207477	+	10153968	10634742	Genebody	24032	protein_coding	Myo16	1200	68.28;31.87;89.18	19.49;29.65;20.29	63.11	23.15	NA	NA	Up	1.45	3.09562e-07	3.70407e-05	10177501	10178500	1.58	2.86076e-07	2.00272e-05			chr1	15445901	15446900	ENSMUSG00000092083	ENSMUST00000170146	+	15312452	15723750	Genebody	133948	protein_coding	Kcnb2	1000	25.83;30.02;34.74	23.24;68.89;81.19	30.2	57.77	NA	NA	Down
chrX	51611401	51613000	ENSMUSG00000062184	ENSMUST00000088172	-	51387212	51681703	Genebody	69503	protein_coding	Hs6st2	1600	32.07;40.56;45.68	16.25;12.27;14.65	39.44	14.39	NA	NA	Up	1.45	1.84651e-07	2.66584e-05	51611501	51612500	1.76	1.23844e-08	2.38687e-06			chr1	15448501	15449600	ENSMUSG00000092083	ENSMUST00000170146	+	15312452	15723750	Genebody	136598	protein_coding	Kcnb2	1100	17.22;20.02;27.92	70.95;37.42;71.04	21.72	59.8	NA	NA	Down
chr1	129875401	129876400	ENSMUSG00000042581	ENSMUST00000040311	+	129273463	130050352	Genebody	602437	protein_coding	Thsd7b	1000	16.55;21.73;70.69	15.16;8.18;16.91	36.32	13.42	NA	NA	Up	1.44	1.38274e-05	0.000432677	129875401	129876400	1.44	1.38274e-05	0.000318405			chr1	15459901	15461200	ENSMUSG00000092083	ENSMUST00000170146	+	15312452	15723750	Genebody	148098	protein_coding	Kcnb2	1300	17.22;18.90;21.09	39.14;32.32;53.28	19.07	41.58	NA	NA	Down
chr12	81065601	81066600	ENSMUSG00000021136	ENSMUST00000021564	+	81026828	81186410	Genebody	39272	protein_coding	Smoc1	1000	46.55;21.73;26.10	10.83;9.20;14.65	31.46	11.56	NA	NA	Up	1.44	3.75923e-05	0.000847467	81065601	81066600	1.44	3.75923e-05	0.00067971			chr1	15474001	15475200	ENSMUSG00000092083	ENSMUST00000170146	+	15312452	15723750	Genebody	162148	protein_coding	Kcnb2	1200	37.67;30.02;37.84	56.27;46.77;91.34	35.18	64.79	NA	NA	Down
chr12	85248701	85249700	ENSMUSG00000021245	ENSMUST00000223230	-	85234520	85266284	Genebody	17084	protein_coding	Mlh3	1000	40.35;32.59;28.28	10.83;17.38;9.02	33.74	12.41	NA	NA	Up	1.44	1.5557e-06	0.000102527	85248701	85249700	1.44	1.5557e-06	6.33337e-05			chr1	15482401	15483500	ENSMUSG00000092083	ENSMUST00000170146	+	15312452	15723750	Genebody	170498	protein_coding	Kcnb2	1100	83.95;70.06;81.27	188.38;112.26;101.49	78.43	134.04	NA	NA	Down
chr14	22826001	22827200	ENSMUSG00000063458	ENSMUST00000162540	+	22019848	23056085	Genebody	806752	protein_coding	Lrmda	1200	27.93;31.87;131.60	20.58;19.43;30.44	63.8	23.48	NA	NA	Up	1.44	4.37579e-07	4.62264e-05	22826001	22827000	1.75	2.46335e-07	1.80881e-05			chr1	15485701	15486900	ENSMUSG00000092083	ENSMUST00000170146	+	15312452	15723750	Genebody	173848	protein_coding	Kcnb2	1200	36.59;37.81;41.57	25.69;47.62;152.23	38.66	75.18	NA	NA	Down
chr14	119242601	119243600	ENSMUSG00000053465	ENSMUST00000065904	+	119138415	119869594	Genebody	104685	protein_coding	Hs6st3	1000	46.55;21.73;61.99	14.08;11.25;22.54	43.42	15.96	NA	NA	Up	1.44	3.35554e-06	0.000167836	119242601	119243600	1.44	3.35554e-06	0.000109889			chr1	15510001	15511100	ENSMUSG00000092083	ENSMUST00000170146	+	15312452	15723750	Genebody	198098	protein_coding	Kcnb2	1100	25.83;21.13;17.99	41.59;45.92;39.33	21.65	42.28	NA	NA	Down
chr15	35521001	35522000	ENSMUSG00000037646	ENSMUST00000048646	+	35371546	35931228	Genebody	149954	protein_coding	Vps13b	1000	17.59;31.87;29.36	7.58;11.25;10.15	26.27	9.66	NA	NA	Up	1.44	6.82893e-05	0.0012592	35521001	35522000	1.44	6.82893e-05	0.00106829			chr1	15513001	15514200	ENSMUSG00000092083	ENSMUST00000170146	+	15312452	15723750	Genebody	201148	protein_coding	Kcnb2	1200	11.84;24.46;19.85	24.46;39.12;69.77	18.72	44.45	NA	NA	Down
chr16	96209101	96210300	ENSMUSG00000040666	ENSMUST00000157060	+	96206643	96224563	Genebody	3057	protein_coding	Sh3bgr	1200	52.76;155.00;108.76	30.32;63.39;22.54	105.51	38.75	NA	NA	Up	1.44	0.00133441	0.0194021	96209201	96210200	1.74	5.87773e-07	3.26351e-05			chr1	15545101	15546100	ENSMUSG00000092083	ENSMUST00000170146	+	15312452	15723750	Genebody	233148	protein_coding	Kcnb2	1000	20.45;25.58;32.26	25.69;52.73;85.00	26.1	54.47	NA	NA	Down
chr17	7931801	7933600	ENSMUSG00000033450	ENSMUST00000036370	+	7926000	7934897	Genebody	6700	protein_coding	Tagap	1800	57.93;70.98;43.50	19.49;21.47;22.54	57.47	21.17	NA	NA	Up	1.44	3.39391e-08	9.58756e-06	7932201	7933200	1.48	1.14198e-09	4.51086e-07			chr1	15548601	15550300	ENSMUSG00000092083	ENSMUST00000170146	+	15312452	15723750	Genebody	236998	protein_coding	Kcnb2	1700	34.44;24.46;30.40	88.07;43.37;87.53	29.77	72.99	NA	NA	Down
chr19	24849201	24850200	ENSMUSG00000041731	ENSMUST00000129127	-	24816231	24861652	Genebody	11952	protein_coding	Pgm5	1000	43.45;47.80;39.15	22.74;5.11;20.29	43.47	16.05	NA	NA	Up	1.44	1.37641e-07	2.23008e-05	24849201	24850200	1.44	1.37641e-07	1.21752e-05			chr1	15588601	15589900	ENSMUSG00000092083	ENSMUST00000170146	+	15312452	15723750	Genebody	276798	protein_coding	Kcnb2	1300	37.67;36.70;27.92	66.06;45.07;81.19	34.1	64.11	NA	NA	Down
chr19	25133801	25134900	ENSMUSG00000052085	ENSMUST00000025831	+	24999529	25202432	Genebody	134821	protein_coding	Dock8	1100	37.24;26.07;73.96	16.25;18.40;15.78	45.76	16.81	NA	NA	Up	1.44	1.82998e-06	0.000113058	25133901	25134900	1.47	1.82943e-06	7.08993e-05			chr1	15622101	15623200	ENSMUSG00000092083	ENSMUST00000170146	+	15312452	15723750	Genebody	310198	protein_coding	Kcnb2	1100	32.29;21.13;27.92	51.38;46.77;62.16	27.11	53.44	NA	NA	Down
chr2	43753201	43754200	ENSMUSG00000049744	ENSMUST00000055776	+	43748870	44387623	Genebody	4830	protein_coding	Arhgap15	1000	18.62;24.63;41.33	6.50;11.25;13.53	28.19	10.42	NA	NA	Up	1.44	9.78158e-05	0.001594	43753201	43754200	1.44	9.78158e-05	0.0014044			chr1	15629801	15631000	ENSMUSG00000092083	ENSMUST00000170146	+	15312452	15723750	Genebody	317948	protein_coding	Kcnb2	1200	50.59;40.03;34.74	110.09;53.58;102.76	41.79	88.81	NA	NA	Down
chr2	114583101	114584100	ENSMUSG00000057147	ENSMUST00000055144	-	114516644	114654887	Genebody	71287	protein_coding	Dph6	1000	24.83;21.73;76.13	18.41;12.27;14.65	40.9	15.11	NA	NA	Up	1.44	5.73772e-06	0.000238369	114583101	114584100	1.44	5.73772e-06	0.000163667			chr1	15653401	15654800	ENSMUSG00000092083	ENSMUST00000170146	+	15312452	15723750	Genebody	341648	protein_coding	Kcnb2	1400	32.29;36.70;35.98	26.91;87.60;117.98	34.99	77.5	NA	NA	Down
chr3	29254601	29255900	ENSMUSG00000063600	ENSMUST00000118531	+	29082771	29690510	Genebody	172479	protein_coding	Egfem1	1300	52.76;34.04;89.18	25.99;16.36;22.54	58.66	21.63	NA	NA	Up	1.44	3.33648e-07	3.8743e-05	29254701	29255700	1.6	2.2298e-07	1.69814e-05			chr1	15681201	15682200	ENSMUSG00000092083	ENSMUST00000170146	+	15312452	15723750	Genebody	369248	protein_coding	Kcnb2	1000	17.22;23.35;19.23	34.25;35.72;43.13	19.94	37.7	NA	NA	Down
chr3	87881101	87882100	ENSMUSG00000004895	ENSMUST00000005015	-	87858903	87885608	Genebody	4008	protein_coding	Prcc	1000	19.66;30.42;34.80	10.83;10.22;10.15	28.29	10.4	NA	NA	Up	1.44	3.1063e-05	0.000746044	87881101	87882100	1.44	3.1063e-05	0.000588477			chr1	15683301	15684500	ENSMUSG00000092083	ENSMUST00000170146	+	15312452	15723750	Genebody	371448	protein_coding	Kcnb2	1200	77.49;91.19;70.10	141.90;110.56;110.37	79.59	120.94	NA	NA	Down
chr4	135240401	135241400	ENSMUSG00000037242	ENSMUST00000037099	-	135213969	135272814	Genebody	31914	protein_coding	Clic4	1000	22.76;23.18;71.78	16.25;10.22;16.91	39.24	14.46	NA	NA	Up	1.44	8.29953e-06	0.00030602	135240401	135241400	1.44	8.29953e-06	0.000216264			chr1	15692701	15694500	ENSMUSG00000092083	ENSMUST00000170146	+	15312452	15723750	Genebody	381148	protein_coding	Kcnb2	1800	35.52;37.81;29.78	55.05;51.03;62.16	34.37	56.08	NA	NA	Down
chr4	141998401	141999500	ENSMUSG00000051435	ENSMUST00000105779	-	141890851	142011637	Genebody	12687	protein_coding	Fhad1	1100	27.93;50.70;34.80	6.50;18.40;16.91	37.81	13.94	NA	NA	Up	1.44	6.52115e-05	0.00122337	141998401	141999400	1.51	5.65982e-06	0.000162026			chr1	15696101	15697300	ENSMUSG00000092083	ENSMUST00000170146	+	15312452	15723750	Genebody	384248	protein_coding	Kcnb2	1200	23.68;31.14;31.02	42.81;48.48;72.31	28.61	54.53	NA	NA	Down
chr5	98484601	98485600	ENSMUSG00000057816	ENSMUST00000196339	+	98329370	98802047	Genebody	155730	protein_coding	1700007G11Rik	1000	35.17;22.45;28.28	11.91;5.11;14.65	28.63	10.56	NA	NA	Up	1.44	3.61707e-05	0.000825375	98484601	98485600	1.44	3.61707e-05	0.000659683			chr1	15700301	15701300	ENSMUSG00000092083	ENSMUST00000170146	+	15312452	15723750	Genebody	388348	protein_coding	Kcnb2	1000	20.45;15.57;16.75	36.70;25.51;48.21	17.59	36.81	NA	NA	Down
chr6	67262001	67263000	ENSMUSG00000036371	ENSMUST00000204810	+	67238176	67271272	Genebody	24324	protein_coding	Serbp1	1000	19.66;34.04;76.13	16.25;9.20;22.54	43.28	16	NA	NA	Up	1.44	4.93064e-05	0.0010168	67262001	67263000	1.44	4.93064e-05	0.000835152			chr1	15836101	15838100	ENSMUSG00000025925	ENSMUST00000027057	+	15805664	15843470	Genebody	31436	protein_coding	Terf1	2000	45.21;31.14;42.81	73.39;63.78;145.89	39.72	94.36	NA	NA	Down
chr7	84046801	84048300	ENSMUSG00000052353	ENSMUST00000150495	-	83946529	84086502	Genebody	38952	protein_coding	Cemip	1500	57.93;43.46;63.08	18.41;28.63;13.53	54.82	20.19	NA	NA	Up	1.44	6.3766e-07	5.83967e-05	84047001	84048000	1.94	6.53372e-08	7.378e-06			chr1	15857001	15858000	ENSMUSG00000032719	ENSMUST00000040695	-	15853862	15892722	Genebody	35222	protein_coding	Sbspon	1000	31.21;34.47;26.06	90.52;28.06;53.28	30.58	57.29	NA	NA	Down
chr8	24065201	24066400	ENSMUSG00000037492	ENSMUST00000123412	+	23669658	24156585	Genebody	396142	protein_coding	Zmat4	1200	83.80;34.04;56.55	19.49;26.58;18.04	58.13	21.37	NA	NA	Up	1.44	3.05508e-07	3.67408e-05	24065301	24066300	1.66	1.7345e-07	1.42532e-05			chr1	15873801	15874800	ENSMUSG00000032719	ENSMUST00000040695	-	15853862	15892722	Genebody	18422	protein_coding	Sbspon	1000	29.06;22.24;28.54	84.40;33.17;62.16	26.61	59.91	NA	NA	Down
chr8	45549401	45550400	ENSMUSG00000031626	ENSMUST00000067107	+	45507918	45827593	Genebody	41982	protein_coding	Sorbs2	1000	48.62;24.63;26.10	10.83;13.29;12.40	33.12	12.17	NA	NA	Up	1.44	2.29821e-05	0.000608065	45549401	45550400	1.44	2.29821e-05	0.000468112			chr1	16069501	16070900	ENSMUSG00000067795	ENSMUST00000115367	-	16065979	16081212	Genebody	11012	protein_coding	4930444P10Rik	1400	31.21;24.46;22.95	69.73;37.42;69.77	26.21	58.97	NA	NA	Down
chr9	116657701	116658700	ENSMUSG00000039607	ENSMUST00000173429	-	116577582	116822806	Genebody	164606	protein_coding	Rbms3	1000	34.14;27.52;79.39	21.66;12.27;18.04	47.02	17.32	NA	NA	Up	1.44	1.23604e-06	8.87595e-05	116657701	116658700	1.44	1.23604e-06	5.4005e-05			chr1	16084701	16085700	ENSMUSG00000067795	ENSMUST00000151004	-	16065979	16093325	Genebody	8125	protein_coding	4930444P10Rik	1000	21.53;18.90;17.99	26.91;27.21;67.24	19.47	40.45	NA	NA	Down
chrX	134466501	134467500	ENSMUSG00000009596	ENSMUST00000113223	-	134460558	134474993	Genebody	7993	protein_coding	Taf7l	1000	33.10;26.07;26.10	19.49;5.11;6.76	28.43	10.46	NA	NA	Up	1.44	7.00749e-05	0.00128123	134466501	134467500	1.44	7.00749e-05	0.00108957			chr1	16118801	16120000	ENSMUSG00000025921	ENSMUST00000027053	+	16105774	16133734	Genebody	13626	protein_coding	Rdh10	1200	59.20;75.62;48.39	35.47;22.11;36.79	61.07	31.46	NA	NA	Up
chr1	46622701	46623700	ENSMUSG00000101337	ENSMUST00000178395	+	46608961	46626111	Genebody	14239	protein_coding	Dnah7c	1000	39.31;21.73;107.67	23.83;27.61;11.27	56.24	20.9	NA	NA	Up	1.43	5.15141e-05	0.00104594	46622701	46623700	1.43	5.15141e-05	0.000863177			chr1	16122601	16123700	ENSMUSG00000025921	ENSMUST00000027053	+	16105774	16133734	Genebody	17376	protein_coding	Rdh10	1100	47.36;44.48;46.53	36.70;97.80;96.41	46.12	76.97	NA	NA	Down
chr1	70419201	70420200	ENSMUSG00000053153	ENSMUST00000161310	+	69951621	70725132	Genebody	468079	protein_coding	Spag16	1000	24.83;31.14;70.69	19.49;18.40;9.02	42.22	15.64	NA	NA	Up	1.43	9.02825e-06	0.000323977	70419201	70420200	1.43	9.02825e-06	0.000230322			chr1	16309201	16310200	ENSMUSG00000025920	ENSMUST00000054668	-	16228801	16519228	Genebody	209528	protein_coding	Stau2	1000	20.45;22.24;27.92	79.51;27.21;69.77	23.54	58.83	NA	NA	Down
chr11	80403001	80404000	ENSMUSG00000017421	ENSMUST00000123726	+	80389131	80404821	Genebody	14369	protein_coding	Zfp207	1000	33.10;31.14;44.59	11.91;9.20;19.16	36.28	13.43	NA	NA	Up	1.43	8.56738e-07	7.03201e-05	80403001	80404000	1.43	8.56738e-07	4.21599e-05			chr1	16352601	16353700	ENSMUSG00000025920	ENSMUST00000115360	-	16344198	16375395	Genebody	22245	protein_coding	Stau2	1100	30.14;41.14;27.92	80.73;43.37;64.70	33.07	62.94	NA	NA	Down
chr11	81429801	81430900	ENSMUSG00000020704	ENSMUST00000066197	-	80880169	81968457	Genebody	538107	protein_coding	Asic2	1100	58.97;34.04;35.89	16.25;10.22;21.42	42.97	15.96	NA	NA	Up	1.43	1.28924e-06	9.11207e-05	81429901	81430900	1.46	2.73363e-06	9.47597e-05			chr1	16428401	16429600	ENSMUSG00000025920	ENSMUST00000159558	-	16343407	16519211	Genebody	90211	protein_coding	Stau2	1200	29.06;28.91;26.68	55.05;38.27;82.46	28.22	58.59	NA	NA	Down
chr11	108511501	108512600	ENSMUSG00000020728	ENSMUST00000133670	+	108498301	108860350	Genebody	13749	protein_coding	Cep112	1100	31.04;31.87;72.87	14.08;19.43;16.91	45.26	16.8	NA	NA	Up	1.43	2.3198e-06	0.00013193	108511501	108512500	1.46	2.33623e-06	8.43535e-05			chr1	16443301	16444500	ENSMUSG00000025920	ENSMUST00000159558	-	16343407	16519211	Genebody	75311	protein_coding	Stau2	1200	23.68;40.03;26.06	45.26;52.73;134.47	29.92	77.49	NA	NA	Down
chr12	13448601	13449700	ENSMUSG00000020576	ENSMUST00000042953	+	13269133	13583811	Genebody	180017	protein_coding	Nbas	1100	25.86;30.42;44.59	8.66;15.34;13.53	33.62	12.51	NA	NA	Up	1.43	1.64093e-05	0.000486008	13448601	13449600	1.59	4.9227e-06	0.000145845			chr1	16451401	16452400	ENSMUSG00000025920	ENSMUST00000159558	-	16343407	16519211	Genebody	67311	protein_coding	Stau2	1000	22.60;13.34;17.99	26.91;45.07;44.40	17.98	38.8	NA	NA	Down
chr12	34223201	34224300	ENSMUSG00000004698	ENSMUST00000210724	-	34095881	34528304	Genebody	304554	protein_coding	Hdac9	1100	18.62;43.46;51.12	15.16;13.29;13.53	37.73	13.99	NA	NA	Up	1.43	1.11934e-05	0.000375697	34223201	34224200	1.48	2.082e-05	0.000434687			chr1	16459201	16460300	ENSMUSG00000025920	ENSMUST00000159558	-	16343407	16519211	Genebody	59461	protein_coding	Stau2	1100	27.98;27.80;35.36	39.14;33.17;98.95	30.38	57.09	NA	NA	Down
chr13	109201201	109202200	ENSMUSG00000021699	ENSMUST00000120671	+	109116641	109951387	Genebody	85059	protein_coding	Pde4d	1000	42.41;30.42;44.59	20.58;6.13;16.91	39.14	14.54	NA	NA	Up	1.43	6.1494e-05	0.00117724	109201201	109202200	1.43	6.1494e-05	0.000988449			chr1	16489001	16490000	ENSMUSG00000025920	ENSMUST00000159558	-	16343407	16519211	Genebody	29711	protein_coding	Stau2	1000	23.68;24.46;21.71	81.96;27.21;40.60	23.29	49.92	NA	NA	Down
chr16	67100001	67101000	ENSMUSG00000064115	ENSMUST00000123266	-	66784789	67620493	Genebody	519993	protein_coding	Cadm2	1000	60.00;31.87;39.15	13.00;14.31;21.42	43.67	16.24	NA	NA	Up	1.43	1.26023e-06	8.97895e-05	67100001	67101000	1.43	1.26023e-06	5.47381e-05			chr1	16506401	16507400	ENSMUSG00000025920	ENSMUST00000159558	-	16343407	16519211	Genebody	12311	protein_coding	Stau2	1000	17.22;12.23;8.06	19.57;31.47;52.01	12.51	34.35	NA	NA	Down
chr17	68725001	68726000	ENSMUSG00000041565	ENSMUST00000093007	+	68273797	68777961	Genebody	451703	protein_coding	L3mbtl4	1000	30.00;23.90;46.77	11.91;16.36;9.02	33.56	12.43	NA	NA	Up	1.43	2.92234e-05	0.000715968	68725001	68726000	1.43	2.92234e-05	0.000561582			chr1	16540901	16541900	ENSMUSG00000025939	ENSMUST00000182554	-	16540790	16619312	Genebody	77912	protein_coding	Ube2w	1000	38.75;48.93;35.98	15.90;22.96;19.03	41.22	19.3	NA	NA	Up
chr17	78513201	78514400	ENSMUSG00000024076	ENSMUST00000024880	+	78508063	78627409	Genebody	5737	protein_coding	Vit	1200	24.83;49.25;72.87	21.66;20.45;12.40	48.98	18.17	NA	NA	Up	1.43	1.18518e-06	8.63736e-05	78513201	78514200	1.77	4.00794e-07	2.51706e-05			chr1	16547501	16549100	ENSMUSG00000025939	ENSMUST00000182554	-	16540790	16619312	Genebody	71012	protein_coding	Ube2w	1600	49.51;43.37;42.19	92.97;59.53;124.32	45.02	92.27	NA	NA	Down
chr19	27867701	27868700	ENSMUSG00000040929	ENSMUST00000173863	-	27768455	27900895	Genebody	32695	protein_coding	Rfx3	1000	28.97;22.45;41.33	10.83;11.25;12.40	30.92	11.49	NA	NA	Up	1.43	3.89704e-05	0.000866546	27867701	27868700	1.43	3.89704e-05	0.000697475			chr1	16575901	16577100	ENSMUSG00000025939	ENSMUST00000182080	-	16564338	16585398	Genebody	8898	protein_coding	Ube2w	1200	51.66;44.48;53.35	117.43;60.38;72.31	49.83	83.37	NA	NA	Down
chr2	4740901	4742300	ENSMUSG00000048186	ENSMUST00000056914	+	4718145	4800925	Genebody	23455	protein_coding	Bend7	1400	50.69;54.32;44.59	17.33;23.52;14.65	49.87	18.5	NA	NA	Up	1.43	6.74465e-11	1.64694e-07	4741301	4742300	1.78	7.89601e-08	8.3516e-06			chr1	16602501	16603600	ENSMUSG00000025939	ENSMUST00000133639	-	16581936	16619259	Genebody	16209	protein_coding	Ube2w	1100	53.82;57.83;40.32	17.13;25.51;24.10	50.66	22.25	NA	NA	Up
chr2	12115601	12116600	ENSMUSG00000026768	ENSMUST00000148055	-	12109070	12132552	Genebody	16452	protein_coding	Itga8	1000	63.11;35.49;61.99	11.91;19.43;28.18	53.53	19.84	NA	NA	Up	1.43	1.31301e-05	0.000418093	12115601	12116600	1.43	1.31301e-05	0.00030633			chr1	16606101	16607100	ENSMUSG00000025939	ENSMUST00000133639	-	16581936	16619259	Genebody	12659	protein_coding	Ube2w	1000	13.99;17.79;22.33	40.37;31.47;35.52	18.04	35.78	NA	NA	Down
chr2	104100301	104101300	ENSMUSG00000032679	ENSMUST00000153312	+	104095840	104114263	Genebody	4960	protein_coding	Cd59a	1000	35.17;24.63;29.36	10.83;14.31;7.89	29.72	11.01	NA	NA	Up	1.43	3.84619e-06	0.000183087	104100301	104101300	1.43	3.84619e-06	0.000121351			chr1	16612201	16613400	ENSMUSG00000025939	ENSMUST00000133639	-	16581936	16619259	Genebody	6459	protein_coding	Ube2w	1200	34.44;50.04;55.83	100.31;84.19;100.22	46.77	94.91	NA	NA	Down
chr3	50354701	50355700	ENSMUSG00000027737	ENSMUST00000194462	-	49892526	50443614	Genebody	88414	protein_coding	Slc7a11	1000	20.69;23.18;60.90	9.75;13.29;15.78	34.92	12.94	NA	NA	Up	1.43	2.46364e-05	0.000637476	50354701	50355700	1.43	2.46364e-05	0.000493194			chr1	16642401	16643600	ENSMUSG00000079658	ENSMUST00000185393	-	16643342	16648039	Genebody	5039	protein_coding	Eloc	1200	27.98;30.02;32.88	25.69;32.32;117.98	30.3	58.66	NA	NA	Down
chr3	80860201	80861700	ENSMUSG00000028020	ENSMUST00000194085	-	80844961	80912089	Genebody	51139	protein_coding	Glrb	1500	23.79;39.11;80.48	15.16;23.52;14.65	47.8	17.78	NA	NA	Up	1.43	2.08867e-06	0.000123307	80860701	80861700	1.65	2.17293e-06	8.01452e-05			chr1	16670101	16671900	ENSMUSG00000025940	ENSMUST00000177532	+	16665210	16677215	Genebody	5790	protein_coding	Tmem70	1800	45.21;41.14;54.59	84.40;71.44;107.83	46.98	87.89	NA	NA	Down
chr4	86982301	86983400	ENSMUSG00000037996	ENSMUST00000107158	-	86983129	87227963	Genebody	245113	protein_coding	Slc24a2	1100	35.17;44.91;59.82	9.75;27.61;14.65	46.63	17.34	NA	NA	Up	1.43	0.000321343	0.00485036	86982301	86983300	1.68	2.79923e-07	1.97413e-05			chr1	16964601	16966400	ENSMUSG00000042686	ENSMUST00000186024	-	16964560	17004219	Genebody	38719	protein_coding	Jph1	1800	37.67;47.82;52.73	101.53;71.44;100.22	46.07	91.06	NA	NA	Down
chr4	101972001	101973000	ENSMUSG00000078626	ENSMUST00000106916	-	101967453	101981049	Genebody	8549	protein_coding	Gm12790	1000	23.79;27.52;53.29	11.91;11.25;15.78	34.87	12.98	NA	NA	Up	1.43	2.22128e-05	0.000594829	101972001	101973000	1.43	2.22128e-05	0.000456294			chr1	16997601	16999100	ENSMUSG00000042686	ENSMUST00000186024	-	16964560	17004219	Genebody	5869	protein_coding	Jph1	1500	45.21;46.70;40.32	35.47;75.69;130.67	44.08	80.61	NA	NA	Down
chr5	3384301	3385900	ENSMUSG00000040274	ENSMUST00000042410	+	3344312	3522225	Genebody	40788	protein_coding	Cdk6	1600	56.90;67.36;60.90	25.99;21.47;21.42	61.72	22.96	NA	NA	Up	1.43	2.10882e-12	5.93537e-08	3384901	3385900	1.84	6.19767e-08	7.13246e-06			chr1	17063001	17064000	ENSMUSG00000042686	ENSMUST00000038382	-	16994938	17097889	Genebody	34389	protein_coding	Jph1	1000	17.22;17.79;21.71	39.14;38.27;49.48	18.91	42.3	NA	NA	Down
chr5	9659901	9660900	ENSMUSG00000003974	ENSMUST00000004076	-	9485541	9725170	Genebody	64770	protein_coding	Grm3	1000	16.55;27.52;55.47	14.08;7.16;15.78	33.18	12.34	NA	NA	Up	1.43	3.16519e-05	0.000755336	9659901	9660900	1.43	3.16519e-05	0.000596556			chr1	17068801	17069800	ENSMUSG00000042686	ENSMUST00000038382	-	16994938	17097889	Genebody	28589	protein_coding	Jph1	1000	77.49;46.70;51.49	34.25;26.36;32.98	58.56	31.2	NA	NA	Up
chr5	20033801	20034800	ENSMUSG00000040003	ENSMUST00000200443	+	19907961	20195087	Genebody	126339	protein_coding	Magi2	1000	48.62;29.70;34.80	18.41;11.25;12.40	37.71	14.02	NA	NA	Up	1.43	3.80256e-06	0.000181643	20033801	20034800	1.43	3.80256e-06	0.000120312			chr1	17089201	17090600	ENSMUSG00000042686	ENSMUST00000038382	-	16994938	17097889	Genebody	7989	protein_coding	Jph1	1400	51.66;51.15;60.80	128.44;79.94;76.12	54.54	94.83	NA	NA	Down
chr5	92770301	92771300	ENSMUSG00000029381	ENSMUST00000168878	+	92683625	92964762	Genebody	87175	protein_coding	Shroom3	1000	16.55;24.63;73.96	13.00;18.40;11.27	38.38	14.22	NA	NA	Up	1.43	1.67379e-05	0.00049268	92770301	92771300	1.43	1.67379e-05	0.000368438			chr1	17617901	17618900	ENSMUSG00000067780	ENSMUST00000088476	+	17601901	17630939	Genebody	16499	protein_coding	Pi15	1000	12.92;18.90;12.41	22.02;35.72;32.98	14.74	30.24	NA	NA	Down
chr6	104743801	104744900	ENSMUSG00000030092	ENSMUST00000162872	+	104493248	104863401	Genebody	251102	protein_coding	Cntn6	1100	39.31;28.25;43.50	9.75;12.27;19.16	37.02	13.73	NA	NA	Up	1.43	3.17352e-06	0.000161893	104743901	104744900	1.48	7.92717e-07	4.00291e-05			chr1	17743401	17744400	ENSMUSG00000025776	ENSMUST00000095075	+	17727088	17766344	Genebody	16812	protein_coding	Crispld1	1000	21.53;11.12;22.33	66.06;28.06;43.13	18.33	45.75	NA	NA	Down
chr8	10516301	10517300	ENSMUSG00000039057	ENSMUST00000042103	+	10272572	10634741	Genebody	244228	protein_coding	Myo16	1000	51.73;34.77;60.90	20.58;9.20;24.80	49.13	18.19	NA	NA	Up	1.43	3.17719e-05	0.000757099	10516301	10517300	1.43	3.17719e-05	0.000598151			chr1	17744701	17745800	ENSMUSG00000025776	ENSMUST00000095075	+	17727088	17766344	Genebody	18162	protein_coding	Crispld1	1100	22.60;15.57;22.33	31.80;34.02;82.46	20.17	49.43	NA	NA	Down
chr9	67882601	67883600	ENSMUSG00000035284	ENSMUST00000217386	+	67840412	67905810	Genebody	42688	protein_coding	Vps13c	1000	22.76;31.87;53.29	9.75;12.27;18.04	35.97	13.35	NA	NA	Up	1.43	1.54747e-05	0.000466881	67882601	67883600	1.43	1.54747e-05	0.000347098			chr1	17762801	17764000	ENSMUSG00000025776	ENSMUST00000095075	+	17727088	17766344	Genebody	36312	protein_coding	Crispld1	1200	22.60;26.69;27.30	31.80;48.48;73.58	25.53	51.29	NA	NA	Down
chr10	49673901	49675500	ENSMUSG00000056073	ENSMUST00000218598	-	49100727	49783259	Genebody	108559	protein_coding	Grik2	1600	101.38;56.50;106.58	37.91;20.45;40.58	88.15	32.98	NA	NA	Up	1.42	3.09764e-07	3.7059e-05	49674301	49675300	1.57	8.79058e-08	9.01747e-06			chr1	18127101	18128300	ENSMUSG00000025774	ENSMUST00000115340	-	18115204	18137051	Genebody	9351	protein_coding	Crisp4	1200	21.53;28.91;16.75	36.70;36.57;96.41	22.4	56.56	NA	NA	Down
chr11	40739101	40740100	ENSMUSG00000020328	ENSMUST00000144601	+	40736306	40739264	Genebody	3294	protein_coding	Nudcd2	1000	37.24;48.53;54.38	13.00;10.22;29.31	46.72	17.51	NA	NA	Up	1.42	9.52421e-05	0.00156609	40739101	40740100	1.42	9.52421e-05	0.00137574			chr1	19111101	19112200	ENSMUSG00000042596	ENSMUST00000149505	+	19107181	19148367	Genebody	4469	protein_coding	Tfap2d	1100	22.60;23.35;14.27	29.36;34.02;60.89	20.07	41.42	NA	NA	Down
chr11	110036601	110037600	ENSMUSG00000041828	ENSMUST00000106664	-	110025636	110095937	Genebody	58837	protein_coding	Abca8a	1000	16.55;26.07;81.57	17.33;14.31;14.65	41.4	15.43	NA	NA	Up	1.42	7.15084e-06	0.000276352	110036601	110037600	1.42	7.15084e-06	0.000193182			chr1	19124001	19125000	ENSMUSG00000042596	ENSMUST00000149505	+	19107181	19148367	Genebody	17319	protein_coding	Tfap2d	1000	13.99;18.90;17.99	59.94;25.51;36.79	16.96	40.75	NA	NA	Down
chr13	3912801	3913900	ENSMUSG00000021215	ENSMUST00000091853	-	3883333	3918220	Genebody	4870	protein_coding	Net1	1100	36.21;47.80;28.28	16.25;12.27;13.53	37.43	14.01	NA	NA	Up	1.42	3.22021e-06	0.000163371	3912901	3913900	1.62	7.8452e-08	8.31778e-06			chr1	19137201	19138600	ENSMUSG00000042596	ENSMUST00000149505	+	19107181	19148367	Genebody	30719	protein_coding	Tfap2d	1400	31.21;37.81;37.22	103.98;34.02;90.07	35.41	76.02	NA	NA	Down
chr14	68521201	68522200	ENSMUSG00000022056	ENSMUST00000022640	-	68497336	68533689	Genebody	11989	protein_coding	Adam7	1000	22.76;31.14;75.04	9.75;22.49;15.78	42.98	16.01	NA	NA	Up	1.42	3.63976e-05	0.000829011	68521201	68522200	1.42	3.63976e-05	0.00066298			chr1	19162001	19163500	ENSMUSG00000042596	ENSMUST00000037294	+	19103022	19166346	Genebody	59728	protein_coding	Tfap2d	1500	26.91;12.23;24.19	50.15;38.27;69.77	21.11	52.73	NA	NA	Down
chr14	98045001	98046000	ENSMUSG00000055639	ENSMUST00000069334	-	97786853	98169543	Genebody	124043	protein_coding	Dach1	1000	70.35;21.73;83.74	15.16;22.49;28.18	58.61	21.95	NA	NA	Up	1.42	4.85796e-07	4.93737e-05	98045001	98046000	1.42	4.85796e-07	2.86343e-05			chr1	19165401	19166600	ENSMUSG00000042596	ENSMUST00000037294	+	19103022	19166346	Genebody	62978	protein_coding	Tfap2d	1200	16.14;6.67;18.61	25.69;34.02;82.46	13.81	47.39	NA	NA	Down
chr16	20386101	20387100	ENSMUSG00000022822	ENSMUST00000150340	-	20378484	20396403	Genebody	9803	protein_coding	Abcc5	1000	39.31;30.42;28.28	18.41;9.20;9.02	32.67	12.21	NA	NA	Up	1.42	5.31699e-06	0.000226995	20386101	20387100	1.42	5.31699e-06	0.000154744			chr1	19224401	19225800	ENSMUSG00000025927	ENSMUST00000064976	+	19212054	19234624	Genebody	13046	protein_coding	Tfap2b	1400	21.53;26.69;31.02	84.40;62.93;87.53	26.41	78.29	NA	NA	Down
chr16	96826101	96827600	ENSMUSG00000050272	ENSMUST00000056102	-	96592079	97170752	Genebody	343902	protein_coding	Dscam	1500	47.59;64.46;82.66	22.74;30.67;19.16	64.9	24.19	NA	NA	Up	1.42	7.04857e-08	1.49018e-05	96826501	96827500	1.68	8.59134e-08	8.86529e-06			chr1	19238101	19239100	ENSMUSG00000025927	ENSMUST00000187754	+	19208960	19238083	Genebody	29640	protein_coding	Tfap2b	1000	17.22;16.68;22.33	33.03;35.72;52.01	18.75	40.25	NA	NA	Down
chr17	6679701	6681300	ENSMUSG00000041831	ENSMUST00000097430	+	6673610	6737836	Genebody	6890	protein_coding	Sytl3	1600	48.62;78.95;54.38	22.74;29.65;15.78	60.65	22.73	NA	NA	Up	1.42	9.69023e-08	1.81276e-05	6680201	6681200	1.55	1.11732e-08	2.23418e-06			chr1	20069901	20071100	ENSMUSG00000043760	ENSMUST00000088448	-	20057779	20618064	Genebody	547564	protein_coding	Pkhd1	1200	41.98;38.92;69.48	139.45;101.20;125.59	50.13	122.08	NA	NA	Down
chr17	58250801	58252000	ENSMUSG00000038048	ENSMUST00000076038	+	57769570	58410355	Genebody	481830	protein_coding	Cntnap5c	1200	45.52;57.22;29.36	24.91;13.29;11.27	44.03	16.49	NA	NA	Up	1.42	5.38174e-05	0.00107735	58251001	58252000	1.68	8.67212e-08	8.92366e-06			chr1	20084701	20086500	ENSMUSG00000043760	ENSMUST00000088448	-	20057779	20618064	Genebody	532464	protein_coding	Pkhd1	1800	32.29;45.59;29.78	67.28;52.73;102.76	35.89	74.25	NA	NA	Down
chr2	136376801	136377800	ENSMUSG00000039913	ENSMUST00000035264	-	136081104	136387938	Genebody	10638	protein_coding	Pak7	1000	30.00;50.70;83.74	17.33;18.40;25.93	54.81	20.55	NA	NA	Up	1.42	4.94336e-07	4.98987e-05	136376801	136377800	1.42	4.94336e-07	2.8964e-05			chr1	20090301	20092000	ENSMUSG00000043760	ENSMUST00000088448	-	20057779	20618064	Genebody	526914	protein_coding	Pkhd1	1700	31.21;32.25;35.36	70.95;65.48;46.94	32.94	61.12	NA	NA	Down
chr2	179463901	179464900	ENSMUSG00000000305	ENSMUST00000124708	+	179444233	179780319	Genebody	20167	protein_coding	Cdh4	1000	53.79;76.78;54.38	32.49;27.61;9.02	61.65	23.04	NA	NA	Up	1.42	9.50264e-05	0.00156366	179463901	179464900	1.42	9.50264e-05	0.00137334			chr1	20108001	20110100	ENSMUSG00000043760	ENSMUST00000088448	-	20057779	20618064	Genebody	509014	protein_coding	Pkhd1	2100	50.59;42.26;66.38	99.08;59.53;234.69	53.07	131.1	NA	NA	Down
chr3	109110901	109112000	ENSMUSG00000027880	ENSMUST00000159926	+	109080499	109116582	Genebody	30951	protein_coding	Slc25a54	1100	34.14;24.63;104.41	14.08;25.56;21.42	54.39	20.35	NA	NA	Up	1.42	1.06026e-06	8.02754e-05	109111001	109112000	1.43	1.03707e-06	4.79315e-05			chr1	20118501	20120000	ENSMUSG00000043760	ENSMUST00000088448	-	20057779	20618064	Genebody	498814	protein_coding	Pkhd1	1500	13.99;23.35;31.02	59.94;69.74;59.62	22.79	63.1	NA	NA	Down
chr3	109670601	109671600	ENSMUSG00000033721	ENSMUST00000148866	+	109647524	109682903	Genebody	23576	protein_coding	Vav3	1000	26.90;23.18;28.28	5.42;9.20;14.65	26.12	9.76	NA	NA	Up	1.42	4.18223e-06	0.000193411	109670601	109671600	1.42	4.18223e-06	0.000129261			chr1	20133001	20134100	ENSMUSG00000043760	ENSMUST00000088448	-	20057779	20618064	Genebody	484514	protein_coding	Pkhd1	1100	25.83;24.46;22.95	47.71;39.97;59.62	24.42	49.1	NA	NA	Down
chr4	36479101	36480600	ENSMUSG00000045083	ENSMUST00000124999	-	36056724	36950486	Genebody	470636	protein_coding	Lingo2	1500	23.79;39.11;38.07	10.83;12.27;14.65	33.66	12.58	NA	NA	Up	1.42	8.63823e-06	0.000314618	36479601	36480600	1.44	4.59542e-06	0.000138774			chr1	20135601	20137100	ENSMUSG00000043760	ENSMUST00000088448	-	20057779	20618064	Genebody	481714	protein_coding	Pkhd1	1500	48.43;58.94;40.95	48.93;68.04;134.47	49.44	83.81	NA	NA	Down
chr4	62684001	62685000	ENSMUSG00000059810	ENSMUST00000138674	+	62674352	62690001	Genebody	10148	protein_coding	Rgs3	1000	64.14;55.77;73.96	17.33;32.72;22.54	64.62	24.2	NA	NA	Up	1.42	2.51218e-09	1.85588e-06	62684001	62685000	1.42	2.51218e-09	7.84324e-07			chr1	20141601	20144300	ENSMUSG00000043760	ENSMUST00000088448	-	20057779	20618064	Genebody	475114	protein_coding	Pkhd1	2700	46.28;61.16;55.83	79.51;86.75;202.98	54.43	123.08	NA	NA	Down
chr4	143180901	143182800	ENSMUSG00000057637	ENSMUST00000154280	-	143162056	143194735	Genebody	12885	protein_coding	Prdm2	1900	77.59;60.84;83.74	27.08;34.76;21.42	74.06	27.75	NA	NA	Up	1.42	2.06106e-09	1.63146e-06	143181501	143182500	1.7	7.03129e-07	3.68837e-05			chr1	20150401	20151700	ENSMUSG00000043760	ENSMUST00000088448	-	20057779	20618064	Genebody	467014	protein_coding	Pkhd1	1300	23.68;16.68;27.30	41.59;44.22;48.21	22.55	44.67	NA	NA	Down
chr5	16274001	16275300	ENSMUSG00000040118	ENSMUST00000115281	+	15934829	16370727	Genebody	339821	protein_coding	Cacna2d1	1300	24.83;34.04;110.93	29.24;16.36;18.04	56.6	21.21	NA	NA	Up	1.42	1.78325e-06	0.000111349	16274101	16275100	1.46	1.05896e-06	4.86044e-05			chr1	20164701	20165900	ENSMUSG00000043760	ENSMUST00000088448	-	20057779	20618064	Genebody	452764	protein_coding	Pkhd1	1200	17.22;17.79;17.37	19.57;33.17;71.04	17.46	41.26	NA	NA	Down
chr5	17704801	17705800	ENSMUSG00000028780	ENSMUST00000115271	+	17694202	17730265	Genebody	11098	protein_coding	Sema3c	1000	58.97;22.45;32.63	8.66;20.45;13.53	38.02	14.21	NA	NA	Up	1.42	8.55382e-05	0.00146031	17704801	17705800	1.42	8.55382e-05	0.00126829			chr1	20167201	20168300	ENSMUSG00000043760	ENSMUST00000088448	-	20057779	20618064	Genebody	450314	protein_coding	Pkhd1	1100	8.61;16.68;17.99	28.13;31.47;62.16	14.43	40.59	NA	NA	Down
chr5	99294401	99295700	ENSMUSG00000089809	ENSMUST00000209346	-	99217426	99728812	Genebody	433762	protein_coding	Rasgef1b	1300	45.52;39.11;102.23	21.66;24.54;23.67	62.29	23.29	NA	NA	Up	1.42	4.85165e-07	4.93293e-05	99294701	99295700	1.31	3.64278e-06	0.000116549			chr1	20170601	20172700	ENSMUSG00000043760	ENSMUST00000088448	-	20057779	20618064	Genebody	446414	protein_coding	Pkhd1	2100	31.21;38.92;39.08	72.17;60.38;92.61	36.41	75.05	NA	NA	Down
chr5	112714301	112715300	ENSMUSG00000072720	ENSMUST00000182189	-	112688878	112765931	Genebody	51131	protein_coding	Myo18b	1000	98.28;34.77;80.48	37.91;21.47;20.29	71.18	26.56	NA	NA	Up	1.42	4.98232e-06	0.000217204	112714301	112715300	1.42	4.98232e-06	0.000147208			chr1	20177001	20178500	ENSMUSG00000043760	ENSMUST00000088448	-	20057779	20618064	Genebody	440314	protein_coding	Pkhd1	1500	29.06;36.70;27.30	50.15;34.87;100.22	31.02	61.75	NA	NA	Down
chr6	34802301	34804000	ENSMUSG00000038836	ENSMUST00000155726	+	34780875	34805631	Genebody	22275	protein_coding	Agbl3	1700	32.07;47.08;75.04	18.41;14.31;24.80	51.4	19.17	NA	NA	Up	1.42	4.47533e-07	4.68499e-05	34802401	34803400	1.99	4.03433e-08	5.33509e-06			chr1	20178601	20180400	ENSMUSG00000043760	ENSMUST00000088448	-	20057779	20618064	Genebody	438564	protein_coding	Pkhd1	1800	26.91;24.46;27.92	47.71;74.84;130.67	26.43	84.4	NA	NA	Down
chr6	50122301	50123300	ENSMUSG00000038388	ENSMUST00000167628	+	50110860	50180613	Genebody	11940	protein_coding	Mpp6	1000	35.17;22.45;52.20	11.91;12.27;16.91	36.61	13.7	NA	NA	Up	1.42	1.29467e-05	0.000414131	50122301	50123300	1.42	1.29467e-05	0.000302956			chr1	20196101	20197100	ENSMUSG00000043760	ENSMUST00000088448	-	20057779	20618064	Genebody	421464	protein_coding	Pkhd1	1000	22.60;15.57;20.47	72.17;27.21;53.28	19.55	50.89	NA	NA	Down
chr6	142690101	142691100	ENSMUSG00000030249	ENSMUST00000100827	-	142587862	142702218	Genebody	11618	protein_coding	Abcc9	1000	61.04;22.45;44.59	10.83;22.49;14.65	42.69	15.99	NA	NA	Up	1.42	1.12109e-05	0.000376086	142690101	142691100	1.42	1.12109e-05	0.000272034			chr1	20202701	20203700	ENSMUSG00000043760	ENSMUST00000088448	-	20057779	20618064	Genebody	414864	protein_coding	Pkhd1	1000	19.37;27.80;17.99	28.13;27.21;73.58	21.72	42.98	NA	NA	Down
chr6	148144001	148145300	ENSMUSG00000030303	ENSMUST00000111607	+	148047416	148182758	Genebody	97234	protein_coding	Far2	1300	88.97;52.87;81.57	23.83;42.94;16.91	74.47	27.89	NA	NA	Up	1.42	0.000160049	0.00250299	148144101	148145100	1.52	1.88042e-07	1.50703e-05			chr1	20214001	20215500	ENSMUSG00000043760	ENSMUST00000088448	-	20057779	20618064	Genebody	403314	protein_coding	Pkhd1	1500	30.14;20.02;37.22	41.59;41.67;121.79	29.13	68.35	NA	NA	Down
chr8	65887101	65888100	ENSMUSG00000036469	ENSMUST00000110259	+	65618525	66470427	Genebody	269075	protein_coding	2020-03-01	1000	28.97;23.18;65.25	19.49;16.36;7.89	39.13	14.58	NA	NA	Up	1.42	7.29332e-05	0.00131583	65887101	65888100	1.42	7.29332e-05	0.00112338			chr1	20227301	20229100	ENSMUSG00000043760	ENSMUST00000088448	-	20057779	20618064	Genebody	389864	protein_coding	Pkhd1	1800	34.44;23.35;34.74	95.41;49.33;95.15	30.85	79.96	NA	NA	Down
chr9	15608501	15609500	ENSMUSG00000039977	ENSMUST00000115592	-	15559864	15626731	Genebody	17731	protein_coding	Deup1	1000	55.86;35.49;40.24	22.74;18.40;7.89	43.86	16.35	NA	NA	Up	1.42	7.32948e-05	0.00131984	15608501	15609500	1.42	7.32948e-05	0.00112758			chr1	20240701	20244300	ENSMUSG00000043760	ENSMUST00000088448	-	20057779	20618064	Genebody	375564	protein_coding	Pkhd1	3600	91.49;82.29;85.61	210.40;126.72;223.27	86.46	186.8	NA	NA	Down
chrX	69400501	69401600	ENSMUSG00000031189	ENSMUST00000143097	+	69360700	69785176	Genebody	40350	protein_coding	Aff2	1100	17.59;31.14;34.80	6.50;12.27;12.40	27.84	10.39	NA	NA	Up	1.42	7.75138e-05	0.00136899	69400501	69401500	1.47	5.19752e-05	0.000868716			chr1	20244401	20245600	ENSMUSG00000043760	ENSMUST00000088448	-	20057779	20618064	Genebody	373064	protein_coding	Pkhd1	1200	18.30;16.68;8.06	46.48;37.42;43.13	14.35	42.35	NA	NA	Down
chrX	137885301	137886500	ENSMUSG00000059203	ENSMUST00000075471	+	137651720	138846624	Genebody	234180	protein_coding	Il1rapl2	1200	44.48;27.52;32.63	15.16;9.20;14.65	34.88	13.01	NA	NA	Up	1.42	6.51761e-06	0.00026003	137885401	137886400	1.58	3.90097e-06	0.000122602			chr1	20246701	20247800	ENSMUSG00000043760	ENSMUST00000088448	-	20057779	20618064	Genebody	370814	protein_coding	Pkhd1	1100	10.76;25.58;11.79	33.03;35.72;41.86	16.04	36.87	NA	NA	Down
chrX	159315801	159317100	ENSMUSG00000031309	ENSMUST00000112491	+	159303281	159330877	Genebody	13169	protein_coding	Rps6ka3	1300	39.31;26.07;40.24	15.16;15.34;9.02	35.21	13.17	NA	NA	Up	1.42	4.53778e-06	0.000204604	159315801	159316800	1.63	7.53683e-07	3.87048e-05			chr1	20257801	20259000	ENSMUSG00000043760	ENSMUST00000088448	-	20057779	20618064	Genebody	359664	protein_coding	Pkhd1	1200	18.30;25.58;15.51	23.24;48.48;76.12	19.79	49.28	NA	NA	Down
chr1	55266501	55267500	ENSMUSG00000025977	ENSMUST00000161810	-	55248658	55300178	Genebody	33178	protein_coding	Boll	1000	42.41;25.35;29.36	11.91;13.29;11.27	32.38	12.16	NA	NA	Up	1.41	1.68154e-05	0.000494237	55266501	55267500	1.41	1.68154e-05	0.000369774			chr1	20259201	20260600	ENSMUSG00000043760	ENSMUST00000088448	-	20057779	20618064	Genebody	358164	protein_coding	Pkhd1	1400	24.76;22.24;24.82	37.92;54.43;63.43	23.94	51.93	NA	NA	Down
chr1	70428001	70429200	ENSMUSG00000053153	ENSMUST00000161310	+	69951621	70725132	Genebody	476979	protein_coding	Spag16	1200	25.86;46.35;130.51	32.49;13.29;30.44	67.58	25.41	NA	NA	Up	1.41	5.01044e-05	0.00102736	70428001	70429000	1.58	1.08895e-05	0.000266061			chr1	20262601	20264000	ENSMUSG00000043760	ENSMUST00000088448	-	20057779	20618064	Genebody	354764	protein_coding	Pkhd1	1400	26.91;15.57;22.33	41.59;41.67;54.55	21.6	45.94	NA	NA	Down
chr1	81092301	81093600	ENSMUSG00000054976	ENSMUST00000123285	+	81077583	81341764	Genebody	15367	protein_coding	Nyap2	1300	39.31;32.59;157.70	24.91;27.61;33.82	76.53	28.78	NA	NA	Up	1.41	4.43889e-07	4.66228e-05	81092601	81093600	1.49	3.33509e-07	2.21799e-05			chr1	20271801	20273300	ENSMUSG00000043760	ENSMUST00000088448	-	20057779	20618064	Genebody	345514	protein_coding	Pkhd1	1500	23.68;24.46;27.92	40.37;56.13;58.36	25.35	51.62	NA	NA	Down
chr1	155409801	155410800	ENSMUSG00000026469	ENSMUST00000027741	-	155275701	155417329	Genebody	7029	protein_coding	Xpr1	1000	18.62;38.39;51.12	17.33;14.31;9.02	36.04	13.55	NA	NA	Up	1.41	2.35207e-05	0.000617622	155409801	155410800	1.41	2.35207e-05	0.000476169			chr1	20300701	20301800	ENSMUSG00000043760	ENSMUST00000088448	-	20057779	20618064	Genebody	316814	protein_coding	Pkhd1	1100	54.89;46.70;38.46	68.50;97.80;82.46	46.69	82.92	NA	NA	Down
chr10	18176901	18177900	ENSMUSG00000071392	ENSMUST00000209178	-	18129022	18201353	Genebody	23953	protein_coding	Ect2l	1000	16.55;29.70;70.69	11.91;16.36;15.78	38.98	14.68	NA	NA	Up	1.41	1.22464e-05	0.00039923	18176901	18177900	1.41	1.22464e-05	0.000290683			chr1	20312501	20314200	ENSMUSG00000043760	ENSMUST00000088448	-	20057779	20618064	Genebody	304714	protein_coding	Pkhd1	1700	34.44;30.02;33.50	75.84;43.37;64.70	32.66	61.3	NA	NA	Down
chr10	28783001	28784200	ENSMUSG00000049109	ENSMUST00000159927	+	28668627	28883818	Genebody	114973	protein_coding	Themis	1200	35.17;53.60;69.60	18.41;17.38;23.67	52.79	19.82	NA	NA	Up	1.41	2.77846e-07	3.46072e-05	28783001	28784000	1.84	7.4427e-08	8.05183e-06			chr1	20349001	20350000	ENSMUSG00000043760	ENSMUST00000088448	-	20057779	20618064	Genebody	268564	protein_coding	Pkhd1	1000	18.30;14.46;11.79	26.91;31.47;36.79	14.85	31.72	NA	NA	Down
chr10	88466601	88467600	ENSMUSG00000020059	ENSMUST00000123244	+	88459664	88473236	Genebody	7436	protein_coding	Sycp3	1000	18.62;23.18;30.45	6.50;7.16;13.53	24.08	9.06	NA	NA	Up	1.41	8.02967e-05	0.00140134	88466601	88467600	1.41	8.02967e-05	0.00120879			chr1	20390701	20391900	ENSMUSG00000043760	ENSMUST00000132647	-	20374722	20409448	Genebody	18148	protein_coding	Pkhd1	1200	40.90;23.35;26.68	36.70;35.72;72.31	30.31	48.24	NA	NA	Down
chr10	106992901	106994200	ENSMUSG00000035948	ENSMUST00000165067	-	106933517	107123583	Genebody	130033	protein_coding	Acss3	1300	39.31;29.70;48.94	17.33;11.25;15.78	39.32	14.79	NA	NA	Up	1.41	4.11367e-06	0.000191372	106993001	106994000	1.65	1.6227e-06	6.52586e-05			chr1	20397501	20398500	ENSMUSG00000043760	ENSMUST00000132647	-	20374722	20409448	Genebody	11448	protein_coding	Pkhd1	1000	16.14;26.69;25.44	57.49;34.87;54.55	22.76	48.97	NA	NA	Down
chr11	36788101	36789200	ENSMUSG00000049336	ENSMUST00000163524	-	36007662	36944166	Genebody	155516	protein_coding	Tenm2	1100	27.93;55.05;56.55	18.41;19.43;14.65	46.51	17.5	NA	NA	Up	1.41	1.32933e-06	9.29649e-05	36788101	36789100	1.26	2.66989e-05	0.000524345			chr1	20428001	20429200	ENSMUSG00000043760	ENSMUST00000088448	-	20057779	20618064	Genebody	189464	protein_coding	Pkhd1	1200	25.83;20.02;29.78	29.36;59.53;72.31	25.21	53.73	NA	NA	Down
chr12	67061501	67062800	ENSMUSG00000034912	ENSMUST00000222167	-	66471515	67221042	Genebody	158892	protein_coding	Mdga2	1300	36.21;31.14;96.79	20.58;17.38;23.67	54.72	20.54	NA	NA	Up	1.41	7.86337e-07	6.67409e-05	67061701	67062700	1.57	5.43405e-07	3.08601e-05			chr1	20449401	20451500	ENSMUSG00000043760	ENSMUST00000088448	-	20057779	20618064	Genebody	167614	protein_coding	Pkhd1	2100	53.82;41.14;73.20	135.78;98.65;130.67	56.06	121.7	NA	NA	Down
chr12	75127601	75128700	ENSMUSG00000034402	ENSMUST00000042299	-	74897220	75177332	Genebody	49182	protein_coding	Kcnh5	1100	36.21;25.35;94.62	16.25;23.52;19.16	52.06	19.64	NA	NA	Up	1.41	1.26412e-06	8.9961e-05	75127701	75128700	1.39	3.79613e-06	0.000120174			chr1	20452301	20453300	ENSMUSG00000043760	ENSMUST00000088448	-	20057779	20618064	Genebody	165264	protein_coding	Pkhd1	1000	36.59;24.46;27.92	80.73;14.46;73.58	29.66	56.26	NA	NA	Down
chr12	100613301	100614300	ENSMUSG00000021180	ENSMUST00000221246	-	100551013	100713080	Genebody	99280	protein_coding	Rps6ka5	1000	32.07;23.18;79.39	10.83;19.43;20.29	44.88	16.85	NA	NA	Up	1.41	3.22669e-06	0.000163598	100613301	100614300	1.41	3.22669e-06	0.000106831			chr1	20464001	20465100	ENSMUSG00000043760	ENSMUST00000088448	-	20057779	20618064	Genebody	153514	protein_coding	Pkhd1	1100	29.06;25.58;26.06	12.23;39.12;125.59	26.9	58.98	NA	NA	Down
chr14	18646001	18647000	ENSMUSG00000058317	ENSMUST00000135381	-	18586888	18665150	Genebody	18650	protein_coding	Ube2e2	1000	39.31;36.94;51.12	16.25;11.25;20.29	42.46	15.93	NA	NA	Up	1.41	1.35118e-07	2.20461e-05	18646001	18647000	1.41	1.35118e-07	1.20269e-05			chr1	20469701	20471900	ENSMUSG00000043760	ENSMUST00000088448	-	20057779	20618064	Genebody	147264	protein_coding	Pkhd1	2200	44.13;52.27;70.72	95.41;106.31;137.01	55.71	112.91	NA	NA	Down
chr14	116457801	116458800	ENSMUSG00000022112	ENSMUST00000022707	+	115092626	116524437	Genebody	1365674	protein_coding	Gpc5	1000	37.24;38.39;57.64	18.41;9.20;22.54	44.42	16.72	NA	NA	Up	1.41	1.36331e-05	0.000428725	116457801	116458800	1.41	1.36331e-05	0.000315087			chr1	20479101	20481200	ENSMUSG00000043760	ENSMUST00000088448	-	20057779	20618064	Genebody	137914	protein_coding	Pkhd1	2100	34.44;40.03;39.70	102.75;51.88;142.08	38.06	98.9	NA	NA	Down
chr16	85501601	85503000	ENSMUSG00000041134	ENSMUST00000175700	-	85421533	85550417	Genebody	48117	protein_coding	Cyyr1	1400	33.10;31.87;83.74	15.16;20.45;20.29	49.57	18.63	NA	NA	Up	1.41	1.24589e-06	8.92061e-05	85501601	85502600	1.53	5.01056e-06	0.000147858			chr1	20484601	20485600	ENSMUSG00000043760	ENSMUST00000088448	-	20057779	20618064	Genebody	132964	protein_coding	Pkhd1	1000	27.98;20.02;30.40	46.48;28.06;82.46	26.13	52.34	NA	NA	Down
chr16	96672101	96673600	ENSMUSG00000050272	ENSMUST00000056102	-	96592079	97170752	Genebody	497902	protein_coding	Dscam	1500	199.66;118.06;88.09	64.98;64.41;23.67	135.27	51.02	NA	NA	Up	1.41	0.000225132	0.00345352	96672301	96673300	1.78	2.93645e-07	2.0365e-05			chr1	20507801	20508800	ENSMUSG00000043760	ENSMUST00000088448	-	20057779	20618064	Genebody	109764	protein_coding	Pkhd1	1000	19.37;30.02;19.23	41.59;39.12;43.13	22.88	41.28	NA	NA	Down
chr18	12138901	12139900	ENSMUSG00000024404	ENSMUST00000025270	+	12128850	12157367	Genebody	10550	protein_coding	Riok3	1000	57.93;34.77;48.94	22.74;10.22;20.29	47.21	17.75	NA	NA	Up	1.41	2.59336e-06	0.000141817	12138901	12139900	1.41	2.59336e-06	9.11601e-05			chr1	20510501	20512200	ENSMUSG00000043760	ENSMUST00000088448	-	20057779	20618064	Genebody	106714	protein_coding	Pkhd1	1700	44.13;35.58;39.70	58.72;48.48;97.68	39.81	68.29	NA	NA	Down
chr19	47331801	47332800	ENSMUSG00000053617	ENSMUST00000081619	-	47260174	47464411	Genebody	132111	protein_coding	Sh3pxd2a	1000	80.69;23.90;67.43	27.08;26.58;11.27	57.34	21.64	NA	NA	Up	1.41	9.19597e-05	0.0015313	47331801	47332800	1.41	9.19597e-05	0.00134023			chr1	20518301	20519800	ENSMUSG00000043760	ENSMUST00000088448	-	20057779	20618064	Genebody	99014	protein_coding	Pkhd1	1500	23.68;33.36;32.88	81.96;46.77;95.15	29.97	74.63	NA	NA	Down
chr19	55473801	55474900	ENSMUSG00000024983	ENSMUST00000095950	+	55316351	55626561	Genebody	157999	protein_coding	Vti1a	1100	32.07;72.43;75.04	18.41;27.61;21.42	59.85	22.48	NA	NA	Up	1.41	3.18762e-07	3.77294e-05	55473801	55474800	1.56	1.98347e-07	1.56596e-05			chr1	20534101	20536000	ENSMUSG00000043760	ENSMUST00000088448	-	20057779	20618064	Genebody	83014	protein_coding	Pkhd1	1900	31.21;31.14;32.26	37.92;70.59;101.49	31.54	70	NA	NA	Down
chr2	104612601	104613600	ENSMUSG00000027176	ENSMUST00000028599	+	104590523	104665429	Genebody	22577	protein_coding	Cstf3	1000	23.79;22.45;64.17	15.16;16.36;10.15	36.8	13.89	NA	NA	Up	1.41	3.04719e-05	0.000736202	104612601	104613600	1.41	3.04719e-05	0.00057964			chr1	20551001	20552100	ENSMUSG00000043760	ENSMUST00000088448	-	20057779	20618064	Genebody	66514	protein_coding	Pkhd1	1100	23.68;22.24;32.26	57.49;44.22;44.40	26.06	48.71	NA	NA	Down
chr2	113637801	113639200	ENSMUSG00000044042	ENSMUST00000081349	+	113441064	113709855	Genebody	197436	protein_coding	Fmn1	1400	33.10;47.08;89.18	27.08;16.36;20.29	56.45	21.24	NA	NA	Up	1.41	5.40554e-07	5.27376e-05	113637901	113638900	1.71	2.90483e-07	2.02197e-05			chr1	20554401	20555800	ENSMUSG00000043760	ENSMUST00000088448	-	20057779	20618064	Genebody	62964	protein_coding	Pkhd1	1400	72.11;64.50;67.62	97.86;73.14;145.89	68.08	105.63	NA	NA	Down
chr2	127708601	127709700	ENSMUSG00000027377	ENSMUST00000028856	-	127704386	127729932	Genebody	20782	protein_coding	Mall	1100	24.83;36.21;39.15	13.00;12.27;12.40	33.4	12.56	NA	NA	Up	1.41	5.66693e-06	0.000236586	127708701	127709700	1.43	8.56184e-06	0.000221459			chr1	20561301	20562300	ENSMUSG00000043760	ENSMUST00000088448	-	20057779	20618064	Genebody	56264	protein_coding	Pkhd1	1000	16.14;15.57;18.61	20.80;26.36;85.00	16.77	44.05	NA	NA	Down
chr2	140443101	140444300	ENSMUSG00000068205	ENSMUST00000154505	+	140395456	140645744	Genebody	48244	protein_coding	Macrod2	1200	20.69;36.94;61.99	13.00;18.40;13.53	39.87	14.98	NA	NA	Up	1.41	9.67861e-06	0.000340202	140443301	140444300	1.53	7.65051e-06	0.000203365			chr1	20563501	20564500	ENSMUSG00000043760	ENSMUST00000088448	-	20057779	20618064	Genebody	54064	protein_coding	Pkhd1	1000	27.98;17.79;23.57	42.81;33.17;65.97	23.12	47.32	NA	NA	Down
chr4	58305401	58306400	ENSMUSG00000057280	ENSMUST00000098057	+	58285962	58374303	Genebody	19938	protein_coding	Musk	1000	25.86;32.59;30.45	17.33;7.16;9.02	29.64	11.17	NA	NA	Up	1.41	1.46343e-06	9.85557e-05	58305401	58306400	1.41	1.46343e-06	6.07593e-05			chr1	20595701	20596700	ENSMUSG00000043760	ENSMUST00000147480	-	20592953	20618064	Genebody	21864	protein_coding	Pkhd1	1000	12.92;22.24;19.85	31.80;36.57;41.86	18.34	36.75	NA	NA	Down
chr4	111020701	111022000	ENSMUSG00000061298	ENSMUST00000097920	+	110397791	111657510	Genebody	623559	protein_coding	Agbl4	1300	43.45;37.66;41.33	17.33;15.34;13.53	40.81	15.4	NA	NA	Up	1.41	3.03804e-09	2.09327e-06	111020801	111021800	1.55	3.96625e-07	2.49818e-05			chr1	20606001	20607000	ENSMUSG00000043760	ENSMUST00000128051	-	20606297	20618040	Genebody	11540	protein_coding	Pkhd1	1000	18.30;18.90;15.51	26.91;39.97;43.13	17.57	36.67	NA	NA	Down
chr4	118932001	118933000	ENSMUSG00000111259	ENSMUST00000215312	-	118930071	118938612	Genebody	6112	protein_coding	Olfr1328	1000	53.79;26.07;26.10	7.58;15.34;16.91	35.32	13.28	NA	NA	Up	1.41	2.83632e-05	0.000701891	118932001	118933000	1.41	2.83632e-05	0.000549196			chr1	20611901	20613500	ENSMUSG00000043760	ENSMUST00000128051	-	20606297	20618040	Genebody	5340	protein_coding	Pkhd1	1600	49.51;46.70;44.05	94.19;76.54;156.04	46.75	108.92	NA	NA	Down
chr5	86053501	86054500	ENSMUSG00000029253	ENSMUST00000198059	-	86044767	86065547	Genebody	11547	protein_coding	Cenpc1	1000	17.59;29.70;39.15	13.00;7.16;12.40	28.81	10.85	NA	NA	Up	1.41	6.34117e-05	0.0012009	86053501	86054500	1.41	6.34117e-05	0.00101158			chr1	20813601	20814800	ENSMUSG00000041859	ENSMUST00000185296	-	20802973	20820260	Genebody	6060	protein_coding	Mcm3	1200	40.90;34.47;32.26	114.99;38.27;71.04	35.88	74.77	NA	NA	Down
chr5	103730801	103732000	ENSMUSG00000029313	ENSMUST00000126335	+	103692374	103816428	Genebody	39026	protein_coding	Aff1	1200	20.69;31.14;116.37	28.16;18.40;16.91	56.07	21.16	NA	NA	Up	1.41	1.24523e-06	8.91833e-05	103730801	103731800	1.53	1.13187e-06	5.07765e-05			chr1	20816401	20817600	ENSMUSG00000041859	ENSMUST00000185296	-	20802973	20820260	Genebody	3260	protein_coding	Mcm3	1200	54.89;55.60;44.05	31.80;25.51;34.25	51.51	30.52	NA	NA	Up
chr5	107235001	107236000	ENSMUSG00000029287	ENSMUST00000146591	-	107147980	107289595	Genebody	54095	protein_coding	Tgfbr3	1000	102.42;44.18;41.33	14.08;29.65;27.05	62.64	23.59	NA	NA	Up	1.41	4.70491e-06	0.000209364	107235001	107236000	1.41	4.70491e-06	0.000141159			chr1	20911101	20912500	ENSMUSG00000025931	ENSMUST00000189400	+	20890606	20939650	Genebody	21194	protein_coding	Paqr8	1400	30.14;46.70;58.94	57.49;75.69;134.47	45.26	89.22	NA	NA	Down
chrX	157964401	157965600	ENSMUSG00000025658	ENSMUST00000026750	-	157821436	158043294	Genebody	78294	protein_coding	Cnksr2	1200	49.66;30.42;34.80	8.66;14.31;20.29	38.29	14.42	NA	NA	Up	1.41	1.35802e-05	0.000427555	157964601	157965600	1.68	6.54408e-06	0.000180911			chr1	20932801	20934600	ENSMUSG00000025931	ENSMUST00000187651	+	20922259	20935756	Genebody	11441	protein_coding	Paqr8	1800	100.10;128.99;102.98	187.16;168.39;140.82	110.69	165.45	NA	NA	Down
chr10	129429901	129431000	ENSMUSG00000095696	ENSMUST00000204529	+	129427306	129439080	Genebody	3144	protein_coding	Olfr786	1100	20.69;27.52;54.38	13.00;12.27;13.53	34.2	12.93	NA	NA	Up	1.4	4.03372e-05	0.000886467	129429901	129430900	1.45	2.72715e-05	0.000533122			chr1	20954501	20955600	ENSMUSG00000041809	ENSMUST00000038447	+	20951688	20990841	Genebody	3362	protein_coding	Efhc1	1100	34.44;33.36;31.64	41.59;43.37;100.22	33.15	61.73	NA	NA	Down
chr11	68058301	68059400	ENSMUSG00000020903	ENSMUST00000129992	+	67966490	68203770	Genebody	92360	protein_coding	Stx8	1100	81.73;30.42;51.12	17.33;17.38;27.05	54.42	20.59	NA	NA	Up	1.4	4.97882e-07	5.01216e-05	68058301	68059300	1.5	3.2711e-07	2.19073e-05			chr1	20967701	20969400	ENSMUSG00000041809	ENSMUST00000038447	+	20951688	20990841	Genebody	16862	protein_coding	Efhc1	1700	30.14;32.25;37.22	42.81;66.33;86.27	33.2	65.14	NA	NA	Down
chr12	34695801	34696800	ENSMUSG00000004698	ENSMUST00000211632	-	34434313	34906979	Genebody	210679	protein_coding	Hdac9	1000	42.41;37.66;61.99	27.08;12.27;14.65	47.36	18	NA	NA	Up	1.4	5.76348e-05	0.00112785	34695801	34696800	1.4	5.76348e-05	0.000940735			chr1	20971101	20972800	ENSMUSG00000041809	ENSMUST00000038447	+	20951688	20990841	Genebody	20262	protein_coding	Efhc1	1700	25.83;28.91;27.30	63.61;45.92;65.97	27.35	58.5	NA	NA	Down
chr12	57030501	57031600	ENSMUSG00000035472	ENSMUST00000110680	-	56713813	57159244	Genebody	128194	protein_coding	Slc25a21	1100	23.79;27.52;45.68	13.00;10.22;13.53	32.33	12.25	NA	NA	Up	1.4	3.87246e-05	0.000862901	57030501	57031500	1.36	4.78992e-06	0.000143071			chr1	20975801	20977500	ENSMUSG00000041809	ENSMUST00000038447	+	20951688	20990841	Genebody	24962	protein_coding	Efhc1	1700	52.74;55.60;58.94	88.07;85.89;149.70	55.76	107.89	NA	NA	Down
chr12	83138901	83140100	ENSMUSG00000021219	ENSMUST00000201767	+	83106787	83158207	Genebody	32713	protein_coding	Rgs6	1200	69.31;48.53;46.77	31.41;17.38;13.53	54.87	20.77	NA	NA	Up	1.4	4.19893e-05	0.000911145	83138901	83139900	1.23	2.96104e-06	0.000100494			chr1	21005501	21006900	ENSMUSG00000041779	ENSMUST00000187210	-	21004313	21043656	Genebody	37456	protein_coding	Tram2	1400	61.35;58.94;46.53	48.93;52.73;145.89	55.61	82.52	NA	NA	Down
chr13	30849501	30850500	ENSMUSG00000021357	ENSMUST00000102946	-	30813919	30950298	Genebody	100298	protein_coding	Exoc2	1000	24.83;24.63;34.80	11.91;14.31;5.64	28.09	10.62	NA	NA	Up	1.4	1.93137e-05	0.000542364	30849501	30850500	1.4	1.93137e-05	0.000410879			chr1	21012901	21015300	ENSMUSG00000041779	ENSMUST00000187210	-	21004313	21043656	Genebody	29556	protein_coding	Tram2	2400	95.79;62.27;71.96	183.49;79.09;202.98	76.68	155.19	NA	NA	Down
chr14	64210601	64212100	ENSMUSG00000054733	ENSMUST00000210428	-	64122626	64416948	Genebody	205598	protein_coding	Msra	1500	108.62;50.70;118.55	44.40;33.74;27.05	92.62	35.07	NA	NA	Up	1.4	3.18902e-07	3.77377e-05	64210901	64211900	1.66	2.03827e-07	1.59702e-05			chr1	21024801	21025800	ENSMUSG00000041779	ENSMUST00000187210	-	21004313	21043656	Genebody	18356	protein_coding	Tram2	1000	32.29;8.90;17.99	30.58;26.36;129.40	19.73	62.11	NA	NA	Down
chr15	10242401	10243400	ENSMUSG00000005268	ENSMUST00000128450	+	10223986	10341986	Genebody	18914	protein_coding	Prlr	1000	28.97;28.97;29.36	2.17;16.36;14.65	29.1	11.06	NA	NA	Up	1.4	3.61116e-05	0.000824504	10242401	10243400	1.4	3.61116e-05	0.000658931			chr1	21027101	21028800	ENSMUSG00000041779	ENSMUST00000187210	-	21004313	21043656	Genebody	15706	protein_coding	Tram2	1700	73.19;45.59;39.70	69.73;77.39;144.62	52.83	97.25	NA	NA	Down
chr15	42479901	42480900	ENSMUSG00000022309	ENSMUST00000022921	-	42424727	42676977	Genebody	196577	protein_coding	Angpt1	1000	20.69;23.90;34.80	6.50;11.25;12.40	26.46	10.05	NA	NA	Up	1.4	7.52553e-05	0.00134268	42479901	42480900	1.4	7.52553e-05	0.00115039			chr1	21031501	21033000	ENSMUSG00000041779	ENSMUST00000187210	-	21004313	21043656	Genebody	11406	protein_coding	Tram2	1500	29.06;42.26;23.57	58.72;56.98;82.46	31.63	66.05	NA	NA	Down
chr15	92708501	92710000	ENSMUSG00000036218	ENSMUST00000035399	+	92597109	92771819	Genebody	112141	protein_coding	Pdzrn4	1500	41.38;44.91;110.93	15.16;24.54;34.94	65.74	24.88	NA	NA	Up	1.4	3.17278e-05	0.000756386	92709001	92710000	1.88	4.0718e-07	2.54447e-05			chr1	21033601	21034700	ENSMUSG00000041779	ENSMUST00000187210	-	21004313	21043656	Genebody	9506	protein_coding	Tram2	1100	35.52;37.81;33.50	47.71;39.12;119.25	35.61	68.69	NA	NA	Down
chr16	57335401	57336400	ENSMUSG00000022748	ENSMUST00000114371	-	57302199	57606825	Genebody	270925	protein_coding	Cmss1	1000	20.69;36.21;109.85	15.16;27.61;20.29	55.58	21.02	NA	NA	Up	1.4	1.37374e-06	9.47286e-05	57335401	57336400	1.4	1.37374e-06	5.8112e-05			chr1	21058201	21060200	ENSMUSG00000041779	ENSMUST00000037998	-	20996299	21079229	Genebody	20029	protein_coding	Tram2	2000	52.74;55.60;72.58	84.40;99.50;167.46	60.31	117.12	NA	NA	Down
chr16	97453101	97454100	ENSMUSG00000000386	ENSMUST00000155233	-	97447037	97462905	Genebody	9305	protein_coding	Mx1	1000	41.38;44.91;63.08	14.08;23.52;19.16	49.79	18.92	NA	NA	Up	1.4	2.06293e-07	2.86336e-05	97453101	97454100	1.4	2.06293e-07	1.61069e-05			chr1	21064801	21065800	ENSMUSG00000041779	ENSMUST00000037998	-	20996299	21079229	Genebody	13929	protein_coding	Tram2	1000	37.67;44.48;34.12	58.72;43.37;105.29	38.76	69.13	NA	NA	Down
chr17	11342701	11343700	ENSMUSG00000023826	ENSMUST00000186406	+	11303647	11610945	Genebody	39553	protein_coding	Park2	1000	17.59;25.35;27.19	6.50;13.29;6.76	23.38	8.85	NA	NA	Up	1.4	9.48103e-05	0.00156138	11342701	11343700	1.4	9.48103e-05	0.00137105			chr1	21397601	21399300	ENSMUSG00000028033	ENSMUST00000029667	-	21398403	21961581	Genebody	563131	protein_coding	Kcnq5	1700	36.59;35.58;23.57	100.31;70.59;71.04	31.92	80.65	NA	NA	Down
chr17	51802501	51803500	ENSMUSG00000023927	ENSMUST00000140727	-	51802330	51809132	Genebody	6132	protein_coding	Satb1	1000	58.97;24.63;46.77	11.91;20.45;16.91	43.45	16.42	NA	NA	Up	1.4	4.77816e-06	0.000211613	51802501	51803500	1.4	4.77816e-06	0.000142788			chr1	21407901	21409000	ENSMUSG00000028033	ENSMUST00000173404	-	21402163	21961581	Genebody	553131	protein_coding	Kcnq5	1100	23.68;28.91;37.22	42.81;48.48;106.56	29.94	65.95	NA	NA	Down
chr17	58309701	58310700	ENSMUSG00000038048	ENSMUST00000076038	+	57769570	58410355	Genebody	540630	protein_coding	Cntnap5c	1000	35.17;27.52;40.24	13.00;9.20;16.91	34.31	13.04	NA	NA	Up	1.4	2.54488e-06	0.000140299	58309701	58310700	1.4	2.54488e-06	8.99543e-05			chr1	21413701	21414700	ENSMUSG00000028033	ENSMUST00000173404	-	21402163	21961581	Genebody	547381	protein_coding	Kcnq5	1000	29.06;25.58;32.26	95.41;21.26;52.01	28.97	56.23	NA	NA	Down
chr17	65441501	65442600	ENSMUSG00000045036	ENSMUST00000062161	-	65256007	65540776	Genebody	98726	protein_coding	Tmem232	1100	42.41;25.35;34.80	18.41;10.22;10.15	34.19	12.93	NA	NA	Up	1.4	1.2117e-05	0.000396775	65441601	65442600	1.57	3.14985e-06	0.000105034			chr1	21424901	21425900	ENSMUSG00000028033	ENSMUST00000173404	-	21402163	21961581	Genebody	536181	protein_coding	Kcnq5	1000	32.29;40.03;37.84	101.53;54.43;48.21	36.72	68.06	NA	NA	Down
chr17	74417601	74418900	ENSMUSG00000024069	ENSMUST00000179074	+	74395608	74424229	Genebody	22642	protein_coding	Slc30a6	1300	30.00;41.28;109.85	21.66;25.56;21.42	60.38	22.88	NA	NA	Up	1.4	8.46712e-07	6.98029e-05	74417901	74418900	2.16	1.54864e-07	1.31629e-05			chr1	21439501	21440500	ENSMUSG00000028033	ENSMUST00000173404	-	21402163	21961581	Genebody	521581	protein_coding	Kcnq5	1000	20.45;31.14;23.57	30.58;55.28;67.24	25.05	51.03	NA	NA	Down
chr18	84533901	84534900	ENSMUSG00000048410	ENSMUST00000156181	-	84495776	84558375	Genebody	23975	protein_coding	Zfp407	1000	16.55;31.14;81.57	10.83;23.52;14.65	43.09	16.33	NA	NA	Up	1.4	8.0387e-05	0.00140229	84533901	84534900	1.4	8.0387e-05	0.00120984			chr1	21442001	21443400	ENSMUSG00000028033	ENSMUST00000173404	-	21402163	21961581	Genebody	518881	protein_coding	Kcnq5	1400	32.29;31.14;26.68	67.28;41.67;102.76	30.03	70.57	NA	NA	Down
chr19	38139301	38140300	ENSMUSG00000024992	ENSMUST00000025956	+	38132946	38183739	Genebody	6854	protein_coding	Pde6c	1000	47.59;35.49;26.10	13.00;19.43;9.02	36.39	13.81	NA	NA	Up	1.4	1.72064e-05	0.000501969	38139301	38140300	1.4	1.72064e-05	0.000376238			chr1	21445301	21446500	ENSMUSG00000028033	ENSMUST00000173404	-	21402163	21961581	Genebody	515681	protein_coding	Kcnq5	1200	52.74;42.26;55.21	79.51;90.15;105.29	50.07	91.65	NA	NA	Down
chr2	7427701	7428700	ENSMUSG00000002107	ENSMUST00000182037	-	7394076	7509563	Genebody	81363	protein_coding	Celf2	1000	20.69;29.70;28.28	9.75;12.27;7.89	26.22	9.97	NA	NA	Up	1.4	1.29754e-05	0.000414688	7427701	7428700	1.4	1.29754e-05	0.000303416			chr1	21462101	21463100	ENSMUSG00000028033	ENSMUST00000173404	-	21402163	21961581	Genebody	498981	protein_coding	Kcnq5	1000	19.37;26.69;27.92	36.70;57.83;50.74	24.66	48.42	NA	NA	Down
chr2	22254601	22255600	ENSMUSG00000025716	ENSMUST00000153002	+	22241057	22407454	Genebody	14043	protein_coding	Myo3a	1000	58.97;30.42;33.71	15.16;11.25;20.29	41.03	15.57	NA	NA	Up	1.4	5.06522e-06	0.000219712	22254601	22255600	1.4	5.06522e-06	0.000149157			chr1	21481501	21483200	ENSMUSG00000028033	ENSMUST00000173404	-	21402163	21961581	Genebody	479231	protein_coding	Kcnq5	1700	34.44;53.38;44.05	70.95;75.69;140.82	43.96	95.82	NA	NA	Down
chr2	40981701	40982900	ENSMUSG00000049252	ENSMUST00000167270	-	40801393	41789078	Genebody	806778	protein_coding	Lrp1b	1200	23.79;23.90;43.50	8.66;10.22;15.78	30.4	11.56	NA	NA	Up	1.4	6.89994e-05	0.00126842	40981801	40982800	1.55	1.52349e-05	0.000342974			chr1	21503401	21504600	ENSMUSG00000028033	ENSMUST00000173404	-	21402163	21961581	Genebody	457581	protein_coding	Kcnq5	1200	19.37;25.58;18.61	47.71;36.57;64.70	21.19	49.66	NA	NA	Down
chr2	44884001	44885100	ENSMUSG00000036890	ENSMUST00000133442	-	44791193	44927149	Genebody	42599	protein_coding	Gtdc1	1100	30.00;29.70;44.59	11.91;15.34;12.40	34.76	13.22	NA	NA	Up	1.4	1.34393e-05	0.000424804	44884001	44885000	1.43	2.45275e-05	0.000491502			chr1	21507201	21508700	ENSMUSG00000028033	ENSMUST00000173404	-	21402163	21961581	Genebody	453631	protein_coding	Kcnq5	1500	38.75;43.37;34.74	40.37;30.62;168.72	38.95	79.9	NA	NA	Down
chr2	126385301	126386300	ENSMUSG00000060131	ENSMUST00000134977	-	126371539	126491553	Genebody	105753	protein_coding	Atp8b4	1000	18.62;24.63;26.10	7.58;4.09;14.65	23.12	8.78	NA	NA	Up	1.4	6.04656e-05	0.00116464	126385301	126386300	1.4	6.04656e-05	0.000976194			chr1	21553501	21554600	ENSMUSG00000028033	ENSMUST00000173404	-	21402163	21961581	Genebody	407531	protein_coding	Kcnq5	1100	24.76;27.80;19.85	46.48;46.77;59.62	24.14	50.96	NA	NA	Down
chr3	127871901	127873500	ENSMUSG00000050549	ENSMUST00000057198	-	127869680	127896288	Genebody	23588	protein_coding	5730508B09Rik	1600	55.86;44.18;88.09	29.24;29.65;12.40	62.71	23.76	NA	NA	Up	1.4	5.74853e-05	0.00112588	127872001	127873000	1.97	1.52114e-07	1.30146e-05			chr1	21645401	21646500	ENSMUSG00000028033	ENSMUST00000134505	-	21577644	21855902	Genebody	209952	protein_coding	Kcnq5	1100	27.98;36.70;25.44	53.82;45.92;65.97	30.04	55.24	NA	NA	Down
chr4	104112301	104113300	ENSMUSG00000028519	ENSMUST00000106827	+	103619665	104680382	Genebody	493135	protein_coding	Dab1	1000	77.59;73.15;65.25	25.99;15.34;40.58	72	27.3	NA	NA	Up	1.4	1.04408e-09	1.02726e-06	104112301	104113300	1.4	1.04408e-09	4.21718e-07			chr1	21662301	21663800	ENSMUSG00000028033	ENSMUST00000134505	-	21577644	21855902	Genebody	192852	protein_coding	Kcnq5	1500	45.21;46.70;42.81	55.05;36.57;126.86	44.91	72.83	NA	NA	Down
chr5	31832701	31833800	ENSMUSG00000052139	ENSMUST00000200705	+	31701845	32057671	Genebody	131405	protein_coding	Babam2	1100	44.48;25.35;69.60	13.00;18.40;21.42	46.48	17.61	NA	NA	Up	1.4	2.35852e-06	0.00013329	31832801	31833800	1.56	4.49389e-07	2.71833e-05			chr1	21735501	21736500	ENSMUSG00000028033	ENSMUST00000134505	-	21577644	21855902	Genebody	119902	protein_coding	Kcnq5	1000	21.53;21.13;16.75	22.02;29.77;68.50	19.8	40.1	NA	NA	Down
chr5	115146001	115147000	ENSMUSG00000048578	ENSMUST00000112121	-	115142981	115158179	Genebody	11679	protein_coding	Mlec	1000	187.25;44.91;40.24	42.24;40.90;20.29	90.8	34.48	NA	NA	Up	1.4	8.83151e-06	0.000319427	115146001	115147000	1.4	8.83151e-06	0.000226778			chr1	21790601	21792100	ENSMUSG00000028033	ENSMUST00000134505	-	21577644	21855902	Genebody	64552	protein_coding	Kcnq5	1500	40.90;44.48;50.25	14.68;15.31;24.10	45.21	18.03	NA	NA	Up
chr6	51589501	51590800	ENSMUSG00000038301	ENSMUST00000179365	+	51544523	51590670	Genebody	45627	protein_coding	Snx10	1300	25.86;55.05;66.34	20.58;18.40;16.91	49.08	18.63	NA	NA	Up	1.4	1.03399e-06	7.90943e-05	51589501	51590500	1.61	8.82505e-07	4.30155e-05			chr1	21845901	21847000	ENSMUSG00000028033	ENSMUST00000134505	-	21577644	21855902	Genebody	9452	protein_coding	Kcnq5	1100	33.37;32.25;25.44	52.60;28.06;82.46	30.35	54.37	NA	NA	Down
chr7	49336101	49337400	ENSMUSG00000052512	ENSMUST00000184955	+	49304252	49437789	Genebody	32498	protein_coding	Nav2	1300	136.56;108.64;44.59	24.91;40.90;43.96	96.6	36.59	NA	NA	Up	1.4	4.13529e-07	4.45817e-05	49336301	49337300	1.52	2.7542e-07	1.95195e-05			chr1	21864101	21865100	ENSMUSG00000028033	ENSMUST00000173404	-	21402163	21961581	Genebody	96981	protein_coding	Kcnq5	1000	38.75;33.36;35.36	25.69;14.46;19.03	35.82	19.72	NA	NA	Up
chr7	67364301	67365400	ENSMUSG00000030557	ENSMUST00000144057	-	67345592	67372827	Genebody	7977	protein_coding	Mef2a	1100	45.52;28.25;56.55	9.75;19.43;20.29	43.44	16.49	NA	NA	Up	1.4	4.71769e-06	0.000209706	67364301	67365300	1.39	4.89882e-06	0.00014534			chr1	21869701	21870800	ENSMUSG00000028033	ENSMUST00000173404	-	21402163	21961581	Genebody	91331	protein_coding	Kcnq5	1100	34.44;76.73;50.87	19.57;28.06;24.10	54.01	23.91	NA	NA	Up
chr8	33882801	33883900	ENSMUSG00000031586	ENSMUST00000183088	-	33806764	33889782	Genebody	6432	protein_coding	Rbpms	1100	62.07;36.94;43.50	24.91;13.29;15.78	47.5	17.99	NA	NA	Up	1.4	1.14436e-06	8.43789e-05	33882801	33883800	1.29	1.32139e-05	0.000307912			chr1	21871001	21872200	ENSMUSG00000028033	ENSMUST00000173404	-	21402163	21961581	Genebody	89981	protein_coding	Kcnq5	1200	37.67;36.70;24.19	86.85;42.52;69.77	32.85	66.38	NA	NA	Down
chr8	54768501	54769800	ENSMUSG00000039375	ENSMUST00000176866	-	54693231	54887150	Genebody	118000	protein_coding	Wdr17	1300	72.42;28.25;41.33	27.08;14.31;12.40	47.33	17.93	NA	NA	Up	1.4	0.000201243	0.00310581	54768701	54769700	1.88	2.85835e-07	2.00138e-05			chr1	21879901	21881600	ENSMUSG00000028033	ENSMUST00000173404	-	21402163	21961581	Genebody	80831	protein_coding	Kcnq5	1700	32.29;42.26;31.02	39.14;49.33;98.95	35.19	62.47	NA	NA	Down
chrX	93690601	93692000	ENSMUSG00000035246	ENSMUST00000045898	+	93675102	93749951	Genebody	16198	protein_coding	Pcyt1b	1400	53.79;24.63;31.54	13.00;18.40;10.15	36.65	13.85	NA	NA	Up	1.4	2.93818e-05	0.000718514	93691001	93692000	1.54	7.85279e-06	0.00020726			chr1	21902001	21903200	ENSMUSG00000028033	ENSMUST00000173404	-	21402163	21961581	Genebody	58981	protein_coding	Kcnq5	1200	43.05;90.07;36.60	29.36;22.96;32.98	56.58	28.43	NA	NA	Up
chrX	103791101	103792300	ENSMUSG00000033965	ENSMUST00000042664	-	103697414	103821983	Genebody	30283	protein_coding	Slc16a2	1200	43.45;37.66;30.45	10.83;23.52;7.89	37.19	14.08	NA	NA	Up	1.4	0.000101134	0.00163328	103791201	103792200	1.42	2.54719e-05	0.000505928			chr1	21904701	21905800	ENSMUSG00000028033	ENSMUST00000173404	-	21402163	21961581	Genebody	56331	protein_coding	Kcnq5	1100	51.66;35.58;34.74	9.79;20.41;19.03	40.66	16.41	NA	NA	Up
chr1	110945901	110947100	ENSMUSG00000047216	ENSMUST00000094626	-	110888326	110977363	Genebody	30863	protein_coding	Cdh19	1200	24.83;37.66;80.48	21.66;21.47;11.27	47.66	18.13	NA	NA	Up	1.39	3.29435e-06	0.000165819	110945901	110946900	1.42	3.9021e-05	0.000698172			chr1	21918701	21919900	ENSMUSG00000028033	ENSMUST00000173404	-	21402163	21961581	Genebody	42281	protein_coding	Kcnq5	1200	49.51;32.25;39.70	85.63;47.62;86.27	40.49	73.17	NA	NA	Down
chr1	187339001	187340200	ENSMUSG00000039210	ENSMUST00000160570	+	187226180	187351427	Genebody	113420	protein_coding	Gpatch2	1200	48.62;30.42;81.57	23.83;21.47;15.78	53.54	20.36	NA	NA	Up	1.39	8.42313e-07	6.95934e-05	187339001	187340000	1.46	7.57523e-07	3.88147e-05			chr1	23370901	23372100	ENSMUSG00000026158	ENSMUST00000186064	-	23369724	23380801	Genebody	9301	protein_coding	Ogfrl1	1200	67.81;52.27;56.45	28.13;35.72;25.37	58.84	29.74	NA	NA	Up
chr10	21938701	21939700	ENSMUSG00000019970	ENSMUST00000124203	+	21928470	21990402	Genebody	10730	protein_coding	Sgk1	1000	17.59;26.80;94.62	11.91;18.40;22.54	46.33	17.62	NA	NA	Up	1.39	3.27748e-06	0.000165258	21938701	21939700	1.39	3.27748e-06	0.000108012			chr1	23393101	23394200	ENSMUSG00000026158	ENSMUST00000188677	-	23370268	23397541	Genebody	3891	protein_coding	Ogfrl1	1100	40.90;41.14;29.16	12.23;15.31;13.95	37.07	13.83	NA	NA	Up
chr10	63037001	63038000	ENSMUSG00000020072	ENSMUST00000020262	+	63024512	63058813	Genebody	12988	protein_coding	Pbld2	1000	83.80;46.35;30.45	14.08;23.52;23.67	53.53	20.42	NA	NA	Up	1.39	9.28146e-07	7.38646e-05	63037001	63038000	1.39	9.28146e-07	4.45025e-05			chr1	23838001	23839100	ENSMUSG00000026156	ENSMUST00000063663	+	23761926	23849158	Genebody	76624	protein_coding	B3gat2	1100	26.91;24.46;27.30	25.69;53.58;78.65	26.22	52.64	NA	NA	Down
chr10	73432301	73433300	ENSMUSG00000052613	ENSMUST00000156999	+	73099453	73484120	Genebody	333347	protein_coding	Pcdh15	1000	73.45;31.87;28.28	23.83;10.22;16.91	44.53	16.99	NA	NA	Up	1.39	5.4245e-05	0.00108302	73432301	73433300	1.39	5.4245e-05	0.000898215			chr1	23841401	23842900	ENSMUSG00000026156	ENSMUST00000063663	+	23761926	23849158	Genebody	80224	protein_coding	B3gat2	1500	65.66;63.39;58.32	111.32;79.09;125.59	62.45	105.33	NA	NA	Down
chr11	36342101	36343100	ENSMUSG00000049336	ENSMUST00000155147	-	36163719	36495139	Genebody	152539	protein_coding	Tenm2	1000	37.24;25.35;30.45	18.41;9.20;7.89	31.01	11.83	NA	NA	Up	1.39	6.47874e-05	0.00121815	36342101	36343100	1.39	6.47874e-05	0.00102815			chr1	23901701	23903200	ENSMUSG00000026155	ENSMUST00000129254	-	23846296	23909689	Genebody	7239	protein_coding	Smap1	1500	47.36;56.71;53.35	18.35;18.71;41.86	52.47	26.31	NA	NA	Up
chr11	62297701	62298700	ENSMUSG00000042298	ENSMUST00000162385	+	62283674	62328123	Genebody	14526	protein_coding	Ttc19	1000	27.93;21.73;38.07	16.25;8.18;9.02	29.24	11.15	NA	NA	Up	1.39	6.43422e-05	0.00121228	62297701	62298700	1.39	6.43422e-05	0.00102251			chr1	24009901	24011000	ENSMUSG00000026153	ENSMUST00000187619	-	24011093	24026759	Genebody	16309	protein_coding	Fam135a	1100	34.44;37.81;31.64	55.05;68.89;55.82	34.63	59.92	NA	NA	Down
chr12	44900801	44901900	ENSMUSG00000046314	ENSMUST00000130202	-	44861365	45012964	Genebody	111614	protein_coding	Stxbp6	1100	22.76;29.70;66.34	13.00;14.31;18.04	39.6	15.12	NA	NA	Up	1.39	1.38635e-05	0.000433377	44900901	44901900	1.55	9.42657e-06	0.000238191			chr1	24048701	24050500	ENSMUSG00000026153	ENSMUST00000188712	-	24011093	24086526	Genebody	36926	protein_coding	Fam135a	1800	35.52;15.57;24.82	51.38;63.78;91.34	25.3	68.83	NA	NA	Down
chr12	75482101	75483100	ENSMUSG00000021051	ENSMUST00000021447	-	75450881	75596200	Genebody	113600	protein_coding	Ppp2r5e	1000	117.93;26.80;43.50	18.41;18.40;34.94	62.75	23.92	NA	NA	Up	1.39	3.99165e-05	0.00088038	75482101	75483100	1.39	3.99165e-05	0.000710094			chr1	24050901	24052100	ENSMUSG00000026153	ENSMUST00000188712	-	24011093	24086526	Genebody	35026	protein_coding	Fam135a	1200	26.91;34.47;16.75	48.93;51.03;88.80	26.04	62.92	NA	NA	Down
chr12	108383101	108384200	ENSMUSG00000058070	ENSMUST00000138456	+	108370957	108508538	Genebody	12693	protein_coding	Eml1	1100	56.90;25.35;58.73	21.66;17.38;14.65	46.99	17.9	NA	NA	Up	1.39	2.19346e-06	0.000127237	108383201	108384200	1.38	1.07681e-05	0.000263727			chr1	24071201	24072500	ENSMUSG00000026153	ENSMUST00000188712	-	24011093	24086526	Genebody	14676	protein_coding	Fam135a	1300	41.98;36.70;32.88	51.38;45.92;123.05	37.18	73.45	NA	NA	Down
chr13	93489501	93490500	ENSMUSG00000021690	ENSMUST00000220513	-	93463577	93499737	Genebody	9737	protein_coding	Jmy	1000	38.28;49.98;36.98	19.49;19.43;9.02	41.74	15.98	NA	NA	Up	1.39	2.58281e-07	3.29079e-05	93489501	93490500	1.39	2.58281e-07	1.86719e-05			chr1	24073701	24075200	ENSMUSG00000026153	ENSMUST00000188712	-	24011093	24086526	Genebody	12076	protein_coding	Fam135a	1500	100.10;75.62;87.47	40.37;49.33;67.24	87.73	52.31	NA	NA	Up
chr14	10622501	10623500	ENSMUSG00000060579	ENSMUST00000161179	-	9763680	11125179	Genebody	502179	protein_coding	Fhit	1000	21.72;25.35;51.12	14.08;13.29;10.15	32.73	12.51	NA	NA	Up	1.39	6.17636e-05	0.00118044	10622501	10623500	1.39	6.17636e-05	0.000991568			chr1	24208501	24209800	ENSMUSG00000026147	ENSMUST00000124600	+	24197017	24220785	Genebody	12133	protein_coding	Col9a1	1300	22.60;16.68;18.61	64.83;34.87;43.13	19.3	47.61	NA	NA	Down
chr15	30996301	30997300	ENSMUSG00000022240	ENSMUST00000081728	+	30172593	31029311	Genebody	824207	protein_coding	Ctnnd2	1000	18.62;26.80;58.73	15.16;13.29;11.27	34.72	13.24	NA	NA	Up	1.39	4.10749e-05	0.000897649	30996301	30997300	1.39	4.10749e-05	0.000725663			chr1	24290201	24291200	ENSMUSG00000026141	ENSMUST00000144297	-	24261890	24452745	Genebody	162045	protein_coding	Col19a1	1000	44.13;41.14;33.50	15.90;19.56;22.83	39.59	19.43	NA	NA	Up
chr15	47787101	47788100	ENSMUSG00000022311	ENSMUST00000161653	-	47581723	48001621	Genebody	214021	protein_coding	Csmd3	1000	16.55;48.53;48.94	17.33;9.20;16.91	38.01	14.48	NA	NA	Up	1.39	1.07452e-05	0.00036527	47787101	47788100	1.39	1.07452e-05	0.000263304			chr1	24336701	24338200	ENSMUSG00000026141	ENSMUST00000144297	-	24261890	24452745	Genebody	115295	protein_coding	Col19a1	1500	47.36;48.93;56.45	20.80;29.77;38.06	50.91	29.54	NA	NA	Up
chr15	95652101	95653100	ENSMUSG00000045608	ENSMUST00000054244	-	95623563	95655960	Genebody	3360	protein_coding	Dbx2	1000	40.35;30.42;26.10	9.75;10.22;16.91	32.29	12.29	NA	NA	Up	1.39	1.02574e-05	0.000353824	95652101	95653100	1.39	1.02574e-05	0.000254074			chr1	24362901	24364000	ENSMUSG00000026141	ENSMUST00000144297	-	24261890	24452745	Genebody	89295	protein_coding	Col19a1	1100	24.76;24.46;25.44	46.48;33.17;63.43	24.89	47.69	NA	NA	Down
chr16	21458901	21459900	ENSMUSG00000033653	ENSMUST00000117598	+	21423201	21644672	Genebody	36199	protein_coding	Vps8	1000	54.83;36.94;50.03	22.74;12.27;19.16	47.27	18.06	NA	NA	Up	1.39	8.84671e-08	1.71695e-05	21458901	21459900	1.39	8.84671e-08	9.05355e-06			chr1	24368401	24369400	ENSMUSG00000026141	ENSMUST00000144297	-	24261890	24452745	Genebody	83845	protein_coding	Col19a1	1000	41.98;55.60;39.70	69.73;39.97;153.50	45.76	87.73	NA	NA	Down
chr16	96291001	96292200	ENSMUSG00000074892	ENSMUST00000099497	+	96280798	96319857	Genebody	10802	protein_coding	B3galt5	1200	49.66;94.16;43.50	32.49;16.36;22.54	62.44	23.8	NA	NA	Up	1.39	2.15527e-06	0.000125837	96291101	96292100	1.58	2.20096e-07	1.68245e-05			chr1	24379101	24380300	ENSMUSG00000026141	ENSMUST00000144297	-	24261890	24452745	Genebody	73045	protein_coding	Col19a1	1200	38.75;31.14;26.68	63.61;53.58;67.24	32.19	61.47	NA	NA	Down
chr16	97955101	97956100	ENSMUSG00000046962	ENSMUST00000063605	-	97947435	97962621	Genebody	7021	protein_coding	Zbtb21	1000	46.55;30.42;85.92	30.32;18.40;13.53	54.3	20.75	NA	NA	Up	1.39	9.76318e-05	0.00159195	97955101	97956100	1.39	9.76318e-05	0.00140235			chr1	24403101	24404100	ENSMUSG00000026141	ENSMUST00000144297	-	24261890	24452745	Genebody	49145	protein_coding	Col19a1	1000	26.91;24.46;32.26	17.13;13.61;11.42	27.88	14.05	NA	NA	Up
chr17	3350301	3352200	ENSMUSG00000023800	ENSMUST00000169838	+	3326573	3519397	Genebody	24677	protein_coding	Tiam2	1900	176.90;94.88;93.53	67.15;35.79;36.07	121.77	46.33	NA	NA	Up	1.39	1.34381e-05	0.000424796	3351101	3352100	1.42	3.39439e-07	2.24561e-05			chr1	24415201	24416200	ENSMUSG00000026141	ENSMUST00000144297	-	24261890	24452745	Genebody	37045	protein_coding	Col19a1	1000	16.14;28.91;22.95	52.60;37.42;57.09	22.67	49.04	NA	NA	Down
chr17	3410201	3411900	ENSMUSG00000023800	ENSMUST00000072156	+	3397207	3519397	Genebody	13843	protein_coding	Tiam2	1700	64.14;74.60;64.17	31.41;32.72;13.53	67.64	25.88	NA	NA	Up	1.39	5.60019e-10	6.72531e-07	3410401	3411400	1.73	8.43048e-08	8.74923e-06			chr1	24429201	24430300	ENSMUSG00000026141	ENSMUST00000144297	-	24261890	24452745	Genebody	22995	protein_coding	Col19a1	1100	22.60;33.36;24.19	23.24;34.87;92.61	26.72	50.24	NA	NA	Down
chr19	42818201	42819200	ENSMUSG00000074852	ENSMUST00000099428	-	42788947	43388311	Genebody	569611	protein_coding	Hpse2	1000	33.10;21.73;47.85	14.08;8.18;16.91	34.23	13.06	NA	NA	Up	1.39	2.34034e-05	0.000615808	42818201	42819200	1.39	2.34034e-05	0.000474461			chr1	24479001	24480000	ENSMUSG00000026141	ENSMUST00000051344	-	24279770	24587411	Genebody	107911	protein_coding	Col19a1	1000	22.60;23.35;17.37	59.94;33.17;30.45	21.11	41.18	NA	NA	Down
chr2	16362701	16363700	ENSMUSG00000026748	ENSMUST00000114702	+	16357117	16751857	Genebody	6083	protein_coding	Plxdc2	1000	31.04;30.42;66.34	11.91;13.29;23.67	42.6	16.29	NA	NA	Up	1.39	4.91984e-05	0.00101517	16362701	16363700	1.39	4.91984e-05	0.0008337			chr1	24528901	24529900	ENSMUSG00000026141	ENSMUST00000051344	-	24279770	24587411	Genebody	58011	protein_coding	Col19a1	1000	22.60;14.46;22.95	50.15;28.92;50.74	20	43.27	NA	NA	Down
chr2	37143301	37144300	ENSMUSG00000078198	ENSMUST00000104995	+	37139375	37147780	Genebody	4425	protein_coding	Olfr364-ps1	1000	41.38;25.35;28.28	15.16;14.31;6.76	31.67	12.08	NA	NA	Up	1.39	3.51976e-05	0.000810742	37143301	37144300	1.39	3.51976e-05	0.000646036			chr1	24555901	24556900	ENSMUSG00000026141	ENSMUST00000051344	-	24279770	24587411	Genebody	31011	protein_coding	Col19a1	1000	16.14;17.79;18.61	23.24;25.51;69.77	17.52	39.51	NA	NA	Down
chr2	42126101	42127200	ENSMUSG00000049252	ENSMUST00000204204	-	42054119	42652926	Genebody	526276	protein_coding	Lrp1b	1100	37.24;28.25;36.98	9.75;11.25;18.04	34.16	13.01	NA	NA	Up	1.39	3.38335e-07	3.90901e-05	42126201	42127200	1.48	8.54478e-07	4.20865e-05			chr1	24570601	24571900	ENSMUSG00000026141	ENSMUST00000051344	-	24279770	24587411	Genebody	16161	protein_coding	Col19a1	1300	43.05;51.15;46.53	29.36;24.66;26.64	46.91	26.89	NA	NA	Up
chr2	105252901	105254600	ENSMUSG00000055312	ENSMUST00000131060	+	105224342	105379035	Genebody	29408	protein_coding	Them7	1700	53.79;78.95;256.67	46.57;81.80;20.29	129.8	49.55	NA	NA	Up	1.39	0.0105496	0.150813	105253301	105254300	1.7	7.4629e-05	0.00114276			chr1	24579101	24580100	ENSMUSG00000026141	ENSMUST00000051344	-	24279770	24587411	Genebody	7811	protein_coding	Col19a1	1000	22.60;16.68;11.79	20.80;39.12;53.28	17.02	37.73	NA	NA	Down
chr3	13571201	13572200	ENSMUSG00000039717	ENSMUST00000211860	+	13473220	14115727	Genebody	98480	protein_coding	Ralyl	1000	21.72;22.45;51.12	15.16;14.31;6.76	31.76	12.08	NA	NA	Up	1.39	8.03507e-05	0.00140204	13571201	13572200	1.39	8.03507e-05	0.00120949			chr1	24581301	24582300	ENSMUSG00000026141	ENSMUST00000051344	-	24279770	24587411	Genebody	5611	protein_coding	Col19a1	1000	23.68;31.14;32.26	12.23;16.16;13.95	29.03	14.12	NA	NA	Up
chr4	83770501	83771500	ENSMUSG00000052407	ENSMUST00000183729	+	83695955	83798676	Genebody	75045	protein_coding	Ccdc171	1000	24.83;31.14;79.39	13.00;18.40;20.29	45.12	17.23	NA	NA	Up	1.39	3.92395e-06	0.000185626	83770501	83771500	1.39	3.92395e-06	0.000123141			chr1	24687201	24688200	ENSMUSG00000073725	ENSMUST00000095062	+	24678926	24766301	Genebody	8774	protein_coding	Lmbrd1	1000	29.06;48.93;29.16	12.23;16.16;16.49	35.72	14.96	NA	NA	Up
chr5	144291501	144292700	ENSMUSG00000047843	ENSMUST00000155491	+	144255225	144446757	Genebody	36875	protein_coding	Bri3	1200	37.24;57.22;42.42	16.25;24.54;11.27	45.63	17.35	NA	NA	Up	1.39	3.30492e-06	0.000166166	144291701	144292700	1.35	1.0763e-05	0.00026363			chr1	24697001	24698800	ENSMUSG00000073725	ENSMUST00000095062	+	24678926	24766301	Genebody	18974	protein_coding	Lmbrd1	1800	40.90;36.70;53.97	96.64;56.98;93.88	43.86	82.5	NA	NA	Down
chr6	6050901	6051900	ENSMUSG00000015112	ENSMUST00000015256	-	6041218	6217118	Genebody	165718	protein_coding	Slc25a13	1000	27.93;52.15;41.33	21.66;12.27;12.40	40.47	15.44	NA	NA	Up	1.39	3.59821e-06	0.00017528	6050901	6051900	1.39	3.59821e-06	0.00011554			chr1	24748301	24749800	ENSMUSG00000073725	ENSMUST00000190195	+	24744873	24762393	Genebody	4177	protein_coding	Lmbrd1	1500	38.75;36.70;39.08	62.39;38.27;97.68	38.18	66.11	NA	NA	Down
chr6	54195601	54196600	ENSMUSG00000004633	ENSMUST00000204410	+	54097720	54220537	Genebody	98380	protein_coding	Chn2	1000	30.00;36.94;54.38	14.08;16.36;15.78	40.44	15.41	NA	NA	Up	1.39	4.98898e-06	0.000217447	54195601	54196600	1.39	4.98898e-06	0.000147356			chr1	24759501	24760600	ENSMUSG00000073725	ENSMUST00000190195	+	24744873	24762393	Genebody	15177	protein_coding	Lmbrd1	1100	91.49;63.39;70.72	31.80;47.62;36.79	75.2	38.74	NA	NA	Up
chr6	65576101	65577500	ENSMUSG00000044162	ENSMUST00000212375	+	65525385	65631791	Genebody	51415	protein_coding	Tnip3	1400	20.69;34.04;92.44	19.49;16.36;20.29	49.06	18.71	NA	NA	Up	1.39	2.13478e-06	0.000125085	65576201	65577200	1.79	5.06973e-07	2.94782e-05			chr1	25068901	25070200	ENSMUSG00000033569	ENSMUST00000126626	-	25067476	25228826	Genebody	159276	protein_coding	Adgrb3	1300	40.90;36.70;45.91	55.05;61.23;86.27	41.17	67.51	NA	NA	Down
chr6	92930801	92932400	ENSMUSG00000030022	ENSMUST00000136751	-	92926231	92943492	Genebody	11892	protein_coding	Adamts9	1600	84.83;49.98;87.01	17.33;33.74;33.82	73.94	28.3	NA	NA	Up	1.39	9.04899e-07	7.27683e-05	92931301	92932300	1.91	3.3628e-07	2.23256e-05			chr1	25081101	25082500	ENSMUSG00000033569	ENSMUST00000126626	-	25067476	25228826	Genebody	147026	protein_coding	Adgrb3	1400	61.35;43.37;49.01	97.86;85.04;88.80	51.24	90.57	NA	NA	Down
chr8	58109801	58110900	ENSMUSG00000096914	ENSMUST00000204128	-	57774052	58912640	Genebody	802290	protein_coding	Galntl6	1100	23.79;39.11;76.13	19.49;14.31;19.16	46.35	17.66	NA	NA	Up	1.39	2.77111e-06	0.000147958	58109801	58110800	1.46	1.40548e-06	5.90541e-05			chr1	25103701	25105000	ENSMUSG00000033569	ENSMUST00000126626	-	25067476	25228826	Genebody	124476	protein_coding	Adgrb3	1300	36.59;30.02;41.57	53.82;60.38;88.80	36.06	67.67	NA	NA	Down
chr9	7131101	7132100	ENSMUSG00000047193	ENSMUST00000147193	-	6929304	7176957	Genebody	45357	protein_coding	Dync2h1	1000	35.17;28.25;29.36	8.66;4.09;22.54	30.93	11.77	NA	NA	Up	1.39	8.77674e-05	0.00148564	7131101	7132100	1.39	8.77674e-05	0.00129358			chr1	25109701	25110900	ENSMUSG00000033569	ENSMUST00000126626	-	25067476	25228826	Genebody	118526	protein_coding	Adgrb3	1200	39.82;34.47;31.02	85.63;62.08;53.28	35.11	67	NA	NA	Down
chrX	7675401	7676400	ENSMUSG00000031147	ENSMUST00000115695	-	7674626	7681089	Genebody	5189	protein_coding	Magix	1000	33.10;35.49;29.36	17.33;14.31;5.64	32.65	12.43	NA	NA	Up	1.39	1.12473e-06	8.34622e-05	7675401	7676400	1.39	1.12473e-06	5.05488e-05			chr1	25113301	25114600	ENSMUSG00000033569	ENSMUST00000126626	-	25067476	25228826	Genebody	114876	protein_coding	Adgrb3	1300	15.07;22.24;21.09	25.69;34.02;129.40	19.47	63.03	NA	NA	Down
chrX	36639201	36640200	ENSMUSG00000059708	ENSMUST00000133980	-	36611879	36645096	Genebody	5396	protein_coding	Akap17b	1000	31.04;47.08;39.15	17.33;19.43;7.89	39.09	14.88	NA	NA	Up	1.39	6.99879e-06	0.000272495	36639201	36640200	1.39	6.99879e-06	0.000190119			chr1	25151201	25152200	ENSMUSG00000033569	ENSMUST00000154102	-	25131252	25204723	Genebody	53023	protein_coding	Adgrb3	1000	31.21;21.13;36.60	31.80;65.48;95.15	29.65	64.14	NA	NA	Down
chrX	41615001	41616100	ENSMUSG00000001986	ENSMUST00000126843	+	41610197	41621262	Genebody	5353	protein_coding	Gria3	1100	51.73;30.42;55.47	10.83;22.49;19.16	45.87	17.5	NA	NA	Up	1.39	2.33735e-06	0.000132512	41615101	41616100	1.41	5.39494e-06	0.000156425			chr1	25172301	25173600	ENSMUSG00000033569	ENSMUST00000154102	-	25131252	25204723	Genebody	31773	protein_coding	Adgrb3	1300	82.88;62.27;59.56	45.26;35.72;36.79	68.24	39.26	NA	NA	Up
chr1	179443801	179444800	ENSMUSG00000055067	ENSMUST00000128302	-	178951960	179518034	Genebody	73734	protein_coding	Smyd3	1000	50.69;39.84;44.59	8.66;16.36;27.05	45.04	17.36	NA	NA	Up	1.38	7.14604e-07	6.28132e-05	179443801	179444800	1.38	7.14604e-07	3.72697e-05			chr1	25176701	25177700	ENSMUSG00000033569	ENSMUST00000154102	-	25131252	25204723	Genebody	27523	protein_coding	Adgrb3	1000	29.06;40.03;32.26	46.48;50.18;90.07	33.78	62.24	NA	NA	Down
chr10	5907401	5908400	ENSMUSG00000019775	ENSMUST00000019909	-	5833096	5922366	Genebody	14466	protein_coding	Rgs17	1000	37.24;27.52;56.55	11.91;12.27;22.54	40.44	15.58	NA	NA	Up	1.38	3.59249e-05	0.000821762	5907401	5908400	1.38	3.59249e-05	0.000656311			chr1	25190601	25191800	ENSMUSG00000033569	ENSMUST00000154102	-	25131252	25204723	Genebody	13523	protein_coding	Adgrb3	1200	16.14;21.13;27.30	46.48;36.57;74.85	21.52	52.63	NA	NA	Down
chr10	27418601	27419700	ENSMUSG00000019899	ENSMUST00000189575	-	27187548	27616796	Genebody	197646	protein_coding	Lama2	1100	21.72;30.42;114.20	20.58;18.40;24.80	55.45	21.26	NA	NA	Up	1.38	1.31025e-06	9.20578e-05	27418701	27419700	1.69	2.45416e-07	1.80437e-05			chr1	25289701	25290700	ENSMUSG00000033569	ENSMUST00000146592	-	25067550	25826139	Genebody	535939	protein_coding	Adgrb3	1000	40.90;32.25;26.68	7.34;17.86;10.15	33.28	11.78	NA	NA	Up
chr10	123633701	123635700	ENSMUSG00000044071	ENSMUST00000219723	+	123264985	123740947	Genebody	369715	protein_coding	Fam19a2	2000	61.04;68.08;138.12	36.82;36.81;29.31	89.08	34.31	NA	NA	Up	1.38	3.8497e-07	4.26505e-05	123634601	123635600	1.69	1.89187e-08	3.18965e-06			chr1	25308101	25309100	ENSMUSG00000033569	ENSMUST00000146592	-	25067550	25826139	Genebody	517539	protein_coding	Adgrb3	1000	16.14;12.23;20.47	34.25;26.36;63.43	16.28	41.35	NA	NA	Down
chr11	96537901	96538900	ENSMUSG00000057058	ENSMUST00000127639	+	96489861	96704431	Genebody	48539	protein_coding	Skap1	1000	67.24;30.42;26.10	14.08;13.29;20.29	41.26	15.89	NA	NA	Up	1.38	9.72472e-06	0.000341206	96537901	96538900	1.38	9.72472e-06	0.000243971			chr1	25323101	25324600	ENSMUSG00000033569	ENSMUST00000146592	-	25067550	25826139	Genebody	502289	protein_coding	Adgrb3	1500	67.81;74.51;81.89	36.70;46.77;35.52	74.73	39.66	NA	NA	Up
chr13	9372901	9374200	ENSMUSG00000048264	ENSMUST00000166299	+	9276982	9666178	Genebody	96568	protein_coding	Dip2c	1300	54.83;30.42;65.25	20.58;12.27;24.80	50.17	19.22	NA	NA	Up	1.38	1.40184e-06	9.58925e-05	9373201	9374200	1.65	6.27621e-06	0.000175176			chr1	25335401	25336400	ENSMUSG00000033569	ENSMUST00000146592	-	25067550	25826139	Genebody	490239	protein_coding	Adgrb3	1000	40.90;47.82;38.46	25.69;22.96;21.57	42.39	23.41	NA	NA	Up
chr13	104469301	104470300	ENSMUSG00000046169	ENSMUST00000224303	+	104294710	104494248	Genebody	175090	protein_coding	Adamts6	1000	17.59;25.35;88.09	10.83;20.45;19.16	43.68	16.81	NA	NA	Up	1.38	9.62223e-06	0.000338907	104469301	104470300	1.38	9.62223e-06	0.000242095			chr1	25357401	25358600	ENSMUSG00000033569	ENSMUST00000146592	-	25067550	25826139	Genebody	468139	protein_coding	Adgrb3	1200	20.45;24.46;21.09	36.70;59.53;41.86	22	46.03	NA	NA	Down
chr14	67242201	67243300	ENSMUSG00000022053	ENSMUST00000176029	+	67234644	67428687	Genebody	8106	protein_coding	Ebf2	1100	35.17;25.35;36.98	13.00;15.34;9.02	32.5	12.45	NA	NA	Up	1.38	6.8552e-06	0.000268593	67242201	67243200	1.43	3.66935e-06	0.000117214			chr1	25392201	25393200	ENSMUSG00000033569	ENSMUST00000146592	-	25067550	25826139	Genebody	433439	protein_coding	Adgrb3	1000	37.67;36.70;37.22	20.80;20.41;3.81	37.2	15	NA	NA	Up
chr14	93456201	93457500	ENSMUSG00000055421	ENSMUST00000194129	-	93173729	93885748	Genebody	428898	protein_coding	Pcdh9	1300	24.83;34.77;73.96	23.83;8.18;19.16	44.52	17.06	NA	NA	Up	1.38	0.000473081	0.00704221	93456301	93457300	1.86	2.59811e-07	1.87446e-05			chr1	25418801	25420500	ENSMUSG00000033569	ENSMUST00000146592	-	25067550	25826139	Genebody	406489	protein_coding	Adgrb3	1700	40.90;31.14;35.36	33.03;64.63;101.49	35.8	66.38	NA	NA	Down
chr14	124408101	124409100	ENSMUSG00000025551	ENSMUST00000095529	-	123977907	124677127	Genebody	268527	protein_coding	Fgf14	1000	19.66;28.25;43.50	10.83;15.34;9.02	30.47	11.73	NA	NA	Up	1.38	9.62394e-05	0.00157694	124408101	124409100	1.38	9.62394e-05	0.00138667			chr1	25431501	25432800	ENSMUSG00000033569	ENSMUST00000146592	-	25067550	25826139	Genebody	393989	protein_coding	Adgrb3	1300	35.52;30.02;29.16	62.39;41.67;74.85	31.57	59.64	NA	NA	Down
chr15	4532101	4533100	ENSMUSG00000049148	ENSMUST00000061925	+	4375504	4575553	Genebody	157096	protein_coding	Plcxd3	1000	18.62;28.25;31.54	6.50;12.27;11.27	26.14	10.01	NA	NA	Up	1.38	9.42089e-05	0.00155483	4532101	4533100	1.38	9.42089e-05	0.00136442			chr1	25463701	25464700	ENSMUSG00000033569	ENSMUST00000146592	-	25067550	25826139	Genebody	361939	protein_coding	Adgrb3	1000	44.13;53.38;40.32	25.69;21.26;21.57	45.94	22.84	NA	NA	Up
chr16	18523401	18524700	ENSMUSG00000000884	ENSMUST00000115600	+	18498902	18564538	Genebody	25148	protein_coding	Gnb1l	1300	82.76;25.35;51.12	23.83;19.43;18.04	53.08	20.43	NA	NA	Up	1.38	1.13914e-06	8.41173e-05	18523501	18524500	2.07	2.55785e-07	1.85488e-05			chr1	25467201	25468400	ENSMUSG00000033569	ENSMUST00000146592	-	25067550	25826139	Genebody	358339	protein_coding	Adgrb3	1200	37.67;35.58;43.43	18.35;22.11;12.69	38.89	17.72	NA	NA	Up
chr16	21454501	21455800	ENSMUSG00000033653	ENSMUST00000117598	+	21423201	21644672	Genebody	31949	protein_coding	Vps8	1300	65.17;58.67;56.55	24.91;28.63;15.78	60.13	23.11	NA	NA	Up	1.38	1.92549e-11	7.80151e-08	21454501	21455500	1.69	4.64487e-08	5.87583e-06			chr1	25495901	25497000	ENSMUSG00000033569	ENSMUST00000146592	-	25067550	25826139	Genebody	329689	protein_coding	Adgrb3	1100	24.76;18.90;28.54	45.26;55.28;40.60	24.07	47.04	NA	NA	Down
chr16	42155101	42156100	ENSMUSG00000061080	ENSMUST00000133853	+	42144025	42174283	Genebody	11575	protein_coding	Lsamp	1000	23.79;27.52;63.08	19.49;14.31;10.15	38.13	14.65	NA	NA	Up	1.38	2.18579e-05	0.000588585	42155101	42156100	1.38	2.18579e-05	0.00045084			chr1	25497001	25498800	ENSMUSG00000033569	ENSMUST00000146592	-	25067550	25826139	Genebody	328239	protein_coding	Adgrb3	1800	86.11;78.95;59.56	28.13;37.42;25.37	74.87	30.31	NA	NA	Up
chr16	88186301	88187300	ENSMUSG00000022935	ENSMUST00000211444	-	87912416	88290214	Genebody	103414	protein_coding	Grik1	1000	49.66;43.46;59.82	9.75;17.38;31.56	50.98	19.56	NA	NA	Up	1.38	6.52594e-05	0.00122383	88186301	88187300	1.38	6.52594e-05	0.0010336			chr1	25506101	25508300	ENSMUSG00000033569	ENSMUST00000146592	-	25067550	25826139	Genebody	318939	protein_coding	Adgrb3	2200	109.78;112.31;108.57	37.92;71.44;50.74	110.22	53.37	NA	NA	Up
chr17	70223001	70224000	ENSMUSG00000003279	ENSMUST00000130971	+	69969421	70594408	Genebody	254079	protein_coding	Dlgap1	1000	21.72;28.25;40.24	15.16;7.16;12.40	30.07	11.57	NA	NA	Up	1.38	4.92152e-05	0.00101539	70223001	70224000	1.38	4.92152e-05	0.000833915			chr1	25528701	25529800	ENSMUSG00000033569	ENSMUST00000146592	-	25067550	25826139	Genebody	296889	protein_coding	Adgrb3	1100	43.05;36.70;49.01	95.41;40.82;83.73	42.92	73.32	NA	NA	Down
chr18	23856601	23857900	ENSMUSG00000024277	ENSMUST00000165387	+	23804103	23890931	Genebody	53147	protein_coding	Mapre2	1300	123.11;69.53;75.04	40.07;37.83;24.80	89.23	34.23	NA	NA	Up	1.38	1.72748e-07	2.55646e-05	23856701	23857700	1.57	4.1387e-08	5.4294e-06			chr1	25535901	25536900	ENSMUSG00000033569	ENSMUST00000146592	-	25067550	25826139	Genebody	289739	protein_coding	Adgrb3	1000	44.13;35.58;37.84	4.89;14.46;27.91	39.19	15.75	NA	NA	Up
chr19	17612201	17613200	ENSMUSG00000024713	ENSMUST00000025618	-	17432832	17837632	Genebody	224932	protein_coding	Pcsk5	1000	37.24;24.63;31.54	13.00;8.18;14.65	31.14	11.94	NA	NA	Up	1.38	1.16204e-05	0.000385281	17612201	17613200	1.38	1.16204e-05	0.000279369			chr1	25541201	25543100	ENSMUSG00000033569	ENSMUST00000146592	-	25067550	25826139	Genebody	283989	protein_coding	Adgrb3	1900	61.35;56.71;62.04	161.47;100.35;125.59	60.03	129.14	NA	NA	Down
chr19	24363501	24364800	ENSMUSG00000024867	ENSMUST00000112673	-	24294794	24555842	Genebody	191692	protein_coding	Pip5k1b	1300	36.21;64.46;34.80	18.41;14.31;19.16	45.16	17.3	NA	NA	Up	1.38	2.1173e-06	0.00012445	24363601	24364600	1.41	1.44959e-06	6.03509e-05			chr1	25546201	25547200	ENSMUSG00000033569	ENSMUST00000146592	-	25067550	25826139	Genebody	279439	protein_coding	Adgrb3	1000	33.37;25.58;32.88	19.57;13.61;12.69	30.61	15.29	NA	NA	Up
chr19	36352001	36353400	ENSMUSG00000024805	ENSMUST00000224805	+	36348537	36355613	Genebody	4163	protein_coding	Pcgf5	1400	41.38;41.28;117.46	29.24;18.40;29.31	66.71	25.65	NA	NA	Up	1.38	6.68874e-07	6.02184e-05	36352401	36353400	1.49	6.23565e-07	3.39223e-05			chr1	25639801	25640800	ENSMUSG00000033569	ENSMUST00000146592	-	25067550	25826139	Genebody	185839	protein_coding	Adgrb3	1000	44.13;47.82;31.02	11.01;20.41;20.30	40.99	17.24	NA	NA	Up
chr2	68709601	68710600	ENSMUSG00000079324	ENSMUST00000055930	+	68659842	68748465	Genebody	50258	protein_coding	4932414N04Rik	1000	19.66;23.18;29.36	10.83;11.25;5.64	24.07	9.24	NA	NA	Up	1.38	5.65047e-05	0.00111321	68709601	68710600	1.38	5.65047e-05	0.000926758			chr1	25646801	25647800	ENSMUSG00000033569	ENSMUST00000146592	-	25067550	25826139	Genebody	178839	protein_coding	Adgrb3	1000	59.20;40.03;42.81	15.90;28.06;25.37	47.35	23.11	NA	NA	Up
chr2	162607801	162609500	ENSMUSG00000053141	ENSMUST00000109442	-	161526357	162661094	Genebody	52444	protein_coding	Ptprt	1700	49.66;71.71;52.20	24.91;22.49;19.16	57.86	22.19	NA	NA	Up	1.38	1.85802e-08	6.63952e-06	162608501	162609500	1.46	5.62321e-06	0.000161251			chr1	25656601	25657600	ENSMUSG00000033569	ENSMUST00000146592	-	25067550	25826139	Genebody	169039	protein_coding	Adgrb3	1000	41.98;36.70;36.60	66.06;58.68;59.62	38.43	61.45	NA	NA	Down
chr3	141974101	141975100	ENSMUSG00000052430	ENSMUST00000029948	-	141837136	141982264	Genebody	7664	protein_coding	Bmpr1b	1000	42.41;21.73;66.34	19.49;20.45;10.15	43.5	16.7	NA	NA	Up	1.38	8.36319e-06	0.000307506	141974101	141975100	1.38	8.36319e-06	0.000217511			chr1	25697501	25699100	ENSMUSG00000033569	ENSMUST00000146592	-	25067550	25826139	Genebody	127839	protein_coding	Adgrb3	1600	87.18;55.60;92.44	170.03;124.17;111.64	78.41	135.28	NA	NA	Down
chr4	82962501	82964600	ENSMUSG00000059049	ENSMUST00000127886	-	82938426	82970703	Genebody	7153	protein_coding	Frem1	2100	94.14;68.81;139.21	32.49;32.72;50.73	100.72	38.64	NA	NA	Up	1.38	2.52301e-07	3.24069e-05	82963601	82964600	1.76	1.99207e-05	0.000420641			chr1	25728501	25729500	ENSMUSG00000033569	ENSMUST00000146592	-	25067550	25826139	Genebody	97139	protein_coding	Adgrb3	1000	27.98;21.13;17.99	34.25;45.92;46.94	22.37	42.37	NA	NA	Down
chr6	87577801	87579100	ENSMUSG00000049409	ENSMUST00000050887	-	87578592	87590720	Genebody	12270	protein_coding	Prokr1	1300	81.73;36.21;48.94	15.16;27.61;21.42	55.63	21.4	NA	NA	Up	1.38	6.16815e-07	5.70683e-05	87577901	87578900	1.48	3.22523e-07	2.16975e-05			chr1	25751401	25752500	ENSMUSG00000033569	ENSMUST00000146592	-	25067550	25826139	Genebody	74189	protein_coding	Adgrb3	1100	40.90;73.39;39.70	18.35;23.81;20.30	51.33	20.82	NA	NA	Up
chr7	27266801	27267900	ENSMUSG00000063160	ENSMUST00000134215	+	27261378	27281981	Genebody	5972	protein_coding	Numbl	1100	561.74;322.31;84.83	155.95;135.98;81.16	322.96	124.37	NA	NA	Up	1.38	4.73341e-06	0.000210203	27266901	27267900	1.21	3.59161e-06	0.00011539			chr1	30803101	30804500	ENSMUSG00000048874	ENSMUST00000191329	-	30803546	30810712	Genebody	6912	protein_coding	Phf3	1400	49.51;53.38;53.97	34.25;34.02;35.52	52.29	34.6	NA	NA	Up
chr8	10022901	10024100	ENSMUSG00000031497	ENSMUST00000033892	+	10006654	10035618	Genebody	16846	protein_coding	Tnfsf13b	1200	36.21;60.12;41.33	22.74;14.31;15.78	45.88	17.61	NA	NA	Up	1.38	7.74557e-07	6.61256e-05	10023101	10024100	1.23	1.07961e-06	4.92336e-05			chr1	30819801	30821600	ENSMUSG00000048874	ENSMUST00000188847	-	30821058	30823843	Genebody	3143	protein_coding	Phf3	1800	25.83;37.81;38.46	62.39;73.14;79.92	34.03	71.82	NA	NA	Down
chr8	38494501	38495500	ENSMUSG00000039539	ENSMUST00000118896	-	37522554	38661508	Genebody	166508	protein_coding	Sgcz	1000	36.21;23.18;34.80	7.58;17.38;11.27	31.4	12.08	NA	NA	Up	1.38	2.76952e-05	0.000690276	38494501	38495500	1.38	2.76952e-05	0.000539139			chr1	30844301	30846800	ENSMUSG00000048874	ENSMUST00000187600	-	30824416	30863070	Genebody	17520	protein_coding	Phf3	2500	93.64;74.51;71.34	171.25;78.24;196.63	79.83	148.71	NA	NA	Down
chr8	41093401	41094500	ENSMUSG00000045636	ENSMUST00000118835	-	40990918	41114667	Genebody	20717	protein_coding	Mtus1	1100	25.86;33.32;82.66	22.74;20.45;11.27	47.28	18.15	NA	NA	Up	1.38	4.57107e-06	0.000205512	41093501	41094500	1.38	8.62835e-06	0.000222807			chr1	31203701	31204800	ENSMUSG00000050217	ENSMUST00000161773	+	31189470	31204725	Genebody	14780	protein_coding	Lgsn	1100	51.66;42.26;45.29	77.06;55.28;117.98	46.4	83.44	NA	NA	Down
chr8	65711301	65712600	ENSMUSG00000036469	ENSMUST00000110259	+	65618525	66470427	Genebody	93425	protein_coding	2020-03-01	1300	40.35;28.97;44.59	14.08;18.40;11.27	37.97	14.59	NA	NA	Up	1.38	4.56189e-06	0.000205186	65711301	65712300	1.75	2.80074e-07	1.97477e-05			chr1	31215801	31216800	ENSMUSG00000086727	ENSMUST00000187892	-	31135226	31222597	Genebody	6297	protein_coding	4931428L18Rik	1000	18.30;18.90;14.89	19.57;33.17;59.62	17.36	37.45	NA	NA	Down
chr8	65984201	65985200	ENSMUSG00000036469	ENSMUST00000072482	+	65967157	66471625	Genebody	17543	protein_coding	2020-03-01	1000	20.69;25.35;41.33	15.16;7.16;11.27	29.12	11.2	NA	NA	Up	1.38	9.01734e-05	0.00151155	65984201	65985200	1.38	9.01734e-05	0.00132015			chr1	32186501	32187500	ENSMUSG00000026058	ENSMUST00000185666	+	32172887	32311090	Genebody	14113	protein_coding	Khdrbs2	1000	31.21;34.47;26.68	55.05;44.22;58.36	30.79	52.54	NA	NA	Down
chr8	68462101	68463100	ENSMUSG00000036356	ENSMUST00000211871	-	68461825	68529887	Genebody	67287	protein_coding	Csgalnact1	1000	34.14;22.45;73.96	21.66;17.38;11.27	43.52	16.77	NA	NA	Up	1.38	8.11086e-06	0.000301176	68462101	68463100	1.38	8.11086e-06	0.000212464			chr1	32190001	32191200	ENSMUSG00000026058	ENSMUST00000185666	+	32172887	32311090	Genebody	17713	protein_coding	Khdrbs2	1200	32.29;33.36;35.36	56.27;61.23;45.67	33.67	54.39	NA	NA	Down
chrX	83685801	83686900	ENSMUSG00000045103	ENSMUST00000147740	+	83043402	83730331	Genebody	642948	protein_coding	Dmd	1100	86.90;46.35;40.24	28.16;19.43;19.16	57.83	22.25	NA	NA	Up	1.38	4.41656e-07	4.65217e-05	83685901	83686900	1.48	2.85397e-07	1.99944e-05			chr1	32220401	32222200	ENSMUSG00000026058	ENSMUST00000185666	+	32172887	32311090	Genebody	48413	protein_coding	Khdrbs2	1800	55.97;34.47;44.05	84.40;91.00;90.07	44.83	88.49	NA	NA	Down
chr1	187299001	187300100	ENSMUSG00000039210	ENSMUST00000160570	+	187226180	187351427	Genebody	73370	protein_coding	Gpatch2	1100	46.55;24.63;82.66	25.99;14.31;19.16	51.28	19.82	NA	NA	Up	1.37	1.4622e-06	9.8523e-05	187299001	187300000	1.44	9.50601e-07	4.52134e-05			chr1	32242701	32243700	ENSMUSG00000026058	ENSMUST00000185666	+	32172887	32311090	Genebody	70313	protein_coding	Khdrbs2	1000	17.22;24.46;21.09	45.26;45.92;31.72	20.93	40.97	NA	NA	Down
chr10	6870401	6871500	ENSMUSG00000000766	ENSMUST00000141897	+	6788975	7037482	Genebody	81975	protein_coding	Oprm1	1100	52.76;38.39;109.85	34.66;19.43;23.67	67	25.92	NA	NA	Up	1.37	8.1015e-07	6.79851e-05	6870501	6871500	1.43	8.73892e-07	4.27134e-05			chr1	32286101	32288000	ENSMUSG00000026058	ENSMUST00000185666	+	32172887	32311090	Genebody	114163	protein_coding	Khdrbs2	1900	33.37;36.70;37.84	68.50;62.08;92.61	35.97	74.4	NA	NA	Down
chr10	53353701	53354700	ENSMUSG00000038594	ENSMUST00000095691	-	53278039	53376114	Genebody	21914	protein_coding	Cep85l	1000	52.76;24.63;65.25	14.08;18.40;22.54	47.55	18.34	NA	NA	Up	1.37	2.34063e-06	0.000132628	53353701	53354700	1.37	2.34063e-06	8.4489e-05			chr1	32294801	32295900	ENSMUSG00000026058	ENSMUST00000185666	+	32172887	32311090	Genebody	122463	protein_coding	Khdrbs2	1100	48.43;33.36;37.22	73.39;70.59;76.12	39.67	73.37	NA	NA	Down
chr11	9633201	9634200	ENSMUSG00000004668	ENSMUST00000042740	+	9191942	9684259	Genebody	441758	protein_coding	Abca13	1000	28.97;23.90;47.85	17.33;8.18;13.53	33.57	13.01	NA	NA	Up	1.37	4.29844e-05	0.00092594	9633201	9634200	1.37	4.29844e-05	0.000751602			chr1	32299601	32301100	ENSMUSG00000026058	ENSMUST00000185666	+	32172887	32311090	Genebody	127463	protein_coding	Khdrbs2	1500	32.29;27.80;24.82	34.25;58.68;79.92	28.3	57.62	NA	NA	Down
chr11	34371001	34372000	ENSMUSG00000069911	ENSMUST00000093192	+	34314822	34422639	Genebody	56678	protein_coding	Fam196b	1000	19.66;21.73;56.55	8.66;12.27;16.91	32.65	12.61	NA	NA	Up	1.37	8.05812e-05	0.00140466	34371001	34372000	1.37	8.05812e-05	0.00121215			chr1	32301401	32302800	ENSMUSG00000026058	ENSMUST00000185666	+	32172887	32311090	Genebody	129213	protein_coding	Khdrbs2	1400	55.97;45.59;58.32	106.42;75.69;111.64	53.29	97.92	NA	NA	Down
chr11	37085301	37086300	ENSMUSG00000049336	ENSMUST00000102801	-	36006656	37235882	Genebody	150082	protein_coding	Tenm2	1000	18.62;38.39;61.99	20.58;14.31;11.27	39.67	15.39	NA	NA	Up	1.37	2.00996e-05	0.00055725	37085301	37086300	1.37	2.00996e-05	0.000423559			chr1	32310801	32312400	ENSMUSG00000026058	ENSMUST00000185666	+	32172887	32311090	Genebody	138713	protein_coding	Khdrbs2	1600	18.30;13.34;30.40	70.95;68.04;53.28	20.68	64.09	NA	NA	Down
chr11	51318901	51320300	ENSMUSG00000063564	ENSMUST00000102765	+	51289920	51583918	Genebody	29680	protein_coding	Col23a1	1400	78.62;40.56;77.22	20.58;33.74;21.42	65.47	25.25	NA	NA	Up	1.37	2.56029e-07	3.27062e-05	51319301	51320300	1.53	1.12969e-06	5.07003e-05			chr1	32348901	32350100	ENSMUSG00000026058	ENSMUST00000186984	+	32315015	32414934	Genebody	34485	protein_coding	Khdrbs2	1200	23.68;26.69;35.98	110.09;46.77;36.79	28.78	64.55	NA	NA	Down
chr11	93203801	93204800	ENSMUSG00000056158	ENSMUST00000107863	+	93099290	93601749	Genebody	105010	protein_coding	Car10	1000	30.00;31.14;28.28	17.33;7.16;10.15	29.81	11.54	NA	NA	Up	1.37	1.82847e-06	0.000113012	93203801	93204800	1.37	1.82847e-06	7.08688e-05			chr1	32361801	32364600	ENSMUSG00000026058	ENSMUST00000186984	+	32315015	32414934	Genebody	48185	protein_coding	Khdrbs2	2800	73.19;85.63;88.09	157.80;115.66;139.55	82.3	137.67	NA	NA	Down
chr11	106885001	106886000	ENSMUSG00000018363	ENSMUST00000139297	-	106822025	106920275	Genebody	34775	protein_coding	Smurf2	1000	48.62;28.25;38.07	17.33;10.22;16.91	38.31	14.82	NA	NA	Up	1.37	5.99974e-06	0.000245882	106885001	106886000	1.37	5.99974e-06	0.000169328			chr1	32407101	32408300	ENSMUSG00000026058	ENSMUST00000186984	+	32315015	32414934	Genebody	92685	protein_coding	Khdrbs2	1200	30.14;27.80;29.16	39.14;47.62;83.73	29.03	56.83	NA	NA	Down
chr12	75158201	75159300	ENSMUSG00000034402	ENSMUST00000042299	-	74897220	75177332	Genebody	18582	protein_coding	Kcnh5	1100	64.14;32.59;50.03	20.58;22.49;13.53	48.92	18.87	NA	NA	Up	1.37	1.68866e-06	0.000107794	75158201	75159200	1.61	1.19049e-07	1.1057e-05			chr1	32445301	32446300	ENSMUSG00000026058	ENSMUST00000027226	+	32172714	32658568	Genebody	273086	protein_coding	Khdrbs2	1000	7.53;5.56;15.51	20.80;32.32;43.13	9.53	32.08	NA	NA	Down
chr12	76438701	76439700	ENSMUSG00000052221	ENSMUST00000218732	+	76417621	76439480	Genebody	21579	protein_coding	Ppp1r36	1000	30.00;24.63;33.71	9.75;14.31;10.15	29.45	11.4	NA	NA	Up	1.37	2.25552e-06	0.000129619	76438701	76439700	1.37	2.25552e-06	8.24113e-05			chr1	32458201	32459200	ENSMUSG00000026058	ENSMUST00000027226	+	32172714	32658568	Genebody	285986	protein_coding	Khdrbs2	1000	18.30;7.78;14.27	25.69;28.92;35.52	13.45	30.04	NA	NA	Down
chr15	39540801	39541800	ENSMUSG00000037386	ENSMUST00000042917	+	39198363	39681764	Genebody	342937	protein_coding	Rims2	1000	47.59;22.45;39.15	9.75;12.27;20.29	36.4	14.1	NA	NA	Up	1.37	4.74187e-05	0.00098946	39540801	39541800	1.37	4.74187e-05	0.000810084			chr1	32459601	32460600	ENSMUSG00000026058	ENSMUST00000027226	+	32172714	32658568	Genebody	287386	protein_coding	Khdrbs2	1000	17.22;8.90;17.37	37.92;26.36;34.25	14.5	32.85	NA	NA	Down
chr16	32253101	32254100	ENSMUSG00000022787	ENSMUST00000023474	+	32247253	32257083	Genebody	6347	protein_coding	Wdr53	1000	37.24;36.94;43.50	14.08;13.29;18.04	39.23	15.14	NA	NA	Up	1.37	1.24448e-08	5.18478e-06	32253101	32254100	1.37	1.24448e-08	2.39421e-06			chr1	32467201	32468400	ENSMUSG00000026058	ENSMUST00000027226	+	32172714	32658568	Genebody	295086	protein_coding	Khdrbs2	1200	48.43;46.70;39.70	23.24;30.62;21.57	44.95	25.14	NA	NA	Up
chr16	34826801	34827900	ENSMUSG00000022836	ENSMUST00000023538	+	34784921	35002420	Genebody	42429	protein_coding	Mylk	1100	55.86;23.90;42.42	16.25;17.38;13.53	40.73	15.72	NA	NA	Up	1.37	1.00877e-05	0.00035013	34826801	34827800	1.56	2.05751e-06	7.70857e-05			chr1	32476001	32477700	ENSMUSG00000026058	ENSMUST00000027226	+	32172714	32658568	Genebody	304136	protein_coding	Khdrbs2	1700	63.50;57.83;59.56	96.64;81.64;117.98	60.29	98.75	NA	NA	Down
chr16	52434901	52435900	ENSMUSG00000022636	ENSMUST00000170035	-	52251467	52452465	Genebody	17065	protein_coding	Alcam	1000	16.55;28.97;60.90	11.91;10.22;19.16	35.48	13.77	NA	NA	Up	1.37	3.08086e-05	0.000741869	52434901	52435900	1.37	3.08086e-05	0.000584703			chr1	32479901	32481600	ENSMUSG00000026058	ENSMUST00000027226	+	32172714	32658568	Genebody	308036	protein_coding	Khdrbs2	1700	52.74;47.82;62.66	177.37;50.18;119.25	54.41	115.6	NA	NA	Down
chr16	87422701	87423700	ENSMUSG00000052299	ENSMUST00000039449	-	87376651	87432606	Genebody	9406	protein_coding	Ltn1	1000	37.24;57.22;29.36	19.49;8.18;20.29	41.28	15.99	NA	NA	Up	1.37	7.71857e-05	0.00136506	87422701	87423700	1.37	7.71857e-05	0.00117303			chr1	32488701	32489800	ENSMUSG00000026058	ENSMUST00000027226	+	32172714	32658568	Genebody	316536	protein_coding	Khdrbs2	1100	17.22;36.70;29.78	52.60;56.98;48.21	27.9	52.6	NA	NA	Down
chr16	88253301	88254400	ENSMUSG00000022935	ENSMUST00000211444	-	87912416	88290214	Genebody	36364	protein_coding	Grik1	1100	20.69;31.14;55.47	15.16;17.38;9.02	35.77	13.85	NA	NA	Up	1.37	5.0146e-05	0.00102798	88253301	88254300	1.57	1.24926e-05	0.000294915			chr1	32562301	32564400	ENSMUSG00000026058	ENSMUST00000027226	+	32172714	32658568	Genebody	390636	protein_coding	Khdrbs2	2100	36.59;52.27;40.95	80.73;74.84;148.43	43.27	101.33	NA	NA	Down
chr18	41995101	41996100	ENSMUSG00000073574	ENSMUST00000097591	-	41986201	41999049	Genebody	3449	protein_coding	Grxcr2	1000	39.31;21.73;32.63	10.83;15.34;10.15	31.22	12.1	NA	NA	Up	1.37	7.58968e-05	0.00135027	41995101	41996100	1.37	7.58968e-05	0.00115796			chr1	32565001	32566200	ENSMUSG00000026058	ENSMUST00000027226	+	32172714	32658568	Genebody	392886	protein_coding	Khdrbs2	1200	36.59;23.35;20.47	46.48;61.23;81.19	26.81	62.97	NA	NA	Down
chr18	75123901	75125000	ENSMUSG00000035765	ENSMUST00000039608	+	75018772	75286966	Genebody	105678	protein_coding	Dym	1100	35.17;37.66;66.34	14.08;18.40;21.42	46.39	17.97	NA	NA	Up	1.37	2.70425e-06	0.000145785	75124001	75125000	1.45	4.6356e-07	2.77525e-05			chr1	32584701	32586100	ENSMUSG00000026058	ENSMUST00000027226	+	32172714	32658568	Genebody	412686	protein_coding	Khdrbs2	1400	38.75;41.14;28.54	92.97;28.92;107.83	36.14	76.57	NA	NA	Down
chr2	72069801	72070800	ENSMUSG00000049044	ENSMUST00000124004	+	72054985	72141477	Genebody	15315	protein_coding	Rapgef4	1000	86.90;74.60;31.54	34.66;25.56;14.65	64.35	24.96	NA	NA	Up	1.37	7.4407e-05	0.00133258	72069801	72070800	1.37	7.4407e-05	0.00114019			chr1	32588301	32589400	ENSMUSG00000026058	ENSMUST00000027226	+	32172714	32658568	Genebody	416136	protein_coding	Khdrbs2	1100	23.68;13.34;13.03	28.13;39.12;36.79	16.68	34.68	NA	NA	Down
chr2	89934801	89937000	ENSMUSG00000049149	ENSMUST00000102609	+	89927319	89936334	Genebody	8581	protein_coding	Olfr1258	2200	65.17;102.13;146.82	44.40;26.58;50.73	104.71	40.57	NA	NA	Up	1.37	5.01359e-07	5.0346e-05	89935401	89936400	1.41	7.00188e-07	3.67725e-05			chr1	32619301	32620700	ENSMUSG00000026058	ENSMUST00000027226	+	32172714	32658568	Genebody	447286	protein_coding	Khdrbs2	1400	31.21;26.69;21.71	48.93;51.88;52.01	26.54	50.94	NA	NA	Down
chr2	132704301	132705300	ENSMUSG00000044991	ENSMUST00000141460	+	132698119	132750582	Genebody	6681	protein_coding	1110034G24Rik	1000	21.72;23.18;96.79	23.83;17.38;13.53	47.23	18.24	NA	NA	Up	1.37	4.41636e-06	0.000200793	132704301	132705300	1.37	4.41636e-06	0.000134694			chr1	32632201	32633700	ENSMUSG00000026058	ENSMUST00000027226	+	32172714	32658568	Genebody	460236	protein_coding	Khdrbs2	1500	115.17;70.06;110.43	155.35;164.99;187.75	98.55	169.36	NA	NA	Down
chr2	161867601	161868600	ENSMUSG00000053141	ENSMUST00000109442	-	161526357	162661094	Genebody	792994	protein_coding	Ptprt	1000	36.21;26.07;53.29	15.16;19.43;10.15	38.52	14.91	NA	NA	Up	1.37	1.99754e-05	0.000555018	161867601	161868600	1.37	1.99754e-05	0.000421563			chr1	32646501	32647500	ENSMUSG00000026058	ENSMUST00000027226	+	32172714	32658568	Genebody	474286	protein_coding	Khdrbs2	1000	12.92;21.13;15.51	20.80;50.18;36.79	16.52	35.92	NA	NA	Down
chr3	50122001	50123300	ENSMUSG00000027737	ENSMUST00000194462	-	49892526	50443614	Genebody	320964	protein_coding	Slc7a11	1300	81.73;33.32;45.68	29.24;18.40;14.65	53.57	20.77	NA	NA	Up	1.37	1.76915e-05	0.000511461	50122201	50123200	1.47	2.12977e-06	7.9029e-05			chr1	33459401	33462700	ENSMUSG00000026134	ENSMUST00000027312	-	33453810	33669795	Genebody	208745	protein_coding	Prim2	3300	181.90;152.35;173.09	240.98;278.95;366.63	169.11	295.52	NA	NA	Down
chr3	68223701	68224700	ENSMUSG00000027777	ENSMUST00000169909	+	68064802	68626464	Genebody	159398	protein_coding	Schip1	1000	17.59;28.97;87.01	17.33;18.40;15.78	44.52	17.17	NA	NA	Up	1.37	6.06955e-06	0.000247742	68223701	68224700	1.37	6.06955e-06	0.000170766			chr1	33473301	33474600	ENSMUSG00000026134	ENSMUST00000027312	-	33453810	33669795	Genebody	195845	protein_coding	Prim2	1300	36.59;32.25;35.36	42.81;44.22;109.10	34.74	65.38	NA	NA	Down
chr3	83332901	83333900	ENSMUSG00000102692	ENSMUST00000191829	+	83127948	83357209	Genebody	205452	protein_coding	Dchs2	1000	33.10;23.90;43.50	10.83;12.27;15.78	33.5	12.96	NA	NA	Up	1.37	3.86521e-05	0.000861763	83332901	83333900	1.37	3.86521e-05	0.000693071			chr1	33476401	33479200	ENSMUSG00000026134	ENSMUST00000027312	-	33453810	33669795	Genebody	191995	protein_coding	Prim2	2800	66.73;52.27;47.15	62.39;79.94;241.03	55.38	127.79	NA	NA	Down
chr3	125434701	125435800	ENSMUSG00000027971	ENSMUST00000147016	+	125404090	125686644	Genebody	31160	protein_coding	Ndst4	1100	51.73;31.14;66.34	17.33;24.54;15.78	49.74	19.22	NA	NA	Up	1.37	1.51387e-06	0.000100694	125434701	125435700	1.5	1.09787e-06	4.97861e-05			chr1	33488501	33490200	ENSMUSG00000026134	ENSMUST00000189552	-	33478942	33622142	Genebody	132792	protein_coding	Prim2	1700	49.51;46.70;53.35	94.19;101.20;105.29	49.86	100.23	NA	NA	Down
chr4	36239901	36241100	ENSMUSG00000045083	ENSMUST00000124999	-	36056724	36950486	Genebody	709986	protein_coding	Lingo2	1200	38.28;44.18;36.98	20.58;15.34;10.15	39.81	15.35	NA	NA	Up	1.37	3.03694e-09	2.09327e-06	36240101	36241100	1.98	4.09142e-10	2.1683e-07			chr1	33493201	33494600	ENSMUSG00000026134	ENSMUST00000189552	-	33478942	33622142	Genebody	128242	protein_coding	Prim2	1400	37.67;44.48;33.50	70.95;52.73;91.34	38.55	71.67	NA	NA	Down
chr4	43152201	43153200	ENSMUSG00000028456	ENSMUST00000132310	+	43115110	43237776	Genebody	37590	protein_coding	Unc13b	1000	30.00;27.52;36.98	19.49;9.20;7.89	31.5	12.2	NA	NA	Up	1.37	2.6127e-05	0.000663412	43152201	43153200	1.37	2.6127e-05	0.000515724			chr1	33494701	33497600	ENSMUSG00000026134	ENSMUST00000189552	-	33478942	33622142	Genebody	125992	protein_coding	Prim2	2900	88.26;74.51;92.44	152.91;98.65;204.25	85.07	151.93	NA	NA	Down
chr4	65790901	65791900	ENSMUSG00000028373	ENSMUST00000084496	-	65380803	66404483	Genebody	613083	protein_coding	Astn2	1000	40.35;31.87;79.39	17.33;27.61;13.53	50.54	19.49	NA	NA	Up	1.37	3.11701e-05	0.000747858	65790901	65791900	1.37	3.11701e-05	0.00059			chr1	33499201	33500800	ENSMUSG00000026134	ENSMUST00000189552	-	33478942	33622142	Genebody	122142	protein_coding	Prim2	1600	60.27;70.06;92.44	119.88;123.31;133.20	74.26	125.47	NA	NA	Down
chr5	14626201	14627200	ENSMUSG00000061601	ENSMUST00000182426	+	14514993	14860184	Genebody	111707	protein_coding	Pclo	1000	64.14;26.80;50.03	14.08;21.47;19.16	46.99	18.24	NA	NA	Up	1.37	3.03447e-06	0.000157016	14626201	14627200	1.37	3.03447e-06	0.000102219			chr1	33507801	33509400	ENSMUSG00000026134	ENSMUST00000189552	-	33478942	33622142	Genebody	113542	protein_coding	Prim2	1600	50.59;33.36;39.70	44.04;62.93;138.28	41.22	81.75	NA	NA	Down
chr5	18344601	18345600	ENSMUSG00000057614	ENSMUST00000074694	-	18265135	18360355	Genebody	15255	protein_coding	Gnai1	1000	41.38;22.45;44.59	14.08;13.29;14.65	36.14	14.01	NA	NA	Up	1.37	2.43435e-05	0.000631865	18344601	18345600	1.37	2.43435e-05	0.000488497			chr1	33517601	33519100	ENSMUSG00000026134	ENSMUST00000189552	-	33478942	33622142	Genebody	103792	protein_coding	Prim2	1500	43.05;26.69;29.16	57.49;51.88;90.07	32.97	66.48	NA	NA	Down
chr5	35971001	35972300	ENSMUSG00000029094	ENSMUST00000141824	+	35913082	35996024	Genebody	58568	protein_coding	Afap1	1300	143.80;111.54;123.98	38.99;68.50;39.45	126.44	48.98	NA	NA	Up	1.37	2.47483e-08	7.94518e-06	35971101	35972100	1.41	1.71849e-06	6.79828e-05			chr1	33519501	33521500	ENSMUSG00000026134	ENSMUST00000189552	-	33478942	33622142	Genebody	101642	protein_coding	Prim2	2000	46.28;50.04;42.81	141.90;80.79;120.52	46.38	114.4	NA	NA	Down
chr5	112543001	112544000	ENSMUSG00000058153	ENSMUST00000212758	-	112422009	112576868	Genebody	33368	protein_coding	Sez6l	1000	53.79;30.42;61.99	16.25;14.31;25.93	48.74	18.83	NA	NA	Up	1.37	1.69327e-06	0.000107947	112543001	112544000	1.37	1.69327e-06	6.72079e-05			chr1	33522401	33524200	ENSMUSG00000026134	ENSMUST00000189552	-	33478942	33622142	Genebody	98842	protein_coding	Prim2	1800	72.11;63.39;62.66	92.97;96.95;157.31	66.05	115.74	NA	NA	Down
chr5	144431501	144432700	ENSMUSG00000047843	ENSMUST00000155491	+	144255225	144446757	Genebody	176875	protein_coding	Bri3	1200	75.52;62.29;32.63	29.24;15.34;21.42	56.81	22	NA	NA	Up	1.37	7.83573e-07	6.66221e-05	144431501	144432500	1.59	4.47675e-07	2.71091e-05			chr1	33530701	33531700	ENSMUSG00000026134	ENSMUST00000189552	-	33478942	33622142	Genebody	90942	protein_coding	Prim2	1000	63.50;71.17;80.03	124.77;116.51;97.68	71.57	112.99	NA	NA	Down
chr6	70786801	70787800	ENSMUSG00000053604	ENSMUST00000129244	-	70782080	70792003	Genebody	4703	protein_coding	Rpia	1000	23.79;33.32;75.04	21.66;19.43;10.15	44.05	17.08	NA	NA	Up	1.37	2.64744e-05	0.000669439	70786801	70787800	1.37	2.64744e-05	0.000521094			chr1	33553301	33554400	ENSMUSG00000026134	ENSMUST00000189552	-	33478942	33622142	Genebody	68292	protein_coding	Prim2	1100	35.52;22.24;21.71	34.25;47.62;78.65	26.49	53.51	NA	NA	Down
chr6	84908101	84909200	ENSMUSG00000033769	ENSMUST00000046334	-	84834206	85069457	Genebody	160807	protein_coding	Exoc6b	1100	66.21;26.80;90.27	28.16;20.45;22.54	61.09	23.72	NA	NA	Up	1.37	4.83808e-07	4.92586e-05	84908101	84909100	1.64	2.82055e-07	1.98457e-05			chr1	33563101	33564200	ENSMUSG00000026134	ENSMUST00000189552	-	33478942	33622142	Genebody	58492	protein_coding	Prim2	1100	27.98;40.03;37.22	121.10;62.93;30.45	35.08	71.49	NA	NA	Down
chr8	14547001	14548100	ENSMUSG00000047495	ENSMUST00000141214	+	14381996	14831758	Genebody	165554	protein_coding	Dlgap2	1100	64.14;25.35;81.57	20.58;17.38;28.18	57.02	22.05	NA	NA	Up	1.37	5.31271e-07	5.22077e-05	14547001	14548000	1.49	3.41273e-07	2.25365e-05			chr1	33572001	33573000	ENSMUSG00000026134	ENSMUST00000189552	-	33478942	33622142	Genebody	49642	protein_coding	Prim2	1000	30.14;21.13;28.54	56.27;41.67;52.01	26.6	49.98	NA	NA	Down
chr8	22463001	22464100	ENSMUSG00000031534	ENSMUST00000163774	-	22462614	22476855	Genebody	13305	protein_coding	Smim19	1100	21.72;42.73;29.36	16.25;12.27;7.89	31.27	12.14	NA	NA	Up	1.37	5.9277e-05	0.00114944	22463001	22464000	1.29	1.18059e-05	0.000282739			chr1	33589801	33591200	ENSMUSG00000026134	ENSMUST00000189552	-	33478942	33622142	Genebody	31642	protein_coding	Prim2	1400	31.21;31.14;45.91	77.06;58.68;104.03	36.09	79.92	NA	NA	Down
chr8	29096401	29097400	ENSMUSG00000063626	ENSMUST00000210298	-	28652425	29219427	Genebody	122527	protein_coding	Unc5d	1000	22.76;25.35;79.39	19.49;17.38;12.40	42.5	16.43	NA	NA	Up	1.37	8.84763e-06	0.000319817	29096401	29097400	1.37	8.84763e-06	0.000227069			chr1	33606001	33607300	ENSMUSG00000026134	ENSMUST00000189552	-	33478942	33622142	Genebody	15492	protein_coding	Prim2	1300	37.67;41.14;18.61	94.19;51.88;57.09	32.48	67.72	NA	NA	Down
chr8	81885301	81886400	ENSMUSG00000037940	ENSMUST00000109851	+	81856368	82122570	Genebody	29482	protein_coding	Inpp4b	1100	19.66;44.18;30.45	13.00;12.27;11.27	31.43	12.18	NA	NA	Up	1.37	6.74916e-05	0.00125137	81885301	81886300	2.03	2.43051e-07	1.79446e-05			chr1	33631201	33632900	ENSMUSG00000026134	ENSMUST00000027312	-	33453810	33669795	Genebody	37745	protein_coding	Prim2	1700	54.89;67.83;40.95	114.99;62.93;85.00	54.56	87.64	NA	NA	Down
chr9	29366301	29367300	ENSMUSG00000059974	ENSMUST00000115236	-	29009102	29411736	Genebody	44936	protein_coding	Ntm	1000	44.48;30.42;56.55	10.83;16.36;23.67	43.82	16.95	NA	NA	Up	1.37	2.1552e-05	0.000583711	29366301	29367300	1.37	2.1552e-05	0.00044638			chr1	33638001	33639000	ENSMUSG00000026134	ENSMUST00000027312	-	33453810	33669795	Genebody	31295	protein_coding	Prim2	1000	45.21;31.14;39.08	56.27;44.22;106.56	38.48	69.02	NA	NA	Down
chrX	129763701	129765000	ENSMUSG00000034480	ENSMUST00000113320	+	129749976	130465834	Genebody	14374	protein_coding	Diaph2	1300	32.07;31.87;64.17	13.00;18.40;18.04	42.7	16.48	NA	NA	Up	1.37	6.7284e-06	0.000265321	129764001	129765000	1.62	1.90755e-06	7.30643e-05			chr1	33641501	33642600	ENSMUSG00000026134	ENSMUST00000027312	-	33453810	33669795	Genebody	27745	protein_coding	Prim2	1100	77.49;78.95;78.17	30.58;48.48;44.40	78.21	41.15	NA	NA	Up
chrX	160399501	160400500	ENSMUSG00000031298	ENSMUST00000123450	+	160390728	160461687	Genebody	9272	protein_coding	Adgrg2	1000	23.79;25.35;26.10	17.33;5.11;6.76	25.08	9.73	NA	NA	Up	1.37	9.78387e-05	0.00159434	160399501	160400500	1.37	9.78387e-05	0.0014047			chr1	33643601	33644600	ENSMUSG00000026134	ENSMUST00000027312	-	33453810	33669795	Genebody	25695	protein_coding	Prim2	1000	34.44;56.71;49.01	17.13;23.81;29.18	46.72	23.37	NA	NA	Up
chrX	161925101	161926100	ENSMUSG00000059493	ENSMUST00000081569	-	161836815	162159388	Genebody	233788	protein_coding	Nhs	1000	18.62;23.90;96.79	9.75;21.47;22.54	46.44	17.92	NA	NA	Up	1.37	8.87164e-05	0.00149561	161925101	161926100	1.37	8.87164e-05	0.00130408			chr1	33651001	33652000	ENSMUSG00000026134	ENSMUST00000027312	-	33453810	33669795	Genebody	18295	protein_coding	Prim2	1000	38.75;42.26;47.77	7.34;15.31;35.52	42.92	19.39	NA	NA	Up
chr1	39667301	39668300	ENSMUSG00000057173	ENSMUST00000151913	-	39665301	39720997	Genebody	53197	protein_coding	Rfx8	1000	61.04;51.42;27.19	17.33;23.52;13.53	46.55	18.12	NA	NA	Up	1.36	3.6321e-06	0.000176262	39667301	39668300	1.36	3.6321e-06	0.000116308			chr1	33769701	33770700	ENSMUSG00000042197	ENSMUST00000139143	-	33761545	33814385	Genebody	44185	protein_coding	Zfp451	1000	53.82;64.50;45.91	114.99;94.40;59.62	54.74	89.67	NA	NA	Down
chr10	4002101	4003100	ENSMUSG00000040675	ENSMUST00000043735	+	3973144	4156111	Genebody	29456	protein_coding	Mthfd1l	1000	147.94;78.22;45.68	50.90;22.49;32.69	90.61	35.36	NA	NA	Up	1.36	8.00118e-05	0.00139836	4002101	4003100	1.36	8.00118e-05	0.00120569			chr1	33795801	33797300	ENSMUSG00000042197	ENSMUST00000140163	-	33786454	33800767	Genebody	4217	protein_coding	Zfp451	1500	53.82;53.38;46.53	34.25;30.62;13.95	51.24	26.27	NA	NA	Up
chr10	100520401	100521800	ENSMUSG00000019971	ENSMUST00000164751	+	100488289	100573655	Genebody	32811	protein_coding	Cep290	1400	79.66;32.59;66.34	19.49;19.43;30.44	59.53	23.12	NA	NA	Up	1.36	3.347e-07	3.88276e-05	100520601	100521600	1.89	1.21125e-07	1.1172e-05			chr1	33862401	33863600	ENSMUSG00000042182	ENSMUST00000195350	-	33862695	33883480	Genebody	20480	protein_coding	Bend6	1200	31.21;30.02;24.19	50.15;43.37;53.28	28.48	48.94	NA	NA	Down
chr11	49881701	49882800	ENSMUSG00000020366	ENSMUST00000109178	+	49854257	49883310	Genebody	27993	protein_coding	Mapk9	1100	87.93;33.32;61.99	20.58;22.49;28.18	61.08	23.75	NA	NA	Up	1.36	3.90475e-07	4.30583e-05	49881801	49882800	1.34	4.60197e-07	2.76112e-05			chr1	33901101	33902200	ENSMUSG00000042182	ENSMUST00000115161	-	33852052	33907768	Genebody	6118	protein_coding	Bend6	1100	27.98;20.02;30.40	36.70;34.02;106.56	26.13	59.09	NA	NA	Down
chr12	58967201	58968300	ENSMUSG00000020986	ENSMUST00000154399	-	58966615	58971271	Genebody	3521	protein_coding	Sec23a	1100	40.35;28.25;75.04	22.74;17.38;15.78	47.88	18.64	NA	NA	Up	1.36	2.86002e-06	0.000151073	58967201	58968200	1.76	2.6343e-07	1.89404e-05			chr1	33903301	33904900	ENSMUSG00000042182	ENSMUST00000115161	-	33852052	33907768	Genebody	3668	protein_coding	Bend6	1600	40.90;32.25;40.32	72.17;85.89;58.36	37.82	72.14	NA	NA	Down
chr12	75001901	75002900	ENSMUSG00000034402	ENSMUST00000042299	-	74897220	75177332	Genebody	174932	protein_coding	Kcnh5	1000	26.90;21.73;56.55	8.66;14.31;18.04	35.06	13.67	NA	NA	Up	1.36	5.30307e-05	0.00106648	75001901	75002900	1.36	5.30307e-05	0.000882705			chr1	33946701	33948000	ENSMUSG00000026131	ENSMUST00000183034	+	33908225	34307592	Genebody	39125	protein_coding	Dst	1300	149.61;130.11;175.57	374.31;255.98;133.20	151.76	254.5	NA	NA	Down
chr12	119173201	119174900	ENSMUSG00000025321	ENSMUST00000026360	-	119158022	119238802	Genebody	64752	protein_coding	Itgb8	1700	22.76;47.80;82.66	11.91;16.36;31.56	51.07	19.95	NA	NA	Up	1.36	0.00185972	0.0269069	119173701	119174700	2.18	3.74129e-08	5.07408e-06			chr1	33952201	33953900	ENSMUSG00000026131	ENSMUST00000183034	+	33908225	34307592	Genebody	44825	protein_coding	Dst	1700	26.91;37.81;34.74	96.64;53.58;76.12	33.15	75.44	NA	NA	Down
chr15	12873201	12874300	ENSMUSG00000022191	ENSMUST00000150211	+	12837350	12903811	Genebody	36400	protein_coding	Drosha	1100	185.18;104.30;212.08	69.31;84.86;40.58	167.18	64.92	NA	NA	Up	1.36	3.86597e-06	0.000183687	12873301	12874300	1.21	8.365e-07	4.15125e-05			chr1	33961101	33962400	ENSMUSG00000026131	ENSMUST00000183034	+	33908225	34307592	Genebody	53525	protein_coding	Dst	1300	48.43;38.92;50.87	114.99;56.98;79.92	46.08	83.96	NA	NA	Down
chr15	30756201	30757300	ENSMUSG00000022240	ENSMUST00000081728	+	30172593	31029311	Genebody	584157	protein_coding	Ctnnd2	1100	87.93;24.63;70.69	23.83;19.43;28.18	61.08	23.81	NA	NA	Up	1.36	5.04738e-07	5.05717e-05	30756301	30757300	1.51	3.55802e-07	2.31984e-05			chr1	33968201	33969400	ENSMUSG00000026131	ENSMUST00000183034	+	33908225	34307592	Genebody	60575	protein_coding	Dst	1200	50.59;76.73;58.94	29.36;37.42;25.37	62.08	30.72	NA	NA	Up
chr15	33392101	33393100	ENSMUSG00000039007	ENSMUST00000042167	+	33083129	33594552	Genebody	309471	protein_coding	Cpq	1000	25.86;23.18;55.47	8.66;16.36;15.78	34.84	13.6	NA	NA	Up	1.36	4.76662e-05	0.000993004	33392101	33393100	1.36	4.76662e-05	0.000813321			chr1	33970601	33972300	ENSMUSG00000026131	ENSMUST00000183034	+	33908225	34307592	Genebody	63225	protein_coding	Dst	1700	77.49;85.63;75.69	47.71;44.22;41.86	79.6	44.6	NA	NA	Up
chr16	44413901	44415200	ENSMUSG00000071550	ENSMUST00000142648	+	44408602	44430062	Genebody	5948	protein_coding	Cfap44	1300	41.38;56.50;116.37	23.83;32.72;27.05	71.42	27.87	NA	NA	Up	1.36	5.62918e-07	5.40489e-05	44414201	44415200	1.37	1.01381e-06	4.71633e-05			chr1	34038601	34039600	ENSMUSG00000026131	ENSMUST00000115104	+	34011825	34308650	Genebody	27275	protein_coding	Dst	1000	34.44;35.58;26.68	83.18;42.52;43.13	32.23	56.28	NA	NA	Down
chr16	44900101	44901600	ENSMUSG00000090176	ENSMUST00000102805	+	44867097	44915840	Genebody	33753	protein_coding	Cd200r2	1500	34.14;33.32;61.99	17.33;17.38;15.78	43.15	16.83	NA	NA	Up	1.36	5.07909e-06	0.00022009	44900601	44901600	1.86	1.22229e-07	1.12455e-05			chr1	34049701	34051000	ENSMUSG00000026131	ENSMUST00000115104	+	34011825	34308650	Genebody	38525	protein_coding	Dst	1300	46.28;51.15;44.67	18.35;26.36;17.76	47.37	20.82	NA	NA	Up
chr16	92460901	92462800	ENSMUSG00000022951	ENSMUST00000060005	-	92391953	92466146	Genebody	4296	protein_coding	Rcan1	1900	306.22;188.32;144.65	109.38;62.37;77.78	213.06	83.18	NA	NA	Up	1.36	6.92014e-07	6.16128e-05	92461701	92462700	1.55	3.75952e-07	2.40844e-05			chr1	34056301	34057300	ENSMUSG00000026131	ENSMUST00000115104	+	34011825	34308650	Genebody	44975	protein_coding	Dst	1000	59.20;66.72;57.08	35.47;39.97;30.45	61	35.3	NA	NA	Up
chr16	92687101	92688100	ENSMUSG00000022952	ENSMUST00000187242	-	92686956	92695495	Genebody	7895	protein_coding	Runx1	1000	79.66;51.42;56.55	35.74;22.49;14.65	62.55	24.3	NA	NA	Up	1.36	7.03439e-05	0.00128454	92687101	92688100	1.36	7.03439e-05	0.0010928			chr1	34097101	34098100	ENSMUSG00000026131	ENSMUST00000182410	+	34089292	34119153	Genebody	8308	protein_coding	Dst	1000	68.88;74.51;80.03	55.05;42.52;35.52	74.47	44.36	NA	NA	Up
chr17	3150901	3151900	ENSMUSG00000046201	ENSMUST00000076734	+	3114972	3198855	Genebody	36428	protein_coding	Scaf8	1000	20.69;37.66;41.33	16.25;11.25;11.27	33.23	12.92	NA	NA	Up	1.36	2.95429e-05	0.000720957	3150901	3151900	1.36	2.95429e-05	0.000565967			chr1	34106601	34107600	ENSMUSG00000026131	ENSMUST00000182410	+	34089292	34119153	Genebody	17808	protein_coding	Dst	1000	52.74;45.59;50.87	34.25;28.06;19.03	49.73	27.11	NA	NA	Up
chr17	5283101	5287200	ENSMUSG00000069729	ENSMUST00000115799	+	4996421	5347656	Genebody	288729	protein_coding	Arid1b	4100	653.81;654.76;324.10	233.93;250.50;151.05	544.22	211.83	NA	NA	Up	1.36	9.73565e-07	7.61129e-05	5283601	5284600	1.2	6.98724e-12	1.69081e-08			chr1	34124601	34126400	ENSMUSG00000026131	ENSMUST00000183006	+	34121568	34154521	Genebody	3932	protein_coding	Dst	1800	114.09;140.11;89.96	72.17;52.73;55.82	114.72	60.24	NA	NA	Up
chr17	5706401	5707400	ENSMUSG00000034265	ENSMUST00000089185	+	5492600	5753891	Genebody	214300	protein_coding	Zdhhc14	1000	47.59;28.25;27.19	11.91;10.22;18.04	34.34	13.39	NA	NA	Up	1.36	3.13616e-05	0.000750418	5706401	5707400	1.36	3.13616e-05	0.000592274			chr1	34156301	34157300	ENSMUSG00000026131	ENSMUST00000115104	+	34011825	34308650	Genebody	144975	protein_coding	Dst	1000	48.43;56.71;45.91	11.01;20.41;36.79	50.35	22.74	NA	NA	Up
chr17	29207401	29208500	ENSMUSG00000024008	ENSMUST00000137727	-	29188334	29237759	Genebody	29809	protein_coding	Cpne5	1100	68.28;28.97;43.50	21.66;17.38;15.78	46.92	18.27	NA	NA	Up	1.36	2.96133e-06	0.000154551	29207501	29208500	1.53	7.80708e-07	3.9631e-05			chr1	34198501	34199500	ENSMUSG00000026131	ENSMUST00000185269	+	34160330	34308404	Genebody	38670	protein_coding	Dst	1000	43.05;46.70;36.60	14.68;22.96;26.64	42.12	21.43	NA	NA	Up
chr19	30544701	30545700	ENSMUSG00000024868	ENSMUST00000025803	-	30545863	30549665	Genebody	4465	protein_coding	Dkk1	1000	18.62;31.87;72.87	14.08;20.45;13.53	41.12	16.02	NA	NA	Up	1.36	1.75052e-05	0.000507912	30544701	30545700	1.36	1.75052e-05	0.000381306			chr1	34204701	34206200	ENSMUSG00000026131	ENSMUST00000185269	+	34160330	34308404	Genebody	45120	protein_coding	Dst	1500	72.11;47.82;65.76	25.69;39.12;22.83	61.9	29.21	NA	NA	Up
chr2	20901801	20902800	ENSMUSG00000036591	ENSMUST00000156142	-	20886358	20914694	Genebody	12394	protein_coding	Arhgap21	1000	20.69;39.84;60.90	18.41;15.34;13.53	40.48	15.76	NA	NA	Up	1.36	1.29691e-05	0.000414583	20901801	20902800	1.36	1.29691e-05	0.000303298			chr1	34211001	34212000	ENSMUSG00000026131	ENSMUST00000185269	+	34160330	34308404	Genebody	51170	protein_coding	Dst	1000	41.98;36.70;32.88	13.46;13.61;24.10	37.18	17.06	NA	NA	Up
chr2	40875201	40876200	ENSMUSG00000049252	ENSMUST00000167270	-	40801393	41789078	Genebody	913378	protein_coding	Lrp1b	1000	25.86;23.90;60.90	15.16;12.27;15.78	36.89	14.4	NA	NA	Up	1.36	3.74836e-05	0.000845702	40875201	40876200	1.36	3.74836e-05	0.000678162			chr1	34221801	34222900	ENSMUSG00000026131	ENSMUST00000185269	+	34160330	34308404	Genebody	62020	protein_coding	Dst	1100	49.51;47.82;45.29	19.57;31.47;24.10	47.54	25.05	NA	NA	Up
chr2	41628901	41630200	ENSMUSG00000049252	ENSMUST00000167270	-	40801393	41789078	Genebody	159528	protein_coding	Lrp1b	1300	39.31;47.08;73.96	14.08;22.49;25.93	53.45	20.83	NA	NA	Up	1.36	5.40659e-07	5.27444e-05	41629201	41630200	1.58	6.94022e-06	0.000188888			chr1	34240401	34242100	ENSMUSG00000026131	ENSMUST00000194192	+	34236596	34274283	Genebody	4654	protein_coding	Dst	1700	100.10;88.96;118.49	48.93;56.13;53.28	102.52	52.78	NA	NA	Up
chr2	62621201	62622200	ENSMUSG00000026896	ENSMUST00000112459	-	62597447	62646153	Genebody	24453	protein_coding	Ifih1	1000	66.21;28.25;102.23	24.91;21.47;30.44	65.56	25.61	NA	NA	Up	1.36	5.15228e-07	5.12404e-05	62621201	62622200	1.36	5.15228e-07	2.98044e-05			chr1	34261201	34262200	ENSMUSG00000026131	ENSMUST00000182018	+	34257836	34308404	Genebody	3864	protein_coding	Dst	1000	22.60;73.39;31.02	18.35;9.35;17.76	42.34	15.15	NA	NA	Up
chr2	143922701	143923700	ENSMUSG00000015932	ENSMUST00000103172	+	143915320	143943324	Genebody	7880	protein_coding	Dstn	1000	19.66;22.45;81.57	13.00;19.43;15.78	41.23	16.07	NA	NA	Up	1.36	1.59154e-05	0.000476227	143922701	143923700	1.36	1.59154e-05	0.000354654			chr1	34300801	34302500	ENSMUSG00000026131	ENSMUST00000182507	+	34294446	34306651	Genebody	7204	protein_coding	Dst	1700	106.56;115.65;108.57	64.83;59.53;69.77	110.26	64.71	NA	NA	Up
chr3	142001501	142002500	ENSMUSG00000052430	ENSMUST00000098568	-	141840367	142169213	Genebody	167213	protein_coding	Bmpr1b	1000	58.97;21.73;35.89	16.25;11.25;18.04	38.86	15.18	NA	NA	Up	1.36	1.63844e-05	0.000485581	142001501	142002500	1.36	1.63844e-05	0.000362607			chr1	34502801	34503800	ENSMUSG00000026125	ENSMUST00000027299	+	34498410	34503063	Genebody	4890	protein_coding	Prss39	1000	54.89;103.42;43.43	41.59;29.77;26.64	67.25	32.67	NA	NA	Up
chr4	62278301	62279300	ENSMUSG00000066152	ENSMUST00000107468	+	62262562	62297355	Genebody	16238	protein_coding	Slc31a2	1000	22.76;42.01;69.60	17.33;11.25;23.67	44.79	17.42	NA	NA	Up	1.36	1.23051e-05	0.000400577	62278301	62279300	1.36	1.23051e-05	0.000291781			chr1	34541201	34542200	ENSMUSG00000026124	ENSMUST00000027298	+	34535648	34544313	Genebody	6052	protein_coding	Cfc1	1000	40.90;26.69;31.64	62.39;48.48;58.36	33.08	56.41	NA	NA	Down
chr4	139753201	139754300	ENSMUSG00000028736	ENSMUST00000174681	-	139740676	139833007	Genebody	79257	protein_coding	Pax7	1100	31.04;36.94;89.18	14.08;24.54;22.54	52.39	20.39	NA	NA	Up	1.36	1.65038e-06	0.000106243	139753301	139754300	1.43	1.31704e-06	5.64327e-05			chr1	34687201	34688200	ENSMUSG00000037509	ENSMUST00000159747	+	34678188	34812739	Genebody	9512	protein_coding	Arhgef4	1000	30.14;25.58;29.16	47.71;45.07;68.50	28.29	53.76	NA	NA	Down
chr5	13450901	13452000	ENSMUSG00000028883	ENSMUST00000200073	+	13399577	13496401	Genebody	51873	protein_coding	Sema3a	1100	37.24;31.14;30.45	19.49;12.27;6.76	32.95	12.84	NA	NA	Up	1.36	5.18772e-06	0.000223236	13451001	13452000	1.52	9.92379e-07	4.64978e-05			chr1	34711201	34713000	ENSMUSG00000037509	ENSMUST00000159747	+	34678188	34812739	Genebody	33912	protein_coding	Arhgef4	1800	51.66;66.72;55.21	103.98;86.75;107.83	57.87	99.52	NA	NA	Down
chr5	20136201	20137200	ENSMUSG00000040003	ENSMUST00000200443	+	19907961	20195087	Genebody	228739	protein_coding	Magi2	1000	79.66;47.80;28.28	19.49;25.56;15.78	51.91	20.28	NA	NA	Up	1.36	1.50878e-06	0.000100437	20136201	20137200	1.36	1.50878e-06	6.20002e-05			chr1	34754701	34756000	ENSMUSG00000037509	ENSMUST00000159021	+	34750881	34807144	Genebody	4469	protein_coding	Arhgef4	1300	86.11;75.62;88.71	24.46;39.97;59.62	83.48	41.35	NA	NA	Up
chr5	43543901	43544900	ENSMUSG00000061535	ENSMUST00000144558	+	43515762	43609263	Genebody	28638	protein_coding	C1qtnf7	1000	37.24;23.18;56.55	10.83;14.31;20.29	38.99	15.14	NA	NA	Up	1.36	1.80003e-05	0.000517715	43543901	43544900	1.36	1.80003e-05	0.000389658			chr1	34772601	34773700	ENSMUSG00000037509	ENSMUST00000159021	+	34750881	34807144	Genebody	22269	protein_coding	Arhgef4	1100	38.75;48.93;34.12	13.46;16.16;22.83	40.6	17.48	NA	NA	Up
chr5	146787401	146788400	ENSMUSG00000029640	ENSMUST00000085614	-	146734809	146795006	Genebody	7106	protein_coding	Usp12	1000	50.69;31.14;73.96	29.24;13.29;18.04	51.93	20.19	NA	NA	Up	1.36	8.84459e-05	0.00149242	146787401	146788400	1.36	8.84459e-05	0.00130096			chr1	34786401	34787400	ENSMUSG00000037509	ENSMUST00000159021	+	34750881	34807144	Genebody	36019	protein_coding	Arhgef4	1000	45.21;43.37;54.59	28.13;30.62;11.42	47.72	23.39	NA	NA	Up
chr6	4622801	4623800	ENSMUSG00000015189	ENSMUST00000181734	+	4600949	4624266	Genebody	22351	protein_coding	Casd1	1000	16.55;41.28;45.68	15.16;17.38;7.89	34.51	13.48	NA	NA	Up	1.36	6.20618e-05	0.00118416	4622801	4623800	1.36	6.20618e-05	0.000995253			chr1	36076001	36077200	ENSMUSG00000045216	ENSMUST00000088174	+	36068400	36106446	Genebody	8200	protein_coding	Hs6st1	1200	74.27;75.62;73.20	58.72;39.12;32.98	74.36	43.61	NA	NA	Up
chr6	63771401	63772400	ENSMUSG00000071424	ENSMUST00000161105	+	63256826	64278792	Genebody	515074	protein_coding	Grid2	1000	41.38;25.35;56.55	17.33;18.40;12.40	41.09	16.04	NA	NA	Up	1.36	1.04023e-05	0.000357063	63771401	63772400	1.36	1.04023e-05	0.000256683			chr1	36156801	36157900	ENSMUSG00000037470	ENSMUST00000173999	-	36143482	36165811	Genebody	8461	protein_coding	Uggt1	1100	43.05;37.81;37.22	66.06;64.63;63.43	39.36	64.71	NA	NA	Down
chr6	144462301	144463300	ENSMUSG00000041540	ENSMUST00000149451	-	144104452	144781919	Genebody	319119	protein_coding	Sox5	1000	17.59;23.90;144.65	33.57;16.36;22.54	62.05	24.16	NA	NA	Up	1.36	1.99429e-05	0.000554336	144462301	144463300	1.36	1.99429e-05	0.000421005			chr1	36187601	36188800	ENSMUSG00000037470	ENSMUST00000174142	-	36185887	36210030	Genebody	21830	protein_coding	Uggt1	1200	51.66;35.58;46.53	18.35;17.01;21.57	44.59	18.97	NA	NA	Up
chr7	51867401	51868500	ENSMUSG00000030498	ENSMUST00000107589	+	51862427	51965987	Genebody	5523	protein_coding	Gas2	1100	63.11;34.04;48.94	23.83;18.40;14.65	48.7	18.96	NA	NA	Up	1.36	1.32564e-06	9.27991e-05	51867401	51868400	1.36	1.32564e-06	5.67231e-05			chr1	36203401	36204600	ENSMUSG00000037470	ENSMUST00000172592	-	36195975	36208204	Genebody	4204	protein_coding	Uggt1	1200	57.04;30.02;37.22	15.90;17.86;15.22	41.43	16.33	NA	NA	Up
chr7	118511101	118512300	ENSMUSG00000030652	ENSMUST00000098090	-	118509659	118533301	Genebody	21601	protein_coding	Coq7	1200	44.48;29.70;55.47	18.41;18.40;13.53	43.22	16.78	NA	NA	Up	1.36	4.23381e-06	0.000195079	118511301	118512300	1.4	8.8042e-06	0.000226268			chr1	36230401	36231400	ENSMUSG00000037470	ENSMUST00000174716	-	36178605	36244107	Genebody	13207	protein_coding	Uggt1	1000	16.14;16.68;24.82	23.24;38.27;68.50	19.21	43.34	NA	NA	Down
chr8	29172201	29173300	ENSMUSG00000063626	ENSMUST00000210298	-	28652425	29219427	Genebody	46677	protein_coding	Unc5d	1100	17.59;42.01;81.57	15.16;18.40;21.42	47.05	18.33	NA	NA	Up	1.36	4.30107e-06	0.000197086	29172201	29173200	1.51	1.36453e-06	5.78454e-05			chr1	36239201	36241400	ENSMUSG00000037470	ENSMUST00000174716	-	36178605	36244107	Genebody	3807	protein_coding	Uggt1	2200	104.40;118.99;135.24	59.94;68.04;48.21	119.54	58.73	NA	NA	Up
chr8	117609401	117610400	ENSMUSG00000034330	ENSMUST00000081232	+	117498291	117635142	Genebody	111609	protein_coding	Plcg2	1000	17.59;29.70;48.94	14.08;13.29;10.15	32.07	12.51	NA	NA	Up	1.36	9.8065e-05	0.00159669	117609401	117610400	1.36	9.8065e-05	0.00140711			chr1	36268801	36270000	ENSMUSG00000047180	ENSMUST00000056946	-	36264597	36273435	Genebody	4035	protein_coding	Neurl3	1200	86.11;101.19;60.80	41.59;47.62;35.52	82.7	41.58	NA	NA	Up
chr9	76289601	76291000	ENSMUSG00000032360	ENSMUST00000063140	-	76225880	76323611	Genebody	33311	protein_coding	Hcrtr2	1400	58.97;44.18;43.50	18.41;7.16;31.56	48.88	19.04	NA	NA	Up	1.36	0.000340299	0.00512396	76289901	76290900	1.45	3.50015e-06	0.000113353			chr1	36346301	36347300	ENSMUSG00000010453	ENSMUST00000186470	-	36337573	36368014	Genebody	21214	protein_coding	Kansl3	1000	52.74;71.17;71.96	41.59;32.32;46.94	65.29	40.28	NA	NA	Up
chrX	51415901	51416900	ENSMUSG00000062184	ENSMUST00000088172	-	51387212	51681703	Genebody	265303	protein_coding	Hs6st2	1000	37.24;21.73;30.45	15.16;6.13;13.53	29.81	11.61	NA	NA	Up	1.36	4.62116e-05	0.000972469	51415901	51416900	1.36	4.62116e-05	0.000794533			chr1	36375101	36376900	ENSMUSG00000037432	ENSMUST00000179162	+	36372291	36422107	Genebody	3709	protein_coding	Fer1l5	1800	93.64;97.86;98.64	47.71;56.98;49.48	96.71	51.39	NA	NA	Up
chr1	9576201	9577400	ENSMUSG00000025911	ENSMUST00000190654	+	9548119	9580673	Genebody	28681	protein_coding	Adhfe1	1200	63.11;34.04;90.27	18.41;21.47;33.82	62.47	24.57	NA	NA	Up	1.35	3.75815e-06	0.000180225	9576301	9577300	1.84	1.93101e-07	1.535e-05			chr1	36409201	36410200	ENSMUSG00000037432	ENSMUST00000179162	+	36372291	36422107	Genebody	37409	protein_coding	Fer1l5	1000	60.27;98.97;49.63	35.47;31.47;46.94	69.62	37.96	NA	NA	Up
chr10	3394301	3396200	ENSMUSG00000040653	ENSMUST00000217573	+	3366544	3464975	Genebody	28706	protein_coding	Ppp1r14c	1900	106.55;102.85;78.31	37.91;49.08;25.93	95.9	37.64	NA	NA	Up	1.35	3.41399e-08	9.62396e-06	3394401	3395400	1.85	7.52916e-12	1.74468e-08			chr1	36421501	36422700	ENSMUSG00000037432	ENSMUST00000140452	+	36416888	36422110	Genebody	5212	protein_coding	Fer1l5	1200	81.80;78.95;80.03	39.14;51.03;54.55	80.26	48.24	NA	NA	Up
chr10	24245901	24247800	ENSMUSG00000020000	ENSMUST00000095784	+	24223517	24302790	Genebody	23333	protein_coding	Moxd1	1900	68.28;55.77;170.75	43.32;38.85;33.82	98.27	38.66	NA	NA	Up	1.35	6.0477e-07	5.63876e-05	24246801	24247800	1.54	6.0456e-07	3.32272e-05			chr1	36423601	36424600	ENSMUSG00000001143	ENSMUST00000152088	-	36424506	36428366	Genebody	4266	protein_coding	Lman2l	1000	62.43;72.28;58.94	28.13;37.42;39.33	64.55	34.96	NA	NA	Up
chr10	84857101	84858100	ENSMUSG00000020037	ENSMUST00000095388	+	84838148	84906538	Genebody	19452	protein_coding	Rfx4	1000	61.04;45.63;27.19	16.25;19.43;16.91	44.62	17.53	NA	NA	Up	1.35	4.09599e-06	0.000190798	84857101	84858100	1.35	4.09599e-06	0.000127208			chr1	36494201	36495400	ENSMUSG00000037408	ENSMUST00000153128	+	36471620	36508764	Genebody	23180	protein_coding	Cnnm4	1200	50.59;62.27;45.91	26.91;24.66;25.37	52.92	25.65	NA	NA	Up
chr11	33400501	33401600	ENSMUSG00000040594	ENSMUST00000207401	-	33289564	33452514	Genebody	51464	protein_coding	Ranbp17	1100	26.90;25.35;55.47	8.66;14.31;19.16	35.9	14.05	NA	NA	Up	1.35	4.50683e-05	0.000956111	33400501	33401500	1.69	4.77633e-06	0.000142758			chr1	36498501	36500500	ENSMUSG00000037408	ENSMUST00000153128	+	36471620	36508764	Genebody	27880	protein_coding	Cnnm4	2000	156.07;195.72;138.97	97.86;90.15;87.53	163.58	91.85	NA	NA	Up
chr11	34536201	34537300	ENSMUSG00000020143	ENSMUST00000101364	-	34361959	34688479	Genebody	151729	protein_coding	Dock2	1100	19.66;45.63;76.13	17.33;24.54;13.53	47.14	18.46	NA	NA	Up	1.35	5.65702e-06	0.000236277	34536301	34537300	1.25	6.67056e-05	0.00105099			chr1	36524101	36525300	ENSMUSG00000001138	ENSMUST00000135100	+	36520761	36525600	Genebody	3939	protein_coding	Cnnm3	1200	82.88;126.77;67.62	59.94;50.18;44.40	92.42	51.51	NA	NA	Up
chr11	52811201	52812300	ENSMUSG00000036264	ENSMUST00000036796	+	52764634	53188538	Genebody	47116	protein_coding	Fstl4	1100	23.79;45.63;61.99	15.16;18.40;18.04	43.81	17.2	NA	NA	Up	1.35	8.0852e-06	0.000300527	52811201	52812200	1.57	1.3005e-06	5.59204e-05			chr1	36605301	36606300	ENSMUSG00000046337	ENSMUST00000114981	-	36599976	36683183	Genebody	77383	protein_coding	Fam178b	1000	60.27;76.73;43.43	33.03;33.17;24.10	60.14	30.1	NA	NA	Up
chr11	100930801	100932000	ENSMUSG00000004040	ENSMUST00000092671	-	100888236	100939380	Genebody	7980	protein_coding	Stat3	1200	40.35;34.77;55.47	17.33;21.47;12.40	43.53	17.07	NA	NA	Up	1.35	2.98384e-06	0.000155308	100931001	100932000	1.24	1.7729e-06	6.93944e-05			chr1	36641501	36642900	ENSMUSG00000046337	ENSMUST00000114981	-	36599976	36683183	Genebody	40983	protein_coding	Fam178b	1400	64.58;55.60;53.97	23.24;43.37;38.06	58.05	34.89	NA	NA	Up
chr12	78497701	78498700	ENSMUSG00000047454	ENSMUST00000110388	+	78226653	78684767	Genebody	271547	protein_coding	Gphn	1000	25.86;24.63;27.19	4.33;9.20;16.91	25.89	10.15	NA	NA	Up	1.35	9.93835e-05	0.00161014	78497701	78498700	1.35	9.93835e-05	0.00142103			chr1	36647501	36648700	ENSMUSG00000046337	ENSMUST00000114981	-	36599976	36683183	Genebody	35083	protein_coding	Fam178b	1200	62.43;63.39;52.11	28.13;30.62;32.98	59.31	30.58	NA	NA	Up
chr12	81064201	81065400	ENSMUSG00000021136	ENSMUST00000021564	+	81026828	81186410	Genebody	37972	protein_coding	Smoc1	1200	76.55;31.87;28.28	25.99;16.36;11.27	45.57	17.87	NA	NA	Up	1.35	0.000234301	0.00358759	81064201	81065200	1.58	1.19148e-06	5.26665e-05			chr1	36666301	36667700	ENSMUSG00000046337	ENSMUST00000114981	-	36599976	36683183	Genebody	16183	protein_coding	Fam178b	1400	49.51;76.73;48.39	30.58;30.62;20.30	58.21	27.16	NA	NA	Up
chr12	83040001	83041200	ENSMUSG00000021219	ENSMUST00000191107	+	82651829	83137798	Genebody	388771	protein_coding	Rgs6	1200	83.80;48.53;71.78	21.66;34.76;23.67	68.03	26.7	NA	NA	Up	1.35	7.90313e-08	1.5961e-05	83040101	83041100	1.39	1.46681e-07	1.27285e-05			chr1	36672401	36673500	ENSMUSG00000046337	ENSMUST00000114981	-	36599976	36683183	Genebody	10233	protein_coding	Fam178b	1100	65.66;62.27;60.18	30.58;45.07;21.57	62.7	32.41	NA	NA	Up
chr13	98739201	98740800	ENSMUSG00000041685	ENSMUST00000225945	-	98725183	98749320	Genebody	9320	protein_coding	Fcho2	1600	36.21;57.94;92.44	18.41;28.63;25.93	62.2	24.32	NA	NA	Up	1.35	4.66629e-07	4.81223e-05	98739701	98740700	1.92	8.67754e-08	8.92804e-06			chr1	36674701	36675700	ENSMUSG00000046337	ENSMUST00000114981	-	36599976	36683183	Genebody	7983	protein_coding	Fam178b	1000	25.83;37.81;26.68	44.04;56.98;54.55	30.11	51.86	NA	NA	Down
chr16	16823401	16824500	ENSMUSG00000022783	ENSMUST00000147539	-	16787342	16829281	Genebody	5331	protein_coding	Spag6l	1100	23.79;34.04;36.98	7.58;18.40;11.27	31.6	12.42	NA	NA	Up	1.35	6.11475e-05	0.00117317	16823501	16824500	1.55	1.14666e-05	0.000276524			chr1	36723701	36724800	ENSMUSG00000102416	ENSMUST00000208994	+	36714538	36757953	Genebody	9712	protein_coding	4933424G06Rik	1100	57.04;56.71;62.66	24.46;34.87;34.25	58.81	31.2	NA	NA	Up
chr16	38479701	38480700	ENSMUSG00000075122	ENSMUST00000099816	+	38458933	38486933	Genebody	21267	protein_coding	Cd80	1000	33.10;27.52;31.54	4.33;19.43;12.40	30.72	12.05	NA	NA	Up	1.35	4.71275e-05	0.000985387	38479701	38480700	1.35	4.71275e-05	0.000806333			chr1	36734001	36735000	ENSMUSG00000102416	ENSMUST00000208994	+	36714538	36757953	Genebody	19962	protein_coding	4933424G06Rik	1000	37.67;54.49;55.83	20.80;30.62;19.03	49.33	23.48	NA	NA	Up
chr16	85471901	85472900	ENSMUSG00000041134	ENSMUST00000175700	-	85421533	85550417	Genebody	78017	protein_coding	Cyyr1	1000	47.59;31.14;53.29	14.08;17.38;20.29	44.01	17.25	NA	NA	Up	1.35	2.2771e-06	0.000130394	85471901	85472900	1.35	2.2771e-06	8.29375e-05			chr1	36773501	36774800	ENSMUSG00000026117	ENSMUST00000027291	+	36761798	36782818	Genebody	12352	protein_coding	Zap70	1300	81.80;64.50;72.58	41.59;39.97;40.60	72.96	40.72	NA	NA	Up
chr16	88047001	88048000	ENSMUSG00000022935	ENSMUST00000114137	-	87912421	88056176	Genebody	8676	protein_coding	Grik1	1000	34.14;22.45;63.08	18.41;18.40;10.15	39.89	15.65	NA	NA	Up	1.35	2.27882e-05	0.000605041	88047001	88048000	1.35	2.27882e-05	0.00046531			chr1	36775401	36776500	ENSMUSG00000026117	ENSMUST00000027291	+	36761798	36782818	Genebody	14152	protein_coding	Zap70	1100	40.90;48.93;39.08	19.57;15.31;27.91	42.97	20.93	NA	NA	Up
chr16	88139201	88141200	ENSMUSG00000022935	ENSMUST00000211444	-	87912416	88290214	Genebody	150014	protein_coding	Grik1	2000	41.38;71.71;232.74	41.15;46.01;48.47	115.28	45.21	NA	NA	Up	1.35	6.92346e-07	6.16327e-05	88139501	88140500	1.69	2.88616e-07	2.01281e-05			chr1	36781601	36782600	ENSMUSG00000026117	ENSMUST00000190128	+	36778984	36782815	Genebody	3116	protein_coding	Zap70	1000	71.04;108.98;73.20	45.26;49.33;41.86	84.41	45.48	NA	NA	Up
chr16	95571401	95573400	ENSMUSG00000040732	ENSMUST00000077773	-	95360210	95586593	Genebody	14193	protein_coding	Erg	2000	129.31;152.10;188.15	75.81;54.19;54.11	156.52	61.37	NA	NA	Up	1.35	1.84932e-08	6.61574e-06	95571501	95572500	1.85	2.33675e-07	1.74852e-05			chr1	36797401	36798700	ENSMUSG00000026116	ENSMUST00000027290	-	36792191	36939527	Genebody	141477	protein_coding	Tmem131	1300	95.79;112.31;98.02	286.24;164.99;72.31	102.04	174.51	NA	NA	Down
chr17	5157001	5158900	ENSMUSG00000069729	ENSMUST00000115799	+	4996421	5347656	Genebody	161529	protein_coding	Arid1b	1900	85.86;102.13;87.01	44.40;28.63;34.94	91.67	35.99	NA	NA	Up	1.35	3.57774e-12	6.21031e-08	5157601	5158600	1.51	5.5651e-12	1.52162e-08			chr1	36853501	36855000	ENSMUSG00000026116	ENSMUST00000027290	-	36792191	36939527	Genebody	85277	protein_coding	Tmem131	1500	48.43;56.71;55.83	141.90;64.63;69.77	53.66	92.1	NA	NA	Down
chr17	5633301	5634600	ENSMUSG00000034265	ENSMUST00000089185	+	5492600	5753891	Genebody	141350	protein_coding	Zdhhc14	1300	124.14;68.81;116.37	33.57;59.30;28.18	103.11	40.35	NA	NA	Up	1.35	8.06965e-05	0.00140594	5633501	5634500	1.67	3.69134e-07	2.37811e-05			chr1	36857601	36858600	ENSMUSG00000026116	ENSMUST00000027290	-	36792191	36939527	Genebody	81427	protein_coding	Tmem131	1000	75.34;26.69;42.81	23.24;23.81;15.22	48.28	20.76	NA	NA	Up
chr17	44498201	44499200	ENSMUSG00000039153	ENSMUST00000162816	-	44495987	44736176	Genebody	237476	protein_coding	Runx2	1000	46.55;21.73;76.13	20.58;20.45;15.78	48.14	18.94	NA	NA	Up	1.35	3.95081e-06	0.000186377	44498201	44499200	1.35	3.95081e-06	0.000123738			chr1	36867701	36868700	ENSMUSG00000026116	ENSMUST00000027290	-	36792191	36939527	Genebody	71327	protein_coding	Tmem131	1000	26.91;32.25;36.60	61.16;75.69;44.40	31.92	60.42	NA	NA	Down
chr18	24876801	24877800	ENSMUSG00000034295	ENSMUST00000037097	+	24709445	25133500	Genebody	167855	protein_coding	Fhod3	1000	23.79;25.35;46.77	10.83;14.31;12.40	31.97	12.51	NA	NA	Up	1.35	9.16809e-05	0.00152811	24876801	24877800	1.35	9.16809e-05	0.001337			chr1	36884301	36885400	ENSMUSG00000026116	ENSMUST00000027290	-	36792191	36939527	Genebody	54677	protein_coding	Tmem131	1100	40.90;58.94;52.73	106.42;51.88;90.07	50.86	82.79	NA	NA	Down
chr18	35476701	35477800	ENSMUSG00000024357	ENSMUST00000025215	-	35266400	35498925	Genebody	21675	protein_coding	Sil1	1100	30.00;47.08;89.18	17.33;18.40;29.31	55.42	21.68	NA	NA	Up	1.35	1.11388e-06	8.29297e-05	35476701	35477700	1.36	1.10617e-06	5.00283e-05			chr1	36886201	36887700	ENSMUSG00000026116	ENSMUST00000027290	-	36792191	36939527	Genebody	52577	protein_coding	Tmem131	1500	75.34;86.74;65.14	36.70;38.27;43.13	75.74	39.37	NA	NA	Up
chr18	77130601	77132100	ENSMUSG00000025423	ENSMUST00000114776	+	77065680	77146939	Genebody	65670	protein_coding	Pias2	1500	83.80;39.84;46.77	28.16;18.40;20.29	56.8	22.28	NA	NA	Up	1.35	5.83926e-07	5.51913e-05	77130901	77131900	1.99	1.3908e-07	1.22658e-05			chr1	36919501	36920500	ENSMUSG00000026116	ENSMUST00000027290	-	36792191	36939527	Genebody	19527	protein_coding	Tmem131	1000	55.97;62.27;75.69	45.26;35.72;38.06	64.64	39.68	NA	NA	Up
chr2	19488301	19490100	ENSMUSG00000026734	ENSMUST00000062060	-	19462837	19553914	Genebody	64714	protein_coding	4921504E06Rik	1800	50.69;66.64;43.50	21.66;24.54;16.91	53.61	21.04	NA	NA	Up	1.35	1.04154e-07	1.8939e-05	19488901	19489900	1.56	5.99841e-07	3.30739e-05			chr1	37055701	37056900	ENSMUSG00000050122	ENSMUST00000027289	+	37035708	37186609	Genebody	20592	protein_coding	Vwa3b	1200	46.28;52.27;42.19	26.91;23.81;19.03	46.91	23.25	NA	NA	Up
chr2	22858201	22859200	ENSMUSG00000026786	ENSMUST00000014290	+	22774094	22875653	Genebody	84606	protein_coding	Apbb1ip	1000	20.69;26.80;35.89	8.66;8.18;15.78	27.79	10.88	NA	NA	Up	1.35	7.1369e-05	0.00129721	22858201	22859200	1.35	7.1369e-05	0.00110499			chr1	37064101	37065100	ENSMUSG00000050122	ENSMUST00000027289	+	37035708	37186609	Genebody	28892	protein_coding	Vwa3b	1000	63.50;68.95;56.45	40.37;36.57;19.03	62.97	31.99	NA	NA	Up
chr2	70711301	70712500	ENSMUSG00000014959	ENSMUST00000133432	+	70661576	70712636	Genebody	50324	protein_coding	Gorasp2	1200	20.69;44.18;71.78	15.16;19.43;19.16	45.55	17.92	NA	NA	Up	1.35	5.6613e-06	0.000236412	70711501	70712500	1.87	3.17512e-07	2.14827e-05			chr1	37075701	37076700	ENSMUSG00000050122	ENSMUST00000027289	+	37035708	37186609	Genebody	40492	protein_coding	Vwa3b	1000	36.59;33.36;32.26	59.94;62.08;48.21	34.07	56.74	NA	NA	Down
chr2	155142401	155143600	ENSMUSG00000027598	ENSMUST00000123497	+	155133561	155212594	Genebody	9439	protein_coding	Itch	1200	18.62;38.39;76.13	18.41;20.45;13.53	44.38	17.46	NA	NA	Up	1.35	9.36181e-06	0.000332218	155142401	155143400	1.5	4.16907e-06	0.000128953			chr1	37086601	37088000	ENSMUSG00000050122	ENSMUST00000027289	+	37035708	37186609	Genebody	51592	protein_coding	Vwa3b	1400	64.58;70.06;76.93	39.14;54.43;30.45	70.52	41.34	NA	NA	Up
chr3	54169101	54170100	ENSMUSG00000027748	ENSMUST00000200341	+	54156615	54318416	Genebody	12985	protein_coding	Trpc4	1000	26.90;41.28;54.38	20.58;16.36;11.27	40.85	16.07	NA	NA	Up	1.35	1.15663e-05	0.000383968	54169101	54170100	1.35	1.15663e-05	0.000278333			chr1	37169701	37170700	ENSMUSG00000050122	ENSMUST00000169057	+	37153849	37187605	Genebody	16351	protein_coding	Vwa3b	1000	66.73;35.58;42.19	22.02;27.21;16.49	48.17	21.91	NA	NA	Up
chr4	21680801	21682100	ENSMUSG00000040478	ENSMUST00000149516	-	21679747	21685781	Genebody	4331	protein_coding	Prdm13	1300	38.28;25.35;70.69	20.58;17.38;14.65	44.77	17.54	NA	NA	Up	1.35	7.93628e-06	0.000296586	21680801	21681800	1.65	4.5777e-07	2.75383e-05			chr1	37170801	37171800	ENSMUSG00000050122	ENSMUST00000169057	+	37153849	37187605	Genebody	17451	protein_coding	Vwa3b	1000	71.04;52.27;50.25	25.69;36.57;30.45	57.85	30.9	NA	NA	Up
chr4	63110501	63111500	ENSMUSG00000028358	ENSMUST00000064814	+	62965574	63134030	Genebody	145426	protein_coding	Zfp618	1000	38.28;22.45;66.34	19.49;10.22;20.29	42.36	16.67	NA	NA	Up	1.35	9.16844e-06	0.000327516	63110501	63111500	1.35	9.16844e-06	0.000233133			chr1	37181801	37182800	ENSMUSG00000050122	ENSMUST00000169057	+	37153849	37187605	Genebody	28451	protein_coding	Vwa3b	1000	62.43;45.59;48.39	31.80;24.66;25.37	52.14	27.28	NA	NA	Up
chr4	77193701	77194800	ENSMUSG00000028399	ENSMUST00000138955	-	76593551	78211739	Genebody	1017489	protein_coding	Ptprd	1100	36.21;26.07;34.80	13.00;9.20;15.78	32.36	12.66	NA	NA	Up	1.35	4.8087e-06	0.000212562	77193801	77194800	1.27	1.15029e-05	0.000277229			chr1	37222901	37224100	ENSMUSG00000026114	ENSMUST00000027288	+	37219205	37263384	Genebody	4295	protein_coding	Cnga3	1200	41.98;68.95;29.78	11.01;15.31;15.22	46.9	13.85	NA	NA	Up
chr4	107524801	107525800	ENSMUSG00000034762	ENSMUST00000106738	+	107438998	107635061	Genebody	86302	protein_coding	Glis1	1000	33.10;45.63;35.89	20.58;5.11;19.16	38.21	14.95	NA	NA	Up	1.35	6.18438e-05	0.00118151	107524801	107525800	1.35	6.18438e-05	0.000992599			chr1	37228201	37229200	ENSMUSG00000026114	ENSMUST00000027288	+	37219205	37263384	Genebody	9495	protein_coding	Cnga3	1000	27.98;28.91;29.78	6.12;17.01;13.95	28.89	12.36	NA	NA	Up
chr5	20925401	20926500	ENSMUSG00000039968	ENSMUST00000197089	-	20920142	20945504	Genebody	19554	protein_coding	Rsbn1l	1100	72.42;27.52;65.25	23.83;27.61;13.53	55.06	21.65	NA	NA	Up	1.35	8.91437e-06	0.000321085	20925501	20926500	1.3	1.57523e-05	0.000351856			chr1	37236501	37238000	ENSMUSG00000026114	ENSMUST00000027288	+	37219205	37263384	Genebody	18045	protein_coding	Cnga3	1500	59.20;72.28;60.80	36.70;30.62;24.10	64.09	30.47	NA	NA	Up
chr5	42158101	42159200	ENSMUSG00000067285	ENSMUST00000087332	+	42067960	42216798	Genebody	90690	protein_coding	Gm16223	1100	98.28;43.46;28.28	19.49;22.49;24.80	56.67	22.26	NA	NA	Up	1.35	1.10443e-06	8.25033e-05	42158201	42159200	1.42	7.91664e-07	3.99977e-05			chr1	37244601	37245600	ENSMUSG00000026114	ENSMUST00000027288	+	37219205	37263384	Genebody	25895	protein_coding	Cnga3	1000	47.36;60.05;42.19	25.69;28.06;15.22	49.86	22.99	NA	NA	Up
chr5	109159701	109161300	ENSMUSG00000091635	ENSMUST00000053253	-	109156068	109192107	Genebody	31607	protein_coding	Vmn2r13	1600	27.93;45.63;42.42	11.91;23.52;10.15	38.66	15.19	NA	NA	Up	1.35	0.000238942	0.00365566	109160001	109161000	1.57	6.26692e-08	7.1819e-06			chr1	37252801	37254300	ENSMUSG00000026114	ENSMUST00000027288	+	37219205	37263384	Genebody	34345	protein_coding	Cnga3	1500	72.11;96.75;84.99	111.32;125.87;115.44	84.62	117.54	NA	NA	Down
chr5	136325401	136326400	ENSMUSG00000029705	ENSMUST00000175998	-	136248135	136360018	Genebody	34118	protein_coding	Cux1	1000	33.10;35.49;85.92	17.33;26.58;16.91	51.5	20.27	NA	NA	Up	1.35	2.74305e-06	0.000147053	136325401	136326400	1.35	2.74305e-06	9.50045e-05			chr1	37260101	37261100	ENSMUSG00000026114	ENSMUST00000027288	+	37219205	37263384	Genebody	41395	protein_coding	Cnga3	1000	51.66;51.15;42.81	30.58;28.06;22.83	48.54	27.16	NA	NA	Up
chr6	45144701	45145700	ENSMUSG00000039419	ENSMUST00000114641	+	45060061	47304213	Genebody	85139	protein_coding	Cntnap2	1000	24.83;28.25;79.39	10.83;17.38;23.67	44.16	17.29	NA	NA	Up	1.35	4.53326e-05	0.00096014	45144701	45145700	1.35	4.53326e-05	0.000782995			chr1	37262601	37263700	ENSMUSG00000026114	ENSMUST00000027288	+	37219205	37263384	Genebody	43945	protein_coding	Cnga3	1100	38.75;35.58;31.02	61.16;62.08;58.36	35.12	60.53	NA	NA	Down
chr6	73167701	73169500	ENSMUSG00000052861	ENSMUST00000204053	-	73017742	73212663	Genebody	44063	protein_coding	Dnah6	1800	86.90;43.46;127.25	34.66;33.74;32.69	85.87	33.7	NA	NA	Up	1.35	4.38329e-07	4.62725e-05	73168301	73169300	1.98	1.77751e-07	1.44914e-05			chr1	37312801	37313800	ENSMUSG00000026113	ENSMUST00000136846	+	37300308	37408733	Genebody	12992	protein_coding	Inpp4a	1000	147.46;55.60;98.64	70.95;54.43;53.28	100.57	59.55	NA	NA	Up
chr6	106776801	106778100	ENSMUSG00000013736	ENSMUST00000057578	+	106769166	106782474	Genebody	8284	protein_coding	Trnt1	1300	68.28;36.94;71.78	28.16;24.54;16.91	59	23.2	NA	NA	Up	1.35	2.81801e-07	3.49196e-05	106777101	106778100	1.27	3.58933e-05	0.000655846			chr1	37314601	37315600	ENSMUSG00000026113	ENSMUST00000136846	+	37300308	37408733	Genebody	14792	protein_coding	Inpp4a	1000	53.82;103.42;55.83	28.13;38.27;31.72	71.02	32.71	NA	NA	Up
chr7	114250901	114251900	ENSMUSG00000030754	ENSMUST00000211417	-	114251804	114254691	Genebody	3291	protein_coding	Copb1	1000	26.90;27.52;27.19	8.66;14.31;9.02	27.2	10.67	NA	NA	Up	1.35	2.72029e-06	0.000146255	114250901	114251900	1.35	2.72029e-06	9.44281e-05			chr1	37316301	37317300	ENSMUSG00000026113	ENSMUST00000136846	+	37300308	37408733	Genebody	16492	protein_coding	Inpp4a	1000	54.89;82.29;57.08	30.58;35.72;21.57	64.75	29.29	NA	NA	Up
chr7	139420701	139421700	ENSMUSG00000025477	ENSMUST00000097975	+	139400489	139579225	Genebody	20711	protein_coding	Inpp5a	1000	65.17;21.73;28.28	16.25;14.31;14.65	38.39	15.07	NA	NA	Up	1.35	2.94711e-05	0.000720031	139420701	139421700	1.35	2.94711e-05	0.000565101			chr1	37317501	37318500	ENSMUSG00000026113	ENSMUST00000136846	+	37300308	37408733	Genebody	17692	protein_coding	Inpp4a	1000	90.41;74.51;71.34	50.15;52.73;43.13	78.75	48.67	NA	NA	Up
chr8	32476101	32477100	ENSMUSG00000062991	ENSMUST00000209022	-	31826346	32883862	Genebody	407262	protein_coding	Nrg1	1000	16.55;30.42;69.60	16.25;9.20;20.29	38.86	15.25	NA	NA	Up	1.35	3.82552e-05	0.00085698	32476101	32477100	1.35	3.82552e-05	0.000688374			chr1	37364601	37365700	ENSMUSG00000026113	ENSMUST00000137266	+	37357919	37408259	Genebody	7231	protein_coding	Inpp4a	1100	73.19;83.40;55.83	19.57;35.72;27.91	70.81	27.73	NA	NA	Up
chr8	68325001	68326000	ENSMUSG00000053886	ENSMUST00000212166	+	68282307	68347699	Genebody	43193	protein_coding	Sh2d4a	1000	16.55;24.63;63.08	9.75;15.34;15.78	34.75	13.62	NA	NA	Up	1.35	6.43182e-05	0.00121202	68325001	68326000	1.35	6.43182e-05	0.00102223			chr1	37372601	37373900	ENSMUSG00000026113	ENSMUST00000168546	+	37369221	37404439	Genebody	4029	protein_coding	Inpp4a	1300	90.41;82.29;90.58	47.71;55.28;57.09	87.76	53.36	NA	NA	Up
chr9	35227101	35229100	ENSMUSG00000050471	ENSMUST00000133739	-	35217235	35235445	Genebody	7345	protein_coding	Fam118b	2000	65.17;66.64;138.12	28.16;40.90;37.20	89.98	35.42	NA	NA	Up	1.35	3.92395e-07	4.31979e-05	35227801	35228800	1.88	2.1083e-07	1.63499e-05			chr1	37382501	37383500	ENSMUSG00000026113	ENSMUST00000168546	+	37369221	37404439	Genebody	13779	protein_coding	Inpp4a	1000	50.59;43.37;56.45	24.46;31.47;31.72	50.14	29.22	NA	NA	Up
chr9	74167401	74168400	ENSMUSG00000044976	ENSMUST00000055879	+	74110356	74283203	Genebody	57544	protein_coding	Wdr72	1000	98.28;33.32;59.82	34.66;22.49;18.04	63.8	25.06	NA	NA	Up	1.35	1.00728e-05	0.0003498	74167401	74168400	1.35	1.00728e-05	0.000250765			chr1	37383901	37385700	ENSMUSG00000026113	ENSMUST00000168546	+	37369221	37404439	Genebody	15579	protein_coding	Inpp4a	1800	103.33;111.20;111.05	73.39;65.48;44.40	108.53	61.09	NA	NA	Up
chr1	4115401	4116400	ENSMUSG00000025900	ENSMUST00000208660	-	3999557	4409241	Genebody	293341	protein_coding	Rp1	1000	52.76;25.35;42.42	19.49;12.27;15.78	40.18	15.85	NA	NA	Up	1.34	1.38085e-05	0.000432278	4115401	4116400	1.34	1.38085e-05	0.000318065			chr1	37395601	37397400	ENSMUSG00000026113	ENSMUST00000168546	+	37369221	37404439	Genebody	27279	protein_coding	Inpp4a	1800	135.62;102.31;130.28	92.97;68.04;45.67	122.73	68.89	NA	NA	Up
chr1	11468901	11469900	ENSMUSG00000057715	ENSMUST00000137824	+	11414509	11975397	Genebody	54891	protein_coding	A830018L16Rik	1000	16.55;36.21;51.12	13.00;12.27;15.78	34.63	13.68	NA	NA	Up	1.34	5.40477e-05	0.00108049	11468901	11469900	1.34	5.40477e-05	0.000895647			chr1	37457401	37458900	ENSMUSG00000026110	ENSMUST00000143636	-	37444320	37496130	Genebody	37980	protein_coding	Mgat4a	1500	77.49;70.06;70.10	39.14;35.72;31.72	72.55	35.53	NA	NA	Up
chr1	126291901	126293100	ENSMUSG00000049690	ENSMUST00000057846	-	125914743	126448456	Genebody	155956	protein_coding	Nckap5	1200	37.24;25.35;53.29	14.08;10.22;21.42	38.63	15.24	NA	NA	Up	1.34	3.0886e-05	0.000743232	126291901	126292900	1.86	4.86387e-07	2.86507e-05			chr1	37476601	37477700	ENSMUSG00000026110	ENSMUST00000148047	-	37462916	37496095	Genebody	18945	protein_coding	Mgat4a	1100	90.41;98.97;102.36	50.15;83.34;39.33	97.25	57.61	NA	NA	Up
chr1	127438701	127439900	ENSMUSG00000036155	ENSMUST00000171405	+	127306762	127483704	Genebody	132538	protein_coding	Mgat5	1200	214.14;112.99;40.24	59.57;56.23;29.31	122.46	48.37	NA	NA	Up	1.34	1.15148e-05	0.000382898	127438701	127439700	1.28	1.84986e-05	0.000397808			chr1	37521201	37522200	ENSMUSG00000026110	ENSMUST00000042161	-	37439340	37536235	Genebody	14535	protein_coding	Mgat4a	1000	31.21;38.92;38.46	22.02;19.56;8.88	36.2	16.82	NA	NA	Up
chr1	179456101	179457100	ENSMUSG00000055067	ENSMUST00000128302	-	178951960	179518034	Genebody	61434	protein_coding	Smyd3	1000	30.00;26.07;64.17	17.33;14.31;15.78	40.08	15.81	NA	NA	Up	1.34	1.85302e-05	0.000527802	179456101	179457100	1.34	1.85302e-05	0.000398298			chr1	37629601	37630700	ENSMUSG00000026090	ENSMUST00000162875	-	37611677	37720085	Genebody	89935	protein_coding	2010300C02Rik	1100	79.65;70.06;68.86	36.70;29.77;52.01	72.86	39.49	NA	NA	Up
chr1	190850801	190851900	ENSMUSG00000089872	ENSMUST00000162500	-	190798448	190911734	Genebody	60384	protein_coding	Rps6kc1	1100	56.90;25.35;73.96	18.41;17.38;25.93	52.07	20.57	NA	NA	Up	1.34	1.20552e-06	8.73277e-05	190850801	190851800	1.84	1.84357e-07	1.48621e-05			chr1	37654801	37655800	ENSMUSG00000026090	ENSMUST00000160589	-	37637986	37719795	Genebody	64495	protein_coding	2010300C02Rik	1000	76.42;96.75;58.94	41.59;42.52;27.91	77.37	37.34	NA	NA	Up
chr10	42929301	42930400	ENSMUSG00000044770	ENSMUST00000125576	+	42902473	42935139	Genebody	27377	protein_coding	Scml4	1100	33.10;26.07;71.78	21.66;15.34;14.65	43.65	17.22	NA	NA	Up	1.34	1.16164e-05	0.00038518	42929401	42930400	1.31	2.17451e-05	0.000449223			chr1	37685601	37686600	ENSMUSG00000026090	ENSMUST00000160589	-	37637986	37719795	Genebody	33695	protein_coding	2010300C02Rik	1000	87.18;82.29;98.64	61.16;70.59;22.83	89.37	51.53	NA	NA	Up
chr10	90017801	90018900	ENSMUSG00000058589	ENSMUST00000183002	+	89996543	90033279	Genebody	21807	protein_coding	Anks1b	1100	25.86;30.42;45.68	9.75;10.22;20.29	33.99	13.42	NA	NA	Up	1.34	0.000191628	0.00296579	90017901	90018900	1.23	6.51914e-06	0.000180392			chr1	37757601	37758800	ENSMUSG00000060771	ENSMUST00000041815	-	37754776	37865079	Genebody	106879	protein_coding	Tsga10	1200	59.20;63.39;51.49	24.46;30.62;27.91	58.02	27.66	NA	NA	Up
chr11	11421101	11422200	ENSMUSG00000020193	ENSMUST00000020413	-	11279626	11462408	Genebody	40758	protein_coding	Zpbp	1100	35.17;24.63;65.25	19.49;17.38;12.40	41.68	16.43	NA	NA	Up	1.34	1.49015e-05	0.000455307	11421201	11422200	1.44	6.45318e-06	0.000178937			chr1	37802801	37804500	ENSMUSG00000060771	ENSMUST00000151735	-	37801463	37855347	Genebody	51697	protein_coding	Tsga10	1700	49.51;106.75;54.59	23.24;34.87;35.52	70.29	31.21	NA	NA	Up
chr12	5005401	5006400	ENSMUSG00000052812	ENSMUST00000218859	+	4969352	5014043	Genebody	36548	protein_coding	Atad2b	1000	151.04;73.88;40.24	43.32;41.92;19.16	88.39	34.8	NA	NA	Up	1.34	9.03793e-05	0.00151342	5005401	5006400	1.34	9.03793e-05	0.00132208			chr1	37807601	37808600	ENSMUSG00000060771	ENSMUST00000151735	-	37801463	37855347	Genebody	47247	protein_coding	Tsga10	1000	24.76;17.79;36.60	51.38;59.53;86.27	26.38	65.72	NA	NA	Down
chr13	91520701	91521800	ENSMUSG00000003992	ENSMUST00000141381	+	91461181	91524866	Genebody	60069	protein_coding	Ssbp2	1100	21.72;43.46;52.20	13.00;15.34;18.04	39.13	15.46	NA	NA	Up	1.34	1.47298e-05	0.000451643	91520801	91521800	1.39	1.05182e-05	0.00025889			chr1	37816901	37817900	ENSMUSG00000060771	ENSMUST00000151735	-	37801463	37855347	Genebody	37947	protein_coding	Tsga10	1000	36.59;31.14;37.22	13.46;14.46;24.10	34.98	17.34	NA	NA	Up
chr14	12416801	12417800	ENSMUSG00000054423	ENSMUST00000224581	-	12376678	12489517	Genebody	72217	protein_coding	Cadps	1000	50.69;25.35;52.20	23.83;12.27;14.65	42.75	16.92	NA	NA	Up	1.34	2.44348e-05	0.000633677	12416801	12417800	1.34	2.44348e-05	0.000489978			chr1	37829301	37830400	ENSMUSG00000060771	ENSMUST00000151735	-	37801463	37855347	Genebody	25497	protein_coding	Tsga10	1100	66.73;45.59;37.84	23.24;20.41;20.30	50.06	21.32	NA	NA	Up
chr14	28391401	28392400	ENSMUSG00000040640	ENSMUST00000209800	+	28046428	28478324	Genebody	345472	protein_coding	Erc2	1000	35.17;26.80;35.89	11.91;14.31;12.40	32.62	12.88	NA	NA	Up	1.34	2.40732e-06	0.000135148	28391401	28392400	1.34	2.40732e-06	8.62909e-05			chr1	37905901	37907500	ENSMUSG00000061584	ENSMUST00000078307	-	37905923	37916493	Genebody	9793	protein_coding	Lyg2	1600	87.18;78.95;60.80	37.92;47.62;26.64	75.64	37.4	NA	NA	Up
chr15	32646501	32647500	ENSMUSG00000022231	ENSMUST00000067458	+	32244813	32696341	Genebody	402187	protein_coding	Sema5a	1000	124.14;25.35;56.55	25.99;18.40;37.20	68.68	27.2	NA	NA	Up	1.34	1.29985e-05	0.000415275	32646501	32647500	1.34	1.29985e-05	0.000303884			chr1	37912401	37913800	ENSMUSG00000061584	ENSMUST00000078307	-	37905923	37916493	Genebody	3393	protein_coding	Lyg2	1400	40.90;58.94;41.57	24.46;23.81;24.10	47.13	24.13	NA	NA	Up
chr15	78168701	78169900	ENSMUSG00000016637	ENSMUST00000016781	-	78159465	78174108	Genebody	4808	protein_coding	Ift27	1200	285.53;178.18;68.52	80.14;88.95;41.71	177.41	70.27	NA	NA	Up	1.34	2.18733e-05	0.00058886	78168801	78169800	1.49	8.28169e-06	0.000215918			chr1	38014201	38015600	ENSMUSG00000026083	ENSMUST00000192548	+	37998129	38052021	Genebody	16771	protein_coding	Eif5b	1400	52.74;66.72;58.32	39.14;29.77;22.83	59.26	30.58	NA	NA	Up
chr15	91439801	91441000	ENSMUSG00000036298	ENSMUST00000109283	-	91267696	91573261	Genebody	132861	protein_coding	Slc2a13	1200	108.62;71.71;58.73	35.74;18.40;40.58	79.69	31.57	NA	NA	Up	1.34	1.4383e-05	0.000444572	91439801	91440800	1.47	1.32268e-06	5.66206e-05			chr1	38049601	38051100	ENSMUSG00000026083	ENSMUST00000192548	+	37998129	38052021	Genebody	52221	protein_coding	Eif5b	1500	101.17;100.08;78.79	46.48;49.33;53.28	93.35	49.7	NA	NA	Up
chr16	85499301	85500300	ENSMUSG00000041134	ENSMUST00000175700	-	85421533	85550417	Genebody	50617	protein_coding	Cyyr1	1000	20.69;22.45;69.60	16.25;11.25;16.91	37.58	14.8	NA	NA	Up	1.34	4.21327e-05	0.000913397	85499301	85500300	1.34	4.21327e-05	0.000740042			chr1	38060201	38061700	ENSMUSG00000026082	ENSMUST00000194650	-	38052796	38088132	Genebody	27182	protein_coding	Rev1	1500	46.28;34.47;32.26	30.58;56.98;88.80	37.67	58.79	NA	NA	Down
chr16	94928601	94935100	ENSMUSG00000043301	ENSMUST00000095873	-	94749266	94997696	Genebody	65846	protein_coding	Kcnj6	6500	1328.31;1341.39;630.79	520.93;436.58;349.45	1100.17	435.65	NA	NA	Up	1.34	2.29044e-06	0.000130865	94933001	94934000	1.04	2.90563e-10	1.70252e-07			chr1	38098601	38100200	ENSMUSG00000026082	ENSMUST00000192594	-	38092151	38128301	Genebody	28901	protein_coding	Rev1	1600	93.64;88.96;112.29	44.04;73.99;46.94	98.3	54.99	NA	NA	Up
chr17	6173401	6174400	ENSMUSG00000034377	ENSMUST00000039655	+	6138148	6240628	Genebody	35752	protein_coding	Tulp4	1000	58.97;55.77;42.42	32.49;17.38;12.40	52.38	20.76	NA	NA	Up	1.34	3.15269e-05	0.000753291	6173401	6174400	1.34	3.15269e-05	0.000594784			chr1	38109501	38111000	ENSMUSG00000026082	ENSMUST00000192594	-	38092151	38128301	Genebody	18051	protein_coding	Rev1	1500	69.96;74.51;69.48	23.24;54.43;27.91	71.32	35.19	NA	NA	Up
chr17	50542701	50543700	ENSMUSG00000038910	ENSMUST00000043938	+	50509547	50688493	Genebody	33653	protein_coding	Plcl2	1000	19.66;28.25;51.12	14.08;9.20;15.78	33.01	13.02	NA	NA	Up	1.34	8.18364e-05	0.00141783	50542701	50543700	1.34	8.18364e-05	0.00122571			chr1	38219301	38220400	ENSMUSG00000037138	ENSMUST00000095027	-	38177326	38627185	Genebody	407335	protein_coding	Aff3	1100	37.67;62.27;72.58	24.46;29.77;19.03	57.51	24.42	NA	NA	Up
chr17	52847201	52848200	ENSMUSG00000035580	ENSMUST00000039366	+	52602709	52979194	Genebody	244991	protein_coding	Kcnh8	1000	61.04;36.21;43.50	24.91;19.43;11.27	46.92	18.54	NA	NA	Up	1.34	2.15724e-05	0.000584086	52847201	52848200	1.34	2.15724e-05	0.000446698			chr1	38259601	38260900	ENSMUSG00000037138	ENSMUST00000095027	-	38177326	38627185	Genebody	366935	protein_coding	Aff3	1300	39.82;36.70;29.78	56.27;43.37;104.03	35.43	67.89	NA	NA	Down
chr19	33281301	33282500	ENSMUSG00000071573	ENSMUST00000096114	-	33137747	33392265	Genebody	110365	protein_coding	Rnls	1200	46.55;42.73;97.88	16.25;28.63;29.31	62.39	24.73	NA	NA	Up	1.34	1.10895e-06	8.27293e-05	33281501	33282500	1.35	2.55841e-06	9.03215e-05			chr1	38263701	38265200	ENSMUSG00000037138	ENSMUST00000095027	-	38177326	38627185	Genebody	362735	protein_coding	Aff3	1500	51.66;58.94;49.01	36.70;20.41;22.83	53.2	26.65	NA	NA	Up
chr2	79375101	79376100	ENSMUSG00000075256	ENSMUST00000143974	-	79332530	79428891	Genebody	53291	protein_coding	Cerkl	1000	17.59;47.08;82.66	21.66;18.40;18.04	49.11	19.37	NA	NA	Up	1.34	3.56989e-06	0.000174501	79375101	79376100	1.34	3.56989e-06	0.000114921			chr1	38265401	38266500	ENSMUSG00000037138	ENSMUST00000095027	-	38177326	38627185	Genebody	361235	protein_coding	Aff3	1100	51.66;56.71;60.80	31.80;36.57;29.18	56.39	32.52	NA	NA	Up
chr2	120910901	120911900	ENSMUSG00000027272	ENSMUST00000129790	-	120901594	120915023	Genebody	3623	protein_coding	Ubr1	1000	84.83;28.25;27.19	11.91;17.38;25.93	46.76	18.41	NA	NA	Up	1.34	7.27178e-05	0.00131331	120910901	120911900	1.34	7.27178e-05	0.00112092			chr1	38286401	38287900	ENSMUSG00000037138	ENSMUST00000095027	-	38177326	38627185	Genebody	340035	protein_coding	Aff3	1500	91.49;91.19;67.62	36.70;45.07;43.13	83.43	41.63	NA	NA	Up
chr2	141300401	141301400	ENSMUSG00000068205	ENSMUST00000078027	+	140395435	142384388	Genebody	905465	protein_coding	Macrod2	1000	55.86;21.73;70.69	24.91;13.29;20.29	49.43	19.5	NA	NA	Up	1.34	2.44514e-06	0.000136638	141300401	141301400	1.34	2.44514e-06	8.73369e-05			chr1	38288101	38289200	ENSMUSG00000037138	ENSMUST00000095027	-	38177326	38627185	Genebody	338535	protein_coding	Aff3	1100	63.50;75.62;65.76	176.15;84.19;58.36	68.29	106.23	NA	NA	Down
chr2	142152401	142153400	ENSMUSG00000068205	ENSMUST00000138786	+	141555676	142392966	Genebody	597224	protein_coding	Macrod2	1000	30.00;32.59;36.98	9.75;8.18;21.42	33.19	13.11	NA	NA	Up	1.34	8.43956e-06	0.000309432	142152401	142153400	1.34	8.43956e-06	0.000218985			chr1	38367601	38368700	ENSMUSG00000037138	ENSMUST00000095027	-	38177326	38627185	Genebody	259035	protein_coding	Aff3	1100	60.27;66.72;51.49	121.10;58.68;102.76	59.5	94.18	NA	NA	Down
chr3	104009101	104010100	ENSMUSG00000058388	ENSMUST00000145727	+	103968366	104024598	Genebody	41234	protein_coding	Phtf1	1000	33.10;24.63;41.33	15.16;9.20;14.65	33.02	13.01	NA	NA	Up	1.34	2.41482e-05	0.000628655	104009101	104010100	1.34	2.41482e-05	0.000485718			chr1	38451201	38452500	ENSMUSG00000037138	ENSMUST00000095027	-	38177326	38627185	Genebody	175335	protein_coding	Aff3	1300	66.73;90.07;77.55	41.59;38.27;54.55	78.12	44.8	NA	NA	Up
chr4	85107201	85108200	ENSMUSG00000038070	ENSMUST00000107190	+	85098104	85131918	Genebody	9596	protein_coding	Cntln	1000	16.55;30.42;117.46	22.74;16.36;25.93	54.81	21.68	NA	NA	Up	1.34	1.72962e-06	0.000109373	85107201	85108200	1.34	1.72962e-06	6.82765e-05			chr1	38453601	38455000	ENSMUSG00000037138	ENSMUST00000095027	-	38177326	38627185	Genebody	172885	protein_coding	Aff3	1400	35.52;45.59;30.40	63.61;61.23;67.24	37.17	64.03	NA	NA	Down
chr5	5354701	5355700	ENSMUSG00000028926	ENSMUST00000200637	-	5299787	5380193	Genebody	24993	protein_coding	Cdk14	1000	27.93;23.18;61.99	14.08;20.45;10.15	37.7	14.89	NA	NA	Up	1.34	5.80148e-05	0.00113267	5354701	5355700	1.34	5.80148e-05	0.000945434			chr1	38461401	38462700	ENSMUSG00000037138	ENSMUST00000095027	-	38177326	38627185	Genebody	165135	protein_coding	Aff3	1300	46.28;53.38;47.15	13.46;26.36;25.37	48.94	21.73	NA	NA	Up
chr5	20817901	20818900	ENSMUSG00000039987	ENSMUST00000133784	-	20782385	20855191	Genebody	36791	protein_coding	Phtf2	1000	46.55;27.52;43.50	19.49;11.25;15.78	39.19	15.51	NA	NA	Up	1.34	7.22459e-06	0.000278208	20817901	20818900	1.34	7.22459e-06	0.000194665			chr1	38467901	38468900	ENSMUSG00000037138	ENSMUST00000095027	-	38177326	38627185	Genebody	158785	protein_coding	Aff3	1000	36.59;28.91;45.29	19.57;11.06;20.30	36.93	16.98	NA	NA	Up
chr5	71474401	71475500	ENSMUSG00000049387	ENSMUST00000050129	-	71442824	71548205	Genebody	73255	protein_coding	Cox7b2	1100	19.66;28.97;88.09	18.41;14.31;21.42	45.57	18.05	NA	NA	Up	1.34	6.83576e-06	0.000268084	71474501	71475500	1.49	1.64939e-06	6.60106e-05			chr1	38468901	38469900	ENSMUSG00000037138	ENSMUST00000095027	-	38177326	38627185	Genebody	157785	protein_coding	Aff3	1000	50.59;37.81;41.57	103.98;41.67;74.85	43.32	73.5	NA	NA	Down
chr5	72768701	72769700	ENSMUSG00000029217	ENSMUST00000155342	-	72755738	72786020	Genebody	16820	protein_coding	Tec	1000	55.86;40.56;51.12	30.32;12.27;15.78	49.18	19.46	NA	NA	Up	1.34	2.81051e-05	0.000697453	72768701	72769700	1.34	2.81051e-05	0.000545377			chr1	38481301	38483000	ENSMUSG00000037138	ENSMUST00000095027	-	38177326	38627185	Genebody	145035	protein_coding	Aff3	1700	108.71;96.75;93.06	68.50;54.43;52.01	99.5	58.31	NA	NA	Up
chr5	127256601	127257700	ENSMUSG00000034324	ENSMUST00000134780	+	127241826	127287336	Genebody	15324	protein_coding	Tmem132c	1100	84.83;36.21;35.89	18.41;24.54;19.16	52.31	20.7	NA	NA	Up	1.34	1.94807e-06	0.00011778	127256601	127257600	1.37	1.45375e-06	6.04692e-05			chr1	38529001	38530800	ENSMUSG00000037138	ENSMUST00000095027	-	38177326	38627185	Genebody	97285	protein_coding	Aff3	1800	95.79;106.75;86.23	46.48;57.83;64.70	96.26	56.34	NA	NA	Up
chr6	77653701	77654700	ENSMUSG00000063063	ENSMUST00000159626	-	76881640	77979550	Genebody	325350	protein_coding	Ctnna2	1000	39.31;31.14;33.71	19.49;8.18;13.53	34.72	13.73	NA	NA	Up	1.34	6.92641e-07	6.16489e-05	77653701	77654700	1.34	6.92641e-07	3.64927e-05			chr1	38540901	38542200	ENSMUSG00000037138	ENSMUST00000095027	-	38177326	38627185	Genebody	85635	protein_coding	Aff3	1300	60.27;55.60;47.77	28.13;25.51;26.64	54.55	26.76	NA	NA	Up
chr9	35478601	35479700	ENSMUSG00000038119	ENSMUST00000042842	+	35452076	35507651	Genebody	27074	protein_coding	Cdon	1100	55.86;49.25;47.85	25.99;25.56;9.02	50.99	20.19	NA	NA	Up	1.34	2.89103e-07	3.54839e-05	35478701	35479700	1.32	1.01827e-05	0.000252772			chr1	38546401	38547900	ENSMUSG00000037138	ENSMUST00000095027	-	38177326	38627185	Genebody	80035	protein_coding	Aff3	1500	77.49;135.67;108.57	56.27;53.58;39.33	107.24	49.72	NA	NA	Up
chrX	53087101	53088200	ENSMUSG00000061082	ENSMUST00000114843	-	53069996	53114530	Genebody	26880	protein_coding	Plac1	1100	49.66;36.94;40.24	14.08;12.27;23.67	42.28	16.67	NA	NA	Up	1.34	5.03339e-07	5.04797e-05	53087201	53088200	1.39	1.4114e-06	5.92343e-05			chr1	38549301	38550500	ENSMUSG00000037138	ENSMUST00000095027	-	38177326	38627185	Genebody	77285	protein_coding	Aff3	1200	37.67;44.48;34.12	97.86;34.87;72.31	38.76	68.35	NA	NA	Down
chrX	73420001	73421600	ENSMUSG00000031374	ENSMUST00000086470	+	73411560	73428385	Genebody	9240	protein_coding	Zfp92	1600	37.24;40.56;46.77	17.33;18.40;13.53	41.52	16.42	NA	NA	Up	1.34	1.40989e-08	5.61618e-06	73420401	73421400	1.77	9.05654e-10	3.83127e-07			chr1	38553501	38554500	ENSMUSG00000037138	ENSMUST00000095027	-	38177326	38627185	Genebody	73185	protein_coding	Aff3	1000	50.59;54.49;50.25	15.90;35.72;26.64	51.78	26.09	NA	NA	Up
chr1	66298701	66299800	ENSMUSG00000015222	ENSMUST00000024639	+	66251662	66442581	Genebody	47588	protein_coding	Map2	1100	40.35;36.94;36.98	13.00;12.27;20.29	38.09	15.19	NA	NA	Up	1.33	2.30583e-08	7.58434e-06	66298801	66299800	1.28	2.40616e-07	1.78274e-05			chr1	38573001	38574500	ENSMUSG00000037138	ENSMUST00000095027	-	38177326	38627185	Genebody	53435	protein_coding	Aff3	1500	45.21;74.51;45.91	22.02;28.92;30.45	55.21	27.13	NA	NA	Up
chr1	89967501	89969400	ENSMUSG00000067081	ENSMUST00000086882	-	89950220	90014577	Genebody	46127	protein_coding	Asb18	1900	612.43;378.81;164.22	201.44;135.98;120.62	385.15	152.68	NA	NA	Up	1.33	2.25207e-06	0.000129495	89968401	89969400	1.44	1.14763e-06	5.13005e-05			chr1	38575701	38576900	ENSMUSG00000037138	ENSMUST00000095027	-	38177326	38627185	Genebody	50885	protein_coding	Aff3	1200	49.51;54.49;50.25	19.57;32.32;30.45	51.42	27.45	NA	NA	Up
chr1	116309501	116310600	ENSMUSG00000070695	ENSMUST00000043725	+	115684756	116587323	Genebody	625294	protein_coding	Cntnap5a	1100	55.86;36.94;54.38	25.99;21.47;11.27	49.06	19.58	NA	NA	Up	1.33	2.45772e-05	0.000636262	116309601	116310600	1.42	2.3516e-05	0.000476129			chr1	38585101	38586100	ENSMUSG00000037138	ENSMUST00000095027	-	38177326	38627185	Genebody	41585	protein_coding	Aff3	1000	33.37;70.06;58.32	25.69;24.66;19.03	53.91	23.13	NA	NA	Up
chr10	53092901	53093900	ENSMUSG00000038602	ENSMUST00000105473	+	52690533	53111622	Genebody	402867	protein_coding	Slc35f1	1000	16.55;48.53;64.17	10.83;22.49;18.04	43.08	17.12	NA	NA	Up	1.33	2.02638e-05	0.000560298	53092901	53093900	1.33	2.02638e-05	0.000426272			chr1	38587801	38588900	ENSMUSG00000037138	ENSMUST00000095027	-	38177326	38627185	Genebody	38835	protein_coding	Aff3	1100	22.60;31.14;33.50	40.37;73.14;57.09	29.08	56.86	NA	NA	Down
chr10	93059801	93060800	ENSMUSG00000020014	ENSMUST00000168617	-	93035419	93081596	Genebody	21296	protein_coding	Cfap54	1000	20.69;28.25;27.19	4.33;11.25;14.65	25.38	10.08	NA	NA	Up	1.33	2.00565e-05	0.000556389	93059801	93060800	1.33	2.00565e-05	0.000422838			chr1	38614201	38615600	ENSMUSG00000037138	ENSMUST00000095027	-	38177326	38627185	Genebody	12285	protein_coding	Aff3	1400	59.20;86.74;61.42	24.46;28.92;38.06	69.12	30.48	NA	NA	Up
chr10	100452001	100453100	ENSMUSG00000036676	ENSMUST00000099318	-	100448178	100487347	Genebody	34797	protein_coding	Tmtc3	1100	36.21;26.07;79.39	18.41;15.34;22.54	47.23	18.76	NA	NA	Up	1.33	4.60426e-06	0.000206527	100452001	100453000	1.34	4.88221e-06	0.000145021			chr1	38615501	38617300	ENSMUSG00000037138	ENSMUST00000095027	-	38177326	38627185	Genebody	10785	protein_coding	Aff3	1800	62.43;58.94;64.52	166.36;68.04;71.04	61.96	101.81	NA	NA	Down
chr11	28405501	28406600	ENSMUSG00000032878	ENSMUST00000160016	-	28388817	28434110	Genebody	28060	protein_coding	Ccdc85a	1100	35.17;33.32;45.68	17.33;12.27;15.78	38.06	15.13	NA	NA	Up	1.33	1.11874e-06	8.31555e-05	28405501	28406500	1.2	1.74835e-06	6.87488e-05			chr1	38618401	38619400	ENSMUSG00000037138	ENSMUST00000095027	-	38177326	38627185	Genebody	8285	protein_coding	Aff3	1000	35.52;23.35;28.54	74.62;39.12;54.55	29.14	56.1	NA	NA	Down
chr11	28904301	28905500	ENSMUSG00000020467	ENSMUST00000124103	+	28853244	28921526	Genebody	51656	protein_coding	Efemp1	1200	52.76;30.42;47.85	15.16;13.29;23.67	43.68	17.38	NA	NA	Up	1.33	2.64682e-06	0.00014378	28904501	28905500	1.25	5.40001e-05	0.000895043			chr1	38630701	38631900	ENSMUSG00000037138	ENSMUST00000039827	-	38177327	38664955	Genebody	33655	protein_coding	Aff3	1200	93.64;84.51;81.89	46.48;53.58;54.55	86.68	51.54	NA	NA	Up
chr11	33391901	33392900	ENSMUSG00000040594	ENSMUST00000207401	-	33289564	33452514	Genebody	60114	protein_coding	Ranbp17	1000	17.59;38.39;68.52	17.33;17.38;14.65	41.5	16.45	NA	NA	Up	1.33	2.03327e-05	0.000561713	33391901	33392900	1.33	2.03327e-05	0.000427371			chr1	38826301	38827800	ENSMUSG00000048814	ENSMUST00000147695	-	38793645	38836711	Genebody	9661	protein_coding	Lonrf2	1500	80.72;104.53;73.83	53.82;42.52;49.48	86.36	48.61	NA	NA	Up
chr11	70794301	70795500	ENSMUSG00000057135	ENSMUST00000074572	-	70791364	70812559	Genebody	17659	protein_coding	Scimp	1200	18.62;57.22;69.60	23.83;19.43;14.65	48.48	19.3	NA	NA	Up	1.33	3.92921e-06	0.000185826	70794301	70795300	1.7	4.53581e-07	2.73527e-05			chr1	38828601	38829800	ENSMUSG00000048814	ENSMUST00000147695	-	38793645	38836711	Genebody	7511	protein_coding	Lonrf2	1200	45.21;44.48;32.88	58.72;70.59;101.49	40.86	76.93	NA	NA	Down
chr11	113598101	113599300	ENSMUSG00000041654	ENSMUST00000123153	-	113577643	113650070	Genebody	51370	protein_coding	Slc39a11	1200	57.93;48.53;140.30	27.08;42.94;28.18	82.25	32.73	NA	NA	Up	1.33	8.67601e-07	7.08494e-05	113598201	113599200	1.53	4.60615e-07	2.7628e-05			chr1	38863701	38865500	ENSMUSG00000026080	ENSMUST00000192948	-	38863875	38871760	Genebody	7160	protein_coding	Chst10	1800	108.71;147.90;94.30	59.94;88.45;35.52	116.97	61.3	NA	NA	Up
chr12	31078301	31079600	ENSMUSG00000036136	ENSMUST00000041133	+	31073861	31080251	Genebody	5089	protein_coding	Fam110c	1300	44.48;32.59;122.90	29.24;26.58;23.67	66.66	26.5	NA	NA	Up	1.33	9.13291e-07	7.31734e-05	31078501	31079500	1.56	7.51281e-07	3.86212e-05			chr1	39197201	39198900	ENSMUSG00000026077	ENSMUST00000056815	+	39194212	39363236	Genebody	3838	protein_coding	Npas2	1700	92.56;86.74;80.65	178.59;109.71;101.49	86.65	129.93	NA	NA	Down
chr12	79525201	79526200	ENSMUSG00000059060	ENSMUST00000221257	+	79327353	79701856	Genebody	198347	protein_coding	Rad51b	1000	26.90;29.70;72.87	21.66;15.34;14.65	43.15	17.22	NA	NA	Up	1.33	1.47278e-05	0.000451599	79525201	79526200	1.33	1.47278e-05	0.000334313			chr1	39213001	39214000	ENSMUSG00000026077	ENSMUST00000056815	+	39194212	39363236	Genebody	19288	protein_coding	Npas2	1000	32.29;44.48;49.01	66.06;79.09;72.31	41.93	72.49	NA	NA	Down
chr12	82604301	82605300	ENSMUSG00000021219	ENSMUST00000201602	+	82588292	83047592	Genebody	16508	protein_coding	Rgs6	1000	38.28;37.66;46.77	14.08;23.52;11.27	40.9	16.29	NA	NA	Up	1.33	2.21547e-07	2.99749e-05	82604301	82605300	1.33	2.21547e-07	1.68993e-05			chr1	39216101	39217200	ENSMUSG00000026077	ENSMUST00000056815	+	39194212	39363236	Genebody	22438	protein_coding	Npas2	1100	31.21;23.35;24.82	86.85;38.27;35.52	26.46	53.55	NA	NA	Down
chr13	5868701	5869700	ENSMUSG00000000078	ENSMUST00000000080	+	5861482	5870394	Genebody	7718	protein_coding	Klf6	1000	26.90;30.42;51.12	20.58;12.27;10.15	36.14	14.33	NA	NA	Up	1.33	8.11904e-05	0.00141137	5868701	5869700	1.33	8.11904e-05	0.00121893			chr1	39246901	39247900	ENSMUSG00000026077	ENSMUST00000056815	+	39194212	39363236	Genebody	53188	protein_coding	Npas2	1000	52.74;62.27;53.97	31.80;26.36;40.60	56.33	32.92	NA	NA	Up
chr13	65184801	65186500	ENSMUSG00000032999	ENSMUST00000220448	-	65177543	65190265	Genebody	4615	protein_coding	Nlrp4f	1700	27.93;50.70;68.52	21.66;25.56;11.27	49.05	19.5	NA	NA	Up	1.33	6.91204e-05	0.00127002	65185501	65186500	1.72	4.59474e-08	5.82748e-06			chr1	39248301	39249300	ENSMUSG00000026077	ENSMUST00000056815	+	39194212	39363236	Genebody	54588	protein_coding	Npas2	1000	38.75;36.70;49.01	90.52;73.99;74.85	41.48	79.79	NA	NA	Down
chr15	95349701	95350900	ENSMUSG00000022454	ENSMUST00000075275	-	95219933	95528252	Genebody	177952	protein_coding	Nell2	1200	26.90;38.39;66.34	16.25;22.49;13.53	43.88	17.42	NA	NA	Up	1.33	8.87977e-06	0.000320533	95349801	95350800	1.36	2.05806e-05	0.000431321			chr1	39269301	39270300	ENSMUSG00000026077	ENSMUST00000056815	+	39194212	39363236	Genebody	75588	protein_coding	Npas2	1000	52.74;50.04;47.15	17.13;38.27;12.69	49.98	22.69	NA	NA	Up
chr16	28368301	28369300	ENSMUSG00000022523	ENSMUST00000100024	-	28160120	28445227	Genebody	76427	protein_coding	Fgf12	1000	20.69;31.87;45.68	16.25;9.20;13.53	32.75	12.99	NA	NA	Up	1.33	6.13059e-05	0.0011753	28368301	28369300	1.33	6.13059e-05	0.00098644			chr1	39281301	39282800	ENSMUSG00000026077	ENSMUST00000056815	+	39194212	39363236	Genebody	87838	protein_coding	Npas2	1500	78.57;75.62;70.72	40.37;45.07;31.72	74.97	39.05	NA	NA	Up
chr16	37940801	37942200	ENSMUSG00000046961	ENSMUST00000061274	+	37916496	38007527	Genebody	25004	protein_coding	Gpr156	1400	43.45;49.98;60.90	17.33;19.43;24.80	51.44	20.52	NA	NA	Up	1.33	3.26907e-08	9.39402e-06	37940801	37941800	1.34	7.09372e-08	7.80634e-06			chr1	39285901	39287000	ENSMUSG00000026077	ENSMUST00000056815	+	39194212	39363236	Genebody	92238	protein_coding	Npas2	1100	65.66;73.39;70.72	37.92;19.56;49.48	69.92	35.65	NA	NA	Up
chr16	85460401	85461400	ENSMUSG00000041134	ENSMUST00000175700	-	85421533	85550417	Genebody	89517	protein_coding	Cyyr1	1000	21.72;25.35;60.90	16.25;15.34;11.27	35.99	14.28	NA	NA	Up	1.33	7.49234e-05	0.00133855	85460401	85461400	1.33	7.49234e-05	0.00114636			chr1	39332401	39333700	ENSMUSG00000026077	ENSMUST00000056815	+	39194212	39363236	Genebody	138838	protein_coding	Npas2	1300	44.13;43.37;52.11	22.02;30.62;26.64	46.54	26.43	NA	NA	Up
chr17	3187501	3189300	ENSMUSG00000046201	ENSMUST00000076734	+	3114972	3198855	Genebody	73428	protein_coding	Scaf8	1800	41.38;68.08;71.78	27.08;24.54;20.29	60.41	23.97	NA	NA	Up	1.33	1.87698e-07	2.69366e-05	3188201	3189200	1.5	2.01371e-06	7.59303e-05			chr1	39375201	39376500	ENSMUSG00000003134	ENSMUST00000192531	-	39372296	39478661	Genebody	102811	protein_coding	Tbc1d8	1300	51.66;46.70;32.88	89.30;62.93;131.93	43.75	94.72	NA	NA	Down
chr17	5084101	5085300	ENSMUSG00000069729	ENSMUST00000146703	+	5040578	5127640	Genebody	44122	protein_coding	Arid1b	1200	443.81;278.85;114.20	152.71;129.85;50.73	278.95	111.09	NA	NA	Up	1.33	0.00141701	0.0205813	5084201	5085200	1.49	1.27906e-05	0.000300136			chr1	39398901	39400100	ENSMUSG00000003134	ENSMUST00000192531	-	39372296	39478661	Genebody	79161	protein_coding	Tbc1d8	1200	38.75;52.27;35.36	112.54;41.67;92.61	42.12	82.27	NA	NA	Down
chr17	7068701	7069800	ENSMUSG00000095720	ENSMUST00000089120	+	7025837	7087467	Genebody	43413	protein_coding	Gm1604b	1100	24.83;34.77;35.89	15.16;8.18;14.65	31.83	12.67	NA	NA	Up	1.33	5.85682e-06	0.000241888	7068701	7069700	1.17	2.93841e-05	0.000563768			chr1	39426601	39427900	ENSMUSG00000003134	ENSMUST00000192531	-	39372296	39478661	Genebody	51411	protein_coding	Tbc1d8	1300	32.29;38.92;37.22	64.83;67.19;49.48	36.14	60.5	NA	NA	Down
chr17	89113501	89114700	ENSMUSG00000032937	ENSMUST00000035701	-	88985170	89200612	Genebody	86512	protein_coding	Fshr	1200	36.21;35.49;36.98	8.66;15.34;19.16	36.23	14.39	NA	NA	Up	1.33	1.57284e-07	2.41451e-05	89113601	89114600	1.29	1.94719e-06	7.41317e-05			chr1	39474201	39475600	ENSMUSG00000003134	ENSMUST00000192531	-	39372296	39478661	Genebody	3761	protein_coding	Tbc1d8	1400	48.43;55.60;49.01	145.57;65.48;35.52	51.02	82.19	NA	NA	Down
chr18	22051401	22052500	ENSMUSG00000024306	ENSMUST00000115837	-	21811298	22166476	Genebody	114526	protein_coding	Ccdc178	1100	27.93;45.63;88.09	20.58;23.52;20.29	53.89	21.46	NA	NA	Up	1.33	1.54833e-06	0.000102246	22051501	22052500	1.43	8.96946e-07	4.35167e-05			chr1	39561501	39562500	ENSMUSG00000048234	ENSMUST00000195136	-	39552469	39577356	Genebody	15356	protein_coding	Rnf149	1000	59.20;63.39;49.63	30.58;32.32;34.25	57.4	32.38	NA	NA	Up
chr18	37784601	37785600	ENSMUSG00000102428	ENSMUST00000044851	+	37765580	37841873	Genebody	19520	protein_coding	Pcdhga12	1000	49.66;24.63;26.10	9.75;14.31;15.78	33.46	13.28	NA	NA	Up	1.33	9.42989e-05	0.00155588	37784601	37785600	1.33	9.42989e-05	0.00136543			chr1	39624601	39626200	ENSMUSG00000050967	ENSMUST00000053355	-	39618406	39651474	Genebody	26074	protein_coding	Creg2	1600	50.59;64.50;58.32	67.28;119.06;102.76	57.8	96.37	NA	NA	Down
chr18	46712701	46713700	ENSMUSG00000033022	ENSMUST00000035804	-	46713205	46728342	Genebody	15142	protein_coding	Cdo1	1000	22.76;23.90;69.60	13.00;16.36;16.91	38.76	15.42	NA	NA	Up	1.33	4.01996e-05	0.000884662	46712701	46713700	1.33	4.01996e-05	0.000714018			chr1	39638101	39639500	ENSMUSG00000050967	ENSMUST00000053355	-	39618406	39651474	Genebody	12674	protein_coding	Creg2	1400	72.11;68.95;70.10	39.14;36.57;45.67	70.39	40.46	NA	NA	Up
chr18	69992601	69993600	ENSMUSG00000024511	ENSMUST00000117692	-	69983656	70053588	Genebody	60488	protein_coding	Rab27b	1000	77.59;26.07;48.94	23.83;14.31;22.54	50.87	20.23	NA	NA	Up	1.33	1.88268e-06	0.000115232	69992601	69993600	1.33	1.88268e-06	7.23972e-05			chr1	39676401	39677400	ENSMUSG00000057173	ENSMUST00000151913	-	39665301	39720997	Genebody	44097	protein_coding	Rfx8	1000	97.95;53.38;83.13	30.58;40.82;46.94	78.15	39.45	NA	NA	Up
chr18	89593101	89594100	ENSMUSG00000073514	ENSMUST00000097495	-	89301082	89769528	Genebody	175928	protein_coding	Dok6	1000	51.73;27.52;26.10	14.08;14.31;13.53	35.12	13.97	NA	NA	Up	1.33	5.93689e-05	0.0011508	89593101	89594100	1.33	5.93689e-05	0.000962476			chr1	39681901	39684500	ENSMUSG00000057173	ENSMUST00000126760	-	39680932	39691871	Genebody	8671	protein_coding	Rfx8	2600	160.37;184.60;188.60	89.30;126.72;88.80	177.85	101.61	NA	NA	Up
chr2	68051701	68053300	ENSMUSG00000034780	ENSMUST00000180887	+	67748212	68118150	Genebody	304288	protein_coding	B3galt1	1600	45.52;51.42;84.83	29.24;17.38;25.93	60.59	24.18	NA	NA	Up	1.33	2.99531e-07	3.63447e-05	68051801	68052800	1.64	1.8311e-07	1.47885e-05			chr1	39700901	39701900	ENSMUSG00000057173	ENSMUST00000151913	-	39665301	39720997	Genebody	19597	protein_coding	Rfx8	1000	25.83;37.81;39.08	66.06;40.82;90.07	34.24	65.65	NA	NA	Down
chr2	155969801	155970800	ENSMUSG00000038241	ENSMUST00000151569	+	155956572	155974445	Genebody	13728	protein_coding	Cep250	1000	52.76;36.94;36.98	9.75;20.45;20.29	42.23	16.83	NA	NA	Up	1.33	4.84882e-06	0.000213597	155969801	155970800	1.33	4.84882e-06	0.000144363			chr1	39912501	39913500	ENSMUSG00000026074	ENSMUST00000192509	+	39901230	40024925	Genebody	11770	protein_coding	Map4k4	1000	66.73;56.71;55.21	20.80;41.67;26.64	59.55	29.7	NA	NA	Up
chr2	169970501	169971900	ENSMUSG00000047907	ENSMUST00000185239	+	169884893	170071816	Genebody	86307	protein_coding	Tshz2	1400	19.66;52.87;81.57	15.16;24.54;21.42	51.37	20.37	NA	NA	Up	1.33	2.65254e-06	0.000144008	169970501	169971500	1.55	1.53136e-06	6.26435e-05			chr1	39920701	39923600	ENSMUSG00000026074	ENSMUST00000192509	+	39901230	40024925	Genebody	20920	protein_coding	Map4k4	2900	132.39;128.99;138.97	311.93;159.03;191.56	133.45	220.84	NA	NA	Down
chr4	57687401	57688700	ENSMUSG00000090053	ENSMUST00000131201	+	57637975	57709489	Genebody	50075	protein_coding	Palm2	1300	107.59;39.11;63.08	23.83;35.79;23.67	69.93	27.76	NA	NA	Up	1.33	4.90349e-07	4.96517e-05	57687501	57688500	1.4	4.83872e-07	2.85553e-05			chr1	39923801	39925600	ENSMUSG00000026074	ENSMUST00000192509	+	39901230	40024925	Genebody	23470	protein_coding	Map4k4	1800	87.18;102.31;94.92	189.60;104.60;140.82	94.8	145.01	NA	NA	Down
chr4	107553901	107555100	ENSMUSG00000034762	ENSMUST00000106738	+	107438998	107635061	Genebody	115502	protein_coding	Glis1	1200	79.66;47.80;60.90	36.82;22.49;15.78	62.79	25.03	NA	NA	Up	1.33	0.00013715	0.00216547	107554101	107555100	1.48	3.40204e-07	2.24852e-05			chr1	39945201	39946200	ENSMUSG00000026074	ENSMUST00000192509	+	39901230	40024925	Genebody	44470	protein_coding	Map4k4	1000	38.75;33.36;61.42	14.68;22.96;21.57	44.51	19.74	NA	NA	Up
chr4	109680301	109681300	ENSMUSG00000010517	ENSMUST00000143217	+	109676997	109683345	Genebody	3803	protein_coding	Faf1	1000	37.24;35.49;69.60	13.00;25.56;18.04	47.45	18.86	NA	NA	Up	1.33	1.11787e-05	0.000375361	109680301	109681300	1.33	1.11787e-05	0.000271421			chr1	39946401	39947600	ENSMUSG00000026074	ENSMUST00000192509	+	39901230	40024925	Genebody	45770	protein_coding	Map4k4	1200	89.33;65.61;84.99	55.05;40.82;55.82	79.98	50.56	NA	NA	Up
chr4	133198901	133200200	ENSMUSG00000028868	ENSMUST00000084241	+	133130505	133199756	Genebody	69045	protein_coding	Wasf2	1300	148.97;82.57;113.11	57.40;57.26;22.54	114.88	45.73	NA	NA	Up	1.33	0.000235105	0.00359949	133199101	133200100	1.61	2.07199e-07	1.61606e-05			chr1	39959001	39960300	ENSMUSG00000026074	ENSMUST00000192509	+	39901230	40024925	Genebody	58420	protein_coding	Map4k4	1300	65.66;82.29;87.47	55.05;47.62;43.13	78.47	48.6	NA	NA	Up
chr5	32959801	32960900	ENSMUSG00000037426	ENSMUST00000130461	+	32944113	32964723	Genebody	16237	protein_coding	Depdc5	1100	40.35;33.32;81.57	20.58;14.31;27.05	51.74	20.65	NA	NA	Up	1.33	2.37172e-06	0.000133774	32959901	32960900	1.46	1.05562e-06	4.84923e-05			chr1	39967401	39968900	ENSMUSG00000026074	ENSMUST00000194163	+	39964850	39976746	Genebody	3300	protein_coding	Map4k4	1500	41.98;70.06;67.62	34.25;33.17;39.33	59.89	35.58	NA	NA	Up
chr5	138641201	138642200	ENSMUSG00000056014	ENSMUST00000069862	+	138622894	138648836	Genebody	18806	protein_coding	A430033K04Rik	1000	47.59;28.97;56.55	24.91;11.25;16.91	44.37	17.69	NA	NA	Up	1.33	5.95046e-05	0.00115238	138641201	138642200	1.33	5.95046e-05	0.000964137			chr1	40101601	40102700	ENSMUSG00000026073	ENSMUST00000194913	+	40085985	40102436	Genebody	16165	protein_coding	Il1r2	1100	38.75;37.81;47.15	22.02;22.96;13.95	41.24	19.65	NA	NA	Up
chr6	30234401	30235700	ENSMUSG00000039159	ENSMUST00000128141	-	30214809	30243803	Genebody	8753	protein_coding	Ube2h	1300	98.28;44.91;71.78	42.24;18.40;24.80	71.65	28.48	NA	NA	Up	1.33	0.000250055	0.00381756	30234701	30235700	1.57	1.47331e-07	1.27609e-05			chr1	40104001	40105000	ENSMUSG00000026073	ENSMUST00000195770	+	40084792	40125219	Genebody	19708	protein_coding	Il1r2	1000	36.59;32.25;27.30	9.79;15.31;20.30	32.05	15.13	NA	NA	Up
chr6	53411101	53412100	ENSMUSG00000053007	ENSMUST00000047450	+	53310871	53694818	Genebody	100729	protein_coding	Creb5	1000	31.04;30.42;50.03	13.00;14.31;16.91	37.16	14.74	NA	NA	Up	1.33	1.51802e-05	0.000461082	53411101	53412100	1.33	1.51802e-05	0.000342148			chr1	40116801	40118000	ENSMUSG00000026073	ENSMUST00000195770	+	40084792	40125219	Genebody	32608	protein_coding	Il1r2	1200	57.04;47.82;57.08	154.13;66.33;76.12	53.98	98.86	NA	NA	Down
chr6	129270401	129271600	ENSMUSG00000030156	ENSMUST00000204411	-	129268259	129275366	Genebody	4366	protein_coding	Cd69	1200	19.66;24.63;95.71	24.91;19.43;11.27	46.66	18.54	NA	NA	Up	1.33	9.28846e-05	0.001541	129270401	129271400	1.59	4.9031e-06	0.000145451			chr1	40247401	40248900	ENSMUSG00000026072	ENSMUST00000027241	+	40225080	40317257	Genebody	23070	protein_coding	Il1r1	1500	36.59;44.48;34.74	90.52;56.13;54.55	38.61	67.07	NA	NA	Down
chr6	137789501	137790900	ENSMUSG00000030225	ENSMUST00000204779	+	137780823	137837483	Genebody	9377	protein_coding	Dera	1400	65.17;34.04;121.81	29.24;33.74;24.80	73.67	29.26	NA	NA	Up	1.33	6.55444e-07	5.94043e-05	137789901	137790900	1.82	2.32319e-07	1.74225e-05			chr1	40281501	40282900	ENSMUSG00000026072	ENSMUST00000114795	+	40266586	40316201	Genebody	15614	protein_coding	Il1r1	1400	72.11;91.19;71.96	50.15;45.07;54.55	78.42	49.93	NA	NA	Up
chr6	145132101	145133100	ENSMUSG00000030263	ENSMUST00000143631	+	145121781	145160968	Genebody	10819	protein_coding	Lrmp	1000	23.79;29.70;83.74	20.58;18.40;15.78	45.74	18.25	NA	NA	Up	1.33	8.32657e-06	0.000306635	145132101	145133100	1.33	8.32657e-06	0.000216765			chr1	40293601	40295500	ENSMUSG00000026072	ENSMUST00000114795	+	40266586	40316201	Genebody	27964	protein_coding	Il1r1	1900	32.29;27.80;46.53	53.82;86.75;83.73	35.54	74.77	NA	NA	Down
chr8	33400901	33402400	ENSMUSG00000049184	ENSMUST00000078058	+	33386325	33417467	Genebody	15325	protein_coding	Purg	1500	33.10;52.87;115.28	23.83;24.54;31.56	67.09	26.64	NA	NA	Up	1.33	7.72315e-07	6.59864e-05	33401201	33402200	1.89	2.07322e-07	1.61662e-05			chr1	40296001	40297000	ENSMUSG00000026072	ENSMUST00000114795	+	40266586	40316201	Genebody	29914	protein_coding	Il1r1	1000	23.68;24.46;32.88	46.48;44.22;52.01	27.01	47.57	NA	NA	Down
chr8	82351301	82352500	ENSMUSG00000031712	ENSMUST00000210885	-	82345662	82398627	Genebody	46727	protein_coding	Il15	1200	79.66;51.42;36.98	15.16;25.56;25.93	56.02	22.22	NA	NA	Up	1.33	6.25345e-07	5.75864e-05	82351401	82352400	1.39	6.40557e-07	3.45794e-05			chr1	40312301	40313300	ENSMUSG00000026072	ENSMUST00000114795	+	40266586	40316201	Genebody	46214	protein_coding	Il1r1	1000	20.45;31.14;19.23	26.91;34.02;93.88	23.61	51.6	NA	NA	Down
chr8	93065601	93066600	ENSMUSG00000078964	ENSMUST00000109582	-	93056728	93080017	Genebody	13917	protein_coding	Ces1b	1000	30.00;22.45;47.85	9.75;13.29;16.91	33.44	13.32	NA	NA	Up	1.33	8.10869e-05	0.00141037	93065601	93066600	1.33	8.10869e-05	0.00121793			chr1	40356101	40357100	ENSMUSG00000070942	ENSMUST00000194296	+	40324690	40367562	Genebody	31910	protein_coding	Il1rl2	1000	43.05;42.26;47.77	28.13;22.11;27.91	44.36	26.05	NA	NA	Up
chr8	118402701	118403800	ENSMUSG00000031841	ENSMUST00000123567	+	118314413	118856206	Genebody	88837	protein_coding	Cdh13	1100	35.17;33.32;36.98	13.00;14.31;14.65	35.16	13.99	NA	NA	Up	1.33	1.13406e-07	1.99173e-05	118402701	118403700	1.44	4.39141e-08	5.64902e-06			chr1	40358501	40359900	ENSMUSG00000070942	ENSMUST00000194296	+	40324690	40367562	Genebody	34510	protein_coding	Il1rl2	1400	76.42;65.61;83.75	106.42;97.80;120.52	75.26	108.25	NA	NA	Down
chr9	29038501	29039600	ENSMUSG00000059974	ENSMUST00000148606	-	29009251	29109782	Genebody	70732	protein_coding	Ntm	1100	23.79;50.70;53.29	20.58;11.25;19.16	42.6	17	NA	NA	Up	1.33	5.4066e-06	0.000229505	29038601	29039600	1.3	2.06634e-05	0.000432459			chr1	40445301	40446400	ENSMUSG00000026069	ENSMUST00000053043	+	40440628	40465396	Genebody	5222	protein_coding	Il1rl1	1100	49.51;65.61;47.77	17.13;30.62;27.91	54.3	25.22	NA	NA	Up
chrX	164303501	164304800	ENSMUSG00000031379	ENSMUST00000123343	+	164269573	164309777	Genebody	34577	protein_coding	Pir	1300	18.62;26.07;80.48	17.33;12.27;20.29	41.73	16.63	NA	NA	Up	1.33	1.39602e-05	0.000435425	164303701	164304700	1.59	1.76091e-06	6.90594e-05			chr1	40458801	40459900	ENSMUSG00000026069	ENSMUST00000053043	+	40440628	40465396	Genebody	18722	protein_coding	Il1rl1	1100	23.68;16.68;24.82	47.71;33.17;82.46	21.72	54.44	NA	NA	Down
chr1	75228101	75229100	ENSMUSG00000096094	ENSMUST00000180101	-	75220256	75232090	Genebody	3490	protein_coding	A630095N17Rik	1000	28.97;26.80;48.94	14.08;15.34;12.40	34.9	13.94	NA	NA	Up	1.32	5.3936e-05	0.00107896	75228101	75229100	1.32	5.3936e-05	0.000894243			chr1	40525401	40526400	ENSMUSG00000026068	ENSMUST00000159724	+	40515448	40526917	Genebody	10452	protein_coding	Il18rap	1000	40.90;35.58;31.02	11.01;22.96;16.49	35.83	16.82	NA	NA	Up
chr1	135331601	135333200	ENSMUSG00000048096	ENSMUST00000059352	+	135324807	135368065	Genebody	7593	protein_coding	Lmod1	1600	97.24;78.22;57.64	47.65;29.65;15.78	77.7	31.03	NA	NA	Up	1.32	0.000680954	0.0100358	135332201	135333200	1.69	7.09357e-06	0.000191934			chr1	40549701	40551700	ENSMUSG00000026068	ENSMUST00000027237	+	40515362	40551705	Genebody	35338	protein_coding	Il18rap	2000	58.12;75.62;52.11	83.18;94.40;149.70	61.95	109.09	NA	NA	Down
chr1	181977601	181978600	ENSMUSG00000022995	ENSMUST00000193074	-	181905506	182014404	Genebody	36304	protein_coding	Enah	1000	28.97;47.08;66.34	21.66;19.43;15.78	47.46	18.96	NA	NA	Up	1.32	3.29107e-06	0.000165717	181977601	181978600	1.32	3.29107e-06	0.000108333			chr1	40717501	40718900	ENSMUSG00000026062	ENSMUST00000192345	+	40681597	40727681	Genebody	36603	protein_coding	Slc9a2	1400	55.97;50.04;47.15	22.02;31.47;25.37	51.05	26.29	NA	NA	Up
chr10	41647201	41648200	ENSMUSG00000075225	ENSMUST00000019955	-	41550608	41709297	Genebody	61597	protein_coding	Ccdc162	1000	25.86;22.45;75.04	20.58;15.34;13.53	41.12	16.48	NA	NA	Up	1.32	2.75774e-05	0.000688224	41647201	41648200	1.32	2.75774e-05	0.000537378			chr1	40725301	40726500	ENSMUSG00000026062	ENSMUST00000192345	+	40681597	40727681	Genebody	44303	protein_coding	Slc9a2	1200	31.21;30.02;35.98	58.72;37.42;102.76	32.41	66.3	NA	NA	Down
chr10	84785601	84786600	ENSMUSG00000020037	ENSMUST00000173479	+	84762238	84814670	Genebody	23862	protein_coding	Rfx4	1000	21.72;36.21;27.19	8.66;15.34;10.15	28.38	11.38	NA	NA	Up	1.32	8.93751e-05	0.00150259	84785601	84786600	1.32	8.93751e-05	0.00131124			chr1	40749801	40751600	ENSMUSG00000026062	ENSMUST00000027231	+	40680574	40769273	Genebody	70126	protein_coding	Slc9a2	1800	33.37;51.15;49.63	67.28;85.89;100.22	44.72	84.46	NA	NA	Down
chr10	93645301	93646300	ENSMUSG00000020019	ENSMUST00000020204	+	93641049	93747207	Genebody	4751	protein_coding	Ntn4	1000	40.35;23.90;42.42	17.33;17.38;7.89	35.55	14.2	NA	NA	Up	1.32	7.72997e-05	0.00136643	93645301	93646300	1.32	7.72997e-05	0.00117434			chr1	40760601	40761600	ENSMUSG00000026062	ENSMUST00000027231	+	40680574	40769273	Genebody	80526	protein_coding	Slc9a2	1000	57.04;45.59;49.63	11.01;22.96;40.60	50.76	24.86	NA	NA	Up
chr10	94387801	94389300	ENSMUSG00000020023	ENSMUST00000132743	+	94312024	94578796	Genebody	76526	protein_coding	Tmcc3	1500	83.80;52.15;139.21	34.66;30.67;45.09	91.72	36.81	NA	NA	Up	1.32	4.54726e-07	4.7317e-05	94387901	94388900	1.41	2.3915e-07	1.77563e-05			chr1	40764001	40765200	ENSMUSG00000026062	ENSMUST00000027231	+	40680574	40769273	Genebody	84026	protein_coding	Slc9a2	1200	74.27;84.51;75.69	46.48;38.27;58.36	78.16	47.7	NA	NA	Up
chr10	108627901	108628900	ENSMUSG00000035864	ENSMUST00000147593	-	108627286	108636964	Genebody	8564	protein_coding	Syt1	1000	48.62;27.52;78.31	16.25;28.63;16.91	51.48	20.59	NA	NA	Up	1.32	2.01817e-05	0.000558575	108627901	108628900	1.32	2.01817e-05	0.000424806			chr1	40781101	40782300	ENSMUSG00000041945	ENSMUST00000144385	-	40781230	40790657	Genebody	8957	protein_coding	Mfsd9	1200	58.12;66.72;57.70	29.36;32.32;35.52	60.85	32.4	NA	NA	Up
chr11	6134801	6135800	ENSMUSG00000053838	ENSMUST00000140700	-	6122925	6193476	Genebody	58176	protein_coding	Nudcd3	1000	62.07;34.04;46.77	21.66;15.34;20.29	47.63	19.1	NA	NA	Up	1.32	2.0639e-06	0.000122305	6134801	6135800	1.32	2.0639e-06	7.72641e-05			chr1	40783001	40784000	ENSMUSG00000041945	ENSMUST00000144385	-	40781230	40790657	Genebody	7157	protein_coding	Mfsd9	1000	29.06;21.13;39.08	57.49;51.88;67.24	29.76	58.87	NA	NA	Down
chr11	31084001	31085000	ENSMUSG00000020305	ENSMUST00000117883	+	30954419	31086104	Genebody	130081	protein_coding	Asb3	1000	22.76;27.52;39.15	11.91;8.18;15.78	29.81	11.96	NA	NA	Up	1.32	6.64085e-05	0.00123869	31084001	31085000	1.32	6.64085e-05	0.00104742			chr1	40819201	40820200	ENSMUSG00000079588	ENSMUST00000114765	+	40805601	40856887	Genebody	14099	protein_coding	Tmem182	1000	41.98;42.26;39.70	12.23;20.41;26.64	41.31	19.76	NA	NA	Up
chr11	74473001	74474100	ENSMUSG00000038807	ENSMUST00000208896	-	74436924	74522751	Genebody	49201	protein_coding	Rap1gap2	1100	71.38;56.50;52.20	31.41;22.49;18.04	60.03	23.98	NA	NA	Up	1.32	1.04117e-08	4.62122e-06	74473001	74474000	1.24	2.3521e-07	1.75605e-05			chr1	40835201	40836300	ENSMUSG00000079588	ENSMUST00000114765	+	40805601	40856887	Genebody	30149	protein_coding	Tmem182	1100	27.98;37.81;30.40	64.83;31.47;73.58	32.06	56.63	NA	NA	Down
chr11	87627501	87628500	ENSMUSG00000070345	ENSMUST00000093956	+	87617164	87659542	Genebody	10836	protein_coding	Hsf5	1000	40.35;27.52;64.17	24.91;12.27;15.78	44.01	17.65	NA	NA	Up	1.32	5.36098e-05	0.00107444	87627501	87628500	1.32	5.36098e-05	0.000890057			chr1	40845701	40847500	ENSMUSG00000079588	ENSMUST00000114765	+	40805601	40856887	Genebody	40999	protein_coding	Tmem182	1800	73.19;64.50;57.08	108.87;87.60;126.86	64.92	107.78	NA	NA	Down
chr12	72569301	72570400	ENSMUSG00000034501	ENSMUST00000044352	+	72536383	72580119	Genebody	33467	protein_coding	Pcnx4	1100	23.79;28.97;45.68	13.00;16.36;10.15	32.81	13.17	NA	NA	Up	1.32	9.15036e-05	0.0015263	72569401	72570400	1.12	3.96053e-05	0.000705893			chr1	40847901	40848900	ENSMUSG00000079588	ENSMUST00000114765	+	40805601	40856887	Genebody	42799	protein_coding	Tmem182	1000	34.44;13.34;27.30	94.19;25.51;123.05	25.03	80.92	NA	NA	Down
chr12	102792001	102793000	ENSMUSG00000041702	ENSMUST00000045652	-	102784638	102878278	Genebody	85778	protein_coding	Btbd7	1000	30.00;30.42;63.08	22.74;15.34;11.27	41.17	16.45	NA	NA	Up	1.32	3.85591e-05	0.000861056	102792001	102793000	1.32	3.85591e-05	0.000692296			chr1	42699401	42702000	ENSMUSG00000045515	ENSMUST00000054883	+	42695768	42703176	Genebody	4932	protein_coding	Pou3f3	2600	53.82;70.06;75.07	92.97;93.55;277.82	66.31	154.78	NA	NA	Down
chr13	23601701	23602700	ENSMUSG00000047246	ENSMUST00000091704	-	23583670	23621094	Genebody	18894	protein_coding	Hist1h2be	1000	16.55;36.21;61.99	15.16;19.43;11.27	38.25	15.29	NA	NA	Up	1.32	4.2408e-05	0.000917563	23601701	23602700	1.32	4.2408e-05	0.000743736			chr1	42896001	42897000	ENSMUSG00000060679	ENSMUST00000201108	+	42887737	42905683	Genebody	8763	protein_coding	Mrps9	1000	38.75;34.47;43.43	22.02;23.81;17.76	38.88	21.2	NA	NA	Up
chr13	112951001	112952100	ENSMUSG00000042426	ENSMUST00000038574	+	112927454	112969432	Genebody	24096	protein_coding	Dhx29	1100	50.69;39.11;59.82	18.41;22.49;19.16	49.87	20.02	NA	NA	Up	1.32	7.17213e-07	6.29664e-05	112951101	112952100	1.43	8.14894e-09	1.7865e-06			chr1	42969701	42971100	ENSMUSG00000041907	ENSMUST00000179655	+	42953139	43030781	Genebody	17261	protein_coding	Gpr45	1400	46.28;54.49;33.50	67.28;62.08;138.28	44.76	89.21	NA	NA	Down
chr14	52095001	52096000	ENSMUSG00000060373	ENSMUST00000111610	-	52073380	52104028	Genebody	8528	protein_coding	Hnrnpc	1000	18.62;28.97;57.64	11.91;14.31;15.78	35.08	14	NA	NA	Up	1.32	6.00599e-05	0.00115972	52095001	52096000	1.32	6.00599e-05	0.00097123			chr1	42995101	42996100	ENSMUSG00000041907	ENSMUST00000179655	+	42953139	43030781	Genebody	42461	protein_coding	Gpr45	1000	35.52;36.70;37.84	15.90;15.31;25.37	36.69	18.86	NA	NA	Up
chr16	25322201	25323200	ENSMUSG00000048399	ENSMUST00000056087	+	25286817	25422344	Genebody	35883	protein_coding	Tprg	1000	37.24;28.25;27.19	13.00;6.13;18.04	30.89	12.39	NA	NA	Up	1.32	5.63553e-05	0.00111137	25322201	25323200	1.32	5.63553e-05	0.000925076			chr1	43003301	43004300	ENSMUSG00000041907	ENSMUST00000179655	+	42953139	43030781	Genebody	50661	protein_coding	Gpr45	1000	17.22;26.69;24.19	69.73;41.67;38.06	22.7	49.82	NA	NA	Down
chr16	43396401	43397400	ENSMUSG00000022708	ENSMUST00000148775	+	43364204	43609527	Genebody	32696	protein_coding	Zbtb20	1000	17.59;41.28;38.07	13.00;12.27;13.53	32.31	12.93	NA	NA	Up	1.32	9.94883e-05	0.00161133	43396401	43397400	1.32	9.94883e-05	0.00142219			chr1	43069301	43070300	ENSMUSG00000070939	ENSMUST00000188728	-	43059891	43092447	Genebody	22647	protein_coding	Tgfbrap1	1000	34.44;27.80;26.06	52.60;51.03;46.94	29.43	50.19	NA	NA	Down
chr16	44189101	44190400	ENSMUSG00000068284	ENSMUST00000141015	+	44173397	44215468	Genebody	16353	protein_coding	Usf3	1300	81.73;47.80;79.39	28.16;27.61;28.18	69.64	27.98	NA	NA	Up	1.32	1.02552e-07	1.8763e-05	44189101	44190100	1.84	1.28091e-07	1.15889e-05			chr1	43076801	43077800	ENSMUSG00000070939	ENSMUST00000188728	-	43059891	43092447	Genebody	15147	protein_coding	Tgfbrap1	1000	49.51;36.70;47.77	19.57;26.36;26.64	44.66	24.19	NA	NA	Up
chr16	90474201	90475500	ENSMUSG00000053414	ENSMUST00000065856	+	90386397	90499553	Genebody	88453	protein_coding	Hunk	1300	66.21;42.01;101.14	23.83;28.63;31.56	69.79	28.01	NA	NA	Up	1.32	3.5905e-07	4.06614e-05	90474201	90475200	1.31	1.88424e-06	7.24365e-05			chr1	43081001	43082000	ENSMUSG00000070939	ENSMUST00000188728	-	43059891	43092447	Genebody	10947	protein_coding	Tgfbrap1	1000	32.29;30.02;21.71	52.60;47.62;55.82	28.01	52.01	NA	NA	Down
chr16	96755301	96756400	ENSMUSG00000050272	ENSMUST00000056102	-	96592079	97170752	Genebody	414902	protein_coding	Dscam	1100	175.87;93.43;76.13	47.65;58.28;32.69	115.14	46.21	NA	NA	Up	1.32	8.29552e-07	6.89736e-05	96755301	96756300	1.31	7.60696e-07	3.89204e-05			chr1	43103101	43104300	ENSMUSG00000010290	ENSMUST00000010434	+	43098710	43115947	Genebody	4990	protein_coding	AI597479	1200	24.76;14.46;26.68	46.48;51.03;49.48	21.96	49	NA	NA	Down
chr17	3196401	3197500	ENSMUSG00000046201	ENSMUST00000076734	+	3114972	3198855	Genebody	81978	protein_coding	Scaf8	1100	47.59;44.91;66.34	27.08;15.34;21.42	52.95	21.28	NA	NA	Up	1.32	4.56247e-07	4.74048e-05	3196401	3197400	1.09	1.56729e-06	6.37012e-05			chr1	43105801	43107000	ENSMUSG00000010290	ENSMUST00000010434	+	43098710	43115947	Genebody	7690	protein_coding	AI597479	1200	26.91;25.58;29.16	48.93;45.07;52.01	27.21	48.67	NA	NA	Down
chr18	71818701	71819900	ENSMUSG00000060534	ENSMUST00000073379	-	71258990	72351017	Genebody	531717	protein_coding	Dcc	1200	34.14;25.35;61.99	19.49;12.27;16.91	40.49	16.22	NA	NA	Up	1.32	1.82531e-05	0.000522596	71818801	71819800	1.92	1.64945e-07	1.37907e-05			chr1	43138901	43140100	ENSMUSG00000008136	ENSMUST00000008280	-	43123074	43163961	Genebody	24461	protein_coding	Fhl2	1200	91.49;84.51;100.50	216.51;81.64;201.71	92.17	166.62	NA	NA	Down
chr19	24920701	24921800	ENSMUSG00000024878	ENSMUST00000025815	-	24919916	24961616	Genebody	40366	protein_coding	Cbwd1	1100	23.79;31.87;72.87	13.00;20.45;18.04	42.84	17.16	NA	NA	Up	1.32	1.83626e-05	0.000524662	24920801	24921800	1.43	8.09835e-06	0.000212212			chr1	43145601	43146600	ENSMUSG00000008136	ENSMUST00000008280	-	43123074	43163961	Genebody	17861	protein_coding	Fhl2	1000	46.28;35.58;40.95	64.83;44.22;102.76	40.94	70.6	NA	NA	Down
chr19	43199701	43200700	ENSMUSG00000074852	ENSMUST00000099428	-	42788947	43388311	Genebody	188111	protein_coding	Hpse2	1000	37.24;21.73;31.54	10.83;16.36;9.02	30.17	12.07	NA	NA	Up	1.32	9.60039e-05	0.00157457	43199701	43200700	1.32	9.60039e-05	0.0013842			chr1	43157301	43158400	ENSMUSG00000008136	ENSMUST00000008280	-	43123074	43163961	Genebody	6111	protein_coding	Fhl2	1100	37.67;31.14;37.84	112.54;41.67;29.18	35.55	61.13	NA	NA	Down
chr19	56370101	56371500	ENSMUSG00000049134	ENSMUST00000169099	-	56320192	56379865	Genebody	9065	protein_coding	Nrap	1400	68.28;30.42;61.99	23.83;24.54;15.78	53.56	21.38	NA	NA	Up	1.32	1.35926e-06	9.41304e-05	56370301	56371300	2.1	1.04101e-07	1.00908e-05			chr1	43168701	43170100	ENSMUSG00000008136	ENSMUST00000187357	-	43131764	43196761	Genebody	27361	protein_coding	Fhl2	1400	75.34;63.39;76.31	215.29;65.48;100.22	71.68	127	NA	NA	Down
chr2	3720601	3722000	ENSMUSG00000026655	ENSMUST00000177125	+	3713478	3779921	Genebody	7822	protein_coding	Fam107b	1400	45.52;100.68;93.53	45.49;31.70;19.16	79.91	32.12	NA	NA	Up	1.32	0.000154637	0.00242301	3720801	3721800	1.22	1.58322e-05	0.000353243			chr1	43170501	43171500	ENSMUSG00000008136	ENSMUST00000187357	-	43131764	43196761	Genebody	25761	protein_coding	Fhl2	1000	13.99;15.57;20.47	50.15;36.57;30.45	16.68	39.06	NA	NA	Down
chr2	14306401	14307500	ENSMUSG00000026712	ENSMUST00000028045	+	14229392	14332057	Genebody	77558	protein_coding	Mrc1	1100	27.93;47.80;36.98	11.91;15.34;18.04	37.57	15.1	NA	NA	Up	1.32	1.13191e-05	0.000378589	14306401	14307400	1.29	1.3245e-05	0.000308449			chr1	43176801	43178900	ENSMUSG00000008136	ENSMUST00000187357	-	43131764	43196761	Genebody	18911	protein_coding	Fhl2	2100	103.33;115.65;109.19	204.28;148.83;180.14	109.39	177.75	NA	NA	Down
chr2	53004201	53005200	ENSMUSG00000036053	ENSMUST00000050719	+	52857868	53131878	Genebody	146832	protein_coding	Fmnl2	1000	47.59;40.56;60.90	20.58;12.27;27.05	49.68	19.97	NA	NA	Up	1.32	7.5089e-06	0.000285655	53004201	53005200	1.32	7.5089e-06	0.000200502			chr1	43182901	43183900	ENSMUSG00000008136	ENSMUST00000187357	-	43131764	43196761	Genebody	13361	protein_coding	Fhl2	1000	33.37;33.36;35.98	62.39;49.33;71.04	34.24	60.92	NA	NA	Down
chr2	114170001	114171000	ENSMUSG00000040383	ENSMUST00000125460	-	114133368	114175246	Genebody	4746	protein_coding	Aqr	1000	30.00;27.52;64.17	18.41;11.25;19.16	40.56	16.27	NA	NA	Up	1.32	1.81119e-05	0.000519959	114170001	114171000	1.32	1.81119e-05	0.000391619			chr1	43468201	43469300	ENSMUSG00000066877	ENSMUST00000086421	+	43445751	43570515	Genebody	22999	protein_coding	Nck2	1100	100.10;102.31;83.75	192.05;125.87;115.44	95.39	144.45	NA	NA	Down
chr3	62431501	62432500	ENSMUSG00000036885	ENSMUST00000161057	+	62419668	62460212	Genebody	12332	protein_coding	Arhgef26	1000	18.62;37.66;72.87	23.83;15.34;12.40	43.05	17.19	NA	NA	Up	1.32	2.94202e-05	0.000719139	62431501	62432500	1.32	2.94202e-05	0.000564355			chr1	43471701	43472700	ENSMUSG00000066877	ENSMUST00000086421	+	43445751	43570515	Genebody	26449	protein_coding	Nck2	1000	53.82;36.70;44.67	75.84;72.29;62.16	45.06	70.1	NA	NA	Down
chr3	75538301	75539300	ENSMUSG00000027835	ENSMUST00000162138	-	75528879	75556759	Genebody	17959	protein_coding	Pdcd10	1000	18.62;31.14;55.47	16.25;11.25;14.65	35.08	14.05	NA	NA	Up	1.32	6.42983e-05	0.00121182	75538301	75539300	1.32	6.42983e-05	0.00102205			chr1	43476301	43477400	ENSMUSG00000066877	ENSMUST00000086421	+	43445751	43570515	Genebody	31099	protein_coding	Nck2	1100	34.44;45.59;51.49	70.95;36.57;129.40	43.84	78.97	NA	NA	Down
chr3	127733901	127734900	ENSMUSG00000028028	ENSMUST00000161239	-	127724285	127780513	Genebody	46113	protein_coding	Alpk1	1000	56.90;21.73;51.12	15.16;14.31;22.54	43.25	17.34	NA	NA	Up	1.32	1.01789e-05	0.000352043	127733901	127734900	1.32	1.01789e-05	0.000252716			chr1	43540001	43541000	ENSMUSG00000066877	ENSMUST00000114744	+	43533569	43569342	Genebody	6931	protein_coding	Nck2	1000	36.59;36.70;42.19	72.17;51.88;83.73	38.49	69.26	NA	NA	Down
chr4	119767701	119768700	ENSMUSG00000028634	ENSMUST00000125069	+	119761245	119872717	Genebody	6955	protein_coding	Hivep3	1000	37.24;26.07;52.20	13.00;17.38;15.78	38.51	15.39	NA	NA	Up	1.32	2.18241e-05	0.000588085	119767701	119768700	1.32	2.18241e-05	0.000450343			chr1	43543201	43545100	ENSMUSG00000066877	ENSMUST00000114744	+	43533569	43569342	Genebody	10581	protein_coding	Nck2	1900	93.64;117.87;91.82	209.18;129.27;186.48	101.11	174.98	NA	NA	Down
chr5	16181201	16183100	ENSMUSG00000040118	ENSMUST00000200270	+	16025714	16268604	Genebody	156436	protein_coding	Cacna2d1	1900	116.90;68.81;78.31	36.82;32.72;36.07	88	35.2	NA	NA	Up	1.32	1.28316e-07	2.1381e-05	16182101	16183100	1.62	1.82482e-07	1.47562e-05			chr1	43765301	43767100	ENSMUSG00000057363	ENSMUST00000076997	-	43749512	43827741	Genebody	61541	protein_coding	Uxs1	1800	57.04;63.39;63.28	119.88;104.60;92.61	61.24	105.7	NA	NA	Down
chr5	16804801	16806200	ENSMUSG00000109903	ENSMUST00000211738	+	16791810	16882052	Genebody	13690	protein_coding	AC158589.1	1400	35.17;41.28;73.96	19.49;20.45;20.29	50.14	20.08	NA	NA	Up	1.32	2.28625e-06	0.000130737	16805001	16806000	1.7	9.63192e-08	9.55497e-06			chr1	43769201	43770200	ENSMUSG00000057363	ENSMUST00000076997	-	43749512	43827741	Genebody	58041	protein_coding	Uxs1	1000	66.73;58.94;54.59	24.46;39.12;34.25	60.09	32.61	NA	NA	Up
chr5	71817701	71818700	ENSMUSG00000029212	ENSMUST00000031122	+	71699932	72149037	Genebody	118268	protein_coding	Gabrb1	1000	39.31;28.97;35.89	17.33;5.11;19.16	34.72	13.87	NA	NA	Up	1.32	4.99511e-05	0.00102544	71817701	71818700	1.32	4.99511e-05	0.000843379			chr1	43778001	43779900	ENSMUSG00000057363	ENSMUST00000136179	-	43771730	43827016	Genebody	48066	protein_coding	Uxs1	1900	55.97;70.06;41.57	150.46;90.15;154.77	55.86	131.79	NA	NA	Down
chr5	71824901	71826100	ENSMUSG00000029212	ENSMUST00000031122	+	71699932	72149037	Genebody	125568	protein_coding	Gabrb1	1200	27.93;31.87;53.29	8.66;17.38;19.16	37.7	15.07	NA	NA	Up	1.32	5.79418e-05	0.00113181	71825101	71826100	1.83	8.39268e-07	4.15961e-05			chr1	43790101	43791100	ENSMUSG00000057363	ENSMUST00000136179	-	43771730	43827016	Genebody	36416	protein_coding	Uxs1	1000	27.98;54.49;39.08	18.35;11.06;22.83	40.52	17.41	NA	NA	Up
chr5	103993601	103994600	ENSMUSG00000029311	ENSMUST00000031251	-	103989762	104021919	Genebody	27819	protein_coding	Hsd17b11	1000	58.97;26.07;31.54	21.66;10.22;14.65	38.86	15.51	NA	NA	Up	1.32	6.88931e-05	0.00126716	103993601	103994600	1.32	6.88931e-05	0.00107588			chr1	43794601	43795900	ENSMUSG00000057363	ENSMUST00000136179	-	43771730	43827016	Genebody	31766	protein_coding	Uxs1	1300	35.52;25.58;28.54	40.37;65.48;55.82	29.88	53.89	NA	NA	Down
chr5	129654701	129655800	ENSMUSG00000051034	ENSMUST00000049778	-	129654593	129670099	Genebody	14849	protein_coding	Zfp11	1100	21.72;34.04;44.59	14.08;8.18;18.04	33.45	13.43	NA	NA	Up	1.32	4.53079e-05	0.000959731	129654701	129655700	1.5	1.81633e-05	0.000392407			chr1	43799401	43800600	ENSMUSG00000057363	ENSMUST00000136179	-	43771730	43827016	Genebody	27016	protein_coding	Uxs1	1200	51.66;56.71;57.70	22.02;30.62;38.06	55.36	30.23	NA	NA	Up
chr5	149108801	149109800	ENSMUSG00000066551	ENSMUST00000202133	-	149048793	149184489	Genebody	75189	protein_coding	Hmgb1	1000	42.41;30.42;58.73	22.74;17.38;12.40	43.85	17.51	NA	NA	Up	1.32	6.52473e-06	0.000260172	149108801	149109800	1.32	6.52473e-06	0.000180472			chr1	43810101	43811100	ENSMUSG00000057363	ENSMUST00000136179	-	43771730	43827016	Genebody	16416	protein_coding	Uxs1	1000	38.75;24.46;37.84	57.49;79.94;59.62	33.69	65.69	NA	NA	Down
chr6	8973701	8974800	ENSMUSG00000046178	ENSMUST00000060369	+	8949676	9249030	Genebody	24574	protein_coding	Nxph1	1100	25.86;26.80;63.08	19.49;12.27;14.65	38.58	15.47	NA	NA	Up	1.32	2.85025e-05	0.000704235	8973701	8974700	1.35	4.16418e-05	0.000733139			chr1	43817201	43818200	ENSMUSG00000057363	ENSMUST00000136179	-	43771730	43827016	Genebody	9316	protein_coding	Uxs1	1000	17.22;20.02;27.30	70.95;36.57;34.25	21.51	47.26	NA	NA	Down
chr6	24123001	24124400	ENSMUSG00000029700	ENSMUST00000031713	-	24088283	24168092	Genebody	44392	protein_coding	Slc13a1	1400	24.83;49.98;112.02	25.99;20.45;28.18	62.27	24.87	NA	NA	Up	1.32	1.01279e-06	7.797e-05	24123101	24124100	1.52	5.92465e-07	3.28217e-05			chr1	43940701	43942000	ENSMUSG00000041763	ENSMUST00000189388	+	43934045	43990584	Genebody	7305	protein_coding	Tpp2	1300	27.98;27.80;31.64	47.71;50.18;50.74	29.14	49.54	NA	NA	Down
chr8	12777701	12778700	ENSMUSG00000031441	ENSMUST00000133338	+	12757069	12859720	Genebody	21131	protein_coding	Atp11a	1000	78.62;37.66;32.63	14.08;27.61;18.04	49.64	19.91	NA	NA	Up	1.32	3.53028e-05	0.000812386	12777701	12778700	1.32	3.53028e-05	0.000647553			chr1	43959101	43960100	ENSMUSG00000041763	ENSMUST00000189388	+	43934045	43990584	Genebody	25555	protein_coding	Tpp2	1000	18.30;16.68;17.99	19.57;26.36;71.04	17.66	38.99	NA	NA	Down
chr9	9022101	9023200	ENSMUSG00000050730	ENSMUST00000182617	-	9011238	9239101	Genebody	216451	protein_coding	Arhgap42	1100	52.76;31.14;67.43	16.25;18.40;25.93	50.44	20.19	NA	NA	Up	1.32	1.95107e-06	0.000117909	9022201	9023200	1.43	1.01398e-06	4.71691e-05			chr1	44012401	44013900	ENSMUSG00000047343	ENSMUST00000162750	-	44009935	44017468	Genebody	4318	protein_coding	Mettl21c	1500	57.04;44.48;42.81	66.06;73.99;111.64	48.11	83.89	NA	NA	Down
chr9	28762901	28763900	ENSMUSG00000062257	ENSMUST00000126673	+	28404083	28815617	Genebody	359317	protein_coding	Opcml	1000	28.97;25.35;48.94	10.83;11.25;19.16	34.42	13.75	NA	NA	Up	1.32	4.58612e-05	0.000967558	28762901	28763900	1.32	4.58612e-05	0.000790042			chr1	44087001	44088800	ENSMUSG00000026049	ENSMUST00000125540	-	44088514	44099995	Genebody	12095	protein_coding	Tex30	1800	21.53;43.37;42.81	113.76;54.43;112.91	35.9	93.7	NA	NA	Down
chr9	88383801	88384800	ENSMUSG00000032422	ENSMUST00000140439	-	88376752	88398621	Genebody	14321	protein_coding	Snx14	1000	35.17;21.73;83.74	16.25;16.36;23.67	46.88	18.76	NA	NA	Up	1.32	7.09546e-06	0.000274865	88383801	88384800	1.32	7.09546e-06	0.000191972			chr1	44095501	44096500	ENSMUSG00000026049	ENSMUST00000125540	-	44088514	44099995	Genebody	3995	protein_coding	Tex30	1000	17.22;22.24;11.79	19.57;42.52;44.40	17.08	35.5	NA	NA	Down
chr9	103648401	103650300	ENSMUSG00000042757	ENSMUST00000049452	-	103482947	103692807	Genebody	43457	protein_coding	Tmem108	1900	85.86;57.22;87.01	36.82;29.65;25.93	76.7	30.8	NA	NA	Up	1.32	3.82548e-08	1.03291e-05	103649301	103650300	1.79	1.04601e-07	1.01235e-05			chr1	44113801	44115400	ENSMUSG00000026047	ENSMUST00000152643	-	44114784	44118701	Genebody	4101	protein_coding	Kdelc1	1600	43.05;34.47;37.84	52.60;51.03;114.17	38.46	72.6	NA	NA	Down
chrX	95116601	95117600	ENSMUSG00000025656	ENSMUST00000198753	-	95077473	95165825	Genebody	48725	protein_coding	Arhgef9	1000	27.93;27.52;83.74	15.16;20.45;20.29	46.4	18.63	NA	NA	Up	1.32	7.34383e-06	0.000281361	95116601	95117600	1.32	7.34383e-06	0.000197126			chr1	44128101	44129400	ENSMUSG00000041684	ENSMUST00000114709	+	44119968	44144770	Genebody	8782	protein_coding	Bivm	1300	37.67;23.35;31.02	55.05;33.17;114.17	30.68	67.46	NA	NA	Down
chr1	10542901	10544600	ENSMUSG00000042501	ENSMUST00000035577	-	10324727	10719945	Genebody	176195	protein_coding	Cpa6	1700	38.28;36.94;60.90	17.33;18.40;19.16	45.37	18.3	NA	NA	Up	1.31	5.11165e-06	0.000221114	10543501	10544500	1.79	4.412e-08	5.66525e-06			chr1	44136001	44137700	ENSMUSG00000041684	ENSMUST00000114709	+	44119968	44144770	Genebody	16882	protein_coding	Bivm	1700	49.51;38.92;37.84	45.26;74.84;130.67	42.09	83.59	NA	NA	Down
chr1	43778001	43779900	ENSMUSG00000057363	ENSMUST00000136179	-	43771730	43827016	Genebody	48066	protein_coding	Uxs1	1900	127.24;76.78;132.68	36.82;46.01;52.98	112.23	45.27	NA	NA	Up	1.31	1.62715e-07	2.46507e-05	43778601	43779600	1.44	8.41316e-08	8.73437e-06			chr1	44140701	44141800	ENSMUSG00000041684	ENSMUST00000114709	+	44119968	44144770	Genebody	21282	protein_coding	Bivm	1100	26.91;15.57;22.33	34.25;49.33;45.67	21.6	43.08	NA	NA	Down
chr1	123733001	123734100	ENSMUSG00000036815	ENSMUST00000112603	-	123332142	124045163	Genebody	311613	protein_coding	Dpp10	1100	38.28;32.59;101.14	27.08;17.38;24.80	57.34	23.09	NA	NA	Up	1.31	1.16498e-06	8.53801e-05	123733001	123734000	1.36	1.10578e-06	5.00184e-05			chr1	44165101	44166100	ENSMUSG00000026048	ENSMUST00000155862	+	44158830	44167217	Genebody	6770	protein_coding	Ercc5	1000	22.60;24.46;14.89	29.36;27.21;71.04	20.65	42.54	NA	NA	Down
chr10	4367801	4369100	ENSMUSG00000075327	ENSMUST00000215860	-	4367082	4373875	Genebody	5425	protein_coding	Zbtb2	1300	88.97;48.53;61.99	30.32;27.61;22.54	66.5	26.83	NA	NA	Up	1.31	1.7304e-07	2.55919e-05	4367901	4368900	1.53	3.0184e-08	4.41947e-06			chr1	44570401	44571400	ENSMUSG00000056870	ENSMUST00000161066	+	44552597	44708632	Genebody	18303	protein_coding	Gulp1	1000	20.45;18.90;13.65	33.03;30.62;52.01	17.67	38.55	NA	NA	Down
chr10	32237601	32238600	ENSMUSG00000069670	ENSMUST00000218645	-	31693637	32889696	Genebody	651596	protein_coding	Nkain2	1000	20.69;21.73;61.99	13.00;13.29;15.78	34.8	14.02	NA	NA	Up	1.31	8.52159e-05	0.00145643	32237601	32238600	1.31	8.52159e-05	0.00126443			chr1	44581801	44582900	ENSMUSG00000056870	ENSMUST00000161066	+	44552597	44708632	Genebody	29753	protein_coding	Gulp1	1100	27.98;15.57;16.75	23.24;33.17;82.46	20.1	46.29	NA	NA	Down
chr10	85843001	85844100	ENSMUSG00000001785	ENSMUST00000217667	+	85829494	85878574	Genebody	14056	protein_coding	Pwp1	1100	43.45;49.25;32.63	9.75;20.45;20.29	41.78	16.83	NA	NA	Up	1.31	4.0379e-06	0.000189118	85843101	85844100	1.75	1.2491e-08	2.40111e-06			chr1	44585301	44586300	ENSMUSG00000056870	ENSMUST00000161066	+	44552597	44708632	Genebody	33203	protein_coding	Gulp1	1000	11.84;15.57;17.37	26.91;28.92;36.79	14.93	30.87	NA	NA	Down
chr10	86212201	86213400	ENSMUSG00000059602	ENSMUST00000145864	-	86070502	86491897	Genebody	279097	protein_coding	Syn3	1200	42.41;31.87;79.39	17.33;25.56;19.16	51.23	20.68	NA	NA	Up	1.31	3.102e-06	0.000159379	86212401	86213400	1.57	1.10169e-06	4.98842e-05			chr1	44595601	44596700	ENSMUSG00000056870	ENSMUST00000161066	+	44552597	44708632	Genebody	43553	protein_coding	Gulp1	1100	16.14;23.35;17.99	95.41;28.06;46.94	19.16	56.81	NA	NA	Down
chr10	89144001	89145300	ENSMUSG00000035189	ENSMUST00000181976	-	89067732	89257136	Genebody	112486	protein_coding	Ano4	1300	61.04;32.59;104.41	29.24;25.56;24.80	66.01	26.53	NA	NA	Up	1.31	5.79388e-07	5.49137e-05	89144301	89145300	1.7	2.17626e-07	1.67094e-05			chr1	44597501	44598700	ENSMUSG00000056870	ENSMUST00000161066	+	44552597	44708632	Genebody	45503	protein_coding	Gulp1	1200	18.30;27.80;23.57	24.46;31.47;82.46	23.22	46.13	NA	NA	Down
chr11	88530501	88531600	ENSMUSG00000069769	ENSMUST00000148013	-	88365515	88590147	Genebody	59097	protein_coding	Msi2	1100	24.83;50.70;58.73	16.25;24.54;13.53	44.75	18.1	NA	NA	Up	1.31	9.35841e-06	0.000332167	88530601	88531600	1.48	1.84016e-06	7.12227e-05			chr1	44612201	44613800	ENSMUSG00000056870	ENSMUST00000161066	+	44552597	44708632	Genebody	60403	protein_coding	Gulp1	1600	26.91;31.14;34.74	75.84;51.03;63.43	30.93	63.43	NA	NA	Down
chr12	57151901	57152900	ENSMUSG00000035472	ENSMUST00000110680	-	56713813	57159244	Genebody	6844	protein_coding	Slc25a21	1000	21.72;39.84;56.55	15.16;13.29;19.16	39.37	15.87	NA	NA	Up	1.31	2.42511e-05	0.000630348	57151901	57152900	1.31	2.42511e-05	0.000487097			chr1	44617801	44619200	ENSMUSG00000056870	ENSMUST00000161066	+	44552597	44708632	Genebody	65903	protein_coding	Gulp1	1400	27.98;16.68;29.78	24.46;36.57;124.32	24.81	61.79	NA	NA	Down
chr13	75096401	75098000	ENSMUSG00000021587	ENSMUST00000135349	+	75089916	75106603	Genebody	7284	protein_coding	Pcsk1	1600	61.04;42.73;76.13	17.33;20.45;34.94	59.97	24.24	NA	NA	Up	1.31	5.4213e-05	0.00108274	75096701	75097700	1.82	2.48969e-08	3.87077e-06			chr1	44635901	44636900	ENSMUSG00000056870	ENSMUST00000161066	+	44552597	44708632	Genebody	83803	protein_coding	Gulp1	1000	6.46;16.68;17.99	31.80;32.32;43.13	13.71	35.75	NA	NA	Down
chr14	16620801	16621800	ENSMUSG00000017491	ENSMUST00000225245	-	16548519	16819005	Genebody	197705	protein_coding	Rarb	1000	35.17;26.80;40.24	9.75;12.27;19.16	34.07	13.73	NA	NA	Up	1.31	9.61737e-06	0.000338766	16620801	16621800	1.31	9.61737e-06	0.000241991			chr1	44639001	44640100	ENSMUSG00000056870	ENSMUST00000161066	+	44552597	44708632	Genebody	86953	protein_coding	Gulp1	1100	31.21;17.79;15.51	48.93;26.36;65.97	21.51	47.09	NA	NA	Down
chr14	119366801	119367800	ENSMUSG00000053465	ENSMUST00000065904	+	119138415	119869594	Genebody	228885	protein_coding	Hs6st3	1000	26.90;23.90;72.87	13.00;13.29;23.67	41.22	16.65	NA	NA	Up	1.31	6.6564e-05	0.00124071	119366801	119367800	1.31	6.6564e-05	0.00104939			chr1	44675101	44676300	ENSMUSG00000056870	ENSMUST00000161066	+	44552597	44708632	Genebody	123103	protein_coding	Gulp1	1200	22.60;20.02;11.79	26.91;32.32;53.28	18.14	37.5	NA	NA	Down
chr16	40584501	40585500	ENSMUSG00000061080	ENSMUST00000189829	+	39984595	40657886	Genebody	600405	protein_coding	Lsamp	1000	23.79;60.84;34.80	10.83;21.47;15.78	39.81	16.03	NA	NA	Up	1.31	3.0157e-05	0.00073073	40584501	40585500	1.31	3.0157e-05	0.000574935			chr1	44679201	44680300	ENSMUSG00000056870	ENSMUST00000161066	+	44552597	44708632	Genebody	127153	protein_coding	Gulp1	1100	36.59;30.02;30.40	40.37;49.33;90.07	32.34	59.92	NA	NA	Down
chr16	92456501	92459200	ENSMUSG00000022951	ENSMUST00000060005	-	92391953	92466146	Genebody	8296	protein_coding	Rcan1	2700	302.08;346.94;266.46	158.12;101.22;110.47	305.16	123.27	NA	NA	Up	1.31	4.84251e-10	6.12729e-07	92457401	92458400	1.73	6.69432e-10	3.07937e-07			chr1	44699901	44701000	ENSMUSG00000056870	ENSMUST00000162600	+	44689144	44796825	Genebody	11306	protein_coding	Gulp1	1100	17.22;12.23;18.61	20.80;31.47;82.46	16.02	44.91	NA	NA	Down
chr16	93921001	93922700	ENSMUSG00000047109	ENSMUST00000142083	-	93919749	93929567	Genebody	7717	protein_coding	Cldn14	1700	104.49;71.71;138.12	35.74;54.19;37.20	104.77	42.38	NA	NA	Up	1.31	2.20541e-07	2.98792e-05	93921201	93922200	1.48	6.77374e-08	7.55637e-06			chr1	44702601	44703700	ENSMUSG00000056870	ENSMUST00000162600	+	44689144	44796825	Genebody	14006	protein_coding	Gulp1	1100	17.22;25.58;21.71	24.46;39.12;76.12	21.5	46.57	NA	NA	Down
chr16	94918401	94919900	ENSMUSG00000043301	ENSMUST00000095873	-	94749266	94997696	Genebody	78546	protein_coding	Kcnj6	1500	178.97;115.89;140.30	68.23;63.39;43.96	145.05	58.53	NA	NA	Up	1.31	8.10074e-08	1.62338e-05	94918701	94919700	1.65	9.13939e-08	9.24679e-06			chr1	44767701	44768800	ENSMUSG00000056870	ENSMUST00000162600	+	44689144	44796825	Genebody	79106	protein_coding	Gulp1	1100	16.14;22.24;13.03	30.58;28.06;52.01	17.14	36.89	NA	NA	Down
chr16	96436301	96437400	ENSMUSG00000000157	ENSMUST00000113773	-	96422376	96443612	Genebody	6762	protein_coding	Itgb2l	1100	115.87;81.85;46.77	28.16;48.05;22.54	81.49	32.92	NA	NA	Up	1.31	0.000252819	0.00385749	96436301	96437300	1.45	5.16578e-05	0.000864793			chr1	45379301	45381000	ENSMUSG00000026042	ENSMUST00000086430	-	45374321	45503282	Genebody	123132	protein_coding	Col5a2	1700	34.44;30.02;22.95	46.48;44.22;77.38	29.14	56.03	NA	NA	Down
chr16	97394901	97395900	ENSMUSG00000040605	ENSMUST00000047275	+	97356728	97439012	Genebody	38672	protein_coding	Bace2	1000	56.90;30.42;58.73	21.66;22.49;14.65	48.68	19.6	NA	NA	Up	1.31	3.85787e-06	0.000183444	97394901	97395900	1.31	3.85787e-06	0.000121636			chr1	45387101	45388100	ENSMUSG00000026042	ENSMUST00000086430	-	45374321	45503282	Genebody	115682	protein_coding	Col5a2	1000	19.37;13.34;25.44	35.47;27.21;78.65	19.38	47.11	NA	NA	Down
chr17	6712401	6713400	ENSMUSG00000041831	ENSMUST00000160771	+	6708482	6734274	Genebody	4418	protein_coding	Sytl3	1000	31.04;31.14;46.77	10.83;18.40;14.65	36.32	14.63	NA	NA	Up	1.31	2.04453e-05	0.000563625	6712401	6713400	1.31	2.04453e-05	0.000429188			chr1	45398301	45399400	ENSMUSG00000026042	ENSMUST00000086430	-	45374321	45503282	Genebody	104432	protein_coding	Col5a2	1100	33.37;18.90;16.75	51.38;39.97;57.09	23.01	49.48	NA	NA	Down
chr18	75110201	75111700	ENSMUSG00000035765	ENSMUST00000039608	+	75018772	75286966	Genebody	92178	protein_coding	Dym	1500	107.59;42.01;140.30	43.32;38.85;34.94	96.63	39.04	NA	NA	Up	1.31	5.52874e-07	5.34363e-05	75110601	75111600	1.51	3.95045e-07	2.49091e-05			chr1	45400001	45401100	ENSMUSG00000026042	ENSMUST00000086430	-	45374321	45503282	Genebody	102732	protein_coding	Col5a2	1100	9.69;16.68;15.51	24.46;28.92;45.67	13.96	33.02	NA	NA	Down
chr18	75831001	75832100	ENSMUSG00000044646	ENSMUST00000058997	+	75820178	76148561	Genebody	11372	protein_coding	Zbtb7c	1100	47.59;36.94;61.99	15.16;20.45;23.67	48.84	19.76	NA	NA	Up	1.31	1.63294e-06	0.000105622	75831001	75832000	1.34	1.38167e-06	5.83598e-05			chr1	45409701	45410700	ENSMUSG00000026042	ENSMUST00000086430	-	45374321	45503282	Genebody	93082	protein_coding	Col5a2	1000	19.37;16.68;14.89	48.93;25.51;32.98	16.98	35.81	NA	NA	Down
chr19	28378801	28379800	ENSMUSG00000052942	ENSMUST00000161026	-	28262973	28540420	Genebody	161120	protein_coding	Glis3	1000	22.76;45.63;28.28	10.83;12.27;15.78	32.22	12.96	NA	NA	Up	1.31	6.99989e-05	0.00128028	28378801	28379800	1.31	6.99989e-05	0.00108868			chr1	45415401	45417300	ENSMUSG00000026042	ENSMUST00000134681	-	45414199	45503282	Genebody	86932	protein_coding	Col5a2	1900	35.52;26.69;32.26	83.18;50.18;86.27	31.49	73.21	NA	NA	Down
chr19	55391601	55392700	ENSMUSG00000024983	ENSMUST00000224396	+	55381014	55446979	Genebody	11136	protein_coding	Vti1a	1100	48.62;55.77;33.71	23.83;9.20;22.54	46.04	18.52	NA	NA	Up	1.31	8.92374e-05	0.00150129	55391601	55392600	1.36	2.88983e-05	0.000557141			chr1	45429101	45430300	ENSMUSG00000026042	ENSMUST00000134681	-	45414199	45503282	Genebody	73582	protein_coding	Col5a2	1200	17.22;18.90;24.82	33.03;38.27;49.48	20.31	40.26	NA	NA	Down
chr2	42186001	42187100	ENSMUSG00000049252	ENSMUST00000204204	-	42054119	42652926	Genebody	466376	protein_coding	Lrp1b	1100	21.72;59.39;52.20	23.83;17.38;12.40	44.44	17.87	NA	NA	Up	1.31	8.17068e-06	0.000302755	42186101	42187100	1.32	1.64113e-05	0.000362959			chr1	45437301	45438500	ENSMUSG00000026042	ENSMUST00000134681	-	45414199	45503282	Genebody	65382	protein_coding	Col5a2	1200	11.84;20.02;13.65	22.02;35.72;40.60	15.17	32.78	NA	NA	Down
chr3	102101601	102102600	ENSMUSG00000027861	ENSMUST00000164123	+	102086639	102145331	Genebody	15461	protein_coding	Casq2	1000	40.35;33.32;69.60	21.66;21.47;14.65	47.76	19.26	NA	NA	Up	1.31	5.7863e-06	0.000239775	102101601	102102600	1.31	5.7863e-06	0.000164718			chr1	45454501	45455500	ENSMUSG00000026042	ENSMUST00000134681	-	45414199	45503282	Genebody	48282	protein_coding	Col5a2	1000	20.45;8.90;14.27	33.03;34.87;48.21	14.54	38.7	NA	NA	Down
chr4	62381001	62382500	ENSMUSG00000066150	ENSMUST00000084526	+	62360727	62391769	Genebody	21023	protein_coding	Slc31a1	1500	54.83;33.32;100.06	21.66;20.45;33.82	62.73	25.31	NA	NA	Up	1.31	1.15766e-06	8.50446e-05	62381501	62382500	1.56	5.22677e-07	3.01175e-05			chr1	45458301	45459800	ENSMUSG00000026042	ENSMUST00000134681	-	45414199	45503282	Genebody	44232	protein_coding	Col5a2	1500	30.14;37.81;24.19	31.80;59.53;88.80	30.71	60.05	NA	NA	Down
chr4	66865601	66866600	ENSMUSG00000039005	ENSMUST00000107365	+	66827613	66930284	Genebody	38487	protein_coding	Tlr4	1000	148.97;26.80;46.77	18.41;30.67;40.58	74.18	29.89	NA	NA	Up	1.31	7.55519e-05	0.0013462	66865601	66866600	1.31	7.55519e-05	0.00115387			chr1	45471201	45472900	ENSMUSG00000026042	ENSMUST00000134681	-	45414199	45503282	Genebody	31232	protein_coding	Col5a2	1700	49.51;41.14;45.91	105.20;101.20;71.04	45.52	92.48	NA	NA	Down
chr4	114980801	114982100	ENSMUSG00000028719	ENSMUST00000129317	-	114969277	114987072	Genebody	5622	protein_coding	Cmpk1	1300	36.21;47.08;68.52	19.49;22.49;19.16	50.6	20.38	NA	NA	Up	1.31	1.78197e-06	0.000111295	114981001	114982000	1.34	3.959e-06	0.000123937			chr1	45473001	45474400	ENSMUSG00000026042	ENSMUST00000134681	-	45414199	45503282	Genebody	29582	protein_coding	Col5a2	1400	32.29;30.02;39.08	51.38;36.57;172.53	33.8	86.83	NA	NA	Down
chr5	3552301	3553300	ENSMUSG00000058503	ENSMUST00000196059	+	3543844	3569813	Genebody	8956	protein_coding	Fam133b	1000	22.76;24.63;31.54	13.00;13.29;5.64	26.31	10.64	NA	NA	Up	1.31	2.97917e-05	0.000724603	3552301	3553300	1.31	2.97917e-05	0.00056946			chr1	45495501	45497000	ENSMUSG00000026042	ENSMUST00000134681	-	45414199	45503282	Genebody	7032	protein_coding	Col5a2	1500	13.99;22.24;27.30	36.70;32.32;98.95	21.18	55.99	NA	NA	Down
chr5	22518901	22520100	ENSMUSG00000029012	ENSMUST00000199943	-	22518925	22522666	Genebody	3166	protein_coding	Orc5	1200	44.48;49.98;33.71	19.49;14.31;18.04	42.73	17.28	NA	NA	Up	1.31	5.77893e-07	5.48268e-05	22519101	22520100	1.41	5.39615e-08	6.50247e-06			chr1	45911201	45912200	ENSMUSG00000025993	ENSMUST00000027137	-	45908068	45925582	Genebody	13882	protein_coding	Slc40a1	1000	24.76;18.90;30.40	47.71;32.32;72.31	24.69	50.78	NA	NA	Down
chr5	150586201	150587300	ENSMUSG00000041132	ENSMUST00000202279	-	150572665	150594462	Genebody	7712	protein_coding	N4bp2l1	1100	39.31;39.11;65.25	16.25;23.52;18.04	47.89	19.27	NA	NA	Up	1.31	3.21177e-06	0.000163095	150586301	150587300	1.36	7.52678e-06	0.000200878			chr1	45918101	45919800	ENSMUSG00000025993	ENSMUST00000188252	-	45918928	45923309	Genebody	4359	protein_coding	Slc40a1	1700	35.52;55.60;42.19	41.59;61.23;129.40	44.44	77.41	NA	NA	Down
chr6	34055901	34056900	ENSMUSG00000056215	ENSMUST00000070189	+	34029448	34134034	Genebody	26952	protein_coding	Lrguk	1000	24.83;35.49;46.77	17.33;10.22;15.78	35.69	14.44	NA	NA	Up	1.31	3.46834e-05	0.000802765	34055901	34056900	1.31	3.46834e-05	0.000638964			chr1	46077201	46078800	ENSMUSG00000041144	ENSMUST00000069293	+	46066738	46373546	Genebody	11262	protein_coding	Dnah7b	1600	44.13;26.69;34.12	36.70;60.38;105.29	34.98	67.46	NA	NA	Down
chr6	77911501	77912500	ENSMUSG00000063063	ENSMUST00000159626	-	76881640	77979550	Genebody	67550	protein_coding	Ctnna2	1000	38.28;23.18;54.38	18.41;10.22;18.04	38.61	15.56	NA	NA	Up	1.31	2.72287e-05	0.000682537	77911501	77912500	1.31	2.72287e-05	0.000532468			chr1	46088001	46089000	ENSMUSG00000041144	ENSMUST00000069293	+	46066738	46373546	Genebody	21762	protein_coding	Dnah7b	1000	19.37;17.79;21.09	33.03;33.17;57.09	19.42	41.09	NA	NA	Down
chr7	36705801	36707100	ENSMUSG00000021217	ENSMUST00000021641	+	36698118	36773553	Genebody	8332	protein_coding	Tshz3	1300	72.42;60.84;70.69	28.16;30.67;23.67	67.98	27.5	NA	NA	Up	1.31	1.79563e-11	7.72916e-08	36706101	36707100	1.25	3.21685e-08	4.60544e-06			chr1	46102801	46104200	ENSMUSG00000041144	ENSMUST00000069293	+	46066738	46373546	Genebody	36762	protein_coding	Dnah7b	1400	26.91;32.25;17.37	25.69;51.03;69.77	25.51	48.83	NA	NA	Down
chr7	92383201	92384500	ENSMUSG00000052572	ENSMUST00000208377	+	92235127	92428569	Genebody	148723	protein_coding	Dlg2	1300	94.14;36.94;72.87	19.49;27.61;34.94	67.98	27.35	NA	NA	Up	1.31	5.99246e-07	5.60932e-05	92383201	92384200	1.56	2.31365e-07	1.73784e-05			chr1	46154601	46156000	ENSMUSG00000041144	ENSMUST00000190792	+	46144697	46178717	Genebody	10603	protein_coding	Dnah7b	1400	19.37;13.34;22.33	41.59;42.52;54.55	18.35	46.22	NA	NA	Down
chr8	47256201	47257200	ENSMUSG00000038143	ENSMUST00000211737	-	47185956	47289362	Genebody	32662	protein_coding	Stox2	1000	26.90;34.77;39.15	16.25;14.31;10.15	33.61	13.57	NA	NA	Up	1.31	5.15604e-06	0.000222346	47256201	47257200	1.31	5.15604e-06	0.000151118			chr1	46170801	46172100	ENSMUSG00000041144	ENSMUST00000190792	+	46144697	46178717	Genebody	26753	protein_coding	Dnah7b	1300	15.07;18.90;20.47	34.25;32.32;44.40	18.15	36.99	NA	NA	Down
chr8	73139501	73140500	ENSMUSG00000004383	ENSMUST00000004497	-	72814599	73352556	Genebody	212556	protein_coding	Large1	1000	19.66;34.77;47.85	14.08;11.25;15.78	34.09	13.7	NA	NA	Up	1.31	6.594e-05	0.00123308	73139501	73140500	1.31	6.594e-05	0.00104198			chr1	46196601	46197600	ENSMUSG00000041144	ENSMUST00000069293	+	46066738	46373546	Genebody	130362	protein_coding	Dnah7b	1000	19.37;16.68;26.68	39.14;36.57;43.13	20.91	39.62	NA	NA	Down
chr8	88304901	88305900	ENSMUSG00000031659	ENSMUST00000211311	+	88300379	88307153	Genebody	5021	protein_coding	Adcy7	1000	25.86;22.45;71.78	20.58;14.31;13.53	40.03	16.14	NA	NA	Up	1.31	3.64678e-05	0.000829897	88304901	88305900	1.31	3.64678e-05	0.00066387			chr1	46200601	46202300	ENSMUSG00000041144	ENSMUST00000069293	+	46066738	46373546	Genebody	134712	protein_coding	Dnah7b	1700	45.21;35.58;37.84	140.67;53.58;79.92	39.54	91.39	NA	NA	Down
chr8	105475901	105476900	ENSMUSG00000039199	ENSMUST00000212109	-	105472425	105480461	Genebody	4061	protein_coding	Zdhhc1	1000	139.66;85.47;50.03	42.24;47.03;21.42	91.72	36.9	NA	NA	Up	1.31	6.51001e-05	0.00122172	105475901	105476900	1.31	6.51001e-05	0.00103167			chr1	46215801	46216800	ENSMUSG00000041144	ENSMUST00000069293	+	46066738	46373546	Genebody	149562	protein_coding	Dnah7b	1000	16.14;20.02;22.95	56.27;33.17;39.33	19.71	42.92	NA	NA	Down
chrX	20243901	20245000	ENSMUSG00000037341	ENSMUST00000115393	-	20152452	20291770	Genebody	47320	protein_coding	Slc9a7	1100	44.48;31.87;50.03	16.25;23.52;11.27	42.13	17.01	NA	NA	Up	1.31	1.95453e-05	0.000546483	20243901	20244900	1.25	5.68659e-05	0.000930959			chr1	46221301	46223100	ENSMUSG00000041144	ENSMUST00000069293	+	46066738	46373546	Genebody	155462	protein_coding	Dnah7b	1800	20.45;34.47;31.64	48.93;46.77;72.31	28.85	56	NA	NA	Down
chrX	142092401	142093600	ENSMUSG00000042282	ENSMUST00000042530	-	142081160	142196931	Genebody	103931	protein_coding	Gucy2f	1200	27.93;26.07;30.45	8.66;16.36;9.02	28.15	11.35	NA	NA	Up	1.31	5.63351e-06	0.000235756	142092601	142093600	1.42	2.12809e-06	7.901e-05			chr1	46240501	46241800	ENSMUSG00000041144	ENSMUST00000187548	+	46235248	46271190	Genebody	5902	protein_coding	Dnah7b	1300	16.14;27.80;22.33	26.91;35.72;86.27	22.09	49.63	NA	NA	Down
chr1	165920701	165921700	ENSMUSG00000026565	ENSMUST00000069609	-	165875682	165934900	Genebody	13700	protein_coding	Pou2f1	1000	72.42;28.25;34.80	24.91;15.34;14.65	45.16	18.3	NA	NA	Up	1.3	9.45969e-06	0.000334652	165920701	165921700	1.3	9.45969e-06	0.000238855			chr1	46247701	46248900	ENSMUSG00000041144	ENSMUST00000187548	+	46235248	46271190	Genebody	13052	protein_coding	Dnah7b	1200	18.30;17.79;19.23	35.47;35.72;59.62	18.44	43.61	NA	NA	Down
chr1	167823601	167824600	ENSMUSG00000026686	ENSMUST00000028003	+	167689557	167848741	Genebody	134543	protein_coding	Lmx1a	1000	39.31;21.73;42.42	14.08;12.27;15.78	34.49	14.04	NA	NA	Up	1.3	6.0549e-05	0.00116566	167823601	167824600	1.3	6.0549e-05	0.000977198			chr1	46312601	46313600	ENSMUSG00000041144	ENSMUST00000069293	+	46066738	46373546	Genebody	246362	protein_coding	Dnah7b	1000	25.83;13.34;19.85	50.15;27.21;74.85	19.68	50.74	NA	NA	Down
chr1	188686101	188687200	ENSMUSG00000026609	ENSMUST00000060479	+	188263034	188965041	Genebody	423616	protein_coding	Ush2a	1100	27.93;36.94;69.60	15.16;21.47;18.04	44.83	18.22	NA	NA	Up	1.3	1.22371e-05	0.000399083	188686201	188687200	1.38	5.48568e-06	0.000158354			chr1	46338001	46339300	ENSMUSG00000041144	ENSMUST00000069293	+	46066738	46373546	Genebody	271912	protein_coding	Dnah7b	1300	21.53;17.79;12.41	30.58;38.27;36.79	17.24	35.21	NA	NA	Down
chr10	50901901	50902900	ENSMUSG00000019913	ENSMUST00000020071	+	50895651	50989152	Genebody	6749	protein_coding	Sim1	1000	88.97;35.49;46.77	17.33;19.43;32.69	57.07	23.15	NA	NA	Up	1.3	4.20866e-05	0.000912642	50901901	50902900	1.3	4.20866e-05	0.000739378			chr1	46361001	46362500	ENSMUSG00000041144	ENSMUST00000185879	+	46356620	46373540	Genebody	5130	protein_coding	Dnah7b	1500	30.14;36.70;22.33	46.48;51.88;100.22	29.72	66.19	NA	NA	Down
chr10	83102201	83103600	ENSMUSG00000034612	ENSMUST00000040110	+	82985498	83195900	Genebody	117402	protein_coding	Chst11	1400	91.04;68.08;61.99	32.49;33.74;23.67	73.7	29.97	NA	NA	Up	1.3	2.16134e-08	7.27952e-06	83102301	83103300	1.46	6.71563e-09	1.56758e-06			chr1	46368901	46370000	ENSMUSG00000041144	ENSMUST00000185879	+	46356620	46373540	Genebody	12830	protein_coding	Dnah7b	1100	21.53;20.02;18.61	34.25;32.32;58.36	20.05	41.64	NA	NA	Down
chr11	47533001	47534100	ENSMUSG00000020354	ENSMUST00000109220	-	46896253	47578965	Genebody	45415	protein_coding	Sgcd	1100	52.76;34.77;52.20	17.33;21.47;18.04	46.58	18.95	NA	NA	Up	1.3	2.04455e-06	0.000121624	47533001	47534000	1.28	2.50464e-06	8.88575e-05			chr1	46472701	46474400	ENSMUSG00000101337	ENSMUST00000189749	+	46425592	46807476	Genebody	47958	protein_coding	Dnah7c	1700	31.21;26.69;22.33	39.14;49.33;97.68	26.75	62.05	NA	NA	Down
chr11	74943801	74944900	ENSMUSG00000038290	ENSMUST00000130145	+	74930520	75164448	Genebody	13830	protein_coding	Smg6	1100	72.42;65.19;60.90	35.74;22.49;22.54	66.17	26.93	NA	NA	Up	1.3	6.59213e-11	1.61951e-07	74943801	74944800	1.38	5.12534e-12	1.48891e-08			chr1	46509001	46510100	ENSMUSG00000101337	ENSMUST00000189749	+	46425592	46807476	Genebody	83958	protein_coding	Dnah7c	1100	7.53;13.34;8.69	26.91;28.06;41.86	9.85	32.28	NA	NA	Down
chr12	108500601	108501800	ENSMUSG00000058070	ENSMUST00000155544	+	108471853	108539564	Genebody	29347	protein_coding	Eml1	1200	34.14;31.87;67.43	18.41;13.29;22.54	44.48	18.08	NA	NA	Up	1.3	7.60899e-06	0.00028802	108500701	108501700	1.54	9.12385e-07	4.40179e-05			chr1	46527801	46528800	ENSMUSG00000101337	ENSMUST00000189749	+	46425592	46807476	Genebody	102708	protein_coding	Dnah7c	1000	19.37;7.78;17.99	22.02;45.07;58.36	15.05	41.82	NA	NA	Down
chr13	63236301	63237300	ENSMUSG00000021458	ENSMUST00000222282	+	63191112	63299116	Genebody	45688	protein_coding	2010111I01Rik	1000	35.17;42.01;29.36	18.41;10.22;14.65	35.52	14.43	NA	NA	Up	1.3	1.55338e-06	0.000102466	63236301	63237300	1.3	1.55338e-06	6.32906e-05			chr1	46534101	46535100	ENSMUSG00000101337	ENSMUST00000189749	+	46425592	46807476	Genebody	109008	protein_coding	Dnah7c	1000	16.14;11.12;21.09	19.57;34.87;63.43	16.12	39.29	NA	NA	Down
chr13	69572601	69573600	ENSMUSG00000021594	ENSMUST00000091514	-	69573449	69611442	Genebody	38342	protein_coding	Srd5a1	1000	18.62;42.01;38.07	17.33;8.18;14.65	32.9	13.39	NA	NA	Up	1.3	7.28665e-05	0.00131517	69572601	69573600	1.3	7.28665e-05	0.00112266			chr1	46535901	46537000	ENSMUSG00000101337	ENSMUST00000189749	+	46425592	46807476	Genebody	110858	protein_coding	Dnah7c	1100	23.68;23.35;19.85	34.25;28.06;73.58	22.29	45.3	NA	NA	Down
chr13	105104901	105105900	ENSMUSG00000021718	ENSMUST00000022232	+	105082122	105121782	Genebody	23278	protein_coding	4933425L06Rik	1000	21.72;31.14;60.90	18.41;15.34;12.40	37.92	15.38	NA	NA	Up	1.3	4.21902e-05	0.00091436	105104901	105105900	1.3	4.21902e-05	0.000740875			chr1	46543701	46544700	ENSMUSG00000101337	ENSMUST00000189749	+	46425592	46807476	Genebody	118608	protein_coding	Dnah7c	1000	45.21;38.92;32.88	73.39;49.33;72.31	39	65.01	NA	NA	Down
chr14	16781301	16782300	ENSMUSG00000017491	ENSMUST00000225245	-	16548519	16819005	Genebody	37205	protein_coding	Rarb	1000	47.59;26.07;27.19	15.16;11.25;14.65	33.62	13.69	NA	NA	Up	1.3	7.89816e-05	0.0013864	16781301	16782300	1.3	7.89816e-05	0.00119384			chr1	46545901	46547000	ENSMUSG00000101337	ENSMUST00000189749	+	46425592	46807476	Genebody	120858	protein_coding	Dnah7c	1100	19.37;28.91;17.37	23.24;28.92;93.88	21.89	48.68	NA	NA	Down
chr14	32450701	32451900	ENSMUSG00000021919	ENSMUST00000070125	-	32408203	32465909	Genebody	14609	protein_coding	Chat	1200	51.73;50.70;91.36	25.99;23.52;29.31	64.59	26.27	NA	NA	Up	1.3	3.02839e-07	3.65535e-05	32450801	32451800	1.52	2.25586e-07	1.70828e-05			chr1	46554401	46555400	ENSMUSG00000101337	ENSMUST00000189749	+	46425592	46807476	Genebody	129308	protein_coding	Dnah7c	1000	10.76;14.46;6.82	35.47;28.06;30.45	10.68	31.33	NA	NA	Down
chr16	25696101	25697200	ENSMUSG00000022510	ENSMUST00000115310	+	25683765	25892102	Genebody	12885	protein_coding	Trp63	1100	26.90;37.66;82.66	21.66;24.54;13.53	49.07	19.91	NA	NA	Up	1.3	6.80026e-06	0.000267101	25696201	25697200	1.39	3.95255e-05	0.000704881			chr1	46556301	46557600	ENSMUSG00000101337	ENSMUST00000189749	+	46425592	46807476	Genebody	131358	protein_coding	Dnah7c	1300	39.82;27.80;43.43	119.88;37.42;59.62	37.02	72.31	NA	NA	Down
chr16	33840401	33841400	ENSMUSG00000022817	ENSMUST00000069345	+	33829677	33949153	Genebody	11223	protein_coding	Itgb5	1000	60.00;49.25;43.50	10.83;26.58;24.80	50.92	20.74	NA	NA	Up	1.3	1.0328e-05	0.00035527	33840401	33841400	1.3	1.0328e-05	0.00025526			chr1	46593201	46594500	ENSMUSG00000101337	ENSMUST00000189749	+	46425592	46807476	Genebody	168258	protein_coding	Dnah7c	1300	36.59;34.47;46.53	74.62;63.78;72.31	39.2	70.24	NA	NA	Down
chr16	94378901	94380200	ENSMUSG00000040785	ENSMUST00000145883	+	94370823	94420280	Genebody	8727	protein_coding	Ttc3	1300	60.00;68.81;94.62	32.49;23.52;34.94	74.48	30.32	NA	NA	Up	1.3	6.08648e-08	1.36677e-05	94379001	94380000	1.58	7.91656e-08	8.36674e-06			chr1	46602201	46603200	ENSMUSG00000101337	ENSMUST00000189749	+	46425592	46807476	Genebody	177108	protein_coding	Dnah7c	1000	11.84;16.68;12.41	36.70;27.21;40.60	13.64	34.84	NA	NA	Down
chr16	96720501	96722400	ENSMUSG00000050272	ENSMUST00000056102	-	96592079	97170752	Genebody	449302	protein_coding	Dscam	1900	62.07;131.10;157.70	35.74;62.37;43.96	116.96	47.36	NA	NA	Up	1.3	9.82062e-07	7.64927e-05	96720901	96721900	1.4	3.16176e-07	2.14243e-05			chr1	46603301	46605600	ENSMUSG00000101337	ENSMUST00000189749	+	46425592	46807476	Genebody	178858	protein_coding	Dnah7c	2300	37.67;17.79;34.12	67.28;78.24;83.73	29.86	76.42	NA	NA	Down
chr16	96739801	96741700	ENSMUSG00000050272	ENSMUST00000056102	-	96592079	97170752	Genebody	430002	protein_coding	Dscam	1900	243.11;131.10;152.26	98.55;52.14;63.13	175.49	71.27	NA	NA	Up	1.3	7.82151e-06	0.000293508	96739901	96740900	1.9	2.64354e-07	1.89874e-05			chr1	46613201	46614300	ENSMUSG00000101337	ENSMUST00000178395	+	46608961	46626111	Genebody	4789	protein_coding	Dnah7c	1100	16.14;22.24;17.37	29.36;40.82;58.36	18.59	42.85	NA	NA	Down
chr17	7193401	7195000	ENSMUSG00000023809	ENSMUST00000024575	+	7170115	7303313	Genebody	24085	protein_coding	Rps6ka2	1600	166.56;106.47;83.74	56.32;47.03;41.71	118.92	48.35	NA	NA	Up	1.3	2.87933e-07	3.53906e-05	7194001	7195000	1.34	9.57519e-08	9.52448e-06			chr1	46620201	46621800	ENSMUSG00000101337	ENSMUST00000178395	+	46608961	46626111	Genebody	12039	protein_coding	Dnah7c	1600	23.68;20.02;21.09	35.47;51.03;83.73	21.6	56.74	NA	NA	Down
chr17	7812501	7813800	ENSMUSG00000071984	ENSMUST00000169126	-	7800862	7827302	Genebody	14152	protein_coding	Fndc1	1300	87.93;68.08;52.20	29.24;18.40;37.20	69.41	28.28	NA	NA	Up	1.3	3.59604e-06	0.000175213	7812601	7813600	1.39	3.11308e-07	2.1188e-05			chr1	46622701	46623700	ENSMUSG00000101337	ENSMUST00000178395	+	46608961	46626111	Genebody	14239	protein_coding	Dnah7c	1000	8.61;28.91;13.65	46.48;25.51;125.59	17.06	65.86	NA	NA	Down
chr17	13794101	13795100	ENSMUSG00000068036	ENSMUST00000137495	+	13761605	13854225	Genebody	32995	protein_coding	Afdn	1000	20.69;34.77;32.63	16.25;7.16;12.40	29.36	11.93	NA	NA	Up	1.3	5.03193e-05	0.00103016	13794101	13795100	1.3	5.03193e-05	0.000847981			chr1	46631901	46632900	ENSMUSG00000101337	ENSMUST00000189749	+	46425592	46807476	Genebody	206808	protein_coding	Dnah7c	1000	12.92;20.02;8.69	29.36;34.02;32.98	13.87	32.12	NA	NA	Down
chr17	31986301	31987700	ENSMUSG00000002076	ENSMUST00000133308	-	31946328	32013403	Genebody	26403	protein_coding	Hsf2bp	1400	55.86;44.91;85.92	29.24;20.45;25.93	62.23	25.21	NA	NA	Up	1.3	2.79471e-07	3.47371e-05	31986301	31987300	1.42	4.70636e-09	1.22022e-06			chr1	46708801	46709800	ENSMUSG00000101337	ENSMUST00000189749	+	46425592	46807476	Genebody	283708	protein_coding	Dnah7c	1000	1.08;10.01;15.51	36.70;28.06;30.45	8.86	31.74	NA	NA	Down
chr18	43409801	43411000	ENSMUSG00000024501	ENSMUST00000121805	-	43320979	43438286	Genebody	27886	protein_coding	Dpysl3	1200	98.28;49.98;36.98	27.08;24.54;23.67	61.74	25.1	NA	NA	Up	1.3	7.68827e-07	6.58128e-05	43409801	43410800	1.58	4.49175e-07	2.71744e-05			chr1	46718901	46720100	ENSMUSG00000101337	ENSMUST00000189749	+	46425592	46807476	Genebody	293908	protein_coding	Dnah7c	1200	23.68;25.58;21.09	23.24;44.22;95.15	23.45	54.2	NA	NA	Down
chr19	24184501	24186300	ENSMUSG00000024812	ENSMUST00000099558	-	24094523	24225026	Genebody	39626	protein_coding	Tjp2	1800	66.21;43.46;70.69	11.91;28.63;32.69	60.12	24.41	NA	NA	Up	1.3	0.000304922	0.00461261	24185001	24186000	2.48	6.7116e-08	7.5094e-06			chr1	46729601	46731300	ENSMUSG00000101337	ENSMUST00000189749	+	46425592	46807476	Genebody	304858	protein_coding	Dnah7c	1700	21.53;43.37;33.50	47.71;51.03;76.12	32.8	58.28	NA	NA	Down
chr19	25558601	25559800	ENSMUSG00000024837	ENSMUST00000160814	+	25505707	25560265	Genebody	53493	protein_coding	Dmrt1	1200	46.55;31.87;66.34	21.66;21.47;15.78	48.25	19.64	NA	NA	Up	1.3	5.18186e-06	0.000223085	25558701	25559700	1.33	6.08516e-06	0.000171089			chr1	46743801	46745300	ENSMUSG00000101337	ENSMUST00000189749	+	46425592	46807476	Genebody	318958	protein_coding	Dnah7c	1500	25.83;21.13;30.40	48.93;52.73;57.09	25.79	52.91	NA	NA	Down
chr19	28390601	28392800	ENSMUSG00000052942	ENSMUST00000161026	-	28262973	28540420	Genebody	148720	protein_coding	Glis3	2200	106.55;93.43;205.55	45.49;69.53;49.60	135.18	54.87	NA	NA	Up	1.3	6.24086e-07	5.75e-05	28390701	28391700	1.73	1.27728e-07	1.15693e-05			chr1	46769101	46770100	ENSMUSG00000101337	ENSMUST00000189749	+	46425592	46807476	Genebody	344008	protein_coding	Dnah7c	1000	21.53;17.79;16.13	33.03;28.92;58.36	18.48	40.1	NA	NA	Down
chr19	56931801	56933300	ENSMUSG00000025083	ENSMUST00000225394	-	56930257	56937238	Genebody	4688	protein_coding	Afap1l2	1500	37.24;36.21;88.09	29.24;19.43;16.91	53.85	21.86	NA	NA	Up	1.3	3.57133e-06	0.000174535	56931801	56932800	1.73	4.67534e-07	2.79205e-05			chr1	46775901	46777000	ENSMUSG00000101337	ENSMUST00000189749	+	46425592	46807476	Genebody	350858	protein_coding	Dnah7c	1100	4.31;12.23;15.51	26.91;36.57;63.43	10.68	42.3	NA	NA	Down
chr2	13652501	13653600	ENSMUSG00000003418	ENSMUST00000003509	-	13651021	13794064	Genebody	141014	protein_coding	St8sia6	1100	28.97;30.42;38.07	17.33;14.31;7.89	32.48	13.18	NA	NA	Up	1.3	1.90806e-06	0.000116209	13652601	13653600	1.42	6.28039e-07	3.40967e-05			chr1	46784601	46786100	ENSMUSG00000101337	ENSMUST00000189749	+	46425592	46807476	Genebody	359758	protein_coding	Dnah7c	1500	26.91;24.46;13.65	35.47;49.33;46.94	21.67	43.91	NA	NA	Down
chr2	21590501	21591500	ENSMUSG00000045967	ENSMUST00000155760	+	21367567	21811688	Genebody	223433	protein_coding	Gpr158	1000	23.79;29.70;28.28	11.91;11.25;10.15	27.26	11.1	NA	NA	Up	1.3	4.85045e-06	0.00021364	21590501	21591500	1.3	4.85045e-06	0.000144395			chr1	46817901	46819200	ENSMUSG00000025986	ENSMUST00000141226	-	46817602	46835899	Genebody	17349	protein_coding	Slc39a10	1300	43.05;32.25;41.57	44.04;37.42;181.41	38.96	87.62	NA	NA	Down
chr2	21641001	21642000	ENSMUSG00000045967	ENSMUST00000155760	+	21367567	21811688	Genebody	273933	protein_coding	Gpr158	1000	41.38;27.52;26.10	15.16;14.31;9.02	31.67	12.83	NA	NA	Up	1.3	8.26623e-05	0.00142746	21641001	21642000	1.3	8.26623e-05	0.0012355			chr1	46843101	46845000	ENSMUSG00000025986	ENSMUST00000027131	-	46807544	46854046	Genebody	9996	protein_coding	Slc39a10	1900	57.04;47.82;50.87	112.54;52.73;133.20	51.91	99.49	NA	NA	Down
chr2	22629501	22631200	ENSMUSG00000026787	ENSMUST00000156728	+	22623304	22630001	Genebody	7046	protein_coding	Gad2	1700	48.62;36.21;101.14	25.99;22.49;27.05	61.99	25.18	NA	NA	Up	1.3	7.94881e-07	6.71949e-05	22630001	22631000	1.5	4.17155e-07	2.58595e-05			chr1	46846301	46847500	ENSMUSG00000025986	ENSMUST00000027131	-	46807544	46854046	Genebody	7146	protein_coding	Slc39a10	1200	19.37;22.24;24.82	48.93;34.87;49.48	22.14	44.42	NA	NA	Down
chr2	96407601	96408600	ENSMUSG00000050587	ENSMUST00000162807	+	96318216	97630983	Genebody	89884	protein_coding	Lrrc4c	1000	39.31;23.90;27.19	15.16;10.22;11.27	30.13	12.22	NA	NA	Up	1.3	9.84926e-05	0.00160118	96407601	96408600	1.3	9.84926e-05	0.00141176			chr1	46861501	46863100	ENSMUSG00000025986	ENSMUST00000185520	-	46835738	46888070	Genebody	25770	protein_coding	Slc39a10	1600	30.14;33.36;26.68	55.05;50.18;76.12	30.06	60.45	NA	NA	Down
chr2	126427901	126429100	ENSMUSG00000060131	ENSMUST00000134977	-	126371539	126491553	Genebody	63053	protein_coding	Atp8b4	1200	76.55;32.59;89.18	27.08;25.56;28.18	66.11	26.94	NA	NA	Up	1.3	4.51469e-07	4.71028e-05	126427901	126428900	1.75	2.34649e-07	1.75394e-05			chr1	46865501	46866500	ENSMUSG00000025986	ENSMUST00000185520	-	46835738	46888070	Genebody	22070	protein_coding	Slc39a10	1000	19.37;8.90;22.33	52.60;30.62;64.70	16.87	49.3	NA	NA	Down
chr2	127950101	127951200	ENSMUSG00000027380	ENSMUST00000110344	+	127909058	128123508	Genebody	41592	protein_coding	Acoxl	1100	74.48;40.56;36.98	28.16;11.25;22.54	50.67	20.65	NA	NA	Up	1.3	0.000317376	0.00479268	127950101	127951100	1.39	3.14199e-06	0.000104834			chr1	46869701	46871700	ENSMUSG00000025986	ENSMUST00000185520	-	46835738	46888070	Genebody	17370	protein_coding	Slc39a10	2000	40.90;31.14;33.50	73.39;79.09;91.34	35.18	81.28	NA	NA	Down
chr2	155869101	155870100	ENSMUSG00000005882	ENSMUST00000152766	-	155847947	155930018	Genebody	60418	protein_coding	Uqcc1	1000	137.59;24.63;53.29	24.91;40.90;21.42	71.84	29.07	NA	NA	Up	1.3	6.89779e-05	0.00126811	155869101	155870100	1.3	6.89779e-05	0.00107687			chr1	50932901	50934800	ENSMUSG00000026109	ENSMUST00000081851	+	50927519	51187270	Genebody	6331	protein_coding	Tmeff2	1900	30.14;21.13;32.26	86.85;63.78;77.38	27.84	76.01	NA	NA	Down
chr3	14794301	14795700	ENSMUSG00000027556	ENSMUST00000181860	-	14766216	14808365	Genebody	13365	protein_coding	Car1	1400	56.90;33.32;56.55	15.16;16.36;28.18	48.92	19.9	NA	NA	Up	1.3	2.79778e-05	0.000695335	14794601	14795600	1.71	5.08087e-08	6.24646e-06			chr1	50981701	50982800	ENSMUSG00000026109	ENSMUST00000081851	+	50927519	51187270	Genebody	54731	protein_coding	Tmeff2	1100	17.22;23.35;27.30	81.96;28.92;54.55	22.62	55.14	NA	NA	Down
chr3	50368101	50369300	ENSMUSG00000027737	ENSMUST00000029297	-	50364938	50443611	Genebody	74911	protein_coding	Slc7a11	1200	65.17;31.87;38.07	11.91;19.43;23.67	45.04	18.34	NA	NA	Up	1.3	1.29568e-05	0.000414372	50368101	50369100	1.38	1.07768e-05	0.000263893			chr1	50985301	50986400	ENSMUSG00000026109	ENSMUST00000081851	+	50927519	51187270	Genebody	58331	protein_coding	Tmeff2	1100	10.76;2.22;13.65	24.46;29.77;31.72	8.88	28.65	NA	NA	Down
chr4	104319001	104320000	ENSMUSG00000028519	ENSMUST00000106827	+	103619665	104680382	Genebody	699835	protein_coding	Dab1	1000	16.55;21.73;75.04	17.33;17.38;11.27	37.77	15.33	NA	NA	Up	1.3	8.27255e-05	0.00142829	104319001	104320000	1.3	8.27255e-05	0.00123627			chr1	50994201	50995200	ENSMUSG00000026109	ENSMUST00000081851	+	50927519	51187270	Genebody	67181	protein_coding	Tmeff2	1000	25.83;30.02;29.16	34.25;40.82;88.80	28.34	54.62	NA	NA	Down
chr4	109520601	109522100	ENSMUSG00000060491	ENSMUST00000082306	-	109505365	109531204	Genebody	9854	protein_coding	4930522H14Rik	1500	78.62;42.01;32.63	24.91;19.43;18.04	51.09	20.79	NA	NA	Up	1.3	3.09672e-06	0.000159215	109520601	109521600	1.66	6.72672e-07	3.57609e-05			chr1	50999401	51000500	ENSMUSG00000026109	ENSMUST00000081851	+	50927519	51187270	Genebody	72431	protein_coding	Tmeff2	1100	40.90;25.58;36.60	56.27;30.62;107.83	34.36	64.91	NA	NA	Down
chr4	111209301	111210400	ENSMUSG00000061298	ENSMUST00000148038	+	111118911	111620490	Genebody	90939	protein_coding	Agbl4	1100	49.66;43.46;59.82	24.91;23.52;13.53	50.98	20.65	NA	NA	Up	1.3	9.52819e-08	1.79621e-05	111209401	111210400	1.42	2.93171e-08	4.32792e-06			chr1	51006601	51007600	ENSMUSG00000026109	ENSMUST00000081851	+	50927519	51187270	Genebody	79581	protein_coding	Tmeff2	1000	35.52;31.14;22.95	45.26;54.43;43.13	29.87	47.61	NA	NA	Down
chr5	34386001	34387000	ENSMUSG00000037210	ENSMUST00000180376	+	34369933	34486456	Genebody	16567	protein_coding	Fam193a	1000	43.45;30.42;28.28	11.91;18.40;11.27	34.05	13.86	NA	NA	Up	1.3	3.53198e-05	0.000812651	34386001	34387000	1.3	3.53198e-05	0.000647814			chr1	51034401	51036000	ENSMUSG00000026109	ENSMUST00000081851	+	50927519	51187270	Genebody	107681	protein_coding	Tmeff2	1600	39.82;36.70;39.70	83.18;52.73;91.34	38.74	75.75	NA	NA	Down
chr5	53656201	53657300	ENSMUSG00000039191	ENSMUST00000201883	+	53590981	53656137	Genebody	65769	protein_coding	Rbpj	1100	61.04;44.18;133.77	24.91;41.92;30.44	79.66	32.42	NA	NA	Up	1.3	9.59875e-07	7.54722e-05	53656301	53657300	1.32	1.19669e-06	5.28306e-05			chr1	51056801	51058200	ENSMUSG00000026109	ENSMUST00000081851	+	50927519	51187270	Genebody	129981	protein_coding	Tmeff2	1400	39.82;36.70;43.43	39.14;65.48;105.29	39.98	69.97	NA	NA	Down
chr5	127424801	127425800	ENSMUSG00000034324	ENSMUST00000119026	+	127241808	127565793	Genebody	183492	protein_coding	Tmem132c	1000	20.69;36.94;58.73	21.66;13.29;12.40	38.79	15.78	NA	NA	Up	1.3	4.63593e-05	0.000974533	127424801	127425800	1.3	4.63593e-05	0.00079641			chr1	51066301	51067900	ENSMUSG00000026109	ENSMUST00000081851	+	50927519	51187270	Genebody	139581	protein_coding	Tmeff2	1600	31.21;31.14;44.67	68.50;73.99;68.50	35.67	70.33	NA	NA	Down
chr5	128731401	128732600	ENSMUSG00000029423	ENSMUST00000200192	+	128702524	128747334	Genebody	29476	protein_coding	Piwil1	1200	99.31;47.80;53.29	29.24;29.65;22.54	66.8	27.15	NA	NA	Up	1.3	4.04832e-07	4.40534e-05	128731401	128732400	1.47	3.20115e-07	2.1601e-05			chr1	51074201	51075300	ENSMUSG00000026109	ENSMUST00000081851	+	50927519	51187270	Genebody	147231	protein_coding	Tmeff2	1100	35.52;30.02;28.54	55.05;51.03;44.40	31.36	50.16	NA	NA	Down
chr6	28002001	28003200	ENSMUSG00000024211	ENSMUST00000115324	-	27275128	28126125	Genebody	123525	protein_coding	Grm8	1200	57.93;36.94;75.04	22.74;31.70;14.65	56.64	23.03	NA	NA	Up	1.3	8.58789e-05	0.00146408	28002001	28003000	1.58	7.90746e-07	3.9963e-05			chr1	51079101	51080700	ENSMUSG00000026109	ENSMUST00000081851	+	50927519	51187270	Genebody	152381	protein_coding	Tmeff2	1600	25.83;23.35;26.68	48.93;56.13;60.89	25.29	55.32	NA	NA	Down
chr6	32879701	32880800	ENSMUSG00000053768	ENSMUST00000129069	-	32790976	32892330	Genebody	12080	protein_coding	Chchd3	1100	20.69;28.25;94.62	10.83;22.49;24.80	47.85	19.37	NA	NA	Up	1.3	0.000180805	0.00280719	32879701	32880700	1.39	1.46755e-05	0.000333376			chr1	51092501	51093800	ENSMUSG00000026109	ENSMUST00000081851	+	50927519	51187270	Genebody	165631	protein_coding	Tmeff2	1300	29.06;33.36;44.67	85.63;51.88;77.38	35.7	71.63	NA	NA	Down
chr6	45582601	45583700	ENSMUSG00000039419	ENSMUST00000114641	+	45060061	47304213	Genebody	523089	protein_coding	Cntnap2	1100	35.17;38.39;46.77	14.08;0.00;34.94	40.11	16.34	NA	NA	Up	1.3	0.000665706	0.00981677	45582701	45583700	1.54	2.76707e-05	0.000538759			chr1	51180001	51181100	ENSMUSG00000026109	ENSMUST00000081851	+	50927519	51187270	Genebody	253031	protein_coding	Tmeff2	1100	27.98;24.46;27.30	48.93;44.22;46.94	26.58	46.7	NA	NA	Down
chr6	73032701	73033700	ENSMUSG00000052861	ENSMUST00000204053	-	73017742	73212663	Genebody	179463	protein_coding	Dnah6	1000	48.62;24.63;33.71	14.08;10.22;19.16	35.65	14.49	NA	NA	Up	1.3	5.29465e-05	0.00106532	73032701	73033700	1.3	5.29465e-05	0.000881621			chr1	51750501	51751500	ENSMUSG00000018417	ENSMUST00000114541	-	51749989	51907316	Genebody	156316	protein_coding	Myo1b	1000	31.21;25.58;29.16	39.14;28.06;98.95	28.65	55.39	NA	NA	Down
chr6	125105101	125106100	ENSMUSG00000063870	ENSMUST00000112390	+	125096162	125130591	Genebody	9438	protein_coding	Chd4	1000	53.79;42.73;29.36	18.41;20.45;12.40	41.96	17.09	NA	NA	Up	1.3	1.16606e-05	0.000386248	125105101	125106100	1.3	1.16606e-05	0.000280147			chr1	51757601	51758600	ENSMUSG00000018417	ENSMUST00000114541	-	51749989	51907316	Genebody	149216	protein_coding	Myo1b	1000	22.60;28.91;35.98	19.57;37.42;124.32	29.17	60.44	NA	NA	Down
chr7	50704301	50705300	ENSMUSG00000055409	ENSMUST00000107603	+	49975334	50863358	Genebody	729466	protein_coding	Nell1	1000	31.04;32.59;28.28	11.91;5.11;20.29	30.64	12.44	NA	NA	Up	1.3	2.84248e-05	0.000702919	50704301	50705300	1.3	2.84248e-05	0.000550164			chr1	51758801	51759800	ENSMUSG00000018417	ENSMUST00000114541	-	51749989	51907316	Genebody	148016	protein_coding	Myo1b	1000	23.68;21.13;29.78	44.04;50.18;45.67	24.86	46.63	NA	NA	Down
chr7	54957401	54958500	ENSMUSG00000063297	ENSMUST00000082373	+	54835615	55268885	Genebody	122335	protein_coding	Luzp2	1100	16.55;27.52;75.04	13.00;16.36;19.16	39.71	16.17	NA	NA	Up	1.3	4.26268e-05	0.000920542	54957501	54958500	1.82	5.21545e-07	3.00749e-05			chr1	51760701	51761700	ENSMUSG00000018417	ENSMUST00000145367	-	51760353	51764470	Genebody	3270	protein_coding	Myo1b	1000	24.76;23.35;29.16	28.13;68.04;63.43	25.76	53.2	NA	NA	Down
chr7	113262901	113264200	ENSMUSG00000055116	ENSMUST00000211770	+	113234623	113313840	Genebody	28927	protein_coding	Arntl	1300	63.11;36.21;35.89	19.49;16.36;19.16	45.07	18.34	NA	NA	Up	1.3	7.3204e-06	0.000280785	113263001	113264000	1.77	8.24659e-07	4.11148e-05			chr1	51786701	51788400	ENSMUSG00000018417	ENSMUST00000136701	-	51776393	51795225	Genebody	7675	protein_coding	Myo1b	1700	68.88;30.02;37.84	85.63;85.89;111.64	45.58	94.39	NA	NA	Down
chr7	137306701	137307700	ENSMUSG00000010476	ENSMUST00000209864	-	137298711	137313916	Genebody	6716	protein_coding	Ebf3	1000	23.79;34.77;43.50	11.91;18.40;11.27	34.02	13.86	NA	NA	Up	1.3	4.84665e-05	0.00100485	137306701	137307700	1.3	4.84665e-05	0.000824133			chr1	51832901	51834000	ENSMUSG00000018417	ENSMUST00000144694	-	51797403	51896301	Genebody	62851	protein_coding	Myo1b	1100	30.14;24.46;17.99	29.36;56.13;67.24	24.2	50.91	NA	NA	Down
chr8	47669701	47671100	ENSMUSG00000063049	ENSMUST00000146625	-	47667178	47673689	Genebody	3289	protein_coding	Ing2	1400	37.24;66.64;65.25	18.41;25.56;24.80	56.38	22.92	NA	NA	Up	1.3	4.75897e-07	4.87525e-05	47670101	47671100	1.34	2.48282e-06	8.82951e-05			chr1	51836901	51838200	ENSMUSG00000018417	ENSMUST00000123299	-	51834464	51851106	Genebody	13556	protein_coding	Myo1b	1300	79.65;63.39;92.44	174.92;160.73;109.10	78.49	148.25	NA	NA	Down
chr8	54117601	54118700	ENSMUSG00000031520	ENSMUST00000210831	+	54077779	54180716	Genebody	40371	protein_coding	Vegfc	1100	45.52;29.70;31.54	15.16;10.22;18.04	35.58	14.47	NA	NA	Up	1.3	1.86031e-05	0.000529122	54117601	54118600	1.46	3.84914e-06	0.000121422			chr1	51861001	51862000	ENSMUSG00000018417	ENSMUST00000144694	-	51797403	51896301	Genebody	34801	protein_coding	Myo1b	1000	26.91;34.47;26.68	84.40;42.52;38.06	29.35	54.99	NA	NA	Down
chr8	120934801	120935900	ENSMUSG00000092329	ENSMUST00000127664	+	119910841	124345722	Genebody	1024509	protein_coding	Gm20388	1100	78.62;28.97;29.36	20.58;20.45;14.65	45.65	18.56	NA	NA	Up	1.3	1.38464e-05	0.000433128	120934801	120935800	1.35	1.20845e-05	0.000287957			chr1	51863901	51865100	ENSMUSG00000018417	ENSMUST00000144694	-	51797403	51896301	Genebody	31801	protein_coding	Myo1b	1200	26.91;30.02;24.82	46.48;56.13;58.36	27.25	53.66	NA	NA	Down
chr9	3362401	3363400	ENSMUSG00000025899	ENSMUST00000165105	+	3338445	3385842	Genebody	24455	protein_coding	Alkbh8	1000	27.93;21.73;66.34	20.58;16.36;10.15	38.67	15.69	NA	NA	Up	1.3	6.27656e-05	0.00119299	3362401	3363400	1.3	6.27656e-05	0.00100382			chr1	51899101	51900600	ENSMUSG00000018417	ENSMUST00000114541	-	51749989	51907316	Genebody	7466	protein_coding	Myo1b	1500	41.98;44.48;45.91	51.38;73.14;100.22	44.12	74.91	NA	NA	Down
chr9	15914101	15915100	ENSMUSG00000074505	ENSMUST00000217187	-	15910189	15922756	Genebody	8156	protein_coding	Fat3	1000	66.21;30.42;32.63	11.91;20.45;20.29	43.09	17.55	NA	NA	Up	1.3	1.72779e-05	0.000503425	15914101	15915100	1.3	1.72779e-05	0.000377478			chr1	51910801	51912200	ENSMUSG00000018417	ENSMUST00000151525	-	51810681	51915912	Genebody	4412	protein_coding	Myo1b	1400	47.36;38.92;34.74	64.83;71.44;69.77	40.34	68.68	NA	NA	Down
chr9	35483601	35484600	ENSMUSG00000038119	ENSMUST00000042842	+	35452076	35507651	Genebody	32024	protein_coding	Cdon	1000	26.90;67.36;64.17	22.74;13.29;28.18	52.81	21.41	NA	NA	Up	1.3	2.27822e-05	0.000604928	35483601	35484600	1.3	2.27822e-05	0.000465206			chr1	52019801	52020900	ENSMUSG00000062939	ENSMUST00000187053	+	52008626	52072444	Genebody	11724	protein_coding	Stat4	1100	50.59;52.27;51.49	19.57;28.92;27.91	51.45	25.47	NA	NA	Up
chr1	66222101	66223200	ENSMUSG00000015222	ENSMUST00000124873	+	66175471	66322439	Genebody	47179	protein_coding	Map2	1100	70.35;26.07;28.28	21.66;11.25;18.04	41.57	16.98	NA	NA	Up	1.29	2.12752e-05	0.000578787	66222201	66223200	1.52	3.19693e-06	0.000106145			chr1	52023001	52024100	ENSMUSG00000062939	ENSMUST00000187053	+	52008626	52072444	Genebody	14924	protein_coding	Stat4	1100	45.21;28.91;32.88	12.23;16.16;19.03	35.67	15.81	NA	NA	Up
chr1	181640601	181641700	ENSMUSG00000047369	ENSMUST00000208001	+	181576559	181814741	Genebody	64591	protein_coding	Dnah14	1100	72.42;45.63;97.88	35.74;16.36;36.07	71.98	29.39	NA	NA	Up	1.29	9.16116e-05	0.00152732	181640701	181641700	1.27	1.64783e-05	0.000364076			chr1	52024301	52025800	ENSMUSG00000062939	ENSMUST00000187053	+	52008626	52072444	Genebody	16424	protein_coding	Stat4	1500	37.67;44.48;32.26	40.37;90.15;83.73	38.14	71.41	NA	NA	Down
chr10	39042301	39043300	ENSMUSG00000019846	ENSMUST00000159580	+	38965672	39054519	Genebody	77128	protein_coding	Lama4	1000	65.17;36.94;56.55	19.49;17.38;28.18	52.89	21.69	NA	NA	Up	1.29	6.99917e-07	6.20536e-05	39042301	39043300	1.29	6.99917e-07	3.6767e-05			chr1	52027001	52028000	ENSMUSG00000062939	ENSMUST00000187053	+	52008626	52072444	Genebody	18874	protein_coding	Stat4	1000	15.07;17.79;14.89	36.70;32.32;30.45	15.92	33.15	NA	NA	Down
chr10	100029801	100030800	ENSMUSG00000019966	ENSMUST00000020129	+	100015916	100096398	Genebody	14384	protein_coding	Kitl	1000	67.24;46.35;81.57	25.99;22.49;31.56	65.06	26.68	NA	NA	Up	1.29	1.27002e-07	2.13013e-05	100029801	100030800	1.29	1.27002e-07	1.15299e-05			chr1	52032801	52034400	ENSMUSG00000062939	ENSMUST00000187053	+	52008626	52072444	Genebody	24974	protein_coding	Stat4	1600	46.28;38.92;45.29	107.65;63.78;59.62	43.5	77.02	NA	NA	Down
chr11	22038901	22039900	ENSMUSG00000042302	ENSMUST00000045167	-	22005828	22285838	Genebody	246438	protein_coding	Ehbp1	1000	38.28;32.59;33.71	11.91;7.16;23.67	34.86	14.25	NA	NA	Up	1.29	3.14883e-05	0.000752602	22038901	22039900	1.29	3.14883e-05	0.000594174			chr1	52052101	52053100	ENSMUSG00000062939	ENSMUST00000187053	+	52008626	52072444	Genebody	43974	protein_coding	Stat4	1000	24.76;13.34;15.51	22.02;25.51;107.83	17.87	51.79	NA	NA	Down
chr11	26535301	26536600	ENSMUSG00000064090	ENSMUST00000133487	-	26534257	26549365	Genebody	13415	protein_coding	Vrk2	1300	61.04;26.80;107.67	21.66;35.79;22.54	65.17	26.66	NA	NA	Up	1.29	4.04247e-06	0.000189277	26535301	26536300	1.37	1.82579e-06	7.08153e-05			chr1	52128201	52129600	ENSMUSG00000026104	ENSMUST00000186057	+	52119624	52160730	Genebody	9276	protein_coding	Stat1	1400	43.05;32.25;43.43	72.17;28.06;156.04	39.58	85.42	NA	NA	Down
chr11	34817701	34818800	ENSMUSG00000069910	ENSMUST00000093191	-	34809190	34833641	Genebody	15391	protein_coding	Spdl1	1100	44.48;43.46;61.99	23.83;20.45;16.91	49.98	20.39	NA	NA	Up	1.29	1.30895e-06	9.20024e-05	34817801	34818800	1.29	8.48034e-08	8.78127e-06			chr1	52131201	52132500	ENSMUSG00000026104	ENSMUST00000186057	+	52119624	52160730	Genebody	12226	protein_coding	Stat1	1300	74.27;80.07;95.54	135.78;84.19;156.04	83.29	125.34	NA	NA	Down
chr11	77569401	77570400	ENSMUSG00000017291	ENSMUST00000017435	-	77529162	77585506	Genebody	15606	protein_coding	Taok1	1000	21.72;42.73;32.63	15.16;13.29;11.27	32.36	13.24	NA	NA	Up	1.29	7.5106e-05	0.00134078	77569401	77570400	1.29	7.5106e-05	0.00114852			chr1	52144501	52145500	ENSMUSG00000026104	ENSMUST00000186057	+	52119624	52160730	Genebody	25376	protein_coding	Stat1	1000	43.05;38.92;49.63	112.54;68.04;106.56	43.87	95.71	NA	NA	Down
chr12	36549301	36550600	ENSMUSG00000043153	ENSMUST00000221177	+	36382180	36688592	Genebody	167770	protein_coding	Ispd	1300	46.55;31.87;61.99	14.08;18.40;24.80	46.8	19.09	NA	NA	Up	1.29	4.96413e-06	0.00021664	36549301	36550300	1.35	5.23881e-06	0.000152987			chr1	52164401	52165400	ENSMUSG00000026103	ENSMUST00000114513	-	52163448	52233223	Genebody	68323	protein_coding	Gls	1000	40.90;34.47;44.05	80.73;58.68;69.77	39.81	69.73	NA	NA	Down
chr12	66674301	66675300	ENSMUSG00000034912	ENSMUST00000222167	-	66471515	67221042	Genebody	546242	protein_coding	Mdga2	1000	32.07;33.32;68.52	17.33;19.43;18.04	44.63	18.26	NA	NA	Up	1.29	1.41468e-05	0.000439443	66674301	66675300	1.29	1.41468e-05	0.000324087			chr1	52204901	52206000	ENSMUSG00000026103	ENSMUST00000155587	-	52185280	52212209	Genebody	6759	protein_coding	Gls	1100	32.29;26.69;26.06	31.80;29.77;98.95	28.34	53.51	NA	NA	Down
chr12	118033201	118034300	ENSMUSG00000018581	ENSMUST00000176756	-	117877982	118060303	Genebody	26553	protein_coding	Dnah11	1100	38.28;31.87;29.36	17.33;15.34;7.89	33.17	13.52	NA	NA	Up	1.29	7.36217e-07	6.40556e-05	118033201	118034200	1.8	9.4771e-08	9.4649e-06			chr1	52208201	52209300	ENSMUSG00000026103	ENSMUST00000155587	-	52185280	52212209	Genebody	3459	protein_coding	Gls	1100	23.68;28.91;17.37	47.71;34.02;53.28	23.32	45	NA	NA	Down
chr14	27167601	27168700	ENSMUSG00000021895	ENSMUST00000225949	+	27114899	27403308	Genebody	53251	protein_coding	Arhgef3	1100	21.72;43.46;91.36	25.99;13.29;24.80	52.18	21.36	NA	NA	Up	1.29	1.52965e-05	0.000463215	27167601	27168600	1.44	1.45851e-06	6.06193e-05			chr1	52228101	52229400	ENSMUSG00000026103	ENSMUST00000114512	-	52165941	52232296	Genebody	3546	protein_coding	Gls	1300	32.29;28.91;42.19	51.38;62.93;88.80	34.46	67.7	NA	NA	Down
chr14	122240101	122241600	ENSMUSG00000025545	ENSMUST00000026625	+	122181694	122402232	Genebody	59156	protein_coding	Clybl	1500	45.52;52.15;66.34	19.49;28.63;19.16	54.67	22.43	NA	NA	Up	1.29	1.97079e-07	2.77787e-05	122240201	122241200	1.66	3.73532e-09	1.03881e-06			chr1	52663501	52664500	ENSMUSG00000041439	ENSMUST00000149887	-	52660903	52669351	Genebody	5351	protein_coding	Mfsd6	1000	43.05;30.02;39.70	72.17;54.43;90.07	37.59	72.22	NA	NA	Down
chr15	10512501	10513500	ENSMUSG00000022249	ENSMUST00000167842	-	10500102	10530702	Genebody	17702	protein_coding	Ttc23l	1000	24.83;36.94;65.25	19.49;12.27;20.29	42.34	17.35	NA	NA	Up	1.29	1.59102e-05	0.000476113	10512501	10513500	1.29	1.59102e-05	0.00035456			chr1	52679201	52680200	ENSMUSG00000041439	ENSMUST00000147758	-	52656527	52709195	Genebody	29495	protein_coding	Mfsd6	1000	50.59;47.82;39.70	20.80;24.66;27.91	46.04	24.46	NA	NA	Up
chr15	36270501	36271500	ENSMUSG00000022280	ENSMUST00000022890	-	36239934	36283147	Genebody	12147	protein_coding	Rnf19a	1000	51.73;21.73;118.55	35.74;24.54;18.04	64	26.1	NA	NA	Up	1.29	4.21689e-05	0.000913998	36270501	36271500	1.29	4.21689e-05	0.000740566			chr1	52684701	52685900	ENSMUSG00000041439	ENSMUST00000147758	-	52656527	52709195	Genebody	23895	protein_coding	Mfsd6	1200	49.51;58.94;47.15	23.24;22.11;31.72	51.87	25.69	NA	NA	Up
chr15	39597601	39598900	ENSMUSG00000037386	ENSMUST00000042917	+	39198363	39681764	Genebody	399887	protein_coding	Rims2	1300	40.35;34.04;63.08	9.75;19.43;27.05	45.82	18.74	NA	NA	Up	1.29	0.000861277	0.0126181	39597601	39598600	1.39	1.36609e-05	0.000315539			chr1	52693901	52695700	ENSMUSG00000041439	ENSMUST00000147758	-	52656527	52709195	Genebody	14395	protein_coding	Mfsd6	1800	65.66;46.70;65.14	127.22;91.00;92.61	59.17	103.61	NA	NA	Down
chr15	53599801	53600800	ENSMUSG00000058656	ENSMUST00000132059	-	53462194	53902381	Genebody	302081	protein_coding	Samd12	1000	40.35;34.77;69.60	24.91;18.40;15.78	48.24	19.7	NA	NA	Up	1.29	5.44187e-06	0.000230395	53599801	53600800	1.29	5.44187e-06	0.000157384			chr1	52714601	52715600	ENSMUSG00000041439	ENSMUST00000147421	-	52675623	52727358	Genebody	12258	protein_coding	Mfsd6	1000	21.53;20.02;31.64	56.27;36.57;71.04	24.39	54.63	NA	NA	Down
chr15	98211301	98212300	ENSMUSG00000090129	ENSMUST00000155603	-	98207637	98220897	Genebody	9097	protein_coding	Olfr287	1000	32.07;23.18;42.42	11.91;13.29;14.65	32.55	13.29	NA	NA	Up	1.29	8.52786e-05	0.00145729	98211301	98212300	1.29	8.52786e-05	0.0012652			chr1	52809501	52810500	ENSMUSG00000026102	ENSMUST00000162351	-	52796979	52817451	Genebody	7451	protein_coding	Inpp1	1000	33.37;28.91;33.50	12.23;17.86;21.57	31.93	17.22	NA	NA	Up
chr16	60194101	60195200	ENSMUSG00000055540	ENSMUST00000068860	-	59653483	60605248	Genebody	410598	protein_coding	Epha6	1100	39.31;27.52;57.64	11.91;15.34;23.67	41.49	16.97	NA	NA	Up	1.29	4.13396e-05	0.000901442	60194201	60195200	1.35	1.902e-05	0.000405933			chr1	52869201	52870200	ENSMUSG00000041426	ENSMUST00000159431	+	52865089	52901320	Genebody	4611	protein_coding	Hibch	1000	22.60;26.69;18.61	63.61;26.36;53.28	22.63	47.75	NA	NA	Down
chr16	84843101	84844300	ENSMUSG00000008976	ENSMUST00000009120	+	84835124	84863779	Genebody	8576	protein_coding	Gabpa	1200	37.24;39.84;52.20	23.83;14.31;14.65	43.09	17.6	NA	NA	Up	1.29	8.16445e-07	6.83469e-05	84843301	84844300	1.59	4.19373e-06	0.000129524			chr1	52906501	52907500	ENSMUSG00000041426	ENSMUST00000162609	+	52902633	52913760	Genebody	4367	protein_coding	Hibch	1000	27.98;15.57;22.95	28.13;28.92;86.27	22.17	47.77	NA	NA	Down
[truncated: 69,477 more rows]
[truncated: 8 more columns]
