# Supplementary material for: Rescue of deficits by Brwd1 copy number restoration in the Ts65Dn mouse model of Down syndrome
Source: Nat Commun. 2022 Oct 26;13:6384. doi: 10.1038/s41467-022-34200-0 (PMC9606253; doi:10.1038/s41467-022-34200-0)
Supplement: Supplementary file 14 — Source Data [file 41467_2022_34200_MOESM14_ESM.xlsx]

## Sheet: Figure 1a
EU E17.5	TS E17.5	EU 6 WKS PFC	TS 6 WKS PFC	EU 6 WKS HIPP	TS 6 WKS HIPP	EU 6 WKS CER	TS 6 WKS CER
0.930225	1.95294	0.71917	1.78189	1.26482	1.58605	0.982538	1.46417
1.22957	0.979862	1.17276	1.52563	0.73966	0.75835	0.968004	1.68773
0.806446	1.66227	0.497892	1.70812	1.03235	1.29813	1.21469	1.52371
0.694309	1.43659	1.20489	1.64308	0.992704	1.48291	0.726274	0.76291
0.755577	1.12557	1.14188	1.68588	0.738124	1.55772	0.70862	1.86747
1.04946	0.992164	1.10413		0.961551		1.18434
0.757412	1.50332	1.14862		0.866298		1.20296
0.747503		1.03807		1.05404		0.960984
1.2554		0.972591		1.35045		1.0516
1.56607
1.20802

## Sheet: Figure 1c
EU	HET	TS	BRWD1/Ts
0.954608	0.469498	1.42948	1.29726
0.991114	0.454192	1.75624	1.61027
0.887039	0.486901	1.27138	0.894789
0.908759	0.365907	1.3903	0.890774
1.25625	0.440402	1.35193	0.90882
1.06254	0.653356	1.92875	0.974996
0.873259	0.354362	1.13466	0.782932
1.37046	0.296377	1.28556	0.790425
0.887181	0.528016	1.51944	1.3408
1.13989	0.591041	1.06433	0.404478
0.99195	0.525865	1.43212	1.51401
0.676946	0.488695

## Sheet: Figure 1d
Time relative to TPS	WT male									Ts65DN male									BRWD1+/- male										TS65DN/BRDW1+/- male
-20	98.5729	99.0253	90.9104	98.5655	100.825	97.5755	103.296	101.059		97.2701	100.947	92.8239	99.2927	94.7573	99.6466	96.8549			93.643	98.3725	97.0512	101.433	97.6814	99.5246	99.683	99.6099	100.504		104.46	101.062	109.962	99.9927	100.303	96.6274	104.144	104.771	103.079
-19	98.9641	99.6089	91.9219	97.9884	99.1817	98.4323	101.216	99.6663		91.5494	100.046	92.1376	100.574	96.9022	95.5395	101.333			92.678	99.8829	96.2847	103.199	94.9806	101.035	98.455	94.2399	101.569		105.3	100.329	107.679	93.5582	94.8318	94.1645	106.178	105.026	98.037
-18	95.0602	97.8084	95.8357	102.799	97.6666	98.1082	100.404	100.639		96.6254	96.3589	91.1455	99.6148	97.4619	98.6111	99.1559			88.2412	100.943	98.1341	99.7477	99.0133	100.435	91.7704	95.3932	100.333		104.283	100.33	107.286	96.2799	98.1771	97.5762	106.139	98.8798	95.6288
-17	97.3206	99.7299	96.5467	107.987	99.5958	98.2933	100.947	100.485		95.0436	98.7502	97.4265	100.381	94.267	91.5395	97.3124			93.7608	99.9056	102.323	103.506	101.571	97.2355	97.3358	97.1414	99.651		103.76	104.612	103.077	96.3084	99.3569	95.9455	103.236	102.312	101.236
-16	100.432	99.5143	94.633	104.811	100.533	101.932	103.456	97.2305		102.038	100.581	90.7617	95.7518	101.844	102.779	100.121			93.7784	97.3126	99.3756	101.184	99.7322	98.208	97.3889	98.2331	103.276		104.816	103.82	106.782	96.4939	103.615	100.247	101.61	97.1319	104.686
-15	97.2457	99.5652	97.2221	103.122	96.6686	100.589	101.223	103.982		104.147	97.352	97.7926	97.6785	99.3976	97.1033	102.185			105.958	103.963	100.937	102.123	101.006	97.0595	89.8949	100.627	102.708		101.947	100.246	102.33	102.642	99.3449	100.167	101.79	98.4946	102.402
-14	98.009	101.662	98.303	96.294	100.6	101.202	99.0232	99.5115		97.7108	97.2215	97.4474	102.092	103.139	102.724	96.1525			101.2	100.576	100.433	99.9634	91.4213	97.201	98.1211	97.7607	103.292		103.052	101.267	100.327	101.486	102.055	100.313	102.088	96.8121	107.608
-13	98.9301	98.0504	100.137	103.715	96.2421	97.514	98.2265	96.0022		103.385	102.226	104.16	105.691	102.73	98.2263	100.721			97.9915	98.4199	100.478	101.901	88.1708	101.278	96.3154	102.176	99.3809		101.017	101.803	98.3328	104.21	106.665	100.051	96.4931	95.8991	103.55
-12	100.862	98.5343	103.421	101.485	97.0922	100.157	102.141	96.8358		100.845	97.8621	104.829	99.8599	103.198	101.106	97.122			99.0266	98.7323	95.7401	102.923	90.0851	99.857	98.0108	99.3461	97.52		100.77	103.841	97.8782	104.936	104.14	98.8367	98.583	98.8649	100.049
-11	98.2792	97.2788	99.0179	103.892	100.278	102.001	101.073	101.789		102.216	101.203	98.054	99.3601	99.9578	98.9564	102.128			97.7512	100.434	98.4327	99.2667	93.8862	104.548	98.5287	100.278	98.5037		99.3867	100.634	97.8464	107.385	102.296	100.724	98.8066	97.5129	100.556
-10	97.4182	103.291	97.8736	96.8333	95.2055	103.194	94.1686	101.8		106.314	101.892	103.706	97.185	101.705	98.7186	99.8819			100.899	99.9717	96.9754	100.504	99.3536	95.8951	98.3279	95.9842	100.805		100.58	101.665	96.0555	110.195	104.248	100.144	99.7358	96.6647	100.381
-9	101.591	101.813	101.54	105.572	94.9508	103.057	101.65	99.8701		102.355	99.5502	102.987	98.8413	96.8271	103.186	96.8444			105.396	98.343	97.8251	96.0092	99.8223	98.2729	99.8848	100.124	101.322		96.685	98.6344	97.7168	104.838	94.0903	103.174	97.7516	101.157	100.718
-8	99.8041	98.1673	101.29	100.128	104.861	103.393	100.267	97.9624		106.536	102.01	105.16	99.3755	98.5163	100.285	104.607			107.355	98.4627	103.4	99.78	97.5528	99.4509	102.493	99.4296	101.048		98.908	98.2269	95.4886	85.6649	99.8562	105.362	95.3568	101.502	97.9504
-7	101.189	100.08	104.8	95.8605	103.737	100.155	100.002	100.397		99.376	99.9938	107.136	100.042	105.127	101.482	100.597			103.578	102.843	98.4718	97.6263	97.1996	100.984	104.356	99.4926	97.5427		98.6129	97.9758	95.4562	97.4414	98.5258	105.142	98.4593	102.009	99.5352
-6	99.4573	98.6756	103.823	99.68	102.639	95.7154	100	98.8777		97.0276	97.9956	102.777	101.887	97.6029	97.6989	99.9963			101.513	102.01	99.7609	96.3592	100.741	104.638	101.869	100.686	99.2557		96.7104	95.6541	104.763	92.0294	99.5727	96.921	97.9912	100.394	99.3654
-5	98.2434	102.351	99.878	98.2104	103.843	97.4274	96.5374	105.197		102.697	99.4736	108.487	100.268	101.049	106.451	104.716			106.256	103.418	99.5682	97.4735	112.184	95.1518	104.309	103.735	98.0341		99.5608	100.508	96.8916	98.1645	98.9533	100.834	100.463	99.7461	96.2909
-4	101.343	100.289	103.929	95.5826	106.556	98.1223	99.5079	100.416		97.8619	96.8701	101.09	101.202	102.35	104.953	101.491			102.759	98.7224	100.553	101.208	111.919	100.386	105.175	105.557	98.7712		97.4712	98.6482	98.2289	100.424	99.7371	103.316	100.831	97.8955	94.496
-3	102.293	99.5784	107.505	95.9892	105.076	101.824	96.5871	100.478		99.0159	102.912	98.6494	100.918	104.049	100.916	96.8507			104.923	97.719	106.78	96.5923	108.114	100.73	105.987	101.077	97.9451		96.2936	96.0794	92.8711	99.5589	97.971	102.808	98.369	102.553	95.8293
-2	107.098	105.272	104.862	92.7119	96.4449	99.5039	98.0865	96.7745		97.5818	100.536	104.706	100.165	99.7158	100.984	102.165			98.7492	98.1003	102.409	98.1692	108.591	103.533	105.677	105.197	98.7499		91.2505	96.3384	93.1299	104.635	98.7799	100.963	95.9469	101.359	99.3453
-1	107.887	99.7065	106.55	98.7734	98.0044	101.803	102.187	101.025		100.404	106.22	98.7224	99.8214	99.4026	99.0937	99.7645			104.543	101.867	105.068	101.031	106.975	104.577	106.418	103.912	99.7887		95.1372	98.3267	97.8982	103.756	97.4817	96.6843	96.03	101.014	99.2557
1	199.624	160.2	175.826	209.993	190.918	140.287	154.48	223.466		179.76	126.459	154.154	167.473	164.379	175.064	192.255			172.572	174.469	143.692	177.807	203.166	214.438	191.434	160.519	216.516		232.02	240.473	187.446	172.737	177.154	195.72	173.16	190.281	212.361
2	183.235	160.061	157.514	210.931	221.088	129.936	128.993	218.12		178.268	126.112	148.423	163.759	161.986	175.541	165.354			153.154	183.871	127.112	162.853	211.27	206.228	174.966	148.333	205.769		204.649	212.656	170.168	170.93	159.605	183.204	160.306	175.602	209.114
3	179.506	145.647	146.602	200.427	208.684	139.56	135.24	193.826		176.735	123.656	144.219	159.835	169.201	160.276	163.568			131.848	165.335	115.697	162.621	190.627	195.025	158.477	146.812	197.204		191.395	199.677	162.845	158.328	153.875	172.717	150.645	163.812	201.773
4	181.493	146.125	149.359	196.088	211.673	132.305	126.967	184.826		169.514	121.265	139.244	157.713	174.225	156.135	156.377			124.713	174.434	121.031	163.508	182.139	193.026	163.591	146.395	192.369		182.191	192.949	155.999	149.974	155.764	167.464	148.604	156.859	195.047
5	172.907	142.045	152.397	193.972	212.66	130.976	124.688	180.294		171.513	118.257	136.204	155.404	176.222	160.23	155.411			127.023	174.594	121.336	149.916	173.98	191.28	160.782	145.681	194.162		183.261	193.113	162.498	152.958	148.34	159.091	138.843	158.093	186.994
6	166.475	150.439	151.913	201.981	202.016	134.495	125.809	178.377		165.83	118.691	138.244	147.163	170.986	158.531	152.188			134.184	169.992	130.784	149.692	169.662	187.977	157.689	147.169	196.886		181.093	189.124	157.408	158.138	144.635	155.162	140.936	151.128	185.139
7	172.8	153.28	146.842	195.442	201.943	135.123	136.294	175.969		161.899	117.859	132.004	145.425	173.802	156.096	153.822			134.028	174.986	127.126	153.887	163.666	183.853	159.4	148.608	189.097		177.135	184.756	148.908	145.185	143.637	155.765	145.619	151.769	180.467
8	176.393	152.908	149.885	194.459	200.317	146.632	134.573	168.53		163.666	122.79	129.424	147.013	168.142	153.328	149.07			131.139	175.594	134.751	156.72	164.103	192.19	158	144.46	198.283		168.332	167.072	156.193	150.809	146.343	151.224	151.426	149.081	179.321
9	170.797	152.951	153.394	199.371	197.958	139.659	132.21	160.309		156.006	115.837	125.643	146.433	170.721	155.503	150.483			135.241	162.664	130.527	152.666	166.256	185.154	162.147	140.352	198.431		168.574	165.599	159.8	148.578	143.185	150.764	140.747	158.924	177.364
10	175.122	155.471	149.842	186.041	199.303	145.742	133.354	170.364		156.518	115.243	130.427	148.911	164.924	152.105	147.725			133.586	170.157	132.804	153.008	161.29	185.81	165.429	145.464	190.092		166.553	164.002	149.523	155.88	140.909	153.563	148.001	150.689	168.057
11	171.271	162.838	149.349	190.273	199.94	148.335	128.514	168.651		154.751	110.34	126.434	141.65	166.059	145.257	146.857			140.12	166.557	135.856	153.164	160.969	181.992	164.915	143.242	193.891		165.105	160.787	151.841	156.783	147.416	145.667	142.275	147.448	171.093
12	166.915	159.102	151.399	181.17	191.194	150.955	124.505	167.293		156.262	117.631	126.119	137.317	164.042	150.73	151.537			142.607	168.37	141.665	150.008	151.971	176.551	156.257	142.988	185.666		163.229	160.011	158.401	155.304	142.376	146.972	146.352	149.314	166.615
13	166.493	151.532	148.847	178.13	187.061	149.667	130.549	166.846		151.579	115.365	133.058	139.197	167.973	139.5	146.744			139.2	166.795	140.079	150.05	151.066	171.054	160.713	144.966	191.027		163.623	162.64	159.296	156.448	137.039	143.048	150.817	153.798	169.727
14	171.168	152.545	140.799	179.507	185.799	148.476	130.156	168.152		151.761	119.007	127.17	142.292	167.537	137.524	145.753			135.235	163.407	149.137	153.658	175.619	175.897	156.556	145.768	185.997		157.769	157.449	154.495	148.894	137.716	148.877	153.375	144.829	163.883
15	164.224	154.71	143.109	191.414	183.966	147.805	129.322	163.425		151.527	114.498	125.474	146.358	163.95	140.736	149.555			136.899	169.298	146.25	147.905	184.546	167.672	159.244	147.236	194.408		157.083	164.918	153.208	157.194	138.069	150.675	157.16	144.503	160.737
16	170.985	154.695	153.507	184.48	175.582	141.748	123.253	160.763		148.325	117.485	123.27	138.559	164.732	133.551	144.383			144.275	165.477	143.248	153.668	188.449	166.921	159.875	144.677	185.046		154.784	163.637	158.002	160.011	141.374	145.805	154.863	140.828	161.008
17	163.68	156.058	140.433	188.454	175.891	147.537	131.327	160.893		147.495	124.465	123.097	136.315	167.626	138.059	144.075			150.821	160.684	146.748	143.774	175.644	160.399	157.838	144.219	179.236		151.05	158.029	158.899	160.729	137.205	143.125	158.536	151.598	153.396
18	165.632	153.658	133.906	184.39	165.141	142.103	123.873	157.539		148.553	115.664	122.131	131.43	161.966	134.553	148.063			156.221	164.043	148.401	149.019	170.732	161.789	162.072	145.718	176.061		152.566	157.46	158.695	154.662	136.301	143.937	151.343	148.563	161.096
19	163.6	153.19	134.262	172.384	171.22	146.162	132.344	159.722		145.824	114.816	122.531	134.399	153.213	132.876	140.605			157.96	162.652	148.1	143.667	170.715	154.43	160.59	139.523	175.756		154.894	160.177	147.843	154.626	131.458	142.697	158.738	143.311	157.658
20	162.668	153.234	134.345	179.992	164.956	141.317	125.109	163.198		145.619	115.879	117.147	134.779	148.107	127.508	145.754			153.226	166.032	151.934	152.778	167.019	159.645	160.549	140.015	180.381		150.866	157.485	152.619	149.465	141.194	145.329	157.647	148.119	160.075
21	166.997	149.36	128.043	181.045	164.321	150.332	126.552	157.685		143.972	116.014	119.523	134.715	151.37	131.883	141.667			159.437	159.892	145.738	140.315	163.226	158.859	152.947	142.863	176.65		147.357	155.215	152.365	151.833	142.025	147.653	160.553	149.628	156.938
22	164.41	151.591	129.655	169.999	169.052	135.714	123.07	153.25		140.323	114.903	117.387	137.631	153.439	124.827	144.173			161.49	158.886	146.912	137.267	158.479	156.076	155.415	143.233	172.331		146.123	152.063	151.757	148.274	140.223	145.238	157.508	148.16	155.031
23	162.514	153.443	133.708	176.999	169.655	133.169	127.759	152.475		143.799	117.991	116.18	137.045	160.236	133.342	142.602			164.649	161.252	138.036	143.671	157.02	152.416	151.314	141.449	167.443		146.489	152.314	153.615	149.858	140.951	141.138	156.57	146.385	150.819
24	166.593	152.209	125.297	168.935	166.957	132.241	127.957	149.631		142.576	113.517	119.005	136.722	155.74	124.818	144.261			163.236	161.472	146.408	139.764	151.753	151.851	159.105	134.925	166.74		144.92	150.032	152.312	148.37	133.748	139.595	161.611	151.295	154.882
25	162.952	150.12	126.144	167.333	158.667	137.85	122.728	155.473		145.036	117.109	120.406	128.848	151.22	127.213	142.106			164.333	151.447	139.861	144.242	159.715	151.759	152.497	135.159	167.295		145.304	150.283	151.396	146.165	132.636	138.192	154.973	145.878	151.041
26	164.254	155.631	126.741	165.63	163.706	132.746	136.267	151.935		140.221	113.642	122.845	137.306	143.134	130.321	143.167			165.984	166.741	138.079	142.313	154.01	154.939	152.027	135.952	164.703		141.234	147.172	152.706	145.866	134.311	142.934	155.2	140.815	152.17
27	157.443	154.563	131.013	161.122	169.121	133.681	125.106	148.406		144.963	118.301	118.203	125.927	140.657	123.001	141.959			166.239	155.516	140.713	142.293	153.848	158.988	159.116	137.271	162.396		141.054	147.195	152.605	157.752	135.012	138.123	151.182	151.497	152.357
28	159.485	156.416	127.742	165.577	165.054	137.121	127.504	151.387		146.604	118.403	121.405	129.705	144.941	128.924	146.783			169.319	158.022	136.638	144.357	154.857	154.141	161.882	138.656	162.719		140.368	145.921	151.49	158.476	135.486	142.918	154.015	149.314	147.835
29	155.594	157.256	138.28	167.08	163.233	135.13	129.025	148.107		145.242	113.911	117.231	126.232	146.948	126.269	144.537			176.398	153.582	147.115	140.826	146.151	149.396	160.298	133.963	161.66		138.947	139.135	152.673	156.15	140.725	142.437	153.939	143.775	154.044
30	156.347	156.167	139.415	152.965	163.213	135.447	130.826	156.253		138.935	118.745	119.977	125.635	157.869	125.161	137.972			173.993	156.245	140.104	145.667	154.822	145.634	153.428	138.217	166.112		143.353	144.535	149.276	149.207	137.533	138.71	152.783	145.681	150.94
31	156.913	156.505	142.86	158.313	162.896	141.08	129.618	149.786		142.283	117.796	119.963	128.511	161.856	125.566	141.762			172.756	155.803	143.375	141.04	154.837	153.874	154.145	137.233	163.412		141.175	141.862	151.055	151.016	141.615	144.788	154.144	145.203	154.305
32	159.022	155.061	136.786	159.318	160.794	139.5	127.647	149.976		130.348	113.232	119.65	122.989	161.606	124.607	140.387			173.808	155.643	146.126	143.704	151.432	153.141	155.712	136.162	164.216		134.652	136.916	146.372	156.101	134.579	136.883	156.03	148.861	150.802
33	158.355	155.11	138.412	156.697	150.52	138.839	127.055	152.899		132.754	118.001	119.38	126.84	163.677	115.954	137.948			170.43	158.238	149.935	141.123	154.289	154.747	161.688	134.429	161.332		136.997	136.969	153.983	152.632	139.005	140.183	157.833	149.256	154.498
34	150.89	156.779	143.093	158.909	151.399	139.997	130.407	153.962		128.187	117.519	118.683	125.65	165.177	123.613	135.328			173.743	155.344	154.577	144.41	148.717	151.786	159.793	136.551	160.465		135.247	137.699	154.325	153.913	141.408	140.256	156.752	147.497	144.805
35	154.6	152.314	142.809	152.226	154.008	147.786	136.944	145.875		132.708	115.49	121.823	123.932	153.033	126.33	137.649			176.765	156.527	152.067	142.947	144.7	157.267	158.066	135.636	156.112		131.105	132.867	157.536	152.348	139.782	135.798	153.162	145.926	150.34
36	151.083	154.896	139.758	156.339	150.09	142.577	122.739	147.291		133.186	114.333	116.478	127.533	142.925	122.697	134.914			176.543	156.56	159.624	140.256	149.905	158.122	154.084	139.634	161.208		135.694	138.301	157.127	154.044	140.699	134.378	147.013	146.565	154.26
37	151.416	159.369	142.142	160.592	148.388	126.879	126.204	152.612		130.314	114.737	118.632	129.686	136.475	117.316	143.263			177.536	148.108	163.986	148.039	149.524	157.182	159.94	135.435	155.467		135.864	135.517	153.458	157.519	138.55	137.554	151.078	144.083	154.328
38	149.792	154.997	141.948	143.33	149.178	135.039	123.171	143.932		121.852	116.244	119.625	133.386	124.758	118.853	137.499			176.143	157.431	162.781	143.784	156.665	155.087	164.805	132.581	154.958		132.459	132.784	155.869	160.171	138.917	134.925	158.852	150.69	154.391
39	153.286	155.379	136.366	153.801	147.998	146.019	123.367	150.758		126.19	115.981	120.532	128.107	118.422	119.465	136.088			179.728	155.728	164.004	141.494	151.678	152.951	163.431	135.953	157.207		131.579	132.548	160.725	165.937	133.631	137.224	152.291	149.287	150.521
40	144.764	156.07	136.27	148.75	147.614	137.482	126.589	144.537		124.97	112.319	117.317	125.397	122.681	117.545	135.232			178.725	160.416	166.181	141.235	141.192	154.46	158.634	143.351	154.745		135.093	135.892	160.086	174.096	138.082	135.051	145.047	145.387	150.364
41	154.932	153.67	136.296	146.437	144.942	142.46	124.094	147.584		116.872	114.929	121.495	131.451	140.592	120.268	138.599			177.672	153.441	168.699	138.538	147.461	147.129	160.385	144.698	154.65		132.653	135.23	155.959	166.256	141.571	134.641	152.655	146.092	150.538
42	151.873	151.506	140.184	146.26	143.488	135.582	122.709	159.472		122.755	112.842	116.85	129.262	146.312	113.211	146.038			178.737	150.258	169	143.952	147.994	154.182	167.745	145.33	150.935		133.346	134.617	159.525	169.881	136.807	135.135	152.63	151.168	149.698
43	149.566	157.96	141.89	139.236	136.864	145.041	125.355	146.682		118.133	113.947	118.462	130.163	146.606	116.53	140.048			173.7	149.691	167.919	146.576	147.698	153.874	168.173	139.208	150.02		134.05	134.557	158.504	165.321	135.134	131.638	151.622	144.113	151.407
44	155.619	153.288	139.718	142.804	139.028	132.76	132.684	140.343		120.292	118.861	114.264	131.806	143.176	114.15	132.981			177.451	146.961	169.587	139.847	142.771	154.477	169.113	142.361	154.755		132.091	134.191	143.28	159.552	135.094	143.627	152.971	152.202	152.202
45	150.014	158.225	145.603	145.838	142.855	145.656	125.335	145.144		121.548	115.836	113.097	123.186	146.119	124.505	141.958			179.418	147.236	170.854	141.621	143.212	151.34	165.897	145.329	155.476		127.426	128.69	139.04	166.457	133.906	137.344	156.204	141.049	145.089
46	156.937	154.259	139.516	144.801	140.827	143.095	130.009	138.908		122.115	114.628	115.075	130.394	140.241	118.762	141.644			179.274	146.33	169.223	144.572	139.024	144.657	167.639	148.718	155.942		128.585	130.362	136.733	158.764	131.638	141.755	154.551	144.489	149.693
47	154.502	152.671	141.529	154.524	143.597	147.174	127.227	144.463		116.284	114.813	113.639	123.284	142.82	112.601	147.324			177.578	143.947	165.052	140.97	146.261	151.653	167.091	144.949	153.583		130.621	131.302	142.313	170.911	136.428	133.611	152.313	144.627	150.468
48	145.095	151.288	141.34	136.484	138.801	135.455	133.351	139.305		118.777	116.896	111.571	121.706	131.862	117.555	137.47			178.8	148.792	167.664	140.067	143.851	147.089	163.149	147.42	152.011		135.738	136.933	145.69	163.292	136.517	135.902	152.091	147.015	147.489
49	152.234	153.796	135.881	140.006	137.236	133.52	126.797	143.444		116.891	111.694	111.458	127.236	125.085	115.437	135.463			176.222	145.161	167.526	143.218	142.753	151.169	176.909	150.7	156.991		129.998	130.496	147.244	173.889	139.165	137.311	150.427	153.132	153.761
50	148.292	151.009	142.431	146.483	138.14	136.379	133.036	146.732		116.084	112.709	116.35	127.344	124.366	120.422	135.757			176.191	150.234	166.25	138.818	140.084	154.138	166.404	149.061	151.548		131.44	132.127	151.423	167.041	135.88	134.97	147.319	150.888	148.915
51	152.85	150.808	136.177	142.626	145.864	137.967	124.665	144.364		121.754	113.62	114.951	125.029	121.116	118.108	134.221			180.131	147.196	169.049	136.575	140.425	150.299	162.837	143.21	151.882		128.154	130.872	149.487	163.719	136.154	139.885	148.617	150.895	145.827
52	151.696	147.863	144.789	150.217	145.437	147.253	127.648	137.487		121.254	119.052	116.933	119.508	116.754	116.781	132.788			178.84	143.572	166.025	137.435	139.106	146.15	169.279	140.161	152.469		132.178	132.067	152.785	179.204	136.865	147.624	152.613	161.676	143.426
53	150.064	148.42	143.195	140.044	141.608	143.955	131.12	149.587		125.353	111.617	114.486	126.112	118.171	114.905	137.535			178.273	146.513	166.605	138.359	135.672	152.266	171.031	137.304	149.852		131.397	131.546	153.438	180.6	136.452	137.878	157.322	159.636	135.576
54	149.285	149.694	139.718	137.024	133.802	136.833	132.884	140.728		120.867	114.921	115.835	122.087	115.306	115.223	135.4			180.18	149.779	170.39	139.1	136.894	143.074	160.553	138.265	152.425		125.264	126.501	161.304	173.115	133.398	135.641	160.052	153.54	147.206
55	149.47	152.23	139.369	135.858	133.242	135.163	123.537	139.367		120.504	116.948	118.414	126.959	116.707	114.022	130.682			178.088	143.894	169.299	135.948	129.978	152.911	165.855	137.53	145.705		129.221	129.009	163.615	166.483	136.879	134.241	158.11	160.894	148.801
56	152.193	155.596	143.931	136.513	130.478	137.047	125.483	136.466		116.814	115.415	113.67	127.977	114.026	114.356	137.98			182.166	145.474	169.312	139.321	128.668	149.678	168.571	135.786	148.006		128.965	129.751	164.46	160.394	136.454	139.128	147.938	164.083	146.511
57	154.938	150.716	138.623	134.45	130.725	123.858	129.13	144.13		118.559	117.435	115.716	123.468	118.438	119.344	133.186			181.251	140.682	168.34	140.929	121.91	151.396	165.838	140.859	144.248		129.083	129.557	166.761	167.28	134.678	136.905	159.504	169.555	144.644
58	153.037	147.115	143.759	141.761	136.175	127.631	127.531	142.453		121.213	110.887	110.997	122.482	118.244	112.609	131.015			185.365	139.589	167.778	144.767	125.617	149.04	174.711	142.033	146.618		121.325	122.901	163.812	176.979	135.791	139.076	156.054	170.134	148.615
59	148.474	151.129	140.877	138.528	139.255	133.887	128.386	148.974		115.047	108.378	114.604	126.111	117.618	110.597	130.521			181.344	138.755	167.943	138.053	133.8	145.879	163.988	138.536	149.339		126.19	129.212	163.825	172.141	138.185	134.763	153.362	163.348	144.284
60	145.637	150.879	143.282	137.629	139.63	133.143	119.712	137.615		115.471	114.275	113.22	123.502	117.321	115.225	128.695			181.328	141.801	169.74	139.971	137.392	148.243	173.87	139.052	147.291		124.031	124.474	157.671	171.179	135.922	136.985	156.936	169.567	140.744
61	148.096	145.583	144.719	135.601	134.48	133.002	120.976	136.449		119.656	115.335	114.428	123.184	121.522	113.235	127.858			179.964	139.14	169.594	140.576	134.219	149.746	171.998	144.259	145.006		124.237	124.738	150.608	172.626	135.477	136.805	156.145	170.409	147.746

## Sheet: Figure 1e
WT	Het	Ts65Dn	Cross
53.1086	86.2752	92.626	72.9508
52.0187	21.5549	34.1564	99.9778
97.9758	46.2796	38.9501	83.4724
85.3854	98.4985	48.2705	80.5694
94.272	83.3945	24.113	81.1367
74.975	94.817	42.6093	94.0051
99.3549	94.628	98.6987	44.9227
99.722	43.7882	4.53787	78.7343
14.0696	88.8777	10.0322
92.6816	71.6138	23.2343
90.1235	99.9666	88.1659
37.4263	98.0202	76.8547
90.9243	62.596
98.9878
85.4966
55.3776

## Sheet: Figure 2d
Term	Cell morphogenesis	Membrane bound projection morphogenesis	Generation of neurons	Neuron projection morphogenesis	Cell projection morphogenesis	Neurogenesis	Neuron projection development	Cell part morphogenesis	Synapse organization
-log10(adj.p-val)	8.85387	4.61979	4.61979	4.61979	4.61979	4.45593	4.45593	4.45593	4.45593

## Sheet: Figure 3f
Please see Supplemental Figure 15

## Sheet: Supplementary Fig.1b
Euploid	Trisomy 21
1.24002	3.99701
0.13733	3.95574
1.62265	3.28646

## Sheet: Supplementary Fig. 2a
Male euploid	Female euploid
1.06254	1.25399
1.25625	0.957526
0.873259	0.969565
0.991114	1.69782
1.13989	1.50755
0.676946	1.00686
	1.03468
	1.77575

## Sheet: Supplementary Fig. 2b
Hipp WT	Hipp TS	PFC WT	PFC TS	CER WT	CER TS
0.962146	1.21276	1.37451	1.48142	1.09337	1.34167
0.987748	1.46684	0.864245	1.52908	1.19379	1.42804
1.06304	1.01492	0.962248	1.40839	0.951424	1.36209
1.02095	1.20648	1.00719	0.798044	0.948391	1.61047
1.19707	1.32051	1.00468	1.24632	1.11164	1.09451
0.865853	1.10641	0.851872	1.593	0.875159	1.33229
0.823079	1.33337	1.08953	1.31438	1.12754	1.54695
1.01968	1.29458	0.89617	1.38561	1.06599	1.32139
1.09061	0.924101	0.88262	0.788933	1.03346	0.957026
1.01806	1.06331	1.19351	1.34733	0.831298	1.41908
1.02587		0.761859		0.96883
0.962456		1.24738		1.00814
0.645225		0.808563		1.10349
0.661192		0.871229		1.01524
1.15062		1.02768		0.903926
1.23557		1.15673		0.914856
1.27083				1.13907
				0.714379

## Sheet: Supplementary Fig. 2c
WT	Het	Cross	TS
0.965859	0.438866	1.05466	1.51278
0.620635	0.669839	0.479343	1.77968
0.884107	0.451475	0.81699	1.03194
1.35124	0.781028	1.02364	1.19607
1.22712	1.19279	1.25175	1.05052
1.51481	0.636068	1.04159	0.844907
1.43037	0.649083	0.563084	1.12922
0.794513	0.626239	0.955521	1.15807
0.819949	0.516621	1.0939	1.26074
1.10174	0.565645	0.880987	1.24387
0.959545			1.10372
0.859785			1.12879
0.956112
0.950774
0.892209
0.799389
0.979146
0.924447
0.968244

[truncated: 27 more sheets: Supplementary Fig. 2d, Supplementary Fig. 2e, Supplementary Fig. 3c, Supplementary Fig. 4a, Supplementary Fig. 4b, Supplementary Fig. 5b, Supplementary Fig. 5c, Supplementary Fig. 5d, Supplementary Fig. 5e, Supplementary Fig. 5f, Supplementary Fig. 5g, Supplementary Fig. 5h, Supplementary Fig. 5j, Supplementary Fig. 5k, Supplementary Fig. 5l, Supplementary Fig. 5m, Supplementary Fig. 5n, Supplementary Fig. 5o, Supplementary Fig. 6a, Supplementary Fig. 6b …]
